# Supplementary material for: Outer membrane vesicles secreted by pathogenic and nonpathogenic Bacteroides fragilis represent different metabolic activities
Source: Sci Rep. 2017 Jul 10;7:5008. doi: 10.1038/s41598-017-05264-6 (PMC5503946; doi:10.1038/s41598-017-05264-6)
Supplement: Supplementary file 2 — Supplementary table S1 [file 41598_2017_5264_MOESM2_ESM.xls]

## Sheet: Abbreviations
S1-1	List of genes which are presented in the genome of toxigenic strain BOB25 (ETBF) compared with the genome of non-toxigenic JIM10 (NTBF), and vice versa
S1-2	Pseudogenes
S1-3	List of genes which are presented in pathogenity island of BOB25 (ETBF)

## Sheet: S1-1
ETBF vs. NTBF						NTBF vs. ETBF
CONTIG	START	END	ID	STRAND		CONTIG	START	END	ID	STRAND
CP011073.1	87726	87948	VU15_00355_hypothetical_protein	+		contig00001	30338	30704	PROKKA_00030_hypothetical_protein	-
CP011073.1	88180	88450	VU15_00360_hypothetical_protein	+		contig00001	30776	31175	PROKKA_00031_hypothetical_protein	-
CP011073.1	88464	88704	VU15_00365_hypothetical_protein	+		contig00001	58311	59223	PROKKA_00053_hypothetical_protein	-
CP011073.1	174067	174367	VU15_00735_hypothetical_protein	-		contig00001	64190	64352	PROKKA_00057_hypothetical_protein	-
CP011073.1	174388	175000	VU15_00740_hypothetical_protein	-		contig00001	64348	64498	PROKKA_00058_hypothetical_protein	-
CP011073.1	175054	175411	VU15_00745_hypothetical_protein	-		contig00001	124744	125278	PROKKA_00113_hypothetical_protein	+
CP011073.1	177314	177500	VU15_00755_hypothetical_protein	+		contig00001	412906	413239	PROKKA_00374_Helix-turn-helix_domain_protein	+
CP011073.1	177656	178007	VU15_00760_hypothetical_protein	+		contig00001	413244	413592	PROKKA_00375_hypothetical_protein	+
CP011073.1	258487	259180	VU15_01030_hypothetical_protein	+		contig00001	413641	414511	PROKKA_00376_hypothetical_protein	+
CP011073.1	408496	408823	VU15_01575_hypothetical_protein	+		contig00002	58020	58962	PROKKA_00441_hypothetical_protein	+
CP011073.1	602996	603500	VU15_02335_hypothetical_protein	+		contig00003	8022	9009	PROKKA_00690_Putative_glycosyltransferase_EpsH	+
CP011073.1	604078	604708	VU15_02345_hypothetical_protein	+		contig00003	159161	160064	PROKKA_00814_Fimbrillin-A_associated_anchor_proteins_Mfa1_and_Mfa2	+
CP011073.1	606788	607223	VU15_02365_hypothetical_protein	+		contig00003	174687	175011	PROKKA_00828_hypothetical_protein	+
CP011073.1	608651	609488	VU15_02380_transcriptional_regulator	+		contig00003	175071	175449	PROKKA_00829_hypothetical_protein	+
CP011073.1	609571	610429	VU15_02385_regulatory_protein	+		contig00003	175460	175754	PROKKA_00830_hypothetical_protein	+
CP011073.1	610464	610893	VU15_02390_hypothetical_protein	+		contig00003	182676	183447	PROKKA_00835_Modification_methylase_RsrI	+
CP011073.1	612907	613186	VU15_02400_excisionase	+		contig00003	183515	184286	PROKKA_00836_hypothetical_protein	+
CP011073.1	613573	614095	VU15_02405_riboflavin_biosynthesis_protein_RibD	+		contig00003	185463	185853	PROKKA_00838_hypothetical_protein	+
CP011073.1	616276	616465	VU15_02415_hypothetical_protein	-		contig00003	186486	186858	PROKKA_00840_hypothetical_protein	+
CP011073.1	619075	619597	VU15_02430_hypothetical_protein	+		contig00003	187365	188511	PROKKA_00842_hypothetical_protein	+
CP011073.1	622880	623318	VU15_02445_hypothetical_protein	-		contig00003	188523	188859	PROKKA_00843_hypothetical_protein	+
CP011073.1	623336	623606	VU15_02450_hypothetical_protein	-		contig00003	189520	190366	PROKKA_00845_hypothetical_protein	+
CP011073.1	623675	623981	VU15_02455_hypothetical_protein	+		contig00003	195001	195274	PROKKA_00851_hypothetical_protein	-
CP011073.1	623977	624739	VU15_02460_conjugal_transfer_protein_TraA	+		contig00003	198374	199694	PROKKA_00854_Archaeal_ATPase	+
CP011073.1	624743	625214	VU15_02465_conjugal_transfer_protein	+		contig00003	201020	201434	PROKKA_00857_single-stranded_DNA-binding_protein	-
CP011073.1	625215	625896	VU15_02470_hypothetical_protein	+		contig00003	202216	202993	PROKKA_00858_hypothetical_protein	-
CP011073.1	626368	626695	VU15_02480_conjugal_transfer_protein_TraF	+		contig00003	204139	204754	PROKKA_00861_hypothetical_protein	-
CP011073.1	629223	629580	VU15_02490_conjugal_transfer_protein_TraH	+		contig00003	214518	215016	PROKKA_00870_hypothetical_protein	+
CP011073.1	631271	631895	VU15_02505_conjugal_transfer_protein	+		contig00003	215012	215459	PROKKA_00871_hypothetical_protein	+
CP011073.1	631898	632204	VU15_02510_conjugal_transfer_protein	+		contig00003	215469	216411	PROKKA_00872_PKD_domain_protein	+
CP011073.1	633596	634505	VU15_02520_conjugal_transfer_protein	+		contig00003	233231	233396	PROKKA_00886_hypothetical_protein	+
CP011073.1	634507	635086	VU15_02525_conjugal_transfer_protein	+		contig00003	241615	242101	PROKKA_00890_hypothetical_protein	+
CP011073.1	635107	635557	VU15_02530_conjugal_transfer_protein	+		contig00003	242613	243186	PROKKA_00891_hypothetical_protein	-
CP011073.1	635823	636303	VU15_02535_hypothetical_protein	-		contig00003	243895	244096	PROKKA_00893_hypothetical_protein	+
CP011073.1	636322	636538	VU15_02540_hypothetical_protein	-		contig00003	244275	244761	PROKKA_00894_hypothetical_protein	+
CP011073.1	636818	637352	VU15_02550_antirestriction_protein	-		contig00003	249699	249924	PROKKA_00901_hypothetical_protein	+
CP011073.1	637650	638103	VU15_02555_DNA_repair_protein	-		contig00003	255099	255744	PROKKA_00907_hypothetical_protein	+
CP011073.1	638360	638912	VU15_02560_DNA-binding_protein	-		contig00003	266464	266950	PROKKA_00917_hypothetical_protein	-
CP011073.1	699185	699740	VU15_02760_hypothetical_protein	-		contig00003	267921	268392	PROKKA_00919_hypothetical_protein	-
CP011073.1	702573	704163	VU15_02770_molecular_chaperone_DnaK	-		contig00003	268906	269812	PROKKA_00920_Transposase_DDE_domain_protein	+
CP011073.1	873873	874104	VU15_03450_acyl_carrier_protein	+		contig00003	269900	270074	PROKKA_00921_Histone_H1-like_protein_Hc1	+
CP011073.1	876304	877894	VU15_03470_hypothetical_protein	+		contig00003	273363	274224	PROKKA_00924_hypothetical_protein	-
CP011073.1	877895	878111	VU15_03475_acyl_carrier_protein	+		contig00003	277691	277796	PROKKA_00930_hypothetical_protein	+
CP011073.1	1292096	1292522	VU15_04970_hypothetical_protein	+		contig00003	279122	279377	PROKKA_00932_hypothetical_protein	-
CP011073.1	1296078	1296684	VU15_04990_hypothetical_protein	+		contig00003	279665	279851	PROKKA_00933_hypothetical_protein	-
CP011073.1	1301465	1301747	VU15_05010_DNA-binding_protein	+		contig00003	279867	280368	PROKKA_00934_hypothetical_protein	-
CP011073.1	1304601	1305525	VU15_05020_hypothetical_protein	+		contig00003	280395	280710	PROKKA_00935_hypothetical_protein	+
CP011073.1	1305529	1307233	VU15_05025_hypothetical_protein	+		contig00003	280786	281101	PROKKA_00936_hypothetical_protein	-
CP011073.1	1312151	1312571	VU15_05055_restriction_endonuclease_subunit_S	+		contig00003	283661	283922	PROKKA_00939_hypothetical_protein	-
CP011073.1	1312563	1313157	VU15_05060_restriction_endonuclease_subunit_S	-		contig00003	283936	284266	PROKKA_00940_hypothetical_protein	-
CP011073.1	1313786	1314713	VU15_05065_integrase	+		contig00003	328868	329165	PROKKA_00982_hypothetical_protein	+
CP011073.1	1316617	1316992	VU15_05075_excisionase	-		contig00003	329171	329474	PROKKA_00983_Helix-turn-helix_domain_protein	+
CP011073.1	1319238	1320699	VU15_05090_transposase	-		contig00004	270639	270897	PROKKA_01230_hypothetical_protein	+
CP011073.1	1530114	1530336	VU15_05970_acyl_carrier_protein	+		contig00005	135051	135144	PROKKA_01347_hypothetical_protein	+
CP011073.1	1531551	1532274	VU15_05980_3-oxoacyl-ACP_reductase	+		contig00006	241877	241994	PROKKA_01643_hypothetical_protein	+
CP011073.1	1532276	1532918	VU15_05985_acetyltransferase	+		contig00006	241941	242217	PROKKA_01644_hypothetical_protein	+
CP011073.1	1532932	1533982	VU15_05990_mannose-1-phosphate_guanylyltransferase	+		contig00006	244072	245386	PROKKA_01647_hypothetical_protein	+
CP011073.1	2003079	2003805	VU15_07820_hypothetical_protein	+		contig00006	251064	251286	PROKKA_01652_hypothetical_protein	+
CP011073.1	2030710	2031397	VU15_07945_hypothetical_protein	+		contig00006	255636	256332	PROKKA_01656_T5orf172_domain_protein	+
CP011073.1	2122191	2122395	VU15_08305_hypothetical_protein	-		contig00007	10523	11120	PROKKA_01669_hypothetical_protein	+
CP011073.1	2122391	2123162	VU15_08310_hypothetical_protein	-		contig00007	15526	15820	PROKKA_01675_hypothetical_protein	-
CP011073.1	2156032	2156464	VU15_08470_membrane_protein	+		contig00007	36675	36885	PROKKA_01685_helix-turn-helix_protein	-
CP011073.1	2156682	2157141	VU15_08475_membrane_protein	+		contig00007	47201	47435	PROKKA_01691_hypothetical_protein	-
CP011073.1	2159144	2159957	VU15_08490_hypothetical_protein	-		contig00007	47607	48141	PROKKA_01692_hypothetical_protein	-
CP011073.1	2161512	2162406	VU15_08500_hypothetical_protein	-		contig00007	157245	157368	PROKKA_01779_hypothetical_protein	+
CP011073.1	2164229	2165537	VU15_08510_hypothetical_protein	-		contig00011	87611	88091	PROKKA_02412_hypothetical_protein	+
CP011073.1	2165529	2165748	VU15_08515_hypothetical_protein	-		contig00011	88100	88403	PROKKA_02413_hypothetical_protein	+
CP011073.1	2168153	2168576	VU15_08535_hypothetical_protein	-		contig00012	97978	98254	PROKKA_02570_hypothetical_protein	-
CP011073.1	2171226	2171817	VU15_08560_TetR_family_transcriptional_regulator	-		contig00012	103440	103794	PROKKA_02579_Cupin_domain_protein	-
CP011073.1	2188249	2189416	VU15_08625_acyltransferase	-		contig00012	112867	113719	PROKKA_02589_RteC_protein	+
CP011073.1	2189412	2190267	VU15_08630_glycosyl_transferase_family_A	-		contig00012	116097	116235	PROKKA_02591_hypothetical_protein	+
CP011073.1	2191424	2192459	VU15_08640_glycosyl_transferase	-		contig00012	116482	117748	PROKKA_02592_Group_II_intron-encoded_protein_LtrA	+
CP011073.1	2267103	2267931	VU15_08980_short-chain_dehydrogenase	+		contig00012	118005	118350	PROKKA_02593_Helix-turn-helix_domain_protein	+
CP011073.1	2268072	2268885	VU15_08985_AraC_family_transcriptional_regulator	+		contig00012	120391	120745	PROKKA_02595_Helix-turn-helix_domain_protein	+
CP011073.1	2269069	2269849	VU15_08990_gamma-carboxymuconolactone_decarboxylase	+		contig00012	132074	132542	PROKKA_02601_hypothetical_protein	-
CP011073.1	2533500	2533737	VU15_10100_hypothetical_protein	+		contig00012	134709	136038	PROKKA_02603_hypothetical_protein	-
CP011073.1	2533747	2533990	VU15_10105_hypothetical_protein	+		contig00012	136484	136628	PROKKA_02604_hypothetical_protein	-
CP011073.1	2534001	2534214	VU15_10110_preprotein_translocase_subunit_SecA	+		contig00012	145672	146113	PROKKA_02612_hypothetical_protein	+
CP011073.1	2760309	2760762	VU15_11055_XRE_family_transcriptional_regulator	-		contig00012	147989	148211	PROKKA_02615_hypothetical_protein	+
CP011073.1	2760906	2761098	VU15_11060_pseudouridine_synthase	+		contig00012	148311	149148	PROKKA_02616_Exoenzyme_S_synthesis_regulatory_protein_ExsA	+
CP011073.1	2761116	2761431	VU15_11065_hypothetical_protein	+		contig00012	155569	156292	PROKKA_02623_hypothetical_protein	+
CP011073.1	2765331	2766291	VU15_11075_ATPase_AAA	+		contig00012	156438	156738	PROKKA_02624_hypothetical_protein	+
CP011073.1	2769736	2769985	VU15_11085_hypothetical_protein	+		contig00012	156769	157105	PROKKA_02625_hypothetical_protein	+
CP011073.1	2771015	2771504	VU15_11095_hypothetical_protein	-		contig00012	159606	159879	PROKKA_02627_DUF_based_on_B._Theta_Gene_description	+
CP011073.1	2772504	2772720	VU15_11105_hypothetical_protein	-		contig00012	159956	160586	PROKKA_02628_hypothetical_protein	+
CP011073.1	2772833	2773055	VU15_11110_DNA-binding_protein	+		contig00012	160587	161595	PROKKA_02629_hypothetical_protein	+
CP011073.1	2775181	2775412	VU15_11130_DNA-binding_protein	+		contig00012	161618	162242	PROKKA_02630_hypothetical_protein	+
CP011073.1	2778639	2779305	VU15_11140_hypothetical_protein	+		contig00012	165526	165973	PROKKA_02635_DUF_based_on_B._Theta_Gene_description	+
CP011073.1	2787882	2788503	VU15_11165_hypothetical_protein	+		contig00012	166095	166314	PROKKA_02636_DUF_based_on_B._Theta_Gene_description	-
CP011073.1	2789418	2789964	VU15_11175_hypothetical_protein	-		contig00012	166949	167207	PROKKA_02638_hypothetical_protein	-
CP011073.1	2793806	2794037	VU15_11200_hypothetical_protein	-		contig00012	167450	167939	PROKKA_02640_hypothetical_protein	-
CP011073.1	2795409	2796189	VU15_11210_hypothetical_protein	-		contig00012	167950	168214	PROKKA_02641_hypothetical_protein	-
CP011073.1	2802080	2802779	VU15_11235_hypothetical_protein	+		contig00012	168451	168688	PROKKA_02642_hypothetical_protein	+
CP011073.1	2803310	2803811	VU15_11240_hypothetical_protein	+		contig00012	170636	171050	PROKKA_02646_hypothetical_protein	-
CP011073.1	2804485	2806795	VU15_11250_mobilization_protein	-		contig00013	13219	13924	PROKKA_02672_Putative_acetyltransferase_EpsM	+
CP011073.1	2807296	2808184	VU15_11260_conjugal_transfer_protein_TraN	-		contig00013	15992	16739	PROKKA_02676_3-oxoacyl-[acyl-carrier-protein]_reductase_FabG	+
CP011073.1	2808234	2809446	VU15_11265_conjugal_transfer_protein_TraM	-		contig00013	16759	16993	PROKKA_02677_acyl_carrier_protein	+
CP011073.1	2809442	2809931	VU15_11270_hypothetical_protein	-		contig00013	93007	94894	PROKKA_02732_SusD_family_protein	-
CP011073.1	2810559	2811687	VU15_11280_membrane_protein	-		contig00014	11999	13259	PROKKA_02799_hypothetical_protein	+
CP011073.1	2811719	2812406	VU15_11285_hypothetical_protein	-		contig00014	44188	44548	PROKKA_02828_hypothetical_protein	+
CP011073.1	2812395	2813049	VU15_11290_hypothetical_protein	-		contig00014	47488	48118	PROKKA_02832_hypothetical_protein	+
CP011073.1	2813114	2813855	VU15_11295_hypothetical_protein	-		contig00014	63666	63843	PROKKA_02855_hypothetical_protein	+
CP011073.1	2816698	2816989	VU15_11305_plasmid_transfer_protein	-		contig00014	64310	64754	PROKKA_02857_N-acetylmuramoyl-L-alanine_amidase	-
CP011073.1	2817001	2817358	VU15_11310_transposase	-		contig00014	68068	68689	PROKKA_02861_hypothetical_protein	-
CP011073.1	2817424	2817859	VU15_11315_hypothetical_protein	-		contig00014	73146	73521	PROKKA_02865_hypothetical_protein	-
CP011073.1	2818461	2818860	VU15_11325_hypothetical_protein	-		contig00014	116716	118012	PROKKA_02898_Tyrosine_recombinase_XerC	+
CP011073.1	2818887	2819748	VU15_11330_chromosome_partitioning_protein_ParA	-		contig00014	123663	123858	PROKKA_02904_hypothetical_protein	+
CP011073.1	2820676	2821780	VU15_11340_hypothetical_protein	+		contig00014	124572	126285	PROKKA_02906_Chromosome-partitioning_protein_Spo0J	+
CP011073.1	2860852	2861932	VU15_11520_CDP-glucose_4,6-dehydratase	-		contig00014	126394	126997	PROKKA_02907_hypothetical_protein	+
CP011073.1	2861936	2862713	VU15_11525_glucose-1-phosphate_cytidylyltransferase	-		contig00014	126993	127215	PROKKA_02908_hypothetical_protein	+
CP011073.1	2912848	2913085	VU15_11735_XRE_family_transcriptional_regulator	-		contig00014	129864	130326	PROKKA_02912_DUF_based_on_B._Theta_Gene_description	-
CP011073.1	2913206	2913680	VU15_11740_hypothetical_protein	+		contig00014	133466	133751	PROKKA_02916_hypothetical_protein	-
CP011073.1	2916752	2917058	VU15_11760_hypothetical_protein	-		contig00014	135483	136113	PROKKA_02919_hypothetical_protein	-
CP011073.1	2917201	2917447	VU15_11765_hypothetical_protein	+		contig00014	142393	142822	PROKKA_02927_hypothetical_protein	+
CP011073.1	3142597	3143434	VU15_12730_histidine_kinase	-		contig00014	142818	144114	PROKKA_02928_Relaxase/mobilization_nuclease_domain_protein	+
CP011073.1	3148331	3148637	VU15_12750_anti-sigma_B_factor_antagonist	-		contig00014	149643	150855	PROKKA_02931_Outer_membrane_protein_A_precursor	+
CP011073.1	3150172	3150796	VU15_12760_hypothetical_protein	+		contig00014	151055	151211	PROKKA_02932_hypothetical_protein	+
CP011073.1	3150831	3151167	VU15_12765_hypothetical_protein	+		contig00014	151419	152580	PROKKA_02933_Outer_membrane_protein_41_precursor	+
CP011073.1	3474409	3474889	VU15_14045_hypothetical_protein	-		contig00014	153988	154276	PROKKA_02936_DNA-binding_protein_HU	+
CP011073.1	3477456	3477990	VU15_14065_hypothetical_protein	+		contig00014	155270	155498	PROKKA_02938_hypothetical_protein	+
CP011073.1	3477992	3478343	VU15_14070_hypothetical_protein	+		contig00014	155494	155686	PROKKA_02939_hypothetical_protein	+
CP011073.1	3478425	3478830	VU15_14075_pilus_assembly_protein_HicB	-		contig00014	157336	158857	PROKKA_02941_hypothetical_protein	+
CP011073.1	3478893	3479076	VU15_14080_toxin_HicA	-		contig00014	162555	163041	PROKKA_02944_hypothetical_protein	-
CP011073.1	3479156	3479633	VU15_14085_hypothetical_protein	-		contig00014	163455	163815	PROKKA_02945_Helix-turn-helix_domain_protein	-
CP011073.1	3479629	3480283	VU15_14090_hypothetical_protein	-		contig00014	165878	166289	PROKKA_02947_Helix-turn-helix_domain_protein	-
CP011073.1	3480296	3481475	VU15_14095_hypothetical_protein	-		contig00014	176426	177038	PROKKA_02954_hypothetical_protein	-
CP011073.1	3482608	3482929	VU15_14110_hypothetical_protein	-		contig00014	177050	177335	PROKKA_02955_hypothetical_protein	-
CP011073.1	3482954	3483518	VU15_14115_hypothetical_protein	-		contig00015	98788	99094	PROKKA_03027_hypothetical_protein	-
CP011073.1	3484952	3485228	VU15_14125_nuclease	-		contig00015	99106	99325	PROKKA_03028_hypothetical_protein	-
CP011073.1	3488536	3488728	VU15_14140_hypothetical_protein	-		contig00015	100837	101314	PROKKA_03031_hypothetical_protein	+
CP011073.1	3488732	3490694	VU15_14145_hypothetical_protein	-		contig00018	25365	25992	PROKKA_03374_hypothetical_protein	-
CP011073.1	3490690	3490870	VU15_14150_hypothetical_protein	-		contig00018	27099	27618	PROKKA_03376_hypothetical_protein	-
CP011073.1	3492027	3492537	VU15_14170_hypothetical_protein	-		contig00018	28279	29158	PROKKA_03378_hypothetical_protein	-
CP011073.1	3492607	3493165	VU15_14175_hypothetical_protein	-		contig00018	30858	30948	PROKKA_03380_hypothetical_protein	-
CP011073.1	3493169	3493445	VU15_14180_hypothetical_protein	-		contig00018	32736	33900	PROKKA_03382_hypothetical_protein	-
CP011073.1	3493641	3493929	VU15_14185_hypothetical_protein	-		contig00018	33914	34028	PROKKA_03383_hypothetical_protein	-
CP011073.1	3495101	3495557	VU15_14195_hypothetical_protein	-		contig00018	35095	36160	PROKKA_03385_MORN_repeat_variant	-
CP011073.1	3495528	3495762	VU15_14200_hypothetical_protein	-		contig00018	38460	38709	PROKKA_03388_hypothetical_protein	+
CP011073.1	3496040	3496235	VU15_14210_hypothetical_protein	-		contig00018	38589	38988	PROKKA_03389_hypothetical_protein	-
CP011073.1	3496362	3497061	VU15_14215_hypothetical_protein	+		contig00018	123825	124374	PROKKA_03468_ECF_RNA_polymerase_sigma_factor_SigW	-
CP011073.1	3497901	3498450	VU15_14225_hypothetical_protein	-		contig00018	124761	124896	PROKKA_03470_hypothetical_protein	-
CP011073.1	3498496	3499786	VU15_14230_hypothetical_protein	-		contig00018	124908	125202	PROKKA_03471_Ferredoxin-2	-
CP011073.1	3514924	3515152	VU15_14295_hypothetical_protein	-		contig00022	47249	47834	PROKKA_03847_Lanthionine_synthetase_C-like_protein	-
CP011073.1	3515416	3515653	VU15_14300_hypothetical_protein	-		contig00022	58382	58676	PROKKA_03856_mRNA_interferase_HigB	+
CP011073.1	3515655	3516600	VU15_14305_amidoligase_enzyme	-		contig00022	58687	59053	PROKKA_03857_helix-turn-helix_protein	+
CP011073.1	3517213	3517756	VU15_14310_mobilization_protein	+		contig00023	25136	26072	PROKKA_03903_hypothetical_protein	+
CP011073.1	3521556	3521739	VU15_14330_hypothetical_protein	+		contig00024	5601	6738	PROKKA_03943_Acetolactate_synthase_isozyme_1_large_subunit	+
CP011073.1	3522484	3523675	VU15_14335_fragilysin	+		contig00024	6734	7859	PROKKA_03944_2-aminoethylphosphonate--pyruvate_transaminase	+
CP011073.1	3526415	3526769	VU15_14345_hypothetical_protein	-		contig00024	7861	8971	PROKKA_03945_dTDP-4-amino-4,6-dideoxy-D-glucose_transaminase	+
CP011073.1	3532258	3532855	VU15_14365_RNA_polymerase	+		contig00024	12849	13722	PROKKA_03950_Glycosyl_transferase_family_11	+
CP011073.1	3541194	3541479	VU15_14390_hypothetical_protein	+		contig00026	28331	28457	PROKKA_04086_hypothetical_protein	-
CP011073.1	3543474	3543693	VU15_14400_hypothetical_protein	+		contig00026	28490	28727	PROKKA_04087_hypothetical_protein	-
CP011073.1	3544745	3544988	VU15_14410_hypothetical_protein	-		contig00028	592	1519	PROKKA_04165_Transposase_from_transposon_Tn916	+
CP011073.1	3548708	3550292	VU15_14430_hypothetical_protein	-		contig00028	4072	4492	PROKKA_04170_hypothetical_protein	-
CP011073.1	3550305	3550614	VU15_14435_DNA-binding_protein	-		contig00028	4735	4834	PROKKA_04171_hypothetical_protein	-
CP011073.1	3550610	3550952	VU15_14440_hypothetical_protein	-		contig00028	5878	6253	PROKKA_04173_Helix-turn-helix_domain_protein	-
CP011073.1	3550935	3551487	VU15_14445_peptidase_M23	-		contig00028	6352	7198	PROKKA_04174_hypothetical_protein	-
CP011073.1	3551483	3552638	VU15_14450_conjugal_transfer_protein_TraM	-		contig00033	5987	6830	PROKKA_04346_hypothetical_protein	-
CP011073.1	3555154	3556135	VU15_14465_conjugal_transfer_protein_TraM	-		contig00033	6884	7805	PROKKA_04347_hypothetical_protein	-
CP011073.1	3556131	3556773	VU15_14470_membrane_protein	-		contig00033	11340	12369	PROKKA_04351_hypothetical_protein	-
CP011073.1	3556792	3557566	VU15_14475_membrane_protein	-		contig00033	12403	13351	PROKKA_04352_hypothetical_protein	-
CP011073.1	3557571	3558093	VU15_14480_conjugal_transfer_protein_TraI	-		contig00033	14547	14940	PROKKA_04354_hypothetical_protein	-
CP011073.1	3560494	3560836	VU15_14490_membrane_protein	-		contig00033	15922	16387	PROKKA_04355_hypothetical_protein	+
CP011073.1	3560832	3561141	VU15_14495_hypothetical_protein	-		contig00037	1455	1854	PROKKA_04375_hypothetical_protein	-
CP011073.1	3561152	3561950	VU15_14500_hypothetical_protein	-		contig00037	1890	2211	PROKKA_04376_mRNA_interferase_MazF9	-
CP011073.1	3561968	3563573	VU15_14505_hypothetical_protein	-		contig00037	2204	2453	PROKKA_04377_hypothetical_protein	-
CP011073.1	3563623	3564586	VU15_14510_hypothetical_protein	-		contig00038	521	926	PROKKA_04381_hypothetical_protein	+
CP011073.1	3568085	3568379	VU15_14530_hypothetical_protein	-		contig00038	5643	6660	PROKKA_04386_hypothetical_protein	+
CP011073.1	3568589	3569105	VU15_14535_hypothetical_protein	-		contig00044	955	1255	PROKKA_04399_hypothetical_protein	-
CP011073.1	3569146	3569326	VU15_14540_hypothetical_protein	-		contig00044	1916	2168	PROKKA_04402_hypothetical_protein	-
CP011073.1	3569406	3569667	VU15_14545_hypothetical_protein	-		contig00044	3643	3874	PROKKA_04404_hypothetical_protein	-
CP011073.1	3569671	3569959	VU15_14550_hypothetical_protein	-		contig00047	44	608	PROKKA_04409_hypothetical_protein	-
CP011073.1	3569955	3570303	VU15_14555_hypothetical_protein	-
CP011073.1	3570457	3571357	VU15_14560_DNA_primase	-
CP011073.1	3571519	3572629	VU15_14565_replication_protein	-
CP011073.1	3572667	3573096	VU15_14570_hypothetical_protein	-
CP011073.1	3573556	3573838	VU15_14575_hypothetical_protein	-
CP011073.1	3573848	3573992	VU15_14580_demethylase	-
CP011073.1	3574416	3574671	VU15_14590_hypothetical_protein	-
CP011073.1	3574688	3574907	VU15_14595_hypothetical_protein	-
CP011073.1	3807205	3807760	VU15_15475_hypothetical_protein	+
CP011073.1	3809006	3809294	VU15_15490_excisionase	-
CP011073.1	3809636	3809942	VU15_15495_DNA-binding_protein	+
CP011073.1	3812676	3813060	VU15_15510_mobilization_protein	+
CP011073.1	3813025	3813949	VU15_15515_mobilization_protein	+
CP011073.1	3815183	3815603	VU15_15530_hypothetical_protein	-
CP011073.1	3815556	3815796	VU15_15535_hypothetical_protein	-
CP011073.1	3819089	3819704	VU15_15560_TetR_family_transcriptional_regulator	+
CP011073.1	3821434	3821959	VU15_15575_hypothetical_protein	+
CP011073.1	3822042	3822270	VU15_15580_hypothetical_protein	+
CP011073.1	3825204	3825408	VU15_15605_DNA-binding_protein	+
CP011073.1	3872235	3873135	VU15_15770_hypothetical_protein	-
CP011073.1	3980501	3981008	VU15_16225_hypothetical_protein	-
CP011073.1	4026224	4027382	VU15_16395_hypothetical_protein	-
CP011073.1	4030725	4031625	VU15_16415_dNTP-hexose_dehydratase-epimerase	-
CP011073.1	4467415	4468663	VU15_18220_Fe-S_oxidoreductase	-
CP011073.1	4471385	4471658	VU15_18235_hypothetical_protein	-
CP011073.1	4473202	4473397	VU15_18245_hypothetical_protein	-
CP011073.1	4474950	4475601	VU15_18255_hypothetical_protein	-
CP011073.1	4487729	4487990	VU15_18310_hypothetical_protein	-
CP011073.1	4488074	4488356	VU15_18315_hypothetical_protein	-
CP011073.1	4488624	4488855	VU15_18320_ubiquitin	+
CP011073.1	4510268	4510457	VU15_18415_hypothetical_protein	+
CP011073.1	4510467	4510686	VU15_18420_hypothetical_protein	+
CP011073.1	4510703	4510958	VU15_18425_hypothetical_protein	+
CP011073.1	4510973	4511291	VU15_18430_hypothetical_protein	+
CP011073.1	4511382	4511526	VU15_18435_demethylase	+
CP011073.1	4512278	4512707	VU15_18445_hypothetical_protein	+
CP011073.1	4514017	4514917	VU15_18455_DNA_primase	+
CP011073.1	4515071	4515419	VU15_18460_hypothetical_protein	+
CP011073.1	4515415	4515703	VU15_18465_hypothetical_protein	+
CP011073.1	4515707	4515968	VU15_18470_hypothetical_protein	+
CP011073.1	4516048	4516228	VU15_18475_hypothetical_protein	+
CP011073.1	4516269	4516785	VU15_18480_hypothetical_protein	+
CP011073.1	4516995	4517289	VU15_18485_hypothetical_protein	+
CP011073.1	4517285	4517828	VU15_18490_hypothetical_protein	+
CP011073.1	4524233	4524542	VU15_18520_hypothetical_protein	+
CP011073.1	4524538	4524880	VU15_18525_membrane_protein	+
CP011073.1	4524848	4527269	VU15_18530_conjugal_transfer_protein	+
CP011073.1	4527281	4527803	VU15_18535_conjugal_transfer_protein_TraI	+
CP011073.1	4527808	4528582	VU15_18540_membrane_protein	+
CP011073.1	4528601	4529243	VU15_18545_membrane_protein	+
CP011073.1	4529239	4530220	VU15_18550_conjugal_transfer_protein_TraM	+
CP011073.1	4532217	4532652	VU15_18560_membrane_protein	-
CP011073.1	4533887	4534439	VU15_18570_peptidase_M23	+
CP011073.1	4534422	4534764	VU15_18575_hypothetical_protein	+
CP011073.1	4534760	4535069	VU15_18580_DNA-binding_protein	+
CP011073.1	4538801	4539080	VU15_18595_hypothetical_protein	-
CP011073.1	4539076	4539889	VU15_18600_plasmid_partitioning_protein_ParA	-
CP011073.1	4540386	4540629	VU15_18605_hypothetical_protein	+
CP011073.1	4543895	4544180	VU15_18625_hypothetical_protein	-
CP011073.1	4546313	4547951	VU15_18635_membrane_protein	-
CP011073.1	4551488	4552445	VU15_18645_iron_dicitrate_transport_regulator_FecR	-
CP011073.1	4552519	4553116	VU15_18650_RNA_polymerase	-
CP011073.1	4558605	4558959	VU15_18670_hypothetical_protein	+
CP011073.1	4559037	4560642	VU15_18675_mobilization_protein	+
CP011073.1	4561699	4562890	VU15_18680_fragilysin	-
CP011073.1	4563635	4563818	VU15_18685_hypothetical_protein	-
CP011073.1	4566169	4566406	VU15_18695_hypothetical_protein	-
CP011073.1	4566678	4567629	VU15_18700_mobilization_protein	-
CP011073.1	4568774	4569719	VU15_18710_amidoligase_enzyme	+
CP011073.1	4569721	4569958	VU15_18715_hypothetical_protein	+
CP011073.1	4570222	4570450	VU15_18720_hypothetical_protein	+
CP011073.1	4788730	4788964	VU15_19750_hypothetical_protein	-
CP011073.1	4789592	4792253	VU15_19755_glycosyl_hydrolase	-
CP011073.1	4792382	4792844	VU15_19760_hypothetical_protein	-
CP011073.1	4792872	4794576	VU15_19765_membrane_protein	-
CP011073.1	4799172	4799721	VU15_19780_RNA_polymerase_sigma70_factor	-
CP011073.1	4825464	4826583	VU15_19930_hypothetical_protein	+
CP011073.1	4827810	4828911	VU15_19940_hypothetical_protein	+
CP011073.1	4830324	4830870	VU15_19955_hypothetical_protein	+
CP011073.1	4832529	4832892	VU15_19965_hypothetical_protein	+
CP011073.1	4833178	4833574	VU15_19970_hypothetical_protein	+
CP011073.1	4833704	4834037	VU15_19975_hypothetical_protein	+
CP011073.1	4834089	4834809	VU15_19980_hypothetical_protein	-
CP011073.1	4834813	4835740	VU15_19985_mobilization_protein	-
CP011073.1	4835705	4836089	VU15_19990_mobilization_protein	-
CP011073.1	4836236	4837202	VU15_19995_DNA_primase	-
CP011073.1	4838445	4838733	VU15_20005_transcriptional_regulator	-
CP011073.1	4838857	4839772	VU15_20010_hypothetical_protein	-
CP011073.1	5001638	5002634	VU15_20565_hypothetical_protein	+
CP011073.1	5002740	5003043	VU15_20570_hypothetical_protein	+
CP011073.1	5004289	5004616	VU15_20580_hypothetical_protein	+
CP011073.1	5004694	5004994	VU15_20585_hypothetical_protein	+
CP011073.1	5006287	5006866	VU15_20595_DNA-binding_protein	-
CP011073.1	5006867	5007122	VU15_20600_regulator	-
CP011073.1	5007304	5007661	VU15_20605_hypothetical_protein	+

## Sheet: S1-2
PID	QUERY_ID	SUBJECT_ID	Protein_ID	ALL TITLES	NGSSP	TTOF_OMVs_NGSSP	Maxis_OMVs_NGSSP	KO	EC	NGSSP_non_tox
167699533	2585281_2585538_4,2585448_2587238_5	gi|167699533|gb|EDS16112.1|	EDS16112	hypothetical protein BACSTE_00781 [Bacteroides stercoris ATCC 43183]<>conserved domain protein [Bacteroides ovatus SD CMC 3f]<>conserved domain protein [Bacteroides xylanisolvens SD CC 2a]<>conserved domain protein [Bacteroides xylanisolvens SD CC 1b]<>conserved hypothetical protein [Bacteroides fragilis 638R]<>hypothetical protein BN891_5180 [Bacteroides xylanisolvens SD CC 2a]	1	0	0			0
301165198	5059064_5062120_6,5062018_5062596_4	gi|301165198|emb|CBW24769.1|	CBW24769	putative outer membrane protein [Bacteroides fragilis 638R]	10	2	3			3
335944790	111016_111627_1,111605_111832_2	gi|335944790|gb|EGN06607.1|	EGN06607	hypothetical protein HMPREF1018_00222 [Bacteroides sp. 2_1_56FAA]<>hypothetical protein BSHG_1404 [Bacteroides sp. 3_2_5]<>hypothetical protein HMPREF1055_02624 [Bacteroides fragilis CL07T00C01]<>hypothetical protein HMPREF1056_00292 [Bacteroides fragilis CL07T12C05]<>hypothetical protein HMPREF1204_00932 [Bacteroides fragilis HMW 615]<>uncharacterized protein BN669_00179 [Bacteroides fragilis CA…	2	1	0			0
492241473	1564963_1565361_1,1565310_1565555_3	gi|492241473|ref|WP_005786214.1|	WP_005786214	MULTISPECIES: DNA-directed RNA polymerase sigma-70 factor [Bacteroides]<>sigma-70 family RNA polymerase sigma factor [Bacteroides sp. 3_2_5]<>sigma-70 family RNA polymerase sigma factor [Bacteroides fragilis CL03T12C07]<>sigma-70 family RNA polymerase sigma factor [Bacteroides fragilis CL03T00C08]<>RNA polymerase sigma factor, sigma-70 family protein [Bacteroides fragilis str. 1007-1-F #8]<>RNA p…	1	1	0			0
492241859	1730226_1731665_3,1731608_1731769_2	gi|492241859|ref|WP_005786448.1|	WP_005786448	MULTISPECIES: methylmalonyl-CoA carboxyltransferase [Bacteroides]<>hypothetical protein BSHG_0091 [Bacteroides sp. 3_2_5]<>putative propionyl-CoA carboxylase [Bacteroides fragilis 638R]<>hypothetical protein HMPREF1067_03701 [Bacteroides fragilis CL03T12C07]<>hypothetical protein HMPREF1066_01584 [Bacteroides fragilis CL03T00C08]<>hypothetical protein HMPREF1204_03430 [Bacteroides fragilis HMW 61…	13	6	0	K01966;	6.4.1.3	9
492242890	2128952_2129080_6,2129050_2131263_4	gi|492242890|ref|WP_005787077.1|	WP_005787077	hypothetical protein [Bacteroides fragilis]<>hypothetical protein HMPREF1067_02945 [Bacteroides fragilis CL03T12C07]<>hypothetical protein HMPREF1066_01898 [Bacteroides fragilis CL03T00C08]<>hypothetical protein M125_2431 [Bacteroides fragilis str. 3998T(B)3]<>hypothetical protein M081_2091 [Bacteroides fragilis str. 3998 T(B) 4]<>hypothetical protein M144_2013 [Bacteroides fragilis str. 3-F-2 #6…	15	13	0			2
492243085	2204796_2205461_3,2205440_2206267_2	gi|492243085|ref|WP_005787196.1|	WP_005787196	MULTISPECIES: aminopeptidase [Bacteroides]<>peptidase C1-like family [Bacteroides sp. 2_1_16]<>putative aminopeptidase [Bacteroides fragilis 638R]<>hypothetical protein HMPREF1067_03000 [Bacteroides fragilis CL03T12C07]<>hypothetical protein HMPREF1066_01953 [Bacteroides fragilis CL03T00C08]<>hypothetical protein HMPREF1079_00062 [Bacteroides fragilis CL05T00C42]<>hypothetical protein HMPREF1080_…	13	4	3	K01372;		8
492250318	3786297_3787061_5,3786983_3787366_6	gi|492250318|ref|WP_005789841.1|	WP_005789841	MULTISPECIES: 3-isopropylmalate dehydrogenase [Bacteroides]<>3-isopropylmalate dehydrogenase LeuB [Bacteroides fragilis YCH46]<>RecName: Full=3-isopropylmalate dehydrogenase; AltName: Full=3-IPM-DH; AltName: Full=Beta-IPM dehydrogenase; Short=IMDH<>RecName: Full=3-isopropylmalate dehydrogenase; AltName: Full=3-IPM-DH; AltName: Full=Beta-IPM dehydrogenase; Short=IMDH<>beta-isopropylmalate dehydrog…	5	0	0	K00052;	1.1.1.85	4
492255812	5022270_5024204_3,5024081_5024278_2	gi|492255812|ref|WP_005791967.1|	WP_005791967	MULTISPECIES: hypothetical protein [Bacteroides]<>conserved hypothetical protein [Bacteroides fragilis 638R]<>hypothetical protein HMPREF1018_04125 [Bacteroides sp. 2_1_56FAA]<>hypothetical protein HMPREF1066_04300 [Bacteroides fragilis CL03T00C08]<>hypothetical protein HMPREF1067_00430 [Bacteroides fragilis CL03T12C07]<>starch-binding associating with outer membrane family protein [Bacteroides f…	5	0	0			18
492305983	4919563_4920903_4,4920792_4922741_5	gi|492305983|ref|WP_005803979.1|	WP_005803979	SusC/RagA family TonB-linked outer membrane protein [Bacteroides fragilis]<>putative outer membrane protein [Bacteroides fragilis 638R]<>SusC/RagA family TonB-linked outer membrane protein [Bacteroides fragilis CL05T00C42]<>SusC/RagA family TonB-linked outer membrane protein [Bacteroides fragilis CL05T12C13]<>SusC/RagA family TonB-linked outer membrane protein [Bacteroides fragilis HMW 615]<>puta…	1	1	0			0
496602446	2145756_2146196_3,2146163_2147038_2	gi|496602446|ref|WP_009292161.1|	WP_009292161	MULTISPECIES: 8-amino-7-oxononanoate synthase [Bacteroides]<>hypothetical protein HMPREF1018_02081 [Bacteroides sp. 2_1_56FAA]<>8-amino-7-oxononanoate synthase [Bacteroides fragilis]	7	2	0		2.3.1.47	3
695331588	1985199_1985879_3,1985849_1987216_2	gi|695331588|ref|WP_032529611.1|	WP_032529611	fructose 1,6-bisphosphatase [Bacteroides fragilis]<>firmicute fructose-1,6-bisphosphatase family protein [Bacteroides fragilis str. 3774 T13]<>firmicute fructose-1,6-bisphosphatase family protein [Bacteroides fragilis str. 3986 N(B)19]<>firmicute fructose-1,6-bisphosphatase family protein [Bacteroides fragilis str. 3719 T6]<>fructose 1,6-bisphosphatase [Bacteroides fragilis]	7	0	0		3.1.3.11	7
695404434	4645939_4646730_4,4646673_4646867_5	gi|695404434|ref|WP_032557594.1|	WP_032557594	lipase [Bacteroides fragilis]	1	0	0			1
695431508	2557887_2558717_3,2558666_2559082_2	gi|695431508|ref|WP_032561380.1|	WP_032561380	hypothetical protein [Bacteroides fragilis]<>hypothetical protein M125_5806 [Bacteroides fragilis str. 3998T(B)3]<>hypothetical protein M125_5398 [Bacteroides fragilis str. 3998T(B)3]<>hypothetical protein M125_2839 [Bacteroides fragilis str. 3998T(B)3]<>hypothetical protein M081_2489 [Bacteroides fragilis str. 3998 T(B) 4]<>hypothetical protein M068_4496 [Bacteroides fragilis str. J38-1]<>hypoth…	1	0	1			0
695437259	1141285_1142166_4,1141950_1142573_5	gi|695437259|ref|WP_032562488.1|	WP_032562488	nucleoside permease [Bacteroides fragilis]<>xanthosine permease [Bacteroides fragilis str. S23 R14]<>xanthosine permease [Bacteroides fragilis str. S23L24]	1	0	0			1
695449417	3476226_3476573_3,3476549_3477463_2	gi|695449417|ref|WP_032565107.1|	WP_032565107	hypothetical protein [Bacteroides fragilis]<>phage portal family protein [Bacteroides fragilis str. J-143-4]	1	1	0			0
695463489	1839297_1840550_3,1840477_1840926_1	gi|695463489|ref|WP_032567662.1|	WP_032567662	membrane protein [Bacteroides fragilis]<>putative outer membrane protein [Bacteroides fragilis str. 3397 T10]<>putative outer membrane protein [Bacteroides fragilis str. 3397 N2]<>putative outer membrane protein [Bacteroides fragilis str. 3397 T14]<>putative outer membrane protein [Bacteroides fragilis str. 3397 N3]	3	3	1			1
695479010	1094927_1095259_2,1095263_1096141_2	gi|695479010|ref|WP_032572621.1|	WP_032572621	flavodoxin [Bacteroides fragilis]<>metallo-beta-lactamase superfamily protein [Bacteroides fragilis str. I1345]	5	0	0			7
695479289	1254380_1254871_2,1254799_1255047_1	gi|695479289|ref|WP_032572739.1|	WP_032572739	hypothetical protein [Bacteroides fragilis]<>B3/4 domain protein [Bacteroides fragilis str. A7 (UDC12-2)]<>B3/4 domain protein [Bacteroides fragilis str. I1345]	1	1	0			1
695480144	2090031_2091872_5,2091818_2092099_6	gi|695480144|ref|WP_032573093.1|	WP_032573093	TonB-dependent receptor [Bacteroides fragilis]<>tonB dependent receptor family protein [Bacteroides fragilis str. I1345]	19	6	11			23
695480444	2446104_2448551_3,2448536_2450590_2,2448536_2450590_2	gi|695480444|ref|WP_032573215.1|	WP_032573215	histidine kinase [Bacteroides fragilis]	1	0	1			2
695480544	2753554_2754096_1,2753985_2755337_3	gi|695480544|ref|WP_032573247.1|	WP_032573247	phosphomethylpyrimidine synthase ThiC [Bacteroides fragilis]<>thiamine biosynthesis protein ThiC [Bacteroides fragilis str. I1345]	11	4	0			12
695481463	3924540_3926108_5,3926024_3930424_6	gi|695481463|ref|WP_032573701.1|	WP_032573701	DNA helicase [Bacteroides fragilis]<>AAA domain protein [Bacteroides fragilis str. I1345]	1	0	0			0
695481615	4072339_4073172_1,4073123_4074439_2	gi|695481615|ref|WP_032573788.1|	WP_032573788	RNA degradosome polyphosphate kinase [Bacteroides fragilis]<>polyphosphate kinase 1 [Bacteroides fragilis str. 3998T(B)3]<>polyphosphate kinase 1 [Bacteroides fragilis str. 3998 T(B) 4]<>polyphosphate kinase 1 [Bacteroides fragilis str. DS-208]<>polyphosphate kinase 1 [Bacteroides fragilis str. 3725 D9(v)]<>polyphosphate kinase 1 [Bacteroides fragilis str. B1 (UDC16-1)]<>polyphosphate kinase 1 [B…	2	0	0		2.7.4.1	0
695482015	1749412_1750593_1,1750524_1750874_3	gi|695482015|ref|WP_032573999.1|	WP_032573999	hypothetical protein [Bacteroides fragilis]<>peptidase C39 like family protein [Bacteroides fragilis str. 3783N1-8]<>peptidase C39 like family protein [Bacteroides fragilis str. 3-F-2 #6]<>peptidase C39 like family protein [Bacteroides fragilis str. 1009-4-F #10]<>peptidase C39 like family protein [Bacteroides fragilis str. 1009-4-F #7]<>peptidase C39 like family protein [Bacteroides fragilis str…	12	4	9			10
695492146	513362_514546_2,514305_514844_3	gi|695492146|ref|WP_032578633.1|	WP_032578633	tripeptidyl aminopeptidase [Bacteroides fragilis]	7	0	4			1
695554498	2770009_2770179_4,2770172_2770324_6,2770243_2770929_4	gi|695554498|ref|WP_032598396.1|	WP_032598396	MULTISPECIES: WYL domain-containing protein [Bacteroides]<>WYL domain protein [Bacteroides fragilis str. 3976T8]<>WYL domain protein [Bacteroides vulgatus str. 3775 SR(B) 19]<>WYL domain protein [Bacteroides vulgatus str. 3775 SL(B) 10 (iv)]	1	0	0			0

## Sheet: S1-3
ID	STRAND	START	END
VU15_RS14290	-	3512374	3513216
VU15_RS14295	-	3513185	3514705
VU15_RS14300	-	3514925	3515152
VU15_RS14305	-	3515417	3515653
VU15_RS14310	-	3515656	3516600
VU15_RS14315	+	3517214	3517756
VU15_RS14320	+	3517746	3518696
VU15_RS14325	+	3518969	3519205
VU15_RS14330	-	3519603	3520820
VU15_RS14335	+	3521557	3521739
VU15_RS14340	+	3522485	3523675
VU15_RS14345	-	3524733	3526337
VU15_RS14350	-	3526416	3526769
VU15_RS14355	-	3526780	3529860
VU15_RS14360	-	3529984	3531291
VU15_RS14365	-	3531297	3531701
VU15_RS14370	+	3532259	3532855
VU15_RS14375	+	3532930	3533886
VU15_RS14380	+	3534030	3537413
VU15_RS14385	+	3537424	3539061
VU15_RS14390	+	3539159	3540718
VU15_RS14395	+	3541195	3541479
VU15_RS14400	-	3541792	3542871
VU15_RS14405	+	3543475	3543693
VU15_RS14410	-	3543816	3544657
VU15_RS14415	-	3544746	3544988
VU15_RS14420	+	3545486	3546298
VU15_RS14425	+	3546295	3546573
VU15_RS14430	+	3546643	3548484
VU15_RS14435	-	3548709	3550292
VU15_RS14440	-	3550306	3550614
VU15_RS14445	-	3550611	3550952
VU15_RS14450	-	3550936	3551487
VU15_RS14455	-	3551484	3552638
VU15_RS14460	+	3552723	3553157
VU15_RS14465	-	3553313	3554605
VU15_RS14470	-	3555155	3556135
VU15_RS14475	-	3556132	3556773
VU15_RS14480	-	3556793	3557566
VU15_RS14485	-	3557572	3558093
VU15_RS14490	-	3558106	3560526
VU15_RS14495	-	3560495	3560836
VU15_RS14500	-	3560833	3561141
VU15_RS14505	-	3561153	3561950
VU15_RS14510	-	3561969	3563573
VU15_RS14515	-	3563624	3564586
VU15_RS14520	-	3564604	3565485
VU15_RS14525	-	3565472	3567535
VU15_RS14530	-	3567547	3568089
VU15_RS14535	-	3568086	3568379
VU15_RS14540	-	3568590	3569105
VU15_RS14545	-	3569147	3569326
VU15_RS14550	-	3569407	3569667
VU15_RS14555	-	3569672	3569959
VU15_RS14560	-	3569956	3570303
VU15_RS14565	-	3570458	3571357
VU15_RS14570	-	3571520	3572629
VU15_RS14575	-	3572668	3573096
VU15_RS14580	-	3573557	3573838
VU15_RS14585	-	3573849	3573992
VU15_RS14590	-	3574084	3574401
VU15_RS14595	-	3574417	3574671
VU15_RS14600	-	3574689	3574907
VU15_RS14605	-	3574918	3575106
