# Supplementary material for: Outer membrane vesicles secreted by pathogenic and nonpathogenic Bacteroides fragilis represent different metabolic activities
Source: Sci Rep. 2017 Jul 10;7:5008. doi: 10.1038/s41598-017-05264-6 (PMC5503946; doi:10.1038/s41598-017-05264-6)
Supplement: Supplementary file 3 — Supplementary table S2 [file 41598_2017_5264_MOESM3_ESM.xls]

## Sheet: FDR and score_threshold
sample_name	sample_group	mgf	fraction	strain	gel_line	instrument	bio_replica	ProtDB_npr	ProtDB_FDR	ProtDB_score_threshold	ProtDB_npep	num_queries	GenDB_FDR	GenDB_score_threshold	GenDB_npep
BacFrag-01	Toxigenic_Cytosol_Maxis_2	BacFrag-01_BB1_01_636.mgf	Cytosol	Toxigenic	1	Maxis	1	81	1.31	13	405	55519	4.95	18	330
BacFrag-02	Toxigenic_Cytosol_Maxis_2	BacFrag-02_BB2_01_638.mgf	Cytosol	Toxigenic	2	Maxis	1	123	1.29	13	856	55493	3.65	13	885
BacFrag-03	Toxigenic_Cytosol_Maxis_2	BacFrag-03_BB3_01_639.mgf	Cytosol	Toxigenic	3	Maxis	1	102	1.57	13	852	52441	4.36	13	837
BacFrag-04	Non-toxigenic_Cytosol_Maxis_2	BacFrag-04_BB4_01_640.mgf	Cytosol	Non-toxigenic	1	Maxis	1	94	0.81	13	1322	57190
BacFrag-05	Non-toxigenic_Cytosol_Maxis_2	BacFrag-05_BB5_01_641.mgf	Cytosol	Non-toxigenic	2	Maxis	1	169	0.65	13	1724	56426
BacFrag-06	Non-toxigenic_Cytosol_Maxis_2	BacFrag-06_BB6_01_642.mgf	Cytosol	Non-toxigenic	3	Maxis	1	222	0.81	13	1555	56503
nat-17	Toxigenic_Cytosol_Maxis_1	nat-17_BD1_01_371.mgf	Cytosol	Toxigenic	1	Maxis	2	250	0.71	13	2094	55044	1.88	13	2041
nat-18	Toxigenic_Cytosol_Maxis_1	nat-18_BD2_01_372.mgf	Cytosol	Toxigenic	2	Maxis	2	221	0.56	13	2090	54517	1.47	13	2051
nat-19	Toxigenic_Cytosol_Maxis_1	nat-19_BD3_01_373.mgf	Cytosol	Toxigenic	3	Maxis	2	271	0.41	13	1915	54492	1.17	13	1889
nat-20	Toxigenic_Cytosol_Maxis_1	nat-20_BD4_01_374.mgf	Cytosol	Toxigenic	4	Maxis	2	339	0.5	13	1807	54700	1.47	13	1744
nat-21	Non-toxigenic_Cytosol_Maxis_1	nat-21_BD5_01_344.mgf	Cytosol	Non-toxigenic	1	Maxis	2	253	0.7	13	2014	53717
nat-22	Non-toxigenic_Cytosol_Maxis_1	nat-22_BD6_01_345.mgf	Cytosol	Non-toxigenic	2	Maxis	2	232	0.59	13	2134	53815
nat-23	Non-toxigenic_Cytosol_Maxis_1	nat-23_BD7_01_346.mgf	Cytosol	Non-toxigenic	3	Maxis	2	242	0.41	13	1640	54080
nat-24	Non-toxigenic_Cytosol_Maxis_1	nat-24_BD8_01_347.mgf	Cytosol	Non-toxigenic	4	Maxis	2	336	0.58	13	1874	53207
BacFrag-07	Toxigenic_Membarne_Maxis_2	BacFrag-07_BB7_01_646.mgf	Membarne	Toxigenic	1	Maxis	1	126	0.73	13	1610	57665	2.24	13	1569
BacFrag-08	Toxigenic_Membarne_Maxis_2	BacFrag-08_BB8_01_647.mgf	Membarne	Toxigenic	2	Maxis	1	276	0.48	13	2207	57187	1.57	13	2154
BacFrag-09	Toxigenic_Membarne_Maxis_2	BacFrag-09_BC1_01_648.mgf	Membarne	Toxigenic	3	Maxis	1	342	0.72	13	1904	56798	2.34	13	1850
BacFrag-10	Non-toxigenic_Membarne_Maxis_2	BacFrag-10_BC2_01_651.mgf	Membarne	Non-toxigenic	1	Maxis	1	43	0.81	13	195	47122
BacFrag-11	Non-toxigenic_Membarne_Maxis_2	BacFrag-11_BC3_01_652.mgf	Membarne	Non-toxigenic	2	Maxis	1	64	0.89	13	367	48997
BacFrag-12	Non-toxigenic_Membarne_Maxis_2	BacFrag-12_BC4_01_653.mgf	Membarne	Non-toxigenic	3	Maxis	1	76	1.89	13	688	52102
nat-09	Toxigenic_Membarne_Maxis_1	nat-09-true_BC1_01_364.mgf	Membarne	Toxigenic	1	Maxis	2	212	0.75	13	2000	52485	2.11	13	1960
nat-10	Toxigenic_Membarne_Maxis_1	nat-10_BC2_01_365.mgf	Membarne	Toxigenic	2	Maxis	2	236	0.49	13	2385	52816	1.53	13	2345
nat-11	Toxigenic_Membarne_Maxis_1	nat-11_BC3_01_366.mgf	Membarne	Toxigenic	3	Maxis	2	297	0.53	13	1920	55485	1.75	13	1897
nat-12	Toxigenic_Membarne_Maxis_1	nat-12_BC4_01_367.mgf	Membarne	Toxigenic	4	Maxis	2	506	0.62	13	2614	55255	1.82	13	2540
nat-13	Non-toxigenic_Membarne_Maxis_1	nat-13-true_BC5_01_338.mgf	Membarne	Non-toxigenic	1	Maxis	2	220	0.7	13	2120	53441
nat-14	Non-toxigenic_Membarne_Maxis_1	nat-14-true_BC6_01_339.mgf	Membarne	Non-toxigenic	2	Maxis	2	240	0.47	13	1900	53787
nat-15	Non-toxigenic_Membarne_Maxis_1	nat-15-true_BC7_01_340.mgf	Membarne	Non-toxigenic	3	Maxis	2	305	0.74	13	1979	53288
nat-16	Non-toxigenic_Membarne_Maxis_1	nat-16-true_BC8_01_341.mgf	Membarne	Non-toxigenic	4	Maxis	2	306	0.81	13	1576	53429
nat-01	Toxigenic_Total_Maxis_1	nat-01-true_BA1_01_356.mgf	Total	Toxigenic	1	Maxis	1	143	1.1	13	1628	52477	2.34	13	1618
nat-0203	Toxigenic_Total_Maxis_1	nat-02-03-true_RA1_01_359.mgf	Total	Toxigenic	2	Maxis	1	320	0.32	13	2075	53044	1.02	13	2048
nat-04	Toxigenic_Total_Maxis_1	nat-04_BB4_01_360.mgf	Total	Toxigenic	3	Maxis	1	462	0.71	13	2266	52814	2.06	13	2210
nat-05	Non-toxigenic_Total_Maxis_1	nat-05-true_RA1_01_333.mgf	Total	Non-toxigenic	1	Maxis	1	148	0.53	13	1725	52678
nat-06	Non-toxigenic_Total_Maxis_1	nat-06_BB6_01_329.mgf	Total	Non-toxigenic	2	Maxis	1	217	0.48	13	1941	54088
nat-07	Non-toxigenic_Total_Maxis_1	nat-07_BB7_01_330.mgf	Total	Non-toxigenic	3	Maxis	1	275	0.73	13	1803	54006
nat-08	Non-toxigenic_Total_Maxis_1	nat-08_BB8_01_331.mgf	Total	Non-toxigenic	4	Maxis	1	347	0.7	13	1660	54208
Z052	Toxigenic_Vesicles_TTOF	Z052_20150402_B+_1_5-40_60min_7uLinj_1.wiff.mgf	Vesicles	Toxigenic	1	TTOF	1	368	1.33	13	2970	23608	4.98	14	2943
Z053	Non-toxigenic_Vesicles_TTOF	Z053_20150402_B-_1_5-40_60min_7uLinj_1.wiff.mgf	Vesicles	Non-toxigenic	1	TTOF	1	344	1.66	13	2953	22925
Z054	Toxigenic_Vesicles_TTOF	Z054_20150402_B+_2_5-40_60min_7uLinj_1.wiff.mgf	Vesicles	Toxigenic	1	TTOF	2	643	1.23	13	4298	28541	3.36	13	4254
Z055	Non-toxigenic_Vesicles_TTOF	Z055_20150402_B-_2_5-40_60min_7uLinj_1.wiff.mgf	Vesicles	Non-toxigenic	1	TTOF	2	282	2.43	13	2321	21452
Z056	Toxigenic_Vesicles_TTOF	Z056_20150402_B+_3_5-40_60min_7uLinj_1.wiff.mgf	Vesicles	Toxigenic	1	TTOF	3	434	1.57	13	3399	25777	4.65	13	3405
Z057	Non-toxigenic_Vesicles_TTOF	Z057_20150402_B-_3_5-40_60min_7uLinj_1.wiff.mgf	Vesicles	Non-toxigenic	1	TTOF	3	315	1.93	13	2670	22284
nat-25	Toxigenic_Vesicles_Maxis_1	nat-25_BE1_01_376.mgf	Vesicles	Toxigenic	1	Maxis	1	128	0.9	13	694	54290	2.4	13	706
nat-26	Toxigenic_Vesicles_Maxis_1	nat-26_BE2_01_377.mgf	Vesicles	Toxigenic	2	Maxis	1	134	0.77	13	1084	54448	2.28	13	1117
nat-27	Toxigenic_Vesicles_Maxis_1	nat-27_BE3_01_378.mgf	Vesicles	Toxigenic	3	Maxis	2	122	0.59	13	1256	54486	2.07	13	1261
nat-28	Toxigenic_Vesicles_Maxis_1	na-t28_BE4_01_379.mgf	Vesicles	Toxigenic	4	Maxis	2	66	0.82	13	946	54270	2.78	13	948
nat-29	Non-toxigenic_Vesicles_Maxis_1	nat-29_BE5_01_324.mgf	Vesicles	Non-toxigenic	1	Maxis	1	111	1.51	13	577	51593
nat-30	Non-toxigenic_Vesicles_Maxis_1	nat-30_BE6_01_325.mgf	Vesicles	Non-toxigenic	2	Maxis	1	132	0.55	13	888	54262
nat-31	Non-toxigenic_Vesicles_Maxis_1	nat-31_BE7_01_326.mgf	Vesicles	Non-toxigenic	3	Maxis	2	119	0.75	13	1082	53623
nat-32	Non-toxigenic_Vesicles_Maxis_1	nat32_BE8_01_322.mgf	Vesicles	Non-toxigenic	4	Maxis	2	55	0.92	13	638	18781
