# Supplementary material for: Outer membrane vesicles secreted by pathogenic and nonpathogenic Bacteroides fragilis represent different metabolic activities
Source: Sci Rep. 2017 Jul 10;7:5008. doi: 10.1038/s41598-017-05264-6 (PMC5503946; doi:10.1038/s41598-017-05264-6)
Supplement: Supplementary file 4 — Supplementary table S3-1 [file 41598_2017_5264_MOESM4_ESM.xls]

## Sheet: Abbreviation
File name	sample_name	fraction	strain
S3-1	BacFrag-01	Cytosol	ETBF
S3-1	BacFrag-02	Cytosol	ETBF
S3-1	BacFrag-03	Cytosol	ETBF
S3-1	BacFrag-04	Cytosol	NTBF
S3-1	BacFrag-05	Cytosol	NTBF
S3-1	BacFrag-06	Cytosol	NTBF
S3-2	BacFrag-07	Membarne	ETBF
S3-2	BacFrag-08	Membarne	ETBF
S3-2	BacFrag-09	Membarne	ETBF
S3-2	BacFrag-10	Membarne	NTBF
S3-2	BacFrag-11	Membarne	NTBF
S3-2	BacFrag-12	Membarne	NTBF
S3-3	BacFrag-13	OMVs	ETBF
S3-3	BacFrag-14	OMVs	NTBF
S3-3	BacFrag-15	OMVs	ETBF
S3-3	BacFrag-16	OMVs	NTBF
S3-3	BacFrag-17	OMVs	ETBF
S3-3	BacFrag-18	OMVs	NTBF
S3-4	BacFrag-19	Total	ETBF
S3-4	BacFrag-20	Total	ETBF
S3-4	BacFrag-21	Total	ETBF
S3-4	BacFrag-22	Total	NTBF
S3-4	BacFrag-23	Total	NTBF
S3-4	BacFrag-24	Total	NTBF
S3-4	BacFrag-25	Total	NTBF
S3-5	BacFrag-26	Membarne	ETBF
S3-5	BacFrag-27	Membarne	ETBF
S3-5	BacFrag-28	Membarne	ETBF
S3-5	BacFrag-29	Membarne	ETBF
S3-5	BacFrag-30	Membarne	NTBF
S3-5	BacFrag-31	Membarne	NTBF
S3-5	BacFrag-32	Membarne	NTBF
S3-5	BacFrag-33	Membarne	NTBF
S3-6	BacFrag-34	Cytosol	ETBF
S3-6	BacFrag-35	Cytosol	ETBF
S3-6	BacFrag-36	Cytosol	ETBF
S3-6	BacFrag-37	Cytosol	ETBF
S3-6	BacFrag-38	Cytosol	NTBF
S3-6	BacFrag-39	Cytosol	NTBF
S3-6	BacFrag-40	Cytosol	NTBF
S3-6	BacFrag-41	Cytosol	NTBF
S3-7	BacFrag-42	OMVs	ETBF
S3-7	BacFrag-43	OMVs	ETBF
S3-7	BacFrag-44	OMVs	ETBF
S3-7	BacFrag-45	OMVs	ETBF
S3-7	BacFrag-46	OMVs	NTBF
S3-7	BacFrag-47	OMVs	NTBF
S3-7	BacFrag-48	OMVs	NTBF
S3-7	BacFrag-49	OMVs	NTBF

## Sheet: BacFrag-01
prot_acc	pep_seq	pep_score	pep_exp_z	pep_exp_mr	pep_var_mod
lcl|NZ_CP011073.1_prot_WP_005786956.1_1596	QSLAEFANILK	23.06	2	1232.67
lcl|NZ_CP011073.1_prot_WP_005786956.1_1596	QSLAEFANILK	25.37	2	1232.68
lcl|NZ_CP011073.1_prot_WP_005786956.1_1596	QSLAEFANILK	14.86	2	1232.68
lcl|NZ_CP011073.1_prot_WP_005786956.1_1596	QSLAEFANILK	41.24	2	1232.68
lcl|NZ_CP011073.1_prot_WP_005786956.1_1596	QSLAEFANILK	75.65	2	1232.68
lcl|NZ_CP011073.1_prot_WP_005786956.1_1596	QSLAEFANILK	60.17	2	1232.68
lcl|NZ_CP011073.1_prot_WP_005786956.1_1596	QSLAEFANILK	64.84	2	1232.68
lcl|NZ_CP011073.1_prot_WP_005786956.1_1596	VEIFMYASEQMIK	24.33	2	1603.76	Oxidation (M)
lcl|NZ_CP011073.1_prot_WP_005786956.1_1596	VEIFMYASEQMIK	46.48	2	1603.76	Oxidation (M)
lcl|NZ_CP011073.1_prot_WP_005786956.1_1596	VEIFMYASEQMIK	14.8	2	1603.76	Oxidation (M)
lcl|NZ_CP011073.1_prot_WP_005786956.1_1596	EDPTVDVAIIGHTDK	17.85	2	1608.79
lcl|NZ_CP011073.1_prot_WP_005786956.1_1596	EDPTVDVAIIGHTDK	41.25	2	1608.79
lcl|NZ_CP011073.1_prot_WP_005786956.1_1596	EDPTVDVAIIGHTDK	13.49	2	1608.79
lcl|NZ_CP011073.1_prot_WP_005786956.1_1596	EDPTVDVAIIGHTDK	14.31	2	1608.79
lcl|NZ_CP011073.1_prot_WP_005786956.1_1596	EDPTVDVAIIGHTDK	49.57	2	1608.8
lcl|NZ_CP011073.1_prot_WP_005786956.1_1596	EDPTVDVAIIGHTDK	67.27	3	1608.8
lcl|NZ_CP011073.1_prot_WP_005786956.1_1596	EDPTVDVAIIGHTDK	91.87	2	1608.8
lcl|NZ_CP011073.1_prot_WP_005786956.1_1596	EDPTVDVAIIGHTDK	41.83	3	1608.8
lcl|NZ_CP011073.1_prot_WP_005786956.1_1596	EDPTVDVAIIGHTDK	63.25	3	1608.8
lcl|NZ_CP011073.1_prot_WP_005786956.1_1596	EDPTVDVAIIGHTDK	50.64	3	1608.8
lcl|NZ_CP011073.1_prot_WP_005786956.1_1596	VEIFMYASEQMIK	68.6	2	1619.76	2 Oxidation (M)
lcl|NZ_CP011073.1_prot_WP_005786956.1_1596	VEIFMYASEQMIK	13.6	3	1619.76	2 Oxidation (M)
lcl|NZ_CP011073.1_prot_WP_005786956.1_1596	VEIFMYASEQMIK	62.42	2	1619.76	2 Oxidation (M)
lcl|NZ_CP011073.1_prot_WP_005786956.1_1596	GGVIGGGSGAALGAIIGGIAGK	15.02	2	1751.98
lcl|NZ_CP011073.1_prot_WP_005786956.1_1596	GGVIGGGSGAALGAIIGGIAGK	164.6	2	1751.98
lcl|NZ_CP011073.1_prot_WP_005786956.1_1596	GGVIGGGSGAALGAIIGGIAGK	15.58	2	1751.98
lcl|NZ_CP011073.1_prot_WP_005786956.1_1596	GGVIGGGSGAALGAIIGGIAGK	119.36	2	1751.98
lcl|NZ_CP011073.1_prot_WP_005786956.1_1596	GGVIGGGSGAALGAIIGGIAGK	15.27	2	1751.99
lcl|NZ_CP011073.1_prot_WP_005786956.1_1596	GGVIGGGSGAALGAIIGGIAGK	70.53	2	1751.99
lcl|NZ_CP011073.1_prot_WP_005786956.1_1596	GGVIGGGSGAALGAIIGGIAGK	17.91	2	1751.99
lcl|NZ_CP011073.1_prot_WP_005786956.1_1596	GGVIGGGSGAALGAIIGGIAGK	61.24	2	1751.99
lcl|NZ_CP011073.1_prot_WP_005786956.1_1596	GGVIGGGSGAALGAIIGGIAGK	63.62	3	1751.99
lcl|NZ_CP011073.1_prot_WP_005786956.1_1596	GGVIGGGSGAALGAIIGGIAGK	29.71	3	1751.99
lcl|NZ_CP011073.1_prot_WP_005786956.1_1596	GGVIGGGSGAALGAIIGGIAGK	23.46	3	1751.99
lcl|NZ_CP011073.1_prot_WP_005786956.1_1596	GGVIGGGSGAALGAIIGGIAGK	29.61	2	1751.99
lcl|NZ_CP011073.1_prot_WP_005786956.1_1596	GGVIGGGSGAALGAIIGGIAGK	83.61	2	1751.99
lcl|NZ_CP011073.1_prot_WP_005786956.1_1596	GGVIGGGSGAALGAIIGGIAGK	36.02	2	1751.99
lcl|NZ_CP011073.1_prot_WP_005786956.1_1596	GGVIGGGSGAALGAIIGGIAGK	162.62	2	1751.99
lcl|NZ_CP011073.1_prot_WP_005786956.1_1596	GGVIGGGSGAALGAIIGGIAGK	18.77	3	1751.99
lcl|NZ_CP011073.1_prot_WP_005786956.1_1596	GGVIGGGSGAALGAIIGGIAGK	24.67	2	1751.99
lcl|NZ_CP011073.1_prot_WP_005786956.1_1596	GGVIGGGSGAALGAIIGGIAGK	154.53	2	1751.99
lcl|NZ_CP011073.1_prot_WP_005786956.1_1596	GGVIGGGSGAALGAIIGGIAGK	37.15	3	1751.99
lcl|NZ_CP011073.1_prot_WP_005786956.1_1596	GGVIGGGSGAALGAIIGGIAGK	15.18	3	1751.99
lcl|NZ_CP011073.1_prot_WP_005786956.1_1596	GGVIGGGSGAALGAIIGGIAGK	64.7	2	1751.99
lcl|NZ_CP011073.1_prot_WP_005786956.1_1596	GGVIGGGSGAALGAIIGGIAGK	34.27	2	1751.99
lcl|NZ_CP011073.1_prot_WP_005786956.1_1596	GGVIGGGSGAALGAIIGGIAGK	14.82	2	1751.99
lcl|NZ_CP011073.1_prot_WP_005786956.1_1596	GGVIGGGSGAALGAIIGGIAGK	139.65	2	1751.99
lcl|NZ_CP011073.1_prot_WP_005786956.1_1596	GGVIGGGSGAALGAIIGGIAGK	162.63	2	1751.99
lcl|NZ_CP011073.1_prot_WP_005786956.1_1596	GGVIGGGSGAALGAIIGGIAGK	160.43	2	1751.99
lcl|NZ_CP011073.1_prot_WP_005786956.1_1596	GGVIGGGSGAALGAIIGGIAGK	55.04	2	1751.99
lcl|NZ_CP011073.1_prot_WP_005786956.1_1596	GGVIGGGSGAALGAIIGGIAGK	14.8	3	1751.99
lcl|NZ_CP011073.1_prot_WP_005786956.1_1596	GGVIGGGSGAALGAIIGGIAGK	43.47	3	1751.99
lcl|NZ_CP011073.1_prot_WP_005786956.1_1596	GGVIGGGSGAALGAIIGGIAGK	99.78	3	1751.99
lcl|NZ_CP011073.1_prot_WP_005786956.1_1596	GGVIGGGSGAALGAIIGGIAGK	14.71	3	1751.99
lcl|NZ_CP011073.1_prot_WP_005786956.1_1596	GGVIGGGSGAALGAIIGGIAGK	79.04	2	1751.99
lcl|NZ_CP011073.1_prot_WP_005786956.1_1596	GGVIGGGSGAALGAIIGGIAGK	36.92	3	1751.99
lcl|NZ_CP011073.1_prot_WP_005786956.1_1596	GGVIGGGSGAALGAIIGGIAGK	133.13	2	1751.99
lcl|NZ_CP011073.1_prot_WP_005786956.1_1596	GGVIGGGSGAALGAIIGGIAGK	56.17	3	1751.99
lcl|NZ_CP011073.1_prot_WP_005786956.1_1596	GGVIGGGSGAALGAIIGGIAGK	55.19	2	1751.99
lcl|NZ_CP011073.1_prot_WP_005786956.1_1596	GGVIGGGSGAALGAIIGGIAGK	174.27	2	1751.99
lcl|NZ_CP011073.1_prot_WP_005786956.1_1596	GGVIGGGSGAALGAIIGGIAGK	23.52	3	1751.99
lcl|NZ_CP011073.1_prot_WP_005786956.1_1596	GGVIGGGSGAALGAIIGGIAGK	18.02	3	1752
lcl|NZ_CP011073.1_prot_WP_005786956.1_1596	RVEIFMYASEQMIK	38.26	3	1759.86	Oxidation (M)
lcl|NZ_CP011073.1_prot_WP_005786956.1_1596	RVEIFMYASEQMIK	20.37	3	1759.86	Oxidation (M)
lcl|NZ_CP011073.1_prot_WP_005786956.1_1596	RVEIFMYASEQMIK	17.84	3	1759.87	Oxidation (M)
lcl|NZ_CP011073.1_prot_WP_005786956.1_1596	RVEIFMYASEQMIK	33.88	3	1759.87	Oxidation (M)
lcl|NZ_CP011073.1_prot_WP_005786956.1_1596	RVEIFMYASEQMIK	18.47	3	1759.87	Oxidation (M)
lcl|NZ_CP011073.1_prot_WP_005786956.1_1596	RVEIFMYASEQMIK	28.04	3	1759.87	Oxidation (M)
lcl|NZ_CP011073.1_prot_WP_005786956.1_1596	RVEIFMYASEQMIK	35.92	3	1759.87	Oxidation (M)
lcl|NZ_CP011073.1_prot_WP_005786956.1_1596	RVEIFMYASEQMIK	24.22	3	1759.87	Oxidation (M)
lcl|NZ_CP011073.1_prot_WP_005786956.1_1596	RVEIFMYASEQMIK	28.16	3	1759.87	Oxidation (M)
lcl|NZ_CP011073.1_prot_WP_005786956.1_1596	RVEIFMYASEQMIK	17.86	3	1759.87	Oxidation (M)
lcl|NZ_CP011073.1_prot_WP_005786956.1_1596	DAQVEQVTDNNGLAAVK	30.3	3	1770.87
lcl|NZ_CP011073.1_prot_WP_005786956.1_1596	DAQVEQVTDNNGLAAVK	75.18	2	1770.87
lcl|NZ_CP011073.1_prot_WP_005786956.1_1596	DAQVEQVTDNNGLAAVK	110.83	2	1770.87
lcl|NZ_CP011073.1_prot_WP_005786956.1_1596	DAQVEQVTDNNGLAAVK	13.93	3	1770.87
lcl|NZ_CP011073.1_prot_WP_005786956.1_1596	DAQVEQVTDNNGLAAVK	20.32	3	1770.87
lcl|NZ_CP011073.1_prot_WP_005786956.1_1596	DAQVEQVTDNNGLAAVK	34.49	2	1770.87
lcl|NZ_CP011073.1_prot_WP_005786956.1_1596	RVEIFMYASEQMIK	47.55	3	1775.86	2 Oxidation (M)
lcl|NZ_CP011073.1_prot_WP_005786956.1_1596	RVEIFMYASEQMIK	33.83	3	1775.86	2 Oxidation (M)
lcl|NZ_CP011073.1_prot_WP_005786956.1_1596	RVEIFMYASEQMIK	42.55	3	1775.86	2 Oxidation (M)
lcl|NZ_CP011073.1_prot_WP_005786956.1_1596	RVEIFMYASEQMIK	35.27	3	1775.86	2 Oxidation (M)
lcl|NZ_CP011073.1_prot_WP_005786956.1_1596	RVEIFMYASEQMIK	16.01	3	1775.86	2 Oxidation (M)
lcl|NZ_CP011073.1_prot_WP_005786956.1_1596	RVEIFMYASEQMIK	17.33	3	1775.86	2 Oxidation (M)
lcl|NZ_CP011073.1_prot_WP_005786956.1_1596	RVEIFMYASEQMIK	34.56	3	1775.86	2 Oxidation (M)
lcl|NZ_CP011073.1_prot_WP_005786956.1_1596	RVEIFMYASEQMIK	29.76	3	1775.86	2 Oxidation (M)
lcl|NZ_CP011073.1_prot_WP_005786956.1_1596	RVEIFMYASEQMIK	39.09	3	1775.86	2 Oxidation (M)
lcl|NZ_CP011073.1_prot_WP_005786956.1_1596	RVEIFMYASEQMIK	21.76	3	1775.86	2 Oxidation (M)
lcl|NZ_CP011073.1_prot_WP_005786956.1_1596	RVEIFMYASEQMIK	40.94	3	1775.86	2 Oxidation (M)
lcl|NZ_CP011073.1_prot_WP_005786956.1_1596	RVEIFMYASEQMIK	43.4	3	1775.86	2 Oxidation (M)
lcl|NZ_CP011073.1_prot_WP_005786956.1_1596	RVEIFMYASEQMIK	17.7	3	1775.86	2 Oxidation (M)
lcl|NZ_CP011073.1_prot_WP_005786956.1_1596	RVEIFMYASEQMIK	25.09	3	1775.86	2 Oxidation (M)
lcl|NZ_CP011073.1_prot_WP_005786956.1_1596	RVEIFMYASEQMIK	39.3	3	1775.86	2 Oxidation (M)
lcl|NZ_CP011073.1_prot_WP_005786956.1_1596	RVEIFMYASEQMIK	54.96	3	1775.86	2 Oxidation (M)
lcl|NZ_CP011073.1_prot_WP_005786956.1_1596	RVEIFMYASEQMIK	21.45	3	1775.86	2 Oxidation (M)
lcl|NZ_CP011073.1_prot_WP_005786956.1_1596	RVEIFMYASEQMIK	31.62	3	1775.86	2 Oxidation (M)
lcl|NZ_CP011073.1_prot_WP_005786956.1_1596	RVEIFMYASEQMIK	41.96	3	1775.86	2 Oxidation (M)
lcl|NZ_CP011073.1_prot_WP_005786956.1_1596	RVEIFMYASEQMIK	16.69	3	1775.87	2 Oxidation (M)
lcl|NZ_CP011073.1_prot_WP_005786956.1_1596	IKDAQVEQVTDNNGLAAVK	31.64	3	2012.04
lcl|NZ_CP011073.1_prot_WP_005786956.1_1596	IKDAQVEQVTDNNGLAAVK	19.4	3	2012.04
lcl|NZ_CP011073.1_prot_WP_005786956.1_1596	IKDAQVEQVTDNNGLAAVK	26.26	3	2012.05
lcl|NZ_CP011073.1_prot_WP_005786956.1_1596	IKDAQVEQVTDNNGLAAVK	18.05	3	2012.05
lcl|NZ_CP011073.1_prot_WP_005786956.1_1596	IKDAQVEQVTDNNGLAAVK	46.83	3	2012.05
lcl|NZ_CP011073.1_prot_WP_005786956.1_1596	IKDAQVEQVTDNNGLAAVK	26.44	3	2012.05
lcl|NZ_CP011073.1_prot_WP_005786956.1_1596	IKDAQVEQVTDNNGLAAVK	39.65	3	2012.05
lcl|NZ_CP011073.1_prot_WP_005786956.1_1596	IKDAQVEQVTDNNGLAAVK	69.16	3	2012.05
lcl|NZ_CP011073.1_prot_WP_005786956.1_1596	IKDAQVEQVTDNNGLAAVK	77.99	3	2012.05
lcl|NZ_CP011073.1_prot_WP_005786956.1_1596	IKDAQVEQVTDNNGLAAVK	36.67	3	2012.05
lcl|NZ_CP011073.1_prot_WP_005786956.1_1596	IKDAQVEQVTDNNGLAAVK	55.5	3	2012.05
lcl|NZ_CP011073.1_prot_WP_005786956.1_1596	IKDAQVEQVTDNNGLAAVK	39.19	3	2012.05
lcl|NZ_CP011073.1_prot_WP_005786956.1_1596	IKDAQVEQVTDNNGLAAVK	16.98	2	2012.05
lcl|NZ_CP011073.1_prot_WP_005786956.1_1596	IKDAQVEQVTDNNGLAAVK	16.06	3	2012.05
lcl|NZ_CP011073.1_prot_WP_005786956.1_1596	IKDAQVEQVTDNNGLAAVK	28.63	3	2012.05
lcl|NZ_CP011073.1_prot_WP_005786956.1_1596	IKDAQVEQVTDNNGLAAVK	81.16	3	2012.05
lcl|NZ_CP011073.1_prot_WP_005786956.1_1596	IKDAQVEQVTDNNGLAAVK	71.94	3	2012.05
lcl|NZ_CP011073.1_prot_WP_005786956.1_1596	IKDAQVEQVTDNNGLAAVK	73.83	3	2012.05
lcl|NZ_CP011073.1_prot_WP_005786956.1_1596	IKDAQVEQVTDNNGLAAVK	16.34	3	2012.06
lcl|NZ_CP011073.1_prot_WP_005786956.1_1596	IKDAQVEQVTDNNGLAAVK	42.28	3	2012.06
lcl|NZ_CP011073.1_prot_WP_005786956.1_1596	IKDAQVEQVTDNNGLAAVK	74.78	3	2012.06
lcl|NZ_CP011073.1_prot_WP_005786956.1_1596	IKDAQVEQVTDNNGLAAVK	34.69	3	2012.06
lcl|NZ_CP011073.1_prot_WP_005786956.1_1596	IKDAQVEQVTDNNGLAAVK	34.96	3	2012.06
lcl|NZ_CP011073.1_prot_WP_005786956.1_1596	IKDAQVEQVTDNNGLAAVK	67.06	3	2012.06
lcl|NZ_CP011073.1_prot_WP_005786956.1_1596	IKDAQVEQVTDNNGLAAVK	88.09	3	2012.06
lcl|NZ_CP011073.1_prot_WP_005786956.1_1596	IKDAQVEQVTDNNGLAAVK	28.59	3	2012.06
lcl|NZ_CP011073.1_prot_WP_005786956.1_1596	IKDAQVEQVTDNNGLAAVK	97.28	3	2012.06
lcl|NZ_CP011073.1_prot_WP_005786956.1_1596	IKDAQVEQVTDNNGLAAVK	70.07	3	2012.06
lcl|NZ_CP011073.1_prot_WP_005786956.1_1596	IKDAQVEQVTDNNGLAAVK	63.81	3	2012.06
lcl|NZ_CP011073.1_prot_WP_005786956.1_1596	IKDAQVEQVTDNNGLAAVK	61.75	3	2012.06
lcl|NZ_CP011073.1_prot_WP_005786956.1_1596	VTFPSGILFAFNSSALSAASK	14.48	2	2114.08
lcl|NZ_CP011073.1_prot_WP_005786956.1_1596	VTFPSGILFAFNSSALSAASK	56.09	2	2114.09
lcl|NZ_CP011073.1_prot_WP_005786956.1_1596	VTFPSGILFAFNSSALSAASK	13.51	2	2114.09
lcl|NZ_CP011073.1_prot_WP_005786956.1_1596	VTFPSGILFAFNSSALSAASK	36.32	2	2114.09
lcl|NZ_CP011073.1_prot_WP_005786956.1_1596	VTFPSGILFAFNSSALSAASK	26.46	2	2114.09
lcl|NZ_CP011073.1_prot_WP_005786956.1_1596	VTFPSGILFAFNSSALSAASK	40.69	2	2114.09
lcl|NZ_CP011073.1_prot_WP_005786956.1_1596	VTFPSGILFAFNSSALSAASK	38.09	2	2114.09
lcl|NZ_CP011073.1_prot_WP_005786956.1_1596	VTFPSGILFAFNSSALSAASK	21.11	2	2114.09
lcl|NZ_CP011073.1_prot_WP_005786956.1_1596	VTFPSGILFAFNSSALSAASK	40.6	2	2114.09
lcl|NZ_CP011073.1_prot_WP_005786956.1_1596	VTFPSGILFAFNSSALSAASK	37.94	2	2114.1
lcl|NZ_CP011073.1_prot_WP_005786956.1_1596	VTFPSGILFAFNSSALSAASK	32.62	2	2114.1
lcl|NZ_CP011073.1_prot_WP_005786956.1_1596	VTFPSGILFAFNSSALSAASK	44.9	2	2114.1
lcl|NZ_CP011073.1_prot_WP_005786956.1_1596	VTFPSGILFAFNSSALSAASK	54.68	2	2114.1
lcl|NZ_CP011073.1_prot_WP_005786956.1_1596	VTFPSGILFAFNSSALSAASK	69.53	2	2114.1
lcl|NZ_CP011073.1_prot_WP_005786956.1_1596	VTFPSGILFAFNSSALSAASK	46.75	2	2114.1
lcl|NZ_CP011073.1_prot_WP_005786956.1_1596	VTFPSGILFAFNSSALSAASK	46.51	2	2114.1
lcl|NZ_CP011073.1_prot_WP_005786956.1_1596	VTFPSGILFAFNSSALSAASK	36.42	2	2114.1
lcl|NZ_CP011073.1_prot_WP_005786956.1_1596	VTFPSGILFAFNSSALSAASK	50.54	2	2114.1
lcl|NZ_CP011073.1_prot_WP_005786956.1_1596	VTFPSGILFAFNSSALSAASK	26.94	3	2114.1
lcl|NZ_CP011073.1_prot_WP_005786956.1_1596	VTFPSGILFAFNSSALSAASK	41.46	2	2114.1
lcl|NZ_CP011073.1_prot_WP_005786956.1_1596	VTFPSGILFAFNSSALSAASK	46.53	2	2114.1
lcl|NZ_CP011073.1_prot_WP_005786956.1_1596	VTFPSGILFAFNSSALSAASK	37.02	2	2114.1
lcl|NZ_CP011073.1_prot_WP_005786956.1_1596	VTFPSGILFAFNSSALSAASK	53.04	2	2114.1
lcl|NZ_CP011073.1_prot_WP_005786956.1_1596	VTFPSGILFAFNSSALSAASK	13.54	2	2114.1
lcl|NZ_CP011073.1_prot_WP_005786956.1_1596	VTFPSGILFAFNSSALSAASK	34.95	2	2114.1
lcl|NZ_CP011073.1_prot_WP_005786956.1_1596	VTFPSGILFAFNSSALSAASK	25.09	2	2114.1
lcl|NZ_CP011073.1_prot_WP_005786956.1_1596	VTFPSGILFAFNSSALSAASK	43.29	2	2114.1
lcl|NZ_CP011073.1_prot_WP_005786956.1_1596	VTFPSGILFAFNSSALSAASK	41	2	2114.1
lcl|NZ_CP011073.1_prot_WP_005786956.1_1596	VTFPSGILFAFNSSALSAASK	23.97	2	2114.1
lcl|NZ_CP011073.1_prot_WP_005786956.1_1596	VTFPSGILFAFNSSALSAASK	38.75	2	2114.1
lcl|NZ_CP011073.1_prot_WP_005786956.1_1596	VTFPSGILFAFNSSALSAASK	62.29	2	2114.1
lcl|NZ_CP011073.1_prot_WP_005786956.1_1596	VTFPSGILFAFNSSALSAASK	64.96	2	2114.1
lcl|NZ_CP011073.1_prot_WP_005786956.1_1596	VTFPSGILFAFNSSALSAASK	72.37	2	2114.1
lcl|NZ_CP011073.1_prot_WP_005786956.1_1596	VTFPSGILFAFNSSALSAASK	54.94	2	2114.1
lcl|NZ_CP011073.1_prot_WP_005786956.1_1596	VTFPSGILFAFNSSALSAASK	23.43	2	2114.1
lcl|NZ_CP011073.1_prot_WP_005786956.1_1596	VTFPSGILFAFNSSALSAASK	47.31	2	2114.1
lcl|NZ_CP011073.1_prot_WP_005786956.1_1596	VTFPSGILFAFNSSALSAASK	29.23	2	2114.1
lcl|NZ_CP011073.1_prot_WP_005786956.1_1596	VTFPSGILFAFNSSALSAASK	41.35	2	2114.1
lcl|NZ_CP011073.1_prot_WP_005786956.1_1596	VTFPSGILFAFNSSALSAASK	44.55	2	2114.1
lcl|NZ_CP011073.1_prot_WP_005786956.1_1596	VTFPSGILFAFNSSALSAASK	35.71	2	2114.1
lcl|NZ_CP011073.1_prot_WP_005786956.1_1596	VTFPSGILFAFNSSALSAASK	36.73	2	2114.1
lcl|NZ_CP011073.1_prot_WP_005786956.1_1596	VTFPSGILFAFNSSALSAASK	37.11	2	2114.1
lcl|NZ_CP011073.1_prot_WP_005786956.1_1596	VTFPSGILFAFNSSALSAASK	38.98	2	2114.1
lcl|NZ_CP011073.1_prot_WP_005786956.1_1596	VTFPSGILFAFNSSALSAASK	31.08	2	2114.1
lcl|NZ_CP011073.1_prot_WP_005786956.1_1596	VTFPSGILFAFNSSALSAASK	34.4	2	2114.1
lcl|NZ_CP011073.1_prot_WP_005786956.1_1596	VTFPSGILFAFNSSALSAASK	54.13	2	2114.1
lcl|NZ_CP011073.1_prot_WP_005786956.1_1596	VTFPSGILFAFNSSALSAASK	21.97	2	2114.1
lcl|NZ_CP011073.1_prot_WP_005786956.1_1596	VTFPSGILFAFNSSALSAASK	44.39	2	2114.1
lcl|NZ_CP011073.1_prot_WP_005786956.1_1596	VTFPSGILFAFNSSALSAASK	13.33	3	2114.1
lcl|NZ_CP011073.1_prot_WP_005786956.1_1596	VTFPSGILFAFNSSALSAASK	81.47	2	2114.1
lcl|NZ_CP011073.1_prot_WP_005786956.1_1596	VTFPSGILFAFNSSALSAASK	23.52	2	2114.1
lcl|NZ_CP011073.1_prot_WP_005786956.1_1596	VTFPSGILFAFNSSALSAASK	28.65	3	2114.1
lcl|NZ_CP011073.1_prot_WP_005786956.1_1596	VTFPSGILFAFNSSALSAASK	21.95	2	2114.1
lcl|NZ_CP011073.1_prot_WP_005786956.1_1596	VTFPSGILFAFNSSALSAASK	29.02	2	2114.1
lcl|NZ_CP011073.1_prot_WP_005786956.1_1596	VTFPSGILFAFNSSALSAASK	35.23	2	2114.1
lcl|NZ_CP011073.1_prot_WP_005786956.1_1596	VTFPSGILFAFNSSALSAASK	65.09	2	2114.1
lcl|NZ_CP011073.1_prot_WP_005786956.1_1596	VTFPSGILFAFNSSALSAASK	36.91	2	2114.1
lcl|NZ_CP011073.1_prot_WP_005786956.1_1596	VTFPSGILFAFNSSALSAASK	62.31	2	2114.1
lcl|NZ_CP011073.1_prot_WP_005786956.1_1596	VTFPSGILFAFNSSALSAASK	21.13	2	2114.1
lcl|NZ_CP011073.1_prot_WP_005786956.1_1596	VTFPSGILFAFNSSALSAASK	22.24	2	2114.1
lcl|NZ_CP011073.1_prot_WP_005786956.1_1596	VTFPSGILFAFNSSALSAASK	67.8	2	2114.1
lcl|NZ_CP011073.1_prot_WP_005786956.1_1596	VTFPSGILFAFNSSALSAASK	50.2	2	2114.1
lcl|NZ_CP011073.1_prot_WP_005786956.1_1596	VTFPSGILFAFNSSALSAASK	36.95	2	2114.1
lcl|NZ_CP011073.1_prot_WP_005786956.1_1596	VTFPSGILFAFNSSALSAASK	34.26	2	2114.1
lcl|NZ_CP011073.1_prot_WP_005786956.1_1596	VTFPSGILFAFNSSALSAASK	54.67	2	2114.1
lcl|NZ_CP011073.1_prot_WP_005786956.1_1596	VTFPSGILFAFNSSALSAASK	58.26	2	2114.1
lcl|NZ_CP011073.1_prot_WP_005786956.1_1596	VTFPSGILFAFNSSALSAASK	34.29	2	2114.1
lcl|NZ_CP011073.1_prot_WP_005786956.1_1596	VTFPSGILFAFNSSALSAASK	33.57	2	2114.1
lcl|NZ_CP011073.1_prot_WP_005786956.1_1596	VTFPSGILFAFNSSALSAASK	65.49	2	2114.1
lcl|NZ_CP011073.1_prot_WP_005786956.1_1596	VTFPSGILFAFNSSALSAASK	50.39	2	2114.1
lcl|NZ_CP011073.1_prot_WP_005786956.1_1596	VTFPSGILFAFNSSALSAASK	33.53	2	2114.1
lcl|NZ_CP011073.1_prot_WP_005786956.1_1596	VTFPSGILFAFNSSALSAASK	59.84	2	2114.1
lcl|NZ_CP011073.1_prot_WP_005786956.1_1596	VTFPSGILFAFNSSALSAASK	68.66	2	2114.1
lcl|NZ_CP011073.1_prot_WP_005786956.1_1596	VTFPSGILFAFNSSALSAASK	50.53	2	2114.1
lcl|NZ_CP011073.1_prot_WP_005786956.1_1596	VTFPSGILFAFNSSALSAASK	45.81	2	2114.1
lcl|NZ_CP011073.1_prot_WP_005786956.1_1596	VTFPSGILFAFNSSALSAASK	44.92	2	2114.1
lcl|NZ_CP011073.1_prot_WP_005786956.1_1596	VTFPSGILFAFNSSALSAASK	50.92	2	2114.1
lcl|NZ_CP011073.1_prot_WP_005786956.1_1596	VTFPSGILFAFNSSALSAASK	32.41	2	2114.1
lcl|NZ_CP011073.1_prot_WP_005786956.1_1596	VTFPSGILFAFNSSALSAASK	56.39	2	2114.1
lcl|NZ_CP011073.1_prot_WP_005786956.1_1596	VTFPSGILFAFNSSALSAASK	40.83	2	2114.1
lcl|NZ_CP011073.1_prot_WP_005786956.1_1596	VTFPSGILFAFNSSALSAASK	22.79	3	2114.1
lcl|NZ_CP011073.1_prot_WP_005786956.1_1596	VTFPSGILFAFNSSALSAASK	13.06	2	2114.1
lcl|NZ_CP011073.1_prot_WP_005786956.1_1596	VTFPSGILFAFNSSALSAASK	29.32	2	2114.1
lcl|NZ_CP011073.1_prot_WP_005786956.1_1596	VTFPSGILFAFNSSALSAASK	57.72	2	2114.1
lcl|NZ_CP011073.1_prot_WP_005786956.1_1596	VTFPSGILFAFNSSALSAASK	37.66	2	2114.1
lcl|NZ_CP011073.1_prot_WP_005786956.1_1596	VTFPSGILFAFNSSALSAASK	42.73	2	2114.1
lcl|NZ_CP011073.1_prot_WP_005786956.1_1596	VTFPSGILFAFNSSALSAASK	56.65	2	2114.1
lcl|NZ_CP011073.1_prot_WP_005786956.1_1596	VTFPSGILFAFNSSALSAASK	17.7	3	2114.1
lcl|NZ_CP011073.1_prot_WP_005786956.1_1596	VTFPSGILFAFNSSALSAASK	63.43	2	2114.1
lcl|NZ_CP011073.1_prot_WP_005786956.1_1596	VTFPSGILFAFNSSALSAASK	38.2	2	2114.1
lcl|NZ_CP011073.1_prot_WP_005786956.1_1596	VTFPSGILFAFNSSALSAASK	27.35	3	2114.1
lcl|NZ_CP011073.1_prot_WP_005786956.1_1596	VTFPSGILFAFNSSALSAASK	26.35	2	2114.1
lcl|NZ_CP011073.1_prot_WP_005786956.1_1596	VTFPSGILFAFNSSALSAASK	34.99	2	2114.1
lcl|NZ_CP011073.1_prot_WP_005786956.1_1596	VTFPSGILFAFNSSALSAASK	38.04	2	2114.1
lcl|NZ_CP011073.1_prot_WP_005786956.1_1596	VTFPSGILFAFNSSALSAASK	56.06	2	2114.1
lcl|NZ_CP011073.1_prot_WP_005786956.1_1596	VTFPSGILFAFNSSALSAASK	24.8	2	2114.1
lcl|NZ_CP011073.1_prot_WP_005786956.1_1596	VTFPSGILFAFNSSALSAASK	54.96	2	2114.1
lcl|NZ_CP011073.1_prot_WP_005786956.1_1596	VTFPSGILFAFNSSALSAASK	32.87	2	2114.1
lcl|NZ_CP011073.1_prot_WP_005786956.1_1596	VTFPSGILFAFNSSALSAASK	15.83	2	2114.1
lcl|NZ_CP011073.1_prot_WP_005786956.1_1596	VTFPSGILFAFNSSALSAASK	50.96	2	2114.1
lcl|NZ_CP011073.1_prot_WP_005786956.1_1596	VTFPSGILFAFNSSALSAASK	39.16	2	2114.1
lcl|NZ_CP011073.1_prot_WP_005786956.1_1596	VTFPSGILFAFNSSALSAASK	52.14	2	2114.1
lcl|NZ_CP011073.1_prot_WP_005786956.1_1596	VTFPSGILFAFNSSALSAASK	48.6	2	2114.11
lcl|NZ_CP011073.1_prot_WP_005786956.1_1596	VTFPSGILFAFNSSALSAASK	24.91	2	2114.11
lcl|NZ_CP011073.1_prot_WP_005786956.1_1596	VTFPSGILFAFNSSALSAASK	42.57	2	2114.11
lcl|NZ_CP011073.1_prot_WP_005786956.1_1596	VTFPSGILFAFNSSALSAASK	32.94	2	2114.11
lcl|NZ_CP011073.1_prot_WP_005786956.1_1596	VTFPSGILFAFNSSALSAASK	15.84	3	2114.11
lcl|NZ_CP011073.1_prot_WP_005786956.1_1596	VTFPSGILFAFNSSALSAASK	23.95	3	2114.11
lcl|NZ_CP011073.1_prot_WP_005786956.1_1596	VTFPSGILFAFNSSALSAASK	29.25	3	2114.11
lcl|NZ_CP011073.1_prot_WP_005786956.1_1596	VTFPSGILFAFNSSALSAASK	37.71	2	2114.11
lcl|NZ_CP011073.1_prot_WP_005786956.1_1596	VTFPSGILFAFNSSALSAASK	19.66	3	2114.11
lcl|NZ_CP011073.1_prot_WP_005786956.1_1596	VTFPSGILFAFNSSALSAASK	34.22	3	2114.11
lcl|NZ_CP011073.1_prot_WP_005786956.1_1596	VTFPSGILFAFNSSALSAASK	17.17	2	2114.11
lcl|NZ_CP011073.1_prot_WP_005786956.1_1596	VTFPSGILFAFNSSALSAASK	40.85	3	2114.11
lcl|NZ_CP011073.1_prot_WP_005786956.1_1596	VTFPSGILFAFNSSALSAASK	33.88	2	2114.11
lcl|NZ_CP011073.1_prot_WP_005786956.1_1596	VTFPSGILFAFNSSALSAASK	72.85	2	2114.11
lcl|NZ_CP011073.1_prot_WP_005786956.1_1596	VTFPSGILFAFNSSALSAASK	85.01	2	2114.11
lcl|NZ_CP011073.1_prot_WP_005786956.1_1596	VTFPSGILFAFNSSALSAASK	59.77	2	2114.11
lcl|NZ_CP011073.1_prot_WP_005786956.1_1596	VTFPSGILFAFNSSALSAASK	56.64	2	2114.11
lcl|NZ_CP011073.1_prot_WP_005786956.1_1596	VTFPSGILFAFNSSALSAASK	40.49	2	2114.11
lcl|NZ_CP011073.1_prot_WP_005786956.1_1596	VTFPSGILFAFNSSALSAASK	41.81	2	2114.11
lcl|NZ_CP011073.1_prot_WP_005786956.1_1596	VTFPSGILFAFNSSALSAASK	23.48	3	2114.11
lcl|NZ_CP011073.1_prot_WP_005786956.1_1596	VTFPSGILFAFNSSALSAASK	47.08	2	2114.11
lcl|NZ_CP011073.1_prot_WP_005786956.1_1596	VTFPSGILFAFNSSALSAASK	21.03	3	2114.11
lcl|NZ_CP011073.1_prot_WP_005786956.1_1596	VTFPSGILFAFNSSALSAASK	22.3	2	2114.11
lcl|NZ_CP011073.1_prot_WP_005786956.1_1596	VTFPSGILFAFNSSALSAASK	50.66	2	2114.11
lcl|NZ_CP011073.1_prot_WP_005786956.1_1596	VTFPSGILFAFNSSALSAASK	45.91	2	2114.11
lcl|NZ_CP011073.1_prot_WP_005786956.1_1596	VTFPSGILFAFNSSALSAASK	39.59	2	2114.11
lcl|NZ_CP011073.1_prot_WP_005786956.1_1596	VTFPSGILFAFNSSALSAASK	13.89	3	2114.11
lcl|NZ_CP011073.1_prot_WP_005786956.1_1596	VTFPSGILFAFNSSALSAASK	89.95	2	2114.11
lcl|NZ_CP011073.1_prot_WP_005786956.1_1596	VTFPSGILFAFNSSALSAASK	65.5	2	2114.11
lcl|NZ_CP011073.1_prot_WP_005786956.1_1596	VTFPSGILFAFNSSALSAASK	24.75	3	2114.11
lcl|NZ_CP011073.1_prot_WP_005786956.1_1596	VTFPSGILFAFNSSALSAASK	53.66	2	2114.11
lcl|NZ_CP011073.1_prot_WP_005786956.1_1596	VTFPSGILFAFNSSALSAASK	53.02	2	2114.11
lcl|NZ_CP011073.1_prot_WP_005786956.1_1596	VTFPSGILFAFNSSALSAASK	52.18	2	2114.11
lcl|NZ_CP011073.1_prot_WP_005786956.1_1596	VTFPSGILFAFNSSALSAASK	28.99	2	2114.11
lcl|NZ_CP011073.1_prot_WP_005786956.1_1596	VTFPSGILFAFNSSALSAASK	32.16	2	2114.12
lcl|NZ_CP011073.1_prot_WP_005786956.1_1596	VEGVGYSQYNESETPEQNR	13.24	2	2184.94
lcl|NZ_CP011073.1_prot_WP_005786956.1_1596	VEGVGYSQYNESETPEQNR	16.7	2	2184.95
lcl|NZ_CP011073.1_prot_WP_005786956.1_1596	VEGVGYSQYNESETPEQNR	63.16	3	2184.95
lcl|NZ_CP011073.1_prot_WP_005786956.1_1596	VEGVGYSQYNESETPEQNR	47.73	3	2184.95
lcl|NZ_CP011073.1_prot_WP_005786956.1_1596	VEGVGYSQYNESETPEQNR	55.46	3	2184.95
lcl|NZ_CP011073.1_prot_WP_005786956.1_1596	VEGVGYSQYNESETPEQNR	100.19	2	2184.95
lcl|NZ_CP011073.1_prot_WP_005786956.1_1596	VEGVGYSQYNESETPEQNR	88.54	2	2184.95
lcl|NZ_CP011073.1_prot_WP_005786956.1_1596	VEGVGYSQYNESETPEQNR	49.13	3	2184.95
lcl|NZ_CP011073.1_prot_WP_005786956.1_1596	VEGVGYSQYNESETPEQNR	54.95	3	2184.95
lcl|NZ_CP011073.1_prot_WP_005786956.1_1596	VEGVGYSQYNESETPEQNR	47	3	2184.95
lcl|NZ_CP011073.1_prot_WP_005786956.1_1596	VEGVGYSQYNESETPEQNR	87.01	3	2184.95
lcl|NZ_CP011073.1_prot_WP_005786956.1_1596	VEGVGYSQYNESETPEQNR	80.81	2	2184.95
lcl|NZ_CP011073.1_prot_WP_005786956.1_1596	VEGVGYSQYNESETPEQNR	71.91	3	2184.95
lcl|NZ_CP011073.1_prot_WP_005786956.1_1596	VEGVGYSQYNESETPEQNR	105.14	2	2184.95
lcl|NZ_CP011073.1_prot_WP_005786956.1_1596	VEGVGYSQYNESETPEQNR	50.9	3	2184.95
lcl|NZ_CP011073.1_prot_WP_005786956.1_1596	VEGVGYSQYNESETPEQNR	84.5	2	2184.95
lcl|NZ_CP011073.1_prot_WP_005786956.1_1596	VEGVGYSQYNESETPEQNR	69.06	3	2184.95
lcl|NZ_CP011073.1_prot_WP_005786956.1_1596	VEGVGYSQYNESETPEQNR	70.55	3	2184.95
lcl|NZ_CP011073.1_prot_WP_005786956.1_1596	VEGVGYSQYNESETPEQNR	54.2	3	2184.96
lcl|NZ_CP011073.1_prot_WP_005786956.1_1596	VEGVGYSQYNESETPEQNR	57.47	3	2184.96
lcl|NZ_CP011073.1_prot_WP_005786956.1_1596	VEGVGYSQYNESETPEQNR	66.58	3	2184.96
lcl|NZ_CP011073.1_prot_WP_005786956.1_1596	VEGVGYSQYNESETPEQNR	68.07	3	2184.96
lcl|NZ_CP011073.1_prot_WP_005786956.1_1596	VEGVGYSQYNESETPEQNR	42.5	3	2184.96
lcl|NZ_CP011073.1_prot_WP_005786956.1_1596	VEGVGYSQYNESETPEQNR	76.75	3	2184.96
lcl|NZ_CP011073.1_prot_WP_005786956.1_1596	VEGVGYSQYNESETPEQNR	85.84	2	2184.96
lcl|NZ_CP011073.1_prot_WP_005786956.1_1596	VEGVGYSQYNESETPEQNR	90.99	2	2184.96
lcl|NZ_CP011073.1_prot_WP_005786956.1_1596	VEGVGYSQYNESETPEQNR	72.1	3	2184.96
lcl|NZ_CP011073.1_prot_WP_005786956.1_1596	VEGVGYSQYNESETPEQNR	38.98	3	2184.96
lcl|NZ_CP011073.1_prot_WP_005786956.1_1596	VEGVGYSQYNESETPEQNR	63.55	3	2184.96
lcl|NZ_CP011073.1_prot_WP_005786956.1_1596	VEGVGYSQYNESETPEQNR	77.1	3	2184.96
lcl|NZ_CP011073.1_prot_WP_005786956.1_1596	VEGVGYSQYNESETPEQNR	49.61	3	2184.96
lcl|NZ_CP011073.1_prot_WP_005786956.1_1596	VEGVGYSQYNESETPEQNR	58.19	3	2184.96
lcl|NZ_CP011073.1_prot_WP_005786956.1_1596	VEGVGYSQYNESETPEQNR	42.5	3	2184.96
lcl|NZ_CP011073.1_prot_WP_005786956.1_1596	VEGVGYSQYNESETPEQNR	71.47	3	2184.96
lcl|NZ_CP011073.1_prot_WP_005786956.1_1596	VEGVGYSQYNESETPEQNR	64.21	3	2184.96
lcl|NZ_CP011073.1_prot_WP_005786956.1_1596	VEGVGYSQYNESETPEQNR	58.77	3	2184.96
lcl|NZ_CP011073.1_prot_WP_005786956.1_1596	VEGVGYSQYNESETPEQNR	60.17	3	2184.96
lcl|NZ_CP011073.1_prot_WP_005786956.1_1596	VEGVGYSQYNESETPEQNR	57.12	3	2184.96
lcl|NZ_CP011073.1_prot_WP_005786956.1_1596	VEGVGYSQYNESETPEQNR	34.77	3	2184.96
lcl|NZ_CP011073.1_prot_WP_005786956.1_1596	VEGVGYSQYNESETPEQNR	54.43	3	2184.96
lcl|NZ_CP011073.1_prot_WP_005786956.1_1596	VEGVGYSQYNESETPEQNR	61.34	3	2184.96
lcl|NZ_CP011073.1_prot_WP_005786956.1_1596	VEGVGYSQYNESETPEQNR	30.42	3	2184.96
lcl|NZ_CP011073.1_prot_WP_005786956.1_1596	VEGVGYSQYNESETPEQNR	73.36	3	2184.96
lcl|NZ_CP011073.1_prot_WP_005786956.1_1596	VEGVGYSQYNESETPEQNR	63.26	3	2184.96
lcl|NZ_CP011073.1_prot_WP_005786956.1_1596	VEGVGYSQYNESETPEQNR	54.16	3	2184.96
lcl|NZ_CP011073.1_prot_WP_005786956.1_1596	VEGVGYSQYNESETPEQNR	54.73	2	2184.96
lcl|NZ_CP011073.1_prot_WP_005786956.1_1596	VEGVGYSQYNESETPEQNR	70.32	3	2184.96
lcl|NZ_CP011073.1_prot_WP_005786956.1_1596	VEGVGYSQYNESETPEQNR	48.37	3	2184.96
lcl|NZ_CP011073.1_prot_WP_005786956.1_1596	VEGVGYSQYNESETPEQNR	47.59	2	2184.96
lcl|NZ_CP011073.1_prot_WP_005786956.1_1596	VEGVGYSQYNESETPEQNR	47.5	3	2184.96
lcl|NZ_CP011073.1_prot_WP_005786956.1_1596	VEGVGYSQYNESETPEQNR	51.39	3	2184.96
lcl|NZ_CP011073.1_prot_WP_005786956.1_1596	AYAVENYLQACGVKPYQFK	20.19	3	2262.1	Propionamide (C)
lcl|NZ_CP011073.1_prot_WP_005786956.1_1596	AYAVENYLQACGVKPYQFK	29.36	3	2262.1	Propionamide (C)
lcl|NZ_CP011073.1_prot_WP_005786956.1_1596	AYAVENYLQACGVKPYQFK	40.61	3	2262.11	Propionamide (C)
lcl|NZ_CP011073.1_prot_WP_005786956.1_1596	AYAVENYLQACGVKPYQFK	39.83	3	2262.11	Propionamide (C)
lcl|NZ_CP011073.1_prot_WP_005786956.1_1596	AYAVENYLQACGVKPYQFK	15.51	3	2262.12	Propionamide (C)
lcl|NZ_CP011073.1_prot_WP_005786956.1_1596	KVEGVGYSQYNESETPEQNR	66.33	3	2313.04
lcl|NZ_CP011073.1_prot_WP_005786956.1_1596	KVEGVGYSQYNESETPEQNR	61.94	3	2313.04
lcl|NZ_CP011073.1_prot_WP_005786956.1_1596	KVEGVGYSQYNESETPEQNR	52.94	3	2313.04
lcl|NZ_CP011073.1_prot_WP_005786956.1_1596	KVEGVGYSQYNESETPEQNR	82.73	3	2313.04
lcl|NZ_CP011073.1_prot_WP_005786956.1_1596	KVEGVGYSQYNESETPEQNR	58.8	3	2313.04
lcl|NZ_CP011073.1_prot_WP_005786956.1_1596	KVEGVGYSQYNESETPEQNR	61.52	3	2313.04
lcl|NZ_CP011073.1_prot_WP_005786956.1_1596	KVEGVGYSQYNESETPEQNR	80.64	3	2313.04
lcl|NZ_CP011073.1_prot_WP_005786956.1_1596	KVEGVGYSQYNESETPEQNR	76.97	3	2313.05
lcl|NZ_CP011073.1_prot_WP_005786956.1_1596	KVEGVGYSQYNESETPEQNR	93.82	3	2313.05
lcl|NZ_CP011073.1_prot_WP_005786956.1_1596	KVEGVGYSQYNESETPEQNR	66.35	3	2313.05
lcl|NZ_CP011073.1_prot_WP_005786956.1_1596	KVEGVGYSQYNESETPEQNR	47.59	3	2313.05
lcl|NZ_CP011073.1_prot_WP_005786956.1_1596	KVEGVGYSQYNESETPEQNR	111.92	3	2313.05
lcl|NZ_CP011073.1_prot_WP_005786956.1_1596	KVEGVGYSQYNESETPEQNR	19.96	3	2313.05
lcl|NZ_CP011073.1_prot_WP_005786956.1_1596	KVEGVGYSQYNESETPEQNR	65.73	3	2313.05
lcl|NZ_CP011073.1_prot_WP_005786956.1_1596	KVEGVGYSQYNESETPEQNR	85.08	3	2313.05
lcl|NZ_CP011073.1_prot_WP_005786956.1_1596	KVEGVGYSQYNESETPEQNR	63.27	3	2313.05
lcl|NZ_CP011073.1_prot_WP_005786956.1_1596	KVEGVGYSQYNESETPEQNR	60.74	3	2313.05
lcl|NZ_CP011073.1_prot_WP_005786956.1_1596	KVEGVGYSQYNESETPEQNR	52.77	3	2313.05
lcl|NZ_CP011073.1_prot_WP_005786956.1_1596	KVEGVGYSQYNESETPEQNR	52.93	3	2313.05
lcl|NZ_CP011073.1_prot_WP_005786956.1_1596	KVEGVGYSQYNESETPEQNR	97.49	3	2313.05
lcl|NZ_CP011073.1_prot_WP_005786956.1_1596	KVEGVGYSQYNESETPEQNR	37.65	3	2313.05
lcl|NZ_CP011073.1_prot_WP_005786956.1_1596	KVEGVGYSQYNESETPEQNR	86.81	3	2313.05
lcl|NZ_CP011073.1_prot_WP_005786956.1_1596	KVEGVGYSQYNESETPEQNR	59.84	3	2313.05
lcl|NZ_CP011073.1_prot_WP_005786956.1_1596	KVEGVGYSQYNESETPEQNR	63.32	3	2313.05
lcl|NZ_CP011073.1_prot_WP_005786956.1_1596	KVEGVGYSQYNESETPEQNR	39.52	3	2313.05
lcl|NZ_CP011073.1_prot_WP_005786956.1_1596	KVEGVGYSQYNESETPEQNR	72.84	3	2313.05
lcl|NZ_CP011073.1_prot_WP_005786956.1_1596	KVEGVGYSQYNESETPEQNR	66.24	3	2313.05
lcl|NZ_CP011073.1_prot_WP_005786956.1_1596	KVEGVGYSQYNESETPEQNR	44.42	3	2313.05
lcl|NZ_CP011073.1_prot_WP_005786956.1_1596	KVEGVGYSQYNESETPEQNR	60.83	3	2313.05
lcl|NZ_CP011073.1_prot_WP_005786956.1_1596	KVEGVGYSQYNESETPEQNR	96.53	3	2313.05
lcl|NZ_CP011073.1_prot_WP_005786956.1_1596	KVEGVGYSQYNESETPEQNR	87.77	3	2313.05
lcl|NZ_CP011073.1_prot_WP_005786956.1_1596	KVEGVGYSQYNESETPEQNR	73.27	3	2313.05
lcl|NZ_CP011073.1_prot_WP_005786956.1_1596	KVEGVGYSQYNESETPEQNR	83.47	3	2313.05
lcl|NZ_CP011073.1_prot_WP_005786956.1_1596	KVEGVGYSQYNESETPEQNR	71.77	3	2313.05
lcl|NZ_CP011073.1_prot_WP_005786956.1_1596	KVEGVGYSQYNESETPEQNR	71.27	3	2313.05
lcl|NZ_CP011073.1_prot_WP_005786956.1_1596	KVEGVGYSQYNESETPEQNR	91.1	3	2313.05
lcl|NZ_CP011073.1_prot_WP_005786956.1_1596	KVEGVGYSQYNESETPEQNR	66.14	3	2313.05
lcl|NZ_CP011073.1_prot_WP_005786956.1_1596	KVEGVGYSQYNESETPEQNR	74.58	3	2313.05
lcl|NZ_CP011073.1_prot_WP_005786956.1_1596	KVEGVGYSQYNESETPEQNR	96.64	3	2313.05
lcl|NZ_CP011073.1_prot_WP_005786956.1_1596	KVEGVGYSQYNESETPEQNR	56.39	3	2313.05
lcl|NZ_CP011073.1_prot_WP_005786956.1_1596	KVEGVGYSQYNESETPEQNR	79.78	3	2313.05
lcl|NZ_CP011073.1_prot_WP_005786956.1_1596	KVEGVGYSQYNESETPEQNR	56.11	3	2313.05
lcl|NZ_CP011073.1_prot_WP_005786956.1_1596	KVEGVGYSQYNESETPEQNR	78.64	3	2313.05
lcl|NZ_CP011073.1_prot_WP_005786956.1_1596	KVEGVGYSQYNESETPEQNR	94.41	3	2313.05
lcl|NZ_CP011073.1_prot_WP_005786956.1_1596	KVEGVGYSQYNESETPEQNR	29.26	3	2313.05
lcl|NZ_CP011073.1_prot_WP_005786956.1_1596	KVEGVGYSQYNESETPEQNR	77.99	3	2313.05
lcl|NZ_CP011073.1_prot_WP_005786956.1_1596	KVEGVGYSQYNESETPEQNR	88.86	3	2313.05
lcl|NZ_CP011073.1_prot_WP_005786956.1_1596	KVEGVGYSQYNESETPEQNR	59.61	3	2313.05
lcl|NZ_CP011073.1_prot_WP_005786956.1_1596	KVEGVGYSQYNESETPEQNR	58.81	3	2313.05
lcl|NZ_CP011073.1_prot_WP_005786956.1_1596	KVEGVGYSQYNESETPEQNR	91.06	3	2313.05
lcl|NZ_CP011073.1_prot_WP_005786956.1_1596	KVEGVGYSQYNESETPEQNR	95.2	3	2313.05
lcl|NZ_CP011073.1_prot_WP_005786956.1_1596	KVEGVGYSQYNESETPEQNR	69.9	3	2313.05
lcl|NZ_CP011073.1_prot_WP_005786956.1_1596	KVEGVGYSQYNESETPEQNR	90.89	3	2313.05
lcl|NZ_CP011073.1_prot_WP_005786956.1_1596	KVEGVGYSQYNESETPEQNR	97.19	3	2313.05
lcl|NZ_CP011073.1_prot_WP_005786956.1_1596	KVEGVGYSQYNESETPEQNR	106.72	3	2313.05
lcl|NZ_CP011073.1_prot_WP_005786956.1_1596	KVEGVGYSQYNESETPEQNR	46.54	3	2313.05
lcl|NZ_CP011073.1_prot_WP_005786956.1_1596	KVEGVGYSQYNESETPEQNR	69.78	3	2313.05
lcl|NZ_CP011073.1_prot_WP_005786956.1_1596	KVEGVGYSQYNESETPEQNR	72.9	3	2313.05
lcl|NZ_CP011073.1_prot_WP_005786956.1_1596	KVEGVGYSQYNESETPEQNR	94.36	3	2313.05
lcl|NZ_CP011073.1_prot_WP_005786956.1_1596	KVEGVGYSQYNESETPEQNR	55.45	3	2313.05
lcl|NZ_CP011073.1_prot_WP_005786956.1_1596	KVEGVGYSQYNESETPEQNR	100.17	3	2313.05
lcl|NZ_CP011073.1_prot_WP_005786956.1_1596	KVEGVGYSQYNESETPEQNR	87.91	3	2313.05
lcl|NZ_CP011073.1_prot_WP_005786956.1_1596	KVEGVGYSQYNESETPEQNR	74.16	3	2313.05
lcl|NZ_CP011073.1_prot_WP_005786956.1_1596	KVEGVGYSQYNESETPEQNR	65.63	3	2313.05
lcl|NZ_CP011073.1_prot_WP_005786956.1_1596	KVEGVGYSQYNESETPEQNR	110.58	3	2313.05
lcl|NZ_CP011073.1_prot_WP_005786956.1_1596	KVEGVGYSQYNESETPEQNR	62.97	3	2313.05
lcl|NZ_CP011073.1_prot_WP_005786956.1_1596	KVEGVGYSQYNESETPEQNR	80.64	3	2313.05
lcl|NZ_CP011073.1_prot_WP_005786956.1_1596	KVEGVGYSQYNESETPEQNR	86.33	3	2313.05
lcl|NZ_CP011073.1_prot_WP_005786956.1_1596	KVEGVGYSQYNESETPEQNR	82.31	3	2313.05
lcl|NZ_CP011073.1_prot_WP_005786956.1_1596	KVEGVGYSQYNESETPEQNR	118.77	3	2313.05
lcl|NZ_CP011073.1_prot_WP_005786956.1_1596	KVEGVGYSQYNESETPEQNR	96.14	3	2313.05
lcl|NZ_CP011073.1_prot_WP_005786956.1_1596	KVEGVGYSQYNESETPEQNR	93.95	3	2313.05
lcl|NZ_CP011073.1_prot_WP_005786956.1_1596	KVEGVGYSQYNESETPEQNR	54.37	3	2313.05
lcl|NZ_CP011073.1_prot_WP_005786956.1_1596	KVEGVGYSQYNESETPEQNR	69.3	3	2313.05
lcl|NZ_CP011073.1_prot_WP_005786956.1_1596	KVEGVGYSQYNESETPEQNR	101.25	3	2313.05
lcl|NZ_CP011073.1_prot_WP_005786956.1_1596	KVEGVGYSQYNESETPEQNR	68.86	3	2313.05
lcl|NZ_CP011073.1_prot_WP_005786956.1_1596	KVEGVGYSQYNESETPEQNR	67.83	3	2313.05
lcl|NZ_CP011073.1_prot_WP_005786956.1_1596	KVEGVGYSQYNESETPEQNR	107.81	3	2313.05
lcl|NZ_CP011073.1_prot_WP_005786956.1_1596	KVEGVGYSQYNESETPEQNR	66.93	3	2313.05
lcl|NZ_CP011073.1_prot_WP_005786956.1_1596	KVEGVGYSQYNESETPEQNR	68.14	3	2313.05
lcl|NZ_CP011073.1_prot_WP_005786956.1_1596	KVEGVGYSQYNESETPEQNR	51.01	3	2313.05
lcl|NZ_CP011073.1_prot_WP_005786956.1_1596	KVEGVGYSQYNESETPEQNR	85.82	3	2313.05
lcl|NZ_CP011073.1_prot_WP_005786956.1_1596	KVEGVGYSQYNESETPEQNR	118.7	3	2313.05
lcl|NZ_CP011073.1_prot_WP_005786956.1_1596	KVEGVGYSQYNESETPEQNR	67.81	3	2313.05
lcl|NZ_CP011073.1_prot_WP_005786956.1_1596	KVEGVGYSQYNESETPEQNR	101.54	3	2313.05
lcl|NZ_CP011073.1_prot_WP_005786956.1_1596	KVEGVGYSQYNESETPEQNR	76.1	3	2313.05
lcl|NZ_CP011073.1_prot_WP_005786956.1_1596	KVEGVGYSQYNESETPEQNR	57.03	3	2313.05
lcl|NZ_CP011073.1_prot_WP_005786956.1_1596	KVEGVGYSQYNESETPEQNR	96.97	3	2313.05
lcl|NZ_CP011073.1_prot_WP_005786956.1_1596	KVEGVGYSQYNESETPEQNR	94.38	3	2313.05
lcl|NZ_CP011073.1_prot_WP_005786956.1_1596	KVEGVGYSQYNESETPEQNR	62.97	3	2313.05
lcl|NZ_CP011073.1_prot_WP_005786956.1_1596	KVEGVGYSQYNESETPEQNR	94.62	3	2313.05
lcl|NZ_CP011073.1_prot_WP_005786956.1_1596	KVEGVGYSQYNESETPEQNR	84.06	3	2313.05
lcl|NZ_CP011073.1_prot_WP_005786956.1_1596	KVEGVGYSQYNESETPEQNR	94.02	3	2313.05
lcl|NZ_CP011073.1_prot_WP_005786956.1_1596	KVEGVGYSQYNESETPEQNR	106.28	3	2313.05
lcl|NZ_CP011073.1_prot_WP_005786956.1_1596	KVEGVGYSQYNESETPEQNR	87.76	3	2313.05
lcl|NZ_CP011073.1_prot_WP_005786956.1_1596	KVEGVGYSQYNESETPEQNR	70.45	3	2313.05
lcl|NZ_CP011073.1_prot_WP_005786956.1_1596	KVEGVGYSQYNESETPEQNR	71.44	3	2313.05
lcl|NZ_CP011073.1_prot_WP_005786956.1_1596	KVEGVGYSQYNESETPEQNR	57.75	3	2313.05
lcl|NZ_CP011073.1_prot_WP_005786956.1_1596	KVEGVGYSQYNESETPEQNR	83.26	3	2313.05
lcl|NZ_CP011073.1_prot_WP_005786956.1_1596	KVEGVGYSQYNESETPEQNR	92.42	3	2313.05
lcl|NZ_CP011073.1_prot_WP_005786956.1_1596	KVEGVGYSQYNESETPEQNR	34.8	3	2313.05
lcl|NZ_CP011073.1_prot_WP_005786956.1_1596	KVEGVGYSQYNESETPEQNR	79.81	3	2313.05
lcl|NZ_CP011073.1_prot_WP_005786956.1_1596	KVEGVGYSQYNESETPEQNR	98.47	3	2313.05
lcl|NZ_CP011073.1_prot_WP_005786956.1_1596	KVEGVGYSQYNESETPEQNR	99.19	3	2313.05
lcl|NZ_CP011073.1_prot_WP_005786956.1_1596	KVEGVGYSQYNESETPEQNR	86.02	3	2313.05
lcl|NZ_CP011073.1_prot_WP_005786956.1_1596	KVEGVGYSQYNESETPEQNR	88.37	3	2313.05
lcl|NZ_CP011073.1_prot_WP_005786956.1_1596	KVEGVGYSQYNESETPEQNR	93.91	3	2313.05
lcl|NZ_CP011073.1_prot_WP_005786956.1_1596	KVEGVGYSQYNESETPEQNR	86.55	3	2313.05
lcl|NZ_CP011073.1_prot_WP_005786956.1_1596	KVEGVGYSQYNESETPEQNR	85.37	3	2313.05
lcl|NZ_CP011073.1_prot_WP_005786956.1_1596	KVEGVGYSQYNESETPEQNR	65.53	3	2313.05
lcl|NZ_CP011073.1_prot_WP_005786956.1_1596	KVEGVGYSQYNESETPEQNR	72.27	3	2313.05
lcl|NZ_CP011073.1_prot_WP_005786956.1_1596	KVEGVGYSQYNESETPEQNR	55.93	3	2313.05
lcl|NZ_CP011073.1_prot_WP_005786956.1_1596	KVEGVGYSQYNESETPEQNR	70.35	3	2313.05
lcl|NZ_CP011073.1_prot_WP_005786956.1_1596	KVEGVGYSQYNESETPEQNR	119.04	3	2313.05
lcl|NZ_CP011073.1_prot_WP_005786956.1_1596	KVEGVGYSQYNESETPEQNR	15.5	3	2313.05
lcl|NZ_CP011073.1_prot_WP_005786956.1_1596	KVEGVGYSQYNESETPEQNR	48.75	3	2313.05
lcl|NZ_CP011073.1_prot_WP_005786956.1_1596	KVEGVGYSQYNESETPEQNR	120.12	3	2313.05
lcl|NZ_CP011073.1_prot_WP_005786956.1_1596	KVEGVGYSQYNESETPEQNR	54.37	3	2313.05
lcl|NZ_CP011073.1_prot_WP_005786956.1_1596	KVEGVGYSQYNESETPEQNR	63.6	3	2313.05
lcl|NZ_CP011073.1_prot_WP_005786956.1_1596	KVEGVGYSQYNESETPEQNR	98.54	3	2313.05
lcl|NZ_CP011073.1_prot_WP_005786956.1_1596	KVEGVGYSQYNESETPEQNR	48.43	3	2313.05
lcl|NZ_CP011073.1_prot_WP_005786956.1_1596	KVEGVGYSQYNESETPEQNR	82.45	3	2313.05
lcl|NZ_CP011073.1_prot_WP_005786956.1_1596	KVEGVGYSQYNESETPEQNR	69.3	3	2313.05
lcl|NZ_CP011073.1_prot_WP_005786956.1_1596	KVEGVGYSQYNESETPEQNR	70.86	3	2313.05
lcl|NZ_CP011073.1_prot_WP_005786956.1_1596	KVEGVGYSQYNESETPEQNR	88.26	3	2313.05
lcl|NZ_CP011073.1_prot_WP_005786956.1_1596	KVEGVGYSQYNESETPEQNR	70.16	3	2313.05
lcl|NZ_CP011073.1_prot_WP_005786956.1_1596	KVEGVGYSQYNESETPEQNR	71.83	3	2313.05
lcl|NZ_CP011073.1_prot_WP_005786956.1_1596	KVEGVGYSQYNESETPEQNR	73.14	3	2313.05
lcl|NZ_CP011073.1_prot_WP_005786956.1_1596	KVEGVGYSQYNESETPEQNR	64.31	3	2313.05
lcl|NZ_CP011073.1_prot_WP_005786956.1_1596	KVEGVGYSQYNESETPEQNR	62.92	3	2313.05
lcl|NZ_CP011073.1_prot_WP_005786956.1_1596	KVEGVGYSQYNESETPEQNR	54.24	3	2313.05
lcl|NZ_CP011073.1_prot_WP_005786956.1_1596	KVEGVGYSQYNESETPEQNR	68.46	3	2313.05
lcl|NZ_CP011073.1_prot_WP_005786956.1_1596	KVEGVGYSQYNESETPEQNR	64.6	3	2313.05
lcl|NZ_CP011073.1_prot_WP_005786956.1_1596	KVEGVGYSQYNESETPEQNR	41.89	3	2313.05
lcl|NZ_CP011073.1_prot_WP_005786956.1_1596	KVEGVGYSQYNESETPEQNR	69.81	3	2313.05
lcl|NZ_CP011073.1_prot_WP_005786956.1_1596	KVEGVGYSQYNESETPEQNR	109.03	3	2313.05
lcl|NZ_CP011073.1_prot_WP_005786956.1_1596	KVEGVGYSQYNESETPEQNR	70.65	3	2313.05
lcl|NZ_CP011073.1_prot_WP_005786956.1_1596	KVEGVGYSQYNESETPEQNR	109.45	3	2313.05
lcl|NZ_CP011073.1_prot_WP_005786956.1_1596	KVEGVGYSQYNESETPEQNR	31.84	3	2313.05
lcl|NZ_CP011073.1_prot_WP_005786956.1_1596	KVEGVGYSQYNESETPEQNR	67.86	3	2313.05
lcl|NZ_CP011073.1_prot_WP_005786956.1_1596	KVEGVGYSQYNESETPEQNR	56.96	3	2313.05
lcl|NZ_CP011073.1_prot_WP_005786956.1_1596	KVEGVGYSQYNESETPEQNR	60.27	3	2313.05
lcl|NZ_CP011073.1_prot_WP_005786956.1_1596	KVEGVGYSQYNESETPEQNR	85.51	3	2313.05
lcl|NZ_CP011073.1_prot_WP_005786956.1_1596	KVEGVGYSQYNESETPEQNR	95.42	3	2313.05
lcl|NZ_CP011073.1_prot_WP_005786956.1_1596	KVEGVGYSQYNESETPEQNR	94.91	3	2313.05
lcl|NZ_CP011073.1_prot_WP_005786956.1_1596	KVEGVGYSQYNESETPEQNR	72.52	3	2313.05
lcl|NZ_CP011073.1_prot_WP_005786956.1_1596	KVEGVGYSQYNESETPEQNR	95.12	3	2313.05
lcl|NZ_CP011073.1_prot_WP_005786956.1_1596	KVEGVGYSQYNESETPEQNR	68.5	3	2313.05
lcl|NZ_CP011073.1_prot_WP_005786956.1_1596	KVEGVGYSQYNESETPEQNR	70.84	3	2313.05
lcl|NZ_CP011073.1_prot_WP_005786956.1_1596	KVEGVGYSQYNESETPEQNR	64.62	3	2313.05
lcl|NZ_CP011073.1_prot_WP_005786956.1_1596	KVEGVGYSQYNESETPEQNR	127.95	3	2313.05
lcl|NZ_CP011073.1_prot_WP_005786956.1_1596	KVEGVGYSQYNESETPEQNR	112.36	3	2313.05
lcl|NZ_CP011073.1_prot_WP_005786956.1_1596	KVEGVGYSQYNESETPEQNR	67.8	3	2313.05
lcl|NZ_CP011073.1_prot_WP_005786956.1_1596	KVEGVGYSQYNESETPEQNR	98.1	3	2313.05
lcl|NZ_CP011073.1_prot_WP_005786956.1_1596	KVEGVGYSQYNESETPEQNR	18.1	3	2313.05
lcl|NZ_CP011073.1_prot_WP_005786956.1_1596	KVEGVGYSQYNESETPEQNR	43.53	3	2313.05
lcl|NZ_CP011073.1_prot_WP_005786956.1_1596	KVEGVGYSQYNESETPEQNR	73.88	3	2313.05
lcl|NZ_CP011073.1_prot_WP_005786956.1_1596	KVEGVGYSQYNESETPEQNR	88.53	3	2313.05
lcl|NZ_CP011073.1_prot_WP_005786956.1_1596	KVEGVGYSQYNESETPEQNR	76.29	3	2313.05
lcl|NZ_CP011073.1_prot_WP_005786956.1_1596	KVEGVGYSQYNESETPEQNR	79.58	3	2313.05
lcl|NZ_CP011073.1_prot_WP_005786956.1_1596	KVEGVGYSQYNESETPEQNR	110.5	3	2313.05
lcl|NZ_CP011073.1_prot_WP_005786956.1_1596	KVEGVGYSQYNESETPEQNR	59.02	3	2313.05
lcl|NZ_CP011073.1_prot_WP_005786956.1_1596	KVEGVGYSQYNESETPEQNR	81.53	3	2313.05
lcl|NZ_CP011073.1_prot_WP_005786956.1_1596	KVEGVGYSQYNESETPEQNR	75.94	3	2313.05
lcl|NZ_CP011073.1_prot_WP_005786956.1_1596	KVEGVGYSQYNESETPEQNR	69.71	3	2313.05
lcl|NZ_CP011073.1_prot_WP_005786956.1_1596	KVEGVGYSQYNESETPEQNR	77.18	3	2313.05
lcl|NZ_CP011073.1_prot_WP_005786956.1_1596	KVEGVGYSQYNESETPEQNR	87.08	3	2313.05
lcl|NZ_CP011073.1_prot_WP_005786956.1_1596	KVEGVGYSQYNESETPEQNR	68.05	3	2313.05
lcl|NZ_CP011073.1_prot_WP_005786956.1_1596	KVEGVGYSQYNESETPEQNR	97.8	3	2313.05
lcl|NZ_CP011073.1_prot_WP_005786956.1_1596	KVEGVGYSQYNESETPEQNR	46.71	3	2313.05
lcl|NZ_CP011073.1_prot_WP_005786956.1_1596	KVEGVGYSQYNESETPEQNR	51.9	3	2313.05
lcl|NZ_CP011073.1_prot_WP_005786956.1_1596	KVEGVGYSQYNESETPEQNR	85.77	3	2313.05
lcl|NZ_CP011073.1_prot_WP_005786956.1_1596	KVEGVGYSQYNESETPEQNR	73.44	3	2313.05
lcl|NZ_CP011073.1_prot_WP_005786956.1_1596	KVEGVGYSQYNESETPEQNR	63.71	3	2313.05
lcl|NZ_CP011073.1_prot_WP_005786956.1_1596	KVEGVGYSQYNESETPEQNR	66.84	3	2313.05
lcl|NZ_CP011073.1_prot_WP_005786956.1_1596	KVEGVGYSQYNESETPEQNR	81.01	3	2313.05
lcl|NZ_CP011073.1_prot_WP_005786956.1_1596	KVEGVGYSQYNESETPEQNR	71.48	3	2313.05
lcl|NZ_CP011073.1_prot_WP_005786956.1_1596	KVEGVGYSQYNESETPEQNR	73.96	3	2313.05
lcl|NZ_CP011073.1_prot_WP_005786956.1_1596	KVEGVGYSQYNESETPEQNR	88.52	3	2313.05
lcl|NZ_CP011073.1_prot_WP_005786956.1_1596	KVEGVGYSQYNESETPEQNR	66.29	3	2313.05
lcl|NZ_CP011073.1_prot_WP_005786956.1_1596	KVEGVGYSQYNESETPEQNR	71.83	3	2313.05
lcl|NZ_CP011073.1_prot_WP_005786956.1_1596	KVEGVGYSQYNESETPEQNR	80.06	3	2313.05
lcl|NZ_CP011073.1_prot_WP_005786956.1_1596	KVEGVGYSQYNESETPEQNR	78.11	3	2313.05
lcl|NZ_CP011073.1_prot_WP_005786956.1_1596	KVEGVGYSQYNESETPEQNR	64.47	3	2313.05
lcl|NZ_CP011073.1_prot_WP_005786956.1_1596	KVEGVGYSQYNESETPEQNR	75.44	3	2313.05
lcl|NZ_CP011073.1_prot_WP_005786956.1_1596	KVEGVGYSQYNESETPEQNR	57.26	3	2313.05
lcl|NZ_CP011073.1_prot_WP_005786956.1_1596	KVEGVGYSQYNESETPEQNR	102.32	3	2313.05
lcl|NZ_CP011073.1_prot_WP_005786956.1_1596	KVEGVGYSQYNESETPEQNR	95.62	3	2313.05
lcl|NZ_CP011073.1_prot_WP_005786956.1_1596	KVEGVGYSQYNESETPEQNR	72.4	3	2313.05
lcl|NZ_CP011073.1_prot_WP_005786956.1_1596	KVEGVGYSQYNESETPEQNR	54.98	3	2313.05
lcl|NZ_CP011073.1_prot_WP_005786956.1_1596	KVEGVGYSQYNESETPEQNR	103.07	3	2313.05
lcl|NZ_CP011073.1_prot_WP_005786956.1_1596	KVEGVGYSQYNESETPEQNR	46.56	3	2313.05
lcl|NZ_CP011073.1_prot_WP_005786956.1_1596	KVEGVGYSQYNESETPEQNR	102.19	3	2313.05
lcl|NZ_CP011073.1_prot_WP_005786956.1_1596	KVEGVGYSQYNESETPEQNR	79.84	3	2313.05
lcl|NZ_CP011073.1_prot_WP_005786956.1_1596	KVEGVGYSQYNESETPEQNR	96.15	3	2313.05
lcl|NZ_CP011073.1_prot_WP_005786956.1_1596	KVEGVGYSQYNESETPEQNR	38.2	3	2313.05
lcl|NZ_CP011073.1_prot_WP_005786956.1_1596	KVEGVGYSQYNESETPEQNR	89.17	3	2313.05
lcl|NZ_CP011073.1_prot_WP_005786956.1_1596	KVEGVGYSQYNESETPEQNR	63.26	3	2313.06
lcl|NZ_CP011073.1_prot_WP_005786956.1_1596	KVEGVGYSQYNESETPEQNR	66.87	3	2313.06
lcl|NZ_CP011073.1_prot_WP_005786956.1_1596	KVEGVGYSQYNESETPEQNR	55.7	3	2313.06
lcl|NZ_CP011073.1_prot_WP_005786956.1_1596	KVEGVGYSQYNESETPEQNR	108.17	3	2313.06
lcl|NZ_CP011073.1_prot_WP_005786956.1_1596	KVEGVGYSQYNESETPEQNR	68.81	3	2313.06
lcl|NZ_CP011073.1_prot_WP_005786956.1_1596	KVEGVGYSQYNESETPEQNR	68.4	3	2313.06
lcl|NZ_CP011073.1_prot_WP_005786956.1_1596	KVEGVGYSQYNESETPEQNR	21.94	3	2313.06
lcl|NZ_CP011073.1_prot_WP_005786956.1_1596	KVEGVGYSQYNESETPEQNR	86.99	3	2313.06
lcl|NZ_CP011073.1_prot_WP_005786956.1_1596	KVEGVGYSQYNESETPEQNR	56.61	3	2313.06
lcl|NZ_CP011073.1_prot_WP_005786956.1_1596	KVEGVGYSQYNESETPEQNR	53.39	3	2313.06
lcl|NZ_CP011073.1_prot_WP_005786956.1_1596	KVEGVGYSQYNESETPEQNR	102.66	3	2313.06
lcl|NZ_CP011073.1_prot_WP_005786956.1_1596	KVEGVGYSQYNESETPEQNR	81.39	3	2313.06
lcl|NZ_CP011073.1_prot_WP_005786956.1_1596	KVEGVGYSQYNESETPEQNR	50.6	3	2313.06
lcl|NZ_CP011073.1_prot_WP_005786956.1_1596	KVEGVGYSQYNESETPEQNR	74.87	3	2313.06
lcl|NZ_CP011073.1_prot_WP_005786956.1_1596	KVEGVGYSQYNESETPEQNR	72.33	3	2313.06
lcl|NZ_CP011073.1_prot_WP_005786956.1_1596	KVEGVGYSQYNESETPEQNR	103.86	3	2313.06
lcl|NZ_CP011073.1_prot_WP_005786956.1_1596	KVEGVGYSQYNESETPEQNR	69.99	3	2313.06
lcl|NZ_CP011073.1_prot_WP_005786956.1_1596	KVEGVGYSQYNESETPEQNR	56.1	3	2313.06
lcl|NZ_CP011073.1_prot_WP_005786956.1_1596	KVEGVGYSQYNESETPEQNR	64.6	3	2313.06
lcl|NZ_CP011073.1_prot_WP_005786956.1_1596	KVEGVGYSQYNESETPEQNR	29.48	3	2313.06
lcl|NZ_CP011073.1_prot_WP_005786956.1_1596	KVEGVGYSQYNESETPEQNR	61.33	3	2313.06
lcl|NZ_CP011073.1_prot_WP_005786956.1_1596	KVEGVGYSQYNESETPEQNR	44.43	3	2313.06
lcl|NZ_CP011073.1_prot_WP_005786956.1_1596	KVEGVGYSQYNESETPEQNR	48.14	3	2313.06
lcl|NZ_CP011073.1_prot_WP_005786956.1_1596	KVEGVGYSQYNESETPEQNR	92.58	3	2313.06
lcl|NZ_CP011073.1_prot_WP_005786956.1_1596	KVEGVGYSQYNESETPEQNR	83.82	3	2313.06
lcl|NZ_CP011073.1_prot_WP_005786956.1_1596	KVEGVGYSQYNESETPEQNR	66.55	3	2313.06
lcl|NZ_CP011073.1_prot_WP_005786956.1_1596	KVEGVGYSQYNESETPEQNR	47.08	3	2313.06
lcl|NZ_CP011073.1_prot_WP_005786956.1_1596	KVEGVGYSQYNESETPEQNR	92.29	3	2313.06
lcl|NZ_CP011073.1_prot_WP_005786956.1_1596	KVEGVGYSQYNESETPEQNR	77.36	3	2313.06
lcl|NZ_CP011073.1_prot_WP_005786956.1_1596	KVEGVGYSQYNESETPEQNR	19.62	3	2313.06
lcl|NZ_CP011073.1_prot_WP_005786956.1_1596	KVEGVGYSQYNESETPEQNR	26.33	3	2313.06
lcl|NZ_CP011073.1_prot_WP_005786956.1_1596	KVEGVGYSQYNESETPEQNR	45.2	3	2313.06
lcl|NZ_CP011073.1_prot_WP_005786956.1_1596	KVEGVGYSQYNESETPEQNR	75.9	3	2313.06
lcl|NZ_CP011073.1_prot_WP_005786956.1_1596	KVEGVGYSQYNESETPEQNR	75.83	3	2313.06
lcl|NZ_CP011073.1_prot_WP_005786956.1_1596	KVEGVGYSQYNESETPEQNR	16.52	3	2313.06
lcl|NZ_CP011073.1_prot_WP_005786956.1_1596	KVEGVGYSQYNESETPEQNR	66.1	3	2313.06
lcl|NZ_CP011073.1_prot_WP_005786956.1_1596	KVEGVGYSQYNESETPEQNR	76.89	3	2313.06
lcl|NZ_CP011073.1_prot_WP_005786956.1_1596	KVEGVGYSQYNESETPEQNR	68.24	3	2313.06
lcl|NZ_CP011073.1_prot_WP_005786956.1_1596	VEGVGYSQYNESETPEQNRR	25.56	3	2341.05
lcl|NZ_CP011073.1_prot_WP_005786956.1_1596	VEGVGYSQYNESETPEQNRR	48.64	3	2341.06
lcl|NZ_CP011073.1_prot_WP_005786956.1_1596	VEGVGYSQYNESETPEQNRR	17.8	3	2341.06
lcl|NZ_CP011073.1_prot_WP_005786956.1_1596	VEGVGYSQYNESETPEQNRR	17.88	3	2341.06
lcl|NZ_CP011073.1_prot_WP_005786956.1_1596	EDPTVDVAIIGHTDKVGSYEANQK	57.58	4	2585.26
lcl|NZ_CP011073.1_prot_WP_005786956.1_1596	EDPTVDVAIIGHTDKVGSYEANQK	46.11	4	2585.26
lcl|NZ_CP011073.1_prot_WP_005786956.1_1596	EDPTVDVAIIGHTDKVGSYEANQK	14.53	4	2585.26
lcl|NZ_CP011073.1_prot_WP_005803357.1_1790	VNLEYNFFK	26.4	2	1172.59
lcl|NZ_CP011073.1_prot_WP_005803357.1_1790	VNLEYNFFK	17.33	2	1172.59
lcl|NZ_CP011073.1_prot_WP_005803357.1_1790	VNLEYNFFK	41.44	2	1172.59
lcl|NZ_CP011073.1_prot_WP_005803357.1_1790	VNLEYNFFK	22.71	2	1172.59
lcl|NZ_CP011073.1_prot_WP_005803357.1_1790	VNLEYNFFK	25.47	2	1172.59
lcl|NZ_CP011073.1_prot_WP_005803357.1_1790	VNLEYNFFK	33.83	2	1172.59
lcl|NZ_CP011073.1_prot_WP_005803357.1_1790	ISNIISLGVAYK	27.3	2	1276.73
lcl|NZ_CP011073.1_prot_WP_005803357.1_1790	ISNIISLGVAYK	51.73	2	1276.74
lcl|NZ_CP011073.1_prot_WP_005803357.1_1790	AQVNETYDFKR	16.48	3	1369.66
lcl|NZ_CP011073.1_prot_WP_005803357.1_1790	DFIVGTGLGFIQK	16.16	2	1393.76
lcl|NZ_CP011073.1_prot_WP_005803357.1_1790	DFIVGTGLGFIQK	72.05	2	1393.76
lcl|NZ_CP011073.1_prot_WP_005803357.1_1790	DFIVGTGLGFIQK	18.48	2	1393.76
lcl|NZ_CP011073.1_prot_WP_005803357.1_1790	DFIVGTGLGFIQK	69.22	2	1393.76
lcl|NZ_CP011073.1_prot_WP_005803357.1_1790	DFIVGTGLGFIQK	23.29	2	1393.76
lcl|NZ_CP011073.1_prot_WP_005803357.1_1790	DFIVGTGLGFIQK	69.57	2	1393.76
lcl|NZ_CP011073.1_prot_WP_005803357.1_1790	DFIVGTGLGFIQK	58.87	2	1393.76
lcl|NZ_CP011073.1_prot_WP_005803357.1_1790	DFIVGTGLGFIQK	23.12	2	1393.76
lcl|NZ_CP011073.1_prot_WP_005803357.1_1790	ISNIISLGVAYKF	13.28	2	1423.8
lcl|NZ_CP011073.1_prot_WP_005803357.1_1790	ISNIISLGVAYKF	15.52	2	1423.81
lcl|NZ_CP011073.1_prot_WP_005803357.1_1790	ISNIISLGVAYKF	17.36	2	1423.81
lcl|NZ_CP011073.1_prot_WP_005803357.1_1790	VQGGVFYEYFTR	30.69	2	1464.7
lcl|NZ_CP011073.1_prot_WP_005803357.1_1790	VQGGVFYEYFTR	76.21	2	1464.7
lcl|NZ_CP011073.1_prot_WP_005803357.1_1790	VQGGVFYEYFTR	14.69	2	1464.7
lcl|NZ_CP011073.1_prot_WP_005803357.1_1790	VQGGVFYEYFTR	70.86	2	1464.7
lcl|NZ_CP011073.1_prot_WP_005803357.1_1790	VQGGVFYEYFTR	18.54	3	1464.7
lcl|NZ_CP011073.1_prot_WP_005803357.1_1790	VQGGVFYEYFTR	24.3	2	1464.7
lcl|NZ_CP011073.1_prot_WP_005803357.1_1790	VQGGVFYEYFTR	35.06	2	1464.7
lcl|NZ_CP011073.1_prot_WP_005803357.1_1790	VQGGVFYEYFTR	67.99	2	1464.7
lcl|NZ_CP011073.1_prot_WP_005803357.1_1790	VQGGVFYEYFTR	13.27	2	1464.7
lcl|NZ_CP011073.1_prot_WP_005803357.1_1790	VQGGVFYEYFTR	25.07	2	1464.7
lcl|NZ_CP011073.1_prot_WP_005803357.1_1790	VQGGVFYEYFTR	29.32	2	1464.7
lcl|NZ_CP011073.1_prot_WP_005803357.1_1790	VQGGVFYEYFTR	15.76	2	1464.7
lcl|NZ_CP011073.1_prot_WP_005803357.1_1790	VQGGVFYEYFTR	15.3	2	1464.7
lcl|NZ_CP011073.1_prot_WP_005803357.1_1790	VQGGVFYEYFTR	30.73	2	1464.7
lcl|NZ_CP011073.1_prot_WP_005803357.1_1790	VQGGVFYEYFTR	23.88	2	1464.7
lcl|NZ_CP011073.1_prot_WP_005803357.1_1790	VQGGVFYEYFTR	94.98	2	1464.7
lcl|NZ_CP011073.1_prot_WP_005803357.1_1790	VQGGVFYEYFTR	17.31	2	1464.7
lcl|NZ_CP011073.1_prot_WP_005803357.1_1790	VQGGVFYEYFTR	77.98	2	1464.7
lcl|NZ_CP011073.1_prot_WP_005803357.1_1790	VQGGVFYEYFTR	40.88	2	1464.7
lcl|NZ_CP011073.1_prot_WP_005803357.1_1790	VQGGVFYEYFTR	65.81	2	1464.7
lcl|NZ_CP011073.1_prot_WP_005803357.1_1790	VQGGVFYEYFTR	53.37	2	1464.7
lcl|NZ_CP011073.1_prot_WP_005803357.1_1790	VQGGVFYEYFTR	15.69	2	1464.7
lcl|NZ_CP011073.1_prot_WP_005803357.1_1790	VQGGVFYEYFTR	84.95	2	1464.7
lcl|NZ_CP011073.1_prot_WP_005803357.1_1790	VQGGVFYEYFTR	25.98	2	1464.7
lcl|NZ_CP011073.1_prot_WP_005803357.1_1790	VQGGVFYEYFTR	21	2	1464.7
lcl|NZ_CP011073.1_prot_WP_005803357.1_1790	VQGGVFYEYFTR	24.21	2	1464.7
lcl|NZ_CP011073.1_prot_WP_005803357.1_1790	VQGGVFYEYFTR	77.34	2	1464.7
lcl|NZ_CP011073.1_prot_WP_005803357.1_1790	VQGGVFYEYFTR	41.87	2	1464.7
lcl|NZ_CP011073.1_prot_WP_005803357.1_1790	VQGGVFYEYFTR	18.28	2	1464.7
lcl|NZ_CP011073.1_prot_WP_005803357.1_1790	VQGGVFYEYFTR	48	2	1464.7
lcl|NZ_CP011073.1_prot_WP_005803357.1_1790	VQGGVFYEYFTR	85.16	2	1464.7
lcl|NZ_CP011073.1_prot_WP_005803357.1_1790	VQGGVFYEYFTR	67.1	2	1464.7
lcl|NZ_CP011073.1_prot_WP_005803357.1_1790	VQGGVFYEYFTR	33.5	2	1464.7
lcl|NZ_CP011073.1_prot_WP_005803357.1_1790	VQGGVFYEYFTR	25.38	2	1464.7
lcl|NZ_CP011073.1_prot_WP_005803357.1_1790	VQGGVFYEYFTR	58.82	2	1464.7
lcl|NZ_CP011073.1_prot_WP_005803357.1_1790	VQGGVFYEYFTR	15.56	3	1464.7
lcl|NZ_CP011073.1_prot_WP_005803357.1_1790	VQGGVFYEYFTR	88.6	2	1464.7
lcl|NZ_CP011073.1_prot_WP_005803357.1_1790	VQGGVFYEYFTR	29.17	2	1464.7
lcl|NZ_CP011073.1_prot_WP_005803357.1_1790	VQGGVFYEYFTR	38.02	2	1464.7
lcl|NZ_CP011073.1_prot_WP_005803357.1_1790	VQGGVFYEYFTR	59.85	2	1464.7
lcl|NZ_CP011073.1_prot_WP_005803357.1_1790	VQGGVFYEYFTR	31.43	2	1464.7
lcl|NZ_CP011073.1_prot_WP_005803357.1_1790	VQGGVFYEYFTR	75.69	2	1464.7
lcl|NZ_CP011073.1_prot_WP_005803357.1_1790	VQGGVFYEYFTR	48.29	2	1464.7
lcl|NZ_CP011073.1_prot_WP_005803357.1_1790	VQGGVFYEYFTR	51.76	2	1464.7
lcl|NZ_CP011073.1_prot_WP_005803357.1_1790	VQGGVFYEYFTR	18.15	2	1464.7
lcl|NZ_CP011073.1_prot_WP_005803357.1_1790	VQGGVFYEYFTR	13.48	2	1464.7
lcl|NZ_CP011073.1_prot_WP_005803357.1_1790	VQGGVFYEYFTR	62.19	2	1464.7
lcl|NZ_CP011073.1_prot_WP_005803357.1_1790	VQGGVFYEYFTR	18.63	2	1464.7
lcl|NZ_CP011073.1_prot_WP_005803357.1_1790	VQGGVFYEYFTR	30.15	2	1464.7
lcl|NZ_CP011073.1_prot_WP_005803357.1_1790	VQGGVFYEYFTR	31.75	3	1464.7
lcl|NZ_CP011073.1_prot_WP_005803357.1_1790	VQGGVFYEYFTR	73.72	2	1464.7
lcl|NZ_CP011073.1_prot_WP_005803357.1_1790	VQGGVFYEYFTR	31.38	2	1464.7
lcl|NZ_CP011073.1_prot_WP_005803357.1_1790	VQGGVFYEYFTR	16.45	2	1464.71
lcl|NZ_CP011073.1_prot_WP_005803357.1_1790	VQGGVFYEYFTR	13.49	2	1464.71
lcl|NZ_CP011073.1_prot_WP_005803357.1_1790	VQGGVFYEYFTR	46.18	2	1464.71
lcl|NZ_CP011073.1_prot_WP_005803357.1_1790	VQGGVFYEYFTR	53.93	2	1464.71
lcl|NZ_CP011073.1_prot_WP_005803357.1_1790	VQGGVFYEYFTR	18.49	2	1464.71
lcl|NZ_CP011073.1_prot_WP_005803357.1_1790	VQGGVFYEYFTR	33.81	2	1464.71
lcl|NZ_CP011073.1_prot_WP_005803357.1_1790	VQGGVFYEYFTR	49.39	2	1464.71
lcl|NZ_CP011073.1_prot_WP_005803357.1_1790	VQGGVFYEYFTR	23.87	2	1464.71
lcl|NZ_CP011073.1_prot_WP_005803357.1_1790	VQGGVFYEYFTR	23.95	2	1464.71
lcl|NZ_CP011073.1_prot_WP_005803357.1_1790	VQGGVFYEYFTR	65.33	2	1464.71
lcl|NZ_CP011073.1_prot_WP_005803357.1_1790	VQGGVFYEYFTR	92.01	2	1464.71
lcl|NZ_CP011073.1_prot_WP_005803357.1_1790	VQGGVFYEYFTR	21.45	2	1464.71
lcl|NZ_CP011073.1_prot_WP_005803357.1_1790	VQGGVFYEYFTR	59.72	2	1464.71
lcl|NZ_CP011073.1_prot_WP_005803357.1_1790	VQGGVFYEYFTR	17.57	3	1464.71
lcl|NZ_CP011073.1_prot_WP_005803357.1_1790	VQGGVFYEYFTR	13.1	2	1464.71
lcl|NZ_CP011073.1_prot_WP_005803357.1_1790	VQGGVFYEYFTR	13.58	2	1464.71
lcl|NZ_CP011073.1_prot_WP_005803357.1_1790	VQGGVFYEYFTR	24.81	2	1464.71
lcl|NZ_CP011073.1_prot_WP_005803357.1_1790	VQGGVFYEYFTR	41.94	2	1464.71
lcl|NZ_CP011073.1_prot_WP_005803357.1_1790	SILNSDVSNLVNTR	57.06	2	1530.79
lcl|NZ_CP011073.1_prot_WP_005803357.1_1790	SILNSDVSNLVNTR	16.49	2	1530.79
lcl|NZ_CP011073.1_prot_WP_005803357.1_1790	SILNSDVSNLVNTR	60.09	2	1530.79
lcl|NZ_CP011073.1_prot_WP_005803357.1_1790	SILNSDVSNLVNTR	15.11	2	1530.79
lcl|NZ_CP011073.1_prot_WP_005803357.1_1790	SILNSDVSNLVNTR	14.45	3	1530.79
lcl|NZ_CP011073.1_prot_WP_005803357.1_1790	SILNSDVSNLVNTR	62.58	2	1530.79
lcl|NZ_CP011073.1_prot_WP_005803357.1_1790	SILNSDVSNLVNTR	49.44	2	1530.79
lcl|NZ_CP011073.1_prot_WP_005803357.1_1790	SILNSDVSNLVNTR	88.72	2	1530.8
lcl|NZ_CP011073.1_prot_WP_005803357.1_1790	SILNSDVSNLVNTR	79.06	2	1530.8
lcl|NZ_CP011073.1_prot_WP_005803357.1_1790	SILNSDVSNLVNTR	67.71	2	1530.8
lcl|NZ_CP011073.1_prot_WP_005803357.1_1790	SILNSDVSNLVNTR	92.74	2	1530.8
lcl|NZ_CP011073.1_prot_WP_005803357.1_1790	SILNSDVSNLVNTR	87.22	2	1530.8
lcl|NZ_CP011073.1_prot_WP_005803357.1_1790	SILNSDVSNLVNTR	17.33	2	1530.8
lcl|NZ_CP011073.1_prot_WP_005803357.1_1790	SILNSDVSNLVNTR	85.32	2	1530.8
lcl|NZ_CP011073.1_prot_WP_005803357.1_1790	SILNSDVSNLVNTR	87.88	2	1530.8
lcl|NZ_CP011073.1_prot_WP_005803357.1_1790	SILNSDVSNLVNTR	41.06	2	1530.8
lcl|NZ_CP011073.1_prot_WP_005803357.1_1790	SILNSDVSNLVNTR	90.5	2	1530.8
lcl|NZ_CP011073.1_prot_WP_005803357.1_1790	SILNSDVSNLVNTR	80.79	2	1530.8
lcl|NZ_CP011073.1_prot_WP_005803357.1_1790	SILNSDVSNLVNTR	39.66	2	1530.8
lcl|NZ_CP011073.1_prot_WP_005803357.1_1790	SILNSDVSNLVNTR	27.38	2	1530.8
lcl|NZ_CP011073.1_prot_WP_005803357.1_1790	SILNSDVSNLVNTR	48	2	1530.8
lcl|NZ_CP011073.1_prot_WP_005803357.1_1790	SILNSDVSNLVNTR	66.17	2	1530.8
lcl|NZ_CP011073.1_prot_WP_005803357.1_1790	SILNSDVSNLVNTR	64.96	2	1530.8
lcl|NZ_CP011073.1_prot_WP_005803357.1_1790	SILNSDVSNLVNTR	58.25	2	1530.8
lcl|NZ_CP011073.1_prot_WP_005803357.1_1790	SILNSDVSNLVNTR	57.61	2	1530.8
lcl|NZ_CP011073.1_prot_WP_005803357.1_1790	SILNSDVSNLVNTR	92.58	2	1530.8
lcl|NZ_CP011073.1_prot_WP_005803357.1_1790	SILNSDVSNLVNTR	30.65	2	1530.8
lcl|NZ_CP011073.1_prot_WP_005803357.1_1790	SILNSDVSNLVNTR	88.32	2	1530.8
lcl|NZ_CP011073.1_prot_WP_005803357.1_1790	SILNSDVSNLVNTR	50.82	2	1530.8
lcl|NZ_CP011073.1_prot_WP_005803357.1_1790	SILNSDVSNLVNTR	38.79	2	1530.8
lcl|NZ_CP011073.1_prot_WP_005803357.1_1790	SILNSDVSNLVNTR	101.92	2	1530.8
lcl|NZ_CP011073.1_prot_WP_005803357.1_1790	SILNSDVSNLVNTR	72.74	2	1530.8
lcl|NZ_CP011073.1_prot_WP_005803357.1_1790	SILNSDVSNLVNTR	108.39	2	1530.8
lcl|NZ_CP011073.1_prot_WP_005803357.1_1790	SILNSDVSNLVNTR	90.72	2	1530.8
lcl|NZ_CP011073.1_prot_WP_005803357.1_1790	SILNSDVSNLVNTR	95.63	2	1530.8
lcl|NZ_CP011073.1_prot_WP_005803357.1_1790	SILNSDVSNLVNTR	103.68	2	1530.8
lcl|NZ_CP011073.1_prot_WP_005803357.1_1790	SILNSDVSNLVNTR	36.88	2	1530.8
lcl|NZ_CP011073.1_prot_WP_005803357.1_1790	SILNSDVSNLVNTR	74.54	2	1530.8
lcl|NZ_CP011073.1_prot_WP_005803357.1_1790	SILNSDVSNLVNTR	85.25	2	1530.8
lcl|NZ_CP011073.1_prot_WP_005803357.1_1790	SILNSDVSNLVNTR	58.46	2	1530.8
lcl|NZ_CP011073.1_prot_WP_005803357.1_1790	SILNSDVSNLVNTR	42.65	2	1530.8
lcl|NZ_CP011073.1_prot_WP_005803357.1_1790	SILNSDVSNLVNTR	85.07	2	1530.8
lcl|NZ_CP011073.1_prot_WP_005803357.1_1790	SILNSDVSNLVNTR	62.43	2	1530.8
lcl|NZ_CP011073.1_prot_WP_005803357.1_1790	SILNSDVSNLVNTR	77.78	2	1530.8
lcl|NZ_CP011073.1_prot_WP_005803357.1_1790	SILNSDVSNLVNTR	94.98	2	1530.8
lcl|NZ_CP011073.1_prot_WP_005803357.1_1790	SILNSDVSNLVNTR	36.68	2	1530.8
lcl|NZ_CP011073.1_prot_WP_005803357.1_1790	SILNSDVSNLVNTR	20.11	2	1530.8
lcl|NZ_CP011073.1_prot_WP_005803357.1_1790	SILNSDVSNLVNTR	53.26	2	1530.8
lcl|NZ_CP011073.1_prot_WP_005803357.1_1790	SILNSDVSNLVNTR	78.02	2	1530.8
lcl|NZ_CP011073.1_prot_WP_005803357.1_1790	SILNSDVSNLVNTR	76	3	1530.8
lcl|NZ_CP011073.1_prot_WP_005803357.1_1790	SILNSDVSNLVNTR	48.03	2	1530.8
lcl|NZ_CP011073.1_prot_WP_005803357.1_1790	SILNSDVSNLVNTR	100.95	2	1530.8
lcl|NZ_CP011073.1_prot_WP_005803357.1_1790	SILNSDVSNLVNTR	101.23	2	1530.8
lcl|NZ_CP011073.1_prot_WP_005803357.1_1790	SILNSDVSNLVNTR	92.75	3	1530.8
lcl|NZ_CP011073.1_prot_WP_005803357.1_1790	SILNSDVSNLVNTR	26.47	2	1530.8
lcl|NZ_CP011073.1_prot_WP_005803357.1_1790	SILNSDVSNLVNTR	71.84	2	1530.8
lcl|NZ_CP011073.1_prot_WP_005803357.1_1790	SILNSDVSNLVNTR	70.88	2	1530.8
lcl|NZ_CP011073.1_prot_WP_005803357.1_1790	SILNSDVSNLVNTR	58.45	3	1530.8
lcl|NZ_CP011073.1_prot_WP_005803357.1_1790	SILNSDVSNLVNTR	84.85	2	1530.8
lcl|NZ_CP011073.1_prot_WP_005803357.1_1790	SILNSDVSNLVNTR	53.75	2	1530.8
lcl|NZ_CP011073.1_prot_WP_005803357.1_1790	SILNSDVSNLVNTR	85.36	3	1530.8
lcl|NZ_CP011073.1_prot_WP_005803357.1_1790	SILNSDVSNLVNTR	48.31	2	1530.8
lcl|NZ_CP011073.1_prot_WP_005803357.1_1790	SILNSDVSNLVNTR	66.57	2	1530.8
lcl|NZ_CP011073.1_prot_WP_005803357.1_1790	SILNSDVSNLVNTR	67.19	2	1530.8
lcl|NZ_CP011073.1_prot_WP_005803357.1_1790	SILNSDVSNLVNTR	89.71	2	1530.8
lcl|NZ_CP011073.1_prot_WP_005803357.1_1790	SILNSDVSNLVNTR	50.81	2	1530.8
lcl|NZ_CP011073.1_prot_WP_005803357.1_1790	SILNSDVSNLVNTR	94.51	2	1530.8
lcl|NZ_CP011073.1_prot_WP_005803357.1_1790	SILNSDVSNLVNTR	89.85	2	1530.8
lcl|NZ_CP011073.1_prot_WP_005803357.1_1790	SILNSDVSNLVNTR	88.18	2	1530.8
lcl|NZ_CP011073.1_prot_WP_005803357.1_1790	SILNSDVSNLVNTR	37.27	2	1530.8
lcl|NZ_CP011073.1_prot_WP_005803357.1_1790	SILNSDVSNLVNTR	69.98	3	1530.8
lcl|NZ_CP011073.1_prot_WP_005803357.1_1790	SILNSDVSNLVNTR	58.49	2	1530.8
lcl|NZ_CP011073.1_prot_WP_005803357.1_1790	SILNSDVSNLVNTR	109.33	2	1530.8
lcl|NZ_CP011073.1_prot_WP_005803357.1_1790	SILNSDVSNLVNTR	21.56	2	1530.8
lcl|NZ_CP011073.1_prot_WP_005803357.1_1790	SILNSDVSNLVNTR	45.08	3	1530.81
lcl|NZ_CP011073.1_prot_WP_005803357.1_1790	SILNSDVSNLVNTR	65.08	3	1530.81
lcl|NZ_CP011073.1_prot_WP_005803357.1_1790	SILNSDVSNLVNTR	53.41	3	1530.81
lcl|NZ_CP011073.1_prot_WP_005803357.1_1790	SILNSDVSNLVNTR	17.16	2	1530.81
lcl|NZ_CP011073.1_prot_WP_005803357.1_1790	GEYPIFAQLQEDGSYIK	36.2	2	1956.94
lcl|NZ_CP011073.1_prot_WP_005803357.1_1790	GEYPIFAQLQEDGSYIK	27.48	2	1956.94
lcl|NZ_CP011073.1_prot_WP_005803357.1_1790	GEYPIFAQLQEDGSYIK	38.55	2	1956.95
lcl|NZ_CP011073.1_prot_WP_005803357.1_1790	GEYPIFAQLQEDGSYIK	16.33	2	1956.95
lcl|NZ_CP011073.1_prot_WP_005803357.1_1790	GEYPIFAQLQEDGSYIK	22.78	2	1956.95
lcl|NZ_CP011073.1_prot_WP_005803357.1_1790	GEYPIFAQLQEDGSYIK	41.72	2	1956.95
lcl|NZ_CP011073.1_prot_WP_005803357.1_1790	GEYPIFAQLQEDGSYIK	16.91	2	1956.95
lcl|NZ_CP011073.1_prot_WP_005803357.1_1790	SILNSDVSNLVNTRYDTK	24.44	3	2038.02
lcl|NZ_CP011073.1_prot_WP_005803357.1_1790	SILNSDVSNLVNTRYDTK	20.15	3	2038.03
lcl|NZ_CP011073.1_prot_WP_005803357.1_1790	SILNSDVSNLVNTRYDTK	70.53	3	2038.03
lcl|NZ_CP011073.1_prot_WP_005803357.1_1790	SILNSDVSNLVNTRYDTK	56.85	3	2038.03
lcl|NZ_CP011073.1_prot_WP_005803357.1_1790	SILNSDVSNLVNTRYDTK	15.17	3	2038.03
lcl|NZ_CP011073.1_prot_WP_005803357.1_1790	SILNSDVSNLVNTRYDTK	74.69	3	2038.03
lcl|NZ_CP011073.1_prot_WP_005803357.1_1790	SILNSDVSNLVNTRYDTK	67.64	3	2038.03
lcl|NZ_CP011073.1_prot_WP_005803357.1_1790	SILNSDVSNLVNTRYDTK	28.7	3	2038.03
lcl|NZ_CP011073.1_prot_WP_005803357.1_1790	SILNSDVSNLVNTRYDTK	65.88	3	2038.03
lcl|NZ_CP011073.1_prot_WP_005803357.1_1790	SILNSDVSNLVNTRYDTK	31.35	3	2038.03
lcl|NZ_CP011073.1_prot_WP_005803357.1_1790	SILNSDVSNLVNTRYDTK	46.56	3	2038.03
lcl|NZ_CP011073.1_prot_WP_005803357.1_1790	SILNSDVSNLVNTRYDTK	62.85	3	2038.03
lcl|NZ_CP011073.1_prot_WP_005803357.1_1790	SILNSDVSNLVNTRYDTK	50.68	3	2038.03
lcl|NZ_CP011073.1_prot_WP_005803357.1_1790	SILNSDVSNLVNTRYDTK	74.66	3	2038.03
lcl|NZ_CP011073.1_prot_WP_005803357.1_1790	SILNSDVSNLVNTRYDTK	41.85	3	2038.03
lcl|NZ_CP011073.1_prot_WP_005803357.1_1790	SILNSDVSNLVNTRYDTK	39.36	3	2038.03
lcl|NZ_CP011073.1_prot_WP_005803357.1_1790	SILNSDVSNLVNTRYDTK	73.76	3	2038.03
lcl|NZ_CP011073.1_prot_WP_005803357.1_1790	SILNSDVSNLVNTRYDTK	39.06	3	2038.03
lcl|NZ_CP011073.1_prot_WP_005803357.1_1790	SILNSDVSNLVNTRYDTK	21.5	3	2038.03
lcl|NZ_CP011073.1_prot_WP_005803357.1_1790	SILNSDVSNLVNTRYDTK	54.12	3	2038.03
lcl|NZ_CP011073.1_prot_WP_005803357.1_1790	SILNSDVSNLVNTRYDTK	42.1	3	2038.03
lcl|NZ_CP011073.1_prot_WP_005803357.1_1790	SILNSDVSNLVNTRYDTK	38.16	3	2038.03
lcl|NZ_CP011073.1_prot_WP_005803357.1_1790	SILNSDVSNLVNTRYDTK	40.48	3	2038.03
lcl|NZ_CP011073.1_prot_WP_005803357.1_1790	SILNSDVSNLVNTRYDTK	51.36	3	2038.03
lcl|NZ_CP011073.1_prot_WP_005803357.1_1790	SILNSDVSNLVNTRYDTK	13.23	3	2038.03
lcl|NZ_CP011073.1_prot_WP_005803357.1_1790	SILNSDVSNLVNTRYDTK	55.67	3	2038.03
lcl|NZ_CP011073.1_prot_WP_005803357.1_1790	SILNSDVSNLVNTRYDTK	50.31	3	2038.04
lcl|NZ_CP011073.1_prot_WP_005803357.1_1790	SILNSDVSNLVNTRYDTK	47.76	3	2038.04
lcl|NZ_CP011073.1_prot_WP_005803357.1_1790	SILNSDVSNLVNTRYDTK	14.28	3	2038.04
lcl|NZ_CP011073.1_prot_WP_005803357.1_1790	SILNSDVSNLVNTRYDTK	56.39	3	2038.04
lcl|NZ_CP011073.1_prot_WP_005803357.1_1790	SILNSDVSNLVNTRYDTK	14.88	3	2038.04
lcl|NZ_CP011073.1_prot_WP_005803357.1_1790	SILNSDVSNLVNTRYDTK	68.89	3	2038.04
lcl|NZ_CP011073.1_prot_WP_005803357.1_1790	SILNSDVSNLVNTRYDTK	29.62	3	2038.04
lcl|NZ_CP011073.1_prot_WP_005803357.1_1790	SILNSDVSNLVNTRYDTK	69.47	3	2038.04
lcl|NZ_CP011073.1_prot_WP_005803357.1_1790	SILNSDVSNLVNTRYDTK	82.88	3	2038.04
lcl|NZ_CP011073.1_prot_WP_005803357.1_1790	SILNSDVSNLVNTRYDTK	32.77	3	2038.04
lcl|NZ_CP011073.1_prot_WP_005803357.1_1790	SILNSDVSNLVNTRYDTK	45.71	3	2038.04
lcl|NZ_CP011073.1_prot_WP_005803357.1_1790	SILNSDVSNLVNTRYDTK	20.24	3	2038.04
lcl|NZ_CP011073.1_prot_WP_005803357.1_1790	KGEYPIFAQLQEDGSYIK	35.64	3	2085.03
lcl|NZ_CP011073.1_prot_WP_005803357.1_1790	KGEYPIFAQLQEDGSYIK	45.68	3	2085.03
lcl|NZ_CP011073.1_prot_WP_005803357.1_1790	KGEYPIFAQLQEDGSYIK	13.3	3	2085.03
lcl|NZ_CP011073.1_prot_WP_005803357.1_1790	KGEYPIFAQLQEDGSYIK	50.83	3	2085.03
lcl|NZ_CP011073.1_prot_WP_005803357.1_1790	KGEYPIFAQLQEDGSYIK	15.77	3	2085.03
lcl|NZ_CP011073.1_prot_WP_005803357.1_1790	KGEYPIFAQLQEDGSYIK	36.54	3	2085.04
lcl|NZ_CP011073.1_prot_WP_005803357.1_1790	KGEYPIFAQLQEDGSYIK	27.37	3	2085.04
lcl|NZ_CP011073.1_prot_WP_005803357.1_1790	KGEYPIFAQLQEDGSYIK	69.91	3	2085.04
lcl|NZ_CP011073.1_prot_WP_005803357.1_1790	KGEYPIFAQLQEDGSYIK	28.69	3	2085.04
lcl|NZ_CP011073.1_prot_WP_005803357.1_1790	KGEYPIFAQLQEDGSYIK	24.15	3	2085.04
lcl|NZ_CP011073.1_prot_WP_005803357.1_1790	KGEYPIFAQLQEDGSYIK	58.47	3	2085.04
lcl|NZ_CP011073.1_prot_WP_005803357.1_1790	KGEYPIFAQLQEDGSYIK	49.1	3	2085.04
lcl|NZ_CP011073.1_prot_WP_005803357.1_1790	KGEYPIFAQLQEDGSYIK	17.29	2	2085.04
lcl|NZ_CP011073.1_prot_WP_005803357.1_1790	KGEYPIFAQLQEDGSYIK	18.4	3	2085.04
lcl|NZ_CP011073.1_prot_WP_005803357.1_1790	KGEYPIFAQLQEDGSYIK	20.06	3	2085.04
lcl|NZ_CP011073.1_prot_WP_005803357.1_1790	KGEYPIFAQLQEDGSYIK	20.23	3	2085.04
lcl|NZ_CP011073.1_prot_WP_005803357.1_1790	KGEYPIFAQLQEDGSYIK	15.79	3	2085.04
lcl|NZ_CP011073.1_prot_WP_005803357.1_1790	KGEYPIFAQLQEDGSYIK	18.19	3	2085.04
lcl|NZ_CP011073.1_prot_WP_005803357.1_1790	KGEYPIFAQLQEDGSYIK	54.95	3	2085.04
lcl|NZ_CP011073.1_prot_WP_005803357.1_1790	KGEYPIFAQLQEDGSYIK	47.95	3	2085.04
lcl|NZ_CP011073.1_prot_WP_005803357.1_1790	KGEYPIFAQLQEDGSYIK	13.62	3	2085.04
lcl|NZ_CP011073.1_prot_WP_005803357.1_1790	KGEYPIFAQLQEDGSYIK	57.57	3	2085.04
lcl|NZ_CP011073.1_prot_WP_005803357.1_1790	KGEYPIFAQLQEDGSYIK	20.31	3	2085.04
lcl|NZ_CP011073.1_prot_WP_005803357.1_1790	KGEYPIFAQLQEDGSYIK	17.91	3	2085.04
lcl|NZ_CP011073.1_prot_WP_005803357.1_1790	KGEYPIFAQLQEDGSYIK	32.29	3	2085.04
lcl|NZ_CP011073.1_prot_WP_005803357.1_1790	KGEYPIFAQLQEDGSYIK	18.64	3	2085.04
lcl|NZ_CP011073.1_prot_WP_005803357.1_1790	KGEYPIFAQLQEDGSYIK	75.94	3	2085.04
lcl|NZ_CP011073.1_prot_WP_005803357.1_1790	KGEYPIFAQLQEDGSYIK	40.45	3	2085.04
lcl|NZ_CP011073.1_prot_WP_005803357.1_1790	KGEYPIFAQLQEDGSYIK	46.53	3	2085.04
lcl|NZ_CP011073.1_prot_WP_005803357.1_1790	KGEYPIFAQLQEDGSYIK	61.14	3	2085.04
lcl|NZ_CP011073.1_prot_WP_005803357.1_1790	KGEYPIFAQLQEDGSYIK	56.9	3	2085.04
lcl|NZ_CP011073.1_prot_WP_005803357.1_1790	KGEYPIFAQLQEDGSYIK	71.3	3	2085.04
lcl|NZ_CP011073.1_prot_WP_005803357.1_1790	KGEYPIFAQLQEDGSYIK	14.88	3	2085.04
lcl|NZ_CP011073.1_prot_WP_005803357.1_1790	KGEYPIFAQLQEDGSYIK	15.51	3	2085.04
lcl|NZ_CP011073.1_prot_WP_005803357.1_1790	KGEYPIFAQLQEDGSYIK	58.4	3	2085.04
lcl|NZ_CP011073.1_prot_WP_005803357.1_1790	KGEYPIFAQLQEDGSYIK	20.38	3	2085.04
lcl|NZ_CP011073.1_prot_WP_005803357.1_1790	KGEYPIFAQLQEDGSYIK	14.96	3	2085.04
lcl|NZ_CP011073.1_prot_WP_005803357.1_1790	KGEYPIFAQLQEDGSYIK	35.43	3	2085.04
lcl|NZ_CP011073.1_prot_WP_005803357.1_1790	KGEYPIFAQLQEDGSYIK	17.72	3	2085.04
lcl|NZ_CP011073.1_prot_WP_005803357.1_1790	KGEYPIFAQLQEDGSYIK	54.09	3	2085.04
lcl|NZ_CP011073.1_prot_WP_005803357.1_1790	KGEYPIFAQLQEDGSYIK	64.65	3	2085.04
lcl|NZ_CP011073.1_prot_WP_005803357.1_1790	KGEYPIFAQLQEDGSYIK	20.67	3	2085.04
lcl|NZ_CP011073.1_prot_WP_005803357.1_1790	KGEYPIFAQLQEDGSYIK	42.3	3	2085.04
lcl|NZ_CP011073.1_prot_WP_005803357.1_1790	KGEYPIFAQLQEDGSYIK	27.19	3	2085.04
lcl|NZ_CP011073.1_prot_WP_005803357.1_1790	KGEYPIFAQLQEDGSYIK	30.63	3	2085.04
lcl|NZ_CP011073.1_prot_WP_005803357.1_1790	KGEYPIFAQLQEDGSYIK	20.65	3	2085.04
lcl|NZ_CP011073.1_prot_WP_005803357.1_1790	KGEYPIFAQLQEDGSYIK	58.87	3	2085.04
lcl|NZ_CP011073.1_prot_WP_005803357.1_1790	KGEYPIFAQLQEDGSYIK	41.39	3	2085.04
lcl|NZ_CP011073.1_prot_WP_005803357.1_1790	KGEYPIFAQLQEDGSYIK	24.16	3	2085.04
lcl|NZ_CP011073.1_prot_WP_005803357.1_1790	KGEYPIFAQLQEDGSYIK	69.98	3	2085.04
lcl|NZ_CP011073.1_prot_WP_005803357.1_1790	KGEYPIFAQLQEDGSYIK	24.79	3	2085.04
lcl|NZ_CP011073.1_prot_WP_005803357.1_1790	KGEYPIFAQLQEDGSYIK	61.88	3	2085.04
lcl|NZ_CP011073.1_prot_WP_005803357.1_1790	KGEYPIFAQLQEDGSYIK	53.92	3	2085.04
lcl|NZ_CP011073.1_prot_WP_005803357.1_1790	KGEYPIFAQLQEDGSYIK	18.46	3	2085.04
lcl|NZ_CP011073.1_prot_WP_005803357.1_1790	KGEYPIFAQLQEDGSYIK	64.26	3	2085.04
lcl|NZ_CP011073.1_prot_WP_005803357.1_1790	KGEYPIFAQLQEDGSYIK	19.94	3	2085.04
lcl|NZ_CP011073.1_prot_WP_005803357.1_1790	KGEYPIFAQLQEDGSYIK	79.68	3	2085.04
lcl|NZ_CP011073.1_prot_WP_005803357.1_1790	KGEYPIFAQLQEDGSYIK	46.62	3	2085.04
lcl|NZ_CP011073.1_prot_WP_005803357.1_1790	KGEYPIFAQLQEDGSYIK	27.26	3	2085.04
lcl|NZ_CP011073.1_prot_WP_005803357.1_1790	KGEYPIFAQLQEDGSYIK	72.78	3	2085.04
lcl|NZ_CP011073.1_prot_WP_005803357.1_1790	KGEYPIFAQLQEDGSYIK	74.11	3	2085.04
lcl|NZ_CP011073.1_prot_WP_005803357.1_1790	KGEYPIFAQLQEDGSYIK	54.54	3	2085.04
lcl|NZ_CP011073.1_prot_WP_005803357.1_1790	KGEYPIFAQLQEDGSYIK	18.33	3	2085.04
lcl|NZ_CP011073.1_prot_WP_005803357.1_1790	KGEYPIFAQLQEDGSYIK	48.98	3	2085.04
lcl|NZ_CP011073.1_prot_WP_005803357.1_1790	KGEYPIFAQLQEDGSYIK	70.78	3	2085.04
lcl|NZ_CP011073.1_prot_WP_005803357.1_1790	KGEYPIFAQLQEDGSYIK	26.52	3	2085.04
lcl|NZ_CP011073.1_prot_WP_005803357.1_1790	KGEYPIFAQLQEDGSYIK	67.99	3	2085.04
lcl|NZ_CP011073.1_prot_WP_005803357.1_1790	KGEYPIFAQLQEDGSYIK	66.11	3	2085.04
lcl|NZ_CP011073.1_prot_WP_005803357.1_1790	KGEYPIFAQLQEDGSYIK	74.98	3	2085.04
lcl|NZ_CP011073.1_prot_WP_005803357.1_1790	KGEYPIFAQLQEDGSYIK	33.54	3	2085.04
lcl|NZ_CP011073.1_prot_WP_005803357.1_1790	KGEYPIFAQLQEDGSYIK	47.66	3	2085.04
lcl|NZ_CP011073.1_prot_WP_005803357.1_1790	KGEYPIFAQLQEDGSYIK	66.61	3	2085.04
lcl|NZ_CP011073.1_prot_WP_005803357.1_1790	KGEYPIFAQLQEDGSYIK	20.84	3	2085.04
lcl|NZ_CP011073.1_prot_WP_005803357.1_1790	KGEYPIFAQLQEDGSYIK	36.6	3	2085.04
lcl|NZ_CP011073.1_prot_WP_005803357.1_1790	KGEYPIFAQLQEDGSYIK	28.3	3	2085.04
lcl|NZ_CP011073.1_prot_WP_005803357.1_1790	KGEYPIFAQLQEDGSYIK	60.97	3	2085.04
lcl|NZ_CP011073.1_prot_WP_005803357.1_1790	KGEYPIFAQLQEDGSYIK	30.53	3	2085.05
lcl|NZ_CP011073.1_prot_WP_005803357.1_1790	KGEYPIFAQLQEDGSYIK	51.9	3	2085.05
lcl|NZ_CP011073.1_prot_WP_005803357.1_1790	KGEYPIFAQLQEDGSYIK	62.81	3	2085.05
lcl|NZ_CP011073.1_prot_WP_005803357.1_1790	KGEYPIFAQLQEDGSYIK	71.12	3	2085.05
lcl|NZ_CP011073.1_prot_WP_005803357.1_1790	KGEYPIFAQLQEDGSYIK	67.88	3	2085.05
lcl|NZ_CP011073.1_prot_WP_005803357.1_1790	KGEYPIFAQLQEDGSYIK	53.33	3	2085.05
lcl|NZ_CP011073.1_prot_WP_005803357.1_1790	KGEYPIFAQLQEDGSYIK	38.23	3	2085.05
lcl|NZ_CP011073.1_prot_WP_005803357.1_1790	KGEYPIFAQLQEDGSYIK	49.85	3	2085.05
lcl|NZ_CP011073.1_prot_WP_005803357.1_1790	KGEYPIFAQLQEDGSYIK	42.84	3	2085.05
lcl|NZ_CP011073.1_prot_WP_005803357.1_1790	KGEYPIFAQLQEDGSYIK	61.19	3	2085.05
lcl|NZ_CP011073.1_prot_WP_005803357.1_1790	KGEYPIFAQLQEDGSYIK	69.64	3	2085.05
lcl|NZ_CP011073.1_prot_WP_005803357.1_1790	KGEYPIFAQLQEDGSYIK	31.06	3	2085.05
lcl|NZ_CP011073.1_prot_WP_005803357.1_1790	KGEYPIFAQLQEDGSYIK	34.16	3	2085.05
lcl|NZ_CP011073.1_prot_WP_005803357.1_1790	KGEYPIFAQLQEDGSYIK	26.03	3	2085.05
lcl|NZ_CP011073.1_prot_WP_005803357.1_1790	KGEYPIFAQLQEDGSYIK	13.66	3	2085.05
lcl|NZ_CP011073.1_prot_WP_005803357.1_1790	KGEYPIFAQLQEDGSYIK	40.06	3	2085.05
lcl|NZ_CP011073.1_prot_WP_005803357.1_1790	KGEYPIFAQLQEDGSYIK	17.93	3	2085.05
lcl|NZ_CP011073.1_prot_WP_005803357.1_1790	KGEYPIFAQLQEDGSYIK	17.63	3	2085.05
lcl|NZ_CP011073.1_prot_WP_005803357.1_1790	KGEYPIFAQLQEDGSYIK	15.52	3	2085.05
lcl|NZ_CP011073.1_prot_WP_005803357.1_1790	KGEYPIFAQLQEDGSYIK	13.14	3	2085.05
lcl|NZ_CP011073.1_prot_WP_005803357.1_1790	KGEYPIFAQLQEDGSYIK	21.02	3	2085.05
lcl|NZ_CP011073.1_prot_WP_005803357.1_1790	NNFMDIPLNVGLYLFNNPHK	39.33	3	2375.18	Oxidation (M)
lcl|NZ_CP011073.1_prot_WP_005803357.1_1790	NNFMDIPLNVGLYLFNNPHK	27.94	3	2375.18	Oxidation (M)
lcl|NZ_CP011073.1_prot_WP_011203608.1_3809	QNGLDIPINLK	25.77	2	1223.68
lcl|NZ_CP011073.1_prot_WP_011203608.1_3809	QNGLDIPINLK	20.67	2	1223.68
lcl|NZ_CP011073.1_prot_WP_011203608.1_3809	QNGLDIPINLK	26.74	2	1223.68
lcl|NZ_CP011073.1_prot_WP_011203608.1_3809	QNGLDIPINLK	18.44	2	1223.68
lcl|NZ_CP011073.1_prot_WP_011203608.1_3809	QNGLDIPINLK	19.9	2	1223.69
lcl|NZ_CP011073.1_prot_WP_011203608.1_3809	QNGLDIPINLK	32.11	2	1223.69
lcl|NZ_CP011073.1_prot_WP_011203608.1_3809	QNGLDIPINLK	15.6	2	1223.69
lcl|NZ_CP011073.1_prot_WP_011203608.1_3809	QNGLDIPINLK	39.85	2	1223.69
lcl|NZ_CP011073.1_prot_WP_011203608.1_3809	QNGLDIPINLK	63.67	2	1223.69
lcl|NZ_CP011073.1_prot_WP_011203608.1_3809	QNGLDIPINLK	59.06	2	1223.69
lcl|NZ_CP011073.1_prot_WP_011203608.1_3809	NAQVGINVGAGVK	14.77	2	1225.67
lcl|NZ_CP011073.1_prot_WP_011203608.1_3809	NAQVGINVGAGVK	48.91	2	1225.67
lcl|NZ_CP011073.1_prot_WP_011203608.1_3809	NAQVGINVGAGVK	19.75	2	1225.67
lcl|NZ_CP011073.1_prot_WP_011203608.1_3809	NAQVGINVGAGVK	17.79	2	1225.67
lcl|NZ_CP011073.1_prot_WP_011203608.1_3809	NAQVGINVGAGVK	49.47	2	1225.67
lcl|NZ_CP011073.1_prot_WP_011203608.1_3809	NAQVGINVGAGVK	45.11	2	1225.67
lcl|NZ_CP011073.1_prot_WP_011203608.1_3809	NAQVGINVGAGVK	34.76	2	1225.67
lcl|NZ_CP011073.1_prot_WP_011203608.1_3809	NAQVGINVGAGVK	16.31	2	1225.67
lcl|NZ_CP011073.1_prot_WP_011203608.1_3809	NAQVGINVGAGVK	17.18	2	1225.67
lcl|NZ_CP011073.1_prot_WP_011203608.1_3809	NAQVGINVGAGVK	24.27	2	1225.67
lcl|NZ_CP011073.1_prot_WP_011203608.1_3809	NAQVGINVGAGVK	65.57	2	1225.68
lcl|NZ_CP011073.1_prot_WP_011203608.1_3809	NAQVGINVGAGVK	46.05	2	1225.68
lcl|NZ_CP011073.1_prot_WP_011203608.1_3809	NAQVGINVGAGVK	13.01	2	1225.68
lcl|NZ_CP011073.1_prot_WP_011203608.1_3809	NAQVGINVGAGVK	52.42	2	1225.68
lcl|NZ_CP011073.1_prot_WP_011203608.1_3809	NAQVGINVGAGVK	17.49	2	1225.68
lcl|NZ_CP011073.1_prot_WP_011203608.1_3809	NAQVGINVGAGVK	33.57	2	1225.68
lcl|NZ_CP011073.1_prot_WP_011203608.1_3809	NAQVGINVGAGVK	57.81	2	1225.68
lcl|NZ_CP011073.1_prot_WP_011203608.1_3809	NAQVGINVGAGVK	61.03	2	1225.68
lcl|NZ_CP011073.1_prot_WP_011203608.1_3809	NAQVGINVGAGVK	25.29	2	1225.68
lcl|NZ_CP011073.1_prot_WP_011203608.1_3809	NAQVGINVGAGVK	51.62	2	1225.68
lcl|NZ_CP011073.1_prot_WP_011203608.1_3809	NAQVGINVGAGVK	62.98	2	1225.68
lcl|NZ_CP011073.1_prot_WP_011203608.1_3809	NAQVGINVGAGVK	14.74	2	1225.68
lcl|NZ_CP011073.1_prot_WP_011203608.1_3809	NAQVGINVGAGVK	29.68	2	1225.68
lcl|NZ_CP011073.1_prot_WP_011203608.1_3809	NAQVGINVGAGVK	51.06	2	1225.68
lcl|NZ_CP011073.1_prot_WP_011203608.1_3809	NAQVGINVGAGVK	21.32	2	1225.68
lcl|NZ_CP011073.1_prot_WP_011203608.1_3809	NAQVGINVGAGVK	15.11	2	1225.68
lcl|NZ_CP011073.1_prot_WP_011203608.1_3809	NAQVGINVGAGVK	57.76	2	1225.68
lcl|NZ_CP011073.1_prot_WP_011203608.1_3809	NAQVGINVGAGVK	45.05	2	1225.68
lcl|NZ_CP011073.1_prot_WP_011203608.1_3809	NAQVGINVGAGVK	60.93	2	1225.68
lcl|NZ_CP011073.1_prot_WP_011203608.1_3809	NAQVGINVGAGVK	57.31	2	1225.68
lcl|NZ_CP011073.1_prot_WP_011203608.1_3809	NAQVGINVGAGVK	56.62	2	1225.68
lcl|NZ_CP011073.1_prot_WP_011203608.1_3809	NAQVGINVGAGVK	49.23	2	1225.68
lcl|NZ_CP011073.1_prot_WP_011203608.1_3809	NAQVGINVGAGVK	65.74	2	1225.68
lcl|NZ_CP011073.1_prot_WP_011203608.1_3809	NAQVGINVGAGVK	56.99	2	1225.68
lcl|NZ_CP011073.1_prot_WP_011203608.1_3809	NAQVGINVGAGVK	17.85	2	1225.68
lcl|NZ_CP011073.1_prot_WP_011203608.1_3809	NAQVGINVGAGVK	51.89	2	1225.68
lcl|NZ_CP011073.1_prot_WP_011203608.1_3809	NAQVGINVGAGVK	52.49	2	1225.68
lcl|NZ_CP011073.1_prot_WP_011203608.1_3809	NAQVGINVGAGVK	46.96	2	1225.68
lcl|NZ_CP011073.1_prot_WP_011203608.1_3809	NAQVGINVGAGVK	19.94	2	1225.68
lcl|NZ_CP011073.1_prot_WP_011203608.1_3809	NAQVGINVGAGVK	44.96	2	1225.68
lcl|NZ_CP011073.1_prot_WP_011203608.1_3809	NAQVGINVGAGVK	14.22	2	1225.68
lcl|NZ_CP011073.1_prot_WP_011203608.1_3809	NAQVGINVGAGVK	49.07	2	1225.68
lcl|NZ_CP011073.1_prot_WP_011203608.1_3809	NAQVGINVGAGVK	56.98	2	1225.68
lcl|NZ_CP011073.1_prot_WP_011203608.1_3809	NAQVGINVGAGVK	25.47	2	1225.68
lcl|NZ_CP011073.1_prot_WP_011203608.1_3809	NAQVGINVGAGVK	57.45	2	1225.68
lcl|NZ_CP011073.1_prot_WP_011203608.1_3809	NAQVGINVGAGVK	24.11	2	1225.68
lcl|NZ_CP011073.1_prot_WP_011203608.1_3809	NAQVGINVGAGVK	53.25	2	1225.68
lcl|NZ_CP011073.1_prot_WP_011203608.1_3809	NAQVGINVGAGVK	59.09	2	1225.68
lcl|NZ_CP011073.1_prot_WP_011203608.1_3809	NAQVGINVGAGVK	56.4	2	1225.68
lcl|NZ_CP011073.1_prot_WP_011203608.1_3809	NAQVGINVGAGVK	37.89	2	1225.68
lcl|NZ_CP011073.1_prot_WP_011203608.1_3809	NAQVGINVGAGVK	32.92	2	1225.68
lcl|NZ_CP011073.1_prot_WP_011203608.1_3809	NAQVGINVGAGVK	43.75	2	1225.68
lcl|NZ_CP011073.1_prot_WP_011203608.1_3809	NAQVGINVGAGVK	51.79	2	1225.68
lcl|NZ_CP011073.1_prot_WP_011203608.1_3809	NAQVGINVGAGVK	54.45	2	1225.68
lcl|NZ_CP011073.1_prot_WP_011203608.1_3809	NAQVGINVGAGVK	48.37	2	1225.68
lcl|NZ_CP011073.1_prot_WP_011203608.1_3809	NAQVGINVGAGVK	23.77	2	1225.68
lcl|NZ_CP011073.1_prot_WP_011203608.1_3809	NAQVGINVGAGVK	45.48	2	1225.68
lcl|NZ_CP011073.1_prot_WP_011203608.1_3809	NAQVGINVGAGVK	13.09	2	1225.68
lcl|NZ_CP011073.1_prot_WP_011203608.1_3809	NAQVGINVGAGVK	43.29	2	1225.68
lcl|NZ_CP011073.1_prot_WP_011203608.1_3809	NAQVGINVGAGVK	53.66	2	1225.68
lcl|NZ_CP011073.1_prot_WP_011203608.1_3809	NAQVGINVGAGVK	53.8	2	1225.68
lcl|NZ_CP011073.1_prot_WP_011203608.1_3809	NAQVGINVGAGVK	32.1	2	1225.68
lcl|NZ_CP011073.1_prot_WP_011203608.1_3809	NAQVGINVGAGVK	49.25	2	1225.68
lcl|NZ_CP011073.1_prot_WP_011203608.1_3809	NAQVGINVGAGVK	54.54	2	1225.68
lcl|NZ_CP011073.1_prot_WP_011203608.1_3809	NAQVGINVGAGVK	48.37	2	1225.68
lcl|NZ_CP011073.1_prot_WP_011203608.1_3809	NAQVGINVGAGVK	46.98	2	1225.68
lcl|NZ_CP011073.1_prot_WP_011203608.1_3809	NAQVGINVGAGVK	47.63	2	1225.68
lcl|NZ_CP011073.1_prot_WP_011203608.1_3809	NAQVGINVGAGVK	49.05	2	1225.68
lcl|NZ_CP011073.1_prot_WP_011203608.1_3809	NAQVGINVGAGVK	55.05	2	1225.68
lcl|NZ_CP011073.1_prot_WP_011203608.1_3809	NAQVGINVGAGVK	59.85	2	1225.68
lcl|NZ_CP011073.1_prot_WP_011203608.1_3809	NAQVGINVGAGVK	23.13	2	1225.68
lcl|NZ_CP011073.1_prot_WP_011203608.1_3809	NAQVGINVGAGVK	13.74	2	1225.68
lcl|NZ_CP011073.1_prot_WP_011203608.1_3809	NAQVGINVGAGVK	58.76	2	1225.68
lcl|NZ_CP011073.1_prot_WP_011203608.1_3809	NAQVGINVGAGVK	52.06	2	1225.68
lcl|NZ_CP011073.1_prot_WP_011203608.1_3809	NAQVGINVGAGVK	49.45	2	1225.68
lcl|NZ_CP011073.1_prot_WP_011203608.1_3809	NAQVGINVGAGVK	43.95	2	1225.68
lcl|NZ_CP011073.1_prot_WP_011203608.1_3809	NAQVGINVGAGVK	43.4	2	1225.68
lcl|NZ_CP011073.1_prot_WP_011203608.1_3809	NAQVGINVGAGVK	60.71	2	1225.68
lcl|NZ_CP011073.1_prot_WP_011203608.1_3809	NAQVGINVGAGVK	69.31	2	1225.68
lcl|NZ_CP011073.1_prot_WP_011203608.1_3809	NAQVGINVGAGVK	57.9	2	1225.68
lcl|NZ_CP011073.1_prot_WP_011203608.1_3809	NAQVGINVGAGVK	45.02	2	1225.68
lcl|NZ_CP011073.1_prot_WP_011203608.1_3809	NAQVGINVGAGVK	45.28	2	1225.68
lcl|NZ_CP011073.1_prot_WP_011203608.1_3809	NAQVGINVGAGVK	44.13	2	1225.68
lcl|NZ_CP011073.1_prot_WP_011203608.1_3809	NAQVGINVGAGVK	45.16	2	1225.68
lcl|NZ_CP011073.1_prot_WP_011203608.1_3809	NAQVGINVGAGVK	57.02	2	1225.68
lcl|NZ_CP011073.1_prot_WP_011203608.1_3809	NAQVGINVGAGVK	61.01	2	1225.68
lcl|NZ_CP011073.1_prot_WP_011203608.1_3809	NAQVGINVGAGVK	52.38	2	1225.68
lcl|NZ_CP011073.1_prot_WP_011203608.1_3809	NAQVGINVGAGVK	46.84	2	1225.68
lcl|NZ_CP011073.1_prot_WP_011203608.1_3809	NAQVGINVGAGVK	50.64	2	1225.68
lcl|NZ_CP011073.1_prot_WP_011203608.1_3809	NAQVGINVGAGVK	53.38	2	1225.68
lcl|NZ_CP011073.1_prot_WP_011203608.1_3809	NAQVGINVGAGVK	55.79	2	1225.68
lcl|NZ_CP011073.1_prot_WP_011203608.1_3809	NAQVGINVGAGVK	36.8	2	1225.68
lcl|NZ_CP011073.1_prot_WP_011203608.1_3809	NAQVGINVGAGVK	46.58	2	1225.68
lcl|NZ_CP011073.1_prot_WP_011203608.1_3809	NAQVGINVGAGVK	54.3	2	1225.68
lcl|NZ_CP011073.1_prot_WP_011203608.1_3809	NAQVGINVGAGVK	42.9	2	1225.68
lcl|NZ_CP011073.1_prot_WP_011203608.1_3809	NAQVGINVGAGVK	67.54	2	1225.68
lcl|NZ_CP011073.1_prot_WP_011203608.1_3809	NAQVGINVGAGVK	52.72	2	1225.68
lcl|NZ_CP011073.1_prot_WP_011203608.1_3809	NAQVGINVGAGVK	55.47	2	1225.68
lcl|NZ_CP011073.1_prot_WP_011203608.1_3809	NAQVGINVGAGVK	56.05	2	1225.68
lcl|NZ_CP011073.1_prot_WP_011203608.1_3809	NAQVGINVGAGVK	59.92	2	1225.68
lcl|NZ_CP011073.1_prot_WP_011203608.1_3809	NAQVGINVGAGVK	27.12	2	1225.68
lcl|NZ_CP011073.1_prot_WP_011203608.1_3809	NAQVGINVGAGVK	55.85	2	1225.68
lcl|NZ_CP011073.1_prot_WP_011203608.1_3809	NAQVGINVGAGVK	54.34	2	1225.68
lcl|NZ_CP011073.1_prot_WP_011203608.1_3809	NAQVGINVGAGVK	50.03	2	1225.68
lcl|NZ_CP011073.1_prot_WP_011203608.1_3809	NAQVGINVGAGVK	15.24	2	1225.68
lcl|NZ_CP011073.1_prot_WP_011203608.1_3809	NAQVGINVGAGVK	41.85	2	1225.68
lcl|NZ_CP011073.1_prot_WP_011203608.1_3809	NAQVGINVGAGVK	57.84	2	1225.68
lcl|NZ_CP011073.1_prot_WP_011203608.1_3809	NAQVGINVGAGVK	55.91	2	1225.68
lcl|NZ_CP011073.1_prot_WP_011203608.1_3809	NAQVGINVGAGVK	20.52	2	1225.68
lcl|NZ_CP011073.1_prot_WP_011203608.1_3809	NAQVGINVGAGVK	29.07	2	1225.68
lcl|NZ_CP011073.1_prot_WP_011203608.1_3809	NAQVGINVGAGVK	17.94	2	1225.68
lcl|NZ_CP011073.1_prot_WP_011203608.1_3809	NAQVGINVGAGVK	34.02	2	1225.68
lcl|NZ_CP011073.1_prot_WP_011203608.1_3809	NAQVGINVGAGVK	58.99	2	1225.68
lcl|NZ_CP011073.1_prot_WP_011203608.1_3809	NAQVGINVGAGVK	15.35	2	1225.68
lcl|NZ_CP011073.1_prot_WP_011203608.1_3809	NAQVGINVGAGVK	63.6	2	1225.68
lcl|NZ_CP011073.1_prot_WP_011203608.1_3809	NAQVGINVGAGVK	49.02	2	1225.68
lcl|NZ_CP011073.1_prot_WP_011203608.1_3809	NAQVGINVGAGVK	46.1	2	1225.68
lcl|NZ_CP011073.1_prot_WP_011203608.1_3809	NAQVGINVGAGVK	59.43	2	1225.68
lcl|NZ_CP011073.1_prot_WP_011203608.1_3809	NAQVGINVGAGVK	55.52	2	1225.68
lcl|NZ_CP011073.1_prot_WP_011203608.1_3809	NAQVGINVGAGVK	55.52	2	1225.68
lcl|NZ_CP011073.1_prot_WP_011203608.1_3809	NAQVGINVGAGVK	57.27	2	1225.68
lcl|NZ_CP011073.1_prot_WP_011203608.1_3809	NAQVGINVGAGVK	62.9	2	1225.68
lcl|NZ_CP011073.1_prot_WP_011203608.1_3809	NAQVGINVGAGVK	58.25	2	1225.68
lcl|NZ_CP011073.1_prot_WP_011203608.1_3809	NAQVGINVGAGVK	46.9	2	1225.68
lcl|NZ_CP011073.1_prot_WP_011203608.1_3809	NAQVGINVGAGVK	56.33	2	1225.68
lcl|NZ_CP011073.1_prot_WP_011203608.1_3809	NAQVGINVGAGVK	53.06	2	1225.68
lcl|NZ_CP011073.1_prot_WP_011203608.1_3809	NAQVGINVGAGVK	46.22	2	1225.68
lcl|NZ_CP011073.1_prot_WP_011203608.1_3809	NAQVGINVGAGVK	56.94	2	1225.68
lcl|NZ_CP011073.1_prot_WP_011203608.1_3809	NAQVGINVGAGVK	55.21	2	1225.68
lcl|NZ_CP011073.1_prot_WP_011203608.1_3809	NAQVGINVGAGVK	55.8	2	1225.68
lcl|NZ_CP011073.1_prot_WP_011203608.1_3809	NAQVGINVGAGVK	54.66	2	1225.68
lcl|NZ_CP011073.1_prot_WP_011203608.1_3809	NAQVGINVGAGVK	45.24	2	1225.68
lcl|NZ_CP011073.1_prot_WP_011203608.1_3809	NAQVGINVGAGVK	55.8	2	1225.68
lcl|NZ_CP011073.1_prot_WP_011203608.1_3809	NAQVGINVGAGVK	18	2	1225.68
lcl|NZ_CP011073.1_prot_WP_011203608.1_3809	NAQVGINVGAGVK	58.91	2	1225.68
lcl|NZ_CP011073.1_prot_WP_011203608.1_3809	NAQVGINVGAGVK	25.19	2	1225.68
lcl|NZ_CP011073.1_prot_WP_011203608.1_3809	NAQVGINVGAGVK	52.37	2	1225.68
lcl|NZ_CP011073.1_prot_WP_011203608.1_3809	NAQVGINVGAGVK	44.59	2	1225.68
lcl|NZ_CP011073.1_prot_WP_011203608.1_3809	NAQVGINVGAGVK	58.62	2	1225.68
lcl|NZ_CP011073.1_prot_WP_011203608.1_3809	NAQVGINVGAGVK	59.12	2	1225.68
lcl|NZ_CP011073.1_prot_WP_011203608.1_3809	NAQVGINVGAGVK	54.96	2	1225.68
lcl|NZ_CP011073.1_prot_WP_011203608.1_3809	NAQVGINVGAGVK	61.86	2	1225.68
lcl|NZ_CP011073.1_prot_WP_011203608.1_3809	NAQVGINVGAGVK	57.54	2	1225.68
lcl|NZ_CP011073.1_prot_WP_011203608.1_3809	NAQVGINVGAGVK	55.55	2	1225.68
lcl|NZ_CP011073.1_prot_WP_011203608.1_3809	NAQVGINVGAGVK	26.61	2	1225.68
lcl|NZ_CP011073.1_prot_WP_011203608.1_3809	NAQVGINVGAGVK	55.93	2	1225.68
lcl|NZ_CP011073.1_prot_WP_011203608.1_3809	NAQVGINVGAGVK	50.11	2	1225.68
lcl|NZ_CP011073.1_prot_WP_011203608.1_3809	NAQVGINVGAGVK	15.49	2	1225.68
lcl|NZ_CP011073.1_prot_WP_011203608.1_3809	NAQVGINVGAGVK	30.36	2	1225.68
lcl|NZ_CP011073.1_prot_WP_011203608.1_3809	MWQISAAYIF	33.37	2	1244.59	Oxidation (M)
lcl|NZ_CP011073.1_prot_WP_011203608.1_3809	MWQISAAYIF	14.5	2	1244.59	Oxidation (M)
lcl|NZ_CP011073.1_prot_WP_011203608.1_3809	MWQISAAYIF	13.15	2	1244.59	Oxidation (M)
lcl|NZ_CP011073.1_prot_WP_011203608.1_3809	KNAQVGINVGAGVK	16.33	3	1353.77
lcl|NZ_CP011073.1_prot_WP_011203608.1_3809	KNAQVGINVGAGVK	35.27	3	1353.77
lcl|NZ_CP011073.1_prot_WP_011203608.1_3809	KNAQVGINVGAGVK	26.17	3	1353.77
lcl|NZ_CP011073.1_prot_WP_011203608.1_3809	KNAQVGINVGAGVK	25.79	3	1353.77
lcl|NZ_CP011073.1_prot_WP_011203608.1_3809	KNAQVGINVGAGVK	38.67	3	1353.77
lcl|NZ_CP011073.1_prot_WP_011203608.1_3809	KNAQVGINVGAGVK	47.7	3	1353.77
lcl|NZ_CP011073.1_prot_WP_011203608.1_3809	KNAQVGINVGAGVK	18.95	3	1353.78
lcl|NZ_CP011073.1_prot_WP_011203608.1_3809	KNAQVGINVGAGVK	38.72	3	1353.78
lcl|NZ_CP011073.1_prot_WP_011203608.1_3809	TAEWKEADFSYK	43.21	2	1473.67
lcl|NZ_CP011073.1_prot_WP_011203608.1_3809	TAEWKEADFSYK	60.96	2	1473.67
lcl|NZ_CP011073.1_prot_WP_011203608.1_3809	TAEWKEADFSYK	22.25	2	1473.67
lcl|NZ_CP011073.1_prot_WP_011203608.1_3809	TAEWKEADFSYK	21.05	3	1473.67
lcl|NZ_CP011073.1_prot_WP_011203608.1_3809	TAEWKEADFSYK	29.58	3	1473.67
lcl|NZ_CP011073.1_prot_WP_011203608.1_3809	TAEWKEADFSYK	23.8	2	1473.67
lcl|NZ_CP011073.1_prot_WP_011203608.1_3809	TAEWKEADFSYK	62.94	2	1473.68
lcl|NZ_CP011073.1_prot_WP_011203608.1_3809	TAEWKEADFSYK	56.71	3	1473.68
lcl|NZ_CP011073.1_prot_WP_011203608.1_3809	TAEWKEADFSYK	43.8	3	1473.68
lcl|NZ_CP011073.1_prot_WP_011203608.1_3809	TAEWKEADFSYK	62.57	2	1473.68
lcl|NZ_CP011073.1_prot_WP_011203608.1_3809	TAEWKEADFSYK	13.14	3	1473.68
lcl|NZ_CP011073.1_prot_WP_011203608.1_3809	TAEWKEADFSYK	26.08	2	1473.68
lcl|NZ_CP011073.1_prot_WP_011203608.1_3809	TAEWKEADFSYK	51.71	3	1473.68
lcl|NZ_CP011073.1_prot_WP_011203608.1_3809	TAEWKEADFSYK	29.33	3	1473.68
lcl|NZ_CP011073.1_prot_WP_011203608.1_3809	TAEWKEADFSYK	14.14	2	1473.68
lcl|NZ_CP011073.1_prot_WP_011203608.1_3809	TAEWKEADFSYK	52.42	3	1473.68
lcl|NZ_CP011073.1_prot_WP_011203608.1_3809	TAEWKEADFSYK	51.41	2	1473.68
lcl|NZ_CP011073.1_prot_WP_011203608.1_3809	TAEWKEADFSYK	40.54	3	1473.68
lcl|NZ_CP011073.1_prot_WP_011203608.1_3809	TAEWKEADFSYK	33.49	3	1473.68
lcl|NZ_CP011073.1_prot_WP_011203608.1_3809	TAEWKEADFSYK	20.51	3	1473.68
lcl|NZ_CP011073.1_prot_WP_011203608.1_3809	TAEWKEADFSYK	52.44	3	1473.68
lcl|NZ_CP011073.1_prot_WP_011203608.1_3809	TAEWKEADFSYK	57.02	3	1473.68
lcl|NZ_CP011073.1_prot_WP_011203608.1_3809	TAEWKEADFSYK	40.98	3	1473.68
lcl|NZ_CP011073.1_prot_WP_011203608.1_3809	TAEWKEADFSYK	21.32	2	1473.68
lcl|NZ_CP011073.1_prot_WP_011203608.1_3809	TAEWKEADFSYK	21.4	3	1473.68
lcl|NZ_CP011073.1_prot_WP_011203608.1_3809	TAEWKEADFSYK	38.9	3	1473.68
lcl|NZ_CP011073.1_prot_WP_011203608.1_3809	TAEWKEADFSYK	56.91	3	1473.68
lcl|NZ_CP011073.1_prot_WP_011203608.1_3809	TAEWKEADFSYK	52.7	3	1473.68
lcl|NZ_CP011073.1_prot_WP_011203608.1_3809	TAEWKEADFSYK	51.91	3	1473.68
lcl|NZ_CP011073.1_prot_WP_011203608.1_3809	TAEWKEADFSYK	15.85	3	1473.68
lcl|NZ_CP011073.1_prot_WP_011203608.1_3809	TAEWKEADFSYK	40.96	3	1473.68
lcl|NZ_CP011073.1_prot_WP_011203608.1_3809	TAEWKEADFSYK	52.73	3	1473.68
lcl|NZ_CP011073.1_prot_WP_011203608.1_3809	TAEWKEADFSYK	13.69	3	1473.68
lcl|NZ_CP011073.1_prot_WP_011203608.1_3809	TKMWQISAAYIF	14.97	2	1473.73	Oxidation (M)
lcl|NZ_CP011073.1_prot_WP_011203608.1_3809	TKMWQISAAYIF	26.67	2	1473.73	Oxidation (M)
lcl|NZ_CP011073.1_prot_WP_011203608.1_3809	TKMWQISAAYIF	20.98	2	1473.73	Oxidation (M)
lcl|NZ_CP011073.1_prot_WP_011203608.1_3809	HLQVGANYNIPLNK	14.74	2	1579.83
lcl|NZ_CP011073.1_prot_WP_011203608.1_3809	HLQVGANYNIPLNK	21.77	2	1579.84
lcl|NZ_CP011073.1_prot_WP_011203608.1_3809	HLQVGANYNIPLNK	17.98	2	1579.84
lcl|NZ_CP011073.1_prot_WP_011203608.1_3809	HLQVGANYNIPLNK	50.95	2	1579.84
lcl|NZ_CP011073.1_prot_WP_011203608.1_3809	HLQVGANYNIPLNK	28.89	3	1579.84
lcl|NZ_CP011073.1_prot_WP_011203608.1_3809	HLQVGANYNIPLNK	74.45	2	1579.84
lcl|NZ_CP011073.1_prot_WP_011203608.1_3809	HLQVGANYNIPLNK	17.9	2	1579.84
lcl|NZ_CP011073.1_prot_WP_011203608.1_3809	HLQVGANYNIPLNK	39.89	2	1579.84
lcl|NZ_CP011073.1_prot_WP_011203608.1_3809	HLQVGANYNIPLNK	28.25	3	1579.84
lcl|NZ_CP011073.1_prot_WP_011203608.1_3809	HLQVGANYNIPLNK	51.2	3	1579.84
lcl|NZ_CP011073.1_prot_WP_011203608.1_3809	HLQVGANYNIPLNK	25.17	3	1579.84
lcl|NZ_CP011073.1_prot_WP_011203608.1_3809	HLQVGANYNIPLNK	47.03	3	1579.84
lcl|NZ_CP011073.1_prot_WP_011203608.1_3809	HLQVGANYNIPLNK	33.45	2	1579.84
lcl|NZ_CP011073.1_prot_WP_011203608.1_3809	HLQVGANYNIPLNK	17.2	2	1579.84
lcl|NZ_CP011073.1_prot_WP_011203608.1_3809	HLQVGANYNIPLNK	24.69	3	1579.84
lcl|NZ_CP011073.1_prot_WP_011203608.1_3809	HLQVGANYNIPLNK	29.07	2	1579.84
lcl|NZ_CP011073.1_prot_WP_011203608.1_3809	HLQVGANYNIPLNK	13.95	3	1579.84
lcl|NZ_CP011073.1_prot_WP_011203608.1_3809	HLQVGANYNIPLNK	28.33	2	1579.84
lcl|NZ_CP011073.1_prot_WP_011203608.1_3809	HLQVGANYNIPLNK	13.76	2	1579.84
lcl|NZ_CP011073.1_prot_WP_011203608.1_3809	HLQVGANYNIPLNK	86.78	2	1579.84
lcl|NZ_CP011073.1_prot_WP_011203608.1_3809	HLQVGANYNIPLNK	67.1	2	1579.84
lcl|NZ_CP011073.1_prot_WP_011203608.1_3809	HLQVGANYNIPLNK	35.19	2	1579.84
lcl|NZ_CP011073.1_prot_WP_011203608.1_3809	HLQVGANYNIPLNK	45.47	3	1579.85
lcl|NZ_CP011073.1_prot_WP_011203608.1_3809	HLQVGANYNIPLNK	25.12	3	1579.85
lcl|NZ_CP011073.1_prot_WP_011203608.1_3809	HLQVGANYNIPLNK	45.76	2	1579.85
lcl|NZ_CP011073.1_prot_WP_011203608.1_3809	HLQVGANYNIPLNK	31.25	2	1579.85
lcl|NZ_CP011073.1_prot_WP_011203608.1_3809	HLQVGANYNIPLNK	33.31	3	1579.85
lcl|NZ_CP011073.1_prot_WP_011203608.1_3809	HLQVGANYNIPLNK	51.51	3	1579.85
lcl|NZ_CP011073.1_prot_WP_011203608.1_3809	HLQVGANYNIPLNK	43.15	3	1579.85
lcl|NZ_CP011073.1_prot_WP_011203608.1_3809	HLQVGANYNIPLNK	61.74	3	1579.85
lcl|NZ_CP011073.1_prot_WP_011203608.1_3809	HLQVGANYNIPLNK	56.95	3	1579.85
lcl|NZ_CP011073.1_prot_WP_011203608.1_3809	HLQVGANYNIPLNK	88.32	2	1579.85
lcl|NZ_CP011073.1_prot_WP_011203608.1_3809	HLQVGANYNIPLNK	31.49	3	1579.85
lcl|NZ_CP011073.1_prot_WP_011203608.1_3809	HLQVGANYNIPLNK	33.39	2	1579.85
lcl|NZ_CP011073.1_prot_WP_011203608.1_3809	HLQVGANYNIPLNK	74.64	3	1579.85
lcl|NZ_CP011073.1_prot_WP_011203608.1_3809	HLQVGANYNIPLNK	71.97	3	1579.85
lcl|NZ_CP011073.1_prot_WP_011203608.1_3809	HLQVGANYNIPLNK	66.78	3	1579.85
lcl|NZ_CP011073.1_prot_WP_011203608.1_3809	HLQVGANYNIPLNK	60.2	3	1579.85
lcl|NZ_CP011073.1_prot_WP_011203608.1_3809	HLQVGANYNIPLNK	25.24	3	1579.85
lcl|NZ_CP011073.1_prot_WP_011203608.1_3809	HLQVGANYNIPLNK	55.58	3	1579.85
lcl|NZ_CP011073.1_prot_WP_011203608.1_3809	HLQVGANYNIPLNK	105.03	2	1579.85
lcl|NZ_CP011073.1_prot_WP_011203608.1_3809	HLQVGANYNIPLNK	93.33	2	1579.85
lcl|NZ_CP011073.1_prot_WP_011203608.1_3809	HLQVGANYNIPLNK	29.49	3	1579.85
lcl|NZ_CP011073.1_prot_WP_011203608.1_3809	HLQVGANYNIPLNK	49.05	3	1579.85
lcl|NZ_CP011073.1_prot_WP_011203608.1_3809	HLQVGANYNIPLNK	71.93	3	1579.85
lcl|NZ_CP011073.1_prot_WP_011203608.1_3809	HLQVGANYNIPLNK	41.02	2	1579.85
lcl|NZ_CP011073.1_prot_WP_011203608.1_3809	HLQVGANYNIPLNK	18.04	3	1579.85
lcl|NZ_CP011073.1_prot_WP_011203608.1_3809	HLQVGANYNIPLNK	58.6	3	1579.85
lcl|NZ_CP011073.1_prot_WP_011203608.1_3809	HLQVGANYNIPLNK	73.84	3	1579.85
lcl|NZ_CP011073.1_prot_WP_011203608.1_3809	HLQVGANYNIPLNK	72.09	3	1579.85
lcl|NZ_CP011073.1_prot_WP_011203608.1_3809	HLQVGANYNIPLNK	58.48	3	1579.85
lcl|NZ_CP011073.1_prot_WP_011203608.1_3809	HLQVGANYNIPLNK	27.62	3	1579.85
lcl|NZ_CP011073.1_prot_WP_011203608.1_3809	HLQVGANYNIPLNK	48.04	2	1579.85
lcl|NZ_CP011073.1_prot_WP_011203608.1_3809	HLQVGANYNIPLNK	13.04	2	1579.85
lcl|NZ_CP011073.1_prot_WP_011203608.1_3809	HLQVGANYNIPLNK	17.05	3	1579.85
lcl|NZ_CP011073.1_prot_WP_011203608.1_3809	HLQVGANYNIPLNK	30.94	2	1579.85
lcl|NZ_CP011073.1_prot_WP_011203608.1_3809	HLQVGANYNIPLNK	19.8	2	1579.85
lcl|NZ_CP011073.1_prot_WP_011203608.1_3809	HLQVGANYNIPLNK	39.19	3	1579.85
lcl|NZ_CP011073.1_prot_WP_011203608.1_3809	HLQVGANYNIPLNK	74.2	3	1579.85
lcl|NZ_CP011073.1_prot_WP_011203608.1_3809	HLQVGANYNIPLNK	57.78	3	1579.85
lcl|NZ_CP011073.1_prot_WP_011203608.1_3809	HLQVGANYNIPLNK	49.07	3	1579.85
lcl|NZ_CP011073.1_prot_WP_011203608.1_3809	HLQVGANYNIPLNK	62.35	3	1579.85
lcl|NZ_CP011073.1_prot_WP_011203608.1_3809	HLQVGANYNIPLNK	106.63	2	1579.85
lcl|NZ_CP011073.1_prot_WP_011203608.1_3809	HLQVGANYNIPLNK	48.9	3	1579.85
lcl|NZ_CP011073.1_prot_WP_011203608.1_3809	HLQVGANYNIPLNK	28.18	3	1579.85
lcl|NZ_CP011073.1_prot_WP_011203608.1_3809	HLQVGANYNIPLNK	64.53	2	1579.85
lcl|NZ_CP011073.1_prot_WP_011203608.1_3809	HLQVGANYNIPLNK	41.93	2	1579.85
lcl|NZ_CP011073.1_prot_WP_011203608.1_3809	HLQVGANYNIPLNK	18.5	3	1579.85
lcl|NZ_CP011073.1_prot_WP_011203608.1_3809	HLQVGANYNIPLNK	60.83	3	1579.85
lcl|NZ_CP011073.1_prot_WP_011203608.1_3809	HLQVGANYNIPLNK	63.08	3	1579.85
lcl|NZ_CP011073.1_prot_WP_011203608.1_3809	HLQVGANYNIPLNK	21.39	2	1579.85
lcl|NZ_CP011073.1_prot_WP_011203608.1_3809	HLQVGANYNIPLNK	13.54	2	1579.85
lcl|NZ_CP011073.1_prot_WP_011203608.1_3809	HLQVGANYNIPLNK	71.92	3	1579.85
lcl|NZ_CP011073.1_prot_WP_011203608.1_3809	HLQVGANYNIPLNK	51.41	3	1579.85
lcl|NZ_CP011073.1_prot_WP_011203608.1_3809	HLQVGANYNIPLNK	74.55	3	1579.85
lcl|NZ_CP011073.1_prot_WP_011203608.1_3809	HLQVGANYNIPLNK	43.85	3	1579.85
lcl|NZ_CP011073.1_prot_WP_011203608.1_3809	HLQVGANYNIPLNK	50.27	2	1579.85
lcl|NZ_CP011073.1_prot_WP_011203608.1_3809	HLQVGANYNIPLNK	24.99	3	1579.85
lcl|NZ_CP011073.1_prot_WP_011203608.1_3809	HLQVGANYNIPLNK	85.79	2	1579.85
lcl|NZ_CP011073.1_prot_WP_011203608.1_3809	HLQVGANYNIPLNK	15.27	3	1579.85
lcl|NZ_CP011073.1_prot_WP_011203608.1_3809	HLQVGANYNIPLNK	61.3	3	1579.85
lcl|NZ_CP011073.1_prot_WP_011203608.1_3809	HLQVGANYNIPLNK	45.17	3	1579.85
lcl|NZ_CP011073.1_prot_WP_011203608.1_3809	HLQVGANYNIPLNK	71.97	3	1579.85
lcl|NZ_CP011073.1_prot_WP_011203608.1_3809	HLQVGANYNIPLNK	49.71	3	1579.85
lcl|NZ_CP011073.1_prot_WP_011203608.1_3809	HLQVGANYNIPLNK	69.05	3	1579.85
lcl|NZ_CP011073.1_prot_WP_011203608.1_3809	HLQVGANYNIPLNK	51.88	3	1579.85
lcl|NZ_CP011073.1_prot_WP_011203608.1_3809	HLQVGANYNIPLNK	62.82	3	1579.85
lcl|NZ_CP011073.1_prot_WP_011203608.1_3809	HLQVGANYNIPLNK	71.75	3	1579.85
lcl|NZ_CP011073.1_prot_WP_011203608.1_3809	HLQVGANYNIPLNK	27.31	3	1579.85
lcl|NZ_CP011073.1_prot_WP_011203608.1_3809	HLQVGANYNIPLNK	58.99	3	1579.85
lcl|NZ_CP011073.1_prot_WP_011203608.1_3809	HLQVGANYNIPLNK	74.13	3	1579.85
lcl|NZ_CP011073.1_prot_WP_011203608.1_3809	HLQVGANYNIPLNK	13.07	3	1579.85
lcl|NZ_CP011073.1_prot_WP_011203608.1_3809	HLQVGANYNIPLNK	58.32	3	1579.85
lcl|NZ_CP011073.1_prot_WP_011203608.1_3809	HLQVGANYNIPLNK	71.9	3	1579.85
lcl|NZ_CP011073.1_prot_WP_011203608.1_3809	HLQVGANYNIPLNK	51.45	3	1579.85
lcl|NZ_CP011073.1_prot_WP_011203608.1_3809	HLQVGANYNIPLNK	27.91	2	1579.85
lcl|NZ_CP011073.1_prot_WP_011203608.1_3809	HLQVGANYNIPLNK	46.77	3	1579.85
lcl|NZ_CP011073.1_prot_WP_011203608.1_3809	HLQVGANYNIPLNK	69.1	3	1579.85
lcl|NZ_CP011073.1_prot_WP_011203608.1_3809	HLQVGANYNIPLNK	71.18	3	1579.85
lcl|NZ_CP011073.1_prot_WP_011203608.1_3809	HLQVGANYNIPLNK	71.89	3	1579.85
lcl|NZ_CP011073.1_prot_WP_011203608.1_3809	HLQVGANYNIPLNK	24.92	3	1579.85
lcl|NZ_CP011073.1_prot_WP_011203608.1_3809	HLQVGANYNIPLNK	49.16	3	1579.85
lcl|NZ_CP011073.1_prot_WP_011203608.1_3809	HLQVGANYNIPLNK	58.01	3	1579.85
lcl|NZ_CP011073.1_prot_WP_011203608.1_3809	HLQVGANYNIPLNK	27.61	3	1579.85
lcl|NZ_CP011073.1_prot_WP_011203608.1_3809	HLQVGANYNIPLNK	42.08	3	1579.85
lcl|NZ_CP011073.1_prot_WP_011203608.1_3809	HLQVGANYNIPLNK	14.15	3	1579.85
lcl|NZ_CP011073.1_prot_WP_011203608.1_3809	HLQVGANYNIPLNK	39.65	3	1579.85
lcl|NZ_CP011073.1_prot_WP_011203608.1_3809	HLQVGANYNIPLNK	58.61	3	1579.85
lcl|NZ_CP011073.1_prot_WP_011203608.1_3809	HLQVGANYNIPLNK	64.3	3	1579.85
lcl|NZ_CP011073.1_prot_WP_011203608.1_3809	HLQVGANYNIPLNK	71.92	3	1579.85
lcl|NZ_CP011073.1_prot_WP_011203608.1_3809	HLQVGANYNIPLNK	34.26	3	1579.85
lcl|NZ_CP011073.1_prot_WP_011203608.1_3809	HLQVGANYNIPLNK	40.88	3	1579.85
lcl|NZ_CP011073.1_prot_WP_011203608.1_3809	HLQVGANYNIPLNK	47.74	3	1579.85
lcl|NZ_CP011073.1_prot_WP_011203608.1_3809	HLQVGANYNIPLNK	13.97	2	1579.85
lcl|NZ_CP011073.1_prot_WP_011203608.1_3809	HLQVGANYNIPLNK	21.02	3	1579.85
lcl|NZ_CP011073.1_prot_WP_011203608.1_3809	HLQVGANYNIPLNK	55.95	3	1579.85
lcl|NZ_CP011073.1_prot_WP_011203608.1_3809	HLQVGANYNIPLNK	40.21	3	1579.86
lcl|NZ_CP011073.1_prot_WP_011203608.1_3809	HLQVGANYNIPLNK	108.05	2	1579.86
lcl|NZ_CP011073.1_prot_WP_011203608.1_3809	HLQVGANYNIPLNK	16.19	2	1579.86
lcl|NZ_CP011073.1_prot_WP_011203608.1_3809	VGDESIRQNGLDIPINLK	39.31	3	1980.06
lcl|NZ_CP011073.1_prot_WP_011203608.1_3809	VGDESIRQNGLDIPINLK	16.91	3	1980.06
lcl|NZ_CP011073.1_prot_WP_011203608.1_3809	VGDESIRQNGLDIPINLK	47.42	3	1980.06
lcl|NZ_CP011073.1_prot_WP_011203608.1_3809	VGDESIRQNGLDIPINLK	52.42	3	1980.06
lcl|NZ_CP011073.1_prot_WP_011203608.1_3809	VGDESIRQNGLDIPINLK	45.54	3	1980.06
lcl|NZ_CP011073.1_prot_WP_011203608.1_3809	VGDESIRQNGLDIPINLK	60.57	3	1980.06
lcl|NZ_CP011073.1_prot_WP_011203608.1_3809	VGDESIRQNGLDIPINLK	35.14	3	1980.07
lcl|NZ_CP011073.1_prot_WP_011203608.1_3809	VGDESIRQNGLDIPINLK	53.69	3	1980.07
lcl|NZ_CP011073.1_prot_WP_011203608.1_3809	VGDESIRQNGLDIPINLK	51.32	3	1980.07
lcl|NZ_CP011073.1_prot_WP_011203608.1_3809	VGDESIRQNGLDIPINLK	19.75	3	1980.07
lcl|NZ_CP011073.1_prot_WP_005784469.1_396	SNYNMFETR	36.9	2	1160.48
lcl|NZ_CP011073.1_prot_WP_005784469.1_396	SNYNMFETR	30.38	2	1160.49
lcl|NZ_CP011073.1_prot_WP_005784469.1_396	SNYNMFETR	28.25	2	1160.49
lcl|NZ_CP011073.1_prot_WP_005784469.1_396	SNYNMFETR	50.4	2	1160.49
lcl|NZ_CP011073.1_prot_WP_005784469.1_396	SNYNMFETR	56.78	2	1160.49
lcl|NZ_CP011073.1_prot_WP_005784469.1_396	SNYNMFETR	13.75	2	1160.49
lcl|NZ_CP011073.1_prot_WP_005784469.1_396	SNYNMFETR	44.14	2	1160.49
lcl|NZ_CP011073.1_prot_WP_005784469.1_396	SNYNMFETR	19.83	2	1160.49
lcl|NZ_CP011073.1_prot_WP_005784469.1_396	SNYNMFETR	21.43	2	1160.49
lcl|NZ_CP011073.1_prot_WP_005784469.1_396	SNYNMFETR	24.17	2	1160.49
lcl|NZ_CP011073.1_prot_WP_005784469.1_396	SNYNMFETR	16.95	2	1160.49
lcl|NZ_CP011073.1_prot_WP_005784469.1_396	SNYNMFETR	14.86	2	1160.49
lcl|NZ_CP011073.1_prot_WP_005784469.1_396	SNYNMFETR	21.81	2	1160.49
lcl|NZ_CP011073.1_prot_WP_005784469.1_396	SNYNMFETR	31.87	2	1160.5
lcl|NZ_CP011073.1_prot_WP_005784469.1_396	SNYNMFETR	42.22	2	1160.5
lcl|NZ_CP011073.1_prot_WP_005784469.1_396	SNYNMFETR	17.51	2	1160.5
lcl|NZ_CP011073.1_prot_WP_005784469.1_396	GGAWQPYFGVK	23.86	3	1208.59
lcl|NZ_CP011073.1_prot_WP_005784469.1_396	GGAWQPYFGVK	22.74	2	1208.59
lcl|NZ_CP011073.1_prot_WP_005784469.1_396	GGAWQPYFGVK	18.95	2	1208.6
lcl|NZ_CP011073.1_prot_WP_005784469.1_396	GGAWQPYFGVK	28.6	2	1208.6
lcl|NZ_CP011073.1_prot_WP_005784469.1_396	GGAWQPYFGVK	32.05	2	1208.6
lcl|NZ_CP011073.1_prot_WP_005784469.1_396	GGAWQPYFGVK	35.87	2	1208.6
lcl|NZ_CP011073.1_prot_WP_005784469.1_396	GGAWQPYFGVK	28.04	2	1208.6
lcl|NZ_CP011073.1_prot_WP_005784469.1_396	GGAWQPYFGVK	40.78	2	1208.6
lcl|NZ_CP011073.1_prot_WP_005784469.1_396	GGAWQPYFGVK	31.76	2	1208.6
lcl|NZ_CP011073.1_prot_WP_005784469.1_396	GGAWQPYFGVK	16.1	2	1208.6
lcl|NZ_CP011073.1_prot_WP_005784469.1_396	GGAWQPYFGVK	21.18	2	1208.6
lcl|NZ_CP011073.1_prot_WP_005784469.1_396	GGAWQPYFGVK	27.32	2	1208.6
lcl|NZ_CP011073.1_prot_WP_005784469.1_396	GGAWQPYFGVK	25.48	3	1208.6
lcl|NZ_CP011073.1_prot_WP_005784469.1_396	GGAWQPYFGVK	20.79	2	1208.6
lcl|NZ_CP011073.1_prot_WP_005784469.1_396	GGAWQPYFGVK	27.08	2	1208.6
lcl|NZ_CP011073.1_prot_WP_005784469.1_396	GGAWQPYFGVK	18.8	2	1208.6
lcl|NZ_CP011073.1_prot_WP_005784469.1_396	GGAWQPYFGVK	22.56	2	1208.6
lcl|NZ_CP011073.1_prot_WP_005784469.1_396	GGAWQPYFGVK	15.9	2	1208.6
lcl|NZ_CP011073.1_prot_WP_005784469.1_396	GGAWQPYFGVK	18.14	2	1208.6
lcl|NZ_CP011073.1_prot_WP_005784469.1_396	GGAWQPYFGVK	18.15	2	1208.6
lcl|NZ_CP011073.1_prot_WP_005784469.1_396	GGAWQPYFGVK	18.89	2	1208.6
lcl|NZ_CP011073.1_prot_WP_005784469.1_396	GGAWQPYFGVK	25.44	2	1208.6
lcl|NZ_CP011073.1_prot_WP_005784469.1_396	GGAWQPYFGVK	17.2	2	1208.6
lcl|NZ_CP011073.1_prot_WP_005784469.1_396	GGAWQPYFGVK	27.26	2	1208.6
lcl|NZ_CP011073.1_prot_WP_005784469.1_396	GGAWQPYFGVK	18.36	2	1208.6
lcl|NZ_CP011073.1_prot_WP_005784469.1_396	GGAWQPYFGVK	22.65	2	1208.6
lcl|NZ_CP011073.1_prot_WP_005784469.1_396	GGAWQPYFGVK	24.66	2	1208.6
lcl|NZ_CP011073.1_prot_WP_005784469.1_396	GGAWQPYFGVK	31.78	2	1208.6
lcl|NZ_CP011073.1_prot_WP_005784469.1_396	GGAWQPYFGVK	29.95	2	1208.6
lcl|NZ_CP011073.1_prot_WP_005784469.1_396	GGAWQPYFGVK	18.72	2	1208.6
lcl|NZ_CP011073.1_prot_WP_005784469.1_396	GGAWQPYFGVK	29.96	2	1208.6
lcl|NZ_CP011073.1_prot_WP_005784469.1_396	GGAWQPYFGVK	21.21	2	1208.6
lcl|NZ_CP011073.1_prot_WP_005784469.1_396	GGAWQPYFGVK	19.81	2	1208.6
lcl|NZ_CP011073.1_prot_WP_005784469.1_396	GGAWQPYFGVK	26.92	2	1208.6
lcl|NZ_CP011073.1_prot_WP_005784469.1_396	GGAWQPYFGVK	17.37	2	1208.6
lcl|NZ_CP011073.1_prot_WP_005784469.1_396	GGAWQPYFGVK	21.22	2	1208.6
lcl|NZ_CP011073.1_prot_WP_005784469.1_396	GGAWQPYFGVK	19.16	2	1208.6
lcl|NZ_CP011073.1_prot_WP_005784469.1_396	GGAWQPYFGVK	16.73	2	1208.6
lcl|NZ_CP011073.1_prot_WP_005784469.1_396	GGAWQPYFGVK	29.58	2	1208.6
lcl|NZ_CP011073.1_prot_WP_005784469.1_396	GGAWQPYFGVK	33.55	2	1208.6
lcl|NZ_CP011073.1_prot_WP_005784469.1_396	GGAWQPYFGVK	26.01	2	1208.6
lcl|NZ_CP011073.1_prot_WP_005784469.1_396	GGAWQPYFGVK	15.71	2	1208.6
lcl|NZ_CP011073.1_prot_WP_005784469.1_396	GGAWQPYFGVK	23.64	2	1208.6
lcl|NZ_CP011073.1_prot_WP_005784469.1_396	GGAWQPYFGVK	21.69	2	1208.6
lcl|NZ_CP011073.1_prot_WP_005784469.1_396	GGAWQPYFGVK	31.54	2	1208.6
lcl|NZ_CP011073.1_prot_WP_005784469.1_396	GGAWQPYFGVK	31.37	2	1208.6
lcl|NZ_CP011073.1_prot_WP_005784469.1_396	GGAWQPYFGVK	25.62	2	1208.6
lcl|NZ_CP011073.1_prot_WP_005784469.1_396	GGAWQPYFGVK	19.98	2	1208.6
lcl|NZ_CP011073.1_prot_WP_005784469.1_396	GGAWQPYFGVK	15.19	2	1208.6
lcl|NZ_CP011073.1_prot_WP_005784469.1_396	GGAWQPYFGVK	17.97	2	1208.6
lcl|NZ_CP011073.1_prot_WP_005784469.1_396	GGAWQPYFGVK	31.81	2	1208.6
lcl|NZ_CP011073.1_prot_WP_005784469.1_396	GGAWQPYFGVK	25.57	2	1208.6
lcl|NZ_CP011073.1_prot_WP_005784469.1_396	GGAWQPYFGVK	13.29	2	1208.6
lcl|NZ_CP011073.1_prot_WP_005784469.1_396	GGAWQPYFGVK	42	2	1208.6
lcl|NZ_CP011073.1_prot_WP_005784469.1_396	GGAWQPYFGVK	31.81	2	1208.6
lcl|NZ_CP011073.1_prot_WP_005784469.1_396	GGAWQPYFGVK	19.02	2	1208.6
lcl|NZ_CP011073.1_prot_WP_005784469.1_396	GGAWQPYFGVK	19.75	2	1208.6
lcl|NZ_CP011073.1_prot_WP_005784469.1_396	GGAWQPYFGVK	14.48	2	1208.6
lcl|NZ_CP011073.1_prot_WP_005784469.1_396	GGAWQPYFGVK	16.11	2	1208.6
lcl|NZ_CP011073.1_prot_WP_005784469.1_396	GGAWQPYFGVK	26.26	2	1208.6
lcl|NZ_CP011073.1_prot_WP_005784469.1_396	GGAWQPYFGVK	21.85	2	1208.6
lcl|NZ_CP011073.1_prot_WP_005784469.1_396	GGAWQPYFGVK	29.61	2	1208.6
lcl|NZ_CP011073.1_prot_WP_005784469.1_396	GGAWQPYFGVK	32.03	2	1208.6
lcl|NZ_CP011073.1_prot_WP_005784469.1_396	GGAWQPYFGVK	16.12	2	1208.6
lcl|NZ_CP011073.1_prot_WP_005784469.1_396	GGAWQPYFGVK	13.97	2	1208.61
lcl|NZ_CP011073.1_prot_WP_005784469.1_396	GGAWQPYFGVK	13.42	2	1208.61
lcl|NZ_CP011073.1_prot_WP_005784469.1_396	ANVLTYNVDKLNNFGFR	16.78	3	1984.01
lcl|NZ_CP011073.1_prot_WP_005784469.1_396	ANVLTYNVDKLNNFGFR	29.6	3	1984.01
lcl|NZ_CP011073.1_prot_WP_005784469.1_396	ANVLTYNVDKLNNFGFR	36.04	3	1984.01
lcl|NZ_CP011073.1_prot_WP_005784469.1_396	ANVLTYNVDKLNNFGFR	17.39	3	1984.01
lcl|NZ_CP011073.1_prot_WP_005784469.1_396	ANVLTYNVDKLNNFGFR	14.48	3	1984.01
lcl|NZ_CP011073.1_prot_WP_005784469.1_396	ANVLTYNVDKLNNFGFR	20.02	3	1984.01
lcl|NZ_CP011073.1_prot_WP_005784469.1_396	ANVLTYNVDKLNNFGFR	26.83	3	1984.01
lcl|NZ_CP011073.1_prot_WP_005784469.1_396	ANVLTYNVDKLNNFGFR	63.95	3	1984.01
lcl|NZ_CP011073.1_prot_WP_005784469.1_396	ANVLTYNVDKLNNFGFR	30.33	3	1984.01
lcl|NZ_CP011073.1_prot_WP_005784469.1_396	ANVLTYNVDKLNNFGFR	28.69	3	1984.01
lcl|NZ_CP011073.1_prot_WP_005784469.1_396	ANVLTYNVDKLNNFGFR	18.85	3	1984.01
lcl|NZ_CP011073.1_prot_WP_005784469.1_396	ANVLTYNVDKLNNFGFR	19.16	3	1984.01
lcl|NZ_CP011073.1_prot_WP_005784469.1_396	ANVLTYNVDKLNNFGFR	35.61	3	1984.01
lcl|NZ_CP011073.1_prot_WP_005784469.1_396	ANVLTYNVDKLNNFGFR	64.86	3	1984.01
lcl|NZ_CP011073.1_prot_WP_005784469.1_396	ANVLTYNVDKLNNFGFR	21.31	4	1984.01
lcl|NZ_CP011073.1_prot_WP_005784469.1_396	ANVLTYNVDKLNNFGFR	29.29	3	1984.01
lcl|NZ_CP011073.1_prot_WP_005784469.1_396	ANVLTYNVDKLNNFGFR	94.61	3	1984.01
lcl|NZ_CP011073.1_prot_WP_005784469.1_396	ANVLTYNVDKLNNFGFR	41.17	3	1984.01
lcl|NZ_CP011073.1_prot_WP_005784469.1_396	ANVLTYNVDKLNNFGFR	13.97	4	1984.01
lcl|NZ_CP011073.1_prot_WP_005784469.1_396	ANVLTYNVDKLNNFGFR	68.12	3	1984.01
lcl|NZ_CP011073.1_prot_WP_005784469.1_396	ANVLTYNVDKLNNFGFR	28.27	3	1984.01
lcl|NZ_CP011073.1_prot_WP_005784469.1_396	ANVLTYNVDKLNNFGFR	13.12	3	1984.01
lcl|NZ_CP011073.1_prot_WP_005784469.1_396	ANVLTYNVDKLNNFGFR	84.69	3	1984.01
lcl|NZ_CP011073.1_prot_WP_005784469.1_396	ANVLTYNVDKLNNFGFR	21.73	3	1984.01
lcl|NZ_CP011073.1_prot_WP_005784469.1_396	ANVLTYNVDKLNNFGFR	65.78	3	1984.01
lcl|NZ_CP011073.1_prot_WP_005784469.1_396	ANVLTYNVDKLNNFGFR	64.31	3	1984.01
lcl|NZ_CP011073.1_prot_WP_005784469.1_396	ANVLTYNVDKLNNFGFR	64.04	3	1984.01
lcl|NZ_CP011073.1_prot_WP_005784469.1_396	ANVLTYNVDKLNNFGFR	54.85	2	1984.01
lcl|NZ_CP011073.1_prot_WP_005784469.1_396	ANVLTYNVDKLNNFGFR	26.7	3	1984.01
lcl|NZ_CP011073.1_prot_WP_005784469.1_396	ANVLTYNVDKLNNFGFR	35.58	3	1984.01
lcl|NZ_CP011073.1_prot_WP_005784469.1_396	ANVLTYNVDKLNNFGFR	47.31	3	1984.01
lcl|NZ_CP011073.1_prot_WP_005784469.1_396	ANVLTYNVDKLNNFGFR	47.02	3	1984.01
lcl|NZ_CP011073.1_prot_WP_005784469.1_396	ANVLTYNVDKLNNFGFR	29.23	3	1984.01
lcl|NZ_CP011073.1_prot_WP_005784469.1_396	ANVLTYNVDKLNNFGFR	53.09	3	1984.01
lcl|NZ_CP011073.1_prot_WP_005784469.1_396	ANVLTYNVDKLNNFGFR	19.19	3	1984.01
lcl|NZ_CP011073.1_prot_WP_005784469.1_396	ANVLTYNVDKLNNFGFR	26.11	3	1984.01
lcl|NZ_CP011073.1_prot_WP_005784469.1_396	ANVLTYNVDKLNNFGFR	73.65	3	1984.01
lcl|NZ_CP011073.1_prot_WP_005784469.1_396	ANVLTYNVDKLNNFGFR	34.48	3	1984.01
lcl|NZ_CP011073.1_prot_WP_005784469.1_396	ANVLTYNVDKLNNFGFR	61.65	3	1984.01
lcl|NZ_CP011073.1_prot_WP_005784469.1_396	ANVLTYNVDKLNNFGFR	27.6	3	1984.01
lcl|NZ_CP011073.1_prot_WP_005784469.1_396	ANVLTYNVDKLNNFGFR	27.37	3	1984.01
lcl|NZ_CP011073.1_prot_WP_005784469.1_396	ANVLTYNVDKLNNFGFR	27.8	3	1984.01
lcl|NZ_CP011073.1_prot_WP_005784469.1_396	ANVLTYNVDKLNNFGFR	67.02	3	1984.02
lcl|NZ_CP011073.1_prot_WP_005784469.1_396	ANVLTYNVDKLNNFGFR	94.84	3	1984.02
lcl|NZ_CP011073.1_prot_WP_005784469.1_396	ANVLTYNVDKLNNFGFR	17.31	3	1984.02
lcl|NZ_CP011073.1_prot_WP_005784469.1_396	ANVLTYNVDKLNNFGFR	18.43	3	1984.02
lcl|NZ_CP011073.1_prot_WP_005784469.1_396	ANVLTYNVDKLNNFGFR	71.12	3	1984.02
lcl|NZ_CP011073.1_prot_WP_005784469.1_396	ANVLTYNVDKLNNFGFR	75.26	3	1984.02
lcl|NZ_CP011073.1_prot_WP_005784469.1_396	ANVLTYNVDKLNNFGFR	21.52	3	1984.02
lcl|NZ_CP011073.1_prot_WP_005784469.1_396	ANVLTYNVDKLNNFGFR	65.8	3	1984.02
lcl|NZ_CP011073.1_prot_WP_005784469.1_396	ANVLTYNVDKLNNFGFR	87.9	3	1984.02
lcl|NZ_CP011073.1_prot_WP_005784469.1_396	ANVLTYNVDKLNNFGFR	28.17	3	1984.02
lcl|NZ_CP011073.1_prot_WP_005784469.1_396	ANVLTYNVDKLNNFGFR	77.2	3	1984.02
lcl|NZ_CP011073.1_prot_WP_005784469.1_396	ANVLTYNVDKLNNFGFR	78.77	3	1984.02
lcl|NZ_CP011073.1_prot_WP_005784469.1_396	ANVLTYNVDKLNNFGFR	53.99	3	1984.02
lcl|NZ_CP011073.1_prot_WP_005784469.1_396	ANVLTYNVDKLNNFGFR	20.89	2	1984.02
lcl|NZ_CP011073.1_prot_WP_005784469.1_396	ANVLTYNVDKLNNFGFR	77.8	3	1984.02
lcl|NZ_CP011073.1_prot_WP_005784469.1_396	ANVLTYNVDKLNNFGFR	45.42	3	1984.02
lcl|NZ_CP011073.1_prot_WP_005784469.1_396	ANVLTYNVDKLNNFGFR	54.9	3	1984.02
lcl|NZ_CP011073.1_prot_WP_005784469.1_396	ANVLTYNVDKLNNFGFR	33.98	3	1984.02
lcl|NZ_CP011073.1_prot_WP_005784469.1_396	ANVLTYNVDKLNNFGFR	22.48	3	1984.02
lcl|NZ_CP011073.1_prot_WP_005784469.1_396	ANVLTYNVDKLNNFGFR	39.32	3	1984.02
lcl|NZ_CP011073.1_prot_WP_005784469.1_396	ANVLTYNVDKLNNFGFR	26.46	3	1984.02
lcl|NZ_CP011073.1_prot_WP_005784469.1_396	ANVLTYNVDKLNNFGFR	47.39	4	1984.02
lcl|NZ_CP011073.1_prot_WP_005784469.1_396	ANVLTYNVDKLNNFGFR	67.97	3	1984.02
lcl|NZ_CP011073.1_prot_WP_005784469.1_396	ANVLTYNVDKLNNFGFR	27.28	3	1984.02
lcl|NZ_CP011073.1_prot_WP_005784469.1_396	ANVLTYNVDKLNNFGFR	18.74	3	1984.02
lcl|NZ_CP011073.1_prot_WP_005784469.1_396	ANVLTYNVDKLNNFGFR	75.95	3	1984.02
lcl|NZ_CP011073.1_prot_WP_005784469.1_396	ANVLTYNVDKLNNFGFR	39.56	3	1984.02
lcl|NZ_CP011073.1_prot_WP_005784469.1_396	ANVLTYNVDKLNNFGFR	78.14	3	1984.02
lcl|NZ_CP011073.1_prot_WP_005784469.1_396	ANVLTYNVDKLNNFGFR	68.93	3	1984.02
lcl|NZ_CP011073.1_prot_WP_005784469.1_396	ANVLTYNVDKLNNFGFR	19.24	3	1984.02
lcl|NZ_CP011073.1_prot_WP_005784469.1_396	ANVLTYNVDKLNNFGFR	17.54	3	1984.02
lcl|NZ_CP011073.1_prot_WP_005784469.1_396	ANVLTYNVDKLNNFGFR	44.7	3	1984.02
lcl|NZ_CP011073.1_prot_WP_005784469.1_396	ANVLTYNVDKLNNFGFR	88.29	3	1984.02
lcl|NZ_CP011073.1_prot_WP_005784469.1_396	ANVLTYNVDKLNNFGFR	40.56	3	1984.02
lcl|NZ_CP011073.1_prot_WP_005784469.1_396	ANVLTYNVDKLNNFGFR	47.58	3	1984.02
lcl|NZ_CP011073.1_prot_WP_005784469.1_396	ANVLTYNVDKLNNFGFR	16.43	3	1984.02
lcl|NZ_CP011073.1_prot_WP_005784469.1_396	ANVLTYNVDKLNNFGFR	39.02	3	1984.02
lcl|NZ_CP011073.1_prot_WP_005784469.1_396	ANVLTYNVDKLNNFGFR	84.24	3	1984.02
lcl|NZ_CP011073.1_prot_WP_005784469.1_396	ANVLTYNVDKLNNFGFR	28.23	3	1984.02
lcl|NZ_CP011073.1_prot_WP_005784469.1_396	ANVLTYNVDKLNNFGFR	66.87	3	1984.02
lcl|NZ_CP011073.1_prot_WP_005784469.1_396	ANVLTYNVDKLNNFGFR	82.43	3	1984.02
lcl|NZ_CP011073.1_prot_WP_005784469.1_396	ANVLTYNVDKLNNFGFR	23.72	3	1984.02
lcl|NZ_CP011073.1_prot_WP_005784469.1_396	ANVLTYNVDKLNNFGFR	33.6	3	1984.02
lcl|NZ_CP011073.1_prot_WP_005784469.1_396	ANVLTYNVDKLNNFGFR	84.36	3	1984.02
lcl|NZ_CP011073.1_prot_WP_005784469.1_396	ANVLTYNVDKLNNFGFR	77.4	3	1984.02
lcl|NZ_CP011073.1_prot_WP_005784469.1_396	ANVLTYNVDKLNNFGFR	22.89	3	1984.02
lcl|NZ_CP011073.1_prot_WP_005784469.1_396	ANVLTYNVDKLNNFGFR	16.3	3	1984.02
lcl|NZ_CP011073.1_prot_WP_005784469.1_396	ANVLTYNVDKLNNFGFR	16.77	3	1984.02
lcl|NZ_CP011073.1_prot_WP_005784469.1_396	ANVLTYNVDKLNNFGFR	42.75	3	1984.02
lcl|NZ_CP011073.1_prot_WP_005784469.1_396	ANVLTYNVDKLNNFGFR	79.09	3	1984.02
lcl|NZ_CP011073.1_prot_WP_005784469.1_396	ANVLTYNVDKLNNFGFR	58.02	3	1984.02
lcl|NZ_CP011073.1_prot_WP_005784469.1_396	ANVLTYNVDKLNNFGFR	58.15	3	1984.02
lcl|NZ_CP011073.1_prot_WP_005784469.1_396	ANVLTYNVDKLNNFGFR	51.92	3	1984.02
lcl|NZ_CP011073.1_prot_WP_005784469.1_396	ANVLTYNVDKLNNFGFR	38.67	3	1984.02
lcl|NZ_CP011073.1_prot_WP_005784469.1_396	ANVLTYNVDKLNNFGFR	82.73	2	1984.02
lcl|NZ_CP011073.1_prot_WP_005784469.1_396	ANVLTYNVDKLNNFGFR	32.46	3	1984.02
lcl|NZ_CP011073.1_prot_WP_005784469.1_396	ANVLTYNVDKLNNFGFR	62.2	3	1984.02
lcl|NZ_CP011073.1_prot_WP_005784469.1_396	ANVLTYNVDKLNNFGFR	84.49	3	1984.02
lcl|NZ_CP011073.1_prot_WP_005784469.1_396	ANVLTYNVDKLNNFGFR	16.86	3	1984.02
lcl|NZ_CP011073.1_prot_WP_005784469.1_396	ANVLTYNVDKLNNFGFR	34.53	3	1984.02
lcl|NZ_CP011073.1_prot_WP_005784469.1_396	ANVLTYNVDKLNNFGFR	19.09	4	1984.02
lcl|NZ_CP011073.1_prot_WP_005784469.1_396	ANVLTYNVDKLNNFGFR	39.93	3	1984.02
lcl|NZ_CP011073.1_prot_WP_005784469.1_396	ANVLTYNVDKLNNFGFR	19.11	3	1984.02
lcl|NZ_CP011073.1_prot_WP_005784469.1_396	ANVLTYNVDKLNNFGFR	94.07	3	1984.02
lcl|NZ_CP011073.1_prot_WP_005784469.1_396	ANVLTYNVDKLNNFGFR	77.26	3	1984.02
lcl|NZ_CP011073.1_prot_WP_005784469.1_396	ANVLTYNVDKLNNFGFR	21.98	3	1984.02
lcl|NZ_CP011073.1_prot_WP_005784469.1_396	ANVLTYNVDKLNNFGFR	62.95	3	1984.02
lcl|NZ_CP011073.1_prot_WP_005784469.1_396	ANVLTYNVDKLNNFGFR	42.45	3	1984.02
lcl|NZ_CP011073.1_prot_WP_005784469.1_396	ANVLTYNVDKLNNFGFR	16.7	3	1984.02
lcl|NZ_CP011073.1_prot_WP_005784469.1_396	ANVLTYNVDKLNNFGFR	81.62	3	1984.02
lcl|NZ_CP011073.1_prot_WP_005784469.1_396	ANVLTYNVDKLNNFGFR	83.93	3	1984.02
lcl|NZ_CP011073.1_prot_WP_005784469.1_396	ANVLTYNVDKLNNFGFR	42.04	3	1984.02
lcl|NZ_CP011073.1_prot_WP_005784469.1_396	ANVLTYNVDKLNNFGFR	23.95	3	1984.02
lcl|NZ_CP011073.1_prot_WP_005784469.1_396	ANVLTYNVDKLNNFGFR	92.76	3	1984.02
lcl|NZ_CP011073.1_prot_WP_005784469.1_396	ANVLTYNVDKLNNFGFR	75.14	3	1984.02
lcl|NZ_CP011073.1_prot_WP_005784469.1_396	ANVLTYNVDKLNNFGFR	79.25	3	1984.02
lcl|NZ_CP011073.1_prot_WP_005784469.1_396	ANVLTYNVDKLNNFGFR	79.64	3	1984.02
lcl|NZ_CP011073.1_prot_WP_005784469.1_396	ANVLTYNVDKLNNFGFR	31.72	3	1984.02
lcl|NZ_CP011073.1_prot_WP_005784469.1_396	ANVLTYNVDKLNNFGFR	57.9	3	1984.02
lcl|NZ_CP011073.1_prot_WP_005784469.1_396	ANVLTYNVDKLNNFGFR	46.74	3	1984.02
lcl|NZ_CP011073.1_prot_WP_005784469.1_396	ANVLTYNVDKLNNFGFR	21.06	3	1984.02
lcl|NZ_CP011073.1_prot_WP_005784469.1_396	ANVLTYNVDKLNNFGFR	20.96	3	1984.02
lcl|NZ_CP011073.1_prot_WP_005784469.1_396	ANVLTYNVDKLNNFGFR	79.03	3	1984.02
lcl|NZ_CP011073.1_prot_WP_005784469.1_396	ANVLTYNVDKLNNFGFR	77.06	3	1984.02
lcl|NZ_CP011073.1_prot_WP_005784469.1_396	ANVLTYNVDKLNNFGFR	34.71	3	1984.02
lcl|NZ_CP011073.1_prot_WP_005784469.1_396	ANVLTYNVDKLNNFGFR	15.45	3	1984.02
lcl|NZ_CP011073.1_prot_WP_005784469.1_396	ANVLTYNVDKLNNFGFR	102.83	3	1984.02
lcl|NZ_CP011073.1_prot_WP_005784469.1_396	ANVLTYNVDKLNNFGFR	24.89	3	1984.02
lcl|NZ_CP011073.1_prot_WP_005784469.1_396	ANVLTYNVDKLNNFGFR	29.34	3	1984.02
lcl|NZ_CP011073.1_prot_WP_005784469.1_396	ANVLTYNVDKLNNFGFR	43.17	3	1984.02
lcl|NZ_CP011073.1_prot_WP_005784469.1_396	ANVLTYNVDKLNNFGFR	70.56	3	1984.02
lcl|NZ_CP011073.1_prot_WP_005784469.1_396	ANVLTYNVDKLNNFGFR	23.77	3	1984.02
lcl|NZ_CP011073.1_prot_WP_005784469.1_396	ANVLTYNVDKLNNFGFR	41.96	3	1984.02
lcl|NZ_CP011073.1_prot_WP_005784469.1_396	ANVLTYNVDKLNNFGFR	37.7	3	1984.02
lcl|NZ_CP011073.1_prot_WP_005784469.1_396	ANVLTYNVDKLNNFGFR	82.28	3	1984.02
lcl|NZ_CP011073.1_prot_WP_005784469.1_396	ANVLTYNVDKLNNFGFR	76.66	3	1984.02
lcl|NZ_CP011073.1_prot_WP_005784469.1_396	ANVLTYNVDKLNNFGFR	71.07	3	1984.02
lcl|NZ_CP011073.1_prot_WP_005784469.1_396	ANVLTYNVDKLNNFGFR	26.1	3	1984.02
lcl|NZ_CP011073.1_prot_WP_005784469.1_396	ANVLTYNVDKLNNFGFR	76.89	3	1984.02
lcl|NZ_CP011073.1_prot_WP_005784469.1_396	ANVLTYNVDKLNNFGFR	50.23	3	1984.02
lcl|NZ_CP011073.1_prot_WP_005784469.1_396	ANVLTYNVDKLNNFGFR	82.61	3	1984.02
lcl|NZ_CP011073.1_prot_WP_005784469.1_396	ANVLTYNVDKLNNFGFR	25.8	3	1984.02
lcl|NZ_CP011073.1_prot_WP_005784469.1_396	ANVLTYNVDKLNNFGFR	13.59	3	1984.02
lcl|NZ_CP011073.1_prot_WP_005784469.1_396	ANVLTYNVDKLNNFGFR	30.08	3	1984.02
lcl|NZ_CP011073.1_prot_WP_005784469.1_396	ANVLTYNVDKLNNFGFR	29.75	3	1984.02
lcl|NZ_CP011073.1_prot_WP_005784469.1_396	ANVLTYNVDKLNNFGFR	46.3	3	1984.02
lcl|NZ_CP011073.1_prot_WP_005784469.1_396	ANVLTYNVDKLNNFGFR	58.71	3	1984.02
lcl|NZ_CP011073.1_prot_WP_005784469.1_396	ANVLTYNVDKLNNFGFR	45.99	3	1984.02
lcl|NZ_CP011073.1_prot_WP_005784469.1_396	ANVLTYNVDKLNNFGFR	34.27	3	1984.02
lcl|NZ_CP011073.1_prot_WP_005784469.1_396	ANVLTYNVDKLNNFGFR	77.82	3	1984.02
lcl|NZ_CP011073.1_prot_WP_005784469.1_396	ANVLTYNVDKLNNFGFR	42.27	3	1984.02
lcl|NZ_CP011073.1_prot_WP_005784469.1_396	ANVLTYNVDKLNNFGFR	18.84	3	1984.02
lcl|NZ_CP011073.1_prot_WP_005784469.1_396	ANVLTYNVDKLNNFGFR	81.04	3	1984.02
lcl|NZ_CP011073.1_prot_WP_005784469.1_396	ANVLTYNVDKLNNFGFR	75.36	3	1984.02
lcl|NZ_CP011073.1_prot_WP_005784469.1_396	ANVLTYNVDKLNNFGFR	90.29	3	1984.02
lcl|NZ_CP011073.1_prot_WP_005784469.1_396	ANVLTYNVDKLNNFGFR	77.21	3	1984.02
lcl|NZ_CP011073.1_prot_WP_005784469.1_396	ANVLTYNVDKLNNFGFR	75.3	3	1984.02
lcl|NZ_CP011073.1_prot_WP_005784469.1_396	ANVLTYNVDKLNNFGFR	17.89	3	1984.02
lcl|NZ_CP011073.1_prot_WP_005784469.1_396	ANVLTYNVDKLNNFGFR	70.28	3	1984.02
lcl|NZ_CP011073.1_prot_WP_005784469.1_396	ANVLTYNVDKLNNFGFR	81.4	3	1984.02
lcl|NZ_CP011073.1_prot_WP_005784469.1_396	ANVLTYNVDKLNNFGFR	14.75	3	1984.02
lcl|NZ_CP011073.1_prot_WP_005784469.1_396	ANVLTYNVDKLNNFGFR	29.21	3	1984.02
lcl|NZ_CP011073.1_prot_WP_005784469.1_396	ANVLTYNVDKLNNFGFR	25.22	3	1984.02
lcl|NZ_CP011073.1_prot_WP_005784469.1_396	ANVLTYNVDKLNNFGFR	44.75	3	1984.02
lcl|NZ_CP011073.1_prot_WP_005784469.1_396	ANVLTYNVDKLNNFGFR	36.87	3	1984.02
lcl|NZ_CP011073.1_prot_WP_005784469.1_396	ANVLTYNVDKLNNFGFR	18.4	3	1984.02
lcl|NZ_CP011073.1_prot_WP_005784469.1_396	ANVLTYNVDKLNNFGFR	24.64	3	1984.02
lcl|NZ_CP011073.1_prot_WP_005784469.1_396	ANVLTYNVDKLNNFGFR	78.55	3	1984.02
lcl|NZ_CP011073.1_prot_WP_005784469.1_396	ANVLTYNVDKLNNFGFR	24.93	3	1984.02
lcl|NZ_CP011073.1_prot_WP_005784469.1_396	ANVLTYNVDKLNNFGFR	50.61	3	1984.02
lcl|NZ_CP011073.1_prot_WP_005784469.1_396	ANVLTYNVDKLNNFGFR	32.71	3	1984.02
lcl|NZ_CP011073.1_prot_WP_005784469.1_396	ANVLTYNVDKLNNFGFR	38.25	3	1984.02
lcl|NZ_CP011073.1_prot_WP_005784469.1_396	ANVLTYNVDKLNNFGFR	27.47	3	1984.02
lcl|NZ_CP011073.1_prot_WP_005784469.1_396	ANVLTYNVDKLNNFGFR	17.1	3	1984.02
lcl|NZ_CP011073.1_prot_WP_005784469.1_396	ANVLTYNVDKLNNFGFR	26.73	3	1984.03
lcl|NZ_CP011073.1_prot_WP_005784469.1_396	ANVLTYNVDKLNNFGFR	15.84	3	1984.03
lcl|NZ_CP011073.1_prot_WP_005784469.1_396	ANVLTYNVDKLNNFGFR	25.88	4	1984.03
lcl|NZ_CP011073.1_prot_WP_005784469.1_396	ATFPVGEGTVNTDQQHTIFQLPFGAAAR	14.6	3	2972.45
lcl|NZ_CP011073.1_prot_WP_005784469.1_396	ATFPVGEGTVNTDQQHTIFQLPFGAAAR	16.97	3	2972.46
lcl|NZ_CP011073.1_prot_WP_005784469.1_396	ATFPVGEGTVNTDQQHTIFQLPFGAAAR	13.6	3	2972.46
lcl|NZ_CP011073.1_prot_WP_005784469.1_396	ATFPVGEGTVNTDQQHTIFQLPFGAAAR	18.98	4	2972.46
lcl|NZ_CP011073.1_prot_WP_005784469.1_396	ATFPVGEGTVNTDQQHTIFQLPFGAAAR	14.35	3	2972.47
lcl|NZ_CP011073.1_prot_WP_005784469.1_396	ATFPVGEGTVNTDQQHTIFQLPFGAAAR	34.11	3	2972.47
lcl|NZ_CP011073.1_prot_WP_005784469.1_396	ATFPVGEGTVNTDQQHTIFQLPFGAAAR	23.17	3	2972.47
lcl|NZ_CP011073.1_prot_WP_005784469.1_396	ATFPVGEGTVNTDQQHTIFQLPFGAAAR	19.7	3	2972.47
lcl|NZ_CP011073.1_prot_WP_005784469.1_396	ATFPVGEGTVNTDQQHTIFQLPFGAAAR	40.52	3	2972.47
lcl|NZ_CP011073.1_prot_WP_005784469.1_396	ATFPVGEGTVNTDQQHTIFQLPFGAAAR	19.15	3	2972.47
lcl|NZ_CP011073.1_prot_WP_005784469.1_396	ATFPVGEGTVNTDQQHTIFQLPFGAAAR	16.51	3	2972.47
lcl|NZ_CP011073.1_prot_WP_005784469.1_396	ATFPVGEGTVNTDQQHTIFQLPFGAAAR	17.9	3	2972.47
lcl|NZ_CP011073.1_prot_WP_005784469.1_396	ATFPVGEGTVNTDQQHTIFQLPFGAAAR	22.45	3	2972.47
lcl|NZ_CP011073.1_prot_WP_005784469.1_396	ATFPVGEGTVNTDQQHTIFQLPFGAAAR	13.86	3	2972.47
lcl|NZ_CP011073.1_prot_WP_005784469.1_396	ATFPVGEGTVNTDQQHTIFQLPFGAAAR	16.11	3	2972.47
lcl|NZ_CP011073.1_prot_WP_005784469.1_396	ATFPVGEGTVNTDQQHTIFQLPFGAAAR	27.84	3	2972.47
lcl|NZ_CP011073.1_prot_WP_005784469.1_396	ATFPVGEGTVNTDQQHTIFQLPFGAAAR	19.02	4	2972.47
lcl|NZ_CP011073.1_prot_WP_005784469.1_396	ATFPVGEGTVNTDQQHTIFQLPFGAAAR	29.19	3	2972.47
lcl|NZ_CP011073.1_prot_WP_005784469.1_396	ATFPVGEGTVNTDQQHTIFQLPFGAAAR	39.15	3	2972.47
lcl|NZ_CP011073.1_prot_WP_005784469.1_396	ATFPVGEGTVNTDQQHTIFQLPFGAAAR	40.31	3	2972.47
lcl|NZ_CP011073.1_prot_WP_005784469.1_396	ATFPVGEGTVNTDQQHTIFQLPFGAAAR	15.34	3	2972.47
lcl|NZ_CP011073.1_prot_WP_005784469.1_396	ATFPVGEGTVNTDQQHTIFQLPFGAAAR	21.92	3	2972.47
lcl|NZ_CP011073.1_prot_WP_005784469.1_396	ATFPVGEGTVNTDQQHTIFQLPFGAAAR	18.94	3	2972.47
lcl|NZ_CP011073.1_prot_WP_005784469.1_396	ATFPVGEGTVNTDQQHTIFQLPFGAAAR	25.85	4	2972.47
lcl|NZ_CP011073.1_prot_WP_005784469.1_396	ATFPVGEGTVNTDQQHTIFQLPFGAAAR	24.93	4	2972.47
lcl|NZ_CP011073.1_prot_WP_005784469.1_396	ATFPVGEGTVNTDQQHTIFQLPFGAAAR	24.32	3	2972.47
lcl|NZ_CP011073.1_prot_WP_005784469.1_396	ATFPVGEGTVNTDQQHTIFQLPFGAAAR	23.99	3	2972.47
lcl|NZ_CP011073.1_prot_WP_005784469.1_396	ATFPVGEGTVNTDQQHTIFQLPFGAAAR	53.58	3	2972.47
lcl|NZ_CP011073.1_prot_WP_005784469.1_396	ATFPVGEGTVNTDQQHTIFQLPFGAAAR	30.68	3	2972.47
lcl|NZ_CP011073.1_prot_WP_005784469.1_396	ATFPVGEGTVNTDQQHTIFQLPFGAAAR	27.41	3	2972.47
lcl|NZ_CP011073.1_prot_WP_005784469.1_396	ATFPVGEGTVNTDQQHTIFQLPFGAAAR	33.99	3	2972.47
lcl|NZ_CP011073.1_prot_WP_005784469.1_396	ATFPVGEGTVNTDQQHTIFQLPFGAAAR	54.04	3	2972.47
lcl|NZ_CP011073.1_prot_WP_005784469.1_396	ATFPVGEGTVNTDQQHTIFQLPFGAAAR	17.57	3	2972.47
lcl|NZ_CP011073.1_prot_WP_005784469.1_396	ATFPVGEGTVNTDQQHTIFQLPFGAAAR	38.91	3	2972.47
lcl|NZ_CP011073.1_prot_WP_005784469.1_396	ATFPVGEGTVNTDQQHTIFQLPFGAAAR	33.36	3	2972.48
lcl|NZ_CP011073.1_prot_WP_005784469.1_396	ATFPVGEGTVNTDQQHTIFQLPFGAAAR	23.32	3	2972.48
lcl|NZ_CP011073.1_prot_WP_005784469.1_396	ATFPVGEGTVNTDQQHTIFQLPFGAAAR	46.09	3	2972.48
lcl|NZ_CP011073.1_prot_WP_005784469.1_396	ATFPVGEGTVNTDQQHTIFQLPFGAAAR	25.65	4	2972.48
lcl|NZ_CP011073.1_prot_WP_005784469.1_396	ATFPVGEGTVNTDQQHTIFQLPFGAAAR	57.83	3	2972.48
lcl|NZ_CP011073.1_prot_WP_005784469.1_396	ATFPVGEGTVNTDQQHTIFQLPFGAAAR	28.78	3	2972.48
lcl|NZ_CP011073.1_prot_WP_005784469.1_396	ATFPVGEGTVNTDQQHTIFQLPFGAAAR	38.98	3	2972.48
lcl|NZ_CP011073.1_prot_WP_005784469.1_396	ATFPVGEGTVNTDQQHTIFQLPFGAAAR	15.57	3	2972.48
lcl|NZ_CP011073.1_prot_WP_005784469.1_396	ATFPVGEGTVNTDQQHTIFQLPFGAAAR	21.54	4	2972.48
lcl|NZ_CP011073.1_prot_WP_005784469.1_396	ATFPVGEGTVNTDQQHTIFQLPFGAAAR	45.59	3	2972.48
lcl|NZ_CP011073.1_prot_WP_005784469.1_396	ATFPVGEGTVNTDQQHTIFQLPFGAAAR	42.27	3	2972.48
lcl|NZ_CP011073.1_prot_WP_005784469.1_396	ATFPVGEGTVNTDQQHTIFQLPFGAAAR	21.22	4	2972.48
lcl|NZ_CP011073.1_prot_WP_005784469.1_396	ATFPVGEGTVNTDQQHTIFQLPFGAAAR	97.21	3	2972.48
lcl|NZ_CP011073.1_prot_WP_005784469.1_396	ATFPVGEGTVNTDQQHTIFQLPFGAAAR	14.05	3	2972.48
lcl|NZ_CP011073.1_prot_WP_005784469.1_396	ATFPVGEGTVNTDQQHTIFQLPFGAAAR	15.89	3	2972.48
lcl|NZ_CP011073.1_prot_WP_005784469.1_396	ATFPVGEGTVNTDQQHTIFQLPFGAAAR	18	4	2972.48
lcl|NZ_CP011073.1_prot_WP_005784469.1_396	ATFPVGEGTVNTDQQHTIFQLPFGAAAR	18.79	3	2972.48
lcl|NZ_CP011073.1_prot_WP_005784469.1_396	ATFPVGEGTVNTDQQHTIFQLPFGAAAR	30.69	4	2972.48
lcl|NZ_CP011073.1_prot_WP_005784469.1_396	ATFPVGEGTVNTDQQHTIFQLPFGAAAR	29.87	3	2972.48
lcl|NZ_CP011073.1_prot_WP_005784469.1_396	ATFPVGEGTVNTDQQHTIFQLPFGAAAR	13.51	3	2972.48
lcl|NZ_CP011073.1_prot_WP_005784469.1_396	ATFPVGEGTVNTDQQHTIFQLPFGAAAR	54.49	3	2972.48
lcl|NZ_CP011073.1_prot_WP_005784469.1_396	ATFPVGEGTVNTDQQHTIFQLPFGAAAR	43.34	3	2972.48
lcl|NZ_CP011073.1_prot_WP_005784469.1_396	ATFPVGEGTVNTDQQHTIFQLPFGAAAR	15.41	3	2972.48
lcl|NZ_CP011073.1_prot_WP_005784469.1_396	ATFPVGEGTVNTDQQHTIFQLPFGAAAR	14.28	3	2972.48
lcl|NZ_CP011073.1_prot_WP_005784469.1_396	ATFPVGEGTVNTDQQHTIFQLPFGAAAR	25.68	4	2972.48
lcl|NZ_CP011073.1_prot_WP_005784469.1_396	ATFPVGEGTVNTDQQHTIFQLPFGAAAR	21.17	3	2972.48
lcl|NZ_CP011073.1_prot_WP_005784469.1_396	ATFPVGEGTVNTDQQHTIFQLPFGAAAR	13.37	4	2972.48
lcl|NZ_CP011073.1_prot_WP_005784469.1_396	ATFPVGEGTVNTDQQHTIFQLPFGAAAR	21.09	3	2972.48
lcl|NZ_CP011073.1_prot_WP_005784469.1_396	ATFPVGEGTVNTDQQHTIFQLPFGAAAR	25.59	3	2972.48
lcl|NZ_CP011073.1_prot_WP_005784469.1_396	ATFPVGEGTVNTDQQHTIFQLPFGAAAR	33.8	4	2972.48
lcl|NZ_CP011073.1_prot_WP_005784469.1_396	ATFPVGEGTVNTDQQHTIFQLPFGAAAR	17.99	4	2972.48
lcl|NZ_CP011073.1_prot_WP_005784469.1_396	ATFPVGEGTVNTDQQHTIFQLPFGAAAR	33.06	4	2972.48
lcl|NZ_CP011073.1_prot_WP_005784469.1_396	ATFPVGEGTVNTDQQHTIFQLPFGAAAR	13.2	3	2972.48
lcl|NZ_CP011073.1_prot_WP_005784469.1_396	ATFPVGEGTVNTDQQHTIFQLPFGAAAR	26.7	3	2972.48
lcl|NZ_CP011073.1_prot_WP_005784469.1_396	ATFPVGEGTVNTDQQHTIFQLPFGAAAR	18.93	4	2972.48
lcl|NZ_CP011073.1_prot_WP_005784469.1_396	ATFPVGEGTVNTDQQHTIFQLPFGAAAR	17.18	4	2972.48
lcl|NZ_CP011073.1_prot_WP_005784469.1_396	ATFPVGEGTVNTDQQHTIFQLPFGAAAR	102.87	3	2972.48
lcl|NZ_CP011073.1_prot_WP_005784469.1_396	ATFPVGEGTVNTDQQHTIFQLPFGAAAR	33.64	4	2972.48
lcl|NZ_CP011073.1_prot_WP_005784469.1_396	ATFPVGEGTVNTDQQHTIFQLPFGAAAR	37.1	4	2972.48
lcl|NZ_CP011073.1_prot_WP_005784469.1_396	ATFPVGEGTVNTDQQHTIFQLPFGAAAR	64.81	3	2972.48
lcl|NZ_CP011073.1_prot_WP_005784469.1_396	ATFPVGEGTVNTDQQHTIFQLPFGAAAR	82.72	3	2972.48
lcl|NZ_CP011073.1_prot_WP_005784469.1_396	ATFPVGEGTVNTDQQHTIFQLPFGAAAR	19.59	3	2972.48
lcl|NZ_CP011073.1_prot_WP_005784469.1_396	ATFPVGEGTVNTDQQHTIFQLPFGAAAR	39.99	3	2972.48
lcl|NZ_CP011073.1_prot_WP_005784469.1_396	ATFPVGEGTVNTDQQHTIFQLPFGAAAR	19.76	4	2972.48
lcl|NZ_CP011073.1_prot_WP_005784469.1_396	ATFPVGEGTVNTDQQHTIFQLPFGAAAR	24.76	3	2972.48
lcl|NZ_CP011073.1_prot_WP_005784469.1_396	ATFPVGEGTVNTDQQHTIFQLPFGAAAR	30.2	4	2972.48
lcl|NZ_CP011073.1_prot_WP_005784469.1_396	ATFPVGEGTVNTDQQHTIFQLPFGAAAR	43.19	3	2972.48
lcl|NZ_CP011073.1_prot_WP_005784469.1_396	ATFPVGEGTVNTDQQHTIFQLPFGAAAR	32.93	4	2972.49
lcl|NZ_CP011073.1_prot_WP_005784469.1_396	ATFPVGEGTVNTDQQHTIFQLPFGAAAR	13.51	3	2972.49
lcl|NZ_CP011073.1_prot_WP_005784469.1_396	ATFPVGEGTVNTDQQHTIFQLPFGAAAR	14.89	3	2972.49
lcl|NZ_CP011073.1_prot_WP_005784469.1_396	ATFPVGEGTVNTDQQHTIFQLPFGAAAR	21.21	4	2972.49
lcl|NZ_CP011073.1_prot_WP_005784469.1_396	ATFPVGEGTVNTDQQHTIFQLPFGAAAR	15.26	3	2972.49
lcl|NZ_CP011073.1_prot_WP_005784469.1_396	ATFPVGEGTVNTDQQHTIFQLPFGAAAR	49.17	3	2972.49
lcl|NZ_CP011073.1_prot_WP_005784469.1_396	ATFPVGEGTVNTDQQHTIFQLPFGAAAR	15.91	4	2972.49
lcl|NZ_CP011073.1_prot_WP_005784469.1_396	ATFPVGEGTVNTDQQHTIFQLPFGAAAR	13.7	3	2972.49
lcl|NZ_CP011073.1_prot_WP_005784472.1_397	GEAAEAIINAYK	66.71	2	1248.63
lcl|NZ_CP011073.1_prot_WP_005784472.1_397	GEAAEAIINAYK	16.22	2	1248.63
lcl|NZ_CP011073.1_prot_WP_005784472.1_397	GEAAEAIINAYK	49.02	2	1248.64
lcl|NZ_CP011073.1_prot_WP_005784472.1_397	GEAAEAIINAYK	29.86	2	1248.64
lcl|NZ_CP011073.1_prot_WP_005784472.1_397	GEAAEAIINAYK	73.8	2	1248.64
lcl|NZ_CP011073.1_prot_WP_005784472.1_397	GEAAEAIINAYK	47.59	2	1248.64
lcl|NZ_CP011073.1_prot_WP_005784472.1_397	GEAAEAIINAYK	49.2	2	1248.64
lcl|NZ_CP011073.1_prot_WP_005784472.1_397	AINQSFAQSPYLTNK	52.81	2	1680.84
lcl|NZ_CP011073.1_prot_WP_005784472.1_397	AINQSFAQSPYLTNK	25.38	2	1680.84
lcl|NZ_CP011073.1_prot_WP_005784472.1_397	AINQSFAQSPYLTNK	58.54	2	1680.84
lcl|NZ_CP011073.1_prot_WP_005784472.1_397	AINQSFAQSPYLTNK	22.11	2	1680.84
lcl|NZ_CP011073.1_prot_WP_005784472.1_397	AINQSFAQSPYLTNK	15.06	3	1680.84
lcl|NZ_CP011073.1_prot_WP_005784472.1_397	AINQSFAQSPYLTNK	18.9	3	1680.84
lcl|NZ_CP011073.1_prot_WP_005784472.1_397	AINQSFAQSPYLTNK	97.6	2	1680.84
lcl|NZ_CP011073.1_prot_WP_005784472.1_397	AINQSFAQSPYLTNK	20.5	2	1680.84
lcl|NZ_CP011073.1_prot_WP_005784472.1_397	AINQSFAQSPYLTNK	47.2	2	1680.84
lcl|NZ_CP011073.1_prot_WP_005784472.1_397	AINQSFAQSPYLTNK	84.88	2	1680.84
lcl|NZ_CP011073.1_prot_WP_005784472.1_397	AINQSFAQSPYLTNK	31.51	2	1680.84
lcl|NZ_CP011073.1_prot_WP_005784472.1_397	AINQSFAQSPYLTNK	108.84	2	1680.84
lcl|NZ_CP011073.1_prot_WP_005784472.1_397	AINQSFAQSPYLTNK	93.68	2	1680.84
lcl|NZ_CP011073.1_prot_WP_005784472.1_397	AINQSFAQSPYLTNK	22.57	2	1680.84
lcl|NZ_CP011073.1_prot_WP_005784472.1_397	AINQSFAQSPYLTNK	65.94	2	1680.84
lcl|NZ_CP011073.1_prot_WP_005784472.1_397	AINQSFAQSPYLTNK	79.95	2	1680.84
lcl|NZ_CP011073.1_prot_WP_005784472.1_397	AINQSFAQSPYLTNK	100.64	2	1680.84
lcl|NZ_CP011073.1_prot_WP_005784472.1_397	AINQSFAQSPYLTNK	86.33	2	1680.84
lcl|NZ_CP011073.1_prot_WP_005784472.1_397	AINQSFAQSPYLTNK	92.16	2	1680.84
lcl|NZ_CP011073.1_prot_WP_005784472.1_397	AINQSFAQSPYLTNK	23.9	3	1680.85
lcl|NZ_CP011073.1_prot_WP_005784472.1_397	AINQSFAQSPYLTNK	76.22	2	1680.85
lcl|NZ_CP011073.1_prot_WP_005784472.1_397	AINQSFAQSPYLTNK	97.44	2	1680.85
lcl|NZ_CP011073.1_prot_WP_005784472.1_397	AINQSFAQSPYLTNK	100.43	2	1680.85
lcl|NZ_CP011073.1_prot_WP_005784472.1_397	AINQSFAQSPYLTNK	97.43	2	1680.85
lcl|NZ_CP011073.1_prot_WP_005784472.1_397	AINQSFAQSPYLTNK	47.93	3	1680.85
lcl|NZ_CP011073.1_prot_WP_005784472.1_397	AINQSFAQSPYLTNK	94.56	2	1680.85
lcl|NZ_CP011073.1_prot_WP_005784472.1_397	AINQSFAQSPYLTNK	62.71	2	1680.85
lcl|NZ_CP011073.1_prot_WP_005784472.1_397	AINQSFAQSPYLTNK	28.48	3	1680.85
lcl|NZ_CP011073.1_prot_WP_005784472.1_397	AINQSFAQSPYLTNK	103.64	2	1680.85
lcl|NZ_CP011073.1_prot_WP_005784472.1_397	AINQSFAQSPYLTNK	17.52	3	1680.85
lcl|NZ_CP011073.1_prot_WP_005784472.1_397	AINQSFAQSPYLTNK	93.07	2	1680.85
lcl|NZ_CP011073.1_prot_WP_005784472.1_397	AINQSFAQSPYLTNK	22.22	2	1680.85
lcl|NZ_CP011073.1_prot_WP_005784472.1_397	AINQSFAQSPYLTNK	100.58	2	1680.85
lcl|NZ_CP011073.1_prot_WP_005784472.1_397	AINQSFAQSPYLTNK	24.19	2	1680.85
lcl|NZ_CP011073.1_prot_WP_005784472.1_397	AINQSFAQSPYLTNK	17.36	2	1680.85
lcl|NZ_CP011073.1_prot_WP_005784472.1_397	AINQSFAQSPYLTNK	15.72	3	1680.85
lcl|NZ_CP011073.1_prot_WP_005784472.1_397	AINQSFAQSPYLTNK	72.26	2	1680.85
lcl|NZ_CP011073.1_prot_WP_005784472.1_397	AINQSFAQSPYLTNK	92.84	2	1680.85
lcl|NZ_CP011073.1_prot_WP_005784472.1_397	AINQSFAQSPYLTNK	45.86	3	1680.85
lcl|NZ_CP011073.1_prot_WP_005784472.1_397	AINQSFAQSPYLTNK	66.61	2	1680.85
lcl|NZ_CP011073.1_prot_WP_005784472.1_397	AINQSFAQSPYLTNK	77.02	2	1680.85
lcl|NZ_CP011073.1_prot_WP_005784472.1_397	AINQSFAQSPYLTNK	21.33	2	1680.85
lcl|NZ_CP011073.1_prot_WP_005784472.1_397	AINQSFAQSPYLTNK	51.29	3	1680.85
lcl|NZ_CP011073.1_prot_WP_005784472.1_397	AINQSFAQSPYLTNK	79.94	2	1680.85
lcl|NZ_CP011073.1_prot_WP_005784472.1_397	AINQSFAQSPYLTNK	81.67	2	1680.85
lcl|NZ_CP011073.1_prot_WP_005784472.1_397	AINQSFAQSPYLTNK	13.91	3	1680.85
lcl|NZ_CP011073.1_prot_WP_005784472.1_397	AINQSFAQSPYLTNK	26.14	3	1680.85
lcl|NZ_CP011073.1_prot_WP_005784472.1_397	AINQSFAQSPYLTNK	16.37	2	1680.85
lcl|NZ_CP011073.1_prot_WP_005784472.1_397	AINQSFAQSPYLTNK	94.91	2	1680.85
lcl|NZ_CP011073.1_prot_WP_005784472.1_397	AINQSFAQSPYLTNK	17.44	3	1680.85
lcl|NZ_CP011073.1_prot_WP_005784472.1_397	AINQSFAQSPYLTNK	68.39	3	1680.85
lcl|NZ_CP011073.1_prot_WP_005784472.1_397	AINQSFAQSPYLTNK	14.79	3	1680.85
lcl|NZ_CP011073.1_prot_WP_005784472.1_397	AINQSFAQSPYLTNK	15.05	2	1680.85
lcl|NZ_CP011073.1_prot_WP_005784472.1_397	AINQSFAQSPYLTNK	15.29	3	1680.86
lcl|NZ_CP011073.1_prot_WP_005784472.1_397	LPVLWSSFLSGPASYSGK	94.55	2	1894.97
lcl|NZ_CP011073.1_prot_WP_005784472.1_397	LPVLWSSFLSGPASYSGK	24.32	2	1894.97
lcl|NZ_CP011073.1_prot_WP_005784472.1_397	LPVLWSSFLSGPASYSGK	37.13	2	1894.98
lcl|NZ_CP011073.1_prot_WP_005784472.1_397	LPVLWSSFLSGPASYSGK	17.82	2	1894.98
lcl|NZ_CP011073.1_prot_WP_005784472.1_397	LPVLWSSFLSGPASYSGK	122	2	1894.98
lcl|NZ_CP011073.1_prot_WP_005784472.1_397	LPVLWSSFLSGPASYSGK	61.26	2	1894.98
lcl|NZ_CP011073.1_prot_WP_005784472.1_397	LPVLWSSFLSGPASYSGK	99.55	2	1894.98
lcl|NZ_CP011073.1_prot_WP_005784472.1_397	LPVLWSSFLSGPASYSGK	69.63	2	1894.98
lcl|NZ_CP011073.1_prot_WP_005784472.1_397	LPVLWSSFLSGPASYSGK	104.88	2	1894.98
lcl|NZ_CP011073.1_prot_WP_005784472.1_397	LPVLWSSFLSGPASYSGK	67.29	2	1894.98
lcl|NZ_CP011073.1_prot_WP_005784472.1_397	LPVLWSSFLSGPASYSGK	75.92	2	1894.98
lcl|NZ_CP011073.1_prot_WP_005784472.1_397	LPVLWSSFLSGPASYSGK	102.57	2	1894.98
lcl|NZ_CP011073.1_prot_WP_005784472.1_397	LPVLWSSFLSGPASYSGK	101.35	2	1894.98
lcl|NZ_CP011073.1_prot_WP_005784472.1_397	LPVLWSSFLSGPASYSGK	28.83	2	1894.98
lcl|NZ_CP011073.1_prot_WP_005784472.1_397	LPVLWSSFLSGPASYSGK	84.85	2	1894.98
lcl|NZ_CP011073.1_prot_WP_005784472.1_397	LPVLWSSFLSGPASYSGK	117.83	2	1894.98
lcl|NZ_CP011073.1_prot_WP_005784472.1_397	LPVLWSSFLSGPASYSGK	98.08	2	1894.98
lcl|NZ_CP011073.1_prot_WP_005784472.1_397	LPVLWSSFLSGPASYSGK	56.23	2	1894.98
lcl|NZ_CP011073.1_prot_WP_005784472.1_397	LPVLWSSFLSGPASYSGK	82.47	2	1894.98
lcl|NZ_CP011073.1_prot_WP_005784472.1_397	LPVLWSSFLSGPASYSGK	76.43	2	1894.98
lcl|NZ_CP011073.1_prot_WP_005784472.1_397	LPVLWSSFLSGPASYSGK	85.54	2	1894.98
lcl|NZ_CP011073.1_prot_WP_005784472.1_397	LPVLWSSFLSGPASYSGK	69.43	2	1894.98
lcl|NZ_CP011073.1_prot_WP_005784472.1_397	LPVLWSSFLSGPASYSGK	94.27	2	1894.99
lcl|NZ_CP011073.1_prot_WP_005784472.1_397	LPVLWSSFLSGPASYSGK	98.67	2	1894.99
lcl|NZ_CP011073.1_prot_WP_005784472.1_397	GEAAEAIINAYKENLNSK	39.1	3	1933.97
lcl|NZ_CP011073.1_prot_WP_005784472.1_397	GEAAEAIINAYKENLNSK	43.41	3	1933.97
lcl|NZ_CP011073.1_prot_WP_005784472.1_397	GEAAEAIINAYKENLNSK	38.99	3	1933.97
lcl|NZ_CP011073.1_prot_WP_005784472.1_397	GEAAEAIINAYKENLNSK	31.57	3	1933.97
lcl|NZ_CP011073.1_prot_WP_005784472.1_397	GEAAEAIINAYKENLNSK	63.07	3	1933.97
lcl|NZ_CP011073.1_prot_WP_005784472.1_397	GEAAEAIINAYKENLNSK	27.37	3	1933.97
lcl|NZ_CP011073.1_prot_WP_005784472.1_397	GEAAEAIINAYKENLNSK	41.84	3	1933.97
lcl|NZ_CP011073.1_prot_WP_005784472.1_397	GEAAEAIINAYKENLNSK	34.32	3	1933.97
lcl|NZ_CP011073.1_prot_WP_005784472.1_397	GEAAEAIINAYKENLNSK	62.95	3	1933.97
lcl|NZ_CP011073.1_prot_WP_005784472.1_397	GEAAEAIINAYKENLNSK	32.75	3	1933.97
lcl|NZ_CP011073.1_prot_WP_005784472.1_397	GEAAEAIINAYKENLNSK	24.25	3	1933.97
lcl|NZ_CP011073.1_prot_WP_005784472.1_397	GEAAEAIINAYKENLNSK	27.53	3	1933.97
lcl|NZ_CP011073.1_prot_WP_005784472.1_397	GEAAEAIINAYKENLNSK	35.5	3	1933.97
lcl|NZ_CP011073.1_prot_WP_005784472.1_397	GEAAEAIINAYKENLNSK	67.12	3	1933.97
lcl|NZ_CP011073.1_prot_WP_005784472.1_397	GEAAEAIINAYKENLNSK	37.82	3	1933.97
lcl|NZ_CP011073.1_prot_WP_005784472.1_397	GEAAEAIINAYKENLNSK	47.76	2	1933.97
lcl|NZ_CP011073.1_prot_WP_005784472.1_397	GEAAEAIINAYKENLNSK	42.71	3	1933.97
lcl|NZ_CP011073.1_prot_WP_005784472.1_397	GEAAEAIINAYKENLNSK	35.75	3	1933.97
lcl|NZ_CP011073.1_prot_WP_005784472.1_397	GEAAEAIINAYKENLNSK	31.63	3	1933.97
lcl|NZ_CP011073.1_prot_WP_005784472.1_397	GEAAEAIINAYKENLNSK	70.25	3	1933.97
lcl|NZ_CP011073.1_prot_WP_005784472.1_397	GEAAEAIINAYKENLNSK	23.34	3	1933.97
lcl|NZ_CP011073.1_prot_WP_005784472.1_397	GEAAEAIINAYKENLNSK	67.72	2	1933.97
lcl|NZ_CP011073.1_prot_WP_005784472.1_397	GEAAEAIINAYKENLNSK	22.55	3	1933.97
lcl|NZ_CP011073.1_prot_WP_005784472.1_397	GEAAEAIINAYKENLNSK	57.44	3	1933.98
lcl|NZ_CP011073.1_prot_WP_005784472.1_397	GEAAEAIINAYKENLNSK	41.82	3	1933.98
lcl|NZ_CP011073.1_prot_WP_005784472.1_397	GEAAEAIINAYKENLNSK	24.46	3	1933.98
lcl|NZ_CP011073.1_prot_WP_005784472.1_397	GEAAEAIINAYKENLNSK	31.84	3	1933.98
lcl|NZ_CP011073.1_prot_WP_005784472.1_397	GEAAEAIINAYKENLNSK	19.69	3	1933.98
lcl|NZ_CP011073.1_prot_WP_005784472.1_397	GEAAEAIINAYKENLNSK	31.27	3	1933.98
lcl|NZ_CP011073.1_prot_WP_005784472.1_397	GEAAEAIINAYKENLNSK	77.47	3	1933.98
lcl|NZ_CP011073.1_prot_WP_005784472.1_397	GEAAEAIINAYKENLNSK	66.97	3	1933.98
lcl|NZ_CP011073.1_prot_WP_005784472.1_397	GEAAEAIINAYKENLNSK	22.93	3	1933.98
lcl|NZ_CP011073.1_prot_WP_005784472.1_397	GEAAEAIINAYKENLNSK	42.86	3	1933.98
lcl|NZ_CP011073.1_prot_WP_005784472.1_397	GEAAEAIINAYKENLNSK	22.75	2	1933.98
lcl|NZ_CP011073.1_prot_WP_005784472.1_397	GEAAEAIINAYKENLNSK	64.29	3	1933.98
lcl|NZ_CP011073.1_prot_WP_005784472.1_397	GEAAEAIINAYKENLNSK	49.92	3	1933.98
lcl|NZ_CP011073.1_prot_WP_005784472.1_397	GEAAEAIINAYKENLNSK	18.14	3	1933.98
lcl|NZ_CP011073.1_prot_WP_005784472.1_397	GEAAEAIINAYKENLNSK	40.49	3	1933.98
lcl|NZ_CP011073.1_prot_WP_005784472.1_397	GEAAEAIINAYKENLNSK	33.43	3	1933.98
lcl|NZ_CP011073.1_prot_WP_005784472.1_397	GEAAEAIINAYKENLNSK	47.23	3	1933.98
lcl|NZ_CP011073.1_prot_WP_005784472.1_397	QFSTYYIPDSVLVIGDK	33.54	2	1943.99
lcl|NZ_CP011073.1_prot_WP_005784472.1_397	QFSTYYIPDSVLVIGDK	26.28	2	1943.99
lcl|NZ_CP011073.1_prot_WP_005784472.1_397	QFSTYYIPDSVLVIGDKK	18.94	3	2072.08
lcl|NZ_CP011073.1_prot_WP_005784472.1_397	QFSTYYIPDSVLVIGDKK	31.52	3	2072.08
lcl|NZ_CP011073.1_prot_WP_005784472.1_397	QFSTYYIPDSVLVIGDKK	38.77	3	2072.08
lcl|NZ_CP011073.1_prot_WP_005784472.1_397	QKLPVLWSSFLSGPASYSGK	28.22	3	2151.13
lcl|NZ_CP011073.1_prot_WP_005784472.1_397	QKLPVLWSSFLSGPASYSGK	69.57	3	2151.13
lcl|NZ_CP011073.1_prot_WP_005784472.1_397	QKLPVLWSSFLSGPASYSGK	53.08	3	2151.13
lcl|NZ_CP011073.1_prot_WP_005784472.1_397	QKLPVLWSSFLSGPASYSGK	53.68	3	2151.13
lcl|NZ_CP011073.1_prot_WP_005784472.1_397	QKLPVLWSSFLSGPASYSGK	14.55	3	2151.14
lcl|NZ_CP011073.1_prot_WP_005784472.1_397	QKLPVLWSSFLSGPASYSGK	61.62	3	2151.14
lcl|NZ_CP011073.1_prot_WP_005784472.1_397	QKLPVLWSSFLSGPASYSGK	73.11	3	2151.14
lcl|NZ_CP011073.1_prot_WP_005784472.1_397	QKLPVLWSSFLSGPASYSGK	63.07	3	2151.14
lcl|NZ_CP011073.1_prot_WP_005784472.1_397	QKLPVLWSSFLSGPASYSGK	73.05	3	2151.14
lcl|NZ_CP011073.1_prot_WP_005784472.1_397	QKLPVLWSSFLSGPASYSGK	25.08	3	2151.15
lcl|NZ_CP011073.1_prot_WP_005786125.1_1153	QFVLEADQVIFK	19.39	2	1435.76
lcl|NZ_CP011073.1_prot_WP_005786125.1_1153	QFVLEADQVIFK	25.57	2	1435.76
lcl|NZ_CP011073.1_prot_WP_005786125.1_1153	QFVLEADQVIFK	21.31	2	1435.77
lcl|NZ_CP011073.1_prot_WP_005786125.1_1153	QFVLEADQVIFK	25.17	2	1435.77
lcl|NZ_CP011073.1_prot_WP_005786125.1_1153	QFVLEADQVIFK	98.41	2	1435.77
lcl|NZ_CP011073.1_prot_WP_005786125.1_1153	QFVLEADQVIFK	40.84	2	1435.77
lcl|NZ_CP011073.1_prot_WP_005786125.1_1153	QFVLEADQVIFK	26.38	2	1435.77
lcl|NZ_CP011073.1_prot_WP_005786125.1_1153	QFVLEADQVIFK	44.04	2	1435.77
lcl|NZ_CP011073.1_prot_WP_005786125.1_1153	QFVLEADQVIFK	54.34	2	1435.77
lcl|NZ_CP011073.1_prot_WP_005786125.1_1153	QFVLEADQVIFK	96.05	2	1435.77
lcl|NZ_CP011073.1_prot_WP_005786125.1_1153	QFVLEADQVIFKR	14.2	2	1591.86
lcl|NZ_CP011073.1_prot_WP_005786125.1_1153	QFVLEADQVIFKR	40.8	3	1591.87
lcl|NZ_CP011073.1_prot_WP_005786125.1_1153	QFVLEADQVIFKR	71.23	2	1591.87
lcl|NZ_CP011073.1_prot_WP_005786125.1_1153	QFVLEADQVIFKR	63.41	3	1591.87
lcl|NZ_CP011073.1_prot_WP_005786125.1_1153	QFVLEADQVIFKR	75.81	3	1591.87
lcl|NZ_CP011073.1_prot_WP_005786125.1_1153	QFVLEADQVIFKR	15.64	2	1591.87
lcl|NZ_CP011073.1_prot_WP_005786125.1_1153	QFVLEADQVIFKR	73.4	3	1591.87
lcl|NZ_CP011073.1_prot_WP_005786125.1_1153	QFVLEADQVIFKR	37.54	3	1591.87
lcl|NZ_CP011073.1_prot_WP_005786125.1_1153	QFVLEADQVIFKR	77.77	3	1591.87
lcl|NZ_CP011073.1_prot_WP_005786125.1_1153	QFVLEADQVIFKR	25.45	3	1591.87
lcl|NZ_CP011073.1_prot_WP_005786125.1_1153	QFVLEADQVIFKR	76.98	2	1591.87
lcl|NZ_CP011073.1_prot_WP_005786125.1_1153	QFVLEADQVIFKR	77.5	3	1591.87
lcl|NZ_CP011073.1_prot_WP_005786125.1_1153	QFVLEADQVIFKR	57.68	3	1591.87
lcl|NZ_CP011073.1_prot_WP_005786125.1_1153	QFVLEADQVIFKR	36.38	3	1591.87
lcl|NZ_CP011073.1_prot_WP_005786125.1_1153	QFVLEADQVIFKR	48.37	3	1591.87
lcl|NZ_CP011073.1_prot_WP_005786125.1_1153	QFVLEADQVIFKR	48.68	3	1591.88
lcl|NZ_CP011073.1_prot_WP_005786125.1_1153	QFVLEADQVIFKR	40.84	3	1591.88
lcl|NZ_CP011073.1_prot_WP_005786125.1_1153	QFVLEADQVIFKR	42.22	3	1591.88
lcl|NZ_CP011073.1_prot_WP_005786125.1_1153	QFVLEADQVIFKR	55.64	3	1591.88
lcl|NZ_CP011073.1_prot_WP_005786125.1_1153	QFVLEADQVIFKR	14.31	3	1591.88
lcl|NZ_CP011073.1_prot_WP_005786125.1_1153	DKQFVLEADQVIFK	34.62	3	1678.89
lcl|NZ_CP011073.1_prot_WP_005786125.1_1153	DKQFVLEADQVIFK	71.07	2	1678.89
lcl|NZ_CP011073.1_prot_WP_005786125.1_1153	DKQFVLEADQVIFK	44.34	2	1678.89
lcl|NZ_CP011073.1_prot_WP_005786125.1_1153	DKQFVLEADQVIFK	16.19	3	1678.89
lcl|NZ_CP011073.1_prot_WP_005786125.1_1153	DKQFVLEADQVIFK	31.38	3	1678.89
lcl|NZ_CP011073.1_prot_WP_005786125.1_1153	DKQFVLEADQVIFK	32.24	3	1678.89
lcl|NZ_CP011073.1_prot_WP_005786125.1_1153	DKQFVLEADQVIFK	16.66	3	1678.89
lcl|NZ_CP011073.1_prot_WP_005786125.1_1153	DKQFVLEADQVIFK	18.22	3	1678.89
lcl|NZ_CP011073.1_prot_WP_005786125.1_1153	DKQFVLEADQVIFK	35.44	3	1678.89
lcl|NZ_CP011073.1_prot_WP_005786125.1_1153	DKQFVLEADQVIFK	24.31	3	1678.89
lcl|NZ_CP011073.1_prot_WP_005786125.1_1153	DKQFVLEADQVIFK	33.53	3	1678.9
lcl|NZ_CP011073.1_prot_WP_005786125.1_1153	AEEQAADQVAYQQAVQAIK	25.08	2	2060
lcl|NZ_CP011073.1_prot_WP_005786125.1_1153	AEEQAADQVAYQQAVQAIK	19.09	2	2060.01
lcl|NZ_CP011073.1_prot_WP_005786125.1_1153	AEEQAADQVAYQQAVQAIK	94.67	2	2060.01
lcl|NZ_CP011073.1_prot_WP_005786125.1_1153	AEEQAADQVAYQQAVQAIK	24.32	3	2060.01
lcl|NZ_CP011073.1_prot_WP_005786125.1_1153	AEEQAADQVAYQQAVQAIK	127.97	2	2060.01
lcl|NZ_CP011073.1_prot_WP_005786125.1_1153	AEEQAADQVAYQQAVQAIK	14.82	2	2060.01
lcl|NZ_CP011073.1_prot_WP_005786125.1_1153	AEEQAADQVAYQQAVQAIK	26.44	2	2060.01
lcl|NZ_CP011073.1_prot_WP_005786125.1_1153	AEEQAADQVAYQQAVQAIK	124.63	2	2060.02
lcl|NZ_CP011073.1_prot_WP_005786125.1_1153	AEEQAADQVAYQQAVQAIK	28.3	2	2060.02
lcl|NZ_CP011073.1_prot_WP_005786125.1_1153	AEEQAADQVAYQQAVQAIK	88.25	3	2060.02
lcl|NZ_CP011073.1_prot_WP_005786125.1_1153	AEEQAADQVAYQQAVQAIK	121.19	2	2060.02
lcl|NZ_CP011073.1_prot_WP_005786125.1_1153	AEEQAADQVAYQQAVQAIK	15.99	2	2060.02
lcl|NZ_CP011073.1_prot_WP_005786125.1_1153	AEEQAADQVAYQQAVQAIK	20.04	3	2060.02
lcl|NZ_CP011073.1_prot_WP_005786125.1_1153	AEEQAADQVAYQQAVQAIK	74.31	3	2060.02
lcl|NZ_CP011073.1_prot_WP_005786125.1_1153	AEEQAADQVAYQQAVQAIK	17.35	3	2060.02
lcl|NZ_CP011073.1_prot_WP_005786125.1_1153	AEEQAADQVAYQQAVQAIK	24.27	2	2060.03
lcl|NZ_CP011073.1_prot_WP_005786125.1_1153	AEEQAADQVAYQQAVQAIK	20.65	2	2060.03
lcl|NZ_CP011073.1_prot_WP_005786125.1_1153	GQTAFVSSNTNFVMLNGQR	23.79	2	2069.98
lcl|NZ_CP011073.1_prot_WP_005786125.1_1153	GQTAFVSSNTNFVMLNGQR	38.48	2	2069.98
lcl|NZ_CP011073.1_prot_WP_005786125.1_1153	GQTAFVSSNTNFVMLNGQR	32.96	2	2069.98
lcl|NZ_CP011073.1_prot_WP_005786125.1_1153	GQTAFVSSNTNFVMLNGQR	41.41	3	2069.99
lcl|NZ_CP011073.1_prot_WP_005786125.1_1153	GQTAFVSSNTNFVMLNGQR	18.79	2	2069.99
lcl|NZ_CP011073.1_prot_WP_005786125.1_1153	GQTAFVSSNTNFVMLNGQR	51.32	2	2069.99
lcl|NZ_CP011073.1_prot_WP_005786125.1_1153	GQTAFVSSNTNFVMLNGQR	43.92	2	2069.99
lcl|NZ_CP011073.1_prot_WP_005786125.1_1153	GQTAFVSSNTNFVMLNGQR	67.64	2	2069.99
lcl|NZ_CP011073.1_prot_WP_005786125.1_1153	GQTAFVSSNTNFVMLNGQR	32.84	2	2069.99
lcl|NZ_CP011073.1_prot_WP_005786125.1_1153	GQTAFVSSNTNFVMLNGQR	56.76	2	2069.99
lcl|NZ_CP011073.1_prot_WP_005786125.1_1153	GQTAFVSSNTNFVMLNGQR	56.75	2	2069.99
lcl|NZ_CP011073.1_prot_WP_005786125.1_1153	GQTAFVSSNTNFVMLNGQR	50.67	2	2069.99
lcl|NZ_CP011073.1_prot_WP_005786125.1_1153	GQTAFVSSNTNFVMLNGQR	91.41	2	2069.99
lcl|NZ_CP011073.1_prot_WP_005786125.1_1153	GQTAFVSSNTNFVMLNGQR	35.64	2	2069.99
lcl|NZ_CP011073.1_prot_WP_005786125.1_1153	GQTAFVSSNTNFVMLNGQR	15.72	3	2069.99
lcl|NZ_CP011073.1_prot_WP_005786125.1_1153	GQTAFVSSNTNFVMLNGQR	66.78	3	2069.99
lcl|NZ_CP011073.1_prot_WP_005786125.1_1153	GQTAFVSSNTNFVMLNGQR	90.25	2	2069.99
lcl|NZ_CP011073.1_prot_WP_005786125.1_1153	GQTAFVSSNTNFVMLNGQR	105.42	2	2069.99
lcl|NZ_CP011073.1_prot_WP_005786125.1_1153	GQTAFVSSNTNFVMLNGQR	44.87	3	2070
lcl|NZ_CP011073.1_prot_WP_005786125.1_1153	GQTAFVSSNTNFVMLNGQR	40.74	2	2070
lcl|NZ_CP011073.1_prot_WP_005786125.1_1153	GQTAFVSSNTNFVMLNGQR	93.31	2	2070
lcl|NZ_CP011073.1_prot_WP_005786125.1_1153	GQTAFVSSNTNFVMLNGQR	62.27	3	2070
lcl|NZ_CP011073.1_prot_WP_005786125.1_1153	GQTAFVSSNTNFVMLNGQR	46.03	3	2070
lcl|NZ_CP011073.1_prot_WP_005786125.1_1153	GQTAFVSSNTNFVMLNGQR	27.53	3	2070
lcl|NZ_CP011073.1_prot_WP_005786125.1_1153	GQTAFVSSNTNFVMLNGQR	26.07	3	2070
lcl|NZ_CP011073.1_prot_WP_005786125.1_1153	GQTAFVSSNTNFVMLNGQR	28.21	3	2070
lcl|NZ_CP011073.1_prot_WP_005786125.1_1153	GQTAFVSSNTNFVMLNGQR	20.55	3	2070
lcl|NZ_CP011073.1_prot_WP_005786125.1_1153	GQTAFVSSNTNFVMLNGQR	69.82	3	2070
lcl|NZ_CP011073.1_prot_WP_005786125.1_1153	GQTAFVSSNTNFVMLNGQR	108.8	2	2070
lcl|NZ_CP011073.1_prot_WP_005786125.1_1153	GQTAFVSSNTNFVMLNGQR	17.89	3	2070.01
lcl|NZ_CP011073.1_prot_WP_005786125.1_1153	GQTAFVSSNTNFVMLNGQR	19.33	2	2085.97	Oxidation (M)
lcl|NZ_CP011073.1_prot_WP_005786125.1_1153	GQTAFVSSNTNFVMLNGQR	98.48	2	2085.98	Oxidation (M)
lcl|NZ_CP011073.1_prot_WP_005786125.1_1153	GQTAFVSSNTNFVMLNGQR	27.58	3	2085.98	Oxidation (M)
lcl|NZ_CP011073.1_prot_WP_005786125.1_1153	GQTAFVSSNTNFVMLNGQR	32.93	2	2085.99	Oxidation (M)
lcl|NZ_CP011073.1_prot_WP_005786125.1_1153	GQTAFVSSNTNFVMLNGQR	124.8	2	2085.99	Oxidation (M)
lcl|NZ_CP011073.1_prot_WP_005786125.1_1153	GQTAFVSSNTNFVMLNGQR	20.63	3	2085.99	Oxidation (M)
lcl|NZ_CP011073.1_prot_WP_005786125.1_1153	GQTAFVSSNTNFVMLNGQR	98.62	2	2085.99	Oxidation (M)
lcl|NZ_CP011073.1_prot_WP_005786125.1_1153	GQTAFVSSNTNFVMLNGQR	100.59	3	2085.99	Oxidation (M)
lcl|NZ_CP011073.1_prot_WP_005786125.1_1153	GQTAFVSSNTNFVMLNGQR	122.2	2	2085.99	Oxidation (M)
lcl|NZ_CP011073.1_prot_WP_005786125.1_1153	GQTAFVSSNTNFVMLNGQR	23.7	3	2085.99	Oxidation (M)
lcl|NZ_CP011073.1_prot_WP_005786125.1_1153	GQTAFVSSNTNFVMLNGQR	22.29	2	2085.99	Oxidation (M)
lcl|NZ_CP011073.1_prot_WP_005786125.1_1153	GQTAFVSSNTNFVMLNGQR	32.99	3	2085.99	Oxidation (M)
lcl|NZ_CP011073.1_prot_WP_005786125.1_1153	GQTAFVSSNTNFVMLNGQR	19.8	3	2085.99	Oxidation (M)
lcl|NZ_CP011073.1_prot_WP_005786125.1_1153	GQTAFVSSNTNFVMLNGQR	42.52	3	2085.99	Oxidation (M)
lcl|NZ_CP011073.1_prot_WP_005786125.1_1153	GQTAFVSSNTNFVMLNGQR	32.96	3	2085.99	Oxidation (M)
lcl|NZ_CP011073.1_prot_WP_005786125.1_1153	GQTAFVSSNTNFVMLNGQR	33.01	3	2085.99	Oxidation (M)
lcl|NZ_CP011073.1_prot_WP_005786125.1_1153	GQTAFVSSNTNFVMLNGQR	22.48	3	2085.99	Oxidation (M)
lcl|NZ_CP011073.1_prot_WP_005786125.1_1153	GQTAFVSSNTNFVMLNGQR	48.15	3	2085.99	Oxidation (M)
lcl|NZ_CP011073.1_prot_WP_005786125.1_1153	GQTAFVSSNTNFVMLNGQR	84.64	3	2085.99	Oxidation (M)
lcl|NZ_CP011073.1_prot_WP_005786125.1_1153	GQTAFVSSNTNFVMLNGQR	45.3	3	2086	Oxidation (M)
lcl|NZ_CP011073.1_prot_WP_005786125.1_1153	GQTAFVSSNTNFVMLNGQR	21.37	2	2086	Oxidation (M)
lcl|NZ_CP011073.1_prot_WP_005786125.1_1153	GQTAFVSSNTNFVMLNGQR	20.76	3	2086	Oxidation (M)
lcl|NZ_CP011073.1_prot_WP_005786125.1_1153	RGQTAFVSSNTNFVMLNGQR	13.95	3	2226.09
lcl|NZ_CP011073.1_prot_WP_005786125.1_1153	RGQTAFVSSNTNFVMLNGQR	47.53	3	2226.09
lcl|NZ_CP011073.1_prot_WP_005786125.1_1153	RGQTAFVSSNTNFVMLNGQR	17.24	3	2226.1
lcl|NZ_CP011073.1_prot_WP_005786125.1_1153	RGQTAFVSSNTNFVMLNGQR	52.44	3	2226.1
lcl|NZ_CP011073.1_prot_WP_005786125.1_1153	RGQTAFVSSNTNFVMLNGQR	21.21	3	2226.1
lcl|NZ_CP011073.1_prot_WP_005786125.1_1153	RGQTAFVSSNTNFVMLNGQR	40.72	3	2226.1
lcl|NZ_CP011073.1_prot_WP_005786125.1_1153	RGQTAFVSSNTNFVMLNGQR	70.37	3	2226.11
lcl|NZ_CP011073.1_prot_WP_005786125.1_1153	RGQTAFVSSNTNFVMLNGQR	37.98	3	2242.09	Oxidation (M)
lcl|NZ_CP011073.1_prot_WP_005786125.1_1153	RGQTAFVSSNTNFVMLNGQR	102.97	3	2242.09	Oxidation (M)
lcl|NZ_CP011073.1_prot_WP_005786125.1_1153	RGQTAFVSSNTNFVMLNGQR	93.35	3	2242.09	Oxidation (M)
lcl|NZ_CP011073.1_prot_WP_005786125.1_1153	RGQTAFVSSNTNFVMLNGQR	50.05	3	2242.09	Oxidation (M)
lcl|NZ_CP011073.1_prot_WP_005786125.1_1153	RGQTAFVSSNTNFVMLNGQR	13.08	3	2242.1	Oxidation (M)
lcl|NZ_CP011073.1_prot_WP_005786125.1_1153	RGQTAFVSSNTNFVMLNGQR	13.79	3	2242.1	Oxidation (M)
lcl|NZ_CP011073.1_prot_WP_005786125.1_1153	RGQTAFVSSNTNFVMLNGQR	23.53	3	2242.1	Oxidation (M)
lcl|NZ_CP011073.1_prot_WP_005786125.1_1153	LKAEEQAADQVAYQQAVQAIK	31.46	3	2301.19
lcl|NZ_CP011073.1_prot_WP_005786125.1_1153	LKAEEQAADQVAYQQAVQAIK	29.68	3	2301.19
lcl|NZ_CP011073.1_prot_WP_005786125.1_1153	LKAEEQAADQVAYQQAVQAIK	44.94	3	2301.19
lcl|NZ_CP011073.1_prot_WP_005786125.1_1153	LKAEEQAADQVAYQQAVQAIK	34.14	3	2301.19
lcl|NZ_CP011073.1_prot_WP_005786125.1_1153	LKAEEQAADQVAYQQAVQAIK	83.34	3	2301.19
lcl|NZ_CP011073.1_prot_WP_005786125.1_1153	LKAEEQAADQVAYQQAVQAIK	45.52	3	2301.19
lcl|NZ_CP011073.1_prot_WP_005786125.1_1153	LKAEEQAADQVAYQQAVQAIK	39.93	3	2301.19
lcl|NZ_CP011073.1_prot_WP_005786125.1_1153	LKAEEQAADQVAYQQAVQAIK	88.76	3	2301.19
lcl|NZ_CP011073.1_prot_WP_005786125.1_1153	LKAEEQAADQVAYQQAVQAIK	55.06	3	2301.19
lcl|NZ_CP011073.1_prot_WP_005786125.1_1153	LKAEEQAADQVAYQQAVQAIK	86.51	3	2301.19
lcl|NZ_CP011073.1_prot_WP_005786125.1_1153	LKAEEQAADQVAYQQAVQAIK	87.08	3	2301.19
lcl|NZ_CP011073.1_prot_WP_005786125.1_1153	LKAEEQAADQVAYQQAVQAIK	92.52	3	2301.19
lcl|NZ_CP011073.1_prot_WP_005786125.1_1153	LKAEEQAADQVAYQQAVQAIK	13.47	3	2301.2
lcl|NZ_CP011073.1_prot_WP_005786125.1_1153	LKAEEQAADQVAYQQAVQAIK	68.77	3	2301.2
lcl|NZ_CP011073.1_prot_WP_005786125.1_1153	LKAEEQAADQVAYQQAVQAIK	35.62	3	2301.2
lcl|NZ_CP011073.1_prot_WP_005786125.1_1153	LKAEEQAADQVAYQQAVQAIK	73.01	3	2301.2
lcl|NZ_CP011073.1_prot_WP_005786125.1_1153	LKAEEQAADQVAYQQAVQAIK	71.74	3	2301.2
lcl|NZ_CP011073.1_prot_WP_005786125.1_1153	LKAEEQAADQVAYQQAVQAIK	19.47	3	2301.2
lcl|NZ_CP011073.1_prot_WP_005786125.1_1153	LKAEEQAADQVAYQQAVQAIK	104.07	3	2301.2
lcl|NZ_CP011073.1_prot_WP_005786125.1_1153	LKAEEQAADQVAYQQAVQAIK	36.84	3	2301.2
lcl|NZ_CP011073.1_prot_WP_005786125.1_1153	LKAEEQAADQVAYQQAVQAIK	30.07	3	2301.2
lcl|NZ_CP011073.1_prot_WP_005786125.1_1153	LKAEEQAADQVAYQQAVQAIK	69.58	3	2301.2
lcl|NZ_CP011073.1_prot_WP_005786125.1_1153	LKAEEQAADQVAYQQAVQAIK	40.44	3	2301.2
lcl|NZ_CP011073.1_prot_WP_005786125.1_1153	LKAEEQAADQVAYQQAVQAIK	84.08	3	2301.2
lcl|NZ_CP011073.1_prot_WP_005786125.1_1153	LKAEEQAADQVAYQQAVQAIK	28.8	3	2301.2
lcl|NZ_CP011073.1_prot_WP_005786125.1_1153	LKAEEQAADQVAYQQAVQAIK	31.93	3	2301.2
lcl|NZ_CP011073.1_prot_WP_005786125.1_1153	LKAEEQAADQVAYQQAVQAIK	18.77	3	2301.2
lcl|NZ_CP011073.1_prot_WP_005786125.1_1153	LKAEEQAADQVAYQQAVQAIK	101.23	3	2301.2
lcl|NZ_CP011073.1_prot_WP_005786125.1_1153	LKAEEQAADQVAYQQAVQAIK	26.67	4	2301.21
lcl|NZ_CP011073.1_prot_WP_005786125.1_1153	AEEQAADQVAYQQAVQAIKDK	94.37	3	2303.14
lcl|NZ_CP011073.1_prot_WP_005786125.1_1153	AEEQAADQVAYQQAVQAIKDK	67.34	3	2303.14
lcl|NZ_CP011073.1_prot_WP_045899454.1_4077	TIAIPAVK	19.6	2	811.517
lcl|NZ_CP011073.1_prot_WP_045899454.1_4077	TIAIPAVK	18.62	2	811.518
lcl|NZ_CP011073.1_prot_WP_045899454.1_4077	TIAIPAVK	20.53	2	811.52
lcl|NZ_CP011073.1_prot_WP_045899454.1_4077	NAVVEVTPVLK	21.96	2	1167.68
lcl|NZ_CP011073.1_prot_WP_045899454.1_4077	NAVVEVTPVLK	34.51	2	1167.68
lcl|NZ_CP011073.1_prot_WP_045899454.1_4077	NAVVEVTPVLK	19.73	2	1167.68
lcl|NZ_CP011073.1_prot_WP_045899454.1_4077	NAVVEVTPVLK	20.39	2	1167.68
lcl|NZ_CP011073.1_prot_WP_045899454.1_4077	NAVVEVTPVLK	37.69	2	1167.68
lcl|NZ_CP011073.1_prot_WP_045899454.1_4077	NAVVEVTPVLK	21.38	2	1167.68
lcl|NZ_CP011073.1_prot_WP_045899454.1_4077	NAVVEVTPVLK	16.99	2	1167.68
lcl|NZ_CP011073.1_prot_WP_045899454.1_4077	NAVVEVTPVLK	34.16	2	1167.68
lcl|NZ_CP011073.1_prot_WP_045899454.1_4077	NAVVEVTPVLK	23.61	2	1167.68
lcl|NZ_CP011073.1_prot_WP_045899454.1_4077	NAVVEVTPVLK	34.19	2	1167.68
lcl|NZ_CP011073.1_prot_WP_045899454.1_4077	NAVVEVTPVLK	31.96	2	1167.68
lcl|NZ_CP011073.1_prot_WP_045899454.1_4077	NAVVEVTPVLK	49.49	2	1167.69
lcl|NZ_CP011073.1_prot_WP_045899454.1_4077	NAVVEVTPVLK	15.23	2	1167.69
lcl|NZ_CP011073.1_prot_WP_045899454.1_4077	NAVVEVTPVLK	14	2	1167.69
lcl|NZ_CP011073.1_prot_WP_045899454.1_4077	NAVVEVTPVLK	51.22	2	1167.69
lcl|NZ_CP011073.1_prot_WP_045899454.1_4077	NAVVEVTPVLK	44.44	2	1167.69
lcl|NZ_CP011073.1_prot_WP_045899454.1_4077	NAVVEVTPVLK	23.93	2	1167.69
lcl|NZ_CP011073.1_prot_WP_045899454.1_4077	NAVVEVTPVLK	44.8	2	1167.69
lcl|NZ_CP011073.1_prot_WP_045899454.1_4077	NAVVEVTPVLK	61.7	2	1167.69
lcl|NZ_CP011073.1_prot_WP_045899454.1_4077	NAVVEVTPVLK	50.43	2	1167.69
lcl|NZ_CP011073.1_prot_WP_045899454.1_4077	NAVVEVTPVLK	38.23	2	1167.69
lcl|NZ_CP011073.1_prot_WP_045899454.1_4077	NAVVEVTPVLK	63.08	2	1167.69
lcl|NZ_CP011073.1_prot_WP_045899454.1_4077	NAVVEVTPVLK	56.07	2	1167.69
lcl|NZ_CP011073.1_prot_WP_045899454.1_4077	NAVVEVTPVLK	51.25	2	1167.69
lcl|NZ_CP011073.1_prot_WP_045899454.1_4077	NAVVEVTPVLK	55.62	2	1167.69
lcl|NZ_CP011073.1_prot_WP_045899454.1_4077	NAVVEVTPVLK	16.8	2	1167.69
lcl|NZ_CP011073.1_prot_WP_045899454.1_4077	NAVVEVTPVLK	35.24	2	1167.69
lcl|NZ_CP011073.1_prot_WP_045899454.1_4077	NAVVEVTPVLK	55.94	2	1167.69
lcl|NZ_CP011073.1_prot_WP_045899454.1_4077	NAVVEVTPVLK	23.2	2	1167.69
lcl|NZ_CP011073.1_prot_WP_045899454.1_4077	NAVVEVTPVLK	56.68	2	1167.69
lcl|NZ_CP011073.1_prot_WP_045899454.1_4077	NAVVEVTPVLK	46.81	2	1167.69
lcl|NZ_CP011073.1_prot_WP_045899454.1_4077	NAVVEVTPVLK	31.46	2	1167.69
lcl|NZ_CP011073.1_prot_WP_045899454.1_4077	NAVVEVTPVLK	56.27	2	1167.69
lcl|NZ_CP011073.1_prot_WP_045899454.1_4077	NAVVEVTPVLK	29.9	2	1167.69
lcl|NZ_CP011073.1_prot_WP_045899454.1_4077	NAVVEVTPVLK	22.23	2	1167.69
lcl|NZ_CP011073.1_prot_WP_045899454.1_4077	NAVVEVTPVLK	44.47	2	1167.69
lcl|NZ_CP011073.1_prot_WP_045899454.1_4077	NAVVEVTPVLK	34.43	2	1167.69
lcl|NZ_CP011073.1_prot_WP_045899454.1_4077	NAVVEVTPVLK	26.55	2	1167.69
lcl|NZ_CP011073.1_prot_WP_045899454.1_4077	SELYLEFNAK	29.61	2	1212.6
lcl|NZ_CP011073.1_prot_WP_045899454.1_4077	SELYLEFNAK	34.62	2	1212.6
lcl|NZ_CP011073.1_prot_WP_045899454.1_4077	SELYLEFNAK	31.5	2	1212.6
lcl|NZ_CP011073.1_prot_WP_045899454.1_4077	SELYLEFNAK	20.61	2	1212.6
lcl|NZ_CP011073.1_prot_WP_045899454.1_4077	SELYLEFNAK	16.91	2	1212.6
lcl|NZ_CP011073.1_prot_WP_045899454.1_4077	SELYLEFNAK	32.27	2	1212.6
lcl|NZ_CP011073.1_prot_WP_045899454.1_4077	KNAVVEVTPVLK	30.35	3	1295.78
lcl|NZ_CP011073.1_prot_WP_045899454.1_4077	KNAVVEVTPVLK	66.35	2	1295.78
lcl|NZ_CP011073.1_prot_WP_045899454.1_4077	KNAVVEVTPVLK	22.37	3	1295.78
lcl|NZ_CP011073.1_prot_WP_045899454.1_4077	KNAVVEVTPVLK	98.02	2	1295.78
lcl|NZ_CP011073.1_prot_WP_045899454.1_4077	KNAVVEVTPVLK	37.49	3	1295.78
lcl|NZ_CP011073.1_prot_WP_045899454.1_4077	KNAVVEVTPVLK	21.93	2	1295.78
lcl|NZ_CP011073.1_prot_WP_045899454.1_4077	KNAVVEVTPVLK	27.41	2	1295.78
lcl|NZ_CP011073.1_prot_WP_045899454.1_4077	KNAVVEVTPVLK	34.68	3	1295.79
lcl|NZ_CP011073.1_prot_WP_045899454.1_4077	KNAVVEVTPVLK	15.74	3	1295.79
lcl|NZ_CP011073.1_prot_WP_045899454.1_4077	TTFDYVPEMAK	20.59	2	1300.59
lcl|NZ_CP011073.1_prot_WP_045899454.1_4077	TTFDYVPEMAK	43.33	2	1300.6
lcl|NZ_CP011073.1_prot_WP_045899454.1_4077	TTFDYVPEMAK	38.65	2	1300.6
lcl|NZ_CP011073.1_prot_WP_045899454.1_4077	TTFDYVPEMAK	14.12	2	1300.6
lcl|NZ_CP011073.1_prot_WP_045899454.1_4077	TTFDYVPEMAK	27.69	2	1300.6
lcl|NZ_CP011073.1_prot_WP_045899454.1_4077	TTFDYVPEMAK	19.66	2	1300.6
lcl|NZ_CP011073.1_prot_WP_045899454.1_4077	TTFDYVPEMAK	30.1	2	1300.6
lcl|NZ_CP011073.1_prot_WP_045899454.1_4077	TTFDYVPEMAK	19.06	2	1300.6
lcl|NZ_CP011073.1_prot_WP_045899454.1_4077	TTFDYVPEMAK	23.11	2	1300.6
lcl|NZ_CP011073.1_prot_WP_045899454.1_4077	TTFDYVPEMAK	41.4	2	1300.6
lcl|NZ_CP011073.1_prot_WP_045899454.1_4077	TTFDYVPEMAK	22.39	2	1300.6
lcl|NZ_CP011073.1_prot_WP_045899454.1_4077	TTFDYVPEMAK	26.87	2	1300.6
lcl|NZ_CP011073.1_prot_WP_045899454.1_4077	TTFDYVPEMAK	41.39	2	1300.6
lcl|NZ_CP011073.1_prot_WP_045899454.1_4077	TTFDYVPEMAK	47.35	2	1300.6
lcl|NZ_CP011073.1_prot_WP_045899454.1_4077	TTFDYVPEMAK	28.84	2	1300.6
lcl|NZ_CP011073.1_prot_WP_045899454.1_4077	TTFDYVPEMAK	27.5	2	1300.6
lcl|NZ_CP011073.1_prot_WP_045899454.1_4077	TTFDYVPEMAK	27.12	2	1300.6
lcl|NZ_CP011073.1_prot_WP_045899454.1_4077	TTFDYVPEMAK	41.84	2	1300.6
lcl|NZ_CP011073.1_prot_WP_045899454.1_4077	TTFDYVPEMAK	26.09	2	1300.6
lcl|NZ_CP011073.1_prot_WP_045899454.1_4077	TTFDYVPEMAK	44.09	2	1300.6
lcl|NZ_CP011073.1_prot_WP_045899454.1_4077	TTFDYVPEMAK	40.36	2	1300.6
lcl|NZ_CP011073.1_prot_WP_045899454.1_4077	TTFDYVPEMAK	25.8	2	1300.6
lcl|NZ_CP011073.1_prot_WP_045899454.1_4077	TTFDYVPEMAK	38.81	2	1300.6
lcl|NZ_CP011073.1_prot_WP_045899454.1_4077	TTFDYVPEMAK	41.04	2	1300.6
lcl|NZ_CP011073.1_prot_WP_045899454.1_4077	TTFDYVPEMAK	39.56	2	1300.6
lcl|NZ_CP011073.1_prot_WP_045899454.1_4077	TTFDYVPEMAK	28.33	2	1316.59	Oxidation (M)
lcl|NZ_CP011073.1_prot_WP_045899454.1_4077	TTFDYVPEMAK	22.68	2	1316.59	Oxidation (M)
lcl|NZ_CP011073.1_prot_WP_045899454.1_4077	TTFDYVPEMAK	28.87	2	1316.59	Oxidation (M)
lcl|NZ_CP011073.1_prot_WP_045899454.1_4077	TTFDYVPEMAK	57.5	2	1316.59	Oxidation (M)
lcl|NZ_CP011073.1_prot_WP_045899454.1_4077	TTFDYVPEMAK	39.91	2	1316.59	Oxidation (M)
lcl|NZ_CP011073.1_prot_WP_045899454.1_4077	TTFDYVPEMAK	35.79	2	1316.6	Oxidation (M)
lcl|NZ_CP011073.1_prot_WP_045899454.1_4077	TTFDYVPEMAK	48.52	2	1316.6	Oxidation (M)
lcl|NZ_CP011073.1_prot_WP_045899454.1_4077	TTFDYVPEMAK	34.47	2	1316.6	Oxidation (M)
lcl|NZ_CP011073.1_prot_WP_045899454.1_4077	TTFDYVPEMAK	39	2	1316.6	Oxidation (M)
lcl|NZ_CP011073.1_prot_WP_045899454.1_4077	TTFDYVPEMAK	33.96	2	1316.6	Oxidation (M)
lcl|NZ_CP011073.1_prot_WP_045899454.1_4077	TTFDYVPEMAK	32.82	2	1316.6	Oxidation (M)
lcl|NZ_CP011073.1_prot_WP_045899454.1_4077	TTFDYVPEMAK	24.58	2	1316.6	Oxidation (M)
lcl|NZ_CP011073.1_prot_WP_045899454.1_4077	TTFDYVPEMAK	23.61	2	1316.6	Oxidation (M)
lcl|NZ_CP011073.1_prot_WP_045899454.1_4077	TTFDYVPEMAK	13.77	2	1316.6	Oxidation (M)
lcl|NZ_CP011073.1_prot_WP_045899454.1_4077	NAVVEVTPVLKWEGGQVK	34.79	3	1952.07
lcl|NZ_CP011073.1_prot_WP_045899454.1_4077	NAVVEVTPVLKWEGGQVK	39.62	3	1952.08
lcl|NZ_CP011073.1_prot_WP_045899454.1_4077	MGALSSDYFTTTPQVLEAVGGK	46.39	3	2271.1
lcl|NZ_CP011073.1_prot_WP_045899454.1_4077	MGALSSDYFTTTPQVLEAVGGK	53.05	2	2271.1
lcl|NZ_CP011073.1_prot_WP_045899454.1_4077	MGALSSDYFTTTPQVLEAVGGK	58.34	3	2271.1
lcl|NZ_CP011073.1_prot_WP_045899454.1_4077	MGALSSDYFTTTPQVLEAVGGK	64.92	2	2271.11
lcl|NZ_CP011073.1_prot_WP_045899454.1_4077	MGALSSDYFTTTPQVLEAVGGK	47.93	3	2271.11
lcl|NZ_CP011073.1_prot_WP_045899454.1_4077	MGALSSDYFTTTPQVLEAVGGK	28.52	3	2287.1	Oxidation (M)
lcl|NZ_CP011073.1_prot_WP_045899454.1_4077	MGALSSDYFTTTPQVLEAVGGK	68.19	2	2287.1	Oxidation (M)
lcl|NZ_CP011073.1_prot_WP_045899454.1_4077	MGALSSDYFTTTPQVLEAVGGK	100.86	2	2287.1	Oxidation (M)
lcl|NZ_CP011073.1_prot_WP_045899454.1_4077	MGALSSDYFTTTPQVLEAVGGK	22.44	2	2287.1	Oxidation (M)
lcl|NZ_CP011073.1_prot_WP_045899454.1_4077	MGALSSDYFTTTPQVLEAVGGK	50.93	3	2287.1	Oxidation (M)
lcl|NZ_CP011073.1_prot_WP_045899454.1_4077	MGALSSDYFTTTPQVLEAVGGK	55.57	3	2287.1	Oxidation (M)
lcl|NZ_CP011073.1_prot_WP_045899454.1_4077	MGALSSDYFTTTPQVLEAVGGK	70.35	3	2287.1	Oxidation (M)
lcl|NZ_CP011073.1_prot_WP_045899454.1_4077	MGALSSDYFTTTPQVLEAVGGK	85.4	3	2287.1	Oxidation (M)
lcl|NZ_CP011073.1_prot_WP_045899454.1_4077	MGALSSDYFTTTPQVLEAVGGK	73.46	3	2287.11	Oxidation (M)
lcl|NZ_CP011073.1_prot_WP_045899454.1_4077	MGALSSDYFTTTPQVLEAVGGK	70.87	3	2287.11	Oxidation (M)
lcl|NZ_CP011073.1_prot_WP_045899454.1_4077	MGALSSDYFTTTPQVLEAVGGK	82.04	3	2287.11	Oxidation (M)
lcl|NZ_CP011073.1_prot_WP_045899454.1_4077	MGALSSDYFTTTPQVLEAVGGK	125.67	2	2287.11	Oxidation (M)
lcl|NZ_CP011073.1_prot_WP_045899454.1_4077	MGALSSDYFTTTPQVLEAVGGK	15.99	3	2287.11	Oxidation (M)
lcl|NZ_CP011073.1_prot_WP_045899454.1_4077	MGALSSDYFTTTPQVLEAVGGK	27.41	3	2287.11	Oxidation (M)
lcl|NZ_CP011073.1_prot_WP_045899454.1_4077	MGALSSDYFTTTPQVLEAVGGK	58.4	3	2287.11	Oxidation (M)
lcl|NZ_CP011073.1_prot_WP_045899454.1_4077	MGALSSDYFTTTPQVLEAVGGK	45.58	3	2287.11	Oxidation (M)
lcl|NZ_CP011073.1_prot_WP_045899454.1_4077	MGALSSDYFTTTPQVLEAVGGK	62.68	3	2287.11	Oxidation (M)
lcl|NZ_CP011073.1_prot_WP_045899454.1_4077	MGALSSDYFTTTPQVLEAVGGK	76.78	3	2287.11	Oxidation (M)
lcl|NZ_CP011073.1_prot_WP_045899454.1_4077	GQPAVFQGEKVEGNDQTISYK	39.02	3	2294.11
lcl|NZ_CP011073.1_prot_WP_045899454.1_4077	GQPAVFQGEKVEGNDQTISYK	16.35	3	2294.11
lcl|NZ_CP011073.1_prot_WP_045899454.1_4077	GQPAVFQGEKVEGNDQTISYK	29.12	3	2294.11
lcl|NZ_CP011073.1_prot_WP_045899454.1_4077	GQPAVFQGEKVEGNDQTISYK	50.84	3	2294.11
lcl|NZ_CP011073.1_prot_WP_045899454.1_4077	GQPAVFQGEKVEGNDQTISYK	14.32	3	2294.11
lcl|NZ_CP011073.1_prot_WP_045899454.1_4077	GQPAVFQGEKVEGNDQTISYK	72.85	3	2294.11
lcl|NZ_CP011073.1_prot_WP_045899454.1_4077	GQPAVFQGEKVEGNDQTISYK	49.39	3	2294.11
lcl|NZ_CP011073.1_prot_WP_045899454.1_4077	GQPAVFQGEKVEGNDQTISYK	75.64	3	2294.11
lcl|NZ_CP011073.1_prot_WP_045899454.1_4077	GQPAVFQGEKVEGNDQTISYK	35.73	3	2294.11
lcl|NZ_CP011073.1_prot_WP_045899454.1_4077	GQPAVFQGEKVEGNDQTISYK	14.02	3	2294.11
lcl|NZ_CP011073.1_prot_WP_045899454.1_4077	GQPAVFQGEKVEGNDQTISYK	28.19	3	2294.11
lcl|NZ_CP011073.1_prot_WP_045899454.1_4077	GQPAVFQGEKVEGNDQTISYK	51.35	3	2294.11
lcl|NZ_CP011073.1_prot_WP_045899454.1_4077	GQPAVFQGEKVEGNDQTISYK	31.93	3	2294.12
lcl|NZ_CP011073.1_prot_WP_045899454.1_4077	GQPAVFQGEKVEGNDQTISYK	33.22	3	2294.12
lcl|NZ_CP011073.1_prot_WP_045899454.1_4077	GQPAVFQGEKVEGNDQTISYK	25.57	3	2294.12
lcl|NZ_CP011073.1_prot_WP_045899454.1_4077	GQPAVFQGEKVEGNDQTISYK	60.93	3	2294.12
lcl|NZ_CP011073.1_prot_WP_045899454.1_4077	GQPAVFQGEKVEGNDQTISYK	56.4	3	2294.12
lcl|NZ_CP011073.1_prot_WP_045899454.1_4077	GQPAVFQGEKVEGNDQTISYK	73.29	3	2294.12
lcl|NZ_CP011073.1_prot_WP_045899454.1_4077	GQPAVFQGEKVEGNDQTISYK	31.67	3	2294.12
lcl|NZ_CP011073.1_prot_WP_045899454.1_4077	GQPAVFQGEKVEGNDQTISYK	18.54	3	2294.12
lcl|NZ_CP011073.1_prot_WP_045899454.1_4077	GQPAVFQGEKVEGNDQTISYK	65.18	3	2294.12
lcl|NZ_CP011073.1_prot_WP_045899454.1_4077	GQPAVFQGEKVEGNDQTISYK	66.19	3	2294.12
lcl|NZ_CP011073.1_prot_WP_045899454.1_4077	GQPAVFQGEKVEGNDQTISYK	42.64	3	2294.12
lcl|NZ_CP011073.1_prot_WP_045899454.1_4077	GQPAVFQGEKVEGNDQTISYK	70.21	3	2294.12
[truncated: 1,923 more rows]

## Sheet: BacFrag-02
prot_acc	pep_seq	pep_score	pep_exp_z	pep_exp_mr	pep_var_mod
lcl|NZ_CP011073.1_prot_WP_005791792.1_3569	VVLVESVK	16.04	2	871.535
lcl|NZ_CP011073.1_prot_WP_005791792.1_3569	VVLVESVK	15.73	2	871.536
lcl|NZ_CP011073.1_prot_WP_005791792.1_3569	VVLVESVK	22.28	2	871.536
lcl|NZ_CP011073.1_prot_WP_005791792.1_3569	VVLVESVK	15.63	2	871.538
lcl|NZ_CP011073.1_prot_WP_005791792.1_3569	VVLVESVK	20.35	2	871.538
lcl|NZ_CP011073.1_prot_WP_005791792.1_3569	VVLVESVK	38.41	2	871.538
lcl|NZ_CP011073.1_prot_WP_005791792.1_3569	VVLVESVK	18.58	2	871.539
lcl|NZ_CP011073.1_prot_WP_005791792.1_3569	VVLVESVK	30.55	2	871.539
lcl|NZ_CP011073.1_prot_WP_005791792.1_3569	VVLVESVK	16	2	871.539
lcl|NZ_CP011073.1_prot_WP_005791792.1_3569	VVLVESVK	13.06	2	871.539
lcl|NZ_CP011073.1_prot_WP_005791792.1_3569	VVLVESVK	18.81	2	871.539
lcl|NZ_CP011073.1_prot_WP_005791792.1_3569	VVLVESVK	32.13	2	871.539
lcl|NZ_CP011073.1_prot_WP_005791792.1_3569	VVLVESVK	28.3	2	871.539
lcl|NZ_CP011073.1_prot_WP_005791792.1_3569	VVLVESVK	27.79	2	871.54
lcl|NZ_CP011073.1_prot_WP_005791792.1_3569	VVLVESVK	13.51	2	871.54
lcl|NZ_CP011073.1_prot_WP_005791792.1_3569	VVLVESVK	23.55	2	871.54
lcl|NZ_CP011073.1_prot_WP_005791792.1_3569	VVLVESVK	26.06	2	871.54
lcl|NZ_CP011073.1_prot_WP_005791792.1_3569	VVLVESVK	39.29	2	871.541
lcl|NZ_CP011073.1_prot_WP_005791792.1_3569	VVLVESVK	26.95	2	871.541
lcl|NZ_CP011073.1_prot_WP_005791792.1_3569	VVLVESVK	14.33	2	871.542
lcl|NZ_CP011073.1_prot_WP_005791792.1_3569	VVLVESVK	24.18	2	871.542
lcl|NZ_CP011073.1_prot_WP_005791792.1_3569	AQAVVNALVK	34.38	2	1011.61
lcl|NZ_CP011073.1_prot_WP_005791792.1_3569	LQYSGLQGR	20.88	2	1020.53
lcl|NZ_CP011073.1_prot_WP_005791792.1_3569	LQYSGLQGR	15.05	2	1020.53
lcl|NZ_CP011073.1_prot_WP_005791792.1_3569	LQYSGLQGR	17.98	2	1020.53
lcl|NZ_CP011073.1_prot_WP_005791792.1_3569	LQYSGLQGR	13.38	2	1020.53
lcl|NZ_CP011073.1_prot_WP_005791792.1_3569	LQYSGLQGR	29	2	1020.53
lcl|NZ_CP011073.1_prot_WP_005791792.1_3569	LQYSGLQGR	35.57	2	1020.53
lcl|NZ_CP011073.1_prot_WP_005791792.1_3569	LQYSGLQGR	21.96	2	1020.53
lcl|NZ_CP011073.1_prot_WP_005791792.1_3569	LQYSGLQGR	21.9	2	1020.53
lcl|NZ_CP011073.1_prot_WP_005791792.1_3569	LQYSGLQGR	20.47	2	1020.53
lcl|NZ_CP011073.1_prot_WP_005791792.1_3569	LQYSGLQGR	22.32	2	1020.53
lcl|NZ_CP011073.1_prot_WP_005791792.1_3569	LQYSGLQGR	26.26	2	1020.53
lcl|NZ_CP011073.1_prot_WP_005791792.1_3569	LQYSGLQGR	31.01	2	1020.53
lcl|NZ_CP011073.1_prot_WP_005791792.1_3569	LQYSGLQGR	13.62	2	1020.53
lcl|NZ_CP011073.1_prot_WP_005791792.1_3569	LQYSGLQGR	25.41	2	1020.53
lcl|NZ_CP011073.1_prot_WP_005791792.1_3569	LQYSGLQGR	41.27	2	1020.54
lcl|NZ_CP011073.1_prot_WP_005791792.1_3569	LQYSGLQGR	32.27	2	1020.54
lcl|NZ_CP011073.1_prot_WP_005791792.1_3569	LQYSGLQGR	19.31	2	1020.54
lcl|NZ_CP011073.1_prot_WP_005791792.1_3569	LQYSGLQGR	19.95	2	1020.54
lcl|NZ_CP011073.1_prot_WP_005791792.1_3569	LQYSGLQGR	25.23	2	1020.54
lcl|NZ_CP011073.1_prot_WP_005791792.1_3569	LQYSGLQGR	15.84	2	1020.54
lcl|NZ_CP011073.1_prot_WP_005791792.1_3569	LQYSGLQGR	18.94	2	1020.54
lcl|NZ_CP011073.1_prot_WP_005791792.1_3569	LQYSGLQGR	21.8	2	1020.54
lcl|NZ_CP011073.1_prot_WP_005791792.1_3569	LQYSGLQGR	22.97	2	1020.54
lcl|NZ_CP011073.1_prot_WP_005791792.1_3569	LQYSGLQGR	13.56	2	1020.54
lcl|NZ_CP011073.1_prot_WP_005791792.1_3569	LQYSGLQGR	16.77	2	1020.54
lcl|NZ_CP011073.1_prot_WP_005791792.1_3569	LQYSGLQGR	13.52	2	1020.54
lcl|NZ_CP011073.1_prot_WP_005791792.1_3569	LQYSGLQGR	23.02	2	1020.54
lcl|NZ_CP011073.1_prot_WP_005791792.1_3569	WFTPGLGLR	21.28	2	1045.57
lcl|NZ_CP011073.1_prot_WP_005791792.1_3569	WFTPGLGLR	14.72	2	1045.57
lcl|NZ_CP011073.1_prot_WP_005791792.1_3569	WFTPGLGLR	18.22	2	1045.57
lcl|NZ_CP011073.1_prot_WP_005791792.1_3569	WFTPGLGLR	18.8	2	1045.57
lcl|NZ_CP011073.1_prot_WP_005791792.1_3569	WFTPGLGLR	30.09	2	1045.57
lcl|NZ_CP011073.1_prot_WP_005791792.1_3569	WFTPGLGLR	23.13	2	1045.57
lcl|NZ_CP011073.1_prot_WP_005791792.1_3569	WFTPGLGLR	24.48	2	1045.57
lcl|NZ_CP011073.1_prot_WP_005791792.1_3569	WFTPGLGLR	22.87	2	1045.57
lcl|NZ_CP011073.1_prot_WP_005791792.1_3569	WFTPGLGLR	20.98	2	1045.57
lcl|NZ_CP011073.1_prot_WP_005791792.1_3569	WFTPGLGLR	24.45	2	1045.57
lcl|NZ_CP011073.1_prot_WP_005791792.1_3569	WFTPGLGLR	20.03	2	1045.57
lcl|NZ_CP011073.1_prot_WP_005791792.1_3569	WFTPGLGLR	15.57	2	1045.57
lcl|NZ_CP011073.1_prot_WP_005791792.1_3569	WFTPGLGLR	34.95	2	1045.57
lcl|NZ_CP011073.1_prot_WP_005791792.1_3569	WFTPGLGLR	32.81	2	1045.57
lcl|NZ_CP011073.1_prot_WP_005791792.1_3569	WFTPGLGLR	22.91	2	1045.57
lcl|NZ_CP011073.1_prot_WP_005791792.1_3569	WFTPGLGLR	13.96	2	1045.57
lcl|NZ_CP011073.1_prot_WP_005791792.1_3569	WFTPGLGLR	32.93	2	1045.57
lcl|NZ_CP011073.1_prot_WP_005791792.1_3569	WFTPGLGLR	30.52	2	1045.57
lcl|NZ_CP011073.1_prot_WP_005791792.1_3569	WFTPGLGLR	21.07	2	1045.57
lcl|NZ_CP011073.1_prot_WP_005791792.1_3569	WFTPGLGLR	18.88	2	1045.57
lcl|NZ_CP011073.1_prot_WP_005791792.1_3569	WFTPGLGLR	20.89	2	1045.57
lcl|NZ_CP011073.1_prot_WP_005791792.1_3569	WFTPGLGLR	15.48	2	1045.57
lcl|NZ_CP011073.1_prot_WP_005791792.1_3569	WFTPGLGLR	16.25	2	1045.57
lcl|NZ_CP011073.1_prot_WP_005791792.1_3569	WFTPGLGLR	16.54	2	1045.57
lcl|NZ_CP011073.1_prot_WP_005791792.1_3569	WFTPGLGLR	27.54	2	1045.57
lcl|NZ_CP011073.1_prot_WP_005791792.1_3569	WFTPGLGLR	23.59	2	1045.57
lcl|NZ_CP011073.1_prot_WP_005791792.1_3569	WFTPGLGLR	16.78	2	1045.57
lcl|NZ_CP011073.1_prot_WP_005791792.1_3569	WFTPGLGLR	22.05	2	1045.57
lcl|NZ_CP011073.1_prot_WP_005791792.1_3569	WFTPGLGLR	34.03	2	1045.57
lcl|NZ_CP011073.1_prot_WP_005791792.1_3569	WFTPGLGLR	19.69	2	1045.57
lcl|NZ_CP011073.1_prot_WP_005791792.1_3569	WFTPGLGLR	30.17	2	1045.57
lcl|NZ_CP011073.1_prot_WP_005791792.1_3569	WFTPGLGLR	18.54	2	1045.57
lcl|NZ_CP011073.1_prot_WP_005791792.1_3569	WFTPGLGLR	22.27	2	1045.57
lcl|NZ_CP011073.1_prot_WP_005791792.1_3569	WFTPGLGLR	29.65	2	1045.57
lcl|NZ_CP011073.1_prot_WP_005791792.1_3569	WFTPGLGLR	16.39	2	1045.57
lcl|NZ_CP011073.1_prot_WP_005791792.1_3569	WFTPGLGLR	22.97	2	1045.57
lcl|NZ_CP011073.1_prot_WP_005791792.1_3569	WFTPGLGLR	34.82	2	1045.57
lcl|NZ_CP011073.1_prot_WP_005791792.1_3569	WFTPGLGLR	38.59	2	1045.57
lcl|NZ_CP011073.1_prot_WP_005791792.1_3569	WFTPGLGLR	18.34	2	1045.57
lcl|NZ_CP011073.1_prot_WP_005791792.1_3569	WFTPGLGLR	32.93	2	1045.57
lcl|NZ_CP011073.1_prot_WP_005791792.1_3569	WFTPGLGLR	24.74	2	1045.57
lcl|NZ_CP011073.1_prot_WP_005791792.1_3569	WFTPGLGLR	21.8	2	1045.57
lcl|NZ_CP011073.1_prot_WP_005791792.1_3569	WFTPGLGLR	16.7	2	1045.57
lcl|NZ_CP011073.1_prot_WP_005791792.1_3569	WFTPGLGLR	20.41	2	1045.57
lcl|NZ_CP011073.1_prot_WP_005791792.1_3569	WFTPGLGLR	19.39	2	1045.57
lcl|NZ_CP011073.1_prot_WP_005791792.1_3569	WFTPGLGLR	42.17	2	1045.57
lcl|NZ_CP011073.1_prot_WP_005791792.1_3569	WFTPGLGLR	33.28	2	1045.57
lcl|NZ_CP011073.1_prot_WP_005791792.1_3569	WFTPGLGLR	20	2	1045.57
lcl|NZ_CP011073.1_prot_WP_005791792.1_3569	WFTPGLGLR	17.14	2	1045.57
lcl|NZ_CP011073.1_prot_WP_005791792.1_3569	WFTPGLGLR	23.65	2	1045.57
lcl|NZ_CP011073.1_prot_WP_005791792.1_3569	WFTPGLGLR	22.3	2	1045.57
lcl|NZ_CP011073.1_prot_WP_005791792.1_3569	WFTPGLGLR	18.37	2	1045.57
lcl|NZ_CP011073.1_prot_WP_005791792.1_3569	WFTPGLGLR	21.39	2	1045.57
lcl|NZ_CP011073.1_prot_WP_005791792.1_3569	WFTPGLGLR	15.5	2	1045.57
lcl|NZ_CP011073.1_prot_WP_005791792.1_3569	WFTPGLGLR	18.82	2	1045.57
lcl|NZ_CP011073.1_prot_WP_005791792.1_3569	WFTPGLGLR	15.84	2	1045.57
lcl|NZ_CP011073.1_prot_WP_005791792.1_3569	WFTPGLGLR	23.51	2	1045.57
lcl|NZ_CP011073.1_prot_WP_005791792.1_3569	WFTPGLGLR	19.21	2	1045.57
lcl|NZ_CP011073.1_prot_WP_005791792.1_3569	WFTPGLGLR	21.31	2	1045.57
lcl|NZ_CP011073.1_prot_WP_005791792.1_3569	WFTPGLGLR	26.94	2	1045.57
lcl|NZ_CP011073.1_prot_WP_005791792.1_3569	WFTPGLGLR	24.95	2	1045.57
lcl|NZ_CP011073.1_prot_WP_005791792.1_3569	WFTPGLGLR	28.07	2	1045.57
lcl|NZ_CP011073.1_prot_WP_005791792.1_3569	WFTPGLGLR	22.57	2	1045.57
lcl|NZ_CP011073.1_prot_WP_005791792.1_3569	WFTPGLGLR	21.23	2	1045.57
lcl|NZ_CP011073.1_prot_WP_005791792.1_3569	WFTPGLGLR	21.76	2	1045.57
lcl|NZ_CP011073.1_prot_WP_005791792.1_3569	WFTPGLGLR	26.09	2	1045.57
lcl|NZ_CP011073.1_prot_WP_005791792.1_3569	WFTPGLGLR	30.96	2	1045.57
lcl|NZ_CP011073.1_prot_WP_005791792.1_3569	WFTPGLGLR	22.56	2	1045.58
lcl|NZ_CP011073.1_prot_WP_005791792.1_3569	WFTPGLGLR	22.06	2	1045.58
lcl|NZ_CP011073.1_prot_WP_005791792.1_3569	WFTPGLGLR	17.14	2	1045.58
lcl|NZ_CP011073.1_prot_WP_005791792.1_3569	WFTPGLGLR	24.09	2	1045.58
lcl|NZ_CP011073.1_prot_WP_005791792.1_3569	WFTPGLGLR	27.86	2	1045.58
lcl|NZ_CP011073.1_prot_WP_005791792.1_3569	WFTPGLGLR	18.37	2	1045.58
lcl|NZ_CP011073.1_prot_WP_005791792.1_3569	WFTPGLGLR	21.54	2	1045.58
lcl|NZ_CP011073.1_prot_WP_005791792.1_3569	WFTPGLGLR	13.55	2	1045.58
lcl|NZ_CP011073.1_prot_WP_005791792.1_3569	WFTPGLGLR	17.72	2	1045.58
lcl|NZ_CP011073.1_prot_WP_005791792.1_3569	ISPTLNVAVGK	43.96	2	1097.64
lcl|NZ_CP011073.1_prot_WP_005791792.1_3569	ISPTLNVAVGK	23.38	2	1097.64
lcl|NZ_CP011073.1_prot_WP_005791792.1_3569	ISPTLNVAVGK	36.34	2	1097.64
lcl|NZ_CP011073.1_prot_WP_005791792.1_3569	ISPTLNVAVGK	18.77	2	1097.64
lcl|NZ_CP011073.1_prot_WP_005791792.1_3569	ISPTLNVAVGK	13.82	2	1097.64
lcl|NZ_CP011073.1_prot_WP_005791792.1_3569	ISPTLNVAVGK	47.28	2	1097.64
lcl|NZ_CP011073.1_prot_WP_005791792.1_3569	ISPTLNVAVGK	17.96	2	1097.64
lcl|NZ_CP011073.1_prot_WP_005791792.1_3569	ISPTLNVAVGK	44.76	2	1097.64
lcl|NZ_CP011073.1_prot_WP_005791792.1_3569	ISPTLNVAVGK	22.15	2	1097.64
lcl|NZ_CP011073.1_prot_WP_005791792.1_3569	ISPTLNVAVGK	29.49	2	1097.64
lcl|NZ_CP011073.1_prot_WP_005791792.1_3569	ISPTLNVAVGK	57.43	2	1097.64
lcl|NZ_CP011073.1_prot_WP_005791792.1_3569	ISPTLNVAVGK	34.54	2	1097.64
lcl|NZ_CP011073.1_prot_WP_005791792.1_3569	ISPTLNVAVGK	18.17	2	1097.64
lcl|NZ_CP011073.1_prot_WP_005791792.1_3569	ISPTLNVAVGK	15.12	2	1097.64
lcl|NZ_CP011073.1_prot_WP_005791792.1_3569	ISPTLNVAVGK	57.11	2	1097.64
lcl|NZ_CP011073.1_prot_WP_005791792.1_3569	ISPTLNVAVGK	57.74	2	1097.64
lcl|NZ_CP011073.1_prot_WP_005791792.1_3569	ISPTLNVAVGK	57.24	2	1097.64
lcl|NZ_CP011073.1_prot_WP_005791792.1_3569	ISPTLNVAVGK	41.6	2	1097.64
lcl|NZ_CP011073.1_prot_WP_005791792.1_3569	ISPTLNVAVGK	21.32	2	1097.64
lcl|NZ_CP011073.1_prot_WP_005791792.1_3569	ISPTLNVAVGK	14.79	2	1097.64
lcl|NZ_CP011073.1_prot_WP_005791792.1_3569	ISPTLNVAVGK	22.74	2	1097.65
lcl|NZ_CP011073.1_prot_WP_005791792.1_3569	ISPTLNVAVGK	57.1	2	1097.65
lcl|NZ_CP011073.1_prot_WP_005791792.1_3569	ISPTLNVAVGK	27.54	2	1097.65
lcl|NZ_CP011073.1_prot_WP_005791792.1_3569	ISPTLNVAVGK	57.89	2	1097.65
lcl|NZ_CP011073.1_prot_WP_005791792.1_3569	ISPTLNVAVGK	16.57	2	1097.65
lcl|NZ_CP011073.1_prot_WP_005791792.1_3569	ISPTLNVAVGK	27.78	2	1097.65
lcl|NZ_CP011073.1_prot_WP_005791792.1_3569	ISPTLNVAVGK	58.73	2	1097.65
lcl|NZ_CP011073.1_prot_WP_005791792.1_3569	ISPTLNVAVGK	57.14	2	1097.65
lcl|NZ_CP011073.1_prot_WP_005791792.1_3569	ISPTLNVAVGK	57.44	2	1097.65
lcl|NZ_CP011073.1_prot_WP_005791792.1_3569	ISPTLNVAVGK	57.91	2	1097.65
lcl|NZ_CP011073.1_prot_WP_005791792.1_3569	ISPTLNVAVGK	41.98	2	1097.65
lcl|NZ_CP011073.1_prot_WP_005791792.1_3569	ISPTLNVAVGK	61.3	2	1097.65
lcl|NZ_CP011073.1_prot_WP_005791792.1_3569	ISPTLNVAVGK	59.78	2	1097.65
lcl|NZ_CP011073.1_prot_WP_005791792.1_3569	ISPTLNVAVGK	57.28	2	1097.65
lcl|NZ_CP011073.1_prot_WP_005791792.1_3569	ISPTLNVAVGK	57.64	2	1097.65
lcl|NZ_CP011073.1_prot_WP_005791792.1_3569	ISPTLNVAVGK	52.36	2	1097.65
lcl|NZ_CP011073.1_prot_WP_005791792.1_3569	ISPTLNVAVGK	57.55	2	1097.65
lcl|NZ_CP011073.1_prot_WP_005791792.1_3569	ISPTLNVAVGK	32.75	2	1097.65
lcl|NZ_CP011073.1_prot_WP_005791792.1_3569	ISPTLNVAVGK	32.88	2	1097.65
lcl|NZ_CP011073.1_prot_WP_005791792.1_3569	ISPTLNVAVGK	42.77	2	1097.65
lcl|NZ_CP011073.1_prot_WP_005791792.1_3569	ISPTLNVAVGK	58	2	1097.65
lcl|NZ_CP011073.1_prot_WP_005791792.1_3569	AQAVVNALVKK	14	2	1139.7
lcl|NZ_CP011073.1_prot_WP_005791792.1_3569	RAQAVVNALVK	26.22	2	1167.7
lcl|NZ_CP011073.1_prot_WP_005791792.1_3569	RAQAVVNALVK	19.24	2	1167.71
lcl|NZ_CP011073.1_prot_WP_005791792.1_3569	RAQAVVNALVK	18.86	2	1167.71
lcl|NZ_CP011073.1_prot_WP_005791792.1_3569	GFAGSETADFVK	47.78	2	1227.57
lcl|NZ_CP011073.1_prot_WP_005791792.1_3569	GFAGSETADFVK	21.78	2	1227.57
lcl|NZ_CP011073.1_prot_WP_005791792.1_3569	GFAGSETADFVK	60.95	2	1227.57
lcl|NZ_CP011073.1_prot_WP_005791792.1_3569	GFAGSETADFVK	72.93	2	1227.57
lcl|NZ_CP011073.1_prot_WP_005791792.1_3569	GFAGSETADFVK	60.25	2	1227.58
lcl|NZ_CP011073.1_prot_WP_005791792.1_3569	GFAGSETADFVK	31.78	2	1227.58
lcl|NZ_CP011073.1_prot_WP_005791792.1_3569	GFAGSETADFVK	33.51	2	1227.58
lcl|NZ_CP011073.1_prot_WP_005791792.1_3569	GFAGSETADFVK	16.45	2	1227.58
lcl|NZ_CP011073.1_prot_WP_005791792.1_3569	GFAGSETADFVK	78.17	2	1227.58
lcl|NZ_CP011073.1_prot_WP_005791792.1_3569	GFAGSETADFVK	48.69	2	1227.58
lcl|NZ_CP011073.1_prot_WP_005791792.1_3569	GFAGSETADFVK	85.25	2	1227.58
lcl|NZ_CP011073.1_prot_WP_005791792.1_3569	GFAGSETADFVK	68.75	2	1227.58
lcl|NZ_CP011073.1_prot_WP_005791792.1_3569	GFAGSETADFVK	73.21	2	1227.58
lcl|NZ_CP011073.1_prot_WP_005791792.1_3569	GFAGSETADFVK	28.37	2	1227.58
lcl|NZ_CP011073.1_prot_WP_005791792.1_3569	GFAGSETADFVK	91.33	2	1227.58
lcl|NZ_CP011073.1_prot_WP_005791792.1_3569	GFAGSETADFVK	47.61	2	1227.58
lcl|NZ_CP011073.1_prot_WP_005791792.1_3569	GFAGSETADFVK	51.41	2	1227.58
lcl|NZ_CP011073.1_prot_WP_005791792.1_3569	GFAGSETADFVK	80.95	2	1227.58
lcl|NZ_CP011073.1_prot_WP_005791792.1_3569	GFAGSETADFVK	62.36	2	1227.58
lcl|NZ_CP011073.1_prot_WP_005791792.1_3569	GFAGSETADFVK	14.9	2	1227.58
lcl|NZ_CP011073.1_prot_WP_005791792.1_3569	GFAGSETADFVK	40.6	2	1227.58
lcl|NZ_CP011073.1_prot_WP_005791792.1_3569	GFAGSETADFVK	32.08	2	1227.58
lcl|NZ_CP011073.1_prot_WP_005791792.1_3569	GFAGSETADFVK	18.65	2	1227.58
lcl|NZ_CP011073.1_prot_WP_005791792.1_3569	GFAGSETADFVK	72.27	2	1227.58
lcl|NZ_CP011073.1_prot_WP_005791792.1_3569	GFAGSETADFVK	69.71	2	1227.58
lcl|NZ_CP011073.1_prot_WP_005791792.1_3569	GFAGSETADFVK	41.7	2	1227.58
lcl|NZ_CP011073.1_prot_WP_005791792.1_3569	GFAGSETADFVK	39.11	2	1227.58
lcl|NZ_CP011073.1_prot_WP_005791792.1_3569	GFAGSETADFVK	80.85	2	1227.58
lcl|NZ_CP011073.1_prot_WP_005791792.1_3569	GFAGSETADFVK	83.75	2	1227.58
lcl|NZ_CP011073.1_prot_WP_005791792.1_3569	GFAGSETADFVK	52.1	2	1227.58
lcl|NZ_CP011073.1_prot_WP_005791792.1_3569	GFAGSETADFVK	24.17	2	1227.58
lcl|NZ_CP011073.1_prot_WP_005791792.1_3569	GFAGSETADFVK	81.11	2	1227.58
lcl|NZ_CP011073.1_prot_WP_005791792.1_3569	GFAGSETADFVK	83.57	2	1227.58
lcl|NZ_CP011073.1_prot_WP_005791792.1_3569	GFAGSETADFVK	78.9	2	1227.58
lcl|NZ_CP011073.1_prot_WP_005791792.1_3569	GFAGSETADFVK	80.84	2	1227.58
lcl|NZ_CP011073.1_prot_WP_005791792.1_3569	GFAGSETADFVK	14.66	2	1227.58
lcl|NZ_CP011073.1_prot_WP_005791792.1_3569	GFAGSETADFVK	55.46	2	1227.58
lcl|NZ_CP011073.1_prot_WP_005791792.1_3569	GFAGSETADFVK	59.84	2	1227.58
lcl|NZ_CP011073.1_prot_WP_005791792.1_3569	GFAGSETADFVK	73.69	2	1227.58
lcl|NZ_CP011073.1_prot_WP_005791792.1_3569	GFAGSETADFVK	62.43	2	1227.58
lcl|NZ_CP011073.1_prot_WP_005791792.1_3569	GFAGSETADFVK	35.48	2	1227.58
lcl|NZ_CP011073.1_prot_WP_005791792.1_3569	GFAGSETADFVK	63.85	2	1227.58
lcl|NZ_CP011073.1_prot_WP_005791792.1_3569	GFAGSETADFVK	77.63	2	1227.58
lcl|NZ_CP011073.1_prot_WP_005791792.1_3569	GFAGSETADFVK	15.11	2	1227.58
lcl|NZ_CP011073.1_prot_WP_005791792.1_3569	GFAGSETADFVK	21.94	2	1227.58
lcl|NZ_CP011073.1_prot_WP_005791792.1_3569	GFAGSETADFVK	17.3	2	1227.58
lcl|NZ_CP011073.1_prot_WP_005791792.1_3569	GFAGSETADFVK	62.83	2	1227.58
lcl|NZ_CP011073.1_prot_WP_005791792.1_3569	GFAGSETADFVK	81.15	2	1227.58
lcl|NZ_CP011073.1_prot_WP_005791792.1_3569	GFAGSETADFVK	27.57	2	1227.58
lcl|NZ_CP011073.1_prot_WP_005791792.1_3569	GFAGSETADFVK	49.06	2	1227.58
lcl|NZ_CP011073.1_prot_WP_005791792.1_3569	GFAGSETADFVK	58.55	2	1227.58
lcl|NZ_CP011073.1_prot_WP_005791792.1_3569	GFAGSETADFVK	71.06	2	1227.58
lcl|NZ_CP011073.1_prot_WP_005791792.1_3569	GFAGSETADFVK	22.48	2	1227.58
lcl|NZ_CP011073.1_prot_WP_005791792.1_3569	GFAGSETADFVK	58.45	2	1227.58
lcl|NZ_CP011073.1_prot_WP_005791792.1_3569	GFAGSETADFVK	37.5	2	1227.58
lcl|NZ_CP011073.1_prot_WP_005791792.1_3569	GFAGSETADFVK	34.96	2	1227.58
lcl|NZ_CP011073.1_prot_WP_005791792.1_3569	GFAGSETADFVK	70.16	2	1227.58
lcl|NZ_CP011073.1_prot_WP_005791792.1_3569	GFAGSETADFVK	81.16	2	1227.58
lcl|NZ_CP011073.1_prot_WP_005791792.1_3569	GFAGSETADFVK	78.87	2	1227.58
lcl|NZ_CP011073.1_prot_WP_005791792.1_3569	GFAGSETADFVK	37.72	2	1227.58
lcl|NZ_CP011073.1_prot_WP_005791792.1_3569	GFAGSETADFVK	14.14	2	1227.58
lcl|NZ_CP011073.1_prot_WP_005791792.1_3569	GFAGSETADFVK	26.72	2	1227.58
lcl|NZ_CP011073.1_prot_WP_005791792.1_3569	GFAGSETADFVK	47.83	2	1227.58
lcl|NZ_CP011073.1_prot_WP_005791792.1_3569	GFAGSETADFVK	23.92	2	1227.58
lcl|NZ_CP011073.1_prot_WP_005791792.1_3569	GFAGSETADFVK	15.79	2	1227.58
lcl|NZ_CP011073.1_prot_WP_005791792.1_3569	GFAGSETADFVK	83.62	2	1227.58
lcl|NZ_CP011073.1_prot_WP_005791792.1_3569	GFAGSETADFVK	60.22	2	1227.58
lcl|NZ_CP011073.1_prot_WP_005791792.1_3569	GFAGSETADFVK	27.11	2	1227.58
lcl|NZ_CP011073.1_prot_WP_005791792.1_3569	GFAGSETADFVK	18.55	2	1227.58
lcl|NZ_CP011073.1_prot_WP_005791792.1_3569	GFAGSETADFVK	81.26	2	1227.58
lcl|NZ_CP011073.1_prot_WP_005791792.1_3569	GFAGSETADFVK	28.87	2	1227.58
lcl|NZ_CP011073.1_prot_WP_005791792.1_3569	EEMNLSYLAAK	38.6	2	1267.61
lcl|NZ_CP011073.1_prot_WP_005791792.1_3569	EEMNLSYLAAK	39.65	2	1267.61
lcl|NZ_CP011073.1_prot_WP_005791792.1_3569	EEMNLSYLAAK	35.62	2	1267.61
lcl|NZ_CP011073.1_prot_WP_005791792.1_3569	EEMNLSYLAAK	65.77	2	1267.61
lcl|NZ_CP011073.1_prot_WP_005791792.1_3569	EEMNLSYLAAK	36.91	2	1267.61
lcl|NZ_CP011073.1_prot_WP_005791792.1_3569	EEMNLSYLAAK	53.76	2	1267.61
lcl|NZ_CP011073.1_prot_WP_005791792.1_3569	EEMNLSYLAAK	53.53	2	1267.61
lcl|NZ_CP011073.1_prot_WP_005791792.1_3569	EEMNLSYLAAK	37.13	2	1267.61
lcl|NZ_CP011073.1_prot_WP_005791792.1_3569	EEMNLSYLAAK	49.13	2	1267.61
lcl|NZ_CP011073.1_prot_WP_005791792.1_3569	EEMNLSYLAAK	55.03	2	1267.61
lcl|NZ_CP011073.1_prot_WP_005791792.1_3569	EEMNLSYLAAK	37.21	2	1267.61
lcl|NZ_CP011073.1_prot_WP_005791792.1_3569	EEMNLSYLAAK	14.46	2	1267.61
lcl|NZ_CP011073.1_prot_WP_005791792.1_3569	EEMNLSYLAAK	51.79	2	1267.61
lcl|NZ_CP011073.1_prot_WP_005791792.1_3569	EEMNLSYLAAK	36.77	2	1267.61
lcl|NZ_CP011073.1_prot_WP_005791792.1_3569	EEMNLSYLAAK	33.78	2	1267.61
lcl|NZ_CP011073.1_prot_WP_005791792.1_3569	EEMNLSYLAAK	70.04	2	1267.61
lcl|NZ_CP011073.1_prot_WP_005791792.1_3569	EEMNLSYLAAK	53.65	2	1267.61
lcl|NZ_CP011073.1_prot_WP_005791792.1_3569	EEMNLSYLAAK	24.13	2	1267.61
lcl|NZ_CP011073.1_prot_WP_005791792.1_3569	EEMNLSYLAAK	51.19	2	1267.61
lcl|NZ_CP011073.1_prot_WP_005791792.1_3569	EEMNLSYLAAK	34.37	2	1267.61
lcl|NZ_CP011073.1_prot_WP_005791792.1_3569	EEMNLSYLAAK	56.49	2	1267.61
lcl|NZ_CP011073.1_prot_WP_005791792.1_3569	EEMNLSYLAAK	20.33	2	1267.62
lcl|NZ_CP011073.1_prot_WP_005791792.1_3569	EEMNLSYLAAK	22.11	2	1267.62
lcl|NZ_CP011073.1_prot_WP_005791792.1_3569	EEMNLSYLAAK	29.31	2	1267.62
lcl|NZ_CP011073.1_prot_WP_005791792.1_3569	EAFAMNAGIINR	62.12	2	1305.65
lcl|NZ_CP011073.1_prot_WP_005791792.1_3569	EAFAMNAGIINR	16.3	2	1305.65
lcl|NZ_CP011073.1_prot_WP_005791792.1_3569	EAFAMNAGIINR	39.16	2	1305.65
lcl|NZ_CP011073.1_prot_WP_005791792.1_3569	EAFAMNAGIINR	14.6	2	1305.65
lcl|NZ_CP011073.1_prot_WP_005791792.1_3569	EAFAMNAGIINR	62.99	2	1305.65
lcl|NZ_CP011073.1_prot_WP_005791792.1_3569	EAFAMNAGIINR	100.46	2	1305.65
lcl|NZ_CP011073.1_prot_WP_005791792.1_3569	EAFAMNAGIINR	60.42	2	1305.65
lcl|NZ_CP011073.1_prot_WP_005791792.1_3569	EAFAMNAGIINR	90.32	2	1305.65
lcl|NZ_CP011073.1_prot_WP_005791792.1_3569	EAFAMNAGIINR	40.09	3	1305.65
lcl|NZ_CP011073.1_prot_WP_005791792.1_3569	EAFAMNAGIINR	82.1	2	1305.65
lcl|NZ_CP011073.1_prot_WP_005791792.1_3569	EAFAMNAGIINR	55.76	2	1305.65
lcl|NZ_CP011073.1_prot_WP_005791792.1_3569	EAFAMNAGIINR	68.91	2	1305.65
lcl|NZ_CP011073.1_prot_WP_005791792.1_3569	EAFAMNAGIINR	23.75	2	1305.65
lcl|NZ_CP011073.1_prot_WP_005791792.1_3569	EAFAMNAGIINR	85.54	2	1305.65
lcl|NZ_CP011073.1_prot_WP_005791792.1_3569	EAFAMNAGIINR	89.1	2	1305.65
lcl|NZ_CP011073.1_prot_WP_005791792.1_3569	EAFAMNAGIINR	40.03	3	1305.65
lcl|NZ_CP011073.1_prot_WP_005791792.1_3569	EAFAMNAGIINR	48.33	2	1305.65
lcl|NZ_CP011073.1_prot_WP_005791792.1_3569	EAFAMNAGIINR	92.08	2	1305.65
lcl|NZ_CP011073.1_prot_WP_005791792.1_3569	EAFAMNAGIINR	58.18	2	1305.65
lcl|NZ_CP011073.1_prot_WP_005791792.1_3569	EAFAMNAGIINR	104.83	2	1305.65
lcl|NZ_CP011073.1_prot_WP_005791792.1_3569	EAFAMNAGIINR	92.76	2	1305.65
lcl|NZ_CP011073.1_prot_WP_005791792.1_3569	EAFAMNAGIINR	50.64	2	1305.65
lcl|NZ_CP011073.1_prot_WP_005791792.1_3569	EAFAMNAGIINR	21.99	3	1305.65
lcl|NZ_CP011073.1_prot_WP_005791792.1_3569	EAFAMNAGIINR	32.02	2	1305.65
lcl|NZ_CP011073.1_prot_WP_005791792.1_3569	EAFAMNAGIINR	46.1	2	1305.65
lcl|NZ_CP011073.1_prot_WP_005791792.1_3569	EAFAMNAGIINR	83.8	2	1305.65
lcl|NZ_CP011073.1_prot_WP_005791792.1_3569	EAFAMNAGIINR	68.74	2	1305.65
lcl|NZ_CP011073.1_prot_WP_005791792.1_3569	EAFAMNAGIINR	31.99	2	1305.65
lcl|NZ_CP011073.1_prot_WP_005791792.1_3569	EAFAMNAGIINR	68.73	2	1305.65
lcl|NZ_CP011073.1_prot_WP_005791792.1_3569	EAFAMNAGIINR	35.75	2	1305.65
lcl|NZ_CP011073.1_prot_WP_005791792.1_3569	EAFAMNAGIINR	28.14	2	1305.65
lcl|NZ_CP011073.1_prot_WP_005791792.1_3569	EAFAMNAGIINR	15.06	2	1305.65
lcl|NZ_CP011073.1_prot_WP_005791792.1_3569	EAFAMNAGIINR	21.86	2	1305.65
lcl|NZ_CP011073.1_prot_WP_005791792.1_3569	EAFAMNAGIINR	27.86	2	1305.66
lcl|NZ_CP011073.1_prot_WP_005791792.1_3569	EAFAMNAGIINR	18.96	2	1305.66
lcl|NZ_CP011073.1_prot_WP_005791792.1_3569	EAFAMNAGIINR	46.41	2	1305.66
lcl|NZ_CP011073.1_prot_WP_005791792.1_3569	EAFAMNAGIINR	39.44	2	1305.66
lcl|NZ_CP011073.1_prot_WP_005791792.1_3569	EAFAMNAGIINR	35.21	2	1305.66
lcl|NZ_CP011073.1_prot_WP_005791792.1_3569	EAFAMNAGIINR	16.77	2	1305.66
lcl|NZ_CP011073.1_prot_WP_005791792.1_3569	EAFAMNAGIINR	23.07	2	1305.66
lcl|NZ_CP011073.1_prot_WP_005791792.1_3569	EAFAMNAGIINR	20.55	2	1321.64	Oxidation (M)
lcl|NZ_CP011073.1_prot_WP_005791792.1_3569	EAFAMNAGIINR	15	2	1321.64	Oxidation (M)
lcl|NZ_CP011073.1_prot_WP_005791792.1_3569	EAFAMNAGIINR	47.51	2	1321.64	Oxidation (M)
lcl|NZ_CP011073.1_prot_WP_005791792.1_3569	EAFAMNAGIINR	16.7	2	1321.64	Oxidation (M)
lcl|NZ_CP011073.1_prot_WP_005791792.1_3569	EAFAMNAGIINR	100.56	2	1321.64	Oxidation (M)
lcl|NZ_CP011073.1_prot_WP_005791792.1_3569	EAFAMNAGIINR	24.68	2	1321.64	Oxidation (M)
lcl|NZ_CP011073.1_prot_WP_005791792.1_3569	EAFAMNAGIINR	44.88	2	1321.64	Oxidation (M)
lcl|NZ_CP011073.1_prot_WP_005791792.1_3569	EAFAMNAGIINR	52.27	2	1321.64	Oxidation (M)
lcl|NZ_CP011073.1_prot_WP_005791792.1_3569	EAFAMNAGIINR	81.92	2	1321.64	Oxidation (M)
lcl|NZ_CP011073.1_prot_WP_005791792.1_3569	EAFAMNAGIINR	22.42	2	1321.64	Oxidation (M)
lcl|NZ_CP011073.1_prot_WP_005791792.1_3569	EAFAMNAGIINR	93.65	2	1321.64	Oxidation (M)
lcl|NZ_CP011073.1_prot_WP_005791792.1_3569	EAFAMNAGIINR	25.59	2	1321.64	Oxidation (M)
lcl|NZ_CP011073.1_prot_WP_005791792.1_3569	EAFAMNAGIINR	47.58	2	1321.64	Oxidation (M)
lcl|NZ_CP011073.1_prot_WP_005791792.1_3569	EAFAMNAGIINR	49.09	2	1321.64	Oxidation (M)
lcl|NZ_CP011073.1_prot_WP_005791792.1_3569	EAFAMNAGIINR	15.55	2	1321.64	Oxidation (M)
lcl|NZ_CP011073.1_prot_WP_005791792.1_3569	EAFAMNAGIINR	81.56	2	1321.64	Oxidation (M)
lcl|NZ_CP011073.1_prot_WP_005791792.1_3569	EAFAMNAGIINR	14.73	2	1321.64	Oxidation (M)
lcl|NZ_CP011073.1_prot_WP_005791792.1_3569	EAFAMNAGIINR	61.44	2	1321.65	Oxidation (M)
lcl|NZ_CP011073.1_prot_WP_005791792.1_3569	EAFAMNAGIINR	73.82	2	1321.65	Oxidation (M)
lcl|NZ_CP011073.1_prot_WP_005791792.1_3569	EAFAMNAGIINR	77.84	2	1321.65	Oxidation (M)
lcl|NZ_CP011073.1_prot_WP_005791792.1_3569	EAFAMNAGIINR	81.88	2	1321.65	Oxidation (M)
lcl|NZ_CP011073.1_prot_WP_005791792.1_3569	EAFAMNAGIINR	94.99	2	1321.65	Oxidation (M)
lcl|NZ_CP011073.1_prot_WP_005791792.1_3569	EAFAMNAGIINR	66.12	2	1321.65	Oxidation (M)
lcl|NZ_CP011073.1_prot_WP_005791792.1_3569	EAFAMNAGIINR	82.92	2	1321.65	Oxidation (M)
lcl|NZ_CP011073.1_prot_WP_005791792.1_3569	EAFAMNAGIINR	76.86	2	1321.65	Oxidation (M)
lcl|NZ_CP011073.1_prot_WP_005791792.1_3569	EAFAMNAGIINR	78.02	2	1321.65	Oxidation (M)
lcl|NZ_CP011073.1_prot_WP_005791792.1_3569	EAFAMNAGIINR	90.02	2	1321.65	Oxidation (M)
lcl|NZ_CP011073.1_prot_WP_005791792.1_3569	EAFAMNAGIINR	72.39	2	1321.65	Oxidation (M)
lcl|NZ_CP011073.1_prot_WP_005791792.1_3569	EAFAMNAGIINR	76.96	2	1321.65	Oxidation (M)
lcl|NZ_CP011073.1_prot_WP_005791792.1_3569	EAFAMNAGIINR	14.39	2	1321.65	Oxidation (M)
lcl|NZ_CP011073.1_prot_WP_005791792.1_3569	EAFAMNAGIINR	15.1	2	1321.65	Oxidation (M)
lcl|NZ_CP011073.1_prot_WP_005791792.1_3569	EAFAMNAGIINR	77.07	2	1321.65	Oxidation (M)
lcl|NZ_CP011073.1_prot_WP_005791792.1_3569	EAFAMNAGIINR	26.36	2	1321.65	Oxidation (M)
lcl|NZ_CP011073.1_prot_WP_005791792.1_3569	EAFAMNAGIINR	75.12	2	1321.65	Oxidation (M)
lcl|NZ_CP011073.1_prot_WP_005791792.1_3569	EAFAMNAGIINR	43.81	3	1321.65	Oxidation (M)
lcl|NZ_CP011073.1_prot_WP_005791792.1_3569	EAFAMNAGIINR	25.52	3	1321.65	Oxidation (M)
lcl|NZ_CP011073.1_prot_WP_005791792.1_3569	EAFAMNAGIINR	50.22	3	1321.65	Oxidation (M)
lcl|NZ_CP011073.1_prot_WP_005791792.1_3569	EAFAMNAGIINR	16.41	3	1321.65	Oxidation (M)
lcl|NZ_CP011073.1_prot_WP_005791792.1_3569	DRISPTLNVAVGK	13.58	3	1368.77
lcl|NZ_CP011073.1_prot_WP_005791792.1_3569	DRISPTLNVAVGK	22.19	3	1368.77
lcl|NZ_CP011073.1_prot_WP_005791792.1_3569	DRISPTLNVAVGK	40.16	3	1368.77
lcl|NZ_CP011073.1_prot_WP_005791792.1_3569	DRISPTLNVAVGK	30.81	3	1368.77
lcl|NZ_CP011073.1_prot_WP_005791792.1_3569	DRISPTLNVAVGK	19.7	3	1368.77
lcl|NZ_CP011073.1_prot_WP_005791792.1_3569	DRISPTLNVAVGK	32.91	3	1368.77
lcl|NZ_CP011073.1_prot_WP_005791792.1_3569	DRISPTLNVAVGK	57.62	2	1368.77
lcl|NZ_CP011073.1_prot_WP_005791792.1_3569	DRISPTLNVAVGK	38.11	2	1368.77
lcl|NZ_CP011073.1_prot_WP_005791792.1_3569	DRISPTLNVAVGK	67.37	2	1368.77
lcl|NZ_CP011073.1_prot_WP_005791792.1_3569	DRISPTLNVAVGK	17.34	2	1368.77
lcl|NZ_CP011073.1_prot_WP_005791792.1_3569	DRISPTLNVAVGK	35.14	2	1368.77
lcl|NZ_CP011073.1_prot_WP_005791792.1_3569	DRISPTLNVAVGK	23.87	3	1368.77
lcl|NZ_CP011073.1_prot_WP_005791792.1_3569	DRISPTLNVAVGK	48.81	3	1368.77
lcl|NZ_CP011073.1_prot_WP_005791792.1_3569	DRISPTLNVAVGK	55.78	3	1368.78
lcl|NZ_CP011073.1_prot_WP_005791792.1_3569	DRISPTLNVAVGK	43.48	3	1368.78
lcl|NZ_CP011073.1_prot_WP_005791792.1_3569	DRISPTLNVAVGK	22.8	3	1368.78
lcl|NZ_CP011073.1_prot_WP_005791792.1_3569	TVFFTIGSSELSPR	13.3	2	1539.79
lcl|NZ_CP011073.1_prot_WP_005791792.1_3569	TVFFTIGSSELSPR	18.19	3	1539.79
lcl|NZ_CP011073.1_prot_WP_005791792.1_3569	TVFFTIGSSELSPR	17.8	2	1539.79
lcl|NZ_CP011073.1_prot_WP_005791792.1_3569	TVFFTIGSSELSPR	20.32	2	1539.79
lcl|NZ_CP011073.1_prot_WP_005791792.1_3569	TVFFTIGSSELSPR	21.26	2	1539.79
lcl|NZ_CP011073.1_prot_WP_005791792.1_3569	TVFFTIGSSELSPR	15.88	2	1539.79
lcl|NZ_CP011073.1_prot_WP_005791792.1_3569	TVFFTIGSSELSPR	50.76	3	1539.79
lcl|NZ_CP011073.1_prot_WP_005791792.1_3569	TVFFTIGSSELSPR	40.66	2	1539.79
lcl|NZ_CP011073.1_prot_WP_005791792.1_3569	TVFFTIGSSELSPR	32.61	2	1539.79
lcl|NZ_CP011073.1_prot_WP_005791792.1_3569	TVFFTIGSSELSPR	45.25	2	1539.79
lcl|NZ_CP011073.1_prot_WP_005791792.1_3569	TVFFTIGSSELSPR	16.78	2	1539.79
lcl|NZ_CP011073.1_prot_WP_005791792.1_3569	TVFFTIGSSELSPR	43.55	2	1539.79
lcl|NZ_CP011073.1_prot_WP_005791792.1_3569	TVFFTIGSSELSPR	25.84	2	1539.79
lcl|NZ_CP011073.1_prot_WP_005791792.1_3569	TVFFTIGSSELSPR	17.67	3	1539.79
lcl|NZ_CP011073.1_prot_WP_005791792.1_3569	TVFFTIGSSELSPR	13.97	2	1539.79
lcl|NZ_CP011073.1_prot_WP_005791792.1_3569	TVFFTIGSSELSPR	40.54	2	1539.79
lcl|NZ_CP011073.1_prot_WP_005791792.1_3569	TVFFTIGSSELSPR	13.27	2	1539.79
lcl|NZ_CP011073.1_prot_WP_005791792.1_3569	TVFFTIGSSELSPR	61.59	2	1539.79
lcl|NZ_CP011073.1_prot_WP_005791792.1_3569	TVFFTIGSSELSPR	91.28	2	1539.79
lcl|NZ_CP011073.1_prot_WP_005791792.1_3569	TVFFTIGSSELSPR	24.56	3	1539.79
lcl|NZ_CP011073.1_prot_WP_005791792.1_3569	TVFFTIGSSELSPR	42.96	2	1539.79
lcl|NZ_CP011073.1_prot_WP_005791792.1_3569	TVFFTIGSSELSPR	45.37	2	1539.79
lcl|NZ_CP011073.1_prot_WP_005791792.1_3569	TVFFTIGSSELSPR	39.49	2	1539.79
lcl|NZ_CP011073.1_prot_WP_005791792.1_3569	TVFFTIGSSELSPR	18.43	2	1539.79
lcl|NZ_CP011073.1_prot_WP_005791792.1_3569	TVFFTIGSSELSPR	39.58	3	1539.79
lcl|NZ_CP011073.1_prot_WP_005791792.1_3569	TVFFTIGSSELSPR	55.72	2	1539.79
lcl|NZ_CP011073.1_prot_WP_005791792.1_3569	TVFFTIGSSELSPR	47.18	2	1539.79
lcl|NZ_CP011073.1_prot_WP_005791792.1_3569	TVFFTIGSSELSPR	27.74	2	1539.79
lcl|NZ_CP011073.1_prot_WP_005791792.1_3569	TVFFTIGSSELSPR	64.11	2	1539.79
lcl|NZ_CP011073.1_prot_WP_005791792.1_3569	TVFFTIGSSELSPR	39.83	2	1539.79
lcl|NZ_CP011073.1_prot_WP_005791792.1_3569	TVFFTIGSSELSPR	17.36	2	1539.79
lcl|NZ_CP011073.1_prot_WP_005791792.1_3569	TVFFTIGSSELSPR	25.91	2	1539.79
lcl|NZ_CP011073.1_prot_WP_005791792.1_3569	TVFFTIGSSELSPR	45.01	2	1539.79
lcl|NZ_CP011073.1_prot_WP_005791792.1_3569	TVFFTIGSSELSPR	90.82	2	1539.79
lcl|NZ_CP011073.1_prot_WP_005791792.1_3569	TVFFTIGSSELSPR	47.53	2	1539.79
lcl|NZ_CP011073.1_prot_WP_005791792.1_3569	TVFFTIGSSELSPR	36.56	2	1539.79
lcl|NZ_CP011073.1_prot_WP_005791792.1_3569	TVFFTIGSSELSPR	70.84	2	1539.79
lcl|NZ_CP011073.1_prot_WP_005791792.1_3569	TVFFTIGSSELSPR	43.54	2	1539.79
lcl|NZ_CP011073.1_prot_WP_005791792.1_3569	TVFFTIGSSELSPR	86.16	2	1539.79
lcl|NZ_CP011073.1_prot_WP_005791792.1_3569	TVFFTIGSSELSPR	61.59	2	1539.79
lcl|NZ_CP011073.1_prot_WP_005791792.1_3569	TVFFTIGSSELSPR	23.52	2	1539.79
lcl|NZ_CP011073.1_prot_WP_005791792.1_3569	TVFFTIGSSELSPR	21.87	2	1539.79
lcl|NZ_CP011073.1_prot_WP_005791792.1_3569	TVFFTIGSSELSPR	26.69	2	1539.79
lcl|NZ_CP011073.1_prot_WP_005791792.1_3569	TVFFTIGSSELSPR	72.85	2	1539.79
lcl|NZ_CP011073.1_prot_WP_005791792.1_3569	TVFFTIGSSELSPR	57.13	2	1539.79
lcl|NZ_CP011073.1_prot_WP_005791792.1_3569	TVFFTIGSSELSPR	18.86	3	1539.79
lcl|NZ_CP011073.1_prot_WP_005791792.1_3569	TVFFTIGSSELSPR	27.45	2	1539.79
lcl|NZ_CP011073.1_prot_WP_005791792.1_3569	TVFFTIGSSELSPR	17.97	3	1539.79
lcl|NZ_CP011073.1_prot_WP_005791792.1_3569	TVFFTIGSSELSPR	44.03	2	1539.79
lcl|NZ_CP011073.1_prot_WP_005791792.1_3569	TVFFTIGSSELSPR	69.34	3	1539.79
lcl|NZ_CP011073.1_prot_WP_005791792.1_3569	TVFFTIGSSELSPR	17.79	2	1539.79
lcl|NZ_CP011073.1_prot_WP_005791792.1_3569	TVFFTIGSSELSPR	35.28	2	1539.79
lcl|NZ_CP011073.1_prot_WP_005791792.1_3569	TVFFTIGSSELSPR	99.09	2	1539.79
lcl|NZ_CP011073.1_prot_WP_005791792.1_3569	TVFFTIGSSELSPR	68.79	3	1539.79
lcl|NZ_CP011073.1_prot_WP_005791792.1_3569	TVFFTIGSSELSPR	30.06	2	1539.79
lcl|NZ_CP011073.1_prot_WP_005791792.1_3569	TVFFTIGSSELSPR	71.19	2	1539.79
lcl|NZ_CP011073.1_prot_WP_005791792.1_3569	TVFFTIGSSELSPR	75.38	2	1539.79
lcl|NZ_CP011073.1_prot_WP_005791792.1_3569	TVFFTIGSSELSPR	46.23	2	1539.79
lcl|NZ_CP011073.1_prot_WP_005791792.1_3569	TVFFTIGSSELSPR	19.15	3	1539.79
lcl|NZ_CP011073.1_prot_WP_005791792.1_3569	TVFFTIGSSELSPR	109.71	2	1539.79
lcl|NZ_CP011073.1_prot_WP_005791792.1_3569	TVFFTIGSSELSPR	72.92	2	1539.79
lcl|NZ_CP011073.1_prot_WP_005791792.1_3569	TVFFTIGSSELSPR	66.55	2	1539.79
lcl|NZ_CP011073.1_prot_WP_005791792.1_3569	TVFFTIGSSELSPR	38.37	2	1539.79
lcl|NZ_CP011073.1_prot_WP_005791792.1_3569	TVFFTIGSSELSPR	65.77	2	1539.79
lcl|NZ_CP011073.1_prot_WP_005791792.1_3569	TVFFTIGSSELSPR	81.13	2	1539.79
lcl|NZ_CP011073.1_prot_WP_005791792.1_3569	TVFFTIGSSELSPR	41.32	3	1539.79
lcl|NZ_CP011073.1_prot_WP_005791792.1_3569	TVFFTIGSSELSPR	71.02	2	1539.79
lcl|NZ_CP011073.1_prot_WP_005791792.1_3569	TVFFTIGSSELSPR	89.36	2	1539.79
lcl|NZ_CP011073.1_prot_WP_005791792.1_3569	TVFFTIGSSELSPR	44.05	2	1539.79
lcl|NZ_CP011073.1_prot_WP_005791792.1_3569	TVFFTIGSSELSPR	47.1	2	1539.79
lcl|NZ_CP011073.1_prot_WP_005791792.1_3569	TVFFTIGSSELSPR	24.48	3	1539.79
lcl|NZ_CP011073.1_prot_WP_005791792.1_3569	TVFFTIGSSELSPR	26.17	2	1539.8
lcl|NZ_CP011073.1_prot_WP_005791792.1_3569	TVFFTIGSSELSPR	107.65	2	1539.8
lcl|NZ_CP011073.1_prot_WP_005791792.1_3569	TVFFTIGSSELSPR	20.16	2	1539.8
lcl|NZ_CP011073.1_prot_WP_005791792.1_3569	TVFFTIGSSELSPR	13.84	3	1539.8
lcl|NZ_CP011073.1_prot_WP_005791792.1_3569	TVFFTIGSSELSPR	27.61	2	1539.8
lcl|NZ_CP011073.1_prot_WP_005791792.1_3569	TVFFTIGSSELSPR	17.41	3	1539.8
lcl|NZ_CP011073.1_prot_WP_005791792.1_3569	TVFFTIGSSELSPR	89.61	2	1539.8
lcl|NZ_CP011073.1_prot_WP_005791792.1_3569	TVFFTIGSSELSPR	16.55	3	1539.8
lcl|NZ_CP011073.1_prot_WP_005791792.1_3569	TVFFTIGSSELSPR	45.98	2	1539.8
lcl|NZ_CP011073.1_prot_WP_005791792.1_3569	TVFFTIGSSELSPR	59.16	3	1539.8
lcl|NZ_CP011073.1_prot_WP_005791792.1_3569	TVFFTIGSSELSPR	81.01	2	1539.8
lcl|NZ_CP011073.1_prot_WP_005791792.1_3569	TVFFTIGSSELSPR	60.91	2	1539.8
lcl|NZ_CP011073.1_prot_WP_005791792.1_3569	TVFFTIGSSELSPR	72.96	2	1539.8
lcl|NZ_CP011073.1_prot_WP_005791792.1_3569	TVFFTIGSSELSPR	91.49	2	1539.8
lcl|NZ_CP011073.1_prot_WP_005791792.1_3569	TVFFTIGSSELSPR	57.46	3	1539.8
lcl|NZ_CP011073.1_prot_WP_005791792.1_3569	TVFFTIGSSELSPR	36.11	3	1539.8
lcl|NZ_CP011073.1_prot_WP_005791792.1_3569	TVFFTIGSSELSPR	62.55	3	1539.8
lcl|NZ_CP011073.1_prot_WP_005791792.1_3569	TVFFTIGSSELSPR	66.46	3	1539.8
lcl|NZ_CP011073.1_prot_WP_005791792.1_3569	TVFFTIGSSELSPR	23.06	3	1539.8
lcl|NZ_CP011073.1_prot_WP_005791792.1_3569	TVFFTIGSSELSPR	34.81	2	1539.8
lcl|NZ_CP011073.1_prot_WP_005791792.1_3569	EAFAMNAGIINRFR	14.27	3	1624.82	Oxidation (M)
lcl|NZ_CP011073.1_prot_WP_005791792.1_3569	HGYDGVASLTAGLTYR	15.17	3	1679.82
lcl|NZ_CP011073.1_prot_WP_005791792.1_3569	HGYDGVASLTAGLTYR	23.29	3	1679.82
lcl|NZ_CP011073.1_prot_WP_005791792.1_3569	HGYDGVASLTAGLTYR	16.99	3	1679.82
lcl|NZ_CP011073.1_prot_WP_005791792.1_3569	HGYDGVASLTAGLTYR	18.45	3	1679.82
lcl|NZ_CP011073.1_prot_WP_005791792.1_3569	HGYDGVASLTAGLTYR	22.97	3	1679.82
lcl|NZ_CP011073.1_prot_WP_005791792.1_3569	HGYDGVASLTAGLTYR	22.44	3	1679.82
lcl|NZ_CP011073.1_prot_WP_005791792.1_3569	HGYDGVASLTAGLTYR	18.23	3	1679.82
lcl|NZ_CP011073.1_prot_WP_005791792.1_3569	HGYDGVASLTAGLTYR	18.02	3	1679.82
lcl|NZ_CP011073.1_prot_WP_005791792.1_3569	HGYDGVASLTAGLTYR	13.44	3	1679.82
lcl|NZ_CP011073.1_prot_WP_005791792.1_3569	HGYDGVASLTAGLTYR	30.5	3	1679.82
lcl|NZ_CP011073.1_prot_WP_005791792.1_3569	HGYDGVASLTAGLTYR	26.15	3	1679.82
lcl|NZ_CP011073.1_prot_WP_005791792.1_3569	HGYDGVASLTAGLTYR	19.98	3	1679.82
lcl|NZ_CP011073.1_prot_WP_005791792.1_3569	HGYDGVASLTAGLTYR	13.26	3	1679.82
lcl|NZ_CP011073.1_prot_WP_005791792.1_3569	HGYDGVASLTAGLTYR	27.42	3	1679.82
lcl|NZ_CP011073.1_prot_WP_005791792.1_3569	HGYDGVASLTAGLTYR	23.36	3	1679.82
lcl|NZ_CP011073.1_prot_WP_005791792.1_3569	HGYDGVASLTAGLTYR	23.82	3	1679.82
lcl|NZ_CP011073.1_prot_WP_005791792.1_3569	HGYDGVASLTAGLTYR	42.94	3	1679.82
lcl|NZ_CP011073.1_prot_WP_005791792.1_3569	HGYDGVASLTAGLTYR	60.28	3	1679.82
lcl|NZ_CP011073.1_prot_WP_005791792.1_3569	HGYDGVASLTAGLTYR	18.87	3	1679.82
lcl|NZ_CP011073.1_prot_WP_005791792.1_3569	HGYDGVASLTAGLTYR	21	3	1679.82
lcl|NZ_CP011073.1_prot_WP_005791792.1_3569	HGYDGVASLTAGLTYR	37.5	3	1679.82
lcl|NZ_CP011073.1_prot_WP_005791792.1_3569	HGYDGVASLTAGLTYR	26	3	1679.82
lcl|NZ_CP011073.1_prot_WP_005791792.1_3569	HGYDGVASLTAGLTYR	24.66	3	1679.82
lcl|NZ_CP011073.1_prot_WP_005791792.1_3569	HGYDGVASLTAGLTYR	39.57	3	1679.82
lcl|NZ_CP011073.1_prot_WP_005791792.1_3569	HGYDGVASLTAGLTYR	63.43	3	1679.82
lcl|NZ_CP011073.1_prot_WP_005791792.1_3569	HGYDGVASLTAGLTYR	22.2	3	1679.82
lcl|NZ_CP011073.1_prot_WP_005791792.1_3569	HGYDGVASLTAGLTYR	33.78	3	1679.82
lcl|NZ_CP011073.1_prot_WP_005791792.1_3569	HGYDGVASLTAGLTYR	14.43	3	1679.82
lcl|NZ_CP011073.1_prot_WP_005791792.1_3569	HGYDGVASLTAGLTYR	13.16	3	1679.82
lcl|NZ_CP011073.1_prot_WP_005791792.1_3569	HGYDGVASLTAGLTYR	27.02	3	1679.82
lcl|NZ_CP011073.1_prot_WP_005791792.1_3569	HGYDGVASLTAGLTYR	22.08	3	1679.82
lcl|NZ_CP011073.1_prot_WP_005791792.1_3569	HGYDGVASLTAGLTYR	20.51	3	1679.82
lcl|NZ_CP011073.1_prot_WP_005791792.1_3569	HGYDGVASLTAGLTYR	13.15	3	1679.82
lcl|NZ_CP011073.1_prot_WP_005791792.1_3569	HGYDGVASLTAGLTYR	16.28	3	1679.82
lcl|NZ_CP011073.1_prot_WP_005791792.1_3569	HGYDGVASLTAGLTYR	34.44	3	1679.82
lcl|NZ_CP011073.1_prot_WP_005791792.1_3569	HGYDGVASLTAGLTYR	23.17	3	1679.82
lcl|NZ_CP011073.1_prot_WP_005791792.1_3569	HGYDGVASLTAGLTYR	60.84	3	1679.82
lcl|NZ_CP011073.1_prot_WP_005791792.1_3569	HGYDGVASLTAGLTYR	17.41	3	1679.82
lcl|NZ_CP011073.1_prot_WP_005791792.1_3569	HGYDGVASLTAGLTYR	17.26	3	1679.82
lcl|NZ_CP011073.1_prot_WP_005791792.1_3569	HGYDGVASLTAGLTYR	14.38	3	1679.82
lcl|NZ_CP011073.1_prot_WP_005791792.1_3569	HGYDGVASLTAGLTYR	29.63	3	1679.82
lcl|NZ_CP011073.1_prot_WP_005791792.1_3569	HGYDGVASLTAGLTYR	25.42	3	1679.82
lcl|NZ_CP011073.1_prot_WP_005791792.1_3569	HGYDGVASLTAGLTYR	16.54	3	1679.82
lcl|NZ_CP011073.1_prot_WP_005791792.1_3569	HGYDGVASLTAGLTYR	21.35	3	1679.82
lcl|NZ_CP011073.1_prot_WP_005791792.1_3569	HGYDGVASLTAGLTYR	14.65	3	1679.82
lcl|NZ_CP011073.1_prot_WP_005791792.1_3569	HGYDGVASLTAGLTYR	17.19	3	1679.82
lcl|NZ_CP011073.1_prot_WP_005791792.1_3569	HGYDGVASLTAGLTYR	29.13	3	1679.82
lcl|NZ_CP011073.1_prot_WP_005791792.1_3569	HGYDGVASLTAGLTYR	16.26	3	1679.82
lcl|NZ_CP011073.1_prot_WP_005791792.1_3569	HGYDGVASLTAGLTYR	35.02	3	1679.82
lcl|NZ_CP011073.1_prot_WP_005791792.1_3569	HGYDGVASLTAGLTYR	43.46	3	1679.82
lcl|NZ_CP011073.1_prot_WP_005791792.1_3569	HGYDGVASLTAGLTYR	41.25	3	1679.82
lcl|NZ_CP011073.1_prot_WP_005791792.1_3569	HGYDGVASLTAGLTYR	18.69	3	1679.82
lcl|NZ_CP011073.1_prot_WP_005791792.1_3569	HGYDGVASLTAGLTYR	64.16	3	1679.82
lcl|NZ_CP011073.1_prot_WP_005791792.1_3569	HGYDGVASLTAGLTYR	58.01	3	1679.82
lcl|NZ_CP011073.1_prot_WP_005791792.1_3569	HGYDGVASLTAGLTYR	18	3	1679.82
lcl|NZ_CP011073.1_prot_WP_005791792.1_3569	HGYDGVASLTAGLTYR	25.41	3	1679.82
lcl|NZ_CP011073.1_prot_WP_005791792.1_3569	HGYDGVASLTAGLTYR	46.29	3	1679.82
lcl|NZ_CP011073.1_prot_WP_005791792.1_3569	HGYDGVASLTAGLTYR	13.22	3	1679.82
lcl|NZ_CP011073.1_prot_WP_005791792.1_3569	HGYDGVASLTAGLTYR	15.88	3	1679.82
lcl|NZ_CP011073.1_prot_WP_005791792.1_3569	HGYDGVASLTAGLTYR	26.68	3	1679.82
lcl|NZ_CP011073.1_prot_WP_005791792.1_3569	HGYDGVASLTAGLTYR	47.93	3	1679.82
lcl|NZ_CP011073.1_prot_WP_005791792.1_3569	HGYDGVASLTAGLTYR	15.49	3	1679.82
lcl|NZ_CP011073.1_prot_WP_005791792.1_3569	HGYDGVASLTAGLTYR	26.5	3	1679.83
lcl|NZ_CP011073.1_prot_WP_005791792.1_3569	HGYDGVASLTAGLTYR	27.05	3	1679.83
lcl|NZ_CP011073.1_prot_WP_005791792.1_3569	HGYDGVASLTAGLTYR	22.08	3	1679.83
lcl|NZ_CP011073.1_prot_WP_005791792.1_3569	HGYDGVASLTAGLTYR	26.16	3	1679.83
lcl|NZ_CP011073.1_prot_WP_005791792.1_3569	HGYDGVASLTAGLTYR	43.52	3	1679.83
lcl|NZ_CP011073.1_prot_WP_005791792.1_3569	HGYDGVASLTAGLTYR	16.79	3	1679.83
lcl|NZ_CP011073.1_prot_WP_005791792.1_3569	HGYDGVASLTAGLTYR	22.67	3	1679.83
lcl|NZ_CP011073.1_prot_WP_005791792.1_3569	HGYDGVASLTAGLTYR	23.23	3	1679.83
lcl|NZ_CP011073.1_prot_WP_005791792.1_3569	HGYDGVASLTAGLTYR	35.46	3	1679.83
lcl|NZ_CP011073.1_prot_WP_005791792.1_3569	HGYDGVASLTAGLTYR	23.86	3	1679.83
lcl|NZ_CP011073.1_prot_WP_005791792.1_3569	HGYDGVASLTAGLTYR	27.94	3	1679.83
lcl|NZ_CP011073.1_prot_WP_005791792.1_3569	HGYDGVASLTAGLTYR	19.99	3	1679.83
lcl|NZ_CP011073.1_prot_WP_005791792.1_3569	HGYDGVASLTAGLTYR	26.16	3	1679.83
lcl|NZ_CP011073.1_prot_WP_005791792.1_3569	HGYDGVASLTAGLTYR	13.48	3	1679.83
lcl|NZ_CP011073.1_prot_WP_005791792.1_3569	HGYDGVASLTAGLTYR	30.86	3	1679.83
lcl|NZ_CP011073.1_prot_WP_005791792.1_3569	HGYDGVASLTAGLTYR	45.78	3	1679.83
lcl|NZ_CP011073.1_prot_WP_005791792.1_3569	HGYDGVASLTAGLTYR	35.11	3	1679.83
lcl|NZ_CP011073.1_prot_WP_005791792.1_3569	HGYDGVASLTAGLTYR	14.39	3	1679.83
lcl|NZ_CP011073.1_prot_WP_005791792.1_3569	HGYDGVASLTAGLTYR	14.16	3	1679.83
lcl|NZ_CP011073.1_prot_WP_005791792.1_3569	HGYDGVASLTAGLTYR	51.25	3	1679.83
lcl|NZ_CP011073.1_prot_WP_005791792.1_3569	HGYDGVASLTAGLTYR	35.23	3	1679.83
lcl|NZ_CP011073.1_prot_WP_005791792.1_3569	HGYDGVASLTAGLTYR	24.78	3	1679.83
lcl|NZ_CP011073.1_prot_WP_005791792.1_3569	HGYDGVASLTAGLTYR	44.87	3	1679.83
lcl|NZ_CP011073.1_prot_WP_005791792.1_3569	HGYDGVASLTAGLTYR	15.11	3	1679.83
lcl|NZ_CP011073.1_prot_WP_005791792.1_3569	HGYDGVASLTAGLTYR	15.18	3	1679.83
lcl|NZ_CP011073.1_prot_WP_005791792.1_3569	HGYDGVASLTAGLTYR	46.02	3	1679.83
lcl|NZ_CP011073.1_prot_WP_005791792.1_3569	HGYDGVASLTAGLTYR	47.24	3	1679.83
lcl|NZ_CP011073.1_prot_WP_005791792.1_3569	HGYDGVASLTAGLTYR	32.18	3	1679.83
lcl|NZ_CP011073.1_prot_WP_005791792.1_3569	HGYDGVASLTAGLTYR	51.09	3	1679.83
lcl|NZ_CP011073.1_prot_WP_005791792.1_3569	HGYDGVASLTAGLTYR	54.85	3	1679.83
lcl|NZ_CP011073.1_prot_WP_005791792.1_3569	HGYDGVASLTAGLTYR	15.36	3	1679.83
lcl|NZ_CP011073.1_prot_WP_005791792.1_3569	HGYDGVASLTAGLTYR	36.53	3	1679.83
lcl|NZ_CP011073.1_prot_WP_005791792.1_3569	HGYDGVASLTAGLTYR	43.71	3	1679.83
lcl|NZ_CP011073.1_prot_WP_005791792.1_3569	HGYDGVASLTAGLTYR	66.17	3	1679.83
lcl|NZ_CP011073.1_prot_WP_005791792.1_3569	HGYDGVASLTAGLTYR	27.97	3	1679.83
lcl|NZ_CP011073.1_prot_WP_005791792.1_3569	HGYDGVASLTAGLTYR	51.63	3	1679.83
lcl|NZ_CP011073.1_prot_WP_005791792.1_3569	HGYDGVASLTAGLTYR	56.19	3	1679.83
lcl|NZ_CP011073.1_prot_WP_005791792.1_3569	HGYDGVASLTAGLTYR	19.13	3	1679.83
lcl|NZ_CP011073.1_prot_WP_005791792.1_3569	HGYDGVASLTAGLTYR	58.08	3	1679.83
lcl|NZ_CP011073.1_prot_WP_005791792.1_3569	HGYDGVASLTAGLTYR	52.18	3	1679.83
lcl|NZ_CP011073.1_prot_WP_005791792.1_3569	HGYDGVASLTAGLTYR	18.33	3	1679.83
lcl|NZ_CP011073.1_prot_WP_005791792.1_3569	HGYDGVASLTAGLTYR	15.43	3	1679.83
lcl|NZ_CP011073.1_prot_WP_005791792.1_3569	HGYDGVASLTAGLTYR	39.43	3	1679.83
lcl|NZ_CP011073.1_prot_WP_005791792.1_3569	HGYDGVASLTAGLTYR	45.52	3	1679.83
lcl|NZ_CP011073.1_prot_WP_005791792.1_3569	HGYDGVASLTAGLTYR	22.35	3	1679.83
lcl|NZ_CP011073.1_prot_WP_005791792.1_3569	HGYDGVASLTAGLTYR	14.37	3	1679.83
lcl|NZ_CP011073.1_prot_WP_005791792.1_3569	HGYDGVASLTAGLTYR	17.08	3	1679.83
lcl|NZ_CP011073.1_prot_WP_005791792.1_3569	HGYDGVASLTAGLTYR	37.7	3	1679.83
lcl|NZ_CP011073.1_prot_WP_005791792.1_3569	HGYDGVASLTAGLTYR	13.07	3	1679.83
lcl|NZ_CP011073.1_prot_WP_005791792.1_3569	HGYDGVASLTAGLTYR	27.35	3	1679.83
lcl|NZ_CP011073.1_prot_WP_005791792.1_3569	HGYDGVASLTAGLTYR	63.51	3	1679.83
lcl|NZ_CP011073.1_prot_WP_005791792.1_3569	HGYDGVASLTAGLTYR	27.95	3	1679.83
lcl|NZ_CP011073.1_prot_WP_005791792.1_3569	HGYDGVASLTAGLTYR	34.4	3	1679.83
lcl|NZ_CP011073.1_prot_WP_005791792.1_3569	HGYDGVASLTAGLTYR	34.51	3	1679.83
lcl|NZ_CP011073.1_prot_WP_005791792.1_3569	HGYDGVASLTAGLTYR	75.57	3	1679.83
lcl|NZ_CP011073.1_prot_WP_005791792.1_3569	HGYDGVASLTAGLTYR	46.43	3	1679.83
lcl|NZ_CP011073.1_prot_WP_005791792.1_3569	HGYDGVASLTAGLTYR	68.87	3	1679.83
lcl|NZ_CP011073.1_prot_WP_005791792.1_3569	HGYDGVASLTAGLTYR	17.3	3	1679.83
lcl|NZ_CP011073.1_prot_WP_005791792.1_3569	HGYDGVASLTAGLTYR	18.4	3	1679.83
lcl|NZ_CP011073.1_prot_WP_005791792.1_3569	HGYDGVASLTAGLTYR	13.43	3	1679.83
lcl|NZ_CP011073.1_prot_WP_005791792.1_3569	HGYDGVASLTAGLTYR	49.36	3	1679.83
lcl|NZ_CP011073.1_prot_WP_005791792.1_3569	HGYDGVASLTAGLTYR	42.19	3	1679.83
lcl|NZ_CP011073.1_prot_WP_005791792.1_3569	HGYDGVASLTAGLTYR	33.67	3	1679.83
lcl|NZ_CP011073.1_prot_WP_005791792.1_3569	HGYDGVASLTAGLTYR	34.5	3	1679.83
lcl|NZ_CP011073.1_prot_WP_005791792.1_3569	HGYDGVASLTAGLTYR	19.94	3	1679.83
lcl|NZ_CP011073.1_prot_WP_005791792.1_3569	HGYDGVASLTAGLTYR	21.08	3	1679.83
lcl|NZ_CP011073.1_prot_WP_005791792.1_3569	HGYDGVASLTAGLTYR	28.68	3	1679.83
lcl|NZ_CP011073.1_prot_WP_005791792.1_3569	HGYDGVASLTAGLTYR	49.49	3	1679.83
lcl|NZ_CP011073.1_prot_WP_005791792.1_3569	HGYDGVASLTAGLTYR	14.8	3	1679.83
lcl|NZ_CP011073.1_prot_WP_005791792.1_3569	HGYDGVASLTAGLTYR	26.79	3	1679.83
lcl|NZ_CP011073.1_prot_WP_005791792.1_3569	HGYDGVASLTAGLTYR	35.51	3	1679.83
lcl|NZ_CP011073.1_prot_WP_005791792.1_3569	HGYDGVASLTAGLTYR	21.92	3	1679.83
lcl|NZ_CP011073.1_prot_WP_005791792.1_3569	HGYDGVASLTAGLTYR	27.37	3	1679.83
lcl|NZ_CP011073.1_prot_WP_005791792.1_3569	HGYDGVASLTAGLTYR	15.36	3	1679.83
lcl|NZ_CP011073.1_prot_WP_005791792.1_3569	HGYDGVASLTAGLTYR	40.74	3	1679.83
lcl|NZ_CP011073.1_prot_WP_005791792.1_3569	HGYDGVASLTAGLTYR	47.6	3	1679.83
lcl|NZ_CP011073.1_prot_WP_005791792.1_3569	HGYDGVASLTAGLTYR	23.32	3	1679.83
lcl|NZ_CP011073.1_prot_WP_005791792.1_3569	HGYDGVASLTAGLTYR	22.35	3	1679.83
lcl|NZ_CP011073.1_prot_WP_005791792.1_3569	HGYDGVASLTAGLTYR	22.62	3	1679.83
lcl|NZ_CP011073.1_prot_WP_005791792.1_3569	HGYDGVASLTAGLTYR	25.05	3	1679.83
lcl|NZ_CP011073.1_prot_WP_005791792.1_3569	HGYDGVASLTAGLTYR	44.06	3	1679.83
lcl|NZ_CP011073.1_prot_WP_005791792.1_3569	HGYDGVASLTAGLTYR	52.78	3	1679.83
lcl|NZ_CP011073.1_prot_WP_005791792.1_3569	HGYDGVASLTAGLTYR	39.51	3	1679.83
lcl|NZ_CP011073.1_prot_WP_005791792.1_3569	HGYDGVASLTAGLTYR	46.81	3	1679.83
lcl|NZ_CP011073.1_prot_WP_005791792.1_3569	HGYDGVASLTAGLTYR	25.62	3	1679.83
lcl|NZ_CP011073.1_prot_WP_005791792.1_3569	HGYDGVASLTAGLTYR	50.57	3	1679.83
lcl|NZ_CP011073.1_prot_WP_005791792.1_3569	HGYDGVASLTAGLTYR	35.8	3	1679.83
lcl|NZ_CP011073.1_prot_WP_005791792.1_3569	HGYDGVASLTAGLTYR	25.37	3	1679.83
lcl|NZ_CP011073.1_prot_WP_005791792.1_3569	HGYDGVASLTAGLTYR	36.45	3	1679.83
lcl|NZ_CP011073.1_prot_WP_005791792.1_3569	HGYDGVASLTAGLTYR	32.73	3	1679.83
lcl|NZ_CP011073.1_prot_WP_005791792.1_3569	HGYDGVASLTAGLTYR	31.64	3	1679.83
lcl|NZ_CP011073.1_prot_WP_005791792.1_3569	HGYDGVASLTAGLTYR	22.95	2	1679.83
lcl|NZ_CP011073.1_prot_WP_005791792.1_3569	HGYDGVASLTAGLTYR	39.47	3	1679.83
lcl|NZ_CP011073.1_prot_WP_005791792.1_3569	HGYDGVASLTAGLTYR	36.28	3	1679.83
lcl|NZ_CP011073.1_prot_WP_005791792.1_3569	HGYDGVASLTAGLTYR	16.08	3	1679.83
lcl|NZ_CP011073.1_prot_WP_005791792.1_3569	HGYDGVASLTAGLTYR	45.35	3	1679.83
lcl|NZ_CP011073.1_prot_WP_005791792.1_3569	HGYDGVASLTAGLTYR	16.88	3	1679.83
lcl|NZ_CP011073.1_prot_WP_005791792.1_3569	HGYDGVASLTAGLTYR	49.76	3	1679.83
lcl|NZ_CP011073.1_prot_WP_005791792.1_3569	HGYDGVASLTAGLTYR	74.7	3	1679.83
lcl|NZ_CP011073.1_prot_WP_005791792.1_3569	HGYDGVASLTAGLTYR	19.06	3	1679.83
lcl|NZ_CP011073.1_prot_WP_005791792.1_3569	HGYDGVASLTAGLTYR	67.84	3	1679.83
lcl|NZ_CP011073.1_prot_WP_005791792.1_3569	HGYDGVASLTAGLTYR	53.94	3	1679.83
lcl|NZ_CP011073.1_prot_WP_005791792.1_3569	HGYDGVASLTAGLTYR	17.54	3	1679.83
lcl|NZ_CP011073.1_prot_WP_005791792.1_3569	HGYDGVASLTAGLTYR	65.57	3	1679.83
lcl|NZ_CP011073.1_prot_WP_005791792.1_3569	HGYDGVASLTAGLTYR	16.72	3	1679.83
lcl|NZ_CP011073.1_prot_WP_005791792.1_3569	HGYDGVASLTAGLTYR	28.17	3	1679.83
lcl|NZ_CP011073.1_prot_WP_005791792.1_3569	HGYDGVASLTAGLTYR	25.47	3	1679.83
lcl|NZ_CP011073.1_prot_WP_005791792.1_3569	HGYDGVASLTAGLTYR	54.71	3	1679.83
lcl|NZ_CP011073.1_prot_WP_005791792.1_3569	HGYDGVASLTAGLTYR	43.41	3	1679.83
lcl|NZ_CP011073.1_prot_WP_005791792.1_3569	HGYDGVASLTAGLTYR	27.38	3	1679.83
lcl|NZ_CP011073.1_prot_WP_005791792.1_3569	HGYDGVASLTAGLTYR	23.88	3	1679.83
lcl|NZ_CP011073.1_prot_WP_005791792.1_3569	HGYDGVASLTAGLTYR	68.46	3	1679.83
lcl|NZ_CP011073.1_prot_WP_005791792.1_3569	HGYDGVASLTAGLTYR	42.93	3	1679.83
lcl|NZ_CP011073.1_prot_WP_005791792.1_3569	HGYDGVASLTAGLTYR	65.54	3	1679.83
lcl|NZ_CP011073.1_prot_WP_005791792.1_3569	HGYDGVASLTAGLTYR	19.42	3	1679.83
lcl|NZ_CP011073.1_prot_WP_005791792.1_3569	HGYDGVASLTAGLTYR	56.2	3	1679.83
lcl|NZ_CP011073.1_prot_WP_005791792.1_3569	HGYDGVASLTAGLTYR	46.85	3	1679.83
lcl|NZ_CP011073.1_prot_WP_005791792.1_3569	HGYDGVASLTAGLTYR	40.78	3	1679.83
lcl|NZ_CP011073.1_prot_WP_005791792.1_3569	HGYDGVASLTAGLTYR	44.52	3	1679.83
lcl|NZ_CP011073.1_prot_WP_005791792.1_3569	HGYDGVASLTAGLTYR	26.96	3	1679.83
lcl|NZ_CP011073.1_prot_WP_005791792.1_3569	HGYDGVASLTAGLTYR	43.57	3	1679.83
lcl|NZ_CP011073.1_prot_WP_005791792.1_3569	HGYDGVASLTAGLTYR	38.69	3	1679.83
lcl|NZ_CP011073.1_prot_WP_005791792.1_3569	HGYDGVASLTAGLTYR	27.6	3	1679.83
lcl|NZ_CP011073.1_prot_WP_005791792.1_3569	HGYDGVASLTAGLTYR	39.31	3	1679.83
lcl|NZ_CP011073.1_prot_WP_005791792.1_3569	HGYDGVASLTAGLTYR	24.41	3	1679.83
lcl|NZ_CP011073.1_prot_WP_005791792.1_3569	HGYDGVASLTAGLTYR	31.99	3	1679.83
lcl|NZ_CP011073.1_prot_WP_005791792.1_3569	HGYDGVASLTAGLTYR	25.25	3	1679.83
lcl|NZ_CP011073.1_prot_WP_005791792.1_3569	HGYDGVASLTAGLTYR	20.94	3	1679.83
lcl|NZ_CP011073.1_prot_WP_005791792.1_3569	HGYDGVASLTAGLTYR	35.4	3	1679.83
lcl|NZ_CP011073.1_prot_WP_005791792.1_3569	HGYDGVASLTAGLTYR	23.39	3	1679.83
lcl|NZ_CP011073.1_prot_WP_005791792.1_3569	HGYDGVASLTAGLTYR	44.74	3	1679.83
lcl|NZ_CP011073.1_prot_WP_005791792.1_3569	HGYDGVASLTAGLTYR	47.52	3	1679.83
lcl|NZ_CP011073.1_prot_WP_005791792.1_3569	HGYDGVASLTAGLTYR	20.23	3	1679.83
lcl|NZ_CP011073.1_prot_WP_005791792.1_3569	HGYDGVASLTAGLTYR	37.2	3	1679.83
lcl|NZ_CP011073.1_prot_WP_005791792.1_3569	HGYDGVASLTAGLTYR	22.67	3	1679.83
lcl|NZ_CP011073.1_prot_WP_005791792.1_3569	HGYDGVASLTAGLTYR	16.05	3	1679.83
lcl|NZ_CP011073.1_prot_WP_005791792.1_3569	HGYDGVASLTAGLTYR	18.04	3	1679.83
lcl|NZ_CP011073.1_prot_WP_005791792.1_3569	HGYDGVASLTAGLTYR	20.31	3	1679.83
lcl|NZ_CP011073.1_prot_WP_005791792.1_3569	HGYDGVASLTAGLTYR	21.1	3	1679.83
lcl|NZ_CP011073.1_prot_WP_005791792.1_3569	HGYDGVASLTAGLTYR	64.8	3	1679.83
lcl|NZ_CP011073.1_prot_WP_005791792.1_3569	HGYDGVASLTAGLTYR	24.56	3	1679.83
lcl|NZ_CP011073.1_prot_WP_005791792.1_3569	HGYDGVASLTAGLTYR	51.22	3	1679.83
lcl|NZ_CP011073.1_prot_WP_005791792.1_3569	HGYDGVASLTAGLTYR	26.93	3	1679.83
lcl|NZ_CP011073.1_prot_WP_005791792.1_3569	HGYDGVASLTAGLTYR	38.56	3	1679.83
lcl|NZ_CP011073.1_prot_WP_005791792.1_3569	HGYDGVASLTAGLTYR	38.48	3	1679.83
lcl|NZ_CP011073.1_prot_WP_005791792.1_3569	HGYDGVASLTAGLTYR	20.03	3	1679.83
lcl|NZ_CP011073.1_prot_WP_005791792.1_3569	HGYDGVASLTAGLTYR	42.63	3	1679.83
lcl|NZ_CP011073.1_prot_WP_005791792.1_3569	HGYDGVASLTAGLTYR	27.92	3	1679.83
lcl|NZ_CP011073.1_prot_WP_005791792.1_3569	HGYDGVASLTAGLTYR	23.74	3	1679.83
lcl|NZ_CP011073.1_prot_WP_005791792.1_3569	HGYDGVASLTAGLTYR	53.32	3	1679.83
lcl|NZ_CP011073.1_prot_WP_005791792.1_3569	HGYDGVASLTAGLTYR	29.24	3	1679.83
lcl|NZ_CP011073.1_prot_WP_005791792.1_3569	HGYDGVASLTAGLTYR	18.09	3	1679.83
lcl|NZ_CP011073.1_prot_WP_005791792.1_3569	HGYDGVASLTAGLTYR	53.7	3	1679.83
lcl|NZ_CP011073.1_prot_WP_005791792.1_3569	HGYDGVASLTAGLTYR	34.71	3	1679.83
lcl|NZ_CP011073.1_prot_WP_005791792.1_3569	HGYDGVASLTAGLTYR	36.79	3	1679.83
lcl|NZ_CP011073.1_prot_WP_005791792.1_3569	HGYDGVASLTAGLTYR	34.7	3	1679.83
lcl|NZ_CP011073.1_prot_WP_005791792.1_3569	HGYDGVASLTAGLTYR	17.95	3	1679.83
lcl|NZ_CP011073.1_prot_WP_005791792.1_3569	HGYDGVASLTAGLTYR	19.19	3	1679.83
lcl|NZ_CP011073.1_prot_WP_005791792.1_3569	HGYDGVASLTAGLTYR	34.01	3	1679.83
lcl|NZ_CP011073.1_prot_WP_005791792.1_3569	HGYDGVASLTAGLTYR	28.06	3	1679.83
lcl|NZ_CP011073.1_prot_WP_005791792.1_3569	HGYDGVASLTAGLTYR	24.36	3	1679.83
lcl|NZ_CP011073.1_prot_WP_005791792.1_3569	HGYDGVASLTAGLTYR	51.19	3	1679.83
lcl|NZ_CP011073.1_prot_WP_005791792.1_3569	HGYDGVASLTAGLTYR	24.21	3	1679.83
lcl|NZ_CP011073.1_prot_WP_005791792.1_3569	HGYDGVASLTAGLTYR	30.73	3	1679.83
lcl|NZ_CP011073.1_prot_WP_005791792.1_3569	HGYDGVASLTAGLTYR	13.3	3	1679.83
lcl|NZ_CP011073.1_prot_WP_005791792.1_3569	HGYDGVASLTAGLTYR	29.8	3	1679.83
lcl|NZ_CP011073.1_prot_WP_005791792.1_3569	HGYDGVASLTAGLTYR	42.63	3	1679.83
lcl|NZ_CP011073.1_prot_WP_005791792.1_3569	HGYDGVASLTAGLTYR	46.36	3	1679.83
lcl|NZ_CP011073.1_prot_WP_005791792.1_3569	HGYDGVASLTAGLTYR	15.94	3	1679.83
lcl|NZ_CP011073.1_prot_WP_005791792.1_3569	HGYDGVASLTAGLTYR	21.27	3	1679.83
lcl|NZ_CP011073.1_prot_WP_005791792.1_3569	HGYDGVASLTAGLTYR	41.15	3	1679.83
lcl|NZ_CP011073.1_prot_WP_005791792.1_3569	HGYDGVASLTAGLTYR	18.37	3	1679.83
lcl|NZ_CP011073.1_prot_WP_005791792.1_3569	HGYDGVASLTAGLTYR	16.35	3	1679.83
lcl|NZ_CP011073.1_prot_WP_005791792.1_3569	HGYDGVASLTAGLTYR	76.34	3	1679.83
lcl|NZ_CP011073.1_prot_WP_005791792.1_3569	HGYDGVASLTAGLTYR	20.63	3	1679.83
lcl|NZ_CP011073.1_prot_WP_005791792.1_3569	HGYDGVASLTAGLTYR	56.66	3	1679.83
lcl|NZ_CP011073.1_prot_WP_005791792.1_3569	HGYDGVASLTAGLTYR	37.24	3	1679.83
lcl|NZ_CP011073.1_prot_WP_005791792.1_3569	HGYDGVASLTAGLTYR	17.15	3	1679.83
lcl|NZ_CP011073.1_prot_WP_005791792.1_3569	HGYDGVASLTAGLTYR	48.29	3	1679.83
lcl|NZ_CP011073.1_prot_WP_005791792.1_3569	HGYDGVASLTAGLTYR	21.98	3	1679.83
lcl|NZ_CP011073.1_prot_WP_005791792.1_3569	HGYDGVASLTAGLTYR	14.3	3	1679.83
lcl|NZ_CP011073.1_prot_WP_005791792.1_3569	HGYDGVASLTAGLTYR	40.37	3	1679.83
lcl|NZ_CP011073.1_prot_WP_005791792.1_3569	HGYDGVASLTAGLTYR	28.6	3	1679.83
lcl|NZ_CP011073.1_prot_WP_005791792.1_3569	HGYDGVASLTAGLTYR	33.02	3	1679.83
lcl|NZ_CP011073.1_prot_WP_005791792.1_3569	HGYDGVASLTAGLTYR	17.34	3	1679.83
lcl|NZ_CP011073.1_prot_WP_005791792.1_3569	HGYDGVASLTAGLTYR	34.44	3	1679.83
lcl|NZ_CP011073.1_prot_WP_005791792.1_3569	HGYDGVASLTAGLTYR	13.1	3	1679.83
lcl|NZ_CP011073.1_prot_WP_005791792.1_3569	HGYDGVASLTAGLTYR	18.75	3	1679.83
lcl|NZ_CP011073.1_prot_WP_005791792.1_3569	HGYDGVASLTAGLTYR	13.77	3	1679.83
lcl|NZ_CP011073.1_prot_WP_005791792.1_3569	HGYDGVASLTAGLTYR	30.29	3	1679.83
lcl|NZ_CP011073.1_prot_WP_005791792.1_3569	HGYDGVASLTAGLTYR	33.34	3	1679.83
lcl|NZ_CP011073.1_prot_WP_005791792.1_3569	HGYDGVASLTAGLTYR	39.53	3	1679.83
lcl|NZ_CP011073.1_prot_WP_005791792.1_3569	HGYDGVASLTAGLTYR	24.66	3	1679.83
lcl|NZ_CP011073.1_prot_WP_005791792.1_3569	HGYDGVASLTAGLTYR	25.87	3	1679.83
lcl|NZ_CP011073.1_prot_WP_005791792.1_3569	HGYDGVASLTAGLTYR	15.64	3	1679.83
lcl|NZ_CP011073.1_prot_WP_005791792.1_3569	HGYDGVASLTAGLTYR	50.53	3	1679.83
lcl|NZ_CP011073.1_prot_WP_005791792.1_3569	HGYDGVASLTAGLTYR	64.56	3	1679.83
lcl|NZ_CP011073.1_prot_WP_005791792.1_3569	HGYDGVASLTAGLTYR	13.66	3	1679.84
lcl|NZ_CP011073.1_prot_WP_005791792.1_3569	HGYDGVASLTAGLTYR	14	3	1679.84
lcl|NZ_CP011073.1_prot_WP_005791792.1_3569	HGYDGVASLTAGLTYR	27.72	3	1679.84
lcl|NZ_CP011073.1_prot_WP_005791792.1_3569	HGYDGVASLTAGLTYR	24.54	3	1679.84
lcl|NZ_CP011073.1_prot_WP_005791792.1_3569	HGYDGVASLTAGLTYR	23.27	3	1679.84
lcl|NZ_CP011073.1_prot_WP_005791792.1_3569	HGYDGVASLTAGLTYR	23.44	3	1679.84
lcl|NZ_CP011073.1_prot_WP_005791792.1_3569	HGYDGVASLTAGLTYR	34.81	3	1679.84
lcl|NZ_CP011073.1_prot_WP_005791792.1_3569	HGYDGVASLTAGLTYR	17.57	3	1679.84
lcl|NZ_CP011073.1_prot_WP_005791792.1_3569	HGYDGVASLTAGLTYR	22.6	3	1679.84
lcl|NZ_CP011073.1_prot_WP_005791792.1_3569	HGYDGVASLTAGLTYR	28.56	3	1679.84
lcl|NZ_CP011073.1_prot_WP_005791792.1_3569	HGYDGVASLTAGLTYR	21.91	3	1679.84
lcl|NZ_CP011073.1_prot_WP_005791792.1_3569	HGYDGVASLTAGLTYR	18.82	3	1679.84
lcl|NZ_CP011073.1_prot_WP_005791792.1_3569	HGYDGVASLTAGLTYR	30.92	3	1679.84
lcl|NZ_CP011073.1_prot_WP_005791792.1_3569	HGYDGVASLTAGLTYR	20.79	3	1679.84
lcl|NZ_CP011073.1_prot_WP_005791792.1_3569	HGYDGVASLTAGLTYR	33.97	3	1679.84
lcl|NZ_CP011073.1_prot_WP_005791792.1_3569	HGYDGVASLTAGLTYR	37.53	3	1679.84
lcl|NZ_CP011073.1_prot_WP_005791792.1_3569	HGYDGVASLTAGLTYR	28.14	3	1679.84
lcl|NZ_CP011073.1_prot_WP_005791792.1_3569	HGYDGVASLTAGLTYR	20.64	3	1679.84
lcl|NZ_CP011073.1_prot_WP_005791792.1_3569	VDAGGGVDKFGKPIYLNR	32.2	3	1905
lcl|NZ_CP011073.1_prot_WP_005791792.1_3569	VDAGGGVDKFGKPIYLNR	28.94	4	1905
lcl|NZ_CP011073.1_prot_WP_005791792.1_3569	VDAGGGVDKFGKPIYLNR	18.33	4	1905
lcl|NZ_CP011073.1_prot_WP_005791792.1_3569	VDAGGGVDKFGKPIYLNR	14.93	4	1905
lcl|NZ_CP011073.1_prot_WP_005791792.1_3569	VDAGGGVDKFGKPIYLNR	15.36	3	1905.01
lcl|NZ_CP011073.1_prot_WP_005791792.1_3569	VDAGGGVDKFGKPIYLNR	35.66	3	1905.01
lcl|NZ_CP011073.1_prot_WP_005791792.1_3569	VDAGGGVDKFGKPIYLNR	15.46	3	1905.01
lcl|NZ_CP011073.1_prot_WP_005791792.1_3569	VDAGGGVDKFGKPIYLNR	25.84	3	1905.01
lcl|NZ_CP011073.1_prot_WP_005791792.1_3569	VDAGGGVDKFGKPIYLNR	24.84	4	1905.01
lcl|NZ_CP011073.1_prot_WP_005791792.1_3569	VDAGGGVDKFGKPIYLNR	24.32	3	1905.01
lcl|NZ_CP011073.1_prot_WP_005791792.1_3569	VDAGGGVDKFGKPIYLNR	20.35	4	1905.01
lcl|NZ_CP011073.1_prot_WP_005791792.1_3569	VDAGGGVDKFGKPIYLNR	70.44	4	1905.01
lcl|NZ_CP011073.1_prot_WP_005791792.1_3569	VDAGGGVDKFGKPIYLNR	73.51	4	1905.01
lcl|NZ_CP011073.1_prot_WP_005791792.1_3569	VDAGGGVDKFGKPIYLNR	70.92	4	1905.01
lcl|NZ_CP011073.1_prot_WP_005791792.1_3569	VDAGGGVDKFGKPIYLNR	51.37	4	1905.01
lcl|NZ_CP011073.1_prot_WP_005791792.1_3569	VDAGGGVDKFGKPIYLNR	18.18	3	1905.01
lcl|NZ_CP011073.1_prot_WP_005791792.1_3569	VDAGGGVDKFGKPIYLNR	60.28	4	1905.01
lcl|NZ_CP011073.1_prot_WP_005791792.1_3569	VDAGGGVDKFGKPIYLNR	71.67	4	1905.01
lcl|NZ_CP011073.1_prot_WP_005791792.1_3569	VDAGGGVDKFGKPIYLNR	16.85	4	1905.01
lcl|NZ_CP011073.1_prot_WP_005791792.1_3569	VDAGGGVDKFGKPIYLNR	66.79	3	1905.01
lcl|NZ_CP011073.1_prot_WP_005791792.1_3569	VDAGGGVDKFGKPIYLNR	61.66	4	1905.01
lcl|NZ_CP011073.1_prot_WP_005791792.1_3569	VDAGGGVDKFGKPIYLNR	67.75	4	1905.01
lcl|NZ_CP011073.1_prot_WP_005791792.1_3569	VDAGGGVDKFGKPIYLNR	76.27	3	1905.02
lcl|NZ_CP011073.1_prot_WP_005791792.1_3569	VDAGGGVDKFGKPIYLNR	39.85	4	1905.02
lcl|NZ_CP011073.1_prot_WP_005791792.1_3569	VDAGGGVDKFGKPIYLNR	23.76	4	1905.02
lcl|NZ_CP011073.1_prot_WP_005791792.1_3569	VDAGGGVDKFGKPIYLNR	15.75	4	1905.02
lcl|NZ_CP011073.1_prot_WP_005791792.1_3569	VDAGGGVDKFGKPIYLNR	37.54	4	1905.02
lcl|NZ_CP011073.1_prot_WP_005791792.1_3569	VDAGGGVDKFGKPIYLNR	79.83	3	1905.02
lcl|NZ_CP011073.1_prot_WP_005791792.1_3569	VDAGGGVDKFGKPIYLNR	29.49	4	1905.02
lcl|NZ_CP011073.1_prot_WP_005791792.1_3569	VDAGGGVDKFGKPIYLNR	43.12	4	1905.02
lcl|NZ_CP011073.1_prot_WP_005791792.1_3569	VDAGGGVDKFGKPIYLNR	35.57	4	1905.02
lcl|NZ_CP011073.1_prot_WP_005791792.1_3569	VDAGGGVDKFGKPIYLNR	67.86	3	1905.02
lcl|NZ_CP011073.1_prot_WP_005791792.1_3569	VDAGGGVDKFGKPIYLNR	77.18	4	1905.02
lcl|NZ_CP011073.1_prot_WP_005791792.1_3569	VDAGGGVDKFGKPIYLNR	39.15	4	1905.02
lcl|NZ_CP011073.1_prot_WP_005791792.1_3569	VDAGGGVDKFGKPIYLNR	29.42	4	1905.02
lcl|NZ_CP011073.1_prot_WP_005791792.1_3569	VDAGGGVDKFGKPIYLNR	25.21	4	1905.02
lcl|NZ_CP011073.1_prot_WP_005791792.1_3569	VDAGGGVDKFGKPIYLNR	20.93	3	1905.02
lcl|NZ_CP011073.1_prot_WP_005791792.1_3569	ISPTLNVAVGKWFTPGLGLR	52.58	3	2125.2
lcl|NZ_CP011073.1_prot_WP_005791792.1_3569	ISPTLNVAVGKWFTPGLGLR	34.36	3	2125.2
lcl|NZ_CP011073.1_prot_WP_005791792.1_3569	ISPTLNVAVGKWFTPGLGLR	59.62	3	2125.21
lcl|NZ_CP011073.1_prot_WP_005791792.1_3569	HGYDGVASLTAGLTYRFPAR	14.63	4	2151.08
lcl|NZ_CP011073.1_prot_WP_005791792.1_3569	HGYDGVASLTAGLTYRFPAR	20.45	4	2151.08
lcl|NZ_CP011073.1_prot_WP_005791792.1_3569	HGYDGVASLTAGLTYRFPAR	16.69	4	2151.08
lcl|NZ_CP011073.1_prot_WP_005791792.1_3569	HGYDGVASLTAGLTYRFPAR	13.16	4	2151.08
lcl|NZ_CP011073.1_prot_WP_005791792.1_3569	HGYDGVASLTAGLTYRFPAR	16.15	4	2151.08
lcl|NZ_CP011073.1_prot_WP_005791792.1_3569	HGYDGVASLTAGLTYRFPAR	37.8	4	2151.08
lcl|NZ_CP011073.1_prot_WP_005791792.1_3569	HGYDGVASLTAGLTYRFPAR	23.32	4	2151.08
lcl|NZ_CP011073.1_prot_WP_005791792.1_3569	HGYDGVASLTAGLTYRFPAR	23.88	4	2151.08
lcl|NZ_CP011073.1_prot_WP_005791792.1_3569	HGYDGVASLTAGLTYRFPAR	18.76	4	2151.08
lcl|NZ_CP011073.1_prot_WP_005791792.1_3569	HGYDGVASLTAGLTYRFPAR	25.44	4	2151.08
lcl|NZ_CP011073.1_prot_WP_005791792.1_3569	HGYDGVASLTAGLTYRFPAR	21.92	4	2151.08
lcl|NZ_CP011073.1_prot_WP_005791792.1_3569	HGYDGVASLTAGLTYRFPAR	23.67	4	2151.08
lcl|NZ_CP011073.1_prot_WP_005791792.1_3569	HGYDGVASLTAGLTYRFPAR	21.73	4	2151.09
lcl|NZ_CP011073.1_prot_WP_005791792.1_3569	HGYDGVASLTAGLTYRFPAR	18.65	4	2151.09
lcl|NZ_CP011073.1_prot_WP_005791792.1_3569	HGYDGVASLTAGLTYRFPAR	18.21	4	2151.09
lcl|NZ_CP011073.1_prot_WP_005791792.1_3569	HGYDGVASLTAGLTYRFPAR	13.69	4	2151.09
lcl|NZ_CP011073.1_prot_WP_005791792.1_3569	HGYDGVASLTAGLTYRFPAR	16.78	4	2151.09
lcl|NZ_CP011073.1_prot_WP_005791792.1_3569	HGYDGVASLTAGLTYRFPAR	16.54	4	2151.09
lcl|NZ_CP011073.1_prot_WP_005791792.1_3569	HGYDGVASLTAGLTYRFPAR	22.5	4	2151.09
lcl|NZ_CP011073.1_prot_WP_005791792.1_3569	HGYDGVASLTAGLTYRFPAR	15.06	4	2151.09
lcl|NZ_CP011073.1_prot_WP_005791792.1_3569	HGYDGVASLTAGLTYRFPAR	15.25	3	2151.09
lcl|NZ_CP011073.1_prot_WP_005791792.1_3569	HGYDGVASLTAGLTYRFPAR	18.6	4	2151.09
lcl|NZ_CP011073.1_prot_WP_005791792.1_3569	HGYDGVASLTAGLTYRFPAR	15.23	4	2151.09
lcl|NZ_CP011073.1_prot_WP_005791792.1_3569	HGYDGVASLTAGLTYRFPAR	19.73	4	2151.09
lcl|NZ_CP011073.1_prot_WP_005791792.1_3569	HGYDGVASLTAGLTYRFPAR	17.98	4	2151.09
lcl|NZ_CP011073.1_prot_WP_005791792.1_3569	HGYDGVASLTAGLTYRFPAR	21.36	4	2151.09
lcl|NZ_CP011073.1_prot_WP_005791792.1_3569	HGYDGVASLTAGLTYRFPAR	28.38	4	2151.09
lcl|NZ_CP011073.1_prot_WP_005791792.1_3569	HGYDGVASLTAGLTYRFPAR	13.81	3	2151.09
lcl|NZ_CP011073.1_prot_WP_005791792.1_3569	HGYDGVASLTAGLTYRFPAR	17.44	4	2151.09
lcl|NZ_CP011073.1_prot_WP_005791792.1_3569	HGYDGVASLTAGLTYRFPAR	24.18	4	2151.09
lcl|NZ_CP011073.1_prot_WP_005791792.1_3569	HGYDGVASLTAGLTYRFPAR	17.51	4	2151.09
lcl|NZ_CP011073.1_prot_WP_005791792.1_3569	HGYDGVASLTAGLTYRFPAR	19.8	4	2151.09
lcl|NZ_CP011073.1_prot_WP_005791792.1_3569	HGYDGVASLTAGLTYRFPAR	18.52	4	2151.09
lcl|NZ_CP011073.1_prot_WP_005791792.1_3569	HGYDGVASLTAGLTYRFPAR	29.55	4	2151.09
lcl|NZ_CP011073.1_prot_WP_005791792.1_3569	HGYDGVASLTAGLTYRFPAR	17.83	4	2151.09
lcl|NZ_CP011073.1_prot_WP_005791792.1_3569	HGYDGVASLTAGLTYRFPAR	19.25	4	2151.09
lcl|NZ_CP011073.1_prot_WP_005791792.1_3569	HGYDGVASLTAGLTYRFPAR	17.81	4	2151.09
lcl|NZ_CP011073.1_prot_WP_005791792.1_3569	HGYDGVASLTAGLTYRFPAR	22.61	4	2151.09
lcl|NZ_CP011073.1_prot_WP_005791792.1_3569	HGYDGVASLTAGLTYRFPAR	13.24	4	2151.09
lcl|NZ_CP011073.1_prot_WP_005791792.1_3569	HGYDGVASLTAGLTYRFPAR	21.71	4	2151.09
lcl|NZ_CP011073.1_prot_WP_005791792.1_3569	HGYDGVASLTAGLTYRFPAR	20.88	4	2151.09
lcl|NZ_CP011073.1_prot_WP_005791792.1_3569	HGYDGVASLTAGLTYRFPAR	21.21	4	2151.09
lcl|NZ_CP011073.1_prot_WP_005791792.1_3569	HGYDGVASLTAGLTYRFPAR	16.51	4	2151.09
lcl|NZ_CP011073.1_prot_WP_005791792.1_3569	HGYDGVASLTAGLTYRFPAR	24.66	4	2151.09
lcl|NZ_CP011073.1_prot_WP_005791792.1_3569	HGYDGVASLTAGLTYRFPAR	13.56	4	2151.09
lcl|NZ_CP011073.1_prot_WP_005791792.1_3569	HGYDGVASLTAGLTYRFPAR	18.61	4	2151.09
lcl|NZ_CP011073.1_prot_WP_005791792.1_3569	HGYDGVASLTAGLTYRFPAR	15.77	4	2151.09
lcl|NZ_CP011073.1_prot_WP_005791792.1_3569	HGYDGVASLTAGLTYRFPAR	13.98	4	2151.09
lcl|NZ_CP011073.1_prot_WP_005791792.1_3569	HGYDGVASLTAGLTYRFPAR	13.18	4	2151.09
lcl|NZ_CP011073.1_prot_WP_005791792.1_3569	HGYDGVASLTAGLTYRFPAR	15.46	4	2151.09
lcl|NZ_CP011073.1_prot_WP_005791792.1_3569	HGYDGVASLTAGLTYRFPAR	22.22	4	2151.09
lcl|NZ_CP011073.1_prot_WP_005791792.1_3569	HGYDGVASLTAGLTYRFPAR	19.17	4	2151.09
lcl|NZ_CP011073.1_prot_WP_005791792.1_3569	HGYDGVASLTAGLTYRFPAR	22.21	4	2151.09
lcl|NZ_CP011073.1_prot_WP_005791792.1_3569	HGYDGVASLTAGLTYRFPAR	19.01	3	2151.09
lcl|NZ_CP011073.1_prot_WP_005791792.1_3569	HGYDGVASLTAGLTYRFPAR	22.87	4	2151.09
lcl|NZ_CP011073.1_prot_WP_005791792.1_3569	HGYDGVASLTAGLTYRFPAR	17.07	4	2151.09
lcl|NZ_CP011073.1_prot_WP_005791792.1_3569	HGYDGVASLTAGLTYRFPAR	15.86	4	2151.1
lcl|NZ_CP011073.1_prot_WP_005791792.1_3569	HGYDGVASLTAGLTYRFPAR	28.17	4	2151.1
lcl|NZ_CP011073.1_prot_WP_005791792.1_3569	HGYDGVASLTAGLTYRFPAR	14.98	4	2151.1
lcl|NZ_CP011073.1_prot_WP_005791792.1_3569	HGYDGVASLTAGLTYRFPAR	14.51	4	2151.1
lcl|NZ_CP011073.1_prot_WP_005791792.1_3569	HGYDGVASLTAGLTYRFPAR	21.99	4	2151.1
lcl|NZ_CP011073.1_prot_WP_005791792.1_3569	HGYDGVASLTAGLTYRFPAR	13.09	4	2151.1
lcl|NZ_CP011073.1_prot_WP_005791792.1_3569	HGYDGVASLTAGLTYRFPAR	16.61	4	2151.1
lcl|NZ_CP011073.1_prot_WP_005791792.1_3569	HGYDGVASLTAGLTYRFPAR	27.97	4	2151.1
lcl|NZ_CP011073.1_prot_WP_005791792.1_3569	HGYDGVASLTAGLTYRFPAR	24.53	4	2151.1
lcl|NZ_CP011073.1_prot_WP_005791792.1_3569	HGYDGVASLTAGLTYRFPAR	16.59	4	2151.1
lcl|NZ_CP011073.1_prot_WP_005791792.1_3569	HGYDGVASLTAGLTYRFPAR	15.46	4	2151.1
lcl|NZ_CP011073.1_prot_WP_005791792.1_3569	HGYDGVASLTAGLTYRFPAR	17.58	4	2151.1
lcl|NZ_CP011073.1_prot_WP_005791792.1_3569	GFARPMPQIISEIELANMR	34.21	3	2172.11
lcl|NZ_CP011073.1_prot_WP_005791792.1_3569	GFARPMPQIISEIELANMR	54.37	3	2172.11
lcl|NZ_CP011073.1_prot_WP_005791792.1_3569	GFARPMPQIISEIELANMR	17.33	3	2172.11
lcl|NZ_CP011073.1_prot_WP_005791792.1_3569	GFARPMPQIISEIELANMR	39.88	3	2172.11
lcl|NZ_CP011073.1_prot_WP_005791792.1_3569	GFARPMPQIISEIELANMR	44.52	3	2172.12
lcl|NZ_CP011073.1_prot_WP_005791792.1_3569	GFARPMPQIISEIELANMR	34.8	3	2172.12
lcl|NZ_CP011073.1_prot_WP_005791792.1_3569	GFARPMPQIISEIELANMR	34.05	3	2172.12
lcl|NZ_CP011073.1_prot_WP_005791792.1_3569	GFARPMPQIISEIELANMR	35.38	3	2172.12
lcl|NZ_CP011073.1_prot_WP_005791792.1_3569	GFARPMPQIISEIELANMR	22.65	3	2172.12
lcl|NZ_CP011073.1_prot_WP_005791792.1_3569	GFARPMPQIISEIELANMR	24.52	3	2172.13
lcl|NZ_CP011073.1_prot_WP_005791792.1_3569	GFARPMPQIISEIELANMR	24.07	3	2172.13
lcl|NZ_CP011073.1_prot_WP_005791792.1_3569	GFARPMPQIISEIELANMR	56.44	3	2188.11	Oxidation (M)
lcl|NZ_CP011073.1_prot_WP_005791792.1_3569	GFARPMPQIISEIELANMR	54.19	3	2188.11	Oxidation (M)
lcl|NZ_CP011073.1_prot_WP_005791792.1_3569	GFARPMPQIISEIELANMR	47.35	3	2188.11	Oxidation (M)
lcl|NZ_CP011073.1_prot_WP_005791792.1_3569	GFARPMPQIISEIELANMR	52.14	3	2188.11	Oxidation (M)
lcl|NZ_CP011073.1_prot_WP_005791792.1_3569	GFARPMPQIISEIELANMR	47.19	3	2188.11	Oxidation (M)
lcl|NZ_CP011073.1_prot_WP_005791792.1_3569	GFARPMPQIISEIELANMR	36.07	3	2188.11	Oxidation (M)
lcl|NZ_CP011073.1_prot_WP_005791792.1_3569	GFARPMPQIISEIELANMR	60.21	3	2188.11	Oxidation (M)
lcl|NZ_CP011073.1_prot_WP_005791792.1_3569	GFARPMPQIISEIELANMR	45.75	3	2188.11	Oxidation (M)
lcl|NZ_CP011073.1_prot_WP_005791792.1_3569	GFARPMPQIISEIELANMR	33.29	3	2188.11	Oxidation (M)
lcl|NZ_CP011073.1_prot_WP_005791792.1_3569	GFARPMPQIISEIELANMR	46.22	3	2188.11	Oxidation (M)
lcl|NZ_CP011073.1_prot_WP_005791792.1_3569	GFARPMPQIISEIELANMR	64.15	3	2188.11	Oxidation (M)
lcl|NZ_CP011073.1_prot_WP_005791792.1_3569	GFARPMPQIISEIELANMR	49.92	3	2188.11	Oxidation (M)
lcl|NZ_CP011073.1_prot_WP_005791792.1_3569	GFARPMPQIISEIELANMR	38.83	3	2188.11	Oxidation (M)
lcl|NZ_CP011073.1_prot_WP_005791792.1_3569	GFARPMPQIISEIELANMR	32.52	3	2188.11	Oxidation (M)
lcl|NZ_CP011073.1_prot_WP_005791792.1_3569	GFARPMPQIISEIELANMR	36.32	3	2188.11	Oxidation (M)
lcl|NZ_CP011073.1_prot_WP_005791792.1_3569	GFARPMPQIISEIELANMR	75.22	3	2188.11	Oxidation (M)
lcl|NZ_CP011073.1_prot_WP_005791792.1_3569	GFARPMPQIISEIELANMR	40.19	3	2188.11	Oxidation (M)
lcl|NZ_CP011073.1_prot_WP_005791792.1_3569	GFARPMPQIISEIELANMR	41	3	2188.11	Oxidation (M)
lcl|NZ_CP011073.1_prot_WP_005791792.1_3569	GFARPMPQIISEIELANMR	60.78	3	2188.12	Oxidation (M)
lcl|NZ_CP011073.1_prot_WP_005791792.1_3569	GFARPMPQIISEIELANMR	42.22	3	2188.12	Oxidation (M)
lcl|NZ_CP011073.1_prot_WP_005791792.1_3569	GFARPMPQIISEIELANMR	72.72	3	2188.12	Oxidation (M)
lcl|NZ_CP011073.1_prot_WP_005791792.1_3569	GFARPMPQIISEIELANMR	56.54	3	2188.12	Oxidation (M)
lcl|NZ_CP011073.1_prot_WP_005791792.1_3569	GFARPMPQIISEIELANMR	87.16	3	2188.12	Oxidation (M)
lcl|NZ_CP011073.1_prot_WP_005791792.1_3569	GFARPMPQIISEIELANMR	62.71	3	2188.12	Oxidation (M)
lcl|NZ_CP011073.1_prot_WP_005791792.1_3569	GFARPMPQIISEIELANMR	40.66	3	2188.12	Oxidation (M)
lcl|NZ_CP011073.1_prot_WP_005791792.1_3569	GFARPMPQIISEIELANMR	22.3	3	2188.12	Oxidation (M)
lcl|NZ_CP011073.1_prot_WP_005791792.1_3569	GFARPMPQIISEIELANMR	71.05	3	2188.12	Oxidation (M)
lcl|NZ_CP011073.1_prot_WP_005791792.1_3569	GFARPMPQIISEIELANMR	19.52	3	2188.12	Oxidation (M)
lcl|NZ_CP011073.1_prot_WP_005791792.1_3569	GFARPMPQIISEIELANMR	89.13	3	2188.12	Oxidation (M)
lcl|NZ_CP011073.1_prot_WP_005791792.1_3569	GFARPMPQIISEIELANMR	48.03	3	2188.12	Oxidation (M)
lcl|NZ_CP011073.1_prot_WP_005791792.1_3569	GFARPMPQIISEIELANMR	21.67	3	2204.1	2 Oxidation (M)
lcl|NZ_CP011073.1_prot_WP_005791792.1_3569	GFARPMPQIISEIELANMR	25.75	3	2204.1	2 Oxidation (M)
lcl|NZ_CP011073.1_prot_WP_005791792.1_3569	GFARPMPQIISEIELANMR	55	3	2204.11	2 Oxidation (M)
lcl|NZ_CP011073.1_prot_WP_005791792.1_3569	GFARPMPQIISEIELANMR	49.11	3	2204.11	2 Oxidation (M)
lcl|NZ_CP011073.1_prot_WP_005791792.1_3569	GFARPMPQIISEIELANMR	29.77	3	2204.11	2 Oxidation (M)
lcl|NZ_CP011073.1_prot_WP_005791792.1_3569	GFARPMPQIISEIELANMR	41.21	3	2204.11	2 Oxidation (M)
lcl|NZ_CP011073.1_prot_WP_005791792.1_3569	GFARPMPQIISEIELANMR	20.16	3	2204.11	2 Oxidation (M)
lcl|NZ_CP011073.1_prot_WP_005791792.1_3569	GFARPMPQIISEIELANMR	33.66	3	2204.11	2 Oxidation (M)
lcl|NZ_CP011073.1_prot_WP_005791792.1_3569	GFARPMPQIISEIELANMR	56.96	3	2204.11	2 Oxidation (M)
lcl|NZ_CP011073.1_prot_WP_005791792.1_3569	GFARPMPQIISEIELANMR	21.92	3	2204.11	2 Oxidation (M)
lcl|NZ_CP011073.1_prot_WP_005791792.1_3569	GFARPMPQIISEIELANMR	25.64	3	2204.11	2 Oxidation (M)
lcl|NZ_CP011073.1_prot_WP_005791792.1_3569	GFARPMPQIISEIELANMR	25.38	3	2204.11	2 Oxidation (M)
lcl|NZ_CP011073.1_prot_WP_005791792.1_3569	GFARPMPQIISEIELANMR	47.88	3	2204.11	2 Oxidation (M)
lcl|NZ_CP011073.1_prot_WP_005791792.1_3569	GFARPMPQIISEIELANMR	20.15	3	2204.11	2 Oxidation (M)
lcl|NZ_CP011073.1_prot_WP_005791792.1_3569	GFARPMPQIISEIELANMR	43.3	3	2204.11	2 Oxidation (M)
lcl|NZ_CP011073.1_prot_WP_005791792.1_3569	GFARPMPQIISEIELANMR	43.14	3	2204.11	2 Oxidation (M)
lcl|NZ_CP011073.1_prot_WP_005791792.1_3569	GFARPMPQIISEIELANMR	23.5	3	2204.11	2 Oxidation (M)
lcl|NZ_CP011073.1_prot_WP_005791792.1_3569	GFARPMPQIISEIELANMR	37.29	3	2204.11	2 Oxidation (M)
lcl|NZ_CP011073.1_prot_WP_005791792.1_3569	GFARPMPQIISEIELANMR	21.48	3	2204.12	2 Oxidation (M)
lcl|NZ_CP011073.1_prot_WP_005791792.1_3569	GFARPMPQIISEIELANMR	47.62	3	2204.12	2 Oxidation (M)
lcl|NZ_CP011073.1_prot_WP_005791792.1_3569	GFARPMPQIISEIELANMR	22.39	3	2204.12	2 Oxidation (M)
lcl|NZ_CP011073.1_prot_WP_005791792.1_3569	GFARPMPQIISEIELANMR	55.78	3	2204.12	2 Oxidation (M)
lcl|NZ_CP011073.1_prot_WP_005791792.1_3569	GFARPMPQIISEIELANMRR	48	4	2328.22
lcl|NZ_CP011073.1_prot_WP_005791792.1_3569	GFARPMPQIISEIELANMRR	23.28	4	2328.22
lcl|NZ_CP011073.1_prot_WP_005791792.1_3569	GFARPMPQIISEIELANMRR	57.4	4	2328.22
lcl|NZ_CP011073.1_prot_WP_005791792.1_3569	GFARPMPQIISEIELANMRR	54.48	4	2328.23
lcl|NZ_CP011073.1_prot_WP_005791792.1_3569	GFARPMPQIISEIELANMRR	53.53	4	2328.23
lcl|NZ_CP011073.1_prot_WP_005791792.1_3569	GFARPMPQIISEIELANMRR	39.07	4	2328.23
lcl|NZ_CP011073.1_prot_WP_005791792.1_3569	GFARPMPQIISEIELANMRR	13.49	4	2344.21	Oxidation (M)
lcl|NZ_CP011073.1_prot_WP_005791792.1_3569	GFARPMPQIISEIELANMRR	62.79	4	2344.21	Oxidation (M)
lcl|NZ_CP011073.1_prot_WP_005791792.1_3569	GFARPMPQIISEIELANMRR	27.43	3	2344.21	Oxidation (M)
lcl|NZ_CP011073.1_prot_WP_005791792.1_3569	GFARPMPQIISEIELANMRR	28.11	4	2344.21	Oxidation (M)
lcl|NZ_CP011073.1_prot_WP_005791792.1_3569	GFARPMPQIISEIELANMRR	13.87	4	2344.21	Oxidation (M)
lcl|NZ_CP011073.1_prot_WP_005791792.1_3569	GFARPMPQIISEIELANMRR	17.15	4	2344.21	Oxidation (M)
lcl|NZ_CP011073.1_prot_WP_005791792.1_3569	GFARPMPQIISEIELANMRR	28.4	4	2344.21	Oxidation (M)
lcl|NZ_CP011073.1_prot_WP_005791792.1_3569	GFARPMPQIISEIELANMRR	13.59	4	2344.21	Oxidation (M)
lcl|NZ_CP011073.1_prot_WP_005791792.1_3569	GFARPMPQIISEIELANMRR	28.76	4	2344.21	Oxidation (M)
lcl|NZ_CP011073.1_prot_WP_005791792.1_3569	GFARPMPQIISEIELANMRR	18.47	4	2344.21	Oxidation (M)
lcl|NZ_CP011073.1_prot_WP_005791792.1_3569	GFARPMPQIISEIELANMRR	22.27	3	2344.21	Oxidation (M)
lcl|NZ_CP011073.1_prot_WP_005791792.1_3569	GFARPMPQIISEIELANMRR	20.27	4	2344.21	Oxidation (M)
lcl|NZ_CP011073.1_prot_WP_005791792.1_3569	GFARPMPQIISEIELANMRR	47.17	4	2344.21	Oxidation (M)
lcl|NZ_CP011073.1_prot_WP_005791792.1_3569	GFARPMPQIISEIELANMRR	38.94	4	2344.22	Oxidation (M)
lcl|NZ_CP011073.1_prot_WP_005791792.1_3569	GFARPMPQIISEIELANMRR	17.2	4	2344.22	Oxidation (M)
lcl|NZ_CP011073.1_prot_WP_005791792.1_3569	GFARPMPQIISEIELANMRR	20.22	4	2344.22	Oxidation (M)
lcl|NZ_CP011073.1_prot_WP_005791792.1_3569	GFARPMPQIISEIELANMRR	29.24	4	2344.22	Oxidation (M)
lcl|NZ_CP011073.1_prot_WP_005791792.1_3569	GFARPMPQIISEIELANMRR	16.59	4	2344.22	Oxidation (M)
lcl|NZ_CP011073.1_prot_WP_005791792.1_3569	GFARPMPQIISEIELANMRR	20.14	4	2344.22	Oxidation (M)
lcl|NZ_CP011073.1_prot_WP_005791792.1_3569	GFARPMPQIISEIELANMRR	54.02	4	2344.22	Oxidation (M)
lcl|NZ_CP011073.1_prot_WP_005791792.1_3569	GFARPMPQIISEIELANMRR	38.03	4	2344.22	Oxidation (M)
lcl|NZ_CP011073.1_prot_WP_005791792.1_3569	GFARPMPQIISEIELANMRR	17.76	4	2344.22	Oxidation (M)
lcl|NZ_CP011073.1_prot_WP_005791792.1_3569	GFARPMPQIISEIELANMRR	31.16	4	2344.22	Oxidation (M)
lcl|NZ_CP011073.1_prot_WP_005791792.1_3569	GFARPMPQIISEIELANMRR	41.72	4	2344.22	Oxidation (M)
lcl|NZ_CP011073.1_prot_WP_005791792.1_3569	GFARPMPQIISEIELANMRR	15.54	4	2344.22	Oxidation (M)
lcl|NZ_CP011073.1_prot_WP_005791792.1_3569	GFARPMPQIISEIELANMRR	27.7	4	2344.22	Oxidation (M)
lcl|NZ_CP011073.1_prot_WP_005791792.1_3569	GFARPMPQIISEIELANMRR	29.63	4	2344.22	Oxidation (M)
lcl|NZ_CP011073.1_prot_WP_005791792.1_3569	GFARPMPQIISEIELANMRR	29.17	4	2344.22	Oxidation (M)
lcl|NZ_CP011073.1_prot_WP_005791792.1_3569	GFARPMPQIISEIELANMRR	15.63	4	2344.22	Oxidation (M)
lcl|NZ_CP011073.1_prot_WP_005791792.1_3569	GFARPMPQIISEIELANMRR	46.86	4	2344.22	Oxidation (M)
lcl|NZ_CP011073.1_prot_WP_005791792.1_3569	GFARPMPQIISEIELANMRR	38.04	4	2344.22	Oxidation (M)
lcl|NZ_CP011073.1_prot_WP_005791792.1_3569	GFARPMPQIISEIELANMRR	55.1	4	2344.22	Oxidation (M)
lcl|NZ_CP011073.1_prot_WP_005791792.1_3569	GFARPMPQIISEIELANMRR	35.69	4	2344.22	Oxidation (M)
lcl|NZ_CP011073.1_prot_WP_005791792.1_3569	GFARPMPQIISEIELANMRR	22.43	4	2344.22	Oxidation (M)
lcl|NZ_CP011073.1_prot_WP_005791792.1_3569	GFARPMPQIISEIELANMRR	22.82	4	2344.22	Oxidation (M)
lcl|NZ_CP011073.1_prot_WP_005791792.1_3569	GFARPMPQIISEIELANMRR	26.74	4	2344.22	Oxidation (M)
lcl|NZ_CP011073.1_prot_WP_005791792.1_3569	GFARPMPQIISEIELANMRR	33.96	4	2344.22	Oxidation (M)
lcl|NZ_CP011073.1_prot_WP_005791792.1_3569	GFARPMPQIISEIELANMRR	21.96	4	2344.22	Oxidation (M)
lcl|NZ_CP011073.1_prot_WP_005791792.1_3569	GFARPMPQIISEIELANMRR	24.24	4	2344.22	Oxidation (M)
lcl|NZ_CP011073.1_prot_WP_005791792.1_3569	GFARPMPQIISEIELANMRR	33.35	4	2344.22	Oxidation (M)
lcl|NZ_CP011073.1_prot_WP_005791792.1_3569	GFARPMPQIISEIELANMRR	16.67	4	2360.2	2 Oxidation (M)
lcl|NZ_CP011073.1_prot_WP_005791792.1_3569	GFARPMPQIISEIELANMRR	14.97	4	2360.2	2 Oxidation (M)
lcl|NZ_CP011073.1_prot_WP_005791792.1_3569	GFARPMPQIISEIELANMRR	28.87	4	2360.21	2 Oxidation (M)
lcl|NZ_CP011073.1_prot_WP_005791792.1_3569	GFARPMPQIISEIELANMRR	33.84	4	2360.21	2 Oxidation (M)
lcl|NZ_CP011073.1_prot_WP_005791792.1_3569	GFARPMPQIISEIELANMRR	21.37	4	2360.21	2 Oxidation (M)
lcl|NZ_CP011073.1_prot_WP_005791792.1_3569	GFARPMPQIISEIELANMRR	14.22	4	2360.21	2 Oxidation (M)
lcl|NZ_CP011073.1_prot_WP_005791792.1_3569	GFARPMPQIISEIELANMRR	44.9	4	2360.21	2 Oxidation (M)
lcl|NZ_CP011073.1_prot_WP_005791792.1_3569	GFARPMPQIISEIELANMRR	18.62	4	2360.21	2 Oxidation (M)
lcl|NZ_CP011073.1_prot_WP_005791792.1_3569	GFARPMPQIISEIELANMRR	15.77	4	2360.21	2 Oxidation (M)
lcl|NZ_CP011073.1_prot_WP_005791792.1_3569	GFARPMPQIISEIELANMRR	30.84	4	2360.21	2 Oxidation (M)
lcl|NZ_CP011073.1_prot_WP_005791792.1_3569	GFARPMPQIISEIELANMRR	14.38	4	2360.21	2 Oxidation (M)
lcl|NZ_CP011073.1_prot_WP_005791792.1_3569	GFARPMPQIISEIELANMRR	22.9	4	2360.21	2 Oxidation (M)
lcl|NZ_CP011073.1_prot_WP_005791792.1_3569	GFARPMPQIISEIELANMRR	21.73	4	2360.21	2 Oxidation (M)
lcl|NZ_CP011073.1_prot_WP_005791792.1_3569	GFARPMPQIISEIELANMRR	32.89	4	2360.21	2 Oxidation (M)
lcl|NZ_CP011073.1_prot_WP_005791792.1_3569	GFARPMPQIISEIELANMRR	23.41	4	2360.21	2 Oxidation (M)
lcl|NZ_CP011073.1_prot_WP_005791792.1_3569	GFARPMPQIISEIELANMRR	21.76	4	2360.21	2 Oxidation (M)
lcl|NZ_CP011073.1_prot_WP_005791792.1_3569	GFARPMPQIISEIELANMRR	27.07	4	2360.21	2 Oxidation (M)
lcl|NZ_CP011073.1_prot_WP_005791792.1_3569	GFARPMPQIISEIELANMRR	32.77	4	2360.21	2 Oxidation (M)
lcl|NZ_CP011073.1_prot_WP_005791792.1_3569	GFARPMPQIISEIELANMRR	13.29	4	2360.21	2 Oxidation (M)
lcl|NZ_CP011073.1_prot_WP_005791792.1_3569	GFARPMPQIISEIELANMRR	17.5	4	2360.21	2 Oxidation (M)
lcl|NZ_CP011073.1_prot_WP_005791792.1_3569	GFARPMPQIISEIELANMRR	26.89	4	2360.21	2 Oxidation (M)
lcl|NZ_CP011073.1_prot_WP_005791792.1_3569	GFARPMPQIISEIELANMRR	15.82	4	2360.21	2 Oxidation (M)
lcl|NZ_CP011073.1_prot_WP_005791792.1_3569	GFARPMPQIISEIELANMRR	27.58	4	2360.21	2 Oxidation (M)
lcl|NZ_CP011073.1_prot_WP_005791792.1_3569	GFARPMPQIISEIELANMRR	22.41	4	2360.22	2 Oxidation (M)
lcl|NZ_CP011073.1_prot_WP_005791792.1_3569	GFARPMPQIISEIELANMRR	20.66	4	2360.22	2 Oxidation (M)
lcl|NZ_CP011073.1_prot_WP_005791792.1_3569	VYEIIPYLGAGFTHSYSKPHR	13.97	3	2434.23
lcl|NZ_CP011073.1_prot_WP_005791792.1_3569	VYEIIPYLGAGFTHSYSKPHR	20.65	3	2434.23
lcl|NZ_CP011073.1_prot_WP_005791792.1_3569	VYEIIPYLGAGFTHSYSKPHR	27.25	3	2434.23
lcl|NZ_CP011073.1_prot_WP_005791792.1_3569	VYEIIPYLGAGFTHSYSKPHR	16	3	2434.23
lcl|NZ_CP011073.1_prot_WP_005791792.1_3569	VYEIIPYLGAGFTHSYSKPHR	14.22	4	2434.23
lcl|NZ_CP011073.1_prot_WP_005791792.1_3569	VYEIIPYLGAGFTHSYSKPHR	24.52	4	2434.23
lcl|NZ_CP011073.1_prot_WP_005791792.1_3569	VYEIIPYLGAGFTHSYSKPHR	20.42	3	2434.24
lcl|NZ_CP011073.1_prot_WP_005791792.1_3569	VYEIIPYLGAGFTHSYSKPHR	24.95	3	2434.24
lcl|NZ_CP011073.1_prot_WP_005791792.1_3569	VYEIIPYLGAGFTHSYSKPHR	37.19	4	2434.24
lcl|NZ_CP011073.1_prot_WP_005791792.1_3569	VYEIIPYLGAGFTHSYSKPHR	19.84	4	2434.24
lcl|NZ_CP011073.1_prot_WP_005791792.1_3569	VYEIIPYLGAGFTHSYSKPHR	37.68	3	2434.24
lcl|NZ_CP011073.1_prot_WP_005791792.1_3569	VYEIIPYLGAGFTHSYSKPHR	20.65	3	2434.24
lcl|NZ_CP011073.1_prot_WP_005791792.1_3569	VYEIIPYLGAGFTHSYSKPHR	14.73	4	2434.24
lcl|NZ_CP011073.1_prot_WP_005791792.1_3569	VYEIIPYLGAGFTHSYSKPHR	30.32	3	2434.24
lcl|NZ_CP011073.1_prot_WP_005791792.1_3569	VYEIIPYLGAGFTHSYSKPHR	38.35	3	2434.24
lcl|NZ_CP011073.1_prot_WP_005791792.1_3569	VYEIIPYLGAGFTHSYSKPHR	49.29	4	2434.24
lcl|NZ_CP011073.1_prot_WP_005791792.1_3569	VYEIIPYLGAGFTHSYSKPHR	33.96	4	2434.24
lcl|NZ_CP011073.1_prot_WP_005791792.1_3569	VYEIIPYLGAGFTHSYSKPHR	83.73	4	2434.24
lcl|NZ_CP011073.1_prot_WP_005791792.1_3569	VYEIIPYLGAGFTHSYSKPHR	24.48	3	2434.24
lcl|NZ_CP011073.1_prot_WP_005791792.1_3569	VYEIIPYLGAGFTHSYSKPHR	69.06	4	2434.24
lcl|NZ_CP011073.1_prot_WP_005791792.1_3569	VYEIIPYLGAGFTHSYSKPHR	27.1	4	2434.24
lcl|NZ_CP011073.1_prot_WP_005791792.1_3569	VYEIIPYLGAGFTHSYSKPHR	42.21	4	2434.24
lcl|NZ_CP011073.1_prot_WP_005791792.1_3569	VYEIIPYLGAGFTHSYSKPHR	40.49	3	2434.24
lcl|NZ_CP011073.1_prot_WP_005791792.1_3569	VYEIIPYLGAGFTHSYSKPHR	70.18	4	2434.24
lcl|NZ_CP011073.1_prot_WP_005791792.1_3569	VYEIIPYLGAGFTHSYSKPHR	37.63	4	2434.24
lcl|NZ_CP011073.1_prot_WP_005791792.1_3569	VYEIIPYLGAGFTHSYSKPHR	68.42	4	2434.24
lcl|NZ_CP011073.1_prot_WP_005791792.1_3569	VYEIIPYLGAGFTHSYSKPHR	32.34	4	2434.24
lcl|NZ_CP011073.1_prot_WP_005791792.1_3569	VYEIIPYLGAGFTHSYSKPHR	41.59	4	2434.24
lcl|NZ_CP011073.1_prot_WP_005791792.1_3569	VYEIIPYLGAGFTHSYSKPHR	14.19	3	2434.24
lcl|NZ_CP011073.1_prot_WP_005791792.1_3569	VYEIIPYLGAGFTHSYSKPHR	57.18	4	2434.24
lcl|NZ_CP011073.1_prot_WP_005791792.1_3569	VYEIIPYLGAGFTHSYSKPHR	56.73	4	2434.24
lcl|NZ_CP011073.1_prot_WP_005791792.1_3569	VYEIIPYLGAGFTHSYSKPHR	81.72	4	2434.24
lcl|NZ_CP011073.1_prot_WP_005791792.1_3569	VYEIIPYLGAGFTHSYSKPHR	31.78	4	2434.24
lcl|NZ_CP011073.1_prot_WP_005791792.1_3569	VYEIIPYLGAGFTHSYSKPHR	66.96	4	2434.24
lcl|NZ_CP011073.1_prot_WP_005791792.1_3569	VYEIIPYLGAGFTHSYSKPHR	51.82	5	2434.24
lcl|NZ_CP011073.1_prot_WP_005791792.1_3569	VYEIIPYLGAGFTHSYSKPHR	26.32	3	2434.24
lcl|NZ_CP011073.1_prot_WP_005791792.1_3569	VYEIIPYLGAGFTHSYSKPHR	39.31	4	2434.24
lcl|NZ_CP011073.1_prot_WP_005791792.1_3569	VYEIIPYLGAGFTHSYSKPHR	29.95	4	2434.24
lcl|NZ_CP011073.1_prot_WP_005791792.1_3569	VYEIIPYLGAGFTHSYSKPHR	38.96	3	2434.24
lcl|NZ_CP011073.1_prot_WP_005791792.1_3569	VYEIIPYLGAGFTHSYSKPHR	52.41	5	2434.24
lcl|NZ_CP011073.1_prot_WP_005791792.1_3569	VYEIIPYLGAGFTHSYSKPHR	46.18	4	2434.24
lcl|NZ_CP011073.1_prot_WP_005791792.1_3569	VYEIIPYLGAGFTHSYSKPHR	38.41	4	2434.24
lcl|NZ_CP011073.1_prot_WP_005791792.1_3569	VYEIIPYLGAGFTHSYSKPHR	88.13	4	2434.24
lcl|NZ_CP011073.1_prot_WP_005791792.1_3569	VYEIIPYLGAGFTHSYSKPHR	68.31	5	2434.24
lcl|NZ_CP011073.1_prot_WP_005791792.1_3569	VYEIIPYLGAGFTHSYSKPHR	24.85	3	2434.24
lcl|NZ_CP011073.1_prot_WP_005791792.1_3569	VYEIIPYLGAGFTHSYSKPHR	20.41	3	2434.24
lcl|NZ_CP011073.1_prot_WP_005791792.1_3569	VYEIIPYLGAGFTHSYSKPHR	73.33	4	2434.24
lcl|NZ_CP011073.1_prot_WP_005791792.1_3569	VYEIIPYLGAGFTHSYSKPHR	83.45	4	2434.24
lcl|NZ_CP011073.1_prot_WP_005791792.1_3569	VYEIIPYLGAGFTHSYSKPHR	25.35	4	2434.24
lcl|NZ_CP011073.1_prot_WP_005791792.1_3569	VYEIIPYLGAGFTHSYSKPHR	74.79	4	2434.24
lcl|NZ_CP011073.1_prot_WP_005791792.1_3569	VYEIIPYLGAGFTHSYSKPHR	28	5	2434.24
lcl|NZ_CP011073.1_prot_WP_005791792.1_3569	VYEIIPYLGAGFTHSYSKPHR	23.1	4	2434.24
lcl|NZ_CP011073.1_prot_WP_005791792.1_3569	VYEIIPYLGAGFTHSYSKPHR	65.35	5	2434.24
lcl|NZ_CP011073.1_prot_WP_005791792.1_3569	VYEIIPYLGAGFTHSYSKPHR	55	4	2434.24
lcl|NZ_CP011073.1_prot_WP_005791792.1_3569	VYEIIPYLGAGFTHSYSKPHR	74.34	4	2434.24
lcl|NZ_CP011073.1_prot_WP_005791792.1_3569	VYEIIPYLGAGFTHSYSKPHR	34.78	5	2434.24
lcl|NZ_CP011073.1_prot_WP_005791792.1_3569	VYEIIPYLGAGFTHSYSKPHR	48.25	5	2434.24
lcl|NZ_CP011073.1_prot_WP_005791792.1_3569	VYEIIPYLGAGFTHSYSKPHR	34.01	4	2434.24
lcl|NZ_CP011073.1_prot_WP_005791792.1_3569	VYEIIPYLGAGFTHSYSKPHR	31.21	3	2434.24
lcl|NZ_CP011073.1_prot_WP_005791792.1_3569	VYEIIPYLGAGFTHSYSKPHR	17.3	3	2434.24
lcl|NZ_CP011073.1_prot_WP_005791792.1_3569	VYEIIPYLGAGFTHSYSKPHR	44.86	4	2434.24
lcl|NZ_CP011073.1_prot_WP_005791792.1_3569	VYEIIPYLGAGFTHSYSKPHR	18.1	4	2434.24
lcl|NZ_CP011073.1_prot_WP_005791792.1_3569	VYEIIPYLGAGFTHSYSKPHR	22.08	3	2434.24
lcl|NZ_CP011073.1_prot_WP_005791792.1_3569	VYEIIPYLGAGFTHSYSKPHR	76.16	4	2434.25
lcl|NZ_CP011073.1_prot_WP_005791792.1_3569	VYEIIPYLGAGFTHSYSKPHR	68.68	5	2434.25
lcl|NZ_CP011073.1_prot_WP_005791792.1_3569	VYEIIPYLGAGFTHSYSKPHR	62.4	5	2434.25
lcl|NZ_CP011073.1_prot_WP_005791792.1_3569	VYEIIPYLGAGFTHSYSKPHR	54.88	5	2434.25
lcl|NZ_CP011073.1_prot_WP_005791792.1_3569	VYEIIPYLGAGFTHSYSKPHR	23.74	3	2434.25
lcl|NZ_CP011073.1_prot_WP_005791792.1_3569	VYEIIPYLGAGFTHSYSKPHR	32.56	4	2434.25
lcl|NZ_CP011073.1_prot_WP_005791792.1_3569	VYEIIPYLGAGFTHSYSKPHR	21.83	4	2434.25
lcl|NZ_CP011073.1_prot_WP_005791792.1_3569	VYEIIPYLGAGFTHSYSKPHR	88.08	4	2434.25
lcl|NZ_CP011073.1_prot_WP_005791792.1_3569	VYEIIPYLGAGFTHSYSKPHR	35.97	5	2434.25
lcl|NZ_CP011073.1_prot_WP_005791792.1_3569	VYEIIPYLGAGFTHSYSKPHR	52.8	5	2434.25
lcl|NZ_CP011073.1_prot_WP_005791792.1_3569	VYEIIPYLGAGFTHSYSKPHR	23.2	4	2434.25
lcl|NZ_CP011073.1_prot_WP_005791792.1_3569	VYEIIPYLGAGFTHSYSKPHR	16.71	4	2434.25
lcl|NZ_CP011073.1_prot_WP_005791792.1_3569	VYEIIPYLGAGFTHSYSKPHR	17.75	4	2434.25
lcl|NZ_CP011073.1_prot_WP_005791792.1_3569	VYEIIPYLGAGFTHSYSKPHR	31.48	4	2434.25
lcl|NZ_CP011073.1_prot_WP_005791792.1_3569	VYEIIPYLGAGFTHSYSKPHR	77.07	4	2434.25
lcl|NZ_CP011073.1_prot_WP_005791792.1_3569	VYEIIPYLGAGFTHSYSKPHR	39.76	4	2434.25
lcl|NZ_CP011073.1_prot_WP_005791792.1_3569	VYEIIPYLGAGFTHSYSKPHR	89.44	4	2434.25
lcl|NZ_CP011073.1_prot_WP_005791792.1_3569	VYEIIPYLGAGFTHSYSKPHR	69.73	4	2434.25
lcl|NZ_CP011073.1_prot_WP_005791792.1_3569	VYEIIPYLGAGFTHSYSKPHR	47.04	5	2434.25
lcl|NZ_CP011073.1_prot_WP_005791792.1_3569	VYEIIPYLGAGFTHSYSKPHR	45.29	5	2434.25
lcl|NZ_CP011073.1_prot_WP_005791792.1_3569	VYEIIPYLGAGFTHSYSKPHR	54.67	4	2434.25
lcl|NZ_CP011073.1_prot_WP_005791792.1_3569	VYEIIPYLGAGFTHSYSKPHR	68.99	4	2434.25
lcl|NZ_CP011073.1_prot_WP_005791792.1_3569	VYEIIPYLGAGFTHSYSKPHR	37.35	3	2434.25
lcl|NZ_CP011073.1_prot_WP_005791792.1_3569	VYEIIPYLGAGFTHSYSKPHR	38.01	3	2434.25
lcl|NZ_CP011073.1_prot_WP_005791792.1_3569	VYEIIPYLGAGFTHSYSKPHR	82.71	4	2434.25
lcl|NZ_CP011073.1_prot_WP_005791792.1_3569	VYEIIPYLGAGFTHSYSKPHR	17.2	3	2434.25
lcl|NZ_CP011073.1_prot_WP_005791792.1_3569	VYEIIPYLGAGFTHSYSKPHR	24.17	3	2434.25
lcl|NZ_CP011073.1_prot_WP_005791792.1_3569	VYEIIPYLGAGFTHSYSKPHR	60.36	4	2434.25
lcl|NZ_CP011073.1_prot_WP_005791792.1_3569	VYEIIPYLGAGFTHSYSKPHR	49.44	5	2434.25
lcl|NZ_CP011073.1_prot_WP_005791792.1_3569	VYEIIPYLGAGFTHSYSKPHR	70.93	5	2434.25
lcl|NZ_CP011073.1_prot_WP_005791792.1_3569	VYEIIPYLGAGFTHSYSKPHR	68.18	4	2434.25
lcl|NZ_CP011073.1_prot_WP_005791792.1_3569	VYEIIPYLGAGFTHSYSKPHR	64.73	5	2434.25
lcl|NZ_CP011073.1_prot_WP_005791792.1_3569	VYEIIPYLGAGFTHSYSKPHR	72.22	4	2434.25
lcl|NZ_CP011073.1_prot_WP_005791792.1_3569	VYEIIPYLGAGFTHSYSKPHR	33.55	4	2434.25
lcl|NZ_CP011073.1_prot_WP_005791792.1_3569	VYEIIPYLGAGFTHSYSKPHR	65.97	4	2434.25
lcl|NZ_CP011073.1_prot_WP_005791792.1_3569	VYEIIPYLGAGFTHSYSKPHR	50.07	4	2434.25
lcl|NZ_CP011073.1_prot_WP_005791792.1_3569	VYEIIPYLGAGFTHSYSKPHR	55.94	5	2434.25
lcl|NZ_CP011073.1_prot_WP_005791792.1_3569	VYEIIPYLGAGFTHSYSKPHR	20.75	4	2434.25
lcl|NZ_CP011073.1_prot_WP_005791792.1_3569	VYEIIPYLGAGFTHSYSKPHR	55.84	4	2434.25
lcl|NZ_CP011073.1_prot_WP_005791792.1_3569	VYEIIPYLGAGFTHSYSKPHR	35.35	4	2434.25
lcl|NZ_CP011073.1_prot_WP_005791792.1_3569	VYEIIPYLGAGFTHSYSKPHR	84.69	4	2434.25
lcl|NZ_CP011073.1_prot_WP_005791792.1_3569	VYEIIPYLGAGFTHSYSKPHR	76.62	4	2434.25
lcl|NZ_CP011073.1_prot_WP_005791792.1_3569	VYEIIPYLGAGFTHSYSKPHR	71.02	4	2434.25
lcl|NZ_CP011073.1_prot_WP_005791792.1_3569	VYEIIPYLGAGFTHSYSKPHR	59.36	5	2434.25
lcl|NZ_CP011073.1_prot_WP_005791792.1_3569	VYEIIPYLGAGFTHSYSKPHR	73.17	4	2434.25
lcl|NZ_CP011073.1_prot_WP_005791792.1_3569	VYEIIPYLGAGFTHSYSKPHR	23.12	4	2434.25
lcl|NZ_CP011073.1_prot_WP_005791792.1_3569	VYEIIPYLGAGFTHSYSKPHR	50.57	4	2434.25
lcl|NZ_CP011073.1_prot_WP_005791792.1_3569	VYEIIPYLGAGFTHSYSKPHR	37.86	3	2434.25
lcl|NZ_CP011073.1_prot_WP_005791792.1_3569	VYEIIPYLGAGFTHSYSKPHR	69.01	5	2434.25
lcl|NZ_CP011073.1_prot_WP_005791792.1_3569	VYEIIPYLGAGFTHSYSKPHR	19.64	4	2434.25
lcl|NZ_CP011073.1_prot_WP_005791792.1_3569	VYEIIPYLGAGFTHSYSKPHR	36.86	4	2434.25
lcl|NZ_CP011073.1_prot_WP_005791792.1_3569	VYEIIPYLGAGFTHSYSKPHR	67.41	5	2434.25
lcl|NZ_CP011073.1_prot_WP_005791792.1_3569	VYEIIPYLGAGFTHSYSKPHR	73.52	5	2434.25
lcl|NZ_CP011073.1_prot_WP_005791792.1_3569	VYEIIPYLGAGFTHSYSKPHR	71.74	4	2434.25
lcl|NZ_CP011073.1_prot_WP_005791792.1_3569	VYEIIPYLGAGFTHSYSKPHR	14.85	3	2434.25
lcl|NZ_CP011073.1_prot_WP_005791792.1_3569	VYEIIPYLGAGFTHSYSKPHR	19.41	4	2434.25
lcl|NZ_CP011073.1_prot_WP_005791792.1_3569	VYEIIPYLGAGFTHSYSKPHR	87.58	5	2434.25
lcl|NZ_CP011073.1_prot_WP_005791792.1_3569	VYEIIPYLGAGFTHSYSKPHR	59.45	5	2434.25
lcl|NZ_CP011073.1_prot_WP_005791792.1_3569	VYEIIPYLGAGFTHSYSKPHR	46.74	5	2434.25
lcl|NZ_CP011073.1_prot_WP_005791792.1_3569	VYEIIPYLGAGFTHSYSKPHR	80.82	4	2434.25
lcl|NZ_CP011073.1_prot_WP_005791792.1_3569	VYEIIPYLGAGFTHSYSKPHR	42.54	4	2434.25
lcl|NZ_CP011073.1_prot_WP_005791792.1_3569	VYEIIPYLGAGFTHSYSKPHR	37.68	5	2434.25
lcl|NZ_CP011073.1_prot_WP_005791792.1_3569	VYEIIPYLGAGFTHSYSKPHR	83.48	4	2434.25
lcl|NZ_CP011073.1_prot_WP_005791792.1_3569	VYEIIPYLGAGFTHSYSKPHR	76.51	4	2434.25
lcl|NZ_CP011073.1_prot_WP_005791792.1_3569	VYEIIPYLGAGFTHSYSKPHR	76.41	4	2434.25
lcl|NZ_CP011073.1_prot_WP_005791792.1_3569	VYEIIPYLGAGFTHSYSKPHR	73.27	4	2434.25
lcl|NZ_CP011073.1_prot_WP_005791792.1_3569	VYEIIPYLGAGFTHSYSKPHR	59.1	5	2434.25
lcl|NZ_CP011073.1_prot_WP_005791792.1_3569	VYEIIPYLGAGFTHSYSKPHR	24.37	4	2434.25
lcl|NZ_CP011073.1_prot_WP_005791792.1_3569	VYEIIPYLGAGFTHSYSKPHR	25.55	5	2434.25
lcl|NZ_CP011073.1_prot_WP_005791792.1_3569	VYEIIPYLGAGFTHSYSKPHR	29.72	4	2434.26
lcl|NZ_CP011073.1_prot_WP_005791792.1_3569	EFPDTQYTVYGYADSATGTPAFNK	19.05	3	2642.18
lcl|NZ_CP011073.1_prot_WP_005791792.1_3569	EFPDTQYTVYGYADSATGTPAFNK	16.26	3	2642.18
lcl|NZ_CP011073.1_prot_WP_005791792.1_3569	TVFFTIGSSELSPREEMNLSYLAAK	16.2	3	2789.37
lcl|NZ_CP011073.1_prot_WP_005791792.1_3569	TVFFTIGSSELSPREEMNLSYLAAK	14.03	3	2789.39
lcl|NZ_CP011073.1_prot_WP_005791792.1_3569	TVFFTIGSSELSPREEMNLSYLAAK	54.38	3	2789.39
lcl|NZ_CP011073.1_prot_WP_005791792.1_3569	TVFFTIGSSELSPREEMNLSYLAAK	43.06	3	2789.39
lcl|NZ_CP011073.1_prot_WP_005791792.1_3569	TVFFTIGSSELSPREEMNLSYLAAK	44.17	3	2789.39
lcl|NZ_CP011073.1_prot_WP_005791792.1_3569	TVFFTIGSSELSPREEMNLSYLAAK	51.59	3	2789.39
lcl|NZ_CP011073.1_prot_WP_005791792.1_3569	TVFFTIGSSELSPREEMNLSYLAAK	28.06	3	2789.39
lcl|NZ_CP011073.1_prot_WP_005791792.1_3569	TVFFTIGSSELSPREEMNLSYLAAK	15.6	3	2789.39
lcl|NZ_CP011073.1_prot_WP_005791792.1_3569	TVFFTIGSSELSPREEMNLSYLAAK	58.39	3	2789.39
lcl|NZ_CP011073.1_prot_WP_005791792.1_3569	TVFFTIGSSELSPREEMNLSYLAAK	49.07	3	2789.39
lcl|NZ_CP011073.1_prot_WP_005791792.1_3569	TVFFTIGSSELSPREEMNLSYLAAK	15.4	3	2789.39
lcl|NZ_CP011073.1_prot_WP_005791792.1_3569	TVFFTIGSSELSPREEMNLSYLAAK	49.21	3	2789.39
lcl|NZ_CP011073.1_prot_WP_005791792.1_3569	TVFFTIGSSELSPREEMNLSYLAAK	18.7	3	2789.39
lcl|NZ_CP011073.1_prot_WP_005791792.1_3569	TVFFTIGSSELSPREEMNLSYLAAK	41.35	3	2789.39
lcl|NZ_CP011073.1_prot_WP_005791792.1_3569	TVFFTIGSSELSPREEMNLSYLAAK	36.09	3	2789.39
lcl|NZ_CP011073.1_prot_WP_005791792.1_3569	TVFFTIGSSELSPREEMNLSYLAAK	31.26	3	2789.39
lcl|NZ_CP011073.1_prot_WP_005791792.1_3569	TVFFTIGSSELSPREEMNLSYLAAK	15.88	3	2789.39
lcl|NZ_CP011073.1_prot_WP_005791792.1_3569	TVFFTIGSSELSPREEMNLSYLAAK	17.75	3	2789.4
lcl|NZ_CP011073.1_prot_WP_005791792.1_3569	TVFFTIGSSELSPREEMNLSYLAAK	46.82	3	2789.4
lcl|NZ_CP011073.1_prot_WP_005791792.1_3569	TVFFTIGSSELSPREEMNLSYLAAK	22.59	3	2789.4
lcl|NZ_CP011073.1_prot_WP_005791792.1_3569	TVFFTIGSSELSPREEMNLSYLAAK	60.64	3	2789.4
lcl|NZ_CP011073.1_prot_WP_005791792.1_3569	TVFFTIGSSELSPREEMNLSYLAAK	14.83	3	2789.4
lcl|NZ_CP011073.1_prot_WP_005791792.1_3569	TVFFTIGSSELSPREEMNLSYLAAK	21.22	3	2789.4
lcl|NZ_CP011073.1_prot_WP_005791792.1_3569	TVFFTIGSSELSPREEMNLSYLAAK	14.61	3	2789.42
lcl|NZ_CP011073.1_prot_WP_005791792.1_3569	TVFFTIGSSELSPREEMNLSYLAAK	33.32	3	2805.37	Oxidation (M)
lcl|NZ_CP011073.1_prot_WP_005791792.1_3569	TVFFTIGSSELSPREEMNLSYLAAK	31.72	3	2805.37	Oxidation (M)
lcl|NZ_CP011073.1_prot_WP_005791792.1_3569	TVFFTIGSSELSPREEMNLSYLAAK	20.02	3	2805.37	Oxidation (M)
lcl|NZ_CP011073.1_prot_WP_005791792.1_3569	TVFFTIGSSELSPREEMNLSYLAAK	24.16	3	2805.38	Oxidation (M)
lcl|NZ_CP011073.1_prot_WP_005791792.1_3569	TVFFTIGSSELSPREEMNLSYLAAK	29.58	3	2805.38	Oxidation (M)
lcl|NZ_CP011073.1_prot_WP_005791792.1_3569	TVFFTIGSSELSPREEMNLSYLAAK	17.92	3	2805.38	Oxidation (M)
lcl|NZ_CP011073.1_prot_WP_005791792.1_3569	TVFFTIGSSELSPREEMNLSYLAAK	40.54	3	2805.38	Oxidation (M)
lcl|NZ_CP011073.1_prot_WP_005791792.1_3569	TVFFTIGSSELSPREEMNLSYLAAK	17.99	3	2805.38	Oxidation (M)
lcl|NZ_CP011073.1_prot_WP_005791792.1_3569	TVFFTIGSSELSPREEMNLSYLAAK	45.21	3	2805.38	Oxidation (M)
lcl|NZ_CP011073.1_prot_WP_005791792.1_3569	TVFFTIGSSELSPREEMNLSYLAAK	41.26	3	2805.38	Oxidation (M)
lcl|NZ_CP011073.1_prot_WP_005791792.1_3569	TVFFTIGSSELSPREEMNLSYLAAK	23.24	3	2805.38	Oxidation (M)
lcl|NZ_CP011073.1_prot_WP_005791792.1_3569	TVFFTIGSSELSPREEMNLSYLAAK	51.53	3	2805.38	Oxidation (M)
lcl|NZ_CP011073.1_prot_WP_005791792.1_3569	TVFFTIGSSELSPREEMNLSYLAAK	52.52	3	2805.38	Oxidation (M)
lcl|NZ_CP011073.1_prot_WP_005791792.1_3569	TVFFTIGSSELSPREEMNLSYLAAK	25.27	3	2805.38	Oxidation (M)
lcl|NZ_CP011073.1_prot_WP_005791792.1_3569	TVFFTIGSSELSPREEMNLSYLAAK	62.32	3	2805.38	Oxidation (M)
lcl|NZ_CP011073.1_prot_WP_005791792.1_3569	TVFFTIGSSELSPREEMNLSYLAAK	73.63	3	2805.38	Oxidation (M)
lcl|NZ_CP011073.1_prot_WP_005791792.1_3569	TVFFTIGSSELSPREEMNLSYLAAK	15.44	3	2805.38	Oxidation (M)
lcl|NZ_CP011073.1_prot_WP_005791792.1_3569	TVFFTIGSSELSPREEMNLSYLAAK	20.18	3	2805.38	Oxidation (M)
lcl|NZ_CP011073.1_prot_WP_005791792.1_3569	TVFFTIGSSELSPREEMNLSYLAAK	22.24	3	2805.38	Oxidation (M)
lcl|NZ_CP011073.1_prot_WP_005791792.1_3569	TVFFTIGSSELSPREEMNLSYLAAK	28.51	3	2805.38	Oxidation (M)
lcl|NZ_CP011073.1_prot_WP_005791792.1_3569	TVFFTIGSSELSPREEMNLSYLAAK	58.99	3	2805.38	Oxidation (M)
lcl|NZ_CP011073.1_prot_WP_005791792.1_3569	TVFFTIGSSELSPREEMNLSYLAAK	71.06	3	2805.38	Oxidation (M)
lcl|NZ_CP011073.1_prot_WP_005791792.1_3569	TVFFTIGSSELSPREEMNLSYLAAK	24.64	3	2805.38	Oxidation (M)
lcl|NZ_CP011073.1_prot_WP_005791792.1_3569	TVFFTIGSSELSPREEMNLSYLAAK	69.35	3	2805.39	Oxidation (M)
lcl|NZ_CP011073.1_prot_WP_005791792.1_3569	TVFFTIGSSELSPREEMNLSYLAAK	19.08	3	2805.39	Oxidation (M)
lcl|NZ_CP011073.1_prot_WP_005791792.1_3569	TVFFTIGSSELSPREEMNLSYLAAK	42.78	3	2805.39	Oxidation (M)
lcl|NZ_CP011073.1_prot_WP_005791792.1_3569	TVFFTIGSSELSPREEMNLSYLAAK	79.2	3	2805.39	Oxidation (M)
lcl|NZ_CP011073.1_prot_WP_005791792.1_3569	TVFFTIGSSELSPREEMNLSYLAAK	28.21	3	2805.39	Oxidation (M)
lcl|NZ_CP011073.1_prot_WP_005791792.1_3569	TVFFTIGSSELSPREEMNLSYLAAK	89.93	3	2805.39	Oxidation (M)
lcl|NZ_CP011073.1_prot_WP_005791792.1_3569	TVFFTIGSSELSPREEMNLSYLAAK	43	3	2805.39	Oxidation (M)
lcl|NZ_CP011073.1_prot_WP_005791792.1_3569	TVFFTIGSSELSPREEMNLSYLAAK	59.69	3	2805.39	Oxidation (M)
lcl|NZ_CP011073.1_prot_WP_005791792.1_3569	TVFFTIGSSELSPREEMNLSYLAAK	70.38	3	2805.39	Oxidation (M)
lcl|NZ_CP011073.1_prot_WP_005791792.1_3569	TVFFTIGSSELSPREEMNLSYLAAK	73.25	3	2805.39	Oxidation (M)
lcl|NZ_CP011073.1_prot_WP_005791792.1_3569	TVFFTIGSSELSPREEMNLSYLAAK	62.31	3	2805.39	Oxidation (M)
lcl|NZ_CP011073.1_prot_WP_005791792.1_3569	TVFFTIGSSELSPREEMNLSYLAAK	70.62	3	2805.39	Oxidation (M)
lcl|NZ_CP011073.1_prot_WP_005791792.1_3569	TVFFTIGSSELSPREEMNLSYLAAK	48	3	2805.39	Oxidation (M)
lcl|NZ_CP011073.1_prot_WP_005791792.1_3569	TVFFTIGSSELSPREEMNLSYLAAK	73.63	3	2805.39	Oxidation (M)
lcl|NZ_CP011073.1_prot_WP_005791792.1_3569	TVFFTIGSSELSPREEMNLSYLAAK	73.62	3	2805.39	Oxidation (M)
lcl|NZ_CP011073.1_prot_WP_005791792.1_3569	TVFFTIGSSELSPREEMNLSYLAAK	63.43	3	2805.39	Oxidation (M)
lcl|NZ_CP011073.1_prot_WP_005791792.1_3569	TVFFTIGSSELSPREEMNLSYLAAK	71.24	3	2805.39	Oxidation (M)
lcl|NZ_CP011073.1_prot_WP_005791792.1_3569	TVFFTIGSSELSPREEMNLSYLAAK	50.27	3	2805.4	Oxidation (M)
lcl|NZ_CP011073.1_prot_WP_005791792.1_3569	TVFFTIGSSELSPREEMNLSYLAAK	20.81	3	2805.4	Oxidation (M)
lcl|NZ_CP011073.1_prot_WP_005791792.1_3569	TVFFTIGSSELSPREEMNLSYLAAK	62.68	3	2805.4	Oxidation (M)
lcl|NZ_CP011073.1_prot_WP_005791792.1_3569	TVFFTIGSSELSPREEMNLSYLAAK	64.46	3	2805.4	Oxidation (M)
lcl|NZ_CP011073.1_prot_WP_005791792.1_3569	TVFFTIGSSELSPREEMNLSYLAAK	44.77	3	2805.4	Oxidation (M)
lcl|NZ_CP011073.1_prot_WP_005791792.1_3569	MKEFPDTQYTVYGYADSATGTPAFNK	100.32	3	2901.31
lcl|NZ_CP011073.1_prot_WP_005791792.1_3569	MKEFPDTQYTVYGYADSATGTPAFNK	107.24	3	2901.31
lcl|NZ_CP011073.1_prot_WP_005791792.1_3569	MKEFPDTQYTVYGYADSATGTPAFNK	24.36	3	2901.31
lcl|NZ_CP011073.1_prot_WP_005791792.1_3569	MKEFPDTQYTVYGYADSATGTPAFNK	26.36	3	2901.31
lcl|NZ_CP011073.1_prot_WP_005791792.1_3569	MKEFPDTQYTVYGYADSATGTPAFNK	15.42	3	2901.32
lcl|NZ_CP011073.1_prot_WP_005791792.1_3569	MKEFPDTQYTVYGYADSATGTPAFNK	60.58	3	2901.32
lcl|NZ_CP011073.1_prot_WP_005791792.1_3569	MKEFPDTQYTVYGYADSATGTPAFNK	18.27	3	2901.32
lcl|NZ_CP011073.1_prot_WP_005791792.1_3569	MKEFPDTQYTVYGYADSATGTPAFNK	17.17	3	2901.32
lcl|NZ_CP011073.1_prot_WP_005791792.1_3569	MKEFPDTQYTVYGYADSATGTPAFNK	33.11	3	2901.32
lcl|NZ_CP011073.1_prot_WP_005791792.1_3569	MKEFPDTQYTVYGYADSATGTPAFNK	77.93	3	2901.32
lcl|NZ_CP011073.1_prot_WP_005791792.1_3569	MKEFPDTQYTVYGYADSATGTPAFNK	32.77	3	2901.32
lcl|NZ_CP011073.1_prot_WP_005791792.1_3569	MKEFPDTQYTVYGYADSATGTPAFNK	73.94	3	2901.32
lcl|NZ_CP011073.1_prot_WP_005791792.1_3569	MKEFPDTQYTVYGYADSATGTPAFNK	19.52	3	2917.29	Oxidation (M)
lcl|NZ_CP011073.1_prot_WP_005791792.1_3569	MKEFPDTQYTVYGYADSATGTPAFNK	56.47	3	2917.3	Oxidation (M)
lcl|NZ_CP011073.1_prot_WP_005791792.1_3569	MKEFPDTQYTVYGYADSATGTPAFNK	16.07	3	2917.3	Oxidation (M)
lcl|NZ_CP011073.1_prot_WP_005791792.1_3569	MKEFPDTQYTVYGYADSATGTPAFNK	20.54	3	2917.3	Oxidation (M)
lcl|NZ_CP011073.1_prot_WP_005791792.1_3569	MKEFPDTQYTVYGYADSATGTPAFNK	18.68	3	2917.3	Oxidation (M)
lcl|NZ_CP011073.1_prot_WP_005791792.1_3569	MKEFPDTQYTVYGYADSATGTPAFNK	21.8	3	2917.3	Oxidation (M)
lcl|NZ_CP011073.1_prot_WP_005791792.1_3569	MKEFPDTQYTVYGYADSATGTPAFNK	124.89	3	2917.3	Oxidation (M)
lcl|NZ_CP011073.1_prot_WP_005791792.1_3569	MKEFPDTQYTVYGYADSATGTPAFNK	14.69	3	2917.3	Oxidation (M)
lcl|NZ_CP011073.1_prot_WP_005791792.1_3569	MKEFPDTQYTVYGYADSATGTPAFNK	39.36	3	2917.31	Oxidation (M)
lcl|NZ_CP011073.1_prot_WP_005791792.1_3569	MKEFPDTQYTVYGYADSATGTPAFNK	48.58	3	2917.31	Oxidation (M)
lcl|NZ_CP011073.1_prot_WP_005791792.1_3569	MKEFPDTQYTVYGYADSATGTPAFNK	50.97	3	2917.31	Oxidation (M)
lcl|NZ_CP011073.1_prot_WP_005791792.1_3569	MKEFPDTQYTVYGYADSATGTPAFNK	132.57	3	2917.31	Oxidation (M)
lcl|NZ_CP011073.1_prot_WP_005791792.1_3569	MKEFPDTQYTVYGYADSATGTPAFNK	106.56	3	2917.31	Oxidation (M)
lcl|NZ_CP011073.1_prot_WP_005791792.1_3569	MKEFPDTQYTVYGYADSATGTPAFNK	122.84	3	2917.31	Oxidation (M)
lcl|NZ_CP011073.1_prot_WP_005791792.1_3569	MKEFPDTQYTVYGYADSATGTPAFNK	36.99	3	2917.31	Oxidation (M)
lcl|NZ_CP011073.1_prot_WP_005791792.1_3569	MKEFPDTQYTVYGYADSATGTPAFNK	53.17	3	2917.31	Oxidation (M)
lcl|NZ_CP011073.1_prot_WP_005791792.1_3569	MKEFPDTQYTVYGYADSATGTPAFNK	79.5	3	2917.31	Oxidation (M)
lcl|NZ_CP011073.1_prot_WP_005791792.1_3569	MKEFPDTQYTVYGYADSATGTPAFNK	99.82	3	2917.31	Oxidation (M)
lcl|NZ_CP011073.1_prot_WP_005791792.1_3569	MKEFPDTQYTVYGYADSATGTPAFNK	24.46	3	2917.31	Oxidation (M)
lcl|NZ_CP011073.1_prot_WP_005791792.1_3569	MKEFPDTQYTVYGYADSATGTPAFNK	101.72	3	2917.31	Oxidation (M)
lcl|NZ_CP011073.1_prot_WP_005791792.1_3569	MKEFPDTQYTVYGYADSATGTPAFNK	142.52	3	2917.31	Oxidation (M)
lcl|NZ_CP011073.1_prot_WP_005791792.1_3569	MKEFPDTQYTVYGYADSATGTPAFNK	125.23	3	2917.31	Oxidation (M)
lcl|NZ_CP011073.1_prot_WP_005791792.1_3569	MKEFPDTQYTVYGYADSATGTPAFNK	30.38	3	2917.31	Oxidation (M)
lcl|NZ_CP011073.1_prot_WP_005791792.1_3569	MKEFPDTQYTVYGYADSATGTPAFNK	48.52	3	2917.31	Oxidation (M)
lcl|NZ_CP011073.1_prot_WP_005791792.1_3569	MKEFPDTQYTVYGYADSATGTPAFNK	150.64	3	2917.31	Oxidation (M)
lcl|NZ_CP011073.1_prot_WP_005791792.1_3569	MKEFPDTQYTVYGYADSATGTPAFNK	61.83	3	2917.31	Oxidation (M)
lcl|NZ_CP011073.1_prot_WP_005791792.1_3569	MKEFPDTQYTVYGYADSATGTPAFNK	80.75	3	2917.31	Oxidation (M)
lcl|NZ_CP011073.1_prot_WP_005791792.1_3569	MKEFPDTQYTVYGYADSATGTPAFNK	37.87	3	2917.32	Oxidation (M)
lcl|NZ_CP011073.1_prot_WP_005791792.1_3569	MKEFPDTQYTVYGYADSATGTPAFNK	115.82	3	2917.32	Oxidation (M)
lcl|NZ_CP011073.1_prot_WP_005791792.1_3569	MKEFPDTQYTVYGYADSATGTPAFNK	70.51	3	2917.32	Oxidation (M)
lcl|NZ_CP011073.1_prot_WP_005791792.1_3569	MKEFPDTQYTVYGYADSATGTPAFNK	130.29	3	2917.32	Oxidation (M)
lcl|NZ_CP011073.1_prot_WP_005791792.1_3569	QMNDMAAANQSLQQQLVDAQNQPVAEVAEQVVVTDANIAPR	18.83	5	4404.11
lcl|NZ_CP011073.1_prot_WP_005791792.1_3569	QMNDMAAANQSLQQQLVDAQNQPVAEVAEQVVVTDANIAPR	21.93	4	4404.11
lcl|NZ_CP011073.1_prot_WP_005791792.1_3569	QMNDMAAANQSLQQQLVDAQNQPVAEVAEQVVVTDANIAPR	16.3	4	4404.12
lcl|NZ_CP011073.1_prot_WP_005791792.1_3569	QMNDMAAANQSLQQQLVDAQNQPVAEVAEQVVVTDANIAPR	67.39	4	4404.13
lcl|NZ_CP011073.1_prot_WP_005791792.1_3569	QMNDMAAANQSLQQQLVDAQNQPVAEVAEQVVVTDANIAPR	97.97	4	4404.14
lcl|NZ_CP011073.1_prot_WP_005791792.1_3569	QMNDMAAANQSLQQQLVDAQNQPVAEVAEQVVVTDANIAPR	63.96	4	4404.14
lcl|NZ_CP011073.1_prot_WP_005791792.1_3569	QMNDMAAANQSLQQQLVDAQNQPVAEVAEQVVVTDANIAPR	35.48	4	4404.14
lcl|NZ_CP011073.1_prot_WP_005791792.1_3569	QMNDMAAANQSLQQQLVDAQNQPVAEVAEQVVVTDANIAPR	16.03	4	4404.14
lcl|NZ_CP011073.1_prot_WP_005791792.1_3569	QMNDMAAANQSLQQQLVDAQNQPVAEVAEQVVVTDANIAPR	82.3	4	4404.15
lcl|NZ_CP011073.1_prot_WP_005791792.1_3569	QMNDMAAANQSLQQQLVDAQNQPVAEVAEQVVVTDANIAPR	51.03	4	4404.15
lcl|NZ_CP011073.1_prot_WP_005791792.1_3569	QMNDMAAANQSLQQQLVDAQNQPVAEVAEQVVVTDANIAPR	22.46	4	4420.1	Oxidation (M)
lcl|NZ_CP011073.1_prot_WP_005791792.1_3569	QMNDMAAANQSLQQQLVDAQNQPVAEVAEQVVVTDANIAPR	27.18	4	4420.1	Oxidation (M)
lcl|NZ_CP011073.1_prot_WP_005791792.1_3569	QMNDMAAANQSLQQQLVDAQNQPVAEVAEQVVVTDANIAPR	34.02	4	4420.11	Oxidation (M)
lcl|NZ_CP011073.1_prot_WP_005791792.1_3569	QMNDMAAANQSLQQQLVDAQNQPVAEVAEQVVVTDANIAPR	13.45	4	4420.11	Oxidation (M)
lcl|NZ_CP011073.1_prot_WP_005791792.1_3569	QMNDMAAANQSLQQQLVDAQNQPVAEVAEQVVVTDANIAPR	42.3	4	4420.12	Oxidation (M)
lcl|NZ_CP011073.1_prot_WP_005791792.1_3569	QMNDMAAANQSLQQQLVDAQNQPVAEVAEQVVVTDANIAPR	24.02	4	4420.12	Oxidation (M)
lcl|NZ_CP011073.1_prot_WP_005791792.1_3569	QMNDMAAANQSLQQQLVDAQNQPVAEVAEQVVVTDANIAPR	20.97	4	4420.12	Oxidation (M)
lcl|NZ_CP011073.1_prot_WP_005791792.1_3569	QMNDMAAANQSLQQQLVDAQNQPVAEVAEQVVVTDANIAPR	64.96	4	4420.12	Oxidation (M)
lcl|NZ_CP011073.1_prot_WP_005791792.1_3569	QMNDMAAANQSLQQQLVDAQNQPVAEVAEQVVVTDANIAPR	30.63	4	4420.12	Oxidation (M)
lcl|NZ_CP011073.1_prot_WP_005791792.1_3569	QMNDMAAANQSLQQQLVDAQNQPVAEVAEQVVVTDANIAPR	46.85	4	4420.12	Oxidation (M)
lcl|NZ_CP011073.1_prot_WP_005791792.1_3569	QMNDMAAANQSLQQQLVDAQNQPVAEVAEQVVVTDANIAPR	65.34	4	4420.12	Oxidation (M)
lcl|NZ_CP011073.1_prot_WP_005791792.1_3569	QMNDMAAANQSLQQQLVDAQNQPVAEVAEQVVVTDANIAPR	37.59	4	4420.12	Oxidation (M)
lcl|NZ_CP011073.1_prot_WP_005791792.1_3569	QMNDMAAANQSLQQQLVDAQNQPVAEVAEQVVVTDANIAPR	51.87	4	4420.12	Oxidation (M)
lcl|NZ_CP011073.1_prot_WP_005791792.1_3569	QMNDMAAANQSLQQQLVDAQNQPVAEVAEQVVVTDANIAPR	40.14	4	4420.12	Oxidation (M)
lcl|NZ_CP011073.1_prot_WP_005791792.1_3569	QMNDMAAANQSLQQQLVDAQNQPVAEVAEQVVVTDANIAPR	94.97	4	4420.12	Oxidation (M)
lcl|NZ_CP011073.1_prot_WP_005791792.1_3569	QMNDMAAANQSLQQQLVDAQNQPVAEVAEQVVVTDANIAPR	41.22	4	4420.12	Oxidation (M)
lcl|NZ_CP011073.1_prot_WP_005791792.1_3569	QMNDMAAANQSLQQQLVDAQNQPVAEVAEQVVVTDANIAPR	39.02	4	4420.12	Oxidation (M)
lcl|NZ_CP011073.1_prot_WP_005791792.1_3569	QMNDMAAANQSLQQQLVDAQNQPVAEVAEQVVVTDANIAPR	45.71	4	4420.12	Oxidation (M)
lcl|NZ_CP011073.1_prot_WP_005791792.1_3569	QMNDMAAANQSLQQQLVDAQNQPVAEVAEQVVVTDANIAPR	60.47	4	4420.13	Oxidation (M)
lcl|NZ_CP011073.1_prot_WP_005791792.1_3569	QMNDMAAANQSLQQQLVDAQNQPVAEVAEQVVVTDANIAPR	34.19	4	4420.13	Oxidation (M)
lcl|NZ_CP011073.1_prot_WP_005791792.1_3569	QMNDMAAANQSLQQQLVDAQNQPVAEVAEQVVVTDANIAPR	49.88	4	4420.13	Oxidation (M)
lcl|NZ_CP011073.1_prot_WP_005791792.1_3569	QMNDMAAANQSLQQQLVDAQNQPVAEVAEQVVVTDANIAPR	21.69	4	4420.13	Oxidation (M)
lcl|NZ_CP011073.1_prot_WP_005791792.1_3569	QMNDMAAANQSLQQQLVDAQNQPVAEVAEQVVVTDANIAPR	25.72	4	4420.13	Oxidation (M)
lcl|NZ_CP011073.1_prot_WP_005791792.1_3569	QMNDMAAANQSLQQQLVDAQNQPVAEVAEQVVVTDANIAPR	86.81	4	4420.13	Oxidation (M)
lcl|NZ_CP011073.1_prot_WP_005791792.1_3569	QMNDMAAANQSLQQQLVDAQNQPVAEVAEQVVVTDANIAPR	36.97	4	4420.13	Oxidation (M)
lcl|NZ_CP011073.1_prot_WP_005791792.1_3569	QMNDMAAANQSLQQQLVDAQNQPVAEVAEQVVVTDANIAPR	30.1	4	4420.13	Oxidation (M)
lcl|NZ_CP011073.1_prot_WP_005791792.1_3569	QMNDMAAANQSLQQQLVDAQNQPVAEVAEQVVVTDANIAPR	26.19	4	4420.13	Oxidation (M)
lcl|NZ_CP011073.1_prot_WP_005791792.1_3569	QMNDMAAANQSLQQQLVDAQNQPVAEVAEQVVVTDANIAPR	25.23	4	4420.13	Oxidation (M)
lcl|NZ_CP011073.1_prot_WP_005791792.1_3569	QMNDMAAANQSLQQQLVDAQNQPVAEVAEQVVVTDANIAPR	47.54	4	4420.13	Oxidation (M)
lcl|NZ_CP011073.1_prot_WP_005791792.1_3569	QMNDMAAANQSLQQQLVDAQNQPVAEVAEQVVVTDANIAPR	27.81	4	4420.13	Oxidation (M)
lcl|NZ_CP011073.1_prot_WP_005791792.1_3569	QMNDMAAANQSLQQQLVDAQNQPVAEVAEQVVVTDANIAPR	50.16	4	4420.13	Oxidation (M)
lcl|NZ_CP011073.1_prot_WP_005791792.1_3569	QMNDMAAANQSLQQQLVDAQNQPVAEVAEQVVVTDANIAPR	38.16	4	4420.13	Oxidation (M)
lcl|NZ_CP011073.1_prot_WP_005791792.1_3569	QMNDMAAANQSLQQQLVDAQNQPVAEVAEQVVVTDANIAPR	25.62	4	4420.13	Oxidation (M)
lcl|NZ_CP011073.1_prot_WP_005791792.1_3569	QMNDMAAANQSLQQQLVDAQNQPVAEVAEQVVVTDANIAPR	20.75	4	4420.14	Oxidation (M)
lcl|NZ_CP011073.1_prot_WP_005791792.1_3569	QMNDMAAANQSLQQQLVDAQNQPVAEVAEQVVVTDANIAPR	42.08	4	4420.14	Oxidation (M)
lcl|NZ_CP011073.1_prot_WP_005791792.1_3569	QMNDMAAANQSLQQQLVDAQNQPVAEVAEQVVVTDANIAPR	81	4	4420.14	Oxidation (M)
lcl|NZ_CP011073.1_prot_WP_005791792.1_3569	QMNDMAAANQSLQQQLVDAQNQPVAEVAEQVVVTDANIAPR	79.1	4	4420.14	Oxidation (M)
lcl|NZ_CP011073.1_prot_WP_005791792.1_3569	QMNDMAAANQSLQQQLVDAQNQPVAEVAEQVVVTDANIAPR	18.29	4	4420.14	Oxidation (M)
lcl|NZ_CP011073.1_prot_WP_005791792.1_3569	QMNDMAAANQSLQQQLVDAQNQPVAEVAEQVVVTDANIAPR	50.91	4	4420.14	Oxidation (M)
lcl|NZ_CP011073.1_prot_WP_005791792.1_3569	QMNDMAAANQSLQQQLVDAQNQPVAEVAEQVVVTDANIAPR	66.42	4	4420.14	Oxidation (M)
lcl|NZ_CP011073.1_prot_WP_005791792.1_3569	QMNDMAAANQSLQQQLVDAQNQPVAEVAEQVVVTDANIAPR	81.92	4	4420.14	Oxidation (M)
lcl|NZ_CP011073.1_prot_WP_005791792.1_3569	QMNDMAAANQSLQQQLVDAQNQPVAEVAEQVVVTDANIAPR	24.83	4	4420.14	Oxidation (M)
lcl|NZ_CP011073.1_prot_WP_005791792.1_3569	QMNDMAAANQSLQQQLVDAQNQPVAEVAEQVVVTDANIAPR	24.09	4	4420.14	Oxidation (M)
lcl|NZ_CP011073.1_prot_WP_005791792.1_3569	QMNDMAAANQSLQQQLVDAQNQPVAEVAEQVVVTDANIAPR	64.89	4	4420.14	Oxidation (M)
lcl|NZ_CP011073.1_prot_WP_005791792.1_3569	QMNDMAAANQSLQQQLVDAQNQPVAEVAEQVVVTDANIAPR	33.92	5	4420.15	Oxidation (M)
lcl|NZ_CP011073.1_prot_WP_005791792.1_3569	QMNDMAAANQSLQQQLVDAQNQPVAEVAEQVVVTDANIAPR	22.22	5	4420.15	Oxidation (M)
lcl|NZ_CP011073.1_prot_WP_005791792.1_3569	QMNDMAAANQSLQQQLVDAQNQPVAEVAEQVVVTDANIAPR	51.44	4	4420.16	Oxidation (M)
lcl|NZ_CP011073.1_prot_WP_005791792.1_3569	QMNDMAAANQSLQQQLVDAQNQPVAEVAEQVVVTDANIAPR	23.39	4	4420.16	Oxidation (M)
lcl|NZ_CP011073.1_prot_WP_005791792.1_3569	QMNDMAAANQSLQQQLVDAQNQPVAEVAEQVVVTDANIAPR	18.16	4	4436.09	2 Oxidation (M)
lcl|NZ_CP011073.1_prot_WP_005791792.1_3569	QMNDMAAANQSLQQQLVDAQNQPVAEVAEQVVVTDANIAPR	22.3	4	4436.1	2 Oxidation (M)
lcl|NZ_CP011073.1_prot_WP_005791792.1_3569	QMNDMAAANQSLQQQLVDAQNQPVAEVAEQVVVTDANIAPR	27.89	4	4436.1	2 Oxidation (M)
lcl|NZ_CP011073.1_prot_WP_005791792.1_3569	QMNDMAAANQSLQQQLVDAQNQPVAEVAEQVVVTDANIAPR	21.29	4	4436.1	2 Oxidation (M)
lcl|NZ_CP011073.1_prot_WP_005791792.1_3569	QMNDMAAANQSLQQQLVDAQNQPVAEVAEQVVVTDANIAPR	32.76	4	4436.11	2 Oxidation (M)
lcl|NZ_CP011073.1_prot_WP_005791792.1_3569	QMNDMAAANQSLQQQLVDAQNQPVAEVAEQVVVTDANIAPR	40.71	4	4436.11	2 Oxidation (M)
lcl|NZ_CP011073.1_prot_WP_005791792.1_3569	QMNDMAAANQSLQQQLVDAQNQPVAEVAEQVVVTDANIAPR	46.13	4	4436.11	2 Oxidation (M)
lcl|NZ_CP011073.1_prot_WP_005791792.1_3569	QMNDMAAANQSLQQQLVDAQNQPVAEVAEQVVVTDANIAPR	40.37	4	4436.12	2 Oxidation (M)
lcl|NZ_CP011073.1_prot_WP_005791792.1_3569	QMNDMAAANQSLQQQLVDAQNQPVAEVAEQVVVTDANIAPR	29.66	4	4436.12	2 Oxidation (M)
lcl|NZ_CP011073.1_prot_WP_005791792.1_3569	QMNDMAAANQSLQQQLVDAQNQPVAEVAEQVVVTDANIAPR	53	4	4436.12	2 Oxidation (M)
lcl|NZ_CP011073.1_prot_WP_005791792.1_3569	QMNDMAAANQSLQQQLVDAQNQPVAEVAEQVVVTDANIAPR	38.51	4	4436.12	2 Oxidation (M)
lcl|NZ_CP011073.1_prot_WP_005791792.1_3569	QMNDMAAANQSLQQQLVDAQNQPVAEVAEQVVVTDANIAPR	32.06	4	4436.12	2 Oxidation (M)
lcl|NZ_CP011073.1_prot_WP_005791792.1_3569	QMNDMAAANQSLQQQLVDAQNQPVAEVAEQVVVTDANIAPR	28.51	4	4436.12	2 Oxidation (M)
lcl|NZ_CP011073.1_prot_WP_005791792.1_3569	QMNDMAAANQSLQQQLVDAQNQPVAEVAEQVVVTDANIAPR	24.24	4	4436.12	2 Oxidation (M)
lcl|NZ_CP011073.1_prot_WP_005791792.1_3569	QMNDMAAANQSLQQQLVDAQNQPVAEVAEQVVVTDANIAPR	87.14	4	4436.12	2 Oxidation (M)
lcl|NZ_CP011073.1_prot_WP_005791792.1_3569	QMNDMAAANQSLQQQLVDAQNQPVAEVAEQVVVTDANIAPR	20.22	4	4436.12	2 Oxidation (M)
lcl|NZ_CP011073.1_prot_WP_005791792.1_3569	QMNDMAAANQSLQQQLVDAQNQPVAEVAEQVVVTDANIAPR	26.54	4	4436.12	2 Oxidation (M)
lcl|NZ_CP011073.1_prot_WP_005791792.1_3569	QMNDMAAANQSLQQQLVDAQNQPVAEVAEQVVVTDANIAPR	52.82	4	4436.12	2 Oxidation (M)
lcl|NZ_CP011073.1_prot_WP_005791792.1_3569	QMNDMAAANQSLQQQLVDAQNQPVAEVAEQVVVTDANIAPR	42.08	4	4436.12	2 Oxidation (M)
lcl|NZ_CP011073.1_prot_WP_005791792.1_3569	QMNDMAAANQSLQQQLVDAQNQPVAEVAEQVVVTDANIAPR	30.15	4	4436.12	2 Oxidation (M)
lcl|NZ_CP011073.1_prot_WP_005791792.1_3569	QMNDMAAANQSLQQQLVDAQNQPVAEVAEQVVVTDANIAPR	50.57	4	4436.12	2 Oxidation (M)
lcl|NZ_CP011073.1_prot_WP_005791792.1_3569	QMNDMAAANQSLQQQLVDAQNQPVAEVAEQVVVTDANIAPR	27.27	4	4436.12	2 Oxidation (M)
lcl|NZ_CP011073.1_prot_WP_005791792.1_3569	QMNDMAAANQSLQQQLVDAQNQPVAEVAEQVVVTDANIAPR	38.25	4	4436.12	2 Oxidation (M)
lcl|NZ_CP011073.1_prot_WP_005791792.1_3569	QMNDMAAANQSLQQQLVDAQNQPVAEVAEQVVVTDANIAPR	119.46	4	4436.12	2 Oxidation (M)
lcl|NZ_CP011073.1_prot_WP_005791792.1_3569	QMNDMAAANQSLQQQLVDAQNQPVAEVAEQVVVTDANIAPR	22.44	4	4436.12	2 Oxidation (M)
lcl|NZ_CP011073.1_prot_WP_005791792.1_3569	QMNDMAAANQSLQQQLVDAQNQPVAEVAEQVVVTDANIAPR	29.29	4	4436.12	2 Oxidation (M)
lcl|NZ_CP011073.1_prot_WP_005791792.1_3569	QMNDMAAANQSLQQQLVDAQNQPVAEVAEQVVVTDANIAPR	24.63	4	4436.13	2 Oxidation (M)
lcl|NZ_CP011073.1_prot_WP_005791792.1_3569	QMNDMAAANQSLQQQLVDAQNQPVAEVAEQVVVTDANIAPR	50.61	4	4436.13	2 Oxidation (M)
lcl|NZ_CP011073.1_prot_WP_005791792.1_3569	QMNDMAAANQSLQQQLVDAQNQPVAEVAEQVVVTDANIAPR	29.13	4	4436.13	2 Oxidation (M)
lcl|NZ_CP011073.1_prot_WP_005791792.1_3569	QMNDMAAANQSLQQQLVDAQNQPVAEVAEQVVVTDANIAPR	45.42	4	4436.13	2 Oxidation (M)
lcl|NZ_CP011073.1_prot_WP_005791792.1_3569	QMNDMAAANQSLQQQLVDAQNQPVAEVAEQVVVTDANIAPR	49.46	4	4436.13	2 Oxidation (M)
lcl|NZ_CP011073.1_prot_WP_005791792.1_3569	QMNDMAAANQSLQQQLVDAQNQPVAEVAEQVVVTDANIAPR	53.45	4	4436.13	2 Oxidation (M)
lcl|NZ_CP011073.1_prot_WP_005791792.1_3569	QMNDMAAANQSLQQQLVDAQNQPVAEVAEQVVVTDANIAPR	49.12	4	4436.13	2 Oxidation (M)
lcl|NZ_CP011073.1_prot_WP_005791792.1_3569	QMNDMAAANQSLQQQLVDAQNQPVAEVAEQVVVTDANIAPR	48.05	4	4436.13	2 Oxidation (M)
lcl|NZ_CP011073.1_prot_WP_005791792.1_3569	QMNDMAAANQSLQQQLVDAQNQPVAEVAEQVVVTDANIAPR	62.25	4	4436.13	2 Oxidation (M)
lcl|NZ_CP011073.1_prot_WP_005791792.1_3569	QMNDMAAANQSLQQQLVDAQNQPVAEVAEQVVVTDANIAPR	31.38	4	4436.13	2 Oxidation (M)
lcl|NZ_CP011073.1_prot_WP_005791792.1_3569	QMNDMAAANQSLQQQLVDAQNQPVAEVAEQVVVTDANIAPR	101.72	4	4436.13	2 Oxidation (M)
lcl|NZ_CP011073.1_prot_WP_005791792.1_3569	QMNDMAAANQSLQQQLVDAQNQPVAEVAEQVVVTDANIAPR	32.24	4	4436.13	2 Oxidation (M)
lcl|NZ_CP011073.1_prot_WP_005791792.1_3569	QMNDMAAANQSLQQQLVDAQNQPVAEVAEQVVVTDANIAPR	58.71	4	4436.13	2 Oxidation (M)
lcl|NZ_CP011073.1_prot_WP_005791792.1_3569	QMNDMAAANQSLQQQLVDAQNQPVAEVAEQVVVTDANIAPR	75.2	4	4436.13	2 Oxidation (M)
lcl|NZ_CP011073.1_prot_WP_005791792.1_3569	QMNDMAAANQSLQQQLVDAQNQPVAEVAEQVVVTDANIAPR	39.61	4	4436.13	2 Oxidation (M)
lcl|NZ_CP011073.1_prot_WP_005791792.1_3569	QMNDMAAANQSLQQQLVDAQNQPVAEVAEQVVVTDANIAPR	19.76	5	4436.13	2 Oxidation (M)
lcl|NZ_CP011073.1_prot_WP_005791792.1_3569	QMNDMAAANQSLQQQLVDAQNQPVAEVAEQVVVTDANIAPR	42.12	4	4436.13	2 Oxidation (M)
lcl|NZ_CP011073.1_prot_WP_005791792.1_3569	QMNDMAAANQSLQQQLVDAQNQPVAEVAEQVVVTDANIAPR	40.53	4	4436.13	2 Oxidation (M)
lcl|NZ_CP011073.1_prot_WP_005791792.1_3569	QMNDMAAANQSLQQQLVDAQNQPVAEVAEQVVVTDANIAPR	35.11	4	4436.13	2 Oxidation (M)
lcl|NZ_CP011073.1_prot_WP_005791792.1_3569	QMNDMAAANQSLQQQLVDAQNQPVAEVAEQVVVTDANIAPR	26.13	4	4436.13	2 Oxidation (M)
lcl|NZ_CP011073.1_prot_WP_005791792.1_3569	QMNDMAAANQSLQQQLVDAQNQPVAEVAEQVVVTDANIAPR	26.24	4	4436.13	2 Oxidation (M)
lcl|NZ_CP011073.1_prot_WP_005791792.1_3569	QMNDMAAANQSLQQQLVDAQNQPVAEVAEQVVVTDANIAPR	47.11	4	4436.13	2 Oxidation (M)
lcl|NZ_CP011073.1_prot_WP_005791792.1_3569	QMNDMAAANQSLQQQLVDAQNQPVAEVAEQVVVTDANIAPR	32.44	4	4436.13	2 Oxidation (M)
lcl|NZ_CP011073.1_prot_WP_005791792.1_3569	QMNDMAAANQSLQQQLVDAQNQPVAEVAEQVVVTDANIAPR	34.87	4	4436.14	2 Oxidation (M)
lcl|NZ_CP011073.1_prot_WP_005791792.1_3569	QMNDMAAANQSLQQQLVDAQNQPVAEVAEQVVVTDANIAPR	29.62	4	4436.14	2 Oxidation (M)
lcl|NZ_CP011073.1_prot_WP_005791792.1_3569	QMNDMAAANQSLQQQLVDAQNQPVAEVAEQVVVTDANIAPR	42.6	4	4436.14	2 Oxidation (M)
lcl|NZ_CP011073.1_prot_WP_005791792.1_3569	QMNDMAAANQSLQQQLVDAQNQPVAEVAEQVVVTDANIAPR	56.62	4	4436.14	2 Oxidation (M)
lcl|NZ_CP011073.1_prot_WP_005791792.1_3569	QMNDMAAANQSLQQQLVDAQNQPVAEVAEQVVVTDANIAPR	21.7	5	4436.14	2 Oxidation (M)
lcl|NZ_CP011073.1_prot_WP_005791792.1_3569	QMNDMAAANQSLQQQLVDAQNQPVAEVAEQVVVTDANIAPR	24.97	4	4436.14	2 Oxidation (M)
lcl|NZ_CP011073.1_prot_WP_005791792.1_3569	QMNDMAAANQSLQQQLVDAQNQPVAEVAEQVVVTDANIAPR	104	4	4436.14	2 Oxidation (M)
lcl|NZ_CP011073.1_prot_WP_005791792.1_3569	QMNDMAAANQSLQQQLVDAQNQPVAEVAEQVVVTDANIAPR	31.95	4	4436.14	2 Oxidation (M)
lcl|NZ_CP011073.1_prot_WP_005791792.1_3569	QMNDMAAANQSLQQQLVDAQNQPVAEVAEQVVVTDANIAPR	80.15	4	4436.14	2 Oxidation (M)
lcl|NZ_CP011073.1_prot_WP_005791792.1_3569	QMNDMAAANQSLQQQLVDAQNQPVAEVAEQVVVTDANIAPR	49.31	4	4436.14	2 Oxidation (M)
lcl|NZ_CP011073.1_prot_WP_005791792.1_3569	QMNDMAAANQSLQQQLVDAQNQPVAEVAEQVVVTDANIAPR	58.39	4	4436.15	2 Oxidation (M)
lcl|NZ_CP011073.1_prot_WP_005791792.1_3569	QMNDMAAANQSLQQQLVDAQNQPVAEVAEQVVVTDANIAPR	36.92	4	4436.15	2 Oxidation (M)
lcl|NZ_CP011073.1_prot_WP_005791792.1_3569	QMNDMAAANQSLQQQLVDAQNQPVAEVAEQVVVTDANIAPR	90.9	4	4436.15	2 Oxidation (M)
lcl|NZ_CP011073.1_prot_WP_005791792.1_3569	QMNDMAAANQSLQQQLVDAQNQPVAEVAEQVVVTDANIAPR	31.15	4	4436.15	2 Oxidation (M)
lcl|NZ_CP011073.1_prot_WP_005791792.1_3569	QMNDMAAANQSLQQQLVDAQNQPVAEVAEQVVVTDANIAPR	47.6	4	4436.15	2 Oxidation (M)
lcl|NZ_CP011073.1_prot_WP_005791792.1_3569	QMNDMAAANQSLQQQLVDAQNQPVAEVAEQVVVTDANIAPR	30.93	4	4436.15	2 Oxidation (M)
lcl|NZ_CP011073.1_prot_WP_005791792.1_3569	QMNDMAAANQSLQQQLVDAQNQPVAEVAEQVVVTDANIAPR	47.38	4	4436.15	2 Oxidation (M)
lcl|NZ_CP011073.1_prot_WP_005791792.1_3569	QMNDMAAANQSLQQQLVDAQNQPVAEVAEQVVVTDANIAPR	107.22	4	4436.15	2 Oxidation (M)
lcl|NZ_CP011073.1_prot_WP_005791792.1_3569	QMNDMAAANQSLQQQLVDAQNQPVAEVAEQVVVTDANIAPR	13.84	4	4436.15	2 Oxidation (M)
lcl|NZ_CP011073.1_prot_WP_005791792.1_3569	QMNDMAAANQSLQQQLVDAQNQPVAEVAEQVVVTDANIAPR	27.9	4	4436.15	2 Oxidation (M)
lcl|NZ_CP011073.1_prot_WP_005791792.1_3569	QMNDMAAANQSLQQQLVDAQNQPVAEVAEQVVVTDANIAPR	37.82	4	4436.16	2 Oxidation (M)
lcl|NZ_CP011073.1_prot_WP_005791792.1_3569	QMNDMAAANQSLQQQLVDAQNQPVAEVAEQVVVTDANIAPR	34.49	4	4436.16	2 Oxidation (M)
lcl|NZ_CP011073.1_prot_WP_005791792.1_3569	QMNDMAAANQSLQQQLVDAQNQPVAEVAEQVVVTDANIAPR	48.21	4	4436.17	2 Oxidation (M)
lcl|NZ_CP011073.1_prot_WP_005791792.1_3569	QMNDMAAANQSLQQQLVDAQNQPVAEVAEQVVVTDANIAPR	13.64	4	4436.18	2 Oxidation (M)
lcl|NZ_CP011073.1_prot_WP_005791792.1_3569	RQMNDMAAANQSLQQQLVDAQNQPVAEVAEQVVVTDANIAPR	19.75	4	4576.21	Oxidation (M)
lcl|NZ_CP011073.1_prot_WP_005791792.1_3569	RQMNDMAAANQSLQQQLVDAQNQPVAEVAEQVVVTDANIAPR	20.05	4	4576.22	Oxidation (M)
lcl|NZ_CP011073.1_prot_WP_005791792.1_3569	RQMNDMAAANQSLQQQLVDAQNQPVAEVAEQVVVTDANIAPR	19.03	4	4576.24	Oxidation (M)
lcl|NZ_CP011073.1_prot_WP_005791792.1_3569	RQMNDMAAANQSLQQQLVDAQNQPVAEVAEQVVVTDANIAPR	17.51	4	4592.22	2 Oxidation (M)
lcl|NZ_CP011073.1_prot_WP_005791792.1_3569	RQMNDMAAANQSLQQQLVDAQNQPVAEVAEQVVVTDANIAPR	52.55	4	4592.22	2 Oxidation (M)
lcl|NZ_CP011073.1_prot_WP_005791792.1_3569	RQMNDMAAANQSLQQQLVDAQNQPVAEVAEQVVVTDANIAPR	17.73	4	4592.24	2 Oxidation (M)
lcl|NZ_CP011073.1_prot_WP_005784472.1_397	VNQTLVVR	49.76	2	927.547
lcl|NZ_CP011073.1_prot_WP_005784472.1_397	VNQTLVVR	22.63	2	927.547
lcl|NZ_CP011073.1_prot_WP_005784472.1_397	VNQTLVVR	30.06	2	927.547
lcl|NZ_CP011073.1_prot_WP_005784472.1_397	VNQTLVVR	34.1	2	927.549
lcl|NZ_CP011073.1_prot_WP_005784472.1_397	VNQTLVVR	22.1	2	927.549
lcl|NZ_CP011073.1_prot_WP_005784472.1_397	VNQTLVVR	18.87	2	927.549
lcl|NZ_CP011073.1_prot_WP_005784472.1_397	VNQTLVVR	48.93	2	927.549
lcl|NZ_CP011073.1_prot_WP_005784472.1_397	VNQTLVVR	13.93	2	927.549
lcl|NZ_CP011073.1_prot_WP_005784472.1_397	VNQTLVVR	39.2	2	927.549
lcl|NZ_CP011073.1_prot_WP_005784472.1_397	VNQTLVVR	27.04	2	927.549
lcl|NZ_CP011073.1_prot_WP_005784472.1_397	VNQTLVVR	46.37	2	927.549
lcl|NZ_CP011073.1_prot_WP_005784472.1_397	VNQTLVVR	34.72	2	927.549
lcl|NZ_CP011073.1_prot_WP_005784472.1_397	VNQTLVVR	42.22	2	927.55
lcl|NZ_CP011073.1_prot_WP_005784472.1_397	VNQTLVVR	36.92	2	927.55
lcl|NZ_CP011073.1_prot_WP_005784472.1_397	VNQTLVVR	35.31	2	927.55
lcl|NZ_CP011073.1_prot_WP_005784472.1_397	VNQTLVVR	28.83	2	927.55
lcl|NZ_CP011073.1_prot_WP_005784472.1_397	VNQTLVVR	23.13	2	927.55
lcl|NZ_CP011073.1_prot_WP_005784472.1_397	VNQTLVVR	56.75	2	927.55
lcl|NZ_CP011073.1_prot_WP_005784472.1_397	VNQTLVVR	51.09	2	927.55
lcl|NZ_CP011073.1_prot_WP_005784472.1_397	VNQTLVVR	27.53	2	927.55
lcl|NZ_CP011073.1_prot_WP_005784472.1_397	VNQTLVVR	17.82	2	927.55
lcl|NZ_CP011073.1_prot_WP_005784472.1_397	VNQTLVVR	17.94	2	927.55
lcl|NZ_CP011073.1_prot_WP_005784472.1_397	VNQTLVVR	21.3	2	927.55
lcl|NZ_CP011073.1_prot_WP_005784472.1_397	VNQTLVVR	43.85	2	927.55
lcl|NZ_CP011073.1_prot_WP_005784472.1_397	VNQTLVVR	42.66	2	927.55
lcl|NZ_CP011073.1_prot_WP_005784472.1_397	VNQTLVVR	31.91	2	927.55
lcl|NZ_CP011073.1_prot_WP_005784472.1_397	VNQTLVVR	21.17	2	927.55
lcl|NZ_CP011073.1_prot_WP_005784472.1_397	VNQTLVVR	23.74	2	927.551
lcl|NZ_CP011073.1_prot_WP_005784472.1_397	VNQTLVVR	38.42	2	927.551
lcl|NZ_CP011073.1_prot_WP_005784472.1_397	VNQTLVVR	28.11	2	927.551
lcl|NZ_CP011073.1_prot_WP_005784472.1_397	VNQTLVVR	37.12	2	927.551
lcl|NZ_CP011073.1_prot_WP_005784472.1_397	VNQTLVVR	49.37	2	927.551
lcl|NZ_CP011073.1_prot_WP_005784472.1_397	VNQTLVVR	55.93	2	927.551
lcl|NZ_CP011073.1_prot_WP_005784472.1_397	VNQTLVVR	53.81	2	927.551
lcl|NZ_CP011073.1_prot_WP_005784472.1_397	VNQTLVVR	16.56	2	927.551
lcl|NZ_CP011073.1_prot_WP_005784472.1_397	VNQTLVVR	24.79	2	927.551
lcl|NZ_CP011073.1_prot_WP_005784472.1_397	VNQTLVVR	15.38	2	927.551
lcl|NZ_CP011073.1_prot_WP_005784472.1_397	VNQTLVVR	13.52	2	927.551
lcl|NZ_CP011073.1_prot_WP_005784472.1_397	VNQTLVVR	41.06	2	927.551
lcl|NZ_CP011073.1_prot_WP_005784472.1_397	VNQTLVVR	45.73	2	927.551
lcl|NZ_CP011073.1_prot_WP_005784472.1_397	VNQTLVVR	37.75	2	927.551
lcl|NZ_CP011073.1_prot_WP_005784472.1_397	VNQTLVVR	51.72	2	927.551
lcl|NZ_CP011073.1_prot_WP_005784472.1_397	VNQTLVVR	22.4	2	927.551
lcl|NZ_CP011073.1_prot_WP_005784472.1_397	VNQTLVVR	28.51	2	927.551
lcl|NZ_CP011073.1_prot_WP_005784472.1_397	VNQTLVVR	40.08	2	927.551
lcl|NZ_CP011073.1_prot_WP_005784472.1_397	VNQTLVVR	22.06	2	927.551
lcl|NZ_CP011073.1_prot_WP_005784472.1_397	VNQTLVVR	43.07	2	927.551
lcl|NZ_CP011073.1_prot_WP_005784472.1_397	VNQTLVVR	44.09	2	927.552
lcl|NZ_CP011073.1_prot_WP_005784472.1_397	VNQTLVVR	26.22	2	927.552
lcl|NZ_CP011073.1_prot_WP_005784472.1_397	VNQTLVVR	40.22	2	927.552
lcl|NZ_CP011073.1_prot_WP_005784472.1_397	VNQTLVVR	13.52	2	927.552
lcl|NZ_CP011073.1_prot_WP_005784472.1_397	VNQTLVVR	14.06	2	927.552
lcl|NZ_CP011073.1_prot_WP_005784472.1_397	VNQTLVVR	37.43	2	927.552
lcl|NZ_CP011073.1_prot_WP_005784472.1_397	VNQTLVVR	21.94	2	927.552
lcl|NZ_CP011073.1_prot_WP_005784472.1_397	VNQTLVVR	37.32	2	927.552
lcl|NZ_CP011073.1_prot_WP_005784472.1_397	VNQTLVVR	15.22	2	927.552
lcl|NZ_CP011073.1_prot_WP_005784472.1_397	VNQTLVVR	24.42	2	927.552
lcl|NZ_CP011073.1_prot_WP_005784472.1_397	VNQTLVVR	27.13	2	927.552
lcl|NZ_CP011073.1_prot_WP_005784472.1_397	VNQTLVVR	55.25	2	927.552
lcl|NZ_CP011073.1_prot_WP_005784472.1_397	VNQTLVVR	51.74	2	927.552
lcl|NZ_CP011073.1_prot_WP_005784472.1_397	VNQTLVVR	56.26	2	927.552
lcl|NZ_CP011073.1_prot_WP_005784472.1_397	VNQTLVVR	42.18	2	927.552
lcl|NZ_CP011073.1_prot_WP_005784472.1_397	VNQTLVVR	39.42	2	927.552
lcl|NZ_CP011073.1_prot_WP_005784472.1_397	VNQTLVVR	24.24	2	927.553
lcl|NZ_CP011073.1_prot_WP_005784472.1_397	VNQTLVVR	48.57	2	927.553
lcl|NZ_CP011073.1_prot_WP_005784472.1_397	VNQTLVVR	25.14	2	927.553
lcl|NZ_CP011073.1_prot_WP_005784472.1_397	VNQTLVVR	51.15	2	927.553
lcl|NZ_CP011073.1_prot_WP_005784472.1_397	VNQTLVVR	35.75	2	927.553
lcl|NZ_CP011073.1_prot_WP_005784472.1_397	VNQTLVVR	50.43	2	927.553
lcl|NZ_CP011073.1_prot_WP_005784472.1_397	VNQTLVVR	23.41	2	927.553
lcl|NZ_CP011073.1_prot_WP_005784472.1_397	VNQTLVVR	49.14	2	927.553
lcl|NZ_CP011073.1_prot_WP_005784472.1_397	VNQTLVVR	18.63	2	927.553
lcl|NZ_CP011073.1_prot_WP_005784472.1_397	VNQTLVVR	28.77	2	927.553
lcl|NZ_CP011073.1_prot_WP_005784472.1_397	GEAAEAIINAYK	51.1	2	1248.63
lcl|NZ_CP011073.1_prot_WP_005784472.1_397	GEAAEAIINAYK	34.01	2	1248.63
lcl|NZ_CP011073.1_prot_WP_005784472.1_397	GEAAEAIINAYK	27.35	2	1248.63
lcl|NZ_CP011073.1_prot_WP_005784472.1_397	GEAAEAIINAYK	52.74	2	1248.63
lcl|NZ_CP011073.1_prot_WP_005784472.1_397	GEAAEAIINAYK	50.98	2	1248.63
lcl|NZ_CP011073.1_prot_WP_005784472.1_397	GEAAEAIINAYK	15.37	2	1248.63
lcl|NZ_CP011073.1_prot_WP_005784472.1_397	GEAAEAIINAYK	54.04	2	1248.63
lcl|NZ_CP011073.1_prot_WP_005784472.1_397	GEAAEAIINAYK	30.85	2	1248.63
lcl|NZ_CP011073.1_prot_WP_005784472.1_397	GEAAEAIINAYK	32.47	2	1248.64
lcl|NZ_CP011073.1_prot_WP_005784472.1_397	GEAAEAIINAYK	54.12	2	1248.64
lcl|NZ_CP011073.1_prot_WP_005784472.1_397	GEAAEAIINAYK	48.67	2	1248.64
lcl|NZ_CP011073.1_prot_WP_005784472.1_397	GEAAEAIINAYK	22.6	2	1248.64
lcl|NZ_CP011073.1_prot_WP_005784472.1_397	GEAAEAIINAYK	74.6	2	1248.64
lcl|NZ_CP011073.1_prot_WP_005784472.1_397	GEAAEAIINAYK	74.3	2	1248.64
lcl|NZ_CP011073.1_prot_WP_005784472.1_397	GEAAEAIINAYK	46.89	2	1248.64
lcl|NZ_CP011073.1_prot_WP_005784472.1_397	GEAAEAIINAYK	74.69	2	1248.64
lcl|NZ_CP011073.1_prot_WP_005784472.1_397	GEAAEAIINAYK	49.17	2	1248.64
lcl|NZ_CP011073.1_prot_WP_005784472.1_397	GEAAEAIINAYK	24.89	2	1248.64
lcl|NZ_CP011073.1_prot_WP_005784472.1_397	GEAAEAIINAYK	46.08	2	1248.64
lcl|NZ_CP011073.1_prot_WP_005784472.1_397	GEAAEAIINAYK	61.64	2	1248.64
lcl|NZ_CP011073.1_prot_WP_005784472.1_397	LDNDYLVYTNYDK	17.18	2	1634.74
lcl|NZ_CP011073.1_prot_WP_005784472.1_397	LDNDYLVYTNYDK	37.96	2	1634.74
lcl|NZ_CP011073.1_prot_WP_005784472.1_397	LDNDYLVYTNYDK	73.7	2	1634.74
lcl|NZ_CP011073.1_prot_WP_005784472.1_397	LDNDYLVYTNYDK	31.1	2	1634.74
lcl|NZ_CP011073.1_prot_WP_005784472.1_397	LDNDYLVYTNYDK	89.44	2	1634.74
lcl|NZ_CP011073.1_prot_WP_005784472.1_397	LDNDYLVYTNYDK	17.29	2	1634.74
lcl|NZ_CP011073.1_prot_WP_005784472.1_397	LDNDYLVYTNYDK	77.71	2	1634.74
lcl|NZ_CP011073.1_prot_WP_005784472.1_397	LDNDYLVYTNYDK	57.51	2	1634.74
lcl|NZ_CP011073.1_prot_WP_005784472.1_397	LDNDYLVYTNYDK	77.83	2	1634.75
lcl|NZ_CP011073.1_prot_WP_005784472.1_397	LDNDYLVYTNYDK	14.93	2	1634.75
lcl|NZ_CP011073.1_prot_WP_005784472.1_397	LDNDYLVYTNYDK	73.97	2	1634.75
lcl|NZ_CP011073.1_prot_WP_005784472.1_397	LDNDYLVYTNYDK	16.96	2	1634.75
lcl|NZ_CP011073.1_prot_WP_005784472.1_397	LDNDYLVYTNYDK	23.12	2	1634.75
lcl|NZ_CP011073.1_prot_WP_005784472.1_397	LDNDYLVYTNYDK	15.58	2	1634.75
lcl|NZ_CP011073.1_prot_WP_005784472.1_397	AINQSFAQSPYLTNK	26.8	2	1680.83
lcl|NZ_CP011073.1_prot_WP_005784472.1_397	AINQSFAQSPYLTNK	51.5	2	1680.84
lcl|NZ_CP011073.1_prot_WP_005784472.1_397	AINQSFAQSPYLTNK	38.07	2	1680.84
lcl|NZ_CP011073.1_prot_WP_005784472.1_397	AINQSFAQSPYLTNK	70.11	2	1680.84
lcl|NZ_CP011073.1_prot_WP_005784472.1_397	AINQSFAQSPYLTNK	61.7	2	1680.84
lcl|NZ_CP011073.1_prot_WP_005784472.1_397	AINQSFAQSPYLTNK	83.71	2	1680.84
lcl|NZ_CP011073.1_prot_WP_005784472.1_397	AINQSFAQSPYLTNK	34.01	2	1680.84
lcl|NZ_CP011073.1_prot_WP_005784472.1_397	AINQSFAQSPYLTNK	105.53	2	1680.84
lcl|NZ_CP011073.1_prot_WP_005784472.1_397	AINQSFAQSPYLTNK	44.63	2	1680.84
lcl|NZ_CP011073.1_prot_WP_005784472.1_397	AINQSFAQSPYLTNK	73.16	2	1680.84
lcl|NZ_CP011073.1_prot_WP_005784472.1_397	AINQSFAQSPYLTNK	50.86	2	1680.84
lcl|NZ_CP011073.1_prot_WP_005784472.1_397	AINQSFAQSPYLTNK	75.96	2	1680.84
lcl|NZ_CP011073.1_prot_WP_005784472.1_397	AINQSFAQSPYLTNK	78.75	2	1680.84
lcl|NZ_CP011073.1_prot_WP_005784472.1_397	AINQSFAQSPYLTNK	47.47	2	1680.84
lcl|NZ_CP011073.1_prot_WP_005784472.1_397	AINQSFAQSPYLTNK	42.53	2	1680.84
lcl|NZ_CP011073.1_prot_WP_005784472.1_397	AINQSFAQSPYLTNK	59.05	2	1680.84
lcl|NZ_CP011073.1_prot_WP_005784472.1_397	AINQSFAQSPYLTNK	15.57	3	1680.84
lcl|NZ_CP011073.1_prot_WP_005784472.1_397	AINQSFAQSPYLTNK	63.58	2	1680.84
lcl|NZ_CP011073.1_prot_WP_005784472.1_397	AINQSFAQSPYLTNK	88.73	2	1680.84
lcl|NZ_CP011073.1_prot_WP_005784472.1_397	AINQSFAQSPYLTNK	96.36	2	1680.84
lcl|NZ_CP011073.1_prot_WP_005784472.1_397	AINQSFAQSPYLTNK	85.55	2	1680.84
lcl|NZ_CP011073.1_prot_WP_005784472.1_397	AINQSFAQSPYLTNK	29.54	3	1680.84
lcl|NZ_CP011073.1_prot_WP_005784472.1_397	AINQSFAQSPYLTNK	49.08	2	1680.84
lcl|NZ_CP011073.1_prot_WP_005784472.1_397	AINQSFAQSPYLTNK	81.63	2	1680.84
lcl|NZ_CP011073.1_prot_WP_005784472.1_397	AINQSFAQSPYLTNK	45.82	2	1680.84
lcl|NZ_CP011073.1_prot_WP_005784472.1_397	AINQSFAQSPYLTNK	74.23	2	1680.84
lcl|NZ_CP011073.1_prot_WP_005784472.1_397	AINQSFAQSPYLTNK	77.27	2	1680.84
lcl|NZ_CP011073.1_prot_WP_005784472.1_397	AINQSFAQSPYLTNK	72.38	3	1680.84
lcl|NZ_CP011073.1_prot_WP_005784472.1_397	AINQSFAQSPYLTNK	78.16	2	1680.84
lcl|NZ_CP011073.1_prot_WP_005784472.1_397	AINQSFAQSPYLTNK	52.18	2	1680.84
lcl|NZ_CP011073.1_prot_WP_005784472.1_397	AINQSFAQSPYLTNK	47.25	2	1680.84
lcl|NZ_CP011073.1_prot_WP_005784472.1_397	AINQSFAQSPYLTNK	106.77	2	1680.84
lcl|NZ_CP011073.1_prot_WP_005784472.1_397	AINQSFAQSPYLTNK	69.61	2	1680.84
lcl|NZ_CP011073.1_prot_WP_005784472.1_397	AINQSFAQSPYLTNK	87.08	2	1680.84
lcl|NZ_CP011073.1_prot_WP_005784472.1_397	AINQSFAQSPYLTNK	103.6	2	1680.84
lcl|NZ_CP011073.1_prot_WP_005784472.1_397	AINQSFAQSPYLTNK	63.66	2	1680.84
lcl|NZ_CP011073.1_prot_WP_005784472.1_397	AINQSFAQSPYLTNK	93.01	2	1680.84
lcl|NZ_CP011073.1_prot_WP_005784472.1_397	AINQSFAQSPYLTNK	100.1	2	1680.84
lcl|NZ_CP011073.1_prot_WP_005784472.1_397	AINQSFAQSPYLTNK	23.02	2	1680.84
lcl|NZ_CP011073.1_prot_WP_005784472.1_397	AINQSFAQSPYLTNK	63.18	3	1680.85
lcl|NZ_CP011073.1_prot_WP_005784472.1_397	AINQSFAQSPYLTNK	45.38	2	1680.85
lcl|NZ_CP011073.1_prot_WP_005784472.1_397	AINQSFAQSPYLTNK	58.8	2	1680.85
lcl|NZ_CP011073.1_prot_WP_005784472.1_397	AINQSFAQSPYLTNK	34.01	3	1680.85
lcl|NZ_CP011073.1_prot_WP_005784472.1_397	AINQSFAQSPYLTNK	58.21	2	1680.85
lcl|NZ_CP011073.1_prot_WP_005784472.1_397	AINQSFAQSPYLTNK	68.09	2	1680.85
lcl|NZ_CP011073.1_prot_WP_005784472.1_397	AINQSFAQSPYLTNK	95.16	2	1680.85
lcl|NZ_CP011073.1_prot_WP_005784472.1_397	AINQSFAQSPYLTNK	94.54	2	1680.85
lcl|NZ_CP011073.1_prot_WP_005784472.1_397	AINQSFAQSPYLTNK	61.39	3	1680.85
lcl|NZ_CP011073.1_prot_WP_005784472.1_397	AINQSFAQSPYLTNK	79.21	3	1680.85
lcl|NZ_CP011073.1_prot_WP_005784472.1_397	AINQSFAQSPYLTNK	55.52	3	1680.85
lcl|NZ_CP011073.1_prot_WP_005784472.1_397	AINQSFAQSPYLTNK	107.39	2	1680.85
lcl|NZ_CP011073.1_prot_WP_005784472.1_397	AINQSFAQSPYLTNK	29.78	2	1680.85
lcl|NZ_CP011073.1_prot_WP_005784472.1_397	AINQSFAQSPYLTNK	81.69	2	1680.85
lcl|NZ_CP011073.1_prot_WP_005784472.1_397	AINQSFAQSPYLTNK	80.37	2	1680.85
lcl|NZ_CP011073.1_prot_WP_005784472.1_397	AINQSFAQSPYLTNK	100.31	2	1680.85
lcl|NZ_CP011073.1_prot_WP_005784472.1_397	AINQSFAQSPYLTNK	74.28	2	1680.85
lcl|NZ_CP011073.1_prot_WP_005784472.1_397	AINQSFAQSPYLTNK	100.75	2	1680.85
lcl|NZ_CP011073.1_prot_WP_005784472.1_397	AINQSFAQSPYLTNK	23.74	3	1680.85
lcl|NZ_CP011073.1_prot_WP_005784472.1_397	AINQSFAQSPYLTNK	40.81	3	1680.85
lcl|NZ_CP011073.1_prot_WP_005784472.1_397	AINQSFAQSPYLTNK	67.44	3	1680.85
lcl|NZ_CP011073.1_prot_WP_005784472.1_397	AINQSFAQSPYLTNK	91.54	2	1680.85
lcl|NZ_CP011073.1_prot_WP_005784472.1_397	AINQSFAQSPYLTNK	99.95	2	1680.85
lcl|NZ_CP011073.1_prot_WP_005784472.1_397	AINQSFAQSPYLTNK	40.92	3	1680.85
lcl|NZ_CP011073.1_prot_WP_005784472.1_397	AINQSFAQSPYLTNK	80.59	2	1680.85
lcl|NZ_CP011073.1_prot_WP_005784472.1_397	AINQSFAQSPYLTNK	49.1	3	1680.85
lcl|NZ_CP011073.1_prot_WP_005784472.1_397	AINQSFAQSPYLTNK	94.98	2	1680.85
lcl|NZ_CP011073.1_prot_WP_005784472.1_397	AINQSFAQSPYLTNK	78.81	3	1680.85
lcl|NZ_CP011073.1_prot_WP_005784472.1_397	AINQSFAQSPYLTNK	105.61	2	1680.85
lcl|NZ_CP011073.1_prot_WP_005784472.1_397	AINQSFAQSPYLTNK	50.67	3	1680.85
lcl|NZ_CP011073.1_prot_WP_005784472.1_397	AINQSFAQSPYLTNK	76.47	2	1680.85
lcl|NZ_CP011073.1_prot_WP_005784472.1_397	AINQSFAQSPYLTNK	83.02	2	1680.85
lcl|NZ_CP011073.1_prot_WP_005784472.1_397	AINQSFAQSPYLTNK	69.76	2	1680.85
lcl|NZ_CP011073.1_prot_WP_005784472.1_397	AINQSFAQSPYLTNK	87.23	2	1680.85
lcl|NZ_CP011073.1_prot_WP_005784472.1_397	AINQSFAQSPYLTNK	87.53	2	1680.85
lcl|NZ_CP011073.1_prot_WP_005784472.1_397	AINQSFAQSPYLTNK	90.38	2	1680.85
lcl|NZ_CP011073.1_prot_WP_005784472.1_397	AINQSFAQSPYLTNK	95.03	2	1680.85
lcl|NZ_CP011073.1_prot_WP_005784472.1_397	AINQSFAQSPYLTNK	100	2	1680.85
lcl|NZ_CP011073.1_prot_WP_005784472.1_397	AINQSFAQSPYLTNK	66.46	2	1680.85
lcl|NZ_CP011073.1_prot_WP_005784472.1_397	AINQSFAQSPYLTNK	16.12	3	1680.85
lcl|NZ_CP011073.1_prot_WP_005784472.1_397	AINQSFAQSPYLTNK	73.67	3	1680.85
lcl|NZ_CP011073.1_prot_WP_005784472.1_397	AINQSFAQSPYLTNK	37.29	3	1680.85
lcl|NZ_CP011073.1_prot_WP_005784472.1_397	AINQSFAQSPYLTNK	75.43	2	1680.85
lcl|NZ_CP011073.1_prot_WP_005784472.1_397	AINQSFAQSPYLTNK	68.92	3	1680.85
lcl|NZ_CP011073.1_prot_WP_005784472.1_397	AINQSFAQSPYLTNK	62.03	3	1680.85
lcl|NZ_CP011073.1_prot_WP_005784472.1_397	AINQSFAQSPYLTNK	86.56	2	1680.85
lcl|NZ_CP011073.1_prot_WP_005784472.1_397	AINQSFAQSPYLTNK	94.99	2	1680.85
lcl|NZ_CP011073.1_prot_WP_005784472.1_397	AINQSFAQSPYLTNK	92.09	2	1680.85
lcl|NZ_CP011073.1_prot_WP_005784472.1_397	AINQSFAQSPYLTNK	89.1	2	1680.85
lcl|NZ_CP011073.1_prot_WP_005784472.1_397	AINQSFAQSPYLTNK	104.22	2	1680.85
lcl|NZ_CP011073.1_prot_WP_005784472.1_397	AINQSFAQSPYLTNK	91.96	2	1680.85
lcl|NZ_CP011073.1_prot_WP_005784472.1_397	AINQSFAQSPYLTNK	92	2	1680.85
lcl|NZ_CP011073.1_prot_WP_005784472.1_397	AINQSFAQSPYLTNK	63.87	3	1680.85
lcl|NZ_CP011073.1_prot_WP_005784472.1_397	AINQSFAQSPYLTNK	97.52	2	1680.85
lcl|NZ_CP011073.1_prot_WP_005784472.1_397	AINQSFAQSPYLTNK	84.65	2	1680.85
lcl|NZ_CP011073.1_prot_WP_005784472.1_397	AINQSFAQSPYLTNK	94.77	2	1680.85
lcl|NZ_CP011073.1_prot_WP_005784472.1_397	AINQSFAQSPYLTNK	72.92	3	1680.85
lcl|NZ_CP011073.1_prot_WP_005784472.1_397	AINQSFAQSPYLTNK	97.96	2	1680.85
lcl|NZ_CP011073.1_prot_WP_005784472.1_397	AINQSFAQSPYLTNK	79.46	2	1680.85
lcl|NZ_CP011073.1_prot_WP_005784472.1_397	AINQSFAQSPYLTNK	32.21	3	1680.85
lcl|NZ_CP011073.1_prot_WP_005784472.1_397	AINQSFAQSPYLTNK	94.73	2	1680.85
lcl|NZ_CP011073.1_prot_WP_005784472.1_397	AINQSFAQSPYLTNK	45.91	3	1680.85
lcl|NZ_CP011073.1_prot_WP_005784472.1_397	AINQSFAQSPYLTNK	47.53	3	1680.85
lcl|NZ_CP011073.1_prot_WP_005784472.1_397	AINQSFAQSPYLTNK	103.58	2	1680.85
lcl|NZ_CP011073.1_prot_WP_005784472.1_397	AINQSFAQSPYLTNK	64.15	3	1680.85
lcl|NZ_CP011073.1_prot_WP_005784472.1_397	AINQSFAQSPYLTNK	78.67	3	1680.85
lcl|NZ_CP011073.1_prot_WP_005784472.1_397	AINQSFAQSPYLTNK	45.95	3	1680.85
lcl|NZ_CP011073.1_prot_WP_005784472.1_397	AINQSFAQSPYLTNK	68.68	2	1680.85
lcl|NZ_CP011073.1_prot_WP_005784472.1_397	AINQSFAQSPYLTNK	75.16	3	1680.85
lcl|NZ_CP011073.1_prot_WP_005784472.1_397	AINQSFAQSPYLTNK	81.97	2	1680.85
lcl|NZ_CP011073.1_prot_WP_005784472.1_397	AINQSFAQSPYLTNK	82.29	3	1680.85
lcl|NZ_CP011073.1_prot_WP_005784472.1_397	AINQSFAQSPYLTNK	101.16	2	1680.85
lcl|NZ_CP011073.1_prot_WP_005784472.1_397	AINQSFAQSPYLTNK	28.69	3	1680.85
lcl|NZ_CP011073.1_prot_WP_005784472.1_397	AINQSFAQSPYLTNK	76.07	3	1680.85
lcl|NZ_CP011073.1_prot_WP_005784472.1_397	AINQSFAQSPYLTNK	60.43	2	1680.85
lcl|NZ_CP011073.1_prot_WP_005784472.1_397	AINQSFAQSPYLTNK	82.23	2	1680.85
lcl|NZ_CP011073.1_prot_WP_005784472.1_397	AINQSFAQSPYLTNK	67.31	3	1680.85
lcl|NZ_CP011073.1_prot_WP_005784472.1_397	AINQSFAQSPYLTNK	88.5	3	1680.85
lcl|NZ_CP011073.1_prot_WP_005784472.1_397	AINQSFAQSPYLTNK	77.35	3	1680.85
lcl|NZ_CP011073.1_prot_WP_005784472.1_397	AINQSFAQSPYLTNK	74.88	3	1680.85
lcl|NZ_CP011073.1_prot_WP_005784472.1_397	AINQSFAQSPYLTNK	82.44	3	1680.85
lcl|NZ_CP011073.1_prot_WP_005784472.1_397	AINQSFAQSPYLTNK	53.12	3	1680.85
lcl|NZ_CP011073.1_prot_WP_005784472.1_397	LDNDYLVYTNYDKK	24.36	3	1762.84
lcl|NZ_CP011073.1_prot_WP_005784472.1_397	LDNDYLVYTNYDKK	25.12	3	1762.84
lcl|NZ_CP011073.1_prot_WP_005784472.1_397	LDNDYLVYTNYDKK	39.78	3	1762.84
lcl|NZ_CP011073.1_prot_WP_005784472.1_397	LDNDYLVYTNYDKK	43.65	3	1762.84
lcl|NZ_CP011073.1_prot_WP_005784472.1_397	LDNDYLVYTNYDKK	33.56	3	1762.84
lcl|NZ_CP011073.1_prot_WP_005784472.1_397	LDNDYLVYTNYDKK	38.4	3	1762.84
lcl|NZ_CP011073.1_prot_WP_005784472.1_397	LDNDYLVYTNYDKK	38.96	3	1762.84
lcl|NZ_CP011073.1_prot_WP_005784472.1_397	LDNDYLVYTNYDKK	56.37	3	1762.85
lcl|NZ_CP011073.1_prot_WP_005784472.1_397	LDNDYLVYTNYDKK	44.03	3	1762.85
lcl|NZ_CP011073.1_prot_WP_005784472.1_397	LDNDYLVYTNYDKK	28.65	3	1762.85
lcl|NZ_CP011073.1_prot_WP_005784472.1_397	LDNDYLVYTNYDKK	51.54	3	1762.85
lcl|NZ_CP011073.1_prot_WP_005784472.1_397	LDNDYLVYTNYDKK	13.24	3	1762.85
lcl|NZ_CP011073.1_prot_WP_005784472.1_397	LPVLWSSFLSGPASYSGK	16.01	2	1894.97
lcl|NZ_CP011073.1_prot_WP_005784472.1_397	LPVLWSSFLSGPASYSGK	16.16	2	1894.97
lcl|NZ_CP011073.1_prot_WP_005784472.1_397	LPVLWSSFLSGPASYSGK	101.9	2	1894.97
lcl|NZ_CP011073.1_prot_WP_005784472.1_397	LPVLWSSFLSGPASYSGK	35.17	2	1894.97
lcl|NZ_CP011073.1_prot_WP_005784472.1_397	LPVLWSSFLSGPASYSGK	18.88	2	1894.98
lcl|NZ_CP011073.1_prot_WP_005784472.1_397	LPVLWSSFLSGPASYSGK	20.01	2	1894.98
lcl|NZ_CP011073.1_prot_WP_005784472.1_397	LPVLWSSFLSGPASYSGK	47.43	2	1894.98
lcl|NZ_CP011073.1_prot_WP_005784472.1_397	LPVLWSSFLSGPASYSGK	133.63	2	1894.98
lcl|NZ_CP011073.1_prot_WP_005784472.1_397	LPVLWSSFLSGPASYSGK	83.09	2	1894.98
lcl|NZ_CP011073.1_prot_WP_005784472.1_397	LPVLWSSFLSGPASYSGK	40.28	3	1894.98
lcl|NZ_CP011073.1_prot_WP_005784472.1_397	LPVLWSSFLSGPASYSGK	64.82	3	1894.98
lcl|NZ_CP011073.1_prot_WP_005784472.1_397	LPVLWSSFLSGPASYSGK	36.93	3	1894.98
lcl|NZ_CP011073.1_prot_WP_005784472.1_397	LPVLWSSFLSGPASYSGK	86.73	2	1894.98
lcl|NZ_CP011073.1_prot_WP_005784472.1_397	LPVLWSSFLSGPASYSGK	124.07	2	1894.98
lcl|NZ_CP011073.1_prot_WP_005784472.1_397	LPVLWSSFLSGPASYSGK	127.19	2	1894.98
lcl|NZ_CP011073.1_prot_WP_005784472.1_397	LPVLWSSFLSGPASYSGK	60.66	2	1894.98
lcl|NZ_CP011073.1_prot_WP_005784472.1_397	LPVLWSSFLSGPASYSGK	122.2	2	1894.98
lcl|NZ_CP011073.1_prot_WP_005784472.1_397	LPVLWSSFLSGPASYSGK	124.78	2	1894.98
lcl|NZ_CP011073.1_prot_WP_005784472.1_397	LPVLWSSFLSGPASYSGK	59.4	3	1894.98
lcl|NZ_CP011073.1_prot_WP_005784472.1_397	LPVLWSSFLSGPASYSGK	97.49	2	1894.98
lcl|NZ_CP011073.1_prot_WP_005784472.1_397	LPVLWSSFLSGPASYSGK	55.93	3	1894.98
lcl|NZ_CP011073.1_prot_WP_005784472.1_397	LPVLWSSFLSGPASYSGK	120.42	2	1894.98
lcl|NZ_CP011073.1_prot_WP_005784472.1_397	LPVLWSSFLSGPASYSGK	121.16	2	1894.98
lcl|NZ_CP011073.1_prot_WP_005784472.1_397	LPVLWSSFLSGPASYSGK	25.51	2	1894.98
lcl|NZ_CP011073.1_prot_WP_005784472.1_397	LPVLWSSFLSGPASYSGK	13.54	3	1894.98
lcl|NZ_CP011073.1_prot_WP_005784472.1_397	LPVLWSSFLSGPASYSGK	146.11	2	1894.98
lcl|NZ_CP011073.1_prot_WP_005784472.1_397	LPVLWSSFLSGPASYSGK	124.67	2	1894.98
lcl|NZ_CP011073.1_prot_WP_005784472.1_397	LPVLWSSFLSGPASYSGK	46.05	3	1894.98
lcl|NZ_CP011073.1_prot_WP_005784472.1_397	LPVLWSSFLSGPASYSGK	47.58	3	1894.98
lcl|NZ_CP011073.1_prot_WP_005784472.1_397	LPVLWSSFLSGPASYSGK	41.18	3	1894.98
lcl|NZ_CP011073.1_prot_WP_005784472.1_397	LPVLWSSFLSGPASYSGK	55.15	3	1894.98
lcl|NZ_CP011073.1_prot_WP_005784472.1_397	LPVLWSSFLSGPASYSGK	119.59	2	1894.98
lcl|NZ_CP011073.1_prot_WP_005784472.1_397	LPVLWSSFLSGPASYSGK	53.62	2	1894.98
lcl|NZ_CP011073.1_prot_WP_005784472.1_397	LPVLWSSFLSGPASYSGK	116.97	2	1894.98
lcl|NZ_CP011073.1_prot_WP_005784472.1_397	LPVLWSSFLSGPASYSGK	113.65	2	1894.98
lcl|NZ_CP011073.1_prot_WP_005784472.1_397	LPVLWSSFLSGPASYSGK	86.82	2	1894.98
lcl|NZ_CP011073.1_prot_WP_005784472.1_397	LPVLWSSFLSGPASYSGK	40.67	3	1894.98
lcl|NZ_CP011073.1_prot_WP_005784472.1_397	LPVLWSSFLSGPASYSGK	123.82	2	1894.98
lcl|NZ_CP011073.1_prot_WP_005784472.1_397	LPVLWSSFLSGPASYSGK	113.83	2	1894.98
lcl|NZ_CP011073.1_prot_WP_005784472.1_397	LPVLWSSFLSGPASYSGK	27.71	3	1894.98
lcl|NZ_CP011073.1_prot_WP_005784472.1_397	LPVLWSSFLSGPASYSGK	109.87	2	1894.98
lcl|NZ_CP011073.1_prot_WP_005784472.1_397	LPVLWSSFLSGPASYSGK	53.97	2	1894.99
lcl|NZ_CP011073.1_prot_WP_005784472.1_397	LPVLWSSFLSGPASYSGK	48.97	3	1894.99
lcl|NZ_CP011073.1_prot_WP_005784472.1_397	LPVLWSSFLSGPASYSGK	27.43	3	1894.99
lcl|NZ_CP011073.1_prot_WP_005784472.1_397	LPVLWSSFLSGPASYSGK	43.77	2	1894.99
lcl|NZ_CP011073.1_prot_WP_005784472.1_397	LPVLWSSFLSGPASYSGK	54.41	3	1894.99
lcl|NZ_CP011073.1_prot_WP_005784472.1_397	LPVLWSSFLSGPASYSGK	29.23	2	1894.99
lcl|NZ_CP011073.1_prot_WP_005784472.1_397	LPVLWSSFLSGPASYSGK	13.38	3	1894.99
lcl|NZ_CP011073.1_prot_WP_005784472.1_397	LPVLWSSFLSGPASYSGK	43.58	3	1894.99
lcl|NZ_CP011073.1_prot_WP_005784472.1_397	LPVLWSSFLSGPASYSGK	55.47	3	1894.99
lcl|NZ_CP011073.1_prot_WP_005784472.1_397	LPVLWSSFLSGPASYSGK	46.93	3	1894.99
lcl|NZ_CP011073.1_prot_WP_005784472.1_397	LPVLWSSFLSGPASYSGK	117.58	2	1894.99
lcl|NZ_CP011073.1_prot_WP_005784472.1_397	LPVLWSSFLSGPASYSGK	112.71	2	1894.99
lcl|NZ_CP011073.1_prot_WP_005784472.1_397	LPVLWSSFLSGPASYSGK	68.95	3	1894.99
lcl|NZ_CP011073.1_prot_WP_005784472.1_397	GEAAEAIINAYKENLNSK	19.69	3	1933.97
lcl|NZ_CP011073.1_prot_WP_005784472.1_397	GEAAEAIINAYKENLNSK	20.98	3	1933.97
lcl|NZ_CP011073.1_prot_WP_005784472.1_397	GEAAEAIINAYKENLNSK	16.06	3	1933.97
lcl|NZ_CP011073.1_prot_WP_005784472.1_397	GEAAEAIINAYKENLNSK	37.15	3	1933.97
lcl|NZ_CP011073.1_prot_WP_005784472.1_397	GEAAEAIINAYKENLNSK	57.28	3	1933.97
lcl|NZ_CP011073.1_prot_WP_005784472.1_397	GEAAEAIINAYKENLNSK	51.31	3	1933.97
lcl|NZ_CP011073.1_prot_WP_005784472.1_397	GEAAEAIINAYKENLNSK	57.55	3	1933.97
lcl|NZ_CP011073.1_prot_WP_005784472.1_397	GEAAEAIINAYKENLNSK	28.11	3	1933.97
lcl|NZ_CP011073.1_prot_WP_005784472.1_397	GEAAEAIINAYKENLNSK	48.95	3	1933.97
lcl|NZ_CP011073.1_prot_WP_005784472.1_397	GEAAEAIINAYKENLNSK	41.33	3	1933.97
lcl|NZ_CP011073.1_prot_WP_005784472.1_397	GEAAEAIINAYKENLNSK	35.67	3	1933.97
lcl|NZ_CP011073.1_prot_WP_005784472.1_397	GEAAEAIINAYKENLNSK	13.01	3	1933.97
lcl|NZ_CP011073.1_prot_WP_005784472.1_397	GEAAEAIINAYKENLNSK	45.35	3	1933.97
lcl|NZ_CP011073.1_prot_WP_005784472.1_397	GEAAEAIINAYKENLNSK	31.95	3	1933.97
lcl|NZ_CP011073.1_prot_WP_005784472.1_397	GEAAEAIINAYKENLNSK	42.77	3	1933.97
lcl|NZ_CP011073.1_prot_WP_005784472.1_397	GEAAEAIINAYKENLNSK	53.07	3	1933.97
lcl|NZ_CP011073.1_prot_WP_005784472.1_397	GEAAEAIINAYKENLNSK	67.68	3	1933.97
lcl|NZ_CP011073.1_prot_WP_005784472.1_397	GEAAEAIINAYKENLNSK	42.5	3	1933.98
lcl|NZ_CP011073.1_prot_WP_005784472.1_397	GEAAEAIINAYKENLNSK	46.8	3	1933.98
lcl|NZ_CP011073.1_prot_WP_005784472.1_397	GEAAEAIINAYKENLNSK	56.93	3	1933.98
lcl|NZ_CP011073.1_prot_WP_005784472.1_397	GEAAEAIINAYKENLNSK	48.46	3	1933.98
lcl|NZ_CP011073.1_prot_WP_005784472.1_397	GEAAEAIINAYKENLNSK	49.55	3	1933.98
lcl|NZ_CP011073.1_prot_WP_005784472.1_397	GEAAEAIINAYKENLNSK	34.97	3	1933.98
lcl|NZ_CP011073.1_prot_WP_005784472.1_397	GEAAEAIINAYKENLNSK	40.01	3	1933.98
lcl|NZ_CP011073.1_prot_WP_005784472.1_397	GEAAEAIINAYKENLNSK	22.58	3	1933.98
lcl|NZ_CP011073.1_prot_WP_005784472.1_397	GEAAEAIINAYKENLNSK	46.95	3	1933.98
lcl|NZ_CP011073.1_prot_WP_005784472.1_397	GEAAEAIINAYKENLNSK	35.13	3	1933.98
lcl|NZ_CP011073.1_prot_WP_005784472.1_397	GEAAEAIINAYKENLNSK	61.44	3	1933.98
lcl|NZ_CP011073.1_prot_WP_005784472.1_397	GEAAEAIINAYKENLNSK	38.41	3	1933.98
lcl|NZ_CP011073.1_prot_WP_005784472.1_397	GEAAEAIINAYKENLNSK	45.29	3	1933.98
lcl|NZ_CP011073.1_prot_WP_005784472.1_397	GEAAEAIINAYKENLNSK	19.9	3	1933.98
lcl|NZ_CP011073.1_prot_WP_005784472.1_397	GEAAEAIINAYKENLNSK	43.99	3	1933.98
lcl|NZ_CP011073.1_prot_WP_005784472.1_397	GEAAEAIINAYKENLNSK	47.43	3	1933.98
lcl|NZ_CP011073.1_prot_WP_005784472.1_397	GEAAEAIINAYKENLNSK	31.78	3	1933.98
lcl|NZ_CP011073.1_prot_WP_005784472.1_397	GEAAEAIINAYKENLNSK	27.41	3	1933.98
lcl|NZ_CP011073.1_prot_WP_005784472.1_397	GEAAEAIINAYKENLNSK	52.46	3	1933.98
lcl|NZ_CP011073.1_prot_WP_005784472.1_397	GEAAEAIINAYKENLNSK	15.15	3	1933.98
lcl|NZ_CP011073.1_prot_WP_005784472.1_397	GEAAEAIINAYKENLNSK	50.12	3	1933.98
lcl|NZ_CP011073.1_prot_WP_005784472.1_397	GEAAEAIINAYKENLNSK	15.38	3	1933.98
lcl|NZ_CP011073.1_prot_WP_005784472.1_397	GEAAEAIINAYKENLNSK	67.16	3	1933.98
lcl|NZ_CP011073.1_prot_WP_005784472.1_397	GEAAEAIINAYKENLNSK	32.68	3	1933.98
lcl|NZ_CP011073.1_prot_WP_005784472.1_397	GEAAEAIINAYKENLNSK	66.38	3	1933.98
lcl|NZ_CP011073.1_prot_WP_005784472.1_397	GEAAEAIINAYKENLNSK	21.13	3	1933.99
lcl|NZ_CP011073.1_prot_WP_005784472.1_397	DPEYWKGEAAEAIINAYK	43.93	3	2066.99
lcl|NZ_CP011073.1_prot_WP_005784472.1_397	DPEYWKGEAAEAIINAYK	47.07	3	2066.99
lcl|NZ_CP011073.1_prot_WP_005784472.1_397	DPEYWKGEAAEAIINAYK	50.61	3	2066.99
lcl|NZ_CP011073.1_prot_WP_005784472.1_397	DPEYWKGEAAEAIINAYK	51.77	3	2067
lcl|NZ_CP011073.1_prot_WP_005784472.1_397	DPEYWKGEAAEAIINAYK	35.47	3	2067
lcl|NZ_CP011073.1_prot_WP_005784472.1_397	QKLPVLWSSFLSGPASYSGK	28.88	3	2151.12
lcl|NZ_CP011073.1_prot_WP_005784472.1_397	QKLPVLWSSFLSGPASYSGK	15.91	3	2151.12
lcl|NZ_CP011073.1_prot_WP_005784472.1_397	QKLPVLWSSFLSGPASYSGK	24.61	3	2151.12
lcl|NZ_CP011073.1_prot_WP_005784472.1_397	QKLPVLWSSFLSGPASYSGK	23.79	3	2151.12
lcl|NZ_CP011073.1_prot_WP_005784472.1_397	QKLPVLWSSFLSGPASYSGK	19.82	3	2151.12
lcl|NZ_CP011073.1_prot_WP_005784472.1_397	QKLPVLWSSFLSGPASYSGK	54.27	3	2151.12
lcl|NZ_CP011073.1_prot_WP_005784472.1_397	QKLPVLWSSFLSGPASYSGK	30.02	3	2151.12
lcl|NZ_CP011073.1_prot_WP_005784472.1_397	QKLPVLWSSFLSGPASYSGK	26.08	3	2151.12
lcl|NZ_CP011073.1_prot_WP_005784472.1_397	QKLPVLWSSFLSGPASYSGK	23.34	3	2151.12
lcl|NZ_CP011073.1_prot_WP_005784472.1_397	QKLPVLWSSFLSGPASYSGK	25.62	3	2151.13
lcl|NZ_CP011073.1_prot_WP_005784472.1_397	QKLPVLWSSFLSGPASYSGK	29.71	3	2151.13
lcl|NZ_CP011073.1_prot_WP_005784472.1_397	QKLPVLWSSFLSGPASYSGK	51.23	3	2151.13
lcl|NZ_CP011073.1_prot_WP_005784472.1_397	QKLPVLWSSFLSGPASYSGK	15.8	3	2151.13
lcl|NZ_CP011073.1_prot_WP_005784472.1_397	QKLPVLWSSFLSGPASYSGK	25.21	3	2151.13
lcl|NZ_CP011073.1_prot_WP_005784472.1_397	QKLPVLWSSFLSGPASYSGK	79.63	3	2151.13
lcl|NZ_CP011073.1_prot_WP_005784472.1_397	QKLPVLWSSFLSGPASYSGK	13.2	3	2151.13
lcl|NZ_CP011073.1_prot_WP_005784472.1_397	QKLPVLWSSFLSGPASYSGK	32.2	3	2151.13
lcl|NZ_CP011073.1_prot_WP_005784472.1_397	QKLPVLWSSFLSGPASYSGK	40.33	3	2151.13
lcl|NZ_CP011073.1_prot_WP_005784472.1_397	QKLPVLWSSFLSGPASYSGK	15.61	3	2151.13
lcl|NZ_CP011073.1_prot_WP_005784472.1_397	QKLPVLWSSFLSGPASYSGK	32.33	3	2151.13
lcl|NZ_CP011073.1_prot_WP_005784472.1_397	QKLPVLWSSFLSGPASYSGK	28.63	3	2151.13
lcl|NZ_CP011073.1_prot_WP_005784472.1_397	QKLPVLWSSFLSGPASYSGK	16.11	3	2151.13
lcl|NZ_CP011073.1_prot_WP_005784472.1_397	QKLPVLWSSFLSGPASYSGK	74.85	3	2151.13
lcl|NZ_CP011073.1_prot_WP_005784472.1_397	QKLPVLWSSFLSGPASYSGK	20.81	3	2151.13
lcl|NZ_CP011073.1_prot_WP_005784472.1_397	QKLPVLWSSFLSGPASYSGK	21.4	3	2151.13
lcl|NZ_CP011073.1_prot_WP_005784472.1_397	QKLPVLWSSFLSGPASYSGK	54.7	3	2151.13
lcl|NZ_CP011073.1_prot_WP_005784472.1_397	QKLPVLWSSFLSGPASYSGK	49.16	3	2151.13
lcl|NZ_CP011073.1_prot_WP_005784472.1_397	QKLPVLWSSFLSGPASYSGK	21.98	3	2151.13
lcl|NZ_CP011073.1_prot_WP_005784472.1_397	QKLPVLWSSFLSGPASYSGK	40.98	3	2151.13
lcl|NZ_CP011073.1_prot_WP_005784472.1_397	QKLPVLWSSFLSGPASYSGK	34.35	3	2151.13
lcl|NZ_CP011073.1_prot_WP_005784472.1_397	QKLPVLWSSFLSGPASYSGK	13.83	2	2151.13
lcl|NZ_CP011073.1_prot_WP_005784472.1_397	QKLPVLWSSFLSGPASYSGK	48.46	3	2151.13
lcl|NZ_CP011073.1_prot_WP_005784472.1_397	QKLPVLWSSFLSGPASYSGK	36.05	3	2151.13
lcl|NZ_CP011073.1_prot_WP_005784472.1_397	QKLPVLWSSFLSGPASYSGK	25.04	3	2151.13
lcl|NZ_CP011073.1_prot_WP_005784472.1_397	QKLPVLWSSFLSGPASYSGK	104.15	3	2151.13
lcl|NZ_CP011073.1_prot_WP_005784472.1_397	QKLPVLWSSFLSGPASYSGK	18.92	3	2151.13
lcl|NZ_CP011073.1_prot_WP_005784472.1_397	QKLPVLWSSFLSGPASYSGK	88.19	3	2151.13
lcl|NZ_CP011073.1_prot_WP_005784472.1_397	QKLPVLWSSFLSGPASYSGK	102.03	3	2151.13
lcl|NZ_CP011073.1_prot_WP_005784472.1_397	QKLPVLWSSFLSGPASYSGK	52.76	3	2151.13
lcl|NZ_CP011073.1_prot_WP_005784472.1_397	QKLPVLWSSFLSGPASYSGK	93.73	3	2151.13
lcl|NZ_CP011073.1_prot_WP_005784472.1_397	QKLPVLWSSFLSGPASYSGK	69.18	3	2151.13
lcl|NZ_CP011073.1_prot_WP_005784472.1_397	QKLPVLWSSFLSGPASYSGK	80.78	3	2151.13
lcl|NZ_CP011073.1_prot_WP_005784472.1_397	QKLPVLWSSFLSGPASYSGK	87.23	3	2151.13
lcl|NZ_CP011073.1_prot_WP_005784472.1_397	QKLPVLWSSFLSGPASYSGK	121.39	3	2151.13
lcl|NZ_CP011073.1_prot_WP_005784472.1_397	QKLPVLWSSFLSGPASYSGK	81.99	3	2151.13
lcl|NZ_CP011073.1_prot_WP_005784472.1_397	QKLPVLWSSFLSGPASYSGK	86.58	3	2151.14
lcl|NZ_CP011073.1_prot_WP_005784472.1_397	QKLPVLWSSFLSGPASYSGK	96.77	3	2151.14
lcl|NZ_CP011073.1_prot_WP_005784472.1_397	QKLPVLWSSFLSGPASYSGK	22.1	3	2151.14
lcl|NZ_CP011073.1_prot_WP_005784472.1_397	QKLPVLWSSFLSGPASYSGK	38.19	3	2151.14
lcl|NZ_CP011073.1_prot_WP_005784472.1_397	QKLPVLWSSFLSGPASYSGK	60.03	3	2151.14
lcl|NZ_CP011073.1_prot_WP_005784472.1_397	QKLPVLWSSFLSGPASYSGK	32.19	3	2151.14
lcl|NZ_CP011073.1_prot_WP_005784472.1_397	QKLPVLWSSFLSGPASYSGK	85.7	3	2151.14
lcl|NZ_CP011073.1_prot_WP_005784472.1_397	QKLPVLWSSFLSGPASYSGK	40.72	3	2151.14
lcl|NZ_CP011073.1_prot_WP_005784472.1_397	QKLPVLWSSFLSGPASYSGK	62.46	3	2151.14
lcl|NZ_CP011073.1_prot_WP_005784472.1_397	QKLPVLWSSFLSGPASYSGK	92.25	3	2151.14
lcl|NZ_CP011073.1_prot_WP_005784472.1_397	QKLPVLWSSFLSGPASYSGK	62.31	3	2151.14
lcl|NZ_CP011073.1_prot_WP_005784472.1_397	QKLPVLWSSFLSGPASYSGK	25.11	3	2151.14
lcl|NZ_CP011073.1_prot_WP_005784472.1_397	QKLPVLWSSFLSGPASYSGK	95.96	3	2151.14
lcl|NZ_CP011073.1_prot_WP_005784472.1_397	QKLPVLWSSFLSGPASYSGK	104.46	3	2151.14
lcl|NZ_CP011073.1_prot_WP_005784472.1_397	QKLPVLWSSFLSGPASYSGK	67.96	3	2151.14
lcl|NZ_CP011073.1_prot_WP_005784472.1_397	QKLPVLWSSFLSGPASYSGK	77.51	3	2151.14
lcl|NZ_CP011073.1_prot_WP_005784472.1_397	QKLPVLWSSFLSGPASYSGK	96.27	3	2151.14
lcl|NZ_CP011073.1_prot_WP_005784472.1_397	QKLPVLWSSFLSGPASYSGK	109.76	3	2151.14
lcl|NZ_CP011073.1_prot_WP_005784472.1_397	QKLPVLWSSFLSGPASYSGK	78.13	3	2151.14
lcl|NZ_CP011073.1_prot_WP_005784472.1_397	QKLPVLWSSFLSGPASYSGK	88.37	3	2151.14
lcl|NZ_CP011073.1_prot_WP_005784472.1_397	QKLPVLWSSFLSGPASYSGK	83.59	3	2151.14
lcl|NZ_CP011073.1_prot_WP_005784472.1_397	QKLPVLWSSFLSGPASYSGK	85.78	3	2151.14
lcl|NZ_CP011073.1_prot_WP_005784472.1_397	DPDMDKLDNDYLVYTNYDK	23.19	3	2336.02
lcl|NZ_CP011073.1_prot_WP_005784472.1_397	DPDMDKLDNDYLVYTNYDK	23.14	3	2352	Oxidation (M)
lcl|NZ_CP011073.1_prot_WP_005784472.1_397	DPDMDKLDNDYLVYTNYDK	15.63	3	2352.01	Oxidation (M)
lcl|NZ_CP011073.1_prot_WP_005784472.1_397	DPDMDKLDNDYLVYTNYDK	15.52	3	2352.02	Oxidation (M)
lcl|NZ_CP011073.1_prot_WP_005790735.1_3330	DKVLTLSLK	20.72	2	1015.63
lcl|NZ_CP011073.1_prot_WP_005790735.1_3330	DKVLTLSLK	43.66	2	1015.63
lcl|NZ_CP011073.1_prot_WP_005790735.1_3330	DKVLTLSLK	25.74	2	1015.63
lcl|NZ_CP011073.1_prot_WP_005790735.1_3330	DKVLTLSLK	17.19	2	1015.63
lcl|NZ_CP011073.1_prot_WP_005790735.1_3330	DKVLTLSLK	24.65	2	1015.63
lcl|NZ_CP011073.1_prot_WP_005790735.1_3330	DKVLTLSLK	21.53	2	1015.63
lcl|NZ_CP011073.1_prot_WP_005790735.1_3330	DKVLTLSLK	29.15	2	1015.63
lcl|NZ_CP011073.1_prot_WP_005790735.1_3330	DKVLTLSLK	49.4	2	1015.63
lcl|NZ_CP011073.1_prot_WP_005790735.1_3330	DKVLTLSLK	36.74	2	1015.63
lcl|NZ_CP011073.1_prot_WP_005790735.1_3330	DKVLTLSLK	34.27	2	1015.63
lcl|NZ_CP011073.1_prot_WP_005790735.1_3330	DKVLTLSLK	46	2	1015.63
lcl|NZ_CP011073.1_prot_WP_005790735.1_3330	VDGEGFSGTAK	13.19	2	1066.49
lcl|NZ_CP011073.1_prot_WP_005790735.1_3330	VDGEGFSGTAK	25.63	2	1066.49
lcl|NZ_CP011073.1_prot_WP_005790735.1_3330	VDGEGFSGTAK	15.61	2	1066.49
lcl|NZ_CP011073.1_prot_WP_005790735.1_3330	ETSQPAPLLK	14.82	2	1082.6
lcl|NZ_CP011073.1_prot_WP_005790735.1_3330	ETSQPAPLLK	23.65	2	1082.6
lcl|NZ_CP011073.1_prot_WP_005790735.1_3330	ETSQPAPLLK	13.1	2	1082.6
lcl|NZ_CP011073.1_prot_WP_005790735.1_3330	ETSQPAPLLK	19.3	2	1082.6
lcl|NZ_CP011073.1_prot_WP_005790735.1_3330	ETSQPAPLLK	25.21	2	1082.6
lcl|NZ_CP011073.1_prot_WP_005790735.1_3330	ETSQPAPLLK	15.41	2	1082.6
lcl|NZ_CP011073.1_prot_WP_005790735.1_3330	ETSQPAPLLK	23.52	2	1082.6
lcl|NZ_CP011073.1_prot_WP_005790735.1_3330	ETSQPAPLLK	15.44	2	1082.6
lcl|NZ_CP011073.1_prot_WP_005790735.1_3330	VTVDGMITPEGK	59.19	2	1245.62
lcl|NZ_CP011073.1_prot_WP_005790735.1_3330	VTVDGMITPEGK	26.44	2	1245.62
lcl|NZ_CP011073.1_prot_WP_005790735.1_3330	VTVDGMITPEGK	36.25	2	1245.62
lcl|NZ_CP011073.1_prot_WP_005790735.1_3330	VTVDGMITPEGK	69.52	2	1245.62
lcl|NZ_CP011073.1_prot_WP_005790735.1_3330	VTVDGMITPEGK	22.09	2	1245.62
lcl|NZ_CP011073.1_prot_WP_005790735.1_3330	VTVDGMITPEGK	37.32	2	1245.63
lcl|NZ_CP011073.1_prot_WP_005790735.1_3330	VTVDGMITPEGK	70.6	2	1245.63
lcl|NZ_CP011073.1_prot_WP_005790735.1_3330	VTVDGMITPEGK	29.55	2	1245.63
lcl|NZ_CP011073.1_prot_WP_005790735.1_3330	VTVDGMITPEGK	13.12	2	1245.63
lcl|NZ_CP011073.1_prot_WP_005790735.1_3330	VTVDGMITPEGK	21.03	2	1245.63
lcl|NZ_CP011073.1_prot_WP_005790735.1_3330	VTVDGMITPEGK	71.9	2	1245.63
lcl|NZ_CP011073.1_prot_WP_005790735.1_3330	VTVDGMITPEGK	13.23	2	1245.63
lcl|NZ_CP011073.1_prot_WP_005790735.1_3330	VTVDGMITPEGK	37.32	2	1245.63
lcl|NZ_CP011073.1_prot_WP_005790735.1_3330	VTVDGMITPEGK	39.23	2	1245.63
lcl|NZ_CP011073.1_prot_WP_005790735.1_3330	VTVDGMITPEGK	50.72	2	1245.63
lcl|NZ_CP011073.1_prot_WP_005790735.1_3330	VTVDGMITPEGK	68.74	2	1245.63
lcl|NZ_CP011073.1_prot_WP_005790735.1_3330	VTVDGMITPEGK	23.42	2	1245.63
lcl|NZ_CP011073.1_prot_WP_005790735.1_3330	VTVDGMITPEGK	56.49	2	1245.63
lcl|NZ_CP011073.1_prot_WP_005790735.1_3330	VTVDGMITPEGK	76.23	2	1245.63
lcl|NZ_CP011073.1_prot_WP_005790735.1_3330	VTVDGMITPEGK	26.89	2	1245.63
lcl|NZ_CP011073.1_prot_WP_005790735.1_3330	VTVDGMITPEGK	77.6	2	1245.63
lcl|NZ_CP011073.1_prot_WP_005790735.1_3330	VTVDGMITPEGK	71.25	2	1245.63
lcl|NZ_CP011073.1_prot_WP_005790735.1_3330	VTVDGMITPEGK	55.24	2	1245.63
lcl|NZ_CP011073.1_prot_WP_005790735.1_3330	VTVDGMITPEGK	15.07	2	1245.63
lcl|NZ_CP011073.1_prot_WP_005790735.1_3330	VTVDGMITPEGK	70.5	2	1245.63
lcl|NZ_CP011073.1_prot_WP_005790735.1_3330	VTVDGMITPEGK	71.22	2	1245.63
lcl|NZ_CP011073.1_prot_WP_005790735.1_3330	VTVDGMITPEGK	26.41	2	1245.63
lcl|NZ_CP011073.1_prot_WP_005790735.1_3330	VTVDGMITPEGK	86.18	2	1245.63
lcl|NZ_CP011073.1_prot_WP_005790735.1_3330	VTVDGMITPEGK	40.72	2	1245.63
lcl|NZ_CP011073.1_prot_WP_005790735.1_3330	VTVDGMITPEGK	39.7	2	1245.63
lcl|NZ_CP011073.1_prot_WP_005790735.1_3330	TANASVEYTGSR	20.82	2	1254.58
lcl|NZ_CP011073.1_prot_WP_005790735.1_3330	TANASVEYTGSR	26.51	2	1254.58
lcl|NZ_CP011073.1_prot_WP_005790735.1_3330	TANASVEYTGSR	31.98	2	1254.58
lcl|NZ_CP011073.1_prot_WP_005790735.1_3330	TANASVEYTGSR	17.78	2	1254.58
lcl|NZ_CP011073.1_prot_WP_005790735.1_3330	TANASVEYTGSR	24.7	2	1254.58
lcl|NZ_CP011073.1_prot_WP_005790735.1_3330	TANASVEYTGSR	18.81	2	1254.58
lcl|NZ_CP011073.1_prot_WP_005790735.1_3330	TANASVEYTGSR	47.56	2	1254.58
lcl|NZ_CP011073.1_prot_WP_005790735.1_3330	TANASVEYTGSR	21.05	2	1254.58
lcl|NZ_CP011073.1_prot_WP_005790735.1_3330	TANASVEYTGSR	17.26	2	1254.58
lcl|NZ_CP011073.1_prot_WP_005790735.1_3330	TANASVEYTGSR	32.89	2	1254.58
lcl|NZ_CP011073.1_prot_WP_005790735.1_3330	TANASVEYTGSR	24.61	2	1254.58
lcl|NZ_CP011073.1_prot_WP_005790735.1_3330	TANASVEYTGSR	13.12	2	1254.58
lcl|NZ_CP011073.1_prot_WP_005790735.1_3330	TANASVEYTGSR	27.25	2	1254.58
lcl|NZ_CP011073.1_prot_WP_005790735.1_3330	TANASVEYTGSR	26.07	2	1254.58
lcl|NZ_CP011073.1_prot_WP_005790735.1_3330	TANASVEYTGSR	17.3	2	1254.58
lcl|NZ_CP011073.1_prot_WP_005790735.1_3330	TANASVEYTGSR	18.22	2	1254.58
lcl|NZ_CP011073.1_prot_WP_005790735.1_3330	TANASVEYTGSR	24.17	2	1254.59
lcl|NZ_CP011073.1_prot_WP_005790735.1_3330	TANASVEYTGSR	23.98	2	1254.59
lcl|NZ_CP011073.1_prot_WP_005790735.1_3330	TANASVEYTGSR	18.38	2	1254.59
lcl|NZ_CP011073.1_prot_WP_005790735.1_3330	TANASVEYTGSR	29.22	2	1254.59
lcl|NZ_CP011073.1_prot_WP_005790735.1_3330	TANASVEYTGSR	22.77	2	1254.59
lcl|NZ_CP011073.1_prot_WP_005790735.1_3330	TANASVEYTGSR	33.66	2	1254.59
lcl|NZ_CP011073.1_prot_WP_005790735.1_3330	TANASVEYTGSR	18.41	2	1254.59
lcl|NZ_CP011073.1_prot_WP_005790735.1_3330	TANASVEYTGSR	16.63	2	1254.59
lcl|NZ_CP011073.1_prot_WP_005790735.1_3330	VTVDGMITPEGK	21.9	2	1261.62	Oxidation (M)
lcl|NZ_CP011073.1_prot_WP_005790735.1_3330	VTVDGMITPEGK	21.69	2	1261.62	Oxidation (M)
lcl|NZ_CP011073.1_prot_WP_005790735.1_3330	VTVDGMITPEGK	22.6	2	1261.62	Oxidation (M)
lcl|NZ_CP011073.1_prot_WP_005790735.1_3330	VADGHSYIYLDK	35.76	2	1379.67
lcl|NZ_CP011073.1_prot_WP_005790735.1_3330	VADGHSYIYLDK	44.55	2	1379.67
lcl|NZ_CP011073.1_prot_WP_005790735.1_3330	VADGHSYIYLDK	13.37	2	1379.67
lcl|NZ_CP011073.1_prot_WP_005790735.1_3330	VADGHSYIYLDK	25.82	2	1379.67
lcl|NZ_CP011073.1_prot_WP_005790735.1_3330	VADGHSYIYLDK	17.79	3	1379.67
lcl|NZ_CP011073.1_prot_WP_005790735.1_3330	VADGHSYIYLDK	31.96	3	1379.67
lcl|NZ_CP011073.1_prot_WP_005790735.1_3330	VADGHSYIYLDK	22.89	3	1379.67
lcl|NZ_CP011073.1_prot_WP_005790735.1_3330	VADGHSYIYLDK	13.63	3	1379.67
lcl|NZ_CP011073.1_prot_WP_005790735.1_3330	VADGHSYIYLDK	24.63	3	1379.67
lcl|NZ_CP011073.1_prot_WP_005790735.1_3330	VADGHSYIYLDK	29.63	2	1379.67
lcl|NZ_CP011073.1_prot_WP_005790735.1_3330	VADGHSYIYLDK	27.31	2	1379.67
lcl|NZ_CP011073.1_prot_WP_005790735.1_3330	VADGHSYIYLDK	34.49	3	1379.67
lcl|NZ_CP011073.1_prot_WP_005790735.1_3330	VADGHSYIYLDK	29.27	3	1379.68
lcl|NZ_CP011073.1_prot_WP_005790735.1_3330	VADGHSYIYLDK	37.28	2	1379.68
lcl|NZ_CP011073.1_prot_WP_005790735.1_3330	VADGHSYIYLDK	37.21	3	1379.68
lcl|NZ_CP011073.1_prot_WP_005790735.1_3330	NVIPGEEEATLTGVK	24.22	2	1555.8
lcl|NZ_CP011073.1_prot_WP_005790735.1_3330	NVIPGEEEATLTGVK	16.72	2	1555.8
lcl|NZ_CP011073.1_prot_WP_005790735.1_3330	NVIPGEEEATLTGVK	18.06	2	1555.8
lcl|NZ_CP011073.1_prot_WP_005790735.1_3330	NVIPGEEEATLTGVK	67.98	2	1555.8
lcl|NZ_CP011073.1_prot_WP_005790735.1_3330	NVIPGEEEATLTGVK	40.06	2	1555.8
lcl|NZ_CP011073.1_prot_WP_005790735.1_3330	NVIPGEEEATLTGVK	67.3	2	1555.81
lcl|NZ_CP011073.1_prot_WP_005790735.1_3330	NVIPGEEEATLTGVK	13.49	2	1555.81
lcl|NZ_CP011073.1_prot_WP_005790735.1_3330	NVIPGEEEATLTGVK	18.61	2	1555.81
lcl|NZ_CP011073.1_prot_WP_005790735.1_3330	NVIPGEEEATLTGVK	61.59	2	1555.81
lcl|NZ_CP011073.1_prot_WP_005790735.1_3330	NVIPGEEEATLTGVK	76.71	2	1555.81
lcl|NZ_CP011073.1_prot_WP_005790735.1_3330	NVIPGEEEATLTGVK	15.04	2	1555.81
lcl|NZ_CP011073.1_prot_WP_005790735.1_3330	NVIPGEEEATLTGVK	13.07	2	1555.81
lcl|NZ_CP011073.1_prot_WP_005790735.1_3330	NVIPGEEEATLTGVK	53.58	2	1555.81
lcl|NZ_CP011073.1_prot_WP_005790735.1_3330	NVIPGEEEATLTGVK	68.49	2	1555.81
lcl|NZ_CP011073.1_prot_WP_005790735.1_3330	NVIPGEEEATLTGVK	52.61	2	1555.81
lcl|NZ_CP011073.1_prot_WP_005790735.1_3330	NVIPGEEEATLTGVK	77.67	2	1555.81
lcl|NZ_CP011073.1_prot_WP_005790735.1_3330	NVIPGEEEATLTGVK	20.67	2	1555.81
lcl|NZ_CP011073.1_prot_WP_005790735.1_3330	NVIPGEEEATLTGVK	19.8	2	1555.81
lcl|NZ_CP011073.1_prot_WP_005790735.1_3330	NVIPGEEEATLTGVK	61.71	2	1555.81
lcl|NZ_CP011073.1_prot_WP_005790735.1_3330	NVIPGEEEATLTGVK	18.64	2	1555.81
lcl|NZ_CP011073.1_prot_WP_005790735.1_3330	NVIPGEEEATLTGVK	68.68	2	1555.81
lcl|NZ_CP011073.1_prot_WP_005790735.1_3330	NVIPGEEEATLTGVK	17.75	2	1555.81
lcl|NZ_CP011073.1_prot_WP_005790735.1_3330	NVIPGEEEATLTGVK	66.66	2	1555.81
lcl|NZ_CP011073.1_prot_WP_005790735.1_3330	NVIPGEEEATLTGVK	18.2	3	1555.81
lcl|NZ_CP011073.1_prot_WP_005790735.1_3330	NVIPGEEEATLTGVK	13.96	2	1555.81
lcl|NZ_CP011073.1_prot_WP_005790735.1_3330	NVIPGEEEATLTGVK	58.35	2	1555.81
lcl|NZ_CP011073.1_prot_WP_005790735.1_3330	NVIPGEEEATLTGVK	71.22	2	1555.81
lcl|NZ_CP011073.1_prot_WP_005790735.1_3330	NVIPGEEEATLTGVK	72.64	2	1555.81
lcl|NZ_CP011073.1_prot_WP_005790735.1_3330	NVIPGEEEATLTGVK	15.58	2	1555.81
lcl|NZ_CP011073.1_prot_WP_005790735.1_3330	NVIPGEEEATLTGVK	51.21	2	1555.81
lcl|NZ_CP011073.1_prot_WP_005790735.1_3330	NVIPGEEEATLTGVK	31.79	2	1555.81
lcl|NZ_CP011073.1_prot_WP_005790735.1_3330	NVIPGEEEATLTGVK	22.38	2	1555.81
lcl|NZ_CP011073.1_prot_WP_005790735.1_3330	NVIPGEEEATLTGVK	18.21	2	1555.81
lcl|NZ_CP011073.1_prot_WP_005790735.1_3330	NVIPGEEEATLTGVK	18.28	3	1555.81
lcl|NZ_CP011073.1_prot_WP_005790735.1_3330	NVIPGEEEATLTGVK	62.86	2	1555.81
lcl|NZ_CP011073.1_prot_WP_005790735.1_3330	NVIPGEEEATLTGVK	28.41	2	1555.81
lcl|NZ_CP011073.1_prot_WP_005790735.1_3330	NVIPGEEEATLTGVK	26.17	2	1555.81
lcl|NZ_CP011073.1_prot_WP_005790735.1_3330	NVIPGEEEATLTGVK	50.37	2	1555.81
lcl|NZ_CP011073.1_prot_WP_005790735.1_3330	NVIPGEEEATLTGVK	29.71	2	1555.81
lcl|NZ_CP011073.1_prot_WP_005790735.1_3330	NVIPGEEEATLTGVK	56.07	2	1555.81
lcl|NZ_CP011073.1_prot_WP_005790735.1_3330	NVIPGEEEATLTGVK	53.4	3	1555.81
lcl|NZ_CP011073.1_prot_WP_005790735.1_3330	NVIPGEEEATLTGVK	58.16	2	1555.81
lcl|NZ_CP011073.1_prot_WP_005790735.1_3330	NVIPGEEEATLTGVK	23.37	2	1555.81
lcl|NZ_CP011073.1_prot_WP_005790735.1_3330	NVIPGEEEATLTGVK	40.55	2	1555.81
lcl|NZ_CP011073.1_prot_WP_005790735.1_3330	NVIPGEEEATLTGVK	62.5	2	1555.81
lcl|NZ_CP011073.1_prot_WP_005790735.1_3330	NVIPGEEEATLTGVK	13.19	2	1555.81
lcl|NZ_CP011073.1_prot_WP_005790735.1_3330	NVIPGEEEATLTGVK	64.8	2	1555.81
lcl|NZ_CP011073.1_prot_WP_005790735.1_3330	NVIPGEEEATLTGVK	43.27	2	1555.81
lcl|NZ_CP011073.1_prot_WP_005790735.1_3330	NVIPGEEEATLTGVK	64.66	2	1555.81
lcl|NZ_CP011073.1_prot_WP_005790735.1_3330	NVIPGEEEATLTGVK	79.81	3	1555.81
lcl|NZ_CP011073.1_prot_WP_005790735.1_3330	NVIPGEEEATLTGVK	46.07	3	1555.81
lcl|NZ_CP011073.1_prot_WP_005790735.1_3330	NVIPGEEEATLTGVK	67.69	3	1555.81
lcl|NZ_CP011073.1_prot_WP_005790735.1_3330	NVIPGEEEATLTGVK	55.49	2	1555.81
lcl|NZ_CP011073.1_prot_WP_005790735.1_3330	NVIPGEEEATLTGVK	40.69	2	1555.81
lcl|NZ_CP011073.1_prot_WP_005790735.1_3330	NVIPGEEEATLTGVK	66.92	3	1555.81
lcl|NZ_CP011073.1_prot_WP_005790735.1_3330	NVIPGEEEATLTGVK	61.06	3	1555.81
lcl|NZ_CP011073.1_prot_WP_005790735.1_3330	MSDILILWDMLSK	39.39	2	1563.79
lcl|NZ_CP011073.1_prot_WP_005790735.1_3330	MSDILILWDMLSK	32.71	2	1563.8
lcl|NZ_CP011073.1_prot_WP_005790735.1_3330	MSDILILWDMLSK	25.92	2	1563.8
lcl|NZ_CP011073.1_prot_WP_005790735.1_3330	MSDILILWDMLSK	37.17	2	1563.8
lcl|NZ_CP011073.1_prot_WP_005790735.1_3330	MSDILILWDMLSK	17.17	2	1563.8
lcl|NZ_CP011073.1_prot_WP_005790735.1_3330	MSDILILWDMLSK	34.03	2	1563.8
lcl|NZ_CP011073.1_prot_WP_005790735.1_3330	MSDILILWDMLSK	15.45	2	1563.8
lcl|NZ_CP011073.1_prot_WP_005790735.1_3330	MSDILILWDMLSK	50.97	2	1563.8
lcl|NZ_CP011073.1_prot_WP_005790735.1_3330	MSDILILWDMLSK	52.71	2	1563.8
lcl|NZ_CP011073.1_prot_WP_005790735.1_3330	MSDILILWDMLSK	22.94	2	1563.8
lcl|NZ_CP011073.1_prot_WP_005790735.1_3330	MSDILILWDMLSK	28	2	1563.8
lcl|NZ_CP011073.1_prot_WP_005790735.1_3330	MSDILILWDMLSK	35.75	2	1563.8
lcl|NZ_CP011073.1_prot_WP_005790735.1_3330	MSDILILWDMLSK	52.8	2	1563.8
lcl|NZ_CP011073.1_prot_WP_005790735.1_3330	MSDILILWDMLSK	20.04	2	1563.8
lcl|NZ_CP011073.1_prot_WP_005790735.1_3330	MSDILILWDMLSK	69.99	2	1563.8
lcl|NZ_CP011073.1_prot_WP_005790735.1_3330	MSDILILWDMLSK	45.05	2	1563.8
lcl|NZ_CP011073.1_prot_WP_005790735.1_3330	MSDILILWDMLSK	30.55	2	1563.8
lcl|NZ_CP011073.1_prot_WP_005790735.1_3330	MSDILILWDMLSK	29.31	2	1563.8
lcl|NZ_CP011073.1_prot_WP_005790735.1_3330	MSDILILWDMLSK	28.48	2	1563.8
lcl|NZ_CP011073.1_prot_WP_005790735.1_3330	MSDILILWDMLSK	28.9	2	1563.8
lcl|NZ_CP011073.1_prot_WP_005790735.1_3330	MSDILILWDMLSK	34.56	2	1563.8
lcl|NZ_CP011073.1_prot_WP_005790735.1_3330	MSDILILWDMLSK	35.5	2	1563.8
lcl|NZ_CP011073.1_prot_WP_005790735.1_3330	MSDILILWDMLSK	37.69	2	1563.8
lcl|NZ_CP011073.1_prot_WP_005790735.1_3330	MSDILILWDMLSK	43.06	2	1563.8
lcl|NZ_CP011073.1_prot_WP_005790735.1_3330	MSDILILWDMLSK	33.44	2	1563.8
lcl|NZ_CP011073.1_prot_WP_005790735.1_3330	MSDILILWDMLSK	53.04	2	1563.8
lcl|NZ_CP011073.1_prot_WP_005790735.1_3330	MSDILILWDMLSK	24.79	2	1563.8
lcl|NZ_CP011073.1_prot_WP_005790735.1_3330	MSDILILWDMLSK	19.55	2	1563.8
lcl|NZ_CP011073.1_prot_WP_005790735.1_3330	MSDILILWDMLSK	18.95	2	1563.81
lcl|NZ_CP011073.1_prot_WP_005790735.1_3330	MSDILILWDMLSK	27.75	2	1563.81
lcl|NZ_CP011073.1_prot_WP_005790735.1_3330	MSDILILWDMLSK	23.33	2	1563.81
lcl|NZ_CP011073.1_prot_WP_005790735.1_3330	MSDILILWDMLSK	36.96	2	1563.81
lcl|NZ_CP011073.1_prot_WP_005790735.1_3330	MSDILILWDMLSK	20.64	2	1563.81
lcl|NZ_CP011073.1_prot_WP_005790735.1_3330	MSDILILWDMLSK	45.39	2	1563.81
lcl|NZ_CP011073.1_prot_WP_005790735.1_3330	MSDILILWDMLSK	22.64	2	1563.81
lcl|NZ_CP011073.1_prot_WP_005790735.1_3330	MSDILILWDMLSK	17.83	2	1563.81
lcl|NZ_CP011073.1_prot_WP_005790735.1_3330	MSDILILWDMLSK	24.29	2	1563.81
lcl|NZ_CP011073.1_prot_WP_005790735.1_3330	MSDILILWDMLSK	63.74	2	1595.79	2 Oxidation (M)
lcl|NZ_CP011073.1_prot_WP_005790735.1_3330	MSDILILWDMLSK	14.91	2	1595.79	2 Oxidation (M)
lcl|NZ_CP011073.1_prot_WP_005790735.1_3330	MSDILILWDMLSK	100.7	2	1595.79	2 Oxidation (M)
lcl|NZ_CP011073.1_prot_WP_005790735.1_3330	MSDILILWDMLSK	13.07	2	1595.79	2 Oxidation (M)
lcl|NZ_CP011073.1_prot_WP_005790735.1_3330	MSDILILWDMLSK	107.95	2	1595.79	2 Oxidation (M)
lcl|NZ_CP011073.1_prot_WP_005790735.1_3330	MSDILILWDMLSK	26.84	2	1595.79	2 Oxidation (M)
lcl|NZ_CP011073.1_prot_WP_005790735.1_3330	MSDILILWDMLSK	33.63	2	1595.79	2 Oxidation (M)
lcl|NZ_CP011073.1_prot_WP_005790735.1_3330	MSDILILWDMLSK	25.11	2	1595.79	2 Oxidation (M)
lcl|NZ_CP011073.1_prot_WP_005790735.1_3330	MSDILILWDMLSK	40.72	2	1595.79	2 Oxidation (M)
lcl|NZ_CP011073.1_prot_WP_005790735.1_3330	MSDILILWDMLSK	97.94	2	1595.79	2 Oxidation (M)
lcl|NZ_CP011073.1_prot_WP_005790735.1_3330	MSDILILWDMLSK	26.43	2	1595.79	2 Oxidation (M)
lcl|NZ_CP011073.1_prot_WP_005790735.1_3330	MSDILILWDMLSK	25.83	3	1595.79	2 Oxidation (M)
lcl|NZ_CP011073.1_prot_WP_005790735.1_3330	MSDILILWDMLSK	77.38	2	1595.79	2 Oxidation (M)
lcl|NZ_CP011073.1_prot_WP_005790735.1_3330	MSDILILWDMLSK	77.39	2	1595.79	2 Oxidation (M)
lcl|NZ_CP011073.1_prot_WP_005790735.1_3330	MSDILILWDMLSK	99.16	2	1595.79	2 Oxidation (M)
lcl|NZ_CP011073.1_prot_WP_005790735.1_3330	MSDILILWDMLSK	20.51	2	1595.79	2 Oxidation (M)
lcl|NZ_CP011073.1_prot_WP_005790735.1_3330	MSDILILWDMLSK	110.04	2	1595.8	2 Oxidation (M)
lcl|NZ_CP011073.1_prot_WP_005790735.1_3330	MSDILILWDMLSK	96.11	2	1595.8	2 Oxidation (M)
lcl|NZ_CP011073.1_prot_WP_005790735.1_3330	MSDILILWDMLSK	47.72	3	1595.8	2 Oxidation (M)
lcl|NZ_CP011073.1_prot_WP_005790735.1_3330	MSDILILWDMLSK	29.53	3	1595.8	2 Oxidation (M)
lcl|NZ_CP011073.1_prot_WP_005790735.1_3330	MSDILILWDMLSK	83.62	2	1595.8	2 Oxidation (M)
lcl|NZ_CP011073.1_prot_WP_005790735.1_3330	MSDILILWDMLSK	37.82	3	1595.8	2 Oxidation (M)
lcl|NZ_CP011073.1_prot_WP_005790735.1_3330	DETLVLTYGETLLTGK	13.66	2	1751.92
lcl|NZ_CP011073.1_prot_WP_005790735.1_3330	DETLVLTYGETLLTGK	27.83	2	1751.92
lcl|NZ_CP011073.1_prot_WP_005790735.1_3330	EVVFDATNGDNVTILLK	53.56	2	1846.95
lcl|NZ_CP011073.1_prot_WP_005790735.1_3330	EVVFDATNGDNVTILLK	14.11	2	1846.95
lcl|NZ_CP011073.1_prot_WP_005790735.1_3330	EVVFDATNGDNVTILLK	14.64	2	1846.95
lcl|NZ_CP011073.1_prot_WP_005790735.1_3330	EVVFDATNGDNVTILLK	24.05	2	1846.95
lcl|NZ_CP011073.1_prot_WP_005790735.1_3330	EVVFDATNGDNVTILLK	30.91	2	1846.95
lcl|NZ_CP011073.1_prot_WP_005790735.1_3330	EVVFDATNGDNVTILLK	32.4	2	1846.95
lcl|NZ_CP011073.1_prot_WP_005790735.1_3330	EVVFDATNGDNVTILLK	17.17	2	1846.95
lcl|NZ_CP011073.1_prot_WP_005790735.1_3330	EVVFDATNGDNVTILLK	15.86	2	1846.95
lcl|NZ_CP011073.1_prot_WP_005790735.1_3330	EVVFDATNGDNVTILLK	18.43	2	1846.96
lcl|NZ_CP011073.1_prot_WP_005790735.1_3330	EVVFDATNGDNVTILLK	27.55	2	1846.96
lcl|NZ_CP011073.1_prot_WP_005790735.1_3330	EVVFDATNGDNVTILLK	16.26	2	1846.96
lcl|NZ_CP011073.1_prot_WP_005790735.1_3330	EVVFDATNGDNVTILLK	28.65	2	1846.96
lcl|NZ_CP011073.1_prot_WP_005790735.1_3330	EVVFDATNGDNVTILLK	13.69	2	1846.96
lcl|NZ_CP011073.1_prot_WP_005790735.1_3330	EVVFDATNGDNVTILLK	15.15	2	1846.96
lcl|NZ_CP011073.1_prot_WP_005790735.1_3330	EVVFDATNGDNVTILLK	41.03	2	1846.96
lcl|NZ_CP011073.1_prot_WP_005790735.1_3330	EVVFDATNGDNVTILLK	15.44	2	1846.96
lcl|NZ_CP011073.1_prot_WP_005790735.1_3330	EVVFDATNGDNVTILLK	38.81	2	1846.96
lcl|NZ_CP011073.1_prot_WP_005790735.1_3330	EVVFDATNGDNVTILLK	17.31	2	1846.96
lcl|NZ_CP011073.1_prot_WP_005790735.1_3330	EVVFDATNGDNVTILLK	31.83	2	1846.96
lcl|NZ_CP011073.1_prot_WP_005790735.1_3330	EVVFDATNGDNVTILLK	19.06	2	1846.96
lcl|NZ_CP011073.1_prot_WP_005790735.1_3330	EVVFDATNGDNVTILLK	19.61	2	1846.96
[truncated: 4,190 more rows]

## Sheet: BacFrag-03
prot_acc	pep_seq	pep_score	pep_exp_z	pep_exp_mr	pep_var_mod
lcl|NZ_CP011073.1_prot_WP_005789575.1_2906	LNIQLNVK	32.62	2	940.569
lcl|NZ_CP011073.1_prot_WP_005789575.1_2906	LNIQLNVK	13.18	2	940.571
lcl|NZ_CP011073.1_prot_WP_005789575.1_2906	LNIQLNVK	23.95	2	940.572
lcl|NZ_CP011073.1_prot_WP_005789575.1_2906	LNIQLNVK	32.39	2	940.572
lcl|NZ_CP011073.1_prot_WP_005789575.1_2906	LNIQLNVK	14.8	2	940.573
lcl|NZ_CP011073.1_prot_WP_005789575.1_2906	LNIQLNVK	16.97	2	940.573
lcl|NZ_CP011073.1_prot_WP_005789575.1_2906	LNIQLNVK	34.61	2	940.574
lcl|NZ_CP011073.1_prot_WP_005789575.1_2906	LNEESFLK	17.82	2	978.504
lcl|NZ_CP011073.1_prot_WP_005789575.1_2906	LNYTLLNR	61.14	2	1005.56
lcl|NZ_CP011073.1_prot_WP_005789575.1_2906	LNYTLLNR	33.6	2	1005.56
lcl|NZ_CP011073.1_prot_WP_005789575.1_2906	LNYTLLNR	31.02	2	1005.56
lcl|NZ_CP011073.1_prot_WP_005789575.1_2906	LNYTLLNR	38.7	2	1005.56
lcl|NZ_CP011073.1_prot_WP_005789575.1_2906	LNYTLLNR	38.74	2	1005.56
lcl|NZ_CP011073.1_prot_WP_005789575.1_2906	LNYTLLNR	42.72	2	1005.56
lcl|NZ_CP011073.1_prot_WP_005789575.1_2906	LNYTLLNR	52.18	2	1005.56
lcl|NZ_CP011073.1_prot_WP_005789575.1_2906	LNYTLLNR	42.93	2	1005.56
lcl|NZ_CP011073.1_prot_WP_005789575.1_2906	LNYTLLNR	39.98	2	1005.56
lcl|NZ_CP011073.1_prot_WP_005789575.1_2906	LNYTLLNR	52	2	1005.56
lcl|NZ_CP011073.1_prot_WP_005789575.1_2906	LNYTLLNR	51.54	2	1005.56
lcl|NZ_CP011073.1_prot_WP_005789575.1_2906	YLVTFTLR	24.13	2	1011.57
lcl|NZ_CP011073.1_prot_WP_005789575.1_2906	YLVTFTLR	19.06	2	1011.57
lcl|NZ_CP011073.1_prot_WP_005789575.1_2906	YLVTFTLR	14.01	2	1011.58
lcl|NZ_CP011073.1_prot_WP_005789575.1_2906	YLVTFTLR	15.29	2	1011.58
lcl|NZ_CP011073.1_prot_WP_005789575.1_2906	YLVTFTLR	43.84	2	1011.58
lcl|NZ_CP011073.1_prot_WP_005789575.1_2906	FHFLPELR	20.98	2	1057.57
lcl|NZ_CP011073.1_prot_WP_005789575.1_2906	FHFLPELR	20.01	2	1057.57
lcl|NZ_CP011073.1_prot_WP_005789575.1_2906	FHFLPELR	33.4	2	1057.57
lcl|NZ_CP011073.1_prot_WP_005789575.1_2906	SIGNAQIDYK	25.49	2	1107.55
lcl|NZ_CP011073.1_prot_WP_005789575.1_2906	SIGNAQIDYK	14.62	2	1107.55
lcl|NZ_CP011073.1_prot_WP_005789575.1_2906	SIGNAQIDYK	29.14	2	1107.56
lcl|NZ_CP011073.1_prot_WP_005789575.1_2906	DASATAIYGSR	49.68	2	1110.53
lcl|NZ_CP011073.1_prot_WP_005789575.1_2906	DASATAIYGSR	19.99	2	1110.53
lcl|NZ_CP011073.1_prot_WP_005789575.1_2906	DASATAIYGSR	23.16	2	1110.53
lcl|NZ_CP011073.1_prot_WP_005789575.1_2906	DASATAIYGSR	17.68	2	1110.53
lcl|NZ_CP011073.1_prot_WP_005789575.1_2906	DASATAIYGSR	14.21	2	1110.53
lcl|NZ_CP011073.1_prot_WP_005789575.1_2906	DASATAIYGSR	33.49	2	1110.53
lcl|NZ_CP011073.1_prot_WP_005789575.1_2906	DASATAIYGSR	27.76	2	1110.53
lcl|NZ_CP011073.1_prot_WP_005789575.1_2906	DASATAIYGSR	36.16	2	1110.53
lcl|NZ_CP011073.1_prot_WP_005789575.1_2906	DASATAIYGSR	29.5	2	1110.53
lcl|NZ_CP011073.1_prot_WP_005789575.1_2906	DASATAIYGSR	49.78	2	1110.53
lcl|NZ_CP011073.1_prot_WP_005789575.1_2906	DASATAIYGSR	49.8	2	1110.53
lcl|NZ_CP011073.1_prot_WP_005789575.1_2906	DASATAIYGSR	29.73	2	1110.53
lcl|NZ_CP011073.1_prot_WP_005789575.1_2906	DASATAIYGSR	19.67	2	1110.53
lcl|NZ_CP011073.1_prot_WP_005789575.1_2906	DASATAIYGSR	25	2	1110.53
lcl|NZ_CP011073.1_prot_WP_005789575.1_2906	DASATAIYGSR	43.23	2	1110.53
lcl|NZ_CP011073.1_prot_WP_005789575.1_2906	DASATAIYGSR	43.12	2	1110.53
lcl|NZ_CP011073.1_prot_WP_005789575.1_2906	DASATAIYGSR	43.58	2	1110.53
lcl|NZ_CP011073.1_prot_WP_005789575.1_2906	DASATAIYGSR	30.26	2	1110.53
lcl|NZ_CP011073.1_prot_WP_005789575.1_2906	DASATAIYGSR	49.17	2	1110.53
lcl|NZ_CP011073.1_prot_WP_005789575.1_2906	DASATAIYGSR	32.34	2	1110.53
lcl|NZ_CP011073.1_prot_WP_005789575.1_2906	DASATAIYGSR	13.77	2	1110.53
lcl|NZ_CP011073.1_prot_WP_005789575.1_2906	DASATAIYGSR	32.51	2	1110.53
lcl|NZ_CP011073.1_prot_WP_005789575.1_2906	DASATAIYGSR	21.97	2	1110.53
lcl|NZ_CP011073.1_prot_WP_005789575.1_2906	DASATAIYGSR	48.44	2	1110.53
lcl|NZ_CP011073.1_prot_WP_005789575.1_2906	DASATAIYGSR	43.54	2	1110.53
lcl|NZ_CP011073.1_prot_WP_005789575.1_2906	DASATAIYGSR	26.66	2	1110.53
lcl|NZ_CP011073.1_prot_WP_005789575.1_2906	DASATAIYGSR	33.37	2	1110.53
lcl|NZ_CP011073.1_prot_WP_005789575.1_2906	DASATAIYGSR	21.22	2	1110.53
lcl|NZ_CP011073.1_prot_WP_005789575.1_2906	DASATAIYGSR	33.68	2	1110.53
lcl|NZ_CP011073.1_prot_WP_005789575.1_2906	DASATAIYGSR	56.1	2	1110.53
lcl|NZ_CP011073.1_prot_WP_005789575.1_2906	DASATAIYGSR	17.88	2	1110.53
lcl|NZ_CP011073.1_prot_WP_005789575.1_2906	DASATAIYGSR	26.91	2	1110.53
lcl|NZ_CP011073.1_prot_WP_005789575.1_2906	DASATAIYGSR	61.55	2	1110.53
lcl|NZ_CP011073.1_prot_WP_005789575.1_2906	DASATAIYGSR	36.75	2	1110.53
lcl|NZ_CP011073.1_prot_WP_005789575.1_2906	DASATAIYGSR	45.97	2	1110.53
lcl|NZ_CP011073.1_prot_WP_005789575.1_2906	DASATAIYGSR	33.19	2	1110.53
lcl|NZ_CP011073.1_prot_WP_005789575.1_2906	DASATAIYGSR	26.56	2	1110.53
lcl|NZ_CP011073.1_prot_WP_005789575.1_2906	DASATAIYGSR	57.59	2	1110.53
lcl|NZ_CP011073.1_prot_WP_005789575.1_2906	DASATAIYGSR	43.13	2	1110.53
lcl|NZ_CP011073.1_prot_WP_005789575.1_2906	DASATAIYGSR	29.91	2	1110.53
lcl|NZ_CP011073.1_prot_WP_005789575.1_2906	DASATAIYGSR	58.2	2	1110.53
lcl|NZ_CP011073.1_prot_WP_005789575.1_2906	ASNGVIIITTK	54.46	2	1115.65
lcl|NZ_CP011073.1_prot_WP_005789575.1_2906	ASNGVIIITTK	17.53	2	1115.66
lcl|NZ_CP011073.1_prot_WP_005789575.1_2906	NWDFSFALR	15.05	2	1154.55
lcl|NZ_CP011073.1_prot_WP_005789575.1_2906	ANLNLGYDVSK	14.09	2	1192.6
lcl|NZ_CP011073.1_prot_WP_005789575.1_2906	ANLNLGYDVSK	54.17	2	1192.61
lcl|NZ_CP011073.1_prot_WP_005789575.1_2906	ANLNLGYDVSK	25.65	2	1192.61
lcl|NZ_CP011073.1_prot_WP_005789575.1_2906	ANLNLGYDVSK	38.45	2	1192.61
lcl|NZ_CP011073.1_prot_WP_005789575.1_2906	ANLNLGYDVSK	41.3	2	1192.61
lcl|NZ_CP011073.1_prot_WP_005789575.1_2906	ANLNLGYDVSK	15.15	2	1192.61
lcl|NZ_CP011073.1_prot_WP_005789575.1_2906	ANLNLGYDVSK	49.76	2	1192.61
lcl|NZ_CP011073.1_prot_WP_005789575.1_2906	ANLNLGYDVSK	20.39	2	1192.61
lcl|NZ_CP011073.1_prot_WP_005789575.1_2906	ANLNLGYDVSK	28.05	2	1192.61
lcl|NZ_CP011073.1_prot_WP_005789575.1_2906	ANLNLGYDVSK	28.3	2	1192.61
lcl|NZ_CP011073.1_prot_WP_005789575.1_2906	ANLNLGYDVSK	19.9	2	1192.61
lcl|NZ_CP011073.1_prot_WP_005789575.1_2906	ANLNLGYDVSK	64.43	2	1192.61
lcl|NZ_CP011073.1_prot_WP_005789575.1_2906	ANLNLGYDVSK	53.5	2	1192.61
lcl|NZ_CP011073.1_prot_WP_005789575.1_2906	ANLNLGYDVSK	29.02	2	1192.61
lcl|NZ_CP011073.1_prot_WP_005789575.1_2906	ANLNLGYDVSK	23.71	2	1192.61
lcl|NZ_CP011073.1_prot_WP_005789575.1_2906	ANLNLGYDVSK	56.95	2	1192.61
lcl|NZ_CP011073.1_prot_WP_005789575.1_2906	ANLNLGYDVSK	48.97	2	1192.61
lcl|NZ_CP011073.1_prot_WP_005789575.1_2906	ANLNLGYDVSK	61.68	2	1192.61
lcl|NZ_CP011073.1_prot_WP_005789575.1_2906	ANLNLGYDVSK	44.91	2	1192.61
lcl|NZ_CP011073.1_prot_WP_005789575.1_2906	ANLNLGYDVSK	57.01	2	1192.61
lcl|NZ_CP011073.1_prot_WP_005789575.1_2906	ANLNLGYDVSK	50.89	2	1192.61
lcl|NZ_CP011073.1_prot_WP_005789575.1_2906	ANLNLGYDVSK	23.19	2	1192.61
lcl|NZ_CP011073.1_prot_WP_005789575.1_2906	NVNAISDLKLR	31.32	2	1241.7
lcl|NZ_CP011073.1_prot_WP_005789575.1_2906	NVNAISDLKLR	42.81	3	1241.71
lcl|NZ_CP011073.1_prot_WP_005789575.1_2906	NVNAISDLKLR	44.89	2	1241.71
lcl|NZ_CP011073.1_prot_WP_005789575.1_2906	NVNAISDLKLR	61.56	2	1241.71
lcl|NZ_CP011073.1_prot_WP_005789575.1_2906	NVNAISDLKLR	36.53	2	1241.71
lcl|NZ_CP011073.1_prot_WP_005789575.1_2906	NVNAISDLKLR	57.17	2	1241.71
lcl|NZ_CP011073.1_prot_WP_005789575.1_2906	NVNAISDLKLR	32.33	2	1241.71
lcl|NZ_CP011073.1_prot_WP_005789575.1_2906	NVNAISDLKLR	48.88	2	1241.71
lcl|NZ_CP011073.1_prot_WP_005789575.1_2906	NVNAISDLKLR	44.25	3	1241.71
lcl|NZ_CP011073.1_prot_WP_005789575.1_2906	NVNAISDLKLR	52.18	3	1241.71
lcl|NZ_CP011073.1_prot_WP_005789575.1_2906	NVNAISDLKLR	41.58	3	1241.71
lcl|NZ_CP011073.1_prot_WP_005789575.1_2906	NVNAISDLKLR	40.04	3	1241.71
lcl|NZ_CP011073.1_prot_WP_005789575.1_2906	NVNAISDLKLR	42.88	3	1241.71
lcl|NZ_CP011073.1_prot_WP_005789575.1_2906	NVNAISDLKLR	49.25	2	1241.71
lcl|NZ_CP011073.1_prot_WP_005789575.1_2906	NVNAISDLKLR	42.83	3	1241.71
lcl|NZ_CP011073.1_prot_WP_005789575.1_2906	NVNAISDLKLR	47.21	3	1241.71
lcl|NZ_CP011073.1_prot_WP_005789575.1_2906	NVNAISDLKLR	52.37	3	1241.71
lcl|NZ_CP011073.1_prot_WP_005789575.1_2906	NVNAISDLKLR	27.68	3	1241.71
lcl|NZ_CP011073.1_prot_WP_005789575.1_2906	ITGTIDYYFR	29	2	1247.61
lcl|NZ_CP011073.1_prot_WP_005789575.1_2906	ITGTIDYYFR	42.83	2	1247.61
lcl|NZ_CP011073.1_prot_WP_005789575.1_2906	ITGTIDYYFR	13.87	2	1247.62
lcl|NZ_CP011073.1_prot_WP_005789575.1_2906	ITGTIDYYFR	62.67	2	1247.62
lcl|NZ_CP011073.1_prot_WP_005789575.1_2906	ITGTIDYYFR	23.3	2	1247.62
lcl|NZ_CP011073.1_prot_WP_005789575.1_2906	ITGTIDYYFR	67.78	2	1247.62
lcl|NZ_CP011073.1_prot_WP_005789575.1_2906	ITGTIDYYFR	33.22	2	1247.62
lcl|NZ_CP011073.1_prot_WP_005789575.1_2906	GMATSASDLLVGK	64.68	2	1248.63
lcl|NZ_CP011073.1_prot_WP_005789575.1_2906	GMATSASDLLVGK	17.37	2	1248.64
lcl|NZ_CP011073.1_prot_WP_005789575.1_2906	GMATSASDLLVGK	77.97	2	1248.64
lcl|NZ_CP011073.1_prot_WP_005789575.1_2906	GMATSASDLLVGK	69.37	2	1248.64
lcl|NZ_CP011073.1_prot_WP_005789575.1_2906	GMATSASDLLVGK	77.79	2	1248.64
lcl|NZ_CP011073.1_prot_WP_005789575.1_2906	GMATSASDLLVGK	38.19	2	1248.64
lcl|NZ_CP011073.1_prot_WP_005789575.1_2906	GMATSASDLLVGK	54.48	2	1248.64
lcl|NZ_CP011073.1_prot_WP_005789575.1_2906	GMATSASDLLVGK	15.37	3	1248.64
lcl|NZ_CP011073.1_prot_WP_005789575.1_2906	VDYSGTFSISTK	46.07	2	1303.63
lcl|NZ_CP011073.1_prot_WP_005789575.1_2906	VDYSGTFSISTK	31.67	2	1303.63
lcl|NZ_CP011073.1_prot_WP_005789575.1_2906	VDYSGTFSISTK	45.86	2	1303.63
lcl|NZ_CP011073.1_prot_WP_005789575.1_2906	VDYSGTFSISTK	35.96	2	1303.63
lcl|NZ_CP011073.1_prot_WP_005789575.1_2906	VDYSGTFSISTK	36.23	2	1303.63
lcl|NZ_CP011073.1_prot_WP_005789575.1_2906	VDYSGTFSISTK	30.48	2	1303.63
lcl|NZ_CP011073.1_prot_WP_005789575.1_2906	VDYSGTFSISTK	32.32	2	1303.63
lcl|NZ_CP011073.1_prot_WP_005789575.1_2906	VDYSGTFSISTK	34.63	2	1303.63
lcl|NZ_CP011073.1_prot_WP_005789575.1_2906	VDYSGTFSISTK	27.67	2	1303.63
lcl|NZ_CP011073.1_prot_WP_005789575.1_2906	VDYSGTFSISTK	30.97	2	1303.63
lcl|NZ_CP011073.1_prot_WP_005789575.1_2906	VDYSGTFSISTK	45.97	2	1303.63
lcl|NZ_CP011073.1_prot_WP_005789575.1_2906	VDYSGTFSISTK	21.77	2	1303.63
lcl|NZ_CP011073.1_prot_WP_005789575.1_2906	VDYSGTFSISTK	48.05	2	1303.63
lcl|NZ_CP011073.1_prot_WP_005789575.1_2906	VDYSGTFSISTK	26.03	2	1303.63
lcl|NZ_CP011073.1_prot_WP_005789575.1_2906	VDYSGTFSISTK	22.31	2	1303.63
lcl|NZ_CP011073.1_prot_WP_005789575.1_2906	VDYSGTFSISTK	18.99	2	1303.64
lcl|NZ_CP011073.1_prot_WP_005789575.1_2906	FGENSLQANALGK	99.96	2	1347.68
lcl|NZ_CP011073.1_prot_WP_005789575.1_2906	FGENSLQANALGK	114.79	2	1347.68
lcl|NZ_CP011073.1_prot_WP_005789575.1_2906	FGENSLQANALGK	21.76	2	1347.68
lcl|NZ_CP011073.1_prot_WP_005789575.1_2906	FGENSLQANALGK	106.74	2	1347.68
lcl|NZ_CP011073.1_prot_WP_005789575.1_2906	FGENSLQANALGK	103.3	2	1347.68
lcl|NZ_CP011073.1_prot_WP_005789575.1_2906	FGENSLQANALGK	106.35	2	1347.68
lcl|NZ_CP011073.1_prot_WP_005789575.1_2906	FGENSLQANALGK	36.18	2	1347.68
lcl|NZ_CP011073.1_prot_WP_005789575.1_2906	FGENSLQANALGK	89.71	2	1347.68
lcl|NZ_CP011073.1_prot_WP_005789575.1_2906	FGENSLQANALGK	19.18	3	1347.69
lcl|NZ_CP011073.1_prot_WP_005789575.1_2906	WGLFPSVALAWK	40.24	2	1373.74
lcl|NZ_CP011073.1_prot_WP_005789575.1_2906	WGLFPSVALAWK	45.08	2	1373.74
lcl|NZ_CP011073.1_prot_WP_005789575.1_2906	WGLFPSVALAWK	31.97	2	1373.74
lcl|NZ_CP011073.1_prot_WP_005789575.1_2906	WGLFPSVALAWK	32.22	2	1373.75
lcl|NZ_CP011073.1_prot_WP_005789575.1_2906	WGLFPSVALAWK	40.05	2	1373.75
lcl|NZ_CP011073.1_prot_WP_005789575.1_2906	WGLFPSVALAWK	17.8	2	1373.76
lcl|NZ_CP011073.1_prot_WP_005789575.1_2906	WGLFPSVALAWK	21.03	2	1373.76
lcl|NZ_CP011073.1_prot_WP_005789575.1_2906	WGLFPSVALAWK	19.17	2	1373.76
lcl|NZ_CP011073.1_prot_WP_005789575.1_2906	ITGTIDYYFRK	20.38	2	1375.72
lcl|NZ_CP011073.1_prot_WP_005789575.1_2906	ITGTIDYYFRK	15.76	2	1375.72
lcl|NZ_CP011073.1_prot_WP_005789575.1_2906	TSTDWQDEIFR	16.87	2	1396.63
lcl|NZ_CP011073.1_prot_WP_005789575.1_2906	TSTDWQDEIFR	56.25	2	1396.63
lcl|NZ_CP011073.1_prot_WP_005789575.1_2906	TSTDWQDEIFR	39.59	2	1396.63
lcl|NZ_CP011073.1_prot_WP_005789575.1_2906	TSTDWQDEIFR	79.59	2	1396.64
lcl|NZ_CP011073.1_prot_WP_005789575.1_2906	TSTDWQDEIFR	28.72	2	1396.64
lcl|NZ_CP011073.1_prot_WP_005789575.1_2906	TSTDWQDEIFR	21.48	2	1396.64
lcl|NZ_CP011073.1_prot_WP_005789575.1_2906	MDNISLGYTFNK	56.07	2	1401.66
lcl|NZ_CP011073.1_prot_WP_005789575.1_2906	MDNISLGYTFNK	92.43	2	1401.67
lcl|NZ_CP011073.1_prot_WP_005789575.1_2906	MDNISLGYTFNK	21.01	2	1401.67
lcl|NZ_CP011073.1_prot_WP_005789575.1_2906	VSVAYTNENGILK	15.35	2	1406.74
lcl|NZ_CP011073.1_prot_WP_005789575.1_2906	VSVAYTNENGILK	32.52	2	1406.74
lcl|NZ_CP011073.1_prot_WP_005789575.1_2906	VSVAYTNENGILK	46.46	2	1406.74
lcl|NZ_CP011073.1_prot_WP_005789575.1_2906	VSVAYTNENGILK	39.18	2	1406.74
lcl|NZ_CP011073.1_prot_WP_005789575.1_2906	VSVAYTNENGILK	36.26	2	1406.74
lcl|NZ_CP011073.1_prot_WP_005789575.1_2906	VSVAYTNENGILK	47.63	2	1406.74
lcl|NZ_CP011073.1_prot_WP_005789575.1_2906	VSVAYTNENGILK	43.4	2	1406.74
lcl|NZ_CP011073.1_prot_WP_005789575.1_2906	VSVAYTNENGILK	18.03	2	1406.74
lcl|NZ_CP011073.1_prot_WP_005789575.1_2906	VSVAYTNENGILK	21.29	2	1406.74
lcl|NZ_CP011073.1_prot_WP_005789575.1_2906	VSVAYTNENGILK	13.6	2	1406.74
lcl|NZ_CP011073.1_prot_WP_005789575.1_2906	VSVAYTNENGILK	53.36	2	1406.74
lcl|NZ_CP011073.1_prot_WP_005789575.1_2906	VSVAYTNENGILK	70.4	2	1406.74
lcl|NZ_CP011073.1_prot_WP_005789575.1_2906	VSVAYTNENGILK	36.99	2	1406.74
lcl|NZ_CP011073.1_prot_WP_005789575.1_2906	VSVAYTNENGILK	30.62	3	1406.74
lcl|NZ_CP011073.1_prot_WP_005789575.1_2906	VSVAYTNENGILK	84.27	2	1406.74
lcl|NZ_CP011073.1_prot_WP_005789575.1_2906	VSVAYTNENGILK	52.94	2	1406.74
lcl|NZ_CP011073.1_prot_WP_005789575.1_2906	VSVAYTNENGILK	57.32	2	1406.74
lcl|NZ_CP011073.1_prot_WP_005789575.1_2906	VSVAYTNENGILK	34.81	2	1406.74
lcl|NZ_CP011073.1_prot_WP_005789575.1_2906	VSVAYTNENGILK	37.23	2	1406.74
lcl|NZ_CP011073.1_prot_WP_005789575.1_2906	VSVAYTNENGILK	26.56	2	1406.74
lcl|NZ_CP011073.1_prot_WP_005789575.1_2906	VSVAYTNENGILK	80.34	2	1406.74
lcl|NZ_CP011073.1_prot_WP_005789575.1_2906	VSVAYTNENGILK	61.09	2	1406.74
lcl|NZ_CP011073.1_prot_WP_005789575.1_2906	VSVAYTNENGILK	17.77	3	1406.74
lcl|NZ_CP011073.1_prot_WP_005789575.1_2906	VSVAYTNENGILK	44.64	2	1406.74
lcl|NZ_CP011073.1_prot_WP_005789575.1_2906	VSVAYTNENGILK	62.66	2	1406.75
lcl|NZ_CP011073.1_prot_WP_005789575.1_2906	MDNISLGYTFNK	14.86	2	1417.67	Oxidation (M)
lcl|NZ_CP011073.1_prot_WP_005789575.1_2906	SSYYVQNASFVR	96.76	2	1419.67
lcl|NZ_CP011073.1_prot_WP_005789575.1_2906	SSYYVQNASFVR	53.21	2	1419.67
lcl|NZ_CP011073.1_prot_WP_005789575.1_2906	SSYYVQNASFVR	86.62	2	1419.67
lcl|NZ_CP011073.1_prot_WP_005789575.1_2906	SSYYVQNASFVR	58.63	2	1419.67
lcl|NZ_CP011073.1_prot_WP_005789575.1_2906	SSYYVQNASFVR	24.3	2	1419.68
lcl|NZ_CP011073.1_prot_WP_005789575.1_2906	SSYYVQNASFVR	25.09	2	1419.68
lcl|NZ_CP011073.1_prot_WP_005789575.1_2906	SSYYVQNASFVR	58.79	2	1419.68
lcl|NZ_CP011073.1_prot_WP_005789575.1_2906	SSYYVQNASFVR	84.2	2	1419.68
lcl|NZ_CP011073.1_prot_WP_005789575.1_2906	SSYYVQNASFVR	34.93	2	1419.68
lcl|NZ_CP011073.1_prot_WP_005789575.1_2906	SSYYVQNASFVR	31.81	2	1419.68
lcl|NZ_CP011073.1_prot_WP_005789575.1_2906	SSYYVQNASFVR	54.84	2	1419.68
lcl|NZ_CP011073.1_prot_WP_005789575.1_2906	SSYYVQNASFVR	36.83	2	1419.68
lcl|NZ_CP011073.1_prot_WP_005789575.1_2906	SSYYVQNASFVR	46.18	2	1419.68
lcl|NZ_CP011073.1_prot_WP_005789575.1_2906	SSYYVQNASFVR	38.22	2	1419.68
lcl|NZ_CP011073.1_prot_WP_005789575.1_2906	SSYYVQNASFVR	58.79	2	1419.68
lcl|NZ_CP011073.1_prot_WP_005789575.1_2906	SSYYVQNASFVR	61.66	2	1419.68
lcl|NZ_CP011073.1_prot_WP_005789575.1_2906	SSYYVQNASFVR	100.61	2	1419.68
lcl|NZ_CP011073.1_prot_WP_005789575.1_2906	SSYYVQNASFVR	54.59	2	1419.68
lcl|NZ_CP011073.1_prot_WP_005789575.1_2906	SSYYVQNASFVR	70.2	2	1419.68
lcl|NZ_CP011073.1_prot_WP_005789575.1_2906	SSYYVQNASFVR	56.88	2	1419.68
lcl|NZ_CP011073.1_prot_WP_005789575.1_2906	SSYYVQNASFVR	37.77	2	1419.68
lcl|NZ_CP011073.1_prot_WP_005789575.1_2906	SSYYVQNASFVR	71.74	2	1419.68
lcl|NZ_CP011073.1_prot_WP_005789575.1_2906	SSYYVQNASFVR	46.11	2	1419.68
lcl|NZ_CP011073.1_prot_WP_005789575.1_2906	SSYYVQNASFVR	68.01	2	1419.68
lcl|NZ_CP011073.1_prot_WP_005789575.1_2906	SSYYVQNASFVR	28.99	2	1419.68
lcl|NZ_CP011073.1_prot_WP_005789575.1_2906	SSYYVQNASFVR	55.71	2	1419.68
lcl|NZ_CP011073.1_prot_WP_005789575.1_2906	SSYYVQNASFVR	42.33	2	1419.68
lcl|NZ_CP011073.1_prot_WP_005789575.1_2906	SSYYVQNASFVR	93.58	2	1419.68
lcl|NZ_CP011073.1_prot_WP_005789575.1_2906	SSYYVQNASFVR	17.22	3	1419.68
lcl|NZ_CP011073.1_prot_WP_005789575.1_2906	SSYYVQNASFVR	15.82	3	1419.68
lcl|NZ_CP011073.1_prot_WP_005789575.1_2906	SSYYVQNASFVR	21.89	3	1419.68
lcl|NZ_CP011073.1_prot_WP_005789575.1_2906	SSYYVQNASFVR	41.51	2	1419.68
lcl|NZ_CP011073.1_prot_WP_005789575.1_2906	SSYYVQNASFVR	41.27	3	1419.68
lcl|NZ_CP011073.1_prot_WP_005789575.1_2906	SSYYVQNASFVR	39.29	2	1419.68
lcl|NZ_CP011073.1_prot_WP_005789575.1_2906	NDVTGSVMAIDADK	70.03	2	1434.66
lcl|NZ_CP011073.1_prot_WP_005789575.1_2906	NDVTGSVMAIDADK	104.78	2	1434.67
lcl|NZ_CP011073.1_prot_WP_005789575.1_2906	NDVTGSVMAIDADK	84.33	2	1434.67
lcl|NZ_CP011073.1_prot_WP_005789575.1_2906	NDVTGSVMAIDADK	72.58	2	1434.67
lcl|NZ_CP011073.1_prot_WP_005789575.1_2906	NDVTGSVMAIDADK	37.96	2	1434.68
lcl|NZ_CP011073.1_prot_WP_005789575.1_2906	NDVTGSVMAIDADK	23.8	2	1450.66	Oxidation (M)
lcl|NZ_CP011073.1_prot_WP_005789575.1_2906	NDVTGSVMAIDADK	15.1	2	1450.66	Oxidation (M)
lcl|NZ_CP011073.1_prot_WP_005789575.1_2906	VYATVQNPFVITK	62.24	2	1478.81
lcl|NZ_CP011073.1_prot_WP_005789575.1_2906	VYATVQNPFVITK	35.82	2	1478.81
lcl|NZ_CP011073.1_prot_WP_005789575.1_2906	VYATVQNPFVITK	35.34	2	1478.82
lcl|NZ_CP011073.1_prot_WP_005789575.1_2906	VYATVQNPFVITK	51.34	2	1478.83
lcl|NZ_CP011073.1_prot_WP_005789575.1_2906	DSTGEPVIGANVVVK	45.71	2	1483.78
lcl|NZ_CP011073.1_prot_WP_005789575.1_2906	DSTGEPVIGANVVVK	39.08	2	1483.79
lcl|NZ_CP011073.1_prot_WP_005789575.1_2906	DSTGEPVIGANVVVK	50.35	2	1483.79
lcl|NZ_CP011073.1_prot_WP_005789575.1_2906	DSTGEPVIGANVVVK	65.2	2	1483.79
lcl|NZ_CP011073.1_prot_WP_005789575.1_2906	DSTGEPVIGANVVVK	17.76	2	1483.79
lcl|NZ_CP011073.1_prot_WP_005789575.1_2906	DSTGEPVIGANVVVK	23.95	2	1483.79
lcl|NZ_CP011073.1_prot_WP_005789575.1_2906	DSTGEPVIGANVVVK	27.03	2	1483.79
lcl|NZ_CP011073.1_prot_WP_005789575.1_2906	DSTGEPVIGANVVVK	20.3	2	1483.79
lcl|NZ_CP011073.1_prot_WP_005789575.1_2906	DSTGEPVIGANVVVK	76.61	2	1483.79
lcl|NZ_CP011073.1_prot_WP_005789575.1_2906	DSTGEPVIGANVVVK	58.68	2	1483.79
lcl|NZ_CP011073.1_prot_WP_005789575.1_2906	DSTGEPVIGANVVVK	29.08	2	1483.79
lcl|NZ_CP011073.1_prot_WP_005789575.1_2906	DSTGEPVIGANVVVK	69.55	2	1483.79
lcl|NZ_CP011073.1_prot_WP_005789575.1_2906	DSTGEPVIGANVVVK	22.7	2	1483.79
lcl|NZ_CP011073.1_prot_WP_005789575.1_2906	DSTGEPVIGANVVVK	15.99	2	1483.79
lcl|NZ_CP011073.1_prot_WP_005789575.1_2906	DSTGEPVIGANVVVK	28.86	2	1483.79
lcl|NZ_CP011073.1_prot_WP_005789575.1_2906	DSTGEPVIGANVVVK	22.31	3	1483.79
lcl|NZ_CP011073.1_prot_WP_005789575.1_2906	DSTGEPVIGANVVVK	27.66	2	1483.79
lcl|NZ_CP011073.1_prot_WP_005789575.1_2906	DSTGEPVIGANVVVK	87.55	2	1483.79
lcl|NZ_CP011073.1_prot_WP_005789575.1_2906	DSTGEPVIGANVVVK	19.79	3	1483.79
lcl|NZ_CP011073.1_prot_WP_005789575.1_2906	DSTGEPVIGANVVVK	16.12	2	1483.79
lcl|NZ_CP011073.1_prot_WP_005789575.1_2906	DSTGEPVIGANVVVK	19.25	2	1483.79
lcl|NZ_CP011073.1_prot_WP_005789575.1_2906	DSTGEPVIGANVVVK	16.72	2	1483.79
lcl|NZ_CP011073.1_prot_WP_005789575.1_2906	DSTGEPVIGANVVVK	29.02	2	1483.79
lcl|NZ_CP011073.1_prot_WP_005789575.1_2906	DSTGEPVIGANVVVK	54.02	2	1483.79
lcl|NZ_CP011073.1_prot_WP_005789575.1_2906	DSTGEPVIGANVVVK	19.95	2	1483.79
lcl|NZ_CP011073.1_prot_WP_005789575.1_2906	DSTGEPVIGANVVVK	69.8	2	1483.79
lcl|NZ_CP011073.1_prot_WP_005789575.1_2906	DSTGEPVIGANVVVK	69.77	2	1483.79
lcl|NZ_CP011073.1_prot_WP_005789575.1_2906	SNTVDVMKAEDFR	40.8	2	1510.71
lcl|NZ_CP011073.1_prot_WP_005789575.1_2906	SNTVDVMKAEDFR	32.49	2	1510.71
lcl|NZ_CP011073.1_prot_WP_005789575.1_2906	SNTVDVMKAEDFR	45.74	2	1510.71
lcl|NZ_CP011073.1_prot_WP_005789575.1_2906	SNTVDVMKAEDFR	43.97	2	1510.71
lcl|NZ_CP011073.1_prot_WP_005789575.1_2906	SNTVDVMKAEDFR	22.31	2	1510.71
lcl|NZ_CP011073.1_prot_WP_005789575.1_2906	SNTVDVMKAEDFR	33.23	2	1510.71
lcl|NZ_CP011073.1_prot_WP_005789575.1_2906	SNTVDVMKAEDFR	22.41	2	1510.71
lcl|NZ_CP011073.1_prot_WP_005789575.1_2906	SNTVDVMKAEDFR	32.12	2	1510.71
lcl|NZ_CP011073.1_prot_WP_005789575.1_2906	SNTVDVMKAEDFR	58.77	2	1510.71
lcl|NZ_CP011073.1_prot_WP_005789575.1_2906	SNTVDVMKAEDFR	86.08	2	1510.71
lcl|NZ_CP011073.1_prot_WP_005789575.1_2906	SNTVDVMKAEDFR	30.4	3	1526.71	Oxidation (M)
lcl|NZ_CP011073.1_prot_WP_005789575.1_2906	KNDVTGSVMAIDADK	13.87	2	1562.75
lcl|NZ_CP011073.1_prot_WP_005789575.1_2906	KNDVTGSVMAIDADK	49.61	2	1562.76
lcl|NZ_CP011073.1_prot_WP_005789575.1_2906	KNDVTGSVMAIDADK	53.53	2	1562.76
lcl|NZ_CP011073.1_prot_WP_005789575.1_2906	KNDVTGSVMAIDADK	17.11	2	1562.76
lcl|NZ_CP011073.1_prot_WP_005789575.1_2906	KNDVTGSVMAIDADK	45.14	3	1562.76
lcl|NZ_CP011073.1_prot_WP_005789575.1_2906	KNDVTGSVMAIDADK	54.83	2	1562.76
lcl|NZ_CP011073.1_prot_WP_005789575.1_2906	KNDVTGSVMAIDADK	108.59	2	1562.76
lcl|NZ_CP011073.1_prot_WP_005789575.1_2906	KNDVTGSVMAIDADK	33.49	3	1562.76
lcl|NZ_CP011073.1_prot_WP_005789575.1_2906	KNDVTGSVMAIDADK	43.55	3	1562.76
lcl|NZ_CP011073.1_prot_WP_005789575.1_2906	KNDVTGSVMAIDADK	41.9	3	1562.76
lcl|NZ_CP011073.1_prot_WP_005789575.1_2906	KNDVTGSVMAIDADK	20.1	3	1562.76
lcl|NZ_CP011073.1_prot_WP_005789575.1_2906	KNDVTGSVMAIDADK	42.87	3	1562.76
lcl|NZ_CP011073.1_prot_WP_005789575.1_2906	KNDVTGSVMAIDADK	34.7	2	1562.76
lcl|NZ_CP011073.1_prot_WP_005789575.1_2906	KNDVTGSVMAIDADK	100.32	3	1562.76
lcl|NZ_CP011073.1_prot_WP_005789575.1_2906	KNDVTGSVMAIDADK	111.86	2	1562.76
lcl|NZ_CP011073.1_prot_WP_005789575.1_2906	KNDVTGSVMAIDADK	14.47	3	1562.76
lcl|NZ_CP011073.1_prot_WP_005789575.1_2906	KNDVTGSVMAIDADK	56.36	3	1562.76
lcl|NZ_CP011073.1_prot_WP_005789575.1_2906	KNDVTGSVMAIDADK	81.46	3	1562.76
lcl|NZ_CP011073.1_prot_WP_005789575.1_2906	KNDVTGSVMAIDADK	49.4	3	1562.76
lcl|NZ_CP011073.1_prot_WP_005789575.1_2906	KNDVTGSVMAIDADK	39.98	3	1562.76
lcl|NZ_CP011073.1_prot_WP_005789575.1_2906	KNDVTGSVMAIDADK	34.24	3	1562.76
lcl|NZ_CP011073.1_prot_WP_005789575.1_2906	KNDVTGSVMAIDADK	41.24	3	1562.76
lcl|NZ_CP011073.1_prot_WP_005789575.1_2906	KNDVTGSVMAIDADK	32.67	3	1562.76
lcl|NZ_CP011073.1_prot_WP_005789575.1_2906	KNDVTGSVMAIDADK	58.17	3	1562.77
lcl|NZ_CP011073.1_prot_WP_005789575.1_2906	KNDVTGSVMAIDADK	43.54	3	1562.77
lcl|NZ_CP011073.1_prot_WP_005789575.1_2906	KNDVTGSVMAIDADK	36.77	3	1562.77
lcl|NZ_CP011073.1_prot_WP_005789575.1_2906	KNDVTGSVMAIDADK	17.92	3	1562.77
lcl|NZ_CP011073.1_prot_WP_005789575.1_2906	LTGAINLNPNFFDK	30.94	2	1562.8
lcl|NZ_CP011073.1_prot_WP_005789575.1_2906	LTGAINLNPNFFDK	21.77	2	1562.81
lcl|NZ_CP011073.1_prot_WP_005789575.1_2906	LTGAINLNPNFFDK	61.72	2	1562.81
lcl|NZ_CP011073.1_prot_WP_005789575.1_2906	LTGAINLNPNFFDK	25.17	2	1562.82
lcl|NZ_CP011073.1_prot_WP_005789575.1_2906	LTGAINLNPNFFDK	17.55	2	1562.82
lcl|NZ_CP011073.1_prot_WP_005789575.1_2906	LTGAINLNPNFFDKK	14.84	3	1690.89
lcl|NZ_CP011073.1_prot_WP_005789575.1_2906	LTGAINLNPNFFDKK	31.82	2	1690.92
lcl|NZ_CP011073.1_prot_WP_005789575.1_2906	GSFGNYVYNNVQSNR	43.44	2	1717.78
lcl|NZ_CP011073.1_prot_WP_005789575.1_2906	GSFGNYVYNNVQSNR	100.55	2	1717.78
lcl|NZ_CP011073.1_prot_WP_005789575.1_2906	GSFGNYVYNNVQSNR	110.28	2	1717.78
lcl|NZ_CP011073.1_prot_WP_005789575.1_2906	GSFGNYVYNNVQSNR	22.78	2	1717.78
lcl|NZ_CP011073.1_prot_WP_005789575.1_2906	GSFGNYVYNNVQSNR	116.14	2	1717.78
lcl|NZ_CP011073.1_prot_WP_005789575.1_2906	GSFGNYVYNNVQSNR	71.75	2	1717.78
lcl|NZ_CP011073.1_prot_WP_005789575.1_2906	GSFGNYVYNNVQSNR	105.21	2	1717.78
lcl|NZ_CP011073.1_prot_WP_005789575.1_2906	GSFGNYVYNNVQSNR	117.86	2	1717.78
lcl|NZ_CP011073.1_prot_WP_005789575.1_2906	GSFGNYVYNNVQSNR	105.32	2	1717.78
lcl|NZ_CP011073.1_prot_WP_005789575.1_2906	GSFGNYVYNNVQSNR	46.61	2	1717.78
lcl|NZ_CP011073.1_prot_WP_005789575.1_2906	GSFGNYVYNNVQSNR	92.74	2	1717.78
lcl|NZ_CP011073.1_prot_WP_005789575.1_2906	GSFGNYVYNNVQSNR	47.4	2	1717.78
lcl|NZ_CP011073.1_prot_WP_005789575.1_2906	GSFGNYVYNNVQSNR	40.03	3	1717.78
lcl|NZ_CP011073.1_prot_WP_005789575.1_2906	GSFGNYVYNNVQSNR	26.93	3	1717.78
lcl|NZ_CP011073.1_prot_WP_005789575.1_2906	GSFGNYVYNNVQSNR	15.82	3	1717.78
lcl|NZ_CP011073.1_prot_WP_005789575.1_2906	GSFGNYVYNNVQSNR	121.88	2	1717.78
lcl|NZ_CP011073.1_prot_WP_005789575.1_2906	GSFGNYVYNNVQSNR	56.71	3	1717.79
lcl|NZ_CP011073.1_prot_WP_005789575.1_2906	GSFGNYVYNNVQSNR	51.54	3	1717.79
lcl|NZ_CP011073.1_prot_WP_005789575.1_2906	GSFGNYVYNNVQSNR	55.75	3	1717.79
lcl|NZ_CP011073.1_prot_WP_005789575.1_2906	GSFGNYVYNNVQSNR	24.05	2	1717.79
lcl|NZ_CP011073.1_prot_WP_005789575.1_2906	GSFGNYVYNNVQSNR	37.84	2	1717.79
lcl|NZ_CP011073.1_prot_WP_005789575.1_2906	GSFGNYVYNNVQSNR	41.95	2	1717.79
lcl|NZ_CP011073.1_prot_WP_005789575.1_2906	AAPDVFMGLTSQLSYK	17.47	2	1726.85
lcl|NZ_CP011073.1_prot_WP_005789575.1_2906	AAPDVFMGLTSQLSYK	32.03	2	1726.85
lcl|NZ_CP011073.1_prot_WP_005789575.1_2906	AAPDVFMGLTSQLSYK	31.4	2	1726.85
lcl|NZ_CP011073.1_prot_WP_005789575.1_2906	AAPDVFMGLTSQLSYK	20.34	2	1726.86
lcl|NZ_CP011073.1_prot_WP_005789575.1_2906	AAPDVFMGLTSQLSYK	42.15	2	1726.86
lcl|NZ_CP011073.1_prot_WP_005789575.1_2906	AAPDVFMGLTSQLSYK	35.18	2	1726.87
lcl|NZ_CP011073.1_prot_WP_005789575.1_2906	AAGVSVITDGGAPGAGATIR	14.68	3	1739.91
lcl|NZ_CP011073.1_prot_WP_005789575.1_2906	AAGVSVITDGGAPGAGATIR	15.41	3	1739.91
lcl|NZ_CP011073.1_prot_WP_005789575.1_2906	AAGVSVITDGGAPGAGATIR	20.85	2	1739.91
lcl|NZ_CP011073.1_prot_WP_005789575.1_2906	AAGVSVITDGGAPGAGATIR	52.51	2	1739.91
lcl|NZ_CP011073.1_prot_WP_005789575.1_2906	AAGVSVITDGGAPGAGATIR	53.15	2	1739.91
lcl|NZ_CP011073.1_prot_WP_005789575.1_2906	AAGVSVITDGGAPGAGATIR	104.57	2	1739.91
lcl|NZ_CP011073.1_prot_WP_005789575.1_2906	AAGVSVITDGGAPGAGATIR	22.52	3	1739.91
lcl|NZ_CP011073.1_prot_WP_005789575.1_2906	AAGVSVITDGGAPGAGATIR	15.8	2	1739.91
lcl|NZ_CP011073.1_prot_WP_005789575.1_2906	AAGVSVITDGGAPGAGATIR	14.52	3	1739.91
lcl|NZ_CP011073.1_prot_WP_005789575.1_2906	AAGVSVITDGGAPGAGATIR	35.33	2	1739.91
lcl|NZ_CP011073.1_prot_WP_005789575.1_2906	AAGVSVITDGGAPGAGATIR	69.17	2	1739.91
lcl|NZ_CP011073.1_prot_WP_005789575.1_2906	AAGVSVITDGGAPGAGATIR	30.32	2	1739.91
lcl|NZ_CP011073.1_prot_WP_005789575.1_2906	AAGVSVITDGGAPGAGATIR	64.46	2	1739.91
lcl|NZ_CP011073.1_prot_WP_005789575.1_2906	AAGVSVITDGGAPGAGATIR	49.61	2	1739.91
lcl|NZ_CP011073.1_prot_WP_005789575.1_2906	AAGVSVITDGGAPGAGATIR	105.27	2	1739.91
lcl|NZ_CP011073.1_prot_WP_005789575.1_2906	AAGVSVITDGGAPGAGATIR	53.23	2	1739.91
lcl|NZ_CP011073.1_prot_WP_005789575.1_2906	AAGVSVITDGGAPGAGATIR	57.6	3	1739.91
lcl|NZ_CP011073.1_prot_WP_005789575.1_2906	AAGVSVITDGGAPGAGATIR	49.13	2	1739.91
lcl|NZ_CP011073.1_prot_WP_005789575.1_2906	AAGVSVITDGGAPGAGATIR	32.08	2	1739.91
lcl|NZ_CP011073.1_prot_WP_005789575.1_2906	AAGVSVITDGGAPGAGATIR	21.99	3	1739.91
lcl|NZ_CP011073.1_prot_WP_005789575.1_2906	AAGVSVITDGGAPGAGATIR	44.57	3	1739.91
lcl|NZ_CP011073.1_prot_WP_005789575.1_2906	AAGVSVITDGGAPGAGATIR	65.27	2	1739.91
lcl|NZ_CP011073.1_prot_WP_005789575.1_2906	AAGVSVITDGGAPGAGATIR	105.57	2	1739.91
lcl|NZ_CP011073.1_prot_WP_005789575.1_2906	AAGVSVITDGGAPGAGATIR	28.03	2	1739.91
lcl|NZ_CP011073.1_prot_WP_005789575.1_2906	AAGVSVITDGGAPGAGATIR	61.71	2	1739.91
lcl|NZ_CP011073.1_prot_WP_005789575.1_2906	AAGVSVITDGGAPGAGATIR	53.78	3	1739.91
lcl|NZ_CP011073.1_prot_WP_005789575.1_2906	AAGVSVITDGGAPGAGATIR	58.56	2	1739.91
lcl|NZ_CP011073.1_prot_WP_005789575.1_2906	AAGVSVITDGGAPGAGATIR	26.83	2	1739.91
lcl|NZ_CP011073.1_prot_WP_005789575.1_2906	AAGVSVITDGGAPGAGATIR	54.88	2	1739.91
lcl|NZ_CP011073.1_prot_WP_005789575.1_2906	AAGVSVITDGGAPGAGATIR	101.16	2	1739.92
lcl|NZ_CP011073.1_prot_WP_005789575.1_2906	AAGVSVITDGGAPGAGATIR	40.87	2	1739.92
lcl|NZ_CP011073.1_prot_WP_005789575.1_2906	AAGVSVITDGGAPGAGATIR	59.5	2	1739.92
lcl|NZ_CP011073.1_prot_WP_005789575.1_2906	AAGVSVITDGGAPGAGATIR	65.2	2	1739.92
lcl|NZ_CP011073.1_prot_WP_005789575.1_2906	AAGVSVITDGGAPGAGATIR	48.89	2	1739.92
lcl|NZ_CP011073.1_prot_WP_005789575.1_2906	AAGVSVITDGGAPGAGATIR	77.26	2	1739.92
lcl|NZ_CP011073.1_prot_WP_005789575.1_2906	AAGVSVITDGGAPGAGATIR	100.08	3	1739.92
lcl|NZ_CP011073.1_prot_WP_005789575.1_2906	AAGVSVITDGGAPGAGATIR	29.76	2	1739.92
lcl|NZ_CP011073.1_prot_WP_005789575.1_2906	AAGVSVITDGGAPGAGATIR	109.74	2	1739.92
lcl|NZ_CP011073.1_prot_WP_005789575.1_2906	AAGVSVITDGGAPGAGATIR	24.45	3	1739.92
lcl|NZ_CP011073.1_prot_WP_005789575.1_2906	AAGVSVITDGGAPGAGATIR	117.91	2	1739.92
lcl|NZ_CP011073.1_prot_WP_005789575.1_2906	AAGVSVITDGGAPGAGATIR	58.19	3	1739.92
lcl|NZ_CP011073.1_prot_WP_005789575.1_2906	AAGVSVITDGGAPGAGATIR	23.35	3	1739.92
lcl|NZ_CP011073.1_prot_WP_005789575.1_2906	AAGVSVITDGGAPGAGATIR	109.93	2	1739.92
lcl|NZ_CP011073.1_prot_WP_005789575.1_2906	AAGVSVITDGGAPGAGATIR	113.66	2	1739.92
lcl|NZ_CP011073.1_prot_WP_005789575.1_2906	AAGVSVITDGGAPGAGATIR	75.14	3	1739.92
lcl|NZ_CP011073.1_prot_WP_005789575.1_2906	AAGVSVITDGGAPGAGATIR	17.63	3	1739.92
lcl|NZ_CP011073.1_prot_WP_005789575.1_2906	AAGVSVITDGGAPGAGATIR	130.69	2	1739.92
lcl|NZ_CP011073.1_prot_WP_005789575.1_2906	AAGVSVITDGGAPGAGATIR	39.58	3	1739.92
lcl|NZ_CP011073.1_prot_WP_005789575.1_2906	AAGVSVITDGGAPGAGATIR	92.4	2	1739.92
lcl|NZ_CP011073.1_prot_WP_005789575.1_2906	AAGVSVITDGGAPGAGATIR	18.41	2	1739.92
lcl|NZ_CP011073.1_prot_WP_005789575.1_2906	AAGVSVITDGGAPGAGATIR	39.51	2	1739.92
lcl|NZ_CP011073.1_prot_WP_005789575.1_2906	AAGVSVITDGGAPGAGATIR	33.55	2	1739.92
lcl|NZ_CP011073.1_prot_WP_005789575.1_2906	AAGVSVITDGGAPGAGATIR	77.61	2	1739.92
lcl|NZ_CP011073.1_prot_WP_005789575.1_2906	AAGVSVITDGGAPGAGATIR	70.72	2	1739.92
lcl|NZ_CP011073.1_prot_WP_005789575.1_2906	AAGVSVITDGGAPGAGATIR	95.44	3	1739.92
lcl|NZ_CP011073.1_prot_WP_005789575.1_2906	AAGVSVITDGGAPGAGATIR	35.6	3	1739.92
lcl|NZ_CP011073.1_prot_WP_005789575.1_2906	AAGVSVITDGGAPGAGATIR	33.8	3	1739.92
lcl|NZ_CP011073.1_prot_WP_005789575.1_2906	AAGVSVITDGGAPGAGATIR	34.98	3	1739.92
lcl|NZ_CP011073.1_prot_WP_005789575.1_2906	AAGVSVITDGGAPGAGATIR	88.83	3	1739.92
lcl|NZ_CP011073.1_prot_WP_005789575.1_2906	AAGVSVITDGGAPGAGATIR	17.44	3	1739.92
lcl|NZ_CP011073.1_prot_WP_005789575.1_2906	AAGVSVITDGGAPGAGATIR	38.87	3	1739.92
lcl|NZ_CP011073.1_prot_WP_005789575.1_2906	AAGVSVITDGGAPGAGATIR	32.75	3	1739.92
lcl|NZ_CP011073.1_prot_WP_005789575.1_2906	AAGVSVITDGGAPGAGATIR	46.13	3	1739.92
lcl|NZ_CP011073.1_prot_WP_005789575.1_2906	AAPDVFMGLTSQLSYK	18.58	2	1742.86	Oxidation (M)
lcl|NZ_CP011073.1_prot_WP_005789575.1_2906	NDVTGSVMAIDADKMVK	22.54	2	1808.86	Oxidation (M)
lcl|NZ_CP011073.1_prot_WP_005789575.1_2906	NDVTGSVMAIDADKMVK	21.26	2	1808.86	Oxidation (M)
lcl|NZ_CP011073.1_prot_WP_005789575.1_2906	NDVTGSVMAIDADKMVK	24.38	3	1808.86	Oxidation (M)
lcl|NZ_CP011073.1_prot_WP_005789575.1_2906	NDVTGSVMAIDADKMVK	15.91	3	1808.87	Oxidation (M)
lcl|NZ_CP011073.1_prot_WP_005789575.1_2906	GDDYASESYLVSFFGR	21.58	2	1811.8
lcl|NZ_CP011073.1_prot_WP_005789575.1_2906	GDDYASESYLVSFFGR	36.33	2	1811.8
lcl|NZ_CP011073.1_prot_WP_005789575.1_2906	GDDYASESYLVSFFGR	23.32	2	1811.8
lcl|NZ_CP011073.1_prot_WP_005789575.1_2906	GDDYASESYLVSFFGR	22.11	2	1811.81
lcl|NZ_CP011073.1_prot_WP_005789575.1_2906	GDDYASESYLVSFFGR	32.5	2	1811.81
lcl|NZ_CP011073.1_prot_WP_005789575.1_2906	EAYEGANMYDQTGFLK	16.59	2	1835.81
lcl|NZ_CP011073.1_prot_WP_005789575.1_2906	EAYEGANMYDQTGFLK	72.06	2	1835.81
lcl|NZ_CP011073.1_prot_WP_005789575.1_2906	EAYEGANMYDQTGFLK	24.7	2	1835.81
lcl|NZ_CP011073.1_prot_WP_005789575.1_2906	EAYEGANMYDQTGFLK	142.7	2	1851.8	Oxidation (M)
lcl|NZ_CP011073.1_prot_WP_005789575.1_2906	EAYEGANMYDQTGFLK	133.28	2	1851.8	Oxidation (M)
lcl|NZ_CP011073.1_prot_WP_005789575.1_2906	EAYEGANMYDQTGFLK	14.36	3	1851.8	Oxidation (M)
lcl|NZ_CP011073.1_prot_WP_005789575.1_2906	EAYEGANMYDQTGFLK	96.77	2	1851.8	Oxidation (M)
lcl|NZ_CP011073.1_prot_WP_005789575.1_2906	EAYEGANMYDQTGFLK	73.39	2	1851.8	Oxidation (M)
lcl|NZ_CP011073.1_prot_WP_005789575.1_2906	EAYEGANMYDQTGFLK	18.99	3	1851.8	Oxidation (M)
lcl|NZ_CP011073.1_prot_WP_005789575.1_2906	EAYEGANMYDQTGFLK	15.11	3	1851.8	Oxidation (M)
lcl|NZ_CP011073.1_prot_WP_005789575.1_2906	EAYEGANMYDQTGFLK	112.84	2	1851.8	Oxidation (M)
lcl|NZ_CP011073.1_prot_WP_005789575.1_2906	EAYEGANMYDQTGFLK	25.83	3	1851.8	Oxidation (M)
lcl|NZ_CP011073.1_prot_WP_005789575.1_2906	EAYEGANMYDQTGFLK	15.81	3	1851.8	Oxidation (M)
lcl|NZ_CP011073.1_prot_WP_005789575.1_2906	TSPIDIGLANPVAMLEEK	15.4	2	1896.98
lcl|NZ_CP011073.1_prot_WP_005789575.1_2906	TSPIDIGLANPVAMLEEK	25.67	2	1896.98
lcl|NZ_CP011073.1_prot_WP_005789575.1_2906	TSPIDIGLANPVAMLEEK	22.15	2	1897
lcl|NZ_CP011073.1_prot_WP_005789575.1_2906	GHVKDSTGEPVIGANVVVK	42.65	3	1905.03
lcl|NZ_CP011073.1_prot_WP_005789575.1_2906	GHVKDSTGEPVIGANVVVK	13.37	3	1905.03
lcl|NZ_CP011073.1_prot_WP_005789575.1_2906	GHVKDSTGEPVIGANVVVK	25.22	3	1905.03
lcl|NZ_CP011073.1_prot_WP_005789575.1_2906	GHVKDSTGEPVIGANVVVK	19.06	3	1905.04
lcl|NZ_CP011073.1_prot_WP_005789575.1_2906	KGDDYASESYLVSFFGR	35.27	3	1939.88
lcl|NZ_CP011073.1_prot_WP_005789575.1_2906	KGDDYASESYLVSFFGR	13.77	3	1939.88
lcl|NZ_CP011073.1_prot_WP_005789575.1_2906	KGDDYASESYLVSFFGR	14.31	3	1939.89
lcl|NZ_CP011073.1_prot_WP_005789575.1_2906	KGDDYASESYLVSFFGR	55.13	3	1939.89
lcl|NZ_CP011073.1_prot_WP_005789575.1_2906	KGDDYASESYLVSFFGR	38.14	3	1939.89
lcl|NZ_CP011073.1_prot_WP_005789575.1_2906	KGDDYASESYLVSFFGR	15.59	3	1939.9
lcl|NZ_CP011073.1_prot_WP_005789575.1_2906	KGDDYASESYLVSFFGR	14.26	3	1939.91
lcl|NZ_CP011073.1_prot_WP_005789575.1_2906	KGDDYASESYLVSFFGR	15.65	3	1939.91
lcl|NZ_CP011073.1_prot_WP_005789575.1_2906	SIGNAQIDYKFHFLPELR	15.37	4	2147.11
lcl|NZ_CP011073.1_prot_WP_005789575.1_2906	GLDPEISGEGIDNNIYPRPR	35.25	3	2211.07
lcl|NZ_CP011073.1_prot_WP_005789575.1_2906	GLDPEISGEGIDNNIYPRPR	33.7	3	2211.07
lcl|NZ_CP011073.1_prot_WP_005789575.1_2906	GLDPEISGEGIDNNIYPRPR	28.68	3	2211.08
lcl|NZ_CP011073.1_prot_WP_005789575.1_2906	GLDPEISGEGIDNNIYPRPR	27.89	3	2211.09
lcl|NZ_CP011073.1_prot_WP_005789575.1_2906	GLDPEISGEGIDNNIYPRPR	27.5	3	2211.09
lcl|NZ_CP011073.1_prot_WP_005789575.1_2906	GLDPEISGEGIDNNIYPRPR	49.43	3	2211.1
lcl|NZ_CP011073.1_prot_WP_005789575.1_2906	GLDPEISGEGIDNNIYPRPR	36.95	3	2211.1
lcl|NZ_CP011073.1_prot_WP_005789575.1_2906	GLDPEISGEGIDNNIYPRPR	29.89	3	2211.1
lcl|NZ_CP011073.1_prot_WP_005789575.1_2906	GLDPEISGEGIDNNIYPRPR	58.7	3	2211.1
lcl|NZ_CP011073.1_prot_WP_005789575.1_2906	GLDPEISGEGIDNNIYPRPR	49.34	3	2211.11
lcl|NZ_CP011073.1_prot_WP_005789575.1_2906	GLDPEISGEGIDNNIYPRPR	57.61	3	2211.11
lcl|NZ_CP011073.1_prot_WP_005789575.1_2906	GLDPEISGEGIDNNIYPRPR	37.06	3	2211.11
lcl|NZ_CP011073.1_prot_WP_005789575.1_2906	TAFSTDHNVSVSGAVPHMPYR	41.03	4	2272.06
lcl|NZ_CP011073.1_prot_WP_005789575.1_2906	TAFSTDHNVSVSGAVPHMPYR	27.73	4	2272.06
lcl|NZ_CP011073.1_prot_WP_005789575.1_2906	TAFSTDHNVSVSGAVPHMPYR	16.85	4	2272.06
lcl|NZ_CP011073.1_prot_WP_005789575.1_2906	TAFSTDHNVSVSGAVPHMPYR	21.41	3	2272.06
lcl|NZ_CP011073.1_prot_WP_005789575.1_2906	TAFSTDHNVSVSGAVPHMPYR	21.16	4	2272.07
lcl|NZ_CP011073.1_prot_WP_005789575.1_2906	TAFSTDHNVSVSGAVPHMPYR	14.65	3	2272.08
lcl|NZ_CP011073.1_prot_WP_005789575.1_2906	LGYGVTGQQNLGNGDYPYMAR	27.39	2	2273.04
lcl|NZ_CP011073.1_prot_WP_005789575.1_2906	LGYGVTGQQNLGNGDYPYMAR	49.55	3	2273.04
lcl|NZ_CP011073.1_prot_WP_005789575.1_2906	LGYGVTGQQNLGNGDYPYMAR	20.79	3	2273.05
lcl|NZ_CP011073.1_prot_WP_005789575.1_2906	GMGNPLSTVHPNDIETFTILK	39.29	3	2283.15
lcl|NZ_CP011073.1_prot_WP_005789575.1_2906	GMGNPLSTVHPNDIETFTILK	26.01	3	2283.15
lcl|NZ_CP011073.1_prot_WP_005789575.1_2906	GMGNPLSTVHPNDIETFTILK	16.07	3	2283.15
lcl|NZ_CP011073.1_prot_WP_005789575.1_2906	GMGNPLSTVHPNDIETFTILK	16.54	3	2283.16
lcl|NZ_CP011073.1_prot_WP_005789575.1_2906	GMGNPLSTVHPNDIETFTILK	19.05	3	2283.16
lcl|NZ_CP011073.1_prot_WP_005789575.1_2906	GMGNPLSTVHPNDIETFTILK	28.83	3	2283.17
lcl|NZ_CP011073.1_prot_WP_005789575.1_2906	GMGNPLSTVHPNDIETFTILK	40.26	3	2283.17
lcl|NZ_CP011073.1_prot_WP_005789575.1_2906	TAFSTDHNVSVSGAVPHMPYR	32.5	3	2288.05	Oxidation (M)
lcl|NZ_CP011073.1_prot_WP_005789575.1_2906	TAFSTDHNVSVSGAVPHMPYR	19.65	3	2288.06	Oxidation (M)
lcl|NZ_CP011073.1_prot_WP_005789575.1_2906	TAFSTDHNVSVSGAVPHMPYR	25.63	3	2288.06	Oxidation (M)
lcl|NZ_CP011073.1_prot_WP_005789575.1_2906	TAFSTDHNVSVSGAVPHMPYR	16.25	4	2288.06	Oxidation (M)
lcl|NZ_CP011073.1_prot_WP_005789575.1_2906	TAFSTDHNVSVSGAVPHMPYR	19.46	3	2288.06	Oxidation (M)
lcl|NZ_CP011073.1_prot_WP_005789575.1_2906	TAFSTDHNVSVSGAVPHMPYR	22.66	4	2288.06	Oxidation (M)
lcl|NZ_CP011073.1_prot_WP_005789575.1_2906	TAFSTDHNVSVSGAVPHMPYR	38.3	4	2288.06	Oxidation (M)
lcl|NZ_CP011073.1_prot_WP_005789575.1_2906	TAFSTDHNVSVSGAVPHMPYR	43.01	3	2288.06	Oxidation (M)
lcl|NZ_CP011073.1_prot_WP_005789575.1_2906	TAFSTDHNVSVSGAVPHMPYR	18.61	3	2288.06	Oxidation (M)
lcl|NZ_CP011073.1_prot_WP_005789575.1_2906	TAFSTDHNVSVSGAVPHMPYR	20.35	4	2288.06	Oxidation (M)
lcl|NZ_CP011073.1_prot_WP_005789575.1_2906	TAFSTDHNVSVSGAVPHMPYR	28.16	3	2288.06	Oxidation (M)
lcl|NZ_CP011073.1_prot_WP_005789575.1_2906	TAFSTDHNVSVSGAVPHMPYR	24.39	4	2288.07	Oxidation (M)
lcl|NZ_CP011073.1_prot_WP_005789575.1_2906	TAFSTDHNVSVSGAVPHMPYR	19.77	3	2288.07	Oxidation (M)
lcl|NZ_CP011073.1_prot_WP_005789575.1_2906	TAFSTDHNVSVSGAVPHMPYR	34.37	3	2288.07	Oxidation (M)
lcl|NZ_CP011073.1_prot_WP_005789575.1_2906	TAFSTDHNVSVSGAVPHMPYR	21.75	4	2288.07	Oxidation (M)
lcl|NZ_CP011073.1_prot_WP_005789575.1_2906	TAFSTDHNVSVSGAVPHMPYR	41.56	4	2288.07	Oxidation (M)
lcl|NZ_CP011073.1_prot_WP_005789575.1_2906	TAFSTDHNVSVSGAVPHMPYR	22.42	4	2288.07	Oxidation (M)
lcl|NZ_CP011073.1_prot_WP_005789575.1_2906	TAFSTDHNVSVSGAVPHMPYR	19.43	4	2288.07	Oxidation (M)
lcl|NZ_CP011073.1_prot_WP_005789575.1_2906	LGYGVTGQQNLGNGDYPYMAR	34.03	2	2289.04	Oxidation (M)
lcl|NZ_CP011073.1_prot_WP_005789575.1_2906	LGYGVTGQQNLGNGDYPYMAR	55.73	3	2289.05	Oxidation (M)
lcl|NZ_CP011073.1_prot_WP_005789575.1_2906	LGYGVTGQQNLGNGDYPYMAR	92.76	3	2289.05	Oxidation (M)
lcl|NZ_CP011073.1_prot_WP_005789575.1_2906	LGYGVTGQQNLGNGDYPYMAR	37.16	2	2289.05	Oxidation (M)
lcl|NZ_CP011073.1_prot_WP_005789575.1_2906	LGYGVTGQQNLGNGDYPYMAR	100.55	3	2289.05	Oxidation (M)
lcl|NZ_CP011073.1_prot_WP_005789575.1_2906	LGYGVTGQQNLGNGDYPYMAR	82.75	3	2289.06	Oxidation (M)
lcl|NZ_CP011073.1_prot_WP_005789575.1_2906	GMGNPLSTVHPNDIETFTILK	29.05	3	2299.13	Oxidation (M)
lcl|NZ_CP011073.1_prot_WP_005789575.1_2906	GMGNPLSTVHPNDIETFTILK	23.13	3	2299.14	Oxidation (M)
lcl|NZ_CP011073.1_prot_WP_005789575.1_2906	GMGNPLSTVHPNDIETFTILK	17.94	3	2299.14	Oxidation (M)
lcl|NZ_CP011073.1_prot_WP_005789575.1_2906	GMGNPLSTVHPNDIETFTILK	25.64	3	2299.15	Oxidation (M)
lcl|NZ_CP011073.1_prot_WP_005789575.1_2906	GMGNPLSTVHPNDIETFTILK	23.78	3	2299.16	Oxidation (M)
lcl|NZ_CP011073.1_prot_WP_005789575.1_2906	GMGNPLSTVHPNDIETFTILK	13.86	3	2299.17	Oxidation (M)
lcl|NZ_CP011073.1_prot_WP_005789575.1_2906	SKGDVIIADNSPLTYCTGNFK	15.74	3	2313.11	Propionamide (C)
lcl|NZ_CP011073.1_prot_WP_005789575.1_2906	SKGDVIIADNSPLTYCTGNFK	19.51	3	2313.13	Propionamide (C)
lcl|NZ_CP011073.1_prot_WP_005789575.1_2906	YKGLDPEISGEGIDNNIYPRPR	18.53	4	2502.23
lcl|NZ_CP011073.1_prot_WP_005789575.1_2906	YKGLDPEISGEGIDNNIYPRPR	18.62	3	2502.25
lcl|NZ_CP011073.1_prot_WP_005789575.1_2906	YKGLDPEISGEGIDNNIYPRPR	15.98	4	2502.25
lcl|NZ_CP011073.1_prot_WP_005789575.1_2906	YKGLDPEISGEGIDNNIYPRPR	43.79	4	2502.26
lcl|NZ_CP011073.1_prot_WP_005789575.1_2906	YKGLDPEISGEGIDNNIYPRPR	40.33	4	2502.27
lcl|NZ_CP011073.1_prot_WP_005789575.1_2906	GGSSMSASNDPLIVIDGVPVDNTEIK	26.97	3	2614.28
lcl|NZ_CP011073.1_prot_WP_005789575.1_2906	GGSSMSASNDPLIVIDGVPVDNTEIK	13.59	3	2614.29
lcl|NZ_CP011073.1_prot_WP_005789575.1_2906	GGSSMSASNDPLIVIDGVPVDNTEIK	19.68	3	2614.29
lcl|NZ_CP011073.1_prot_WP_005789575.1_2906	GGSSMSASNDPLIVIDGVPVDNTEIK	14.98	3	2614.29
lcl|NZ_CP011073.1_prot_WP_005789575.1_2906	GGSSMSASNDPLIVIDGVPVDNTEIK	15.76	3	2614.29
lcl|NZ_CP011073.1_prot_WP_005789575.1_2906	GGSSMSASNDPLIVIDGVPVDNTEIK	20.63	3	2630.29	Oxidation (M)
lcl|NZ_CP011073.1_prot_WP_005789575.1_2906	VRGGSSMSASNDPLIVIDGVPVDNTEIK	30.3	3	2869.47
lcl|NZ_CP011073.1_prot_WP_005789575.1_2906	VRGGSSMSASNDPLIVIDGVPVDNTEIK	22.07	3	2869.48
lcl|NZ_CP011073.1_prot_WP_005789575.1_2906	VRGGSSMSASNDPLIVIDGVPVDNTEIK	22.78	3	2885.43	Oxidation (M)
lcl|NZ_CP011073.1_prot_WP_005789575.1_2906	VRGGSSMSASNDPLIVIDGVPVDNTEIK	19.28	3	2885.44	Oxidation (M)
lcl|NZ_CP011073.1_prot_WP_005789575.1_2906	VRGGSSMSASNDPLIVIDGVPVDNTEIK	25.99	3	2885.44	Oxidation (M)
lcl|NZ_CP011073.1_prot_WP_005789575.1_2906	VRGGSSMSASNDPLIVIDGVPVDNTEIK	19.31	3	2885.44	Oxidation (M)
lcl|NZ_CP011073.1_prot_WP_005789575.1_2906	DLLNTVTAPAGTNFSNQLLTNVGTLENK	24.65	3	2944.53
lcl|NZ_CP011073.1_prot_WP_005789575.1_2906	MTFNDDPNYAGVIHGGIDGGTGYNALIHR	33.36	4	3074.4
lcl|NZ_CP011073.1_prot_WP_005789575.1_2906	MTFNDDPNYAGVIHGGIDGGTGYNALIHR	33.39	4	3074.41
lcl|NZ_CP011073.1_prot_WP_005789575.1_2906	MTFNDDPNYAGVIHGGIDGGTGYNALIHR	44.18	4	3074.42
lcl|NZ_CP011073.1_prot_WP_005789575.1_2906	MTFNDDPNYAGVIHGGIDGGTGYNALIHR	55.88	4	3074.42
lcl|NZ_CP011073.1_prot_WP_005789575.1_2906	MTFNDDPNYAGVIHGGIDGGTGYNALIHR	39.7	4	3074.42
lcl|NZ_CP011073.1_prot_WP_005789575.1_2906	MTFNDDPNYAGVIHGGIDGGTGYNALIHR	29.02	4	3074.42
lcl|NZ_CP011073.1_prot_WP_005789575.1_2906	MTFNDDPNYAGVIHGGIDGGTGYNALIHR	39.89	4	3074.42
lcl|NZ_CP011073.1_prot_WP_005789575.1_2906	MTFNDDPNYAGVIHGGIDGGTGYNALIHR	33.58	4	3074.43
lcl|NZ_CP011073.1_prot_WP_005789575.1_2906	MTFNDDPNYAGVIHGGIDGGTGYNALIHR	38.84	4	3074.44
lcl|NZ_CP011073.1_prot_WP_005789575.1_2906	MTFNDDPNYAGVIHGGIDGGTGYNALIHR	19.37	4	3090.41	Oxidation (M)
lcl|NZ_CP011073.1_prot_WP_005789575.1_2906	TKDLLNTVTAPAGTNFSNQLLTNVGTLENK	34.91	3	3173.65
lcl|NZ_CP011073.1_prot_WP_005789575.1_2906	AAIGLATQYDPTQPVYMEGNPYGNGYFMYMK	13.42	3	3489.61
lcl|NZ_CP011073.1_prot_WP_005786949.1_1593	GLNGAVVITTK	13.13	2	1071.62
lcl|NZ_CP011073.1_prot_WP_005786949.1_1593	GLNGAVVITTK	24.26	2	1071.63
lcl|NZ_CP011073.1_prot_WP_005786949.1_1593	GLNGAVVITTK	23.51	2	1071.63
lcl|NZ_CP011073.1_prot_WP_005786949.1_1593	GLNGAVVITTK	38.55	2	1071.63
lcl|NZ_CP011073.1_prot_WP_005786949.1_1593	NAWEVGLDLR	14.13	2	1171.59
lcl|NZ_CP011073.1_prot_WP_005786949.1_1593	NAWEVGLDLR	23.75	2	1171.59
lcl|NZ_CP011073.1_prot_WP_005786949.1_1593	NAWEVGLDLR	15.24	2	1171.6
lcl|NZ_CP011073.1_prot_WP_005786949.1_1593	LNFDFTYYK	34.43	2	1209.58
lcl|NZ_CP011073.1_prot_WP_005786949.1_1593	TSYYTSLSYK	25.19	2	1211.57
lcl|NZ_CP011073.1_prot_WP_005786949.1_1593	NGTFATLVDGTK	50.91	2	1222.62
lcl|NZ_CP011073.1_prot_WP_005786949.1_1593	NGTFATLVDGTK	25.72	2	1222.62
lcl|NZ_CP011073.1_prot_WP_005786949.1_1593	NGTFATLVDGTK	16.18	2	1222.62
lcl|NZ_CP011073.1_prot_WP_005786949.1_1593	NGTFATLVDGTK	54.61	2	1222.62
lcl|NZ_CP011073.1_prot_WP_005786949.1_1593	NGTFATLVDGTK	50.09	2	1222.62
lcl|NZ_CP011073.1_prot_WP_005786949.1_1593	NGTFATLVDGTK	74.85	2	1222.62
lcl|NZ_CP011073.1_prot_WP_005786949.1_1593	NGTFATLVDGTK	28.65	2	1222.62
lcl|NZ_CP011073.1_prot_WP_005786949.1_1593	NGTFATLVDGTK	55.56	2	1222.62
lcl|NZ_CP011073.1_prot_WP_005786949.1_1593	NGTFATLVDGTK	57.71	2	1222.62
lcl|NZ_CP011073.1_prot_WP_005786949.1_1593	NGTFATLVDGTK	55.13	2	1222.62
lcl|NZ_CP011073.1_prot_WP_005786949.1_1593	NGTFATLVDGTK	94.45	2	1222.62
lcl|NZ_CP011073.1_prot_WP_005786949.1_1593	EITLSYRFPK	13.57	2	1252.67
lcl|NZ_CP011073.1_prot_WP_005786949.1_1593	NLSLHIATDMR	51.32	2	1269.65
lcl|NZ_CP011073.1_prot_WP_005786949.1_1593	NLSLHIATDMR	15.09	2	1269.65
lcl|NZ_CP011073.1_prot_WP_005786949.1_1593	NLSLHIATDMR	27.06	3	1269.65
lcl|NZ_CP011073.1_prot_WP_005786949.1_1593	NLSLHIATDMR	22.76	3	1269.65
lcl|NZ_CP011073.1_prot_WP_005786949.1_1593	NLSLHIATDMR	21.25	3	1269.65
lcl|NZ_CP011073.1_prot_WP_005786949.1_1593	NLSLHIATDMR	36.01	3	1269.65
lcl|NZ_CP011073.1_prot_WP_005786949.1_1593	NLSLHIATDMR	36.79	2	1269.65
lcl|NZ_CP011073.1_prot_WP_005786949.1_1593	NLSLHIATDMR	47.89	3	1269.65
lcl|NZ_CP011073.1_prot_WP_005786949.1_1593	NLSLHIATDMR	53.35	2	1269.65
lcl|NZ_CP011073.1_prot_WP_005786949.1_1593	NLSLHIATDMR	27.55	2	1269.66
lcl|NZ_CP011073.1_prot_WP_005786949.1_1593	NLSLHIATDMR	17.97	3	1269.66
lcl|NZ_CP011073.1_prot_WP_005786949.1_1593	GIEIAVNATPYK	40.35	2	1274.68
lcl|NZ_CP011073.1_prot_WP_005786949.1_1593	GIEIAVNATPYK	44.48	2	1274.68
lcl|NZ_CP011073.1_prot_WP_005786949.1_1593	GIEIAVNATPYK	33.28	2	1274.68
lcl|NZ_CP011073.1_prot_WP_005786949.1_1593	GIEIAVNATPYK	45.69	2	1274.68
lcl|NZ_CP011073.1_prot_WP_005786949.1_1593	GIEIAVNATPYK	51.04	2	1274.68
lcl|NZ_CP011073.1_prot_WP_005786949.1_1593	GIEIAVNATPYK	13.84	2	1274.69
lcl|NZ_CP011073.1_prot_WP_005786949.1_1593	GIEIAVNATPYK	58.62	2	1274.69
lcl|NZ_CP011073.1_prot_WP_005786949.1_1593	GIEIAVNATPYK	60.4	2	1274.69
lcl|NZ_CP011073.1_prot_WP_005786949.1_1593	GIEIAVNATPYK	25.29	2	1274.69
lcl|NZ_CP011073.1_prot_WP_005786949.1_1593	GIEIAVNATPYK	36.02	2	1274.69
lcl|NZ_CP011073.1_prot_WP_005786949.1_1593	GIEIAVNATPYK	28.33	2	1274.69
lcl|NZ_CP011073.1_prot_WP_005786949.1_1593	NLSLHIATDMR	16.83	3	1285.64	Oxidation (M)
lcl|NZ_CP011073.1_prot_WP_005786949.1_1593	NLSLHIATDMR	13.2	3	1285.65	Oxidation (M)
lcl|NZ_CP011073.1_prot_WP_005786949.1_1593	NLSLHIATDMR	13.82	3	1285.65	Oxidation (M)
lcl|NZ_CP011073.1_prot_WP_005786949.1_1593	TLIGAGSYGWGPK	19.46	2	1305.66
lcl|NZ_CP011073.1_prot_WP_005786949.1_1593	TLIGAGSYGWGPK	71.67	2	1305.67
lcl|NZ_CP011073.1_prot_WP_005786949.1_1593	TLIGAGSYGWGPK	17.75	2	1305.68
lcl|NZ_CP011073.1_prot_WP_005786949.1_1593	TLIGAGSYGWGPK	51.35	2	1305.68
lcl|NZ_CP011073.1_prot_WP_005786949.1_1593	TLIGAGSYGWGPK	20.13	2	1305.68
lcl|NZ_CP011073.1_prot_WP_005786949.1_1593	FGAQGLGLSFSAR	32.86	2	1309.67
lcl|NZ_CP011073.1_prot_WP_005786949.1_1593	FGAQGLGLSFSAR	35.37	2	1309.68
lcl|NZ_CP011073.1_prot_WP_005786949.1_1593	FGAQGLGLSFSAR	55.22	2	1309.68
lcl|NZ_CP011073.1_prot_WP_005786949.1_1593	FGAQGLGLSFSAR	31.88	2	1309.68
lcl|NZ_CP011073.1_prot_WP_005786949.1_1593	FGAQGLGLSFSAR	54.73	2	1309.69
lcl|NZ_CP011073.1_prot_WP_005786949.1_1593	QIQDFSVGGFAR	14.23	2	1323.65
lcl|NZ_CP011073.1_prot_WP_005786949.1_1593	QIQDFSVGGFAR	23.45	2	1323.66
lcl|NZ_CP011073.1_prot_WP_005786949.1_1593	QIQDFSVGGFAR	49.83	2	1323.67
lcl|NZ_CP011073.1_prot_WP_005786949.1_1593	TSYYTSLSYKK	15.03	2	1339.68
lcl|NZ_CP011073.1_prot_WP_005786949.1_1593	AANTISPVAALQGK	36.01	2	1339.74
lcl|NZ_CP011073.1_prot_WP_005786949.1_1593	AANTISPVAALQGK	17.43	2	1339.74
lcl|NZ_CP011073.1_prot_WP_005786949.1_1593	AANTISPVAALQGK	45.09	2	1339.74
lcl|NZ_CP011073.1_prot_WP_005786949.1_1593	AANTISPVAALQGK	27.69	2	1339.75
lcl|NZ_CP011073.1_prot_WP_005786949.1_1593	AANTISPVAALQGK	15.04	2	1339.75
lcl|NZ_CP011073.1_prot_WP_005786949.1_1593	AANTISPVAALQGK	24.01	2	1339.75
lcl|NZ_CP011073.1_prot_WP_005786949.1_1593	AANTISPVAALQGK	51.2	2	1339.75
lcl|NZ_CP011073.1_prot_WP_005786949.1_1593	AANTISPVAALQGK	23	2	1339.75
lcl|NZ_CP011073.1_prot_WP_005786949.1_1593	AANTISPVAALQGK	46.07	2	1339.75
lcl|NZ_CP011073.1_prot_WP_005786949.1_1593	EQATFGGTFTVNK	56.59	2	1398.67
lcl|NZ_CP011073.1_prot_WP_005786949.1_1593	EQATFGGTFTVNK	89.68	2	1398.68
lcl|NZ_CP011073.1_prot_WP_005786949.1_1593	EQATFGGTFTVNK	64.34	2	1398.68
lcl|NZ_CP011073.1_prot_WP_005786949.1_1593	EQATFGGTFTVNK	93.94	2	1398.68
lcl|NZ_CP011073.1_prot_WP_005786949.1_1593	EQATFGGTFTVNK	79.26	2	1398.68
lcl|NZ_CP011073.1_prot_WP_005786949.1_1593	EQATFGGTFTVNK	74.86	2	1398.68
lcl|NZ_CP011073.1_prot_WP_005786949.1_1593	EQATFGGTFTVNK	68.99	2	1398.68
lcl|NZ_CP011073.1_prot_WP_005786949.1_1593	EQATFGGTFTVNK	75.26	2	1398.68
lcl|NZ_CP011073.1_prot_WP_005786949.1_1593	EQATFGGTFTVNK	74.09	2	1398.68
lcl|NZ_CP011073.1_prot_WP_005786949.1_1593	EQATFGGTFTVNK	26.13	2	1398.68
lcl|NZ_CP011073.1_prot_WP_005786949.1_1593	EQATFGGTFTVNK	73.81	2	1398.68
lcl|NZ_CP011073.1_prot_WP_005786949.1_1593	EQATFGGTFTVNK	61.68	2	1398.68
lcl|NZ_CP011073.1_prot_WP_005786949.1_1593	EQATFGGTFTVNK	21.69	2	1398.68
lcl|NZ_CP011073.1_prot_WP_005786949.1_1593	EQATFGGTFTVNK	62.47	2	1398.68
lcl|NZ_CP011073.1_prot_WP_005786949.1_1593	EQATFGGTFTVNK	83.19	2	1398.68
lcl|NZ_CP011073.1_prot_WP_005786949.1_1593	EQATFGGTFTVNK	66.63	2	1398.68
lcl|NZ_CP011073.1_prot_WP_005786949.1_1593	EQATFGGTFTVNK	78.78	2	1398.68
lcl|NZ_CP011073.1_prot_WP_005786949.1_1593	EQATFGGTFTVNK	43.21	2	1398.68
lcl|NZ_CP011073.1_prot_WP_005786949.1_1593	EQATFGGTFTVNK	65.01	2	1398.68
lcl|NZ_CP011073.1_prot_WP_005786949.1_1593	EQATFGGTFTVNK	56.4	2	1398.68
lcl|NZ_CP011073.1_prot_WP_005786949.1_1593	EQATFGGTFTVNK	92.7	2	1398.68
lcl|NZ_CP011073.1_prot_WP_005786949.1_1593	EQATFGGTFTVNK	19	2	1398.68
lcl|NZ_CP011073.1_prot_WP_005786949.1_1593	EQATFGGTFTVNK	40.48	2	1398.68
lcl|NZ_CP011073.1_prot_WP_005786949.1_1593	DGTGEPIIGGSVLVK	23.48	2	1440.77
lcl|NZ_CP011073.1_prot_WP_005786949.1_1593	DGTGEPIIGGSVLVK	15.93	2	1440.78
lcl|NZ_CP011073.1_prot_WP_005786949.1_1593	DGTGEPIIGGSVLVK	47.88	2	1440.79
lcl|NZ_CP011073.1_prot_WP_005786949.1_1593	DGTGEPIIGGSVLVK	15.93	2	1440.8
lcl|NZ_CP011073.1_prot_WP_005786949.1_1593	GETLLEWDDSWR	21.51	2	1505.68
lcl|NZ_CP011073.1_prot_WP_005786949.1_1593	GISYGDGVIPDGVFK	19.24	2	1522.76
lcl|NZ_CP011073.1_prot_WP_005786949.1_1593	GISYGDGVIPDGVFK	41.5	2	1522.77
lcl|NZ_CP011073.1_prot_WP_005786949.1_1593	GISYGDGVIPDGVFK	25.7	2	1522.77
lcl|NZ_CP011073.1_prot_WP_005786949.1_1593	ALGYAVTEVKGDDLK	17.38	2	1577.83
lcl|NZ_CP011073.1_prot_WP_005786949.1_1593	ALGYAVTEVKGDDLK	29.75	3	1577.83
lcl|NZ_CP011073.1_prot_WP_005786949.1_1593	ALGYAVTEVKGDDLK	92.33	2	1577.83
lcl|NZ_CP011073.1_prot_WP_005786949.1_1593	ALGYAVTEVKGDDLK	43.32	2	1577.83
lcl|NZ_CP011073.1_prot_WP_005786949.1_1593	ALGYAVTEVKGDDLK	31.77	2	1577.83
lcl|NZ_CP011073.1_prot_WP_005786949.1_1593	ALGYAVTEVKGDDLK	59.98	3	1577.83
lcl|NZ_CP011073.1_prot_WP_005786949.1_1593	ALGYAVTEVKGDDLK	51.99	3	1577.83
lcl|NZ_CP011073.1_prot_WP_005786949.1_1593	ALGYAVTEVKGDDLK	31.88	3	1577.83
lcl|NZ_CP011073.1_prot_WP_005786949.1_1593	ALGYAVTEVKGDDLK	14.27	2	1577.83
lcl|NZ_CP011073.1_prot_WP_005786949.1_1593	ALGYAVTEVKGDDLK	85.3	2	1577.83
lcl|NZ_CP011073.1_prot_WP_005786949.1_1593	ALGYAVTEVKGDDLK	50.91	3	1577.84
lcl|NZ_CP011073.1_prot_WP_005786949.1_1593	NYDGTWTNYSPHK	19.11	2	1581.68
lcl|NZ_CP011073.1_prot_WP_005786949.1_1593	NYDGTWTNYSPHK	23.91	3	1581.68
lcl|NZ_CP011073.1_prot_WP_005786949.1_1593	NYDGTWTNYSPHK	29.8	2	1581.68
lcl|NZ_CP011073.1_prot_WP_005786949.1_1593	NYDGTWTNYSPHK	49.15	2	1581.68
lcl|NZ_CP011073.1_prot_WP_005786949.1_1593	NYDGTWTNYSPHK	76.63	2	1581.68
lcl|NZ_CP011073.1_prot_WP_005786949.1_1593	NYDGTWTNYSPHK	82.26	2	1581.68
lcl|NZ_CP011073.1_prot_WP_005786949.1_1593	NYDGTWTNYSPHK	21.79	3	1581.69
lcl|NZ_CP011073.1_prot_WP_005786949.1_1593	NYDGTWTNYSPHK	50.61	3	1581.69
lcl|NZ_CP011073.1_prot_WP_005786949.1_1593	NYDGTWTNYSPHK	74.88	2	1581.69
lcl|NZ_CP011073.1_prot_WP_005786949.1_1593	NYDGTWTNYSPHK	75.68	2	1581.69
lcl|NZ_CP011073.1_prot_WP_005786949.1_1593	NYDGTWTNYSPHK	61.78	3	1581.69
lcl|NZ_CP011073.1_prot_WP_005786949.1_1593	NYDGTWTNYSPHK	45.41	2	1581.69
lcl|NZ_CP011073.1_prot_WP_005786949.1_1593	NYDGTWTNYSPHK	17.15	3	1581.69
lcl|NZ_CP011073.1_prot_WP_005786949.1_1593	NYDGTWTNYSPHK	33.57	3	1581.69
lcl|NZ_CP011073.1_prot_WP_005786949.1_1593	NYDGTWTNYSPHK	51.83	3	1581.69
lcl|NZ_CP011073.1_prot_WP_005786949.1_1593	NYDGTWTNYSPHK	19.53	3	1581.69
lcl|NZ_CP011073.1_prot_WP_005786949.1_1593	NYDGTWTNYSPHK	24.5	3	1581.69
lcl|NZ_CP011073.1_prot_WP_005786949.1_1593	NYDGTWTNYSPHK	31.42	3	1581.69
lcl|NZ_CP011073.1_prot_WP_005786949.1_1593	NYDGTWTNYSPHK	40.86	3	1581.69
lcl|NZ_CP011073.1_prot_WP_005786949.1_1593	NYDGTWTNYSPHK	20.53	3	1581.69
lcl|NZ_CP011073.1_prot_WP_005786949.1_1593	NYDGTWTNYSPHK	51.22	3	1581.69
lcl|NZ_CP011073.1_prot_WP_005786949.1_1593	NYDGTWTNYSPHK	14.68	3	1581.69
lcl|NZ_CP011073.1_prot_WP_005786949.1_1593	NYDGTWTNYSPHK	52.28	3	1581.69
lcl|NZ_CP011073.1_prot_WP_005786949.1_1593	NYDGTWTNYSPHK	24.41	3	1581.69
lcl|NZ_CP011073.1_prot_WP_005786949.1_1593	NYDGTWTNYSPHK	49.14	3	1581.69
lcl|NZ_CP011073.1_prot_WP_005786949.1_1593	NYDGTWTNYSPHK	27.16	3	1581.69
lcl|NZ_CP011073.1_prot_WP_005786949.1_1593	NYDGTWTNYSPHK	34.24	3	1581.69
lcl|NZ_CP011073.1_prot_WP_005786949.1_1593	NYDGTWTNYSPHK	42.57	3	1581.69
lcl|NZ_CP011073.1_prot_WP_005786949.1_1593	NYDGTWTNYSPHK	32.77	3	1581.69
lcl|NZ_CP011073.1_prot_WP_005786949.1_1593	NYDGTWTNYSPHK	64.87	3	1581.69
lcl|NZ_CP011073.1_prot_WP_005786949.1_1593	NYDGTWTNYSPHK	34.67	3	1581.69
lcl|NZ_CP011073.1_prot_WP_005786949.1_1593	NYDGTWTNYSPHK	36.24	3	1581.69
lcl|NZ_CP011073.1_prot_WP_005786949.1_1593	NLNPDDFETVSVLK	51.92	2	1589.79
lcl|NZ_CP011073.1_prot_WP_005786949.1_1593	NLNPDDFETVSVLK	13.52	2	1589.8
lcl|NZ_CP011073.1_prot_WP_005786949.1_1593	NLNPDDFETVSVLK	33.25	2	1589.8
lcl|NZ_CP011073.1_prot_WP_005786949.1_1593	NLNPDDFETVSVLK	38.74	2	1589.8
lcl|NZ_CP011073.1_prot_WP_005786949.1_1593	FKADANMNYYYTK	34.69	2	1627.73
lcl|NZ_CP011073.1_prot_WP_005786949.1_1593	FKADANMNYYYTK	44.51	2	1627.73
lcl|NZ_CP011073.1_prot_WP_005786949.1_1593	FKADANMNYYYTK	31.21	2	1627.73
lcl|NZ_CP011073.1_prot_WP_005786949.1_1593	FKADANMNYYYTK	27.96	2	1627.73
lcl|NZ_CP011073.1_prot_WP_005786949.1_1593	FKADANMNYYYTK	15.84	2	1627.74
lcl|NZ_CP011073.1_prot_WP_005786949.1_1593	VGGDYGLLMSDILPAK	26.51	2	1647.85
lcl|NZ_CP011073.1_prot_WP_005786949.1_1593	VGGDYGLLMSDILPAK	17.31	2	1647.85
lcl|NZ_CP011073.1_prot_WP_005786949.1_1593	VGGDYGLLMSDILPAK	46.82	2	1647.85
lcl|NZ_CP011073.1_prot_WP_005786949.1_1593	VGGDYGLLMSDILPAK	19.45	2	1647.87
lcl|NZ_CP011073.1_prot_WP_005786949.1_1593	YLGEHGGLASTSYGDK	15.68	2	1653.76
lcl|NZ_CP011073.1_prot_WP_005786949.1_1593	VGGDYGLLMSDILPAK	19.36	2	1663.84	Oxidation (M)
lcl|NZ_CP011073.1_prot_WP_005786949.1_1593	VGGDYGLLMSDILPAK	13.43	2	1663.84	Oxidation (M)
lcl|NZ_CP011073.1_prot_WP_005786949.1_1593	VGGDYGLLMSDILPAK	27.89	2	1663.85	Oxidation (M)
lcl|NZ_CP011073.1_prot_WP_005786949.1_1593	VGGDYGLLMSDILPAK	14.24	2	1663.85	Oxidation (M)
lcl|NZ_CP011073.1_prot_WP_005786949.1_1593	VGGDYGLLMSDILPAK	36.73	2	1663.85	Oxidation (M)
lcl|NZ_CP011073.1_prot_WP_005786949.1_1593	EMYDGNIYVNTLDK	17.43	2	1673.75
lcl|NZ_CP011073.1_prot_WP_005786949.1_1593	EMYDGNIYVNTLDK	18.21	2	1673.76
lcl|NZ_CP011073.1_prot_WP_005786949.1_1593	EMYDGNIYVNTLDK	61.33	2	1673.76
lcl|NZ_CP011073.1_prot_WP_005786949.1_1593	EMYDGNIYVNTLDK	71.15	2	1673.77
lcl|NZ_CP011073.1_prot_WP_005786949.1_1593	EMYDGNIYVNTLDK	22.88	2	1673.78
lcl|NZ_CP011073.1_prot_WP_005786949.1_1593	GGNDKTSYYTSLSYK	21.55	3	1682.78
lcl|NZ_CP011073.1_prot_WP_005786949.1_1593	GGNDKTSYYTSLSYK	30.83	3	1682.78
lcl|NZ_CP011073.1_prot_WP_005786949.1_1593	GGNDKTSYYTSLSYK	25.16	3	1682.78
lcl|NZ_CP011073.1_prot_WP_005786949.1_1593	GGNDKTSYYTSLSYK	19.43	3	1682.78
lcl|NZ_CP011073.1_prot_WP_005786949.1_1593	GGNDKTSYYTSLSYK	37.47	3	1682.78
lcl|NZ_CP011073.1_prot_WP_005786949.1_1593	EMYDGNIYVNTLDK	55.87	2	1689.75	Oxidation (M)
lcl|NZ_CP011073.1_prot_WP_005786949.1_1593	EMYDGNIYVNTLDK	41.78	2	1689.75	Oxidation (M)
lcl|NZ_CP011073.1_prot_WP_005786949.1_1593	EMYDGNIYVNTLDK	80.44	2	1689.75	Oxidation (M)
lcl|NZ_CP011073.1_prot_WP_005786949.1_1593	EMYDGNIYVNTLDK	46.67	2	1689.76	Oxidation (M)
lcl|NZ_CP011073.1_prot_WP_005786949.1_1593	EMYDGNIYVNTLDK	85.34	2	1689.76	Oxidation (M)
lcl|NZ_CP011073.1_prot_WP_005786949.1_1593	EMYDGNIYVNTLDK	67.22	2	1689.76	Oxidation (M)
lcl|NZ_CP011073.1_prot_WP_005786949.1_1593	EMYDGNIYVNTLDK	71.34	2	1689.76	Oxidation (M)
lcl|NZ_CP011073.1_prot_WP_005786949.1_1593	DTDNNGSVWDPFQFK	26.76	2	1768.76
lcl|NZ_CP011073.1_prot_WP_005786949.1_1593	DTDNNGSVWDPFQFK	17.28	2	1768.77
lcl|NZ_CP011073.1_prot_WP_005786949.1_1593	MTPDFLGSLSTTLSWK	13.26	2	1782.88
lcl|NZ_CP011073.1_prot_WP_005786949.1_1593	NKDWQWDVAMTYTK	15.32	3	1784.81
lcl|NZ_CP011073.1_prot_WP_005786949.1_1593	NKDWQWDVAMTYTK	19.04	3	1784.83
lcl|NZ_CP011073.1_prot_WP_005786949.1_1593	DLFFMIDKYDYSQK	21.04	3	1811.85
lcl|NZ_CP011073.1_prot_WP_005786949.1_1593	DLFFMIDKYDYSQK	16.66	3	1811.86
lcl|NZ_CP011073.1_prot_WP_005786949.1_1593	GFGVSVSQTFGIDHAYR	17.31	3	1839.87
lcl|NZ_CP011073.1_prot_WP_005786949.1_1593	GFGVSVSQTFGIDHAYR	16.12	3	1839.88
lcl|NZ_CP011073.1_prot_WP_005786949.1_1593	GFGVSVSQTFGIDHAYR	15.21	3	1839.88
lcl|NZ_CP011073.1_prot_WP_005786949.1_1593	GFGVSVSQTFGIDHAYR	18.56	3	1839.89
lcl|NZ_CP011073.1_prot_WP_005786949.1_1593	GFGVSVSQTFGIDHAYR	15.64	3	1839.9
lcl|NZ_CP011073.1_prot_WP_005786949.1_1593	GFGVSVSQTFGIDHAYR	21.78	3	1839.9
lcl|NZ_CP011073.1_prot_WP_005786949.1_1593	GFGVSVSQTFGIDHAYR	15.09	3	1839.9
lcl|NZ_CP011073.1_prot_WP_005786949.1_1593	DPEHGGLSWTSQYGDSK	20.69	2	1862.8
lcl|NZ_CP011073.1_prot_WP_005786949.1_1593	DPEHGGLSWTSQYGDSK	14.87	3	1862.8
lcl|NZ_CP011073.1_prot_WP_005786949.1_1593	DPEHGGLSWTSQYGDSK	50.42	3	1862.8
lcl|NZ_CP011073.1_prot_WP_005786949.1_1593	DPEHGGLSWTSQYGDSK	24.57	3	1862.81
lcl|NZ_CP011073.1_prot_WP_005786949.1_1593	DPEHGGLSWTSQYGDSK	40.12	3	1862.81
lcl|NZ_CP011073.1_prot_WP_005786949.1_1593	NEKGETLLEWDDSWR	29	3	1876.86
lcl|NZ_CP011073.1_prot_WP_005786949.1_1593	ADANMNYYYTKFEEK	18.58	3	1885.82
lcl|NZ_CP011073.1_prot_WP_005786949.1_1593	DKYLGEHGGLASTSYGDK	14.86	4	1896.88
lcl|NZ_CP011073.1_prot_WP_005786949.1_1593	DKYLGEHGGLASTSYGDK	14.21	3	1896.88
lcl|NZ_CP011073.1_prot_WP_005786949.1_1593	DKYLGEHGGLASTSYGDK	43.42	3	1896.88
lcl|NZ_CP011073.1_prot_WP_005786949.1_1593	DKYLGEHGGLASTSYGDK	17.15	3	1896.89
lcl|NZ_CP011073.1_prot_WP_005786949.1_1593	DKYLGEHGGLASTSYGDK	56.01	3	1896.89
lcl|NZ_CP011073.1_prot_WP_005786949.1_1593	VGGDYGLLMSDILPAKNEK	23.4	3	2019.02
lcl|NZ_CP011073.1_prot_WP_005786949.1_1593	VGGDYGLLMSDILPAKNEK	25.52	3	2019.02
lcl|NZ_CP011073.1_prot_WP_005786949.1_1593	VGGDYGLLMSDILPAKNEK	20.54	3	2019.03
lcl|NZ_CP011073.1_prot_WP_005786949.1_1593	VGGDYGLLMSDILPAKNEK	18.59	3	2019.04
lcl|NZ_CP011073.1_prot_WP_005786949.1_1593	VGGDYGLLMSDILPAKNEK	14.76	3	2035.02	Oxidation (M)
lcl|NZ_CP011073.1_prot_WP_005786949.1_1593	ISDRVEVSAAMSFTNSNPK	31.92	3	2067.98	Oxidation (M)
lcl|NZ_CP011073.1_prot_WP_005786949.1_1593	ISDRVEVSAAMSFTNSNPK	33.83	3	2067.98	Oxidation (M)
lcl|NZ_CP011073.1_prot_WP_005786949.1_1593	ISDRVEVSAAMSFTNSNPK	22.09	3	2067.98	Oxidation (M)
lcl|NZ_CP011073.1_prot_WP_005786949.1_1593	ISDRVEVSAAMSFTNSNPK	33.49	3	2067.99	Oxidation (M)
lcl|NZ_CP011073.1_prot_WP_005786949.1_1593	ISDRVEVSAAMSFTNSNPK	24.01	3	2067.99	Oxidation (M)
lcl|NZ_CP011073.1_prot_WP_005786949.1_1593	ISDRVEVSAAMSFTNSNPK	24.18	3	2067.99	Oxidation (M)
lcl|NZ_CP011073.1_prot_WP_005786949.1_1593	ISDRVEVSAAMSFTNSNPK	42.6	3	2067.99	Oxidation (M)
lcl|NZ_CP011073.1_prot_WP_005786949.1_1593	ISDRVEVSAAMSFTNSNPK	16.96	3	2067.99	Oxidation (M)
lcl|NZ_CP011073.1_prot_WP_005786949.1_1593	ISDRVEVSAAMSFTNSNPK	30.72	3	2067.99	Oxidation (M)
lcl|NZ_CP011073.1_prot_WP_005786949.1_1593	ISDRVEVSAAMSFTNSNPK	19.18	3	2067.99	Oxidation (M)
lcl|NZ_CP011073.1_prot_WP_005786949.1_1593	ISDRVEVSAAMSFTNSNPK	26.58	3	2067.99	Oxidation (M)
lcl|NZ_CP011073.1_prot_WP_005786949.1_1593	ISDRVEVSAAMSFTNSNPK	18.95	3	2067.99	Oxidation (M)
lcl|NZ_CP011073.1_prot_WP_005786949.1_1593	VYTDGGMVVPGQWFVDNSK	18.51	2	2097.97
lcl|NZ_CP011073.1_prot_WP_005786949.1_1593	VYTDGGMVVPGQWFVDNSK	21.98	2	2097.99
lcl|NZ_CP011073.1_prot_WP_005786949.1_1593	VYTDGGMVVPGQWFVDNSK	22.04	2	2098
lcl|NZ_CP011073.1_prot_WP_005786949.1_1593	VYTDGGMVVPGQWFVDNSK	19.22	2	2098
lcl|NZ_CP011073.1_prot_WP_005786949.1_1593	VYTDGGMVVPGQWFVDNSK	38.03	2	2113.96	Oxidation (M)
lcl|NZ_CP011073.1_prot_WP_005786949.1_1593	VYTDGGMVVPGQWFVDNSK	13.59	2	2113.99	Oxidation (M)
lcl|NZ_CP011073.1_prot_WP_005786949.1_1593	VYTDGGMVVPGQWFVDNSK	14.92	2	2114	Oxidation (M)
lcl|NZ_CP011073.1_prot_WP_005786949.1_1593	FGGLVASYSNLYGTQAGWIK	15.87	2	2131.08
lcl|NZ_CP011073.1_prot_WP_005786949.1_1593	NLGYLYNSLPNHLNPESVR	62.52	3	2199.1
lcl|NZ_CP011073.1_prot_WP_005786949.1_1593	NLGYLYNSLPNHLNPESVR	25.72	3	2199.11
lcl|NZ_CP011073.1_prot_WP_005786949.1_1593	NLGYLYNSLPNHLNPESVR	60.92	3	2199.11
lcl|NZ_CP011073.1_prot_WP_005786949.1_1593	NLGYLYNSLPNHLNPESVR	15.85	3	2199.12
lcl|NZ_CP011073.1_prot_WP_005786949.1_1593	NLGYLYNSLPNHLNPESVR	72.51	3	2199.12
lcl|NZ_CP011073.1_prot_WP_005786949.1_1593	WRDPEHGGLSWTSQYGDSK	14.13	4	2205
lcl|NZ_CP011073.1_prot_WP_005786949.1_1593	WRDPEHGGLSWTSQYGDSK	28.75	4	2205.01
lcl|NZ_CP011073.1_prot_WP_005786949.1_1593	QLVAEGKLEPTHAGTYHVNR	18.76	5	2219.14
lcl|NZ_CP011073.1_prot_WP_005786949.1_1593	QLVAEGKLEPTHAGTYHVNR	87.76	4	2219.14
lcl|NZ_CP011073.1_prot_WP_005786949.1_1593	QLVAEGKLEPTHAGTYHVNR	55.06	4	2219.14
lcl|NZ_CP011073.1_prot_WP_005786949.1_1593	QLVAEGKLEPTHAGTYHVNR	50.19	3	2219.14
lcl|NZ_CP011073.1_prot_WP_005786949.1_1593	QLVAEGKLEPTHAGTYHVNR	78.8	3	2219.15
lcl|NZ_CP011073.1_prot_WP_005786949.1_1593	QLVAEGKLEPTHAGTYHVNR	77.2	4	2219.15
lcl|NZ_CP011073.1_prot_WP_005786949.1_1593	QLVAEGKLEPTHAGTYHVNR	71.5	4	2219.15
lcl|NZ_CP011073.1_prot_WP_005786949.1_1593	QLVAEGKLEPTHAGTYHVNR	50.87	4	2219.15
lcl|NZ_CP011073.1_prot_WP_005786949.1_1593	QLVAEGKLEPTHAGTYHVNR	51.15	4	2219.15
lcl|NZ_CP011073.1_prot_WP_005786949.1_1593	QLVAEGKLEPTHAGTYHVNR	80.72	4	2219.15
lcl|NZ_CP011073.1_prot_WP_005786949.1_1593	QLVAEGKLEPTHAGTYHVNR	33	4	2219.15
lcl|NZ_CP011073.1_prot_WP_005786949.1_1593	QLVAEGKLEPTHAGTYHVNR	92.74	4	2219.16
lcl|NZ_CP011073.1_prot_WP_005786949.1_1593	FVNPNGTIMTPMLDVNYFR	16.51	2	2244.08	Oxidation (M)
lcl|NZ_CP011073.1_prot_WP_005786949.1_1593	NNMLDLYQLGLNSNTNVAIR	43.94	2	2262.16
lcl|NZ_CP011073.1_prot_WP_005786949.1_1593	NNMLDLYQLGLNSNTNVAIR	20.38	2	2262.16
lcl|NZ_CP011073.1_prot_WP_005786949.1_1593	ETVVRPQMEVNVQILDWLR	34.96	3	2340.22	Oxidation (M)
lcl|NZ_CP011073.1_prot_WP_005786949.1_1593	ETVVRPQMEVNVQILDWLR	31.1	3	2340.24	Oxidation (M)
lcl|NZ_CP011073.1_prot_WP_005786949.1_1593	ETVVRPQMEVNVQILDWLR	23.11	3	2340.24	Oxidation (M)
lcl|NZ_CP011073.1_prot_WP_005786949.1_1593	YLGEHGGLASTSYGDKYGSVPGR	24.75	4	2370.12
lcl|NZ_CP011073.1_prot_WP_005786949.1_1593	YLGEHGGLASTSYGDKYGSVPGR	68.81	4	2370.12
lcl|NZ_CP011073.1_prot_WP_005786949.1_1593	YLGEHGGLASTSYGDKYGSVPGR	30.34	4	2370.13
lcl|NZ_CP011073.1_prot_WP_005786949.1_1593	YLGEHGGLASTSYGDKYGSVPGR	45.89	4	2370.13
lcl|NZ_CP011073.1_prot_WP_005786949.1_1593	DQIMSIEVPAISGVNTQLINAGNIQNK	30.7	3	2866.49
lcl|NZ_CP011073.1_prot_WP_005786949.1_1593	DQIMSIEVPAISGVNTQLINAGNIQNK	14.54	3	2866.51
lcl|NZ_CP011073.1_prot_WP_005786949.1_1593	ENTRDQIMSIEVPAISGVNTQLINAGNIQNK	22.46	3	3366.7
lcl|NZ_CP011073.1_prot_WP_005786949.1_1593	ENTRDQIMSIEVPAISGVNTQLINAGNIQNK	24.04	3	3366.75
lcl|NZ_CP011073.1_prot_WP_045899350.1_2904	LWTVTTSLLDK	21.68	2	1275.72
lcl|NZ_CP011073.1_prot_WP_045899350.1_2904	TVLLGETGTTSLK	33.56	2	1318.73
lcl|NZ_CP011073.1_prot_WP_045899350.1_2904	TVLLGETGTTSLK	39.57	3	1318.73
lcl|NZ_CP011073.1_prot_WP_045899350.1_2904	TVLLGETGTTSLK	54.92	2	1318.73
lcl|NZ_CP011073.1_prot_WP_045899350.1_2904	TVLLGETGTTSLK	43.26	2	1318.73
lcl|NZ_CP011073.1_prot_WP_045899350.1_2904	TVLLGETGTTSLK	42.15	2	1318.73
lcl|NZ_CP011073.1_prot_WP_045899350.1_2904	TVLLGETGTTSLK	49.6	2	1318.73
lcl|NZ_CP011073.1_prot_WP_045899350.1_2904	TVLLGETGTTSLK	60.21	2	1318.73
lcl|NZ_CP011073.1_prot_WP_045899350.1_2904	TVLLGETGTTSLK	59.15	2	1318.73
lcl|NZ_CP011073.1_prot_WP_045899350.1_2904	TVLLGETGTTSLK	74.19	2	1318.73
lcl|NZ_CP011073.1_prot_WP_045899350.1_2904	TVLLGETGTTSLK	44.59	2	1318.73
lcl|NZ_CP011073.1_prot_WP_045899350.1_2904	TVLLGETGTTSLK	50.73	2	1318.73
lcl|NZ_CP011073.1_prot_WP_045899350.1_2904	TVLLGETGTTSLK	29.74	2	1318.73
lcl|NZ_CP011073.1_prot_WP_045899350.1_2904	TVLLGETGTTSLK	45.04	2	1318.73
lcl|NZ_CP011073.1_prot_WP_045899350.1_2904	TVLLGETGTTSLK	59.46	2	1318.73
lcl|NZ_CP011073.1_prot_WP_045899350.1_2904	TVLLGETGTTSLK	46.51	2	1318.73
lcl|NZ_CP011073.1_prot_WP_045899350.1_2904	TVLLGETGTTSLK	60.01	2	1318.73
lcl|NZ_CP011073.1_prot_WP_045899350.1_2904	TVLLGETGTTSLK	48.54	2	1318.73
lcl|NZ_CP011073.1_prot_WP_045899350.1_2904	TVLLGETGTTSLK	45.52	2	1318.73
lcl|NZ_CP011073.1_prot_WP_045899350.1_2904	TVLLGETGTTSLK	17.97	2	1318.73
lcl|NZ_CP011073.1_prot_WP_045899350.1_2904	TVLLGETGTTSLK	79.83	2	1318.73
lcl|NZ_CP011073.1_prot_WP_045899350.1_2904	TVLLGETGTTSLK	46.62	2	1318.73
lcl|NZ_CP011073.1_prot_WP_045899350.1_2904	TVLLGETGTTSLK	66.41	2	1318.73
lcl|NZ_CP011073.1_prot_WP_045899350.1_2904	TVLLGETGTTSLK	39.47	2	1318.73
lcl|NZ_CP011073.1_prot_WP_045899350.1_2904	TVLLGETGTTSLK	80.18	2	1318.74
lcl|NZ_CP011073.1_prot_WP_045899350.1_2904	TVLLGETGTTSLK	74.82	2	1318.74
lcl|NZ_CP011073.1_prot_WP_045899350.1_2904	TVLLGETGTTSLK	74	2	1318.74
lcl|NZ_CP011073.1_prot_WP_045899350.1_2904	TVLLGETGTTSLK	33.93	2	1318.74
lcl|NZ_CP011073.1_prot_WP_045899350.1_2904	TVLLGETGTTSLK	46.67	2	1318.74
lcl|NZ_CP011073.1_prot_WP_045899350.1_2904	TVLLGETGTTSLK	61.72	2	1318.74
lcl|NZ_CP011073.1_prot_WP_045899350.1_2904	TVLLGETGTTSLK	67.05	2	1318.74
lcl|NZ_CP011073.1_prot_WP_045899350.1_2904	TVLLGETGTTSLK	62.48	2	1318.74
lcl|NZ_CP011073.1_prot_WP_045899350.1_2904	TVLLGETGTTSLK	62.01	2	1318.74
lcl|NZ_CP011073.1_prot_WP_045899350.1_2904	TVLLGETGTTSLK	66.95	2	1318.74
lcl|NZ_CP011073.1_prot_WP_045899350.1_2904	TVLLGETGTTSLK	74.56	2	1318.74
lcl|NZ_CP011073.1_prot_WP_045899350.1_2904	TVLLGETGTTSLK	80.16	2	1318.74
lcl|NZ_CP011073.1_prot_WP_045899350.1_2904	TVLLGETGTTSLK	58.24	2	1318.74
lcl|NZ_CP011073.1_prot_WP_045899350.1_2904	TVLLGETGTTSLK	30.8	2	1318.74
lcl|NZ_CP011073.1_prot_WP_045899350.1_2904	ATLFDPNAVDWK	22.86	2	1375.67
lcl|NZ_CP011073.1_prot_WP_045899350.1_2904	ATLFDPNAVDWK	25.22	2	1375.67
lcl|NZ_CP011073.1_prot_WP_045899350.1_2904	ATLFDPNAVDWK	23.12	2	1375.68
lcl|NZ_CP011073.1_prot_WP_045899350.1_2904	ATLFDPNAVDWK	56.34	2	1375.68
lcl|NZ_CP011073.1_prot_WP_045899350.1_2904	ATLFDPNAVDWK	38.13	2	1375.69
lcl|NZ_CP011073.1_prot_WP_045899350.1_2904	VTAGAYTIVLNPDAK	35.86	2	1531.82
lcl|NZ_CP011073.1_prot_WP_045899350.1_2904	VTAGAYTIVLNPDAK	21.31	2	1531.82
lcl|NZ_CP011073.1_prot_WP_045899350.1_2904	VTAGAYTIVLNPDAK	17.8	2	1531.83
lcl|NZ_CP011073.1_prot_WP_045899350.1_2904	VTAGAYTIVLNPDAK	65.92	2	1531.83
lcl|NZ_CP011073.1_prot_WP_045899350.1_2904	VTAGAYTIVLNPDAK	72.98	2	1531.83
lcl|NZ_CP011073.1_prot_WP_045899350.1_2904	VTAGAYTIVLNPDAK	72.57	2	1531.84
lcl|NZ_CP011073.1_prot_WP_045899350.1_2904	ASPYVITMNLTNAGK	13.5	2	1578.81
lcl|NZ_CP011073.1_prot_WP_045899350.1_2904	ASPYVITMNLTNAGK	15.66	2	1578.81
lcl|NZ_CP011073.1_prot_WP_045899350.1_2904	ASPYVITMNLTNAGK	15.53	3	1578.81
lcl|NZ_CP011073.1_prot_WP_045899350.1_2904	ASPYVITMNLTNAGK	74.23	2	1578.81
lcl|NZ_CP011073.1_prot_WP_045899350.1_2904	ASPYVITMNLTNAGK	76.14	2	1578.81
lcl|NZ_CP011073.1_prot_WP_045899350.1_2904	ASPYVITMNLTNAGK	16.29	3	1578.82
lcl|NZ_CP011073.1_prot_WP_045899350.1_2904	ASPYVITMNLTNAGK	13.08	2	1578.82
lcl|NZ_CP011073.1_prot_WP_045899350.1_2904	ASPYVITMNLTNAGK	15.53	2	1594.79	Oxidation (M)
lcl|NZ_CP011073.1_prot_WP_045899350.1_2904	ASPYVITMNLTNAGK	21.63	2	1594.8	Oxidation (M)
lcl|NZ_CP011073.1_prot_WP_045899350.1_2904	ASPYVITMNLTNAGK	31.37	2	1594.8	Oxidation (M)
lcl|NZ_CP011073.1_prot_WP_045899350.1_2904	ASPYVITMNLTNAGK	35.72	2	1594.8	Oxidation (M)
lcl|NZ_CP011073.1_prot_WP_045899350.1_2904	ASPYVITMNLTNAGK	42.98	2	1594.81	Oxidation (M)
lcl|NZ_CP011073.1_prot_WP_045899350.1_2904	ASPYVITMNLTNAGK	15.11	2	1594.81	Oxidation (M)
lcl|NZ_CP011073.1_prot_WP_045899350.1_2904	LWTVTTSLLDKEFK	34.71	2	1679.9
lcl|NZ_CP011073.1_prot_WP_045899350.1_2904	LWTVTTSLLDKEFK	16.89	3	1679.92
lcl|NZ_CP011073.1_prot_WP_045899350.1_2904	LWTVTTSLLDKEFK	32.67	2	1679.93
lcl|NZ_CP011073.1_prot_WP_045899350.1_2904	LWTVTTSLLDKEFK	49.58	3	1679.93
lcl|NZ_CP011073.1_prot_WP_045899350.1_2904	LWTVTTSLLDKEFK	15.29	2	1679.93
lcl|NZ_CP011073.1_prot_WP_045899350.1_2904	TGWEIIGDATPGGWDK	65.94	2	1701.79
lcl|NZ_CP011073.1_prot_WP_045899350.1_2904	TGWEIIGDATPGGWDK	18.93	2	1701.79
lcl|NZ_CP011073.1_prot_WP_045899350.1_2904	TGWEIIGDATPGGWDK	19.86	2	1701.79
lcl|NZ_CP011073.1_prot_WP_045899350.1_2904	TGWEIIGDATPGGWDK	46.9	2	1701.8
lcl|NZ_CP011073.1_prot_WP_045899350.1_2904	TGWEIIGDATPGGWDK	27.9	2	1701.8
lcl|NZ_CP011073.1_prot_WP_045899350.1_2904	TGWEIIGDATPGGWDK	23.43	2	1701.8
lcl|NZ_CP011073.1_prot_WP_045899350.1_2904	TGWEIIGDATPGGWDK	37.58	2	1701.81
lcl|NZ_CP011073.1_prot_WP_045899350.1_2904	TGWEIIGDATPGGWDK	14.88	2	1701.81
lcl|NZ_CP011073.1_prot_WP_045899350.1_2904	TGWEIIGDATPGGWDK	17.58	2	1701.81
lcl|NZ_CP011073.1_prot_WP_045899350.1_2904	TGWEIIGDATPGGWDK	13.01	2	1701.81
lcl|NZ_CP011073.1_prot_WP_045899350.1_2904	TGWEIIGDATPGGWDK	29.94	2	1701.82
lcl|NZ_CP011073.1_prot_WP_045899350.1_2904	AVVNYDVTLTNDANAK	13.83	2	1706.83
lcl|NZ_CP011073.1_prot_WP_045899350.1_2904	AVVNYDVTLTNDANAK	34.7	2	1706.83
lcl|NZ_CP011073.1_prot_WP_045899350.1_2904	AVVNYDVTLTNDANAK	28.9	2	1706.84
lcl|NZ_CP011073.1_prot_WP_045899350.1_2904	AVVNYDVTLTNDANAK	32.91	2	1706.84
lcl|NZ_CP011073.1_prot_WP_045899350.1_2904	AVVNYDVTLTNDANAK	17.83	2	1706.84
lcl|NZ_CP011073.1_prot_WP_045899350.1_2904	AVVNYDVTLTNDANAK	77.66	2	1706.84
lcl|NZ_CP011073.1_prot_WP_045899350.1_2904	AVVNYDVTLTNDANAK	96.95	2	1706.84
lcl|NZ_CP011073.1_prot_WP_045899350.1_2904	AVVNYDVTLTNDANAK	34.07	3	1706.84
lcl|NZ_CP011073.1_prot_WP_045899350.1_2904	AVVNYDVTLTNDANAK	15.54	3	1706.84
lcl|NZ_CP011073.1_prot_WP_045899350.1_2904	AVVNYDVTLTNDANAK	79.44	2	1706.84
lcl|NZ_CP011073.1_prot_WP_045899350.1_2904	AVVNYDVTLTNDANAK	25.35	3	1706.84
lcl|NZ_CP011073.1_prot_WP_045899350.1_2904	AVVNYDVTLTNDANAK	64.35	2	1706.84
lcl|NZ_CP011073.1_prot_WP_045899350.1_2904	AVVNYDVTLTNDANAK	85.32	2	1706.84
lcl|NZ_CP011073.1_prot_WP_045899350.1_2904	AVVNYDVTLTNDANAK	68.35	2	1706.85
lcl|NZ_CP011073.1_prot_WP_045899350.1_2904	AVVNYDVTLTNDANAK	76.81	2	1706.85
lcl|NZ_CP011073.1_prot_WP_045899350.1_2904	AVVNYDVTLTNDANAK	94.64	2	1706.85
lcl|NZ_CP011073.1_prot_WP_045899350.1_2904	AVVNYDVTLTNDANAK	95.64	2	1706.85
lcl|NZ_CP011073.1_prot_WP_045899350.1_2904	AVVNYDVTLTNDANAK	61.52	2	1706.85
lcl|NZ_CP011073.1_prot_WP_045899350.1_2904	AVVNYDVTLTNDANAK	23.62	3	1706.85
lcl|NZ_CP011073.1_prot_WP_045899350.1_2904	AVVNYDVTLTNDANAK	22.05	3	1706.85
lcl|NZ_CP011073.1_prot_WP_045899350.1_2904	AVVNYDVTLTNDANAK	65.73	2	1706.85
lcl|NZ_CP011073.1_prot_WP_045899350.1_2904	AVVNYDVTLTNDANAK	78.92	2	1706.85
lcl|NZ_CP011073.1_prot_WP_045899350.1_2904	AVVNYDVTLTNDANAK	78.9	2	1706.85
lcl|NZ_CP011073.1_prot_WP_045899350.1_2904	AVVNYDVTLTNDANAK	86.69	2	1706.85
lcl|NZ_CP011073.1_prot_WP_045899350.1_2904	AVVNYDVTLTNDANAK	20.81	2	1706.85
lcl|NZ_CP011073.1_prot_WP_045899350.1_2904	AVVNYDVTLTNDANAK	20.2	3	1706.85
lcl|NZ_CP011073.1_prot_WP_045899350.1_2904	AVVNYDVTLTNDANAK	30.02	3	1706.85
lcl|NZ_CP011073.1_prot_WP_045899350.1_2904	AVVNYDVTLTNDANAK	66.33	2	1706.85
lcl|NZ_CP011073.1_prot_WP_045899350.1_2904	AVVNYDVTLTNDANAK	13.63	3	1706.85
lcl|NZ_CP011073.1_prot_WP_045899350.1_2904	AVVNYDVTLTNDANAK	78.97	2	1706.85
lcl|NZ_CP011073.1_prot_WP_045899350.1_2904	AVVNYDVTLTNDANAK	18.75	3	1706.85
lcl|NZ_CP011073.1_prot_WP_045899350.1_2904	AVVNYDVTLTNDANAK	38.42	3	1706.85
lcl|NZ_CP011073.1_prot_WP_045899350.1_2904	AVVNYDVTLTNDANAK	80.04	2	1706.85
lcl|NZ_CP011073.1_prot_WP_045899350.1_2904	AVVNYDVTLTNDANAK	95.9	2	1706.85
lcl|NZ_CP011073.1_prot_WP_045899350.1_2904	AVVNYDVTLTNDANAK	24.62	3	1706.85
lcl|NZ_CP011073.1_prot_WP_045899350.1_2904	AVVNYDVTLTNDANAK	101.36	2	1706.85
lcl|NZ_CP011073.1_prot_WP_045899350.1_2904	AVVNYDVTLTNDANAK	91.64	2	1706.85
lcl|NZ_CP011073.1_prot_WP_045899350.1_2904	AVVNYDVTLTNDANAK	32.03	2	1706.85
lcl|NZ_CP011073.1_prot_WP_045899350.1_2904	AVVNYDVTLTNDANAK	36.57	3	1706.85
lcl|NZ_CP011073.1_prot_WP_045899350.1_2904	AVVNYDVTLTNDANAK	25.42	2	1706.85
lcl|NZ_CP011073.1_prot_WP_045899350.1_2904	NIGTFVLMPSDGDNIK	39.89	2	1719.83
lcl|NZ_CP011073.1_prot_WP_045899350.1_2904	NIGTFVLMPSDGDNIK	39.23	2	1719.85
lcl|NZ_CP011073.1_prot_WP_045899350.1_2904	NIGTFVLMPSDGDNIK	43.56	2	1719.86
lcl|NZ_CP011073.1_prot_WP_045899350.1_2904	SNNNWDSDNYGAVSGK	28.32	2	1726.71
lcl|NZ_CP011073.1_prot_WP_045899350.1_2904	SNNNWDSDNYGAVSGK	24.95	2	1726.71
lcl|NZ_CP011073.1_prot_WP_045899350.1_2904	SNNNWDSDNYGAVSGK	47.84	2	1726.72
lcl|NZ_CP011073.1_prot_WP_045899350.1_2904	SNNNWDSDNYGAVSGK	25.42	2	1726.72
lcl|NZ_CP011073.1_prot_WP_045899350.1_2904	SNNNWDSDNYGAVSGK	46.15	2	1726.72
lcl|NZ_CP011073.1_prot_WP_045899350.1_2904	AYDMTADPASNSITFK	60.21	2	1730.77
lcl|NZ_CP011073.1_prot_WP_045899350.1_2904	AYDMTADPASNSITFK	22.79	2	1730.77
lcl|NZ_CP011073.1_prot_WP_045899350.1_2904	AYDMTADPASNSITFK	22.08	2	1730.77
lcl|NZ_CP011073.1_prot_WP_045899350.1_2904	AYDMTADPASNSITFK	21.91	2	1730.77
lcl|NZ_CP011073.1_prot_WP_045899350.1_2904	AYDMTADPASNSITFK	21.89	2	1730.78
lcl|NZ_CP011073.1_prot_WP_045899350.1_2904	AYDMTADPASNSITFK	26.63	2	1730.79
lcl|NZ_CP011073.1_prot_WP_045899350.1_2904	AYDMTADPASNSITFK	24.12	2	1730.79
lcl|NZ_CP011073.1_prot_WP_045899350.1_2904	AYDMTADPASNSITFK	54.88	2	1730.79
lcl|NZ_CP011073.1_prot_WP_045899350.1_2904	AYDMTADPASNSITFK	65.97	2	1730.79
lcl|NZ_CP011073.1_prot_WP_045899350.1_2904	AYDMTADPASNSITFK	65.63	2	1730.79
lcl|NZ_CP011073.1_prot_WP_045899350.1_2904	AYDMTADPASNSITFK	27.18	2	1730.8
lcl|NZ_CP011073.1_prot_WP_045899350.1_2904	ESELEGELVAGPNNFK	53.54	2	1731.82
lcl|NZ_CP011073.1_prot_WP_045899350.1_2904	ESELEGELVAGPNNFK	61.67	2	1731.82
lcl|NZ_CP011073.1_prot_WP_045899350.1_2904	ESELEGELVAGPNNFK	69.97	2	1731.82
lcl|NZ_CP011073.1_prot_WP_045899350.1_2904	ESELEGELVAGPNNFK	82.13	2	1731.82
lcl|NZ_CP011073.1_prot_WP_045899350.1_2904	ESELEGELVAGPNNFK	52.38	2	1731.82
lcl|NZ_CP011073.1_prot_WP_045899350.1_2904	ESELEGELVAGPNNFK	49.32	2	1731.83
lcl|NZ_CP011073.1_prot_WP_045899350.1_2904	ESELEGELVAGPNNFK	18.55	2	1731.83
lcl|NZ_CP011073.1_prot_WP_045899350.1_2904	ESELEGELVAGPNNFK	32.87	2	1731.84
lcl|NZ_CP011073.1_prot_WP_045899350.1_2904	ESELEGELVAGPNNFK	29.28	2	1731.84
lcl|NZ_CP011073.1_prot_WP_045899350.1_2904	ESELEGELVAGPNNFK	39.44	2	1731.84
lcl|NZ_CP011073.1_prot_WP_045899350.1_2904	ESELEGELVAGPNNFK	35.88	2	1731.85
lcl|NZ_CP011073.1_prot_WP_045899350.1_2904	NIGTFVLMPSDGDNIK	18.76	2	1735.84	Oxidation (M)
lcl|NZ_CP011073.1_prot_WP_045899350.1_2904	NIGTFVLMPSDGDNIK	18.03	2	1735.85	Oxidation (M)
lcl|NZ_CP011073.1_prot_WP_045899350.1_2904	NIGTFVLMPSDGDNIK	20.96	2	1735.85	Oxidation (M)
lcl|NZ_CP011073.1_prot_WP_045899350.1_2904	NIGTFVLMPSDGDNIK	16.13	2	1735.85	Oxidation (M)
lcl|NZ_CP011073.1_prot_WP_045899350.1_2904	AYDMTADPASNSITFK	92.76	2	1746.77	Oxidation (M)
lcl|NZ_CP011073.1_prot_WP_045899350.1_2904	AYDMTADPASNSITFK	40.5	2	1746.77	Oxidation (M)
lcl|NZ_CP011073.1_prot_WP_045899350.1_2904	AYDMTADPASNSITFK	77.07	2	1746.77	Oxidation (M)
lcl|NZ_CP011073.1_prot_WP_045899350.1_2904	AYDMTADPASNSITFK	106.59	2	1746.77	Oxidation (M)
lcl|NZ_CP011073.1_prot_WP_045899350.1_2904	AYDMTADPASNSITFK	25.36	2	1746.77	Oxidation (M)
lcl|NZ_CP011073.1_prot_WP_045899350.1_2904	AYDMTADPASNSITFK	24.28	2	1746.77	Oxidation (M)
lcl|NZ_CP011073.1_prot_WP_045899350.1_2904	AYDMTADPASNSITFK	50.97	2	1746.77	Oxidation (M)
lcl|NZ_CP011073.1_prot_WP_045899350.1_2904	AYDMTADPASNSITFK	39.62	2	1746.78	Oxidation (M)
lcl|NZ_CP011073.1_prot_WP_045899350.1_2904	AYDMTADPASNSITFK	21.04	2	1746.78	Oxidation (M)
lcl|NZ_CP011073.1_prot_WP_045899350.1_2904	AYDMTADPASNSITFK	98.24	2	1746.78	Oxidation (M)
lcl|NZ_CP011073.1_prot_WP_045899350.1_2904	AYDMTADPASNSITFK	28.26	3	1746.78	Oxidation (M)
lcl|NZ_CP011073.1_prot_WP_045899350.1_2904	AYDMTADPASNSITFK	36.26	2	1746.78	Oxidation (M)
lcl|NZ_CP011073.1_prot_WP_045899350.1_2904	AYDMTADPASNSITFK	94.88	2	1746.78	Oxidation (M)
lcl|NZ_CP011073.1_prot_WP_045899350.1_2904	AYDMTADPASNSITFK	19.95	2	1746.78	Oxidation (M)
lcl|NZ_CP011073.1_prot_WP_045899350.1_2904	AYDMTADPASNSITFK	42.42	2	1746.78	Oxidation (M)
lcl|NZ_CP011073.1_prot_WP_045899350.1_2904	AYDMTADPASNSITFK	37.52	3	1746.79	Oxidation (M)
lcl|NZ_CP011073.1_prot_WP_045899350.1_2904	VGAYPGQTYNFTITLTSK	34.25	2	1959.98
lcl|NZ_CP011073.1_prot_WP_045899350.1_2904	VGAYPGQTYNFTITLTSK	13.93	2	1960.01
lcl|NZ_CP011073.1_prot_WP_045899350.1_2904	NIGTFVLMPSDGDNIKIETAGYYR	30.71	3	2673.29
lcl|NZ_CP011073.1_prot_WP_045899350.1_2904	NIGTFVLMPSDGDNIKIETAGYYR	40.35	3	2673.3
lcl|NZ_CP011073.1_prot_WP_045899350.1_2904	ASAFEPFSQSDFTFNDENAAAEFPEIK	25.16	3	3008.32
lcl|NZ_CP011073.1_prot_WP_045899350.1_2904	ASAFEPFSQSDFTFNDENAAAEFPEIK	18.89	3	3008.34
lcl|NZ_CP011073.1_prot_WP_045899350.1_2904	ASAFEPFSQSDFTFNDENAAAEFPEIK	31.4	3	3008.35
lcl|NZ_CP011073.1_prot_WP_045899350.1_2904	ASAFEPFSQSDFTFNDENAAAEFPEIK	15.37	3	3008.36
lcl|NZ_CP011073.1_prot_WP_005791958.1_4056	LNNIWGYK	29.25	2	1006.53
lcl|NZ_CP011073.1_prot_WP_005791958.1_4056	LNNIWGYK	14.95	2	1006.53
lcl|NZ_CP011073.1_prot_WP_005791958.1_4056	LNNIWGYK	24.89	2	1006.53
lcl|NZ_CP011073.1_prot_WP_005791958.1_4056	LNNIWGYK	26.07	2	1006.53
lcl|NZ_CP011073.1_prot_WP_005791958.1_4056	LNNIWGYK	13.41	2	1006.53
lcl|NZ_CP011073.1_prot_WP_005791958.1_4056	DAASASIYGAR	16.45	2	1080.51
lcl|NZ_CP011073.1_prot_WP_005791958.1_4056	DAASASIYGAR	24.13	2	1080.52
lcl|NZ_CP011073.1_prot_WP_005791958.1_4056	DAASASIYGAR	22.97	2	1080.52
lcl|NZ_CP011073.1_prot_WP_005791958.1_4056	DAASASIYGAR	15.9	2	1080.52
lcl|NZ_CP011073.1_prot_WP_005791958.1_4056	DAASASIYGAR	47.13	2	1080.52
lcl|NZ_CP011073.1_prot_WP_005791958.1_4056	DAASASIYGAR	19.07	2	1080.52
lcl|NZ_CP011073.1_prot_WP_005791958.1_4056	DAASASIYGAR	32.08	2	1080.52
lcl|NZ_CP011073.1_prot_WP_005791958.1_4056	DAASASIYGAR	47.3	2	1080.52
lcl|NZ_CP011073.1_prot_WP_005791958.1_4056	DAASASIYGAR	26.89	2	1080.52
lcl|NZ_CP011073.1_prot_WP_005791958.1_4056	DAASASIYGAR	32.01	2	1080.52
lcl|NZ_CP011073.1_prot_WP_005791958.1_4056	DAASASIYGAR	37.03	2	1080.52
lcl|NZ_CP011073.1_prot_WP_005791958.1_4056	DAASASIYGAR	40.83	2	1080.52
lcl|NZ_CP011073.1_prot_WP_005791958.1_4056	DAASASIYGAR	27.15	2	1080.52
lcl|NZ_CP011073.1_prot_WP_005791958.1_4056	DAASASIYGAR	24.51	2	1080.52
lcl|NZ_CP011073.1_prot_WP_005791958.1_4056	DAASASIYGAR	18.69	2	1080.52
lcl|NZ_CP011073.1_prot_WP_005791958.1_4056	DAASASIYGAR	23.47	2	1080.52
lcl|NZ_CP011073.1_prot_WP_005791958.1_4056	DAASASIYGAR	41.71	2	1080.52
lcl|NZ_CP011073.1_prot_WP_005791958.1_4056	DAASASIYGAR	33.46	2	1080.52
lcl|NZ_CP011073.1_prot_WP_005791958.1_4056	DAASASIYGAR	24.29	2	1080.52
lcl|NZ_CP011073.1_prot_WP_005791958.1_4056	DAASASIYGAR	19.81	2	1080.52
lcl|NZ_CP011073.1_prot_WP_005791958.1_4056	DAASASIYGAR	53.13	2	1080.52
lcl|NZ_CP011073.1_prot_WP_005791958.1_4056	DAASASIYGAR	23.85	2	1080.52
lcl|NZ_CP011073.1_prot_WP_005791958.1_4056	DAASASIYGAR	30.71	2	1080.52
lcl|NZ_CP011073.1_prot_WP_005791958.1_4056	DAASASIYGAR	34.92	2	1080.52
lcl|NZ_CP011073.1_prot_WP_005791958.1_4056	DAASASIYGAR	29.87	2	1080.52
lcl|NZ_CP011073.1_prot_WP_005791958.1_4056	DAASASIYGAR	41.77	2	1080.52
lcl|NZ_CP011073.1_prot_WP_005791958.1_4056	DAASASIYGAR	29.97	2	1080.52
lcl|NZ_CP011073.1_prot_WP_005791958.1_4056	DAASASIYGAR	47.47	2	1080.52
lcl|NZ_CP011073.1_prot_WP_005791958.1_4056	DAASASIYGAR	30.72	2	1080.52
lcl|NZ_CP011073.1_prot_WP_005791958.1_4056	DAASASIYGAR	36.19	2	1080.52
lcl|NZ_CP011073.1_prot_WP_005791958.1_4056	DAASASIYGAR	21.54	2	1080.52
lcl|NZ_CP011073.1_prot_WP_005791958.1_4056	DAASASIYGAR	15.03	2	1080.52
lcl|NZ_CP011073.1_prot_WP_005791958.1_4056	DAASASIYGAR	18.02	2	1080.52
lcl|NZ_CP011073.1_prot_WP_005791958.1_4056	LTGSFDYFVR	15.52	2	1203.59
lcl|NZ_CP011073.1_prot_WP_005791958.1_4056	VMAGFNSELYK	33.09	2	1257.6
lcl|NZ_CP011073.1_prot_WP_005791958.1_4056	VMAGFNSELYK	61.71	2	1257.61
lcl|NZ_CP011073.1_prot_WP_005791958.1_4056	VMAGFNSELYK	41.04	2	1257.61
lcl|NZ_CP011073.1_prot_WP_005791958.1_4056	VMAGFNSELYK	25.72	2	1257.61
lcl|NZ_CP011073.1_prot_WP_005791958.1_4056	VMAGFNSELYK	50	2	1257.61
lcl|NZ_CP011073.1_prot_WP_005791958.1_4056	VMAGFNSELYK	60.25	2	1257.61
lcl|NZ_CP011073.1_prot_WP_005791958.1_4056	YPNEDYNIGTYYK	77.07	2	1638.72
lcl|NZ_CP011073.1_prot_WP_005791958.1_4056	YPNEDYNIGTYYK	89.56	2	1638.72
lcl|NZ_CP011073.1_prot_WP_005791958.1_4056	LGDTGDRVILGNSTPR	31.14	3	1669.87
lcl|NZ_CP011073.1_prot_WP_005791958.1_4056	LGDTGDRVILGNSTPR	31.26	3	1669.87
lcl|NZ_CP011073.1_prot_WP_005791958.1_4056	LGDTGDRVILGNSTPR	17.41	3	1669.87
lcl|NZ_CP011073.1_prot_WP_005791958.1_4056	LGDTGDRVILGNSTPR	27.01	3	1669.87
lcl|NZ_CP011073.1_prot_WP_005791958.1_4056	LGDTGDRVILGNSTPR	22.22	3	1669.87
lcl|NZ_CP011073.1_prot_WP_005791958.1_4056	LGDTGDRVILGNSTPR	46.83	3	1669.87
lcl|NZ_CP011073.1_prot_WP_005791958.1_4056	LGDTGDRVILGNSTPR	32.86	3	1669.88
lcl|NZ_CP011073.1_prot_WP_005791958.1_4056	LGDTGDRVILGNSTPR	64.27	3	1669.88
lcl|NZ_CP011073.1_prot_WP_005791958.1_4056	LGDTGDRVILGNSTPR	58.79	3	1669.88
lcl|NZ_CP011073.1_prot_WP_005791958.1_4056	LGDTGDRVILGNSTPR	53.22	3	1669.88
lcl|NZ_CP011073.1_prot_WP_005791958.1_4056	DLNTQQLQFIFEPIK	29.07	2	1832.95
lcl|NZ_CP011073.1_prot_WP_005791958.1_4056	DLNTQQLQFIFEPIK	46.36	2	1832.97
lcl|NZ_CP011073.1_prot_WP_005791958.1_4056	AAENAGDSGPFSQEALDR	52.02	2	1833.8
lcl|NZ_CP011073.1_prot_WP_005791958.1_4056	AAENAGDSGPFSQEALDR	106.03	2	1833.81
lcl|NZ_CP011073.1_prot_WP_005791958.1_4056	AAENAGDSGPFSQEALDR	69.2	2	1833.81
lcl|NZ_CP011073.1_prot_WP_005791958.1_4056	AAENAGDSGPFSQEALDR	65.22	2	1833.81
lcl|NZ_CP011073.1_prot_WP_005791958.1_4056	AAENAGDSGPFSQEALDR	46.76	2	1833.81
lcl|NZ_CP011073.1_prot_WP_005791958.1_4056	AAENAGDSGPFSQEALDR	135.62	2	1833.81
lcl|NZ_CP011073.1_prot_WP_005791958.1_4056	AAENAGDSGPFSQEALDR	95.86	2	1833.81
lcl|NZ_CP011073.1_prot_WP_005791958.1_4056	AAENAGDSGPFSQEALDR	144.04	2	1833.81
lcl|NZ_CP011073.1_prot_WP_005791958.1_4056	AAENAGDSGPFSQEALDR	99.08	2	1833.81
lcl|NZ_CP011073.1_prot_WP_005791958.1_4056	AAENAGDSGPFSQEALDR	159.35	2	1833.81
lcl|NZ_CP011073.1_prot_WP_005791958.1_4056	AAENAGDSGPFSQEALDR	47.6	2	1833.81
lcl|NZ_CP011073.1_prot_WP_005791958.1_4056	AAENAGDSGPFSQEALDR	147.14	2	1833.81
lcl|NZ_CP011073.1_prot_WP_005791958.1_4056	AAENAGDSGPFSQEALDR	74.14	2	1833.81
[truncated: 2,669 more rows]

## Sheet: BacFrag-04
prot_acc	pep_seq	pep_score	pep_exp_z	pep_exp_mr	pep_var_mod
[truncated: 15,473 more rows]

[truncated: 2 more sheets: BacFrag-05, BacFrag-06]
