# Supplementary material for: Outer membrane vesicles secreted by pathogenic and nonpathogenic Bacteroides fragilis represent different metabolic activities
Source: Sci Rep. 2017 Jul 10;7:5008. doi: 10.1038/s41598-017-05264-6 (PMC5503946; doi:10.1038/s41598-017-05264-6)
Supplement: Supplementary file 5 — Supplementary table S3-2 [file 41598_2017_5264_MOESM5_ESM.xls]

## Sheet: Abbreviation
File name	sample_name	fraction	strain
S3-1	BacFrag-01	Cytosol	ETBF
S3-1	BacFrag-02	Cytosol	ETBF
S3-1	BacFrag-03	Cytosol	ETBF
S3-1	BacFrag-04	Cytosol	NTBF
S3-1	BacFrag-05	Cytosol	NTBF
S3-1	BacFrag-06	Cytosol	NTBF
S3-2	BacFrag-07	Membarne	ETBF
S3-2	BacFrag-08	Membarne	ETBF
S3-2	BacFrag-09	Membarne	ETBF
S3-2	BacFrag-10	Membarne	NTBF
S3-2	BacFrag-11	Membarne	NTBF
S3-2	BacFrag-12	Membarne	NTBF
S3-3	BacFrag-13	OMVs	ETBF
S3-3	BacFrag-14	OMVs	NTBF
S3-3	BacFrag-15	OMVs	ETBF
S3-3	BacFrag-16	OMVs	NTBF
S3-3	BacFrag-17	OMVs	ETBF
S3-3	BacFrag-18	OMVs	NTBF
S3-4	BacFrag-19	Total	ETBF
S3-4	BacFrag-20	Total	ETBF
S3-4	BacFrag-21	Total	ETBF
S3-4	BacFrag-22	Total	NTBF
S3-4	BacFrag-23	Total	NTBF
S3-4	BacFrag-24	Total	NTBF
S3-4	BacFrag-25	Total	NTBF
S3-5	BacFrag-26	Membarne	ETBF
S3-5	BacFrag-27	Membarne	ETBF
S3-5	BacFrag-28	Membarne	ETBF
S3-5	BacFrag-29	Membarne	ETBF
S3-5	BacFrag-30	Membarne	NTBF
S3-5	BacFrag-31	Membarne	NTBF
S3-5	BacFrag-32	Membarne	NTBF
S3-5	BacFrag-33	Membarne	NTBF
S3-6	BacFrag-34	Cytosol	ETBF
S3-6	BacFrag-35	Cytosol	ETBF
S3-6	BacFrag-36	Cytosol	ETBF
S3-6	BacFrag-37	Cytosol	ETBF
S3-6	BacFrag-38	Cytosol	NTBF
S3-6	BacFrag-39	Cytosol	NTBF
S3-6	BacFrag-40	Cytosol	NTBF
S3-6	BacFrag-41	Cytosol	NTBF
S3-7	BacFrag-42	OMVs	ETBF
S3-7	BacFrag-43	OMVs	ETBF
S3-7	BacFrag-44	OMVs	ETBF
S3-7	BacFrag-45	OMVs	ETBF
S3-7	BacFrag-46	OMVs	NTBF
S3-7	BacFrag-47	OMVs	NTBF
S3-7	BacFrag-48	OMVs	NTBF
S3-7	BacFrag-49	OMVs	NTBF

## Sheet: BacFrag-07
prot_acc	pep_seq	pep_score	pep_exp_z	pep_exp_mr	pep_var_mod
lcl|NZ_CP011073.1_prot_WP_005789575.1_2906	LNIQLNVK	17.07	2	940.569
lcl|NZ_CP011073.1_prot_WP_005789575.1_2906	LNIQLNVK	14.6	2	940.57
lcl|NZ_CP011073.1_prot_WP_005789575.1_2906	LNIQLNVK	21.21	2	940.571
lcl|NZ_CP011073.1_prot_WP_005789575.1_2906	LNIQLNVK	18.81	2	940.572
lcl|NZ_CP011073.1_prot_WP_005789575.1_2906	LNIQLNVK	34.65	2	940.572
lcl|NZ_CP011073.1_prot_WP_005789575.1_2906	LNIQLNVK	37.95	2	940.572
lcl|NZ_CP011073.1_prot_WP_005789575.1_2906	LNIQLNVK	36.43	2	940.572
lcl|NZ_CP011073.1_prot_WP_005789575.1_2906	LNIQLNVK	17.77	2	940.573
lcl|NZ_CP011073.1_prot_WP_005789575.1_2906	LNIQLNVK	30.48	2	940.573
lcl|NZ_CP011073.1_prot_WP_005789575.1_2906	LNIQLNVK	33.87	2	940.573
lcl|NZ_CP011073.1_prot_WP_005789575.1_2906	LNIQLNVK	36.92	2	940.573
lcl|NZ_CP011073.1_prot_WP_005789575.1_2906	LNIQLNVK	27.26	2	940.573
lcl|NZ_CP011073.1_prot_WP_005789575.1_2906	LNIQLNVK	37.26	2	940.573
lcl|NZ_CP011073.1_prot_WP_005789575.1_2906	LNIQLNVK	25.05	2	940.573
lcl|NZ_CP011073.1_prot_WP_005789575.1_2906	LNIQLNVK	33.94	2	940.573
lcl|NZ_CP011073.1_prot_WP_005789575.1_2906	LNIQLNVK	34.28	2	940.574
lcl|NZ_CP011073.1_prot_WP_005789575.1_2906	LNEESFLK	17.46	2	978.504
lcl|NZ_CP011073.1_prot_WP_005789575.1_2906	LNYTLLNR	35.51	2	1005.56
lcl|NZ_CP011073.1_prot_WP_005789575.1_2906	LNYTLLNR	18.24	2	1005.56
lcl|NZ_CP011073.1_prot_WP_005789575.1_2906	LNYTLLNR	35.55	2	1005.56
lcl|NZ_CP011073.1_prot_WP_005789575.1_2906	LNYTLLNR	23.84	2	1005.56
lcl|NZ_CP011073.1_prot_WP_005789575.1_2906	LNYTLLNR	35.09	2	1005.56
lcl|NZ_CP011073.1_prot_WP_005789575.1_2906	LNYTLLNR	19.45	2	1005.56
lcl|NZ_CP011073.1_prot_WP_005789575.1_2906	LNYTLLNR	28.61	2	1005.56
lcl|NZ_CP011073.1_prot_WP_005789575.1_2906	LNYTLLNR	21.99	2	1005.56
lcl|NZ_CP011073.1_prot_WP_005789575.1_2906	LNYTLLNR	20.04	2	1005.56
lcl|NZ_CP011073.1_prot_WP_005789575.1_2906	LNYTLLNR	22.24	2	1005.56
lcl|NZ_CP011073.1_prot_WP_005789575.1_2906	LNYTLLNR	34.52	2	1005.56
lcl|NZ_CP011073.1_prot_WP_005789575.1_2906	LNYTLLNR	35.85	2	1005.56
lcl|NZ_CP011073.1_prot_WP_005789575.1_2906	LNYTLLNR	27.83	2	1005.56
lcl|NZ_CP011073.1_prot_WP_005789575.1_2906	LNYTLLNR	32.9	2	1005.56
lcl|NZ_CP011073.1_prot_WP_005789575.1_2906	LNYTLLNR	29.89	2	1005.56
lcl|NZ_CP011073.1_prot_WP_005789575.1_2906	LNYTLLNR	50.92	2	1005.56
lcl|NZ_CP011073.1_prot_WP_005789575.1_2906	LNYTLLNR	36.68	2	1005.56
lcl|NZ_CP011073.1_prot_WP_005789575.1_2906	LNYTLLNR	38.52	2	1005.56
lcl|NZ_CP011073.1_prot_WP_005789575.1_2906	LNYTLLNR	30.55	2	1005.56
lcl|NZ_CP011073.1_prot_WP_005789575.1_2906	LNYTLLNR	36.62	2	1005.56
lcl|NZ_CP011073.1_prot_WP_005789575.1_2906	LNYTLLNR	38.01	2	1005.57
lcl|NZ_CP011073.1_prot_WP_005789575.1_2906	YLVTFTLR	40.64	2	1011.57
lcl|NZ_CP011073.1_prot_WP_005789575.1_2906	YLVTFTLR	38.63	2	1011.57
lcl|NZ_CP011073.1_prot_WP_005789575.1_2906	YLVTFTLR	38.88	2	1011.57
lcl|NZ_CP011073.1_prot_WP_005789575.1_2906	YLVTFTLR	23.81	2	1011.57
lcl|NZ_CP011073.1_prot_WP_005789575.1_2906	YLVTFTLR	37.73	2	1011.57
lcl|NZ_CP011073.1_prot_WP_005789575.1_2906	YLVTFTLR	28.53	2	1011.57
lcl|NZ_CP011073.1_prot_WP_005789575.1_2906	YLVTFTLR	13.18	2	1011.57
lcl|NZ_CP011073.1_prot_WP_005789575.1_2906	YLVTFTLR	22.28	2	1011.57
lcl|NZ_CP011073.1_prot_WP_005789575.1_2906	YLVTFTLR	44.98	2	1011.57
lcl|NZ_CP011073.1_prot_WP_005789575.1_2906	YLVTFTLR	35.5	2	1011.58
lcl|NZ_CP011073.1_prot_WP_005789575.1_2906	YLVTFTLR	44.84	2	1011.58
lcl|NZ_CP011073.1_prot_WP_005789575.1_2906	YLVTFTLR	32.89	2	1011.58
lcl|NZ_CP011073.1_prot_WP_005789575.1_2906	YLVTFTLR	28.22	2	1011.58
lcl|NZ_CP011073.1_prot_WP_005789575.1_2906	YLVTFTLR	24.55	2	1011.58
lcl|NZ_CP011073.1_prot_WP_005789575.1_2906	YLVTFTLR	41.22	2	1011.58
lcl|NZ_CP011073.1_prot_WP_005789575.1_2906	YLVTFTLR	32.3	2	1011.58
lcl|NZ_CP011073.1_prot_WP_005789575.1_2906	YLVTFTLR	55.56	2	1011.58
lcl|NZ_CP011073.1_prot_WP_005789575.1_2906	YLVTFTLR	15.28	2	1011.58
lcl|NZ_CP011073.1_prot_WP_005789575.1_2906	YLVTFTLR	48.11	2	1011.58
lcl|NZ_CP011073.1_prot_WP_005789575.1_2906	YLVTFTLR	32.53	2	1011.58
lcl|NZ_CP011073.1_prot_WP_005789575.1_2906	YLVTFTLR	22.29	2	1011.58
lcl|NZ_CP011073.1_prot_WP_005789575.1_2906	YLVTFTLR	40.53	2	1011.58
lcl|NZ_CP011073.1_prot_WP_005789575.1_2906	YLVTFTLR	34.72	2	1011.58
lcl|NZ_CP011073.1_prot_WP_005789575.1_2906	YLVTFTLR	21.98	2	1011.58
lcl|NZ_CP011073.1_prot_WP_005789575.1_2906	YLVTFTLR	37.8	2	1011.58
lcl|NZ_CP011073.1_prot_WP_005789575.1_2906	YLVTFTLR	32.7	2	1011.58
lcl|NZ_CP011073.1_prot_WP_005789575.1_2906	YLVTFTLR	42.24	2	1011.58
lcl|NZ_CP011073.1_prot_WP_005789575.1_2906	YLVTFTLR	14.71	2	1011.58
lcl|NZ_CP011073.1_prot_WP_005789575.1_2906	YLVTFTLR	50.04	2	1011.58
lcl|NZ_CP011073.1_prot_WP_005789575.1_2906	YLVTFTLR	26.12	2	1011.58
lcl|NZ_CP011073.1_prot_WP_005789575.1_2906	YLVTFTLR	42.26	2	1011.58
lcl|NZ_CP011073.1_prot_WP_005789575.1_2906	YLVTFTLR	46.54	2	1011.58
lcl|NZ_CP011073.1_prot_WP_005789575.1_2906	YLVTFTLR	44.97	2	1011.58
lcl|NZ_CP011073.1_prot_WP_005789575.1_2906	YLVTFTLR	39.24	2	1011.58
lcl|NZ_CP011073.1_prot_WP_005789575.1_2906	YLVTFTLR	22.75	2	1011.58
lcl|NZ_CP011073.1_prot_WP_005789575.1_2906	YLVTFTLR	45.03	2	1011.58
lcl|NZ_CP011073.1_prot_WP_005789575.1_2906	YLVTFTLR	42.82	2	1011.58
lcl|NZ_CP011073.1_prot_WP_005789575.1_2906	YLVTFTLR	36.29	2	1011.58
lcl|NZ_CP011073.1_prot_WP_005789575.1_2906	YLVTFTLR	22.54	2	1011.58
lcl|NZ_CP011073.1_prot_WP_005789575.1_2906	YLVTFTLR	45.04	2	1011.58
lcl|NZ_CP011073.1_prot_WP_005789575.1_2906	YLVTFTLR	21.87	2	1011.58
lcl|NZ_CP011073.1_prot_WP_005789575.1_2906	YLVTFTLR	28.57	2	1011.58
lcl|NZ_CP011073.1_prot_WP_005789575.1_2906	YLVTFTLR	45.07	2	1011.58
lcl|NZ_CP011073.1_prot_WP_005789575.1_2906	YLVTFTLR	38.2	2	1011.58
lcl|NZ_CP011073.1_prot_WP_005789575.1_2906	FHFLPELR	18.25	2	1057.56
lcl|NZ_CP011073.1_prot_WP_005789575.1_2906	FHFLPELR	42.07	2	1057.57
lcl|NZ_CP011073.1_prot_WP_005789575.1_2906	FHFLPELR	18.84	2	1057.57
lcl|NZ_CP011073.1_prot_WP_005789575.1_2906	FHFLPELR	29.96	2	1057.57
lcl|NZ_CP011073.1_prot_WP_005789575.1_2906	FHFLPELR	15.91	2	1057.57
lcl|NZ_CP011073.1_prot_WP_005789575.1_2906	FHFLPELR	28.26	2	1057.57
lcl|NZ_CP011073.1_prot_WP_005789575.1_2906	FHFLPELR	25.63	2	1057.57
lcl|NZ_CP011073.1_prot_WP_005789575.1_2906	FHFLPELR	27.99	2	1057.57
lcl|NZ_CP011073.1_prot_WP_005789575.1_2906	FHFLPELR	22.37	2	1057.57
lcl|NZ_CP011073.1_prot_WP_005789575.1_2906	FHFLPELR	25.85	2	1057.57
lcl|NZ_CP011073.1_prot_WP_005789575.1_2906	FHFLPELR	23.75	2	1057.57
lcl|NZ_CP011073.1_prot_WP_005789575.1_2906	FHFLPELR	26.71	2	1057.57
lcl|NZ_CP011073.1_prot_WP_005789575.1_2906	FHFLPELR	15.81	2	1057.57
lcl|NZ_CP011073.1_prot_WP_005789575.1_2906	FHFLPELR	37.2	2	1057.57
lcl|NZ_CP011073.1_prot_WP_005789575.1_2906	FHFLPELR	30.01	2	1057.57
lcl|NZ_CP011073.1_prot_WP_005789575.1_2906	FHFLPELR	39.77	2	1057.57
lcl|NZ_CP011073.1_prot_WP_005789575.1_2906	FHFLPELR	27.76	2	1057.57
lcl|NZ_CP011073.1_prot_WP_005789575.1_2906	FHFLPELR	29.84	2	1057.57
lcl|NZ_CP011073.1_prot_WP_005789575.1_2906	FHFLPELR	33.79	2	1057.57
lcl|NZ_CP011073.1_prot_WP_005789575.1_2906	FHFLPELR	39.86	2	1057.57
lcl|NZ_CP011073.1_prot_WP_005789575.1_2906	FHFLPELR	26.49	2	1057.57
lcl|NZ_CP011073.1_prot_WP_005789575.1_2906	FHFLPELR	46.8	2	1057.57
lcl|NZ_CP011073.1_prot_WP_005789575.1_2906	FHFLPELR	44.26	2	1057.57
lcl|NZ_CP011073.1_prot_WP_005789575.1_2906	FHFLPELR	22.85	2	1057.57
lcl|NZ_CP011073.1_prot_WP_005789575.1_2906	FHFLPELR	39.55	2	1057.57
lcl|NZ_CP011073.1_prot_WP_005789575.1_2906	FHFLPELR	29.78	2	1057.57
lcl|NZ_CP011073.1_prot_WP_005789575.1_2906	FHFLPELR	25.8	2	1057.57
lcl|NZ_CP011073.1_prot_WP_005789575.1_2906	FHFLPELR	38.56	2	1057.57
lcl|NZ_CP011073.1_prot_WP_005789575.1_2906	FHFLPELR	37.22	2	1057.57
lcl|NZ_CP011073.1_prot_WP_005789575.1_2906	FHFLPELR	15.75	2	1057.57
lcl|NZ_CP011073.1_prot_WP_005789575.1_2906	FHFLPELR	29.35	2	1057.58
lcl|NZ_CP011073.1_prot_WP_005789575.1_2906	KLNIQLNVK	29.43	2	1068.67
lcl|NZ_CP011073.1_prot_WP_005789575.1_2906	KLNIQLNVK	19.12	2	1068.67
lcl|NZ_CP011073.1_prot_WP_005789575.1_2906	KLNIQLNVK	54.18	2	1068.67
lcl|NZ_CP011073.1_prot_WP_005789575.1_2906	KLNIQLNVK	17.14	2	1068.67
lcl|NZ_CP011073.1_prot_WP_005789575.1_2906	KLNIQLNVK	53.66	2	1068.67
lcl|NZ_CP011073.1_prot_WP_005789575.1_2906	SIGNAQIDYK	21.01	2	1107.56
lcl|NZ_CP011073.1_prot_WP_005789575.1_2906	DASATAIYGSR	21.31	2	1110.53
lcl|NZ_CP011073.1_prot_WP_005789575.1_2906	DASATAIYGSR	13.14	2	1110.53
lcl|NZ_CP011073.1_prot_WP_005789575.1_2906	DASATAIYGSR	30.7	2	1110.53
lcl|NZ_CP011073.1_prot_WP_005789575.1_2906	DASATAIYGSR	19.41	2	1110.53
lcl|NZ_CP011073.1_prot_WP_005789575.1_2906	DASATAIYGSR	35.28	2	1110.53
lcl|NZ_CP011073.1_prot_WP_005789575.1_2906	ASNGVIIITTK	14.91	2	1115.65
lcl|NZ_CP011073.1_prot_WP_005789575.1_2906	ASNGVIIITTK	28.21	2	1115.65
lcl|NZ_CP011073.1_prot_WP_005789575.1_2906	ASNGVIIITTK	15.47	2	1115.66
lcl|NZ_CP011073.1_prot_WP_005789575.1_2906	ASNGVIIITTK	14.8	2	1115.66
lcl|NZ_CP011073.1_prot_WP_005789575.1_2906	NWDFSFALR	15.24	2	1154.55
lcl|NZ_CP011073.1_prot_WP_005789575.1_2906	NWDFSFALR	19.06	2	1154.55
lcl|NZ_CP011073.1_prot_WP_005789575.1_2906	NWDFSFALR	17.93	2	1154.55
lcl|NZ_CP011073.1_prot_WP_005789575.1_2906	NWDFSFALR	29.81	2	1154.55
lcl|NZ_CP011073.1_prot_WP_005789575.1_2906	NWDFSFALR	37.02	2	1154.55
lcl|NZ_CP011073.1_prot_WP_005789575.1_2906	NWDFSFALR	16.49	2	1154.55
lcl|NZ_CP011073.1_prot_WP_005789575.1_2906	NWDFSFALR	14.02	2	1154.55
lcl|NZ_CP011073.1_prot_WP_005789575.1_2906	NWDFSFALR	13.17	2	1154.55
lcl|NZ_CP011073.1_prot_WP_005789575.1_2906	NWDFSFALR	44.57	2	1154.55
lcl|NZ_CP011073.1_prot_WP_005789575.1_2906	NWDFSFALR	18.81	2	1154.55
lcl|NZ_CP011073.1_prot_WP_005789575.1_2906	NWDFSFALR	15.57	2	1154.55
lcl|NZ_CP011073.1_prot_WP_005789575.1_2906	NWDFSFALR	28.76	2	1154.55
lcl|NZ_CP011073.1_prot_WP_005789575.1_2906	NWDFSFALR	29.77	2	1154.55
lcl|NZ_CP011073.1_prot_WP_005789575.1_2906	NWDFSFALR	13.68	2	1154.55
lcl|NZ_CP011073.1_prot_WP_005789575.1_2906	NWDFSFALR	21.22	2	1154.55
lcl|NZ_CP011073.1_prot_WP_005789575.1_2906	NWDFSFALR	41.39	2	1154.55
lcl|NZ_CP011073.1_prot_WP_005789575.1_2906	NWDFSFALR	28.56	2	1154.55
lcl|NZ_CP011073.1_prot_WP_005789575.1_2906	NWDFSFALR	43.03	2	1154.55
lcl|NZ_CP011073.1_prot_WP_005789575.1_2906	NWDFSFALR	26.14	2	1154.55
lcl|NZ_CP011073.1_prot_WP_005789575.1_2906	NWDFSFALR	16.32	2	1154.55
lcl|NZ_CP011073.1_prot_WP_005789575.1_2906	NWDFSFALR	32.37	2	1154.55
lcl|NZ_CP011073.1_prot_WP_005789575.1_2906	NWDFSFALR	27.5	2	1154.55
lcl|NZ_CP011073.1_prot_WP_005789575.1_2906	NWDFSFALR	26.39	2	1154.55
lcl|NZ_CP011073.1_prot_WP_005789575.1_2906	NWDFSFALR	15.59	2	1154.55
lcl|NZ_CP011073.1_prot_WP_005789575.1_2906	NWDFSFALR	22.23	2	1154.55
lcl|NZ_CP011073.1_prot_WP_005789575.1_2906	NWDFSFALR	32.19	2	1154.56
lcl|NZ_CP011073.1_prot_WP_005789575.1_2906	NWDFSFALR	19.45	2	1154.56
lcl|NZ_CP011073.1_prot_WP_005789575.1_2906	NWDFSFALR	16.25	2	1154.56
lcl|NZ_CP011073.1_prot_WP_005789575.1_2906	NWDFSFALR	28.11	2	1154.56
lcl|NZ_CP011073.1_prot_WP_005789575.1_2906	NWDFSFALR	41.72	2	1154.56
lcl|NZ_CP011073.1_prot_WP_005789575.1_2906	NWDFSFALR	15.48	2	1154.56
lcl|NZ_CP011073.1_prot_WP_005789575.1_2906	ANLNLGYDVSK	21.67	2	1192.6
lcl|NZ_CP011073.1_prot_WP_005789575.1_2906	ANLNLGYDVSK	38.6	2	1192.61
lcl|NZ_CP011073.1_prot_WP_005789575.1_2906	ANLNLGYDVSK	26.14	2	1192.61
lcl|NZ_CP011073.1_prot_WP_005789575.1_2906	ANLNLGYDVSK	21.97	2	1192.61
lcl|NZ_CP011073.1_prot_WP_005789575.1_2906	ANLNLGYDVSK	17.81	2	1192.61
lcl|NZ_CP011073.1_prot_WP_005789575.1_2906	ANLNLGYDVSK	48.62	2	1192.61
lcl|NZ_CP011073.1_prot_WP_005789575.1_2906	ANLNLGYDVSK	46.31	2	1192.61
lcl|NZ_CP011073.1_prot_WP_005789575.1_2906	ANLNLGYDVSK	45.71	2	1192.61
lcl|NZ_CP011073.1_prot_WP_005789575.1_2906	ANLNLGYDVSK	47.55	2	1192.61
lcl|NZ_CP011073.1_prot_WP_005789575.1_2906	ANLNLGYDVSK	58.4	2	1192.61
lcl|NZ_CP011073.1_prot_WP_005789575.1_2906	ANLNLGYDVSK	22	2	1192.61
lcl|NZ_CP011073.1_prot_WP_005789575.1_2906	ANLNLGYDVSK	41.56	2	1192.61
lcl|NZ_CP011073.1_prot_WP_005789575.1_2906	ANLNLGYDVSK	31.14	2	1192.61
lcl|NZ_CP011073.1_prot_WP_005789575.1_2906	ANLNLGYDVSK	34.38	2	1192.61
lcl|NZ_CP011073.1_prot_WP_005789575.1_2906	ANLNLGYDVSK	36.03	2	1192.61
lcl|NZ_CP011073.1_prot_WP_005789575.1_2906	ANLNLGYDVSK	35.73	2	1192.61
lcl|NZ_CP011073.1_prot_WP_005789575.1_2906	ANLNLGYDVSK	47.9	2	1192.61
lcl|NZ_CP011073.1_prot_WP_005789575.1_2906	ANLNLGYDVSK	34.77	2	1192.61
lcl|NZ_CP011073.1_prot_WP_005789575.1_2906	ANLNLGYDVSK	31.76	2	1192.61
lcl|NZ_CP011073.1_prot_WP_005789575.1_2906	ANLNLGYDVSK	39.43	2	1192.61
lcl|NZ_CP011073.1_prot_WP_005789575.1_2906	ANLNLGYDVSK	46.79	2	1192.61
lcl|NZ_CP011073.1_prot_WP_005789575.1_2906	ANLNLGYDVSK	41.19	2	1192.62
lcl|NZ_CP011073.1_prot_WP_005789575.1_2906	NVNAISDLKLR	43.07	2	1241.7
lcl|NZ_CP011073.1_prot_WP_005789575.1_2906	NVNAISDLKLR	49.73	3	1241.71
lcl|NZ_CP011073.1_prot_WP_005789575.1_2906	NVNAISDLKLR	64.33	2	1241.71
lcl|NZ_CP011073.1_prot_WP_005789575.1_2906	NVNAISDLKLR	38.29	3	1241.71
lcl|NZ_CP011073.1_prot_WP_005789575.1_2906	NVNAISDLKLR	59.81	2	1241.71
lcl|NZ_CP011073.1_prot_WP_005789575.1_2906	NVNAISDLKLR	49.45	2	1241.71
lcl|NZ_CP011073.1_prot_WP_005789575.1_2906	NVNAISDLKLR	62.03	2	1241.71
lcl|NZ_CP011073.1_prot_WP_005789575.1_2906	NVNAISDLKLR	15.62	3	1241.71
lcl|NZ_CP011073.1_prot_WP_005789575.1_2906	NVNAISDLKLR	33.23	2	1241.71
lcl|NZ_CP011073.1_prot_WP_005789575.1_2906	NVNAISDLKLR	42.95	2	1241.71
lcl|NZ_CP011073.1_prot_WP_005789575.1_2906	NVNAISDLKLR	17.47	3	1241.71
lcl|NZ_CP011073.1_prot_WP_005789575.1_2906	NVNAISDLKLR	35.89	2	1241.71
lcl|NZ_CP011073.1_prot_WP_005789575.1_2906	NVNAISDLKLR	38.91	3	1241.71
lcl|NZ_CP011073.1_prot_WP_005789575.1_2906	NVNAISDLKLR	43.2	3	1241.71
lcl|NZ_CP011073.1_prot_WP_005789575.1_2906	NVNAISDLKLR	41.15	3	1241.71
lcl|NZ_CP011073.1_prot_WP_005789575.1_2906	NVNAISDLKLR	52.47	3	1241.71
lcl|NZ_CP011073.1_prot_WP_005789575.1_2906	NVNAISDLKLR	27.22	3	1241.71
lcl|NZ_CP011073.1_prot_WP_005789575.1_2906	NVNAISDLKLR	54.34	2	1241.71
lcl|NZ_CP011073.1_prot_WP_005789575.1_2906	NVNAISDLKLR	58.7	2	1241.71
lcl|NZ_CP011073.1_prot_WP_005789575.1_2906	NVNAISDLKLR	49.47	3	1241.71
lcl|NZ_CP011073.1_prot_WP_005789575.1_2906	NVNAISDLKLR	55.18	3	1241.71
lcl|NZ_CP011073.1_prot_WP_005789575.1_2906	NVNAISDLKLR	48.74	2	1241.71
lcl|NZ_CP011073.1_prot_WP_005789575.1_2906	NVNAISDLKLR	52.16	3	1241.71
lcl|NZ_CP011073.1_prot_WP_005789575.1_2906	NVNAISDLKLR	31.86	3	1241.71
lcl|NZ_CP011073.1_prot_WP_005789575.1_2906	NVNAISDLKLR	45.44	2	1241.71
lcl|NZ_CP011073.1_prot_WP_005789575.1_2906	NVNAISDLKLR	62.27	2	1241.71
lcl|NZ_CP011073.1_prot_WP_005789575.1_2906	NVNAISDLKLR	39.77	3	1241.71
lcl|NZ_CP011073.1_prot_WP_005789575.1_2906	ITGTIDYYFR	55.01	2	1247.61
lcl|NZ_CP011073.1_prot_WP_005789575.1_2906	ITGTIDYYFR	43.31	2	1247.62
lcl|NZ_CP011073.1_prot_WP_005789575.1_2906	ITGTIDYYFR	57.46	2	1247.62
lcl|NZ_CP011073.1_prot_WP_005789575.1_2906	ITGTIDYYFR	59.73	2	1247.62
lcl|NZ_CP011073.1_prot_WP_005789575.1_2906	ITGTIDYYFR	73.23	2	1247.62
lcl|NZ_CP011073.1_prot_WP_005789575.1_2906	ITGTIDYYFR	54.64	2	1247.62
lcl|NZ_CP011073.1_prot_WP_005789575.1_2906	ITGTIDYYFR	13.47	2	1247.62
lcl|NZ_CP011073.1_prot_WP_005789575.1_2906	ITGTIDYYFR	48.38	2	1247.62
lcl|NZ_CP011073.1_prot_WP_005789575.1_2906	ITGTIDYYFR	39.76	2	1247.62
lcl|NZ_CP011073.1_prot_WP_005789575.1_2906	ITGTIDYYFR	54.21	2	1247.62
lcl|NZ_CP011073.1_prot_WP_005789575.1_2906	ITGTIDYYFR	43.79	2	1247.62
lcl|NZ_CP011073.1_prot_WP_005789575.1_2906	ITGTIDYYFR	14.2	2	1247.62
lcl|NZ_CP011073.1_prot_WP_005789575.1_2906	ITGTIDYYFR	55.54	2	1247.62
lcl|NZ_CP011073.1_prot_WP_005789575.1_2906	ITGTIDYYFR	41.91	2	1247.62
lcl|NZ_CP011073.1_prot_WP_005789575.1_2906	ITGTIDYYFR	61.01	2	1247.62
lcl|NZ_CP011073.1_prot_WP_005789575.1_2906	ITGTIDYYFR	13.4	2	1247.62
lcl|NZ_CP011073.1_prot_WP_005789575.1_2906	ITGTIDYYFR	53.96	2	1247.62
lcl|NZ_CP011073.1_prot_WP_005789575.1_2906	ITGTIDYYFR	57.95	2	1247.62
lcl|NZ_CP011073.1_prot_WP_005789575.1_2906	ITGTIDYYFR	54.15	2	1247.62
lcl|NZ_CP011073.1_prot_WP_005789575.1_2906	ITGTIDYYFR	61.97	2	1247.62
lcl|NZ_CP011073.1_prot_WP_005789575.1_2906	ITGTIDYYFR	14.06	2	1247.62
lcl|NZ_CP011073.1_prot_WP_005789575.1_2906	ITGTIDYYFR	63.99	2	1247.62
lcl|NZ_CP011073.1_prot_WP_005789575.1_2906	ITGTIDYYFR	71.12	2	1247.62
lcl|NZ_CP011073.1_prot_WP_005789575.1_2906	ITGTIDYYFR	58.54	2	1247.62
lcl|NZ_CP011073.1_prot_WP_005789575.1_2906	ITGTIDYYFR	15.28	2	1247.62
lcl|NZ_CP011073.1_prot_WP_005789575.1_2906	ITGTIDYYFR	14.36	2	1247.62
lcl|NZ_CP011073.1_prot_WP_005789575.1_2906	ITGTIDYYFR	57.45	2	1247.62
lcl|NZ_CP011073.1_prot_WP_005789575.1_2906	ITGTIDYYFR	51.63	2	1247.62
lcl|NZ_CP011073.1_prot_WP_005789575.1_2906	ITGTIDYYFR	55.77	2	1247.62
lcl|NZ_CP011073.1_prot_WP_005789575.1_2906	ITGTIDYYFR	59.55	2	1247.62
lcl|NZ_CP011073.1_prot_WP_005789575.1_2906	ITGTIDYYFR	58.79	2	1247.62
lcl|NZ_CP011073.1_prot_WP_005789575.1_2906	ITGTIDYYFR	57.35	2	1247.62
lcl|NZ_CP011073.1_prot_WP_005789575.1_2906	ITGTIDYYFR	58.15	2	1247.62
lcl|NZ_CP011073.1_prot_WP_005789575.1_2906	ITGTIDYYFR	58.68	2	1247.62
lcl|NZ_CP011073.1_prot_WP_005789575.1_2906	ITGTIDYYFR	36.63	2	1247.62
lcl|NZ_CP011073.1_prot_WP_005789575.1_2906	ITGTIDYYFR	53.69	2	1247.62
lcl|NZ_CP011073.1_prot_WP_005789575.1_2906	ITGTIDYYFR	40.4	2	1247.62
lcl|NZ_CP011073.1_prot_WP_005789575.1_2906	ITGTIDYYFR	50	2	1247.62
lcl|NZ_CP011073.1_prot_WP_005789575.1_2906	ITGTIDYYFR	71.21	2	1247.62
lcl|NZ_CP011073.1_prot_WP_005789575.1_2906	ITGTIDYYFR	45.98	2	1247.62
lcl|NZ_CP011073.1_prot_WP_005789575.1_2906	ITGTIDYYFR	54.7	2	1247.62
lcl|NZ_CP011073.1_prot_WP_005789575.1_2906	ITGTIDYYFR	41.5	2	1247.62
lcl|NZ_CP011073.1_prot_WP_005789575.1_2906	ITGTIDYYFR	25.69	2	1247.62
lcl|NZ_CP011073.1_prot_WP_005789575.1_2906	ITGTIDYYFR	59.13	2	1247.62
lcl|NZ_CP011073.1_prot_WP_005789575.1_2906	ITGTIDYYFR	58.91	2	1247.62
lcl|NZ_CP011073.1_prot_WP_005789575.1_2906	ITGTIDYYFR	55.81	2	1247.63
lcl|NZ_CP011073.1_prot_WP_005789575.1_2906	ITGTIDYYFR	62.98	2	1247.63
lcl|NZ_CP011073.1_prot_WP_005789575.1_2906	ITGTIDYYFR	64.93	2	1247.63
lcl|NZ_CP011073.1_prot_WP_005789575.1_2906	GMATSASDLLVGK	33.11	2	1248.64
lcl|NZ_CP011073.1_prot_WP_005789575.1_2906	GMATSASDLLVGK	62.16	2	1248.64
lcl|NZ_CP011073.1_prot_WP_005789575.1_2906	GMATSASDLLVGK	13.1	3	1248.64
lcl|NZ_CP011073.1_prot_WP_005789575.1_2906	GMATSASDLLVGK	47.18	2	1248.64
lcl|NZ_CP011073.1_prot_WP_005789575.1_2906	GMATSASDLLVGK	41.94	2	1248.64
lcl|NZ_CP011073.1_prot_WP_005789575.1_2906	GMATSASDLLVGK	20.31	3	1248.64
lcl|NZ_CP011073.1_prot_WP_005789575.1_2906	GMATSASDLLVGK	36.81	2	1248.64
lcl|NZ_CP011073.1_prot_WP_005789575.1_2906	GMATSASDLLVGK	101.2	2	1248.64
lcl|NZ_CP011073.1_prot_WP_005789575.1_2906	GMATSASDLLVGK	52.5	2	1248.64
lcl|NZ_CP011073.1_prot_WP_005789575.1_2906	GMATSASDLLVGK	66.8	2	1248.64
lcl|NZ_CP011073.1_prot_WP_005789575.1_2906	GMATSASDLLVGK	73.9	2	1248.64
lcl|NZ_CP011073.1_prot_WP_005789575.1_2906	GMATSASDLLVGK	84.77	2	1248.64
lcl|NZ_CP011073.1_prot_WP_005789575.1_2906	GMATSASDLLVGK	61.05	2	1248.64
lcl|NZ_CP011073.1_prot_WP_005789575.1_2906	GMATSASDLLVGK	81.49	2	1248.64
lcl|NZ_CP011073.1_prot_WP_005789575.1_2906	GMATSASDLLVGK	33.66	3	1248.64
lcl|NZ_CP011073.1_prot_WP_005789575.1_2906	GMATSASDLLVGK	54.13	2	1248.64
lcl|NZ_CP011073.1_prot_WP_005789575.1_2906	GMATSASDLLVGK	66.06	2	1248.64
lcl|NZ_CP011073.1_prot_WP_005789575.1_2906	GMATSASDLLVGK	77.71	2	1248.64
lcl|NZ_CP011073.1_prot_WP_005789575.1_2906	GMATSASDLLVGK	82.22	2	1248.64
lcl|NZ_CP011073.1_prot_WP_005789575.1_2906	GMATSASDLLVGK	78.22	2	1248.64
lcl|NZ_CP011073.1_prot_WP_005789575.1_2906	GMATSASDLLVGK	35.22	2	1248.64
lcl|NZ_CP011073.1_prot_WP_005789575.1_2906	GMATSASDLLVGK	80.8	2	1248.64
lcl|NZ_CP011073.1_prot_WP_005789575.1_2906	GMATSASDLLVGK	59.69	2	1248.64
lcl|NZ_CP011073.1_prot_WP_005789575.1_2906	GMATSASDLLVGK	32.16	2	1248.64
lcl|NZ_CP011073.1_prot_WP_005789575.1_2906	GMATSASDLLVGK	49.96	2	1248.64
lcl|NZ_CP011073.1_prot_WP_005789575.1_2906	GMATSASDLLVGK	87.64	2	1248.64
lcl|NZ_CP011073.1_prot_WP_005789575.1_2906	GMATSASDLLVGK	60.69	2	1248.64
lcl|NZ_CP011073.1_prot_WP_005789575.1_2906	GMATSASDLLVGK	86.86	2	1248.65
lcl|NZ_CP011073.1_prot_WP_005789575.1_2906	GMATSASDLLVGK	34.17	2	1264.62	Oxidation (M)
lcl|NZ_CP011073.1_prot_WP_005789575.1_2906	GMATSASDLLVGK	18.76	2	1264.63	Oxidation (M)
lcl|NZ_CP011073.1_prot_WP_005789575.1_2906	VDYSGTFSISTK	82.94	2	1303.63
lcl|NZ_CP011073.1_prot_WP_005789575.1_2906	VDYSGTFSISTK	64.46	2	1303.63
lcl|NZ_CP011073.1_prot_WP_005789575.1_2906	VDYSGTFSISTK	15.46	2	1303.63
lcl|NZ_CP011073.1_prot_WP_005789575.1_2906	VDYSGTFSISTK	43.94	2	1303.63
lcl|NZ_CP011073.1_prot_WP_005789575.1_2906	VDYSGTFSISTK	38.84	2	1303.63
lcl|NZ_CP011073.1_prot_WP_005789575.1_2906	VDYSGTFSISTK	56.75	2	1303.63
lcl|NZ_CP011073.1_prot_WP_005789575.1_2906	VDYSGTFSISTK	59.83	2	1303.63
lcl|NZ_CP011073.1_prot_WP_005789575.1_2906	VDYSGTFSISTK	33.28	2	1303.63
lcl|NZ_CP011073.1_prot_WP_005789575.1_2906	VDYSGTFSISTK	20.67	2	1303.63
lcl|NZ_CP011073.1_prot_WP_005789575.1_2906	VDYSGTFSISTK	18.27	2	1303.63
lcl|NZ_CP011073.1_prot_WP_005789575.1_2906	VDYSGTFSISTK	51.45	2	1303.63
lcl|NZ_CP011073.1_prot_WP_005789575.1_2906	VDYSGTFSISTK	48.35	2	1303.63
lcl|NZ_CP011073.1_prot_WP_005789575.1_2906	VDYSGTFSISTK	69.39	2	1303.63
lcl|NZ_CP011073.1_prot_WP_005789575.1_2906	VDYSGTFSISTK	57.76	2	1303.63
lcl|NZ_CP011073.1_prot_WP_005789575.1_2906	VDYSGTFSISTK	35.67	2	1303.63
lcl|NZ_CP011073.1_prot_WP_005789575.1_2906	VDYSGTFSISTK	23.87	2	1303.64
lcl|NZ_CP011073.1_prot_WP_005789575.1_2906	VDYSGTFSISTK	20.79	2	1303.64
lcl|NZ_CP011073.1_prot_WP_005789575.1_2906	FGENSLQANALGK	44.44	2	1347.67
lcl|NZ_CP011073.1_prot_WP_005789575.1_2906	FGENSLQANALGK	57.74	2	1347.67
lcl|NZ_CP011073.1_prot_WP_005789575.1_2906	FGENSLQANALGK	118.94	2	1347.68
lcl|NZ_CP011073.1_prot_WP_005789575.1_2906	FGENSLQANALGK	62.52	2	1347.68
lcl|NZ_CP011073.1_prot_WP_005789575.1_2906	FGENSLQANALGK	58.34	2	1347.68
lcl|NZ_CP011073.1_prot_WP_005789575.1_2906	FGENSLQANALGK	41.74	2	1347.68
lcl|NZ_CP011073.1_prot_WP_005789575.1_2906	FGENSLQANALGK	82.58	2	1347.68
lcl|NZ_CP011073.1_prot_WP_005789575.1_2906	FGENSLQANALGK	118.89	2	1347.68
lcl|NZ_CP011073.1_prot_WP_005789575.1_2906	FGENSLQANALGK	42.48	2	1347.68
lcl|NZ_CP011073.1_prot_WP_005789575.1_2906	FGENSLQANALGK	43.96	2	1347.68
lcl|NZ_CP011073.1_prot_WP_005789575.1_2906	FGENSLQANALGK	52.03	2	1347.68
lcl|NZ_CP011073.1_prot_WP_005789575.1_2906	FGENSLQANALGK	56.03	2	1347.68
lcl|NZ_CP011073.1_prot_WP_005789575.1_2906	FGENSLQANALGK	60.44	2	1347.68
lcl|NZ_CP011073.1_prot_WP_005789575.1_2906	FGENSLQANALGK	96.08	2	1347.68
lcl|NZ_CP011073.1_prot_WP_005789575.1_2906	FGENSLQANALGK	75.63	2	1347.68
lcl|NZ_CP011073.1_prot_WP_005789575.1_2906	FGENSLQANALGK	52.36	2	1347.68
lcl|NZ_CP011073.1_prot_WP_005789575.1_2906	FGENSLQANALGK	63.21	2	1347.68
lcl|NZ_CP011073.1_prot_WP_005789575.1_2906	FGENSLQANALGK	75.14	2	1347.68
lcl|NZ_CP011073.1_prot_WP_005789575.1_2906	FGENSLQANALGK	56.43	2	1347.68
lcl|NZ_CP011073.1_prot_WP_005789575.1_2906	FGENSLQANALGK	60.17	2	1347.68
lcl|NZ_CP011073.1_prot_WP_005789575.1_2906	FGENSLQANALGK	107.2	2	1347.68
lcl|NZ_CP011073.1_prot_WP_005789575.1_2906	FGENSLQANALGK	38.73	2	1347.68
lcl|NZ_CP011073.1_prot_WP_005789575.1_2906	FGENSLQANALGK	65	2	1347.68
lcl|NZ_CP011073.1_prot_WP_005789575.1_2906	FGENSLQANALGK	114.91	2	1347.68
lcl|NZ_CP011073.1_prot_WP_005789575.1_2906	FGENSLQANALGK	92.31	2	1347.68
lcl|NZ_CP011073.1_prot_WP_005789575.1_2906	FGENSLQANALGK	85.78	2	1347.69
lcl|NZ_CP011073.1_prot_WP_005789575.1_2906	FGENSLQANALGK	66.98	2	1347.69
lcl|NZ_CP011073.1_prot_WP_005789575.1_2906	AEDFRNFVIEK	13.48	2	1366.69
lcl|NZ_CP011073.1_prot_WP_005789575.1_2906	AEDFRNFVIEK	15.05	3	1366.69
lcl|NZ_CP011073.1_prot_WP_005789575.1_2906	AEDFRNFVIEK	33.99	2	1366.69
lcl|NZ_CP011073.1_prot_WP_005789575.1_2906	AEDFRNFVIEK	13.84	3	1366.69
lcl|NZ_CP011073.1_prot_WP_005789575.1_2906	AEDFRNFVIEK	26.04	2	1366.69
lcl|NZ_CP011073.1_prot_WP_005789575.1_2906	AEDFRNFVIEK	50.74	2	1366.69
lcl|NZ_CP011073.1_prot_WP_005789575.1_2906	AEDFRNFVIEK	37.56	2	1366.69
lcl|NZ_CP011073.1_prot_WP_005789575.1_2906	AEDFRNFVIEK	14.84	3	1366.69
lcl|NZ_CP011073.1_prot_WP_005789575.1_2906	AEDFRNFVIEK	42.39	2	1366.69
lcl|NZ_CP011073.1_prot_WP_005789575.1_2906	AEDFRNFVIEK	15.15	3	1366.69
lcl|NZ_CP011073.1_prot_WP_005789575.1_2906	AEDFRNFVIEK	21.23	2	1366.69
lcl|NZ_CP011073.1_prot_WP_005789575.1_2906	AEDFRNFVIEK	21.77	3	1366.7
lcl|NZ_CP011073.1_prot_WP_005789575.1_2906	WGLFPSVALAWK	40.18	3	1373.74
lcl|NZ_CP011073.1_prot_WP_005789575.1_2906	WGLFPSVALAWK	34.71	2	1373.75
lcl|NZ_CP011073.1_prot_WP_005789575.1_2906	WGLFPSVALAWK	18.15	2	1373.75
lcl|NZ_CP011073.1_prot_WP_005789575.1_2906	WGLFPSVALAWK	23.74	2	1373.75
lcl|NZ_CP011073.1_prot_WP_005789575.1_2906	WGLFPSVALAWK	14.54	2	1373.75
lcl|NZ_CP011073.1_prot_WP_005789575.1_2906	WGLFPSVALAWK	26.58	2	1373.75
lcl|NZ_CP011073.1_prot_WP_005789575.1_2906	WGLFPSVALAWK	16.08	2	1373.75
lcl|NZ_CP011073.1_prot_WP_005789575.1_2906	WGLFPSVALAWK	18.45	2	1373.75
lcl|NZ_CP011073.1_prot_WP_005789575.1_2906	WGLFPSVALAWK	52.26	2	1373.75
lcl|NZ_CP011073.1_prot_WP_005789575.1_2906	WGLFPSVALAWK	17.51	2	1373.75
lcl|NZ_CP011073.1_prot_WP_005789575.1_2906	WGLFPSVALAWK	37.75	2	1373.75
lcl|NZ_CP011073.1_prot_WP_005789575.1_2906	WGLFPSVALAWK	38.16	2	1373.75
lcl|NZ_CP011073.1_prot_WP_005789575.1_2906	WGLFPSVALAWK	44.53	2	1373.75
lcl|NZ_CP011073.1_prot_WP_005789575.1_2906	WGLFPSVALAWK	20.12	2	1373.75
lcl|NZ_CP011073.1_prot_WP_005789575.1_2906	WGLFPSVALAWK	23.67	2	1373.75
lcl|NZ_CP011073.1_prot_WP_005789575.1_2906	WGLFPSVALAWK	19.56	2	1373.75
lcl|NZ_CP011073.1_prot_WP_005789575.1_2906	WGLFPSVALAWK	33.04	2	1373.75
lcl|NZ_CP011073.1_prot_WP_005789575.1_2906	WGLFPSVALAWK	42.95	2	1373.75
lcl|NZ_CP011073.1_prot_WP_005789575.1_2906	WGLFPSVALAWK	18.39	2	1373.75
lcl|NZ_CP011073.1_prot_WP_005789575.1_2906	WGLFPSVALAWK	42.12	2	1373.75
lcl|NZ_CP011073.1_prot_WP_005789575.1_2906	WGLFPSVALAWK	18.19	2	1373.75
lcl|NZ_CP011073.1_prot_WP_005789575.1_2906	WGLFPSVALAWK	42.93	2	1373.75
lcl|NZ_CP011073.1_prot_WP_005789575.1_2906	WGLFPSVALAWK	30.17	2	1373.75
lcl|NZ_CP011073.1_prot_WP_005789575.1_2906	WGLFPSVALAWK	18.32	2	1373.75
lcl|NZ_CP011073.1_prot_WP_005789575.1_2906	WGLFPSVALAWK	19.95	2	1373.75
lcl|NZ_CP011073.1_prot_WP_005789575.1_2906	WGLFPSVALAWK	20.59	2	1373.75
lcl|NZ_CP011073.1_prot_WP_005789575.1_2906	WGLFPSVALAWK	27.54	2	1373.75
lcl|NZ_CP011073.1_prot_WP_005789575.1_2906	WGLFPSVALAWK	48.34	2	1373.75
lcl|NZ_CP011073.1_prot_WP_005789575.1_2906	WGLFPSVALAWK	54.2	2	1373.75
lcl|NZ_CP011073.1_prot_WP_005789575.1_2906	WGLFPSVALAWK	30.96	2	1373.75
lcl|NZ_CP011073.1_prot_WP_005789575.1_2906	WGLFPSVALAWK	51.38	2	1373.75
lcl|NZ_CP011073.1_prot_WP_005789575.1_2906	WGLFPSVALAWK	41.88	2	1373.75
lcl|NZ_CP011073.1_prot_WP_005789575.1_2906	WGLFPSVALAWK	17.99	2	1373.75
lcl|NZ_CP011073.1_prot_WP_005789575.1_2906	WGLFPSVALAWK	51.79	2	1373.75
lcl|NZ_CP011073.1_prot_WP_005789575.1_2906	WGLFPSVALAWK	41.06	2	1373.75
lcl|NZ_CP011073.1_prot_WP_005789575.1_2906	WGLFPSVALAWK	33.84	2	1373.75
lcl|NZ_CP011073.1_prot_WP_005789575.1_2906	WGLFPSVALAWK	22.94	2	1373.75
lcl|NZ_CP011073.1_prot_WP_005789575.1_2906	WGLFPSVALAWK	52.38	2	1373.75
lcl|NZ_CP011073.1_prot_WP_005789575.1_2906	WGLFPSVALAWK	53.18	2	1373.75
lcl|NZ_CP011073.1_prot_WP_005789575.1_2906	WGLFPSVALAWK	48.69	2	1373.75
lcl|NZ_CP011073.1_prot_WP_005789575.1_2906	WGLFPSVALAWK	39.46	2	1373.75
lcl|NZ_CP011073.1_prot_WP_005789575.1_2906	WGLFPSVALAWK	50.38	2	1373.75
lcl|NZ_CP011073.1_prot_WP_005789575.1_2906	WGLFPSVALAWK	21.93	2	1373.75
lcl|NZ_CP011073.1_prot_WP_005789575.1_2906	WGLFPSVALAWK	68.38	2	1373.75
lcl|NZ_CP011073.1_prot_WP_005789575.1_2906	WGLFPSVALAWK	15.72	2	1373.75
lcl|NZ_CP011073.1_prot_WP_005789575.1_2906	WGLFPSVALAWK	20.98	2	1373.75
lcl|NZ_CP011073.1_prot_WP_005789575.1_2906	WGLFPSVALAWK	51.35	2	1373.75
lcl|NZ_CP011073.1_prot_WP_005789575.1_2906	WGLFPSVALAWK	21.61	2	1373.75
lcl|NZ_CP011073.1_prot_WP_005789575.1_2906	WGLFPSVALAWK	54.68	2	1373.75
lcl|NZ_CP011073.1_prot_WP_005789575.1_2906	WGLFPSVALAWK	17.35	2	1373.75
lcl|NZ_CP011073.1_prot_WP_005789575.1_2906	WGLFPSVALAWK	50.03	2	1373.75
lcl|NZ_CP011073.1_prot_WP_005789575.1_2906	WGLFPSVALAWK	38.76	2	1373.75
lcl|NZ_CP011073.1_prot_WP_005789575.1_2906	WGLFPSVALAWK	56.13	2	1373.75
lcl|NZ_CP011073.1_prot_WP_005789575.1_2906	WGLFPSVALAWK	56.25	2	1373.75
lcl|NZ_CP011073.1_prot_WP_005789575.1_2906	WGLFPSVALAWK	24.08	2	1373.75
lcl|NZ_CP011073.1_prot_WP_005789575.1_2906	WGLFPSVALAWK	27.38	3	1373.75
lcl|NZ_CP011073.1_prot_WP_005789575.1_2906	WGLFPSVALAWK	13.86	2	1373.75
lcl|NZ_CP011073.1_prot_WP_005789575.1_2906	WGLFPSVALAWK	51.92	2	1373.75
lcl|NZ_CP011073.1_prot_WP_005789575.1_2906	WGLFPSVALAWK	34.95	2	1373.75
lcl|NZ_CP011073.1_prot_WP_005789575.1_2906	WGLFPSVALAWK	41.68	2	1373.75
lcl|NZ_CP011073.1_prot_WP_005789575.1_2906	WGLFPSVALAWK	46.84	2	1373.75
lcl|NZ_CP011073.1_prot_WP_005789575.1_2906	WGLFPSVALAWK	21.49	2	1373.75
lcl|NZ_CP011073.1_prot_WP_005789575.1_2906	WGLFPSVALAWK	62.9	2	1373.75
lcl|NZ_CP011073.1_prot_WP_005789575.1_2906	WGLFPSVALAWK	25.57	2	1373.75
lcl|NZ_CP011073.1_prot_WP_005789575.1_2906	WGLFPSVALAWK	54.13	2	1373.75
lcl|NZ_CP011073.1_prot_WP_005789575.1_2906	WGLFPSVALAWK	52.81	2	1373.75
lcl|NZ_CP011073.1_prot_WP_005789575.1_2906	WGLFPSVALAWK	41.26	2	1373.75
lcl|NZ_CP011073.1_prot_WP_005789575.1_2906	WGLFPSVALAWK	40.35	2	1373.75
lcl|NZ_CP011073.1_prot_WP_005789575.1_2906	WGLFPSVALAWK	36.46	2	1373.75
lcl|NZ_CP011073.1_prot_WP_005789575.1_2906	WGLFPSVALAWK	56.31	2	1373.75
lcl|NZ_CP011073.1_prot_WP_005789575.1_2906	WGLFPSVALAWK	51.28	2	1373.75
lcl|NZ_CP011073.1_prot_WP_005789575.1_2906	WGLFPSVALAWK	54.1	2	1373.75
lcl|NZ_CP011073.1_prot_WP_005789575.1_2906	WGLFPSVALAWK	48.66	2	1373.75
lcl|NZ_CP011073.1_prot_WP_005789575.1_2906	WGLFPSVALAWK	57.21	2	1373.75
lcl|NZ_CP011073.1_prot_WP_005789575.1_2906	WGLFPSVALAWK	51.48	2	1373.75
lcl|NZ_CP011073.1_prot_WP_005789575.1_2906	WGLFPSVALAWK	55.11	2	1373.76
lcl|NZ_CP011073.1_prot_WP_005789575.1_2906	WGLFPSVALAWK	18.33	3	1373.76
lcl|NZ_CP011073.1_prot_WP_005789575.1_2906	WGLFPSVALAWK	44.05	2	1373.76
lcl|NZ_CP011073.1_prot_WP_005789575.1_2906	WGLFPSVALAWK	13.69	2	1373.76
lcl|NZ_CP011073.1_prot_WP_005789575.1_2906	ITGTIDYYFRK	33.45	2	1375.71
lcl|NZ_CP011073.1_prot_WP_005789575.1_2906	ITGTIDYYFRK	14.71	3	1375.71
lcl|NZ_CP011073.1_prot_WP_005789575.1_2906	ITGTIDYYFRK	21.76	2	1375.71
lcl|NZ_CP011073.1_prot_WP_005789575.1_2906	ITGTIDYYFRK	40.73	3	1375.71
lcl|NZ_CP011073.1_prot_WP_005789575.1_2906	ITGTIDYYFRK	35.59	3	1375.71
lcl|NZ_CP011073.1_prot_WP_005789575.1_2906	ITGTIDYYFRK	15.7	3	1375.71
lcl|NZ_CP011073.1_prot_WP_005789575.1_2906	ITGTIDYYFRK	33.33	2	1375.71
lcl|NZ_CP011073.1_prot_WP_005789575.1_2906	ITGTIDYYFRK	43.16	3	1375.71
lcl|NZ_CP011073.1_prot_WP_005789575.1_2906	ITGTIDYYFRK	13.96	3	1375.71
lcl|NZ_CP011073.1_prot_WP_005789575.1_2906	ITGTIDYYFRK	28.44	3	1375.71
lcl|NZ_CP011073.1_prot_WP_005789575.1_2906	ITGTIDYYFRK	56.81	2	1375.71
lcl|NZ_CP011073.1_prot_WP_005789575.1_2906	ITGTIDYYFRK	14.75	2	1375.71
lcl|NZ_CP011073.1_prot_WP_005789575.1_2906	ITGTIDYYFRK	19.1	2	1375.71
lcl|NZ_CP011073.1_prot_WP_005789575.1_2906	ITGTIDYYFRK	17.52	3	1375.71
lcl|NZ_CP011073.1_prot_WP_005789575.1_2906	ITGTIDYYFRK	49.44	2	1375.71
lcl|NZ_CP011073.1_prot_WP_005789575.1_2906	ITGTIDYYFRK	65.42	2	1375.71
lcl|NZ_CP011073.1_prot_WP_005789575.1_2906	ITGTIDYYFRK	24.22	2	1375.71
lcl|NZ_CP011073.1_prot_WP_005789575.1_2906	ITGTIDYYFRK	39.36	3	1375.71
lcl|NZ_CP011073.1_prot_WP_005789575.1_2906	ITGTIDYYFRK	56.24	2	1375.71
lcl|NZ_CP011073.1_prot_WP_005789575.1_2906	ITGTIDYYFRK	35.72	3	1375.72
lcl|NZ_CP011073.1_prot_WP_005789575.1_2906	ITGTIDYYFRK	26.74	3	1375.72
lcl|NZ_CP011073.1_prot_WP_005789575.1_2906	ITGTIDYYFRK	23.89	3	1375.72
lcl|NZ_CP011073.1_prot_WP_005789575.1_2906	ITGTIDYYFRK	19.28	2	1375.72
lcl|NZ_CP011073.1_prot_WP_005789575.1_2906	ITGTIDYYFRK	13.41	3	1375.72
lcl|NZ_CP011073.1_prot_WP_005789575.1_2906	ITGTIDYYFRK	23.91	3	1375.72
lcl|NZ_CP011073.1_prot_WP_005789575.1_2906	ITGTIDYYFRK	49.41	2	1375.72
lcl|NZ_CP011073.1_prot_WP_005789575.1_2906	ITGTIDYYFRK	25.26	3	1375.72
lcl|NZ_CP011073.1_prot_WP_005789575.1_2906	ITGTIDYYFRK	16.37	3	1375.72
lcl|NZ_CP011073.1_prot_WP_005789575.1_2906	ITGTIDYYFRK	27.44	3	1375.72
lcl|NZ_CP011073.1_prot_WP_005789575.1_2906	ITGTIDYYFRK	28.39	3	1375.72
lcl|NZ_CP011073.1_prot_WP_005789575.1_2906	ITGTIDYYFRK	22.88	3	1375.72
lcl|NZ_CP011073.1_prot_WP_005789575.1_2906	ITGTIDYYFRK	50.32	2	1375.72
lcl|NZ_CP011073.1_prot_WP_005789575.1_2906	ITGTIDYYFRK	44.14	3	1375.72
lcl|NZ_CP011073.1_prot_WP_005789575.1_2906	ITGTIDYYFRK	40.64	3	1375.72
lcl|NZ_CP011073.1_prot_WP_005789575.1_2906	ITGTIDYYFRK	14.07	3	1375.72
lcl|NZ_CP011073.1_prot_WP_005789575.1_2906	ITGTIDYYFRK	45.41	3	1375.72
lcl|NZ_CP011073.1_prot_WP_005789575.1_2906	ITGTIDYYFRK	25.07	3	1375.72
lcl|NZ_CP011073.1_prot_WP_005789575.1_2906	ITGTIDYYFRK	43.88	3	1375.72
lcl|NZ_CP011073.1_prot_WP_005789575.1_2906	TSTDWQDEIFR	32.64	2	1396.62
lcl|NZ_CP011073.1_prot_WP_005789575.1_2906	TSTDWQDEIFR	30.91	2	1396.62
lcl|NZ_CP011073.1_prot_WP_005789575.1_2906	TSTDWQDEIFR	51.72	2	1396.62
lcl|NZ_CP011073.1_prot_WP_005789575.1_2906	TSTDWQDEIFR	43.23	2	1396.63
lcl|NZ_CP011073.1_prot_WP_005789575.1_2906	TSTDWQDEIFR	29.41	2	1396.63
lcl|NZ_CP011073.1_prot_WP_005789575.1_2906	TSTDWQDEIFR	79.76	2	1396.63
lcl|NZ_CP011073.1_prot_WP_005789575.1_2906	TSTDWQDEIFR	32.2	2	1396.63
lcl|NZ_CP011073.1_prot_WP_005789575.1_2906	TSTDWQDEIFR	72.35	2	1396.63
lcl|NZ_CP011073.1_prot_WP_005789575.1_2906	TSTDWQDEIFR	87.95	2	1396.63
lcl|NZ_CP011073.1_prot_WP_005789575.1_2906	TSTDWQDEIFR	29.57	2	1396.63
lcl|NZ_CP011073.1_prot_WP_005789575.1_2906	TSTDWQDEIFR	79.77	2	1396.63
lcl|NZ_CP011073.1_prot_WP_005789575.1_2906	TSTDWQDEIFR	19.55	2	1396.63
lcl|NZ_CP011073.1_prot_WP_005789575.1_2906	TSTDWQDEIFR	33.41	2	1396.63
lcl|NZ_CP011073.1_prot_WP_005789575.1_2906	TSTDWQDEIFR	30.03	2	1396.63
lcl|NZ_CP011073.1_prot_WP_005789575.1_2906	TSTDWQDEIFR	60	2	1396.63
lcl|NZ_CP011073.1_prot_WP_005789575.1_2906	TSTDWQDEIFR	31.93	2	1396.63
lcl|NZ_CP011073.1_prot_WP_005789575.1_2906	TSTDWQDEIFR	22.2	3	1396.63
lcl|NZ_CP011073.1_prot_WP_005789575.1_2906	TSTDWQDEIFR	29.12	2	1396.63
lcl|NZ_CP011073.1_prot_WP_005789575.1_2906	TSTDWQDEIFR	44.22	2	1396.63
lcl|NZ_CP011073.1_prot_WP_005789575.1_2906	TSTDWQDEIFR	75.25	2	1396.63
lcl|NZ_CP011073.1_prot_WP_005789575.1_2906	TSTDWQDEIFR	60.06	2	1396.63
lcl|NZ_CP011073.1_prot_WP_005789575.1_2906	TSTDWQDEIFR	70.27	2	1396.63
lcl|NZ_CP011073.1_prot_WP_005789575.1_2906	TSTDWQDEIFR	18.86	2	1396.63
lcl|NZ_CP011073.1_prot_WP_005789575.1_2906	TSTDWQDEIFR	32.08	2	1396.63
lcl|NZ_CP011073.1_prot_WP_005789575.1_2906	TSTDWQDEIFR	60.21	2	1396.63
lcl|NZ_CP011073.1_prot_WP_005789575.1_2906	TSTDWQDEIFR	22.04	2	1396.63
lcl|NZ_CP011073.1_prot_WP_005789575.1_2906	TSTDWQDEIFR	46.03	2	1396.63
lcl|NZ_CP011073.1_prot_WP_005789575.1_2906	TSTDWQDEIFR	71.87	2	1396.63
lcl|NZ_CP011073.1_prot_WP_005789575.1_2906	TSTDWQDEIFR	25.5	3	1396.63
lcl|NZ_CP011073.1_prot_WP_005789575.1_2906	TSTDWQDEIFR	16.5	3	1396.63
lcl|NZ_CP011073.1_prot_WP_005789575.1_2906	TSTDWQDEIFR	60.13	2	1396.63
lcl|NZ_CP011073.1_prot_WP_005789575.1_2906	TSTDWQDEIFR	74.96	2	1396.63
lcl|NZ_CP011073.1_prot_WP_005789575.1_2906	TSTDWQDEIFR	70.18	2	1396.63
lcl|NZ_CP011073.1_prot_WP_005789575.1_2906	TSTDWQDEIFR	53.77	2	1396.63
lcl|NZ_CP011073.1_prot_WP_005789575.1_2906	TSTDWQDEIFR	72.52	2	1396.63
lcl|NZ_CP011073.1_prot_WP_005789575.1_2906	TSTDWQDEIFR	43.76	2	1396.63
lcl|NZ_CP011073.1_prot_WP_005789575.1_2906	TSTDWQDEIFR	33.43	2	1396.63
lcl|NZ_CP011073.1_prot_WP_005789575.1_2906	TSTDWQDEIFR	82.13	2	1396.63
lcl|NZ_CP011073.1_prot_WP_005789575.1_2906	TSTDWQDEIFR	72.17	2	1396.63
lcl|NZ_CP011073.1_prot_WP_005789575.1_2906	TSTDWQDEIFR	60.42	2	1396.63
lcl|NZ_CP011073.1_prot_WP_005789575.1_2906	TSTDWQDEIFR	65.61	2	1396.63
lcl|NZ_CP011073.1_prot_WP_005789575.1_2906	TSTDWQDEIFR	31.16	2	1396.63
lcl|NZ_CP011073.1_prot_WP_005789575.1_2906	TSTDWQDEIFR	42.89	2	1396.63
lcl|NZ_CP011073.1_prot_WP_005789575.1_2906	TSTDWQDEIFR	76.09	2	1396.63
lcl|NZ_CP011073.1_prot_WP_005789575.1_2906	TSTDWQDEIFR	68.43	2	1396.63
lcl|NZ_CP011073.1_prot_WP_005789575.1_2906	TSTDWQDEIFR	54.01	2	1396.63
lcl|NZ_CP011073.1_prot_WP_005789575.1_2906	TSTDWQDEIFR	79.33	2	1396.63
lcl|NZ_CP011073.1_prot_WP_005789575.1_2906	TSTDWQDEIFR	77.41	2	1396.63
lcl|NZ_CP011073.1_prot_WP_005789575.1_2906	TSTDWQDEIFR	31.57	2	1396.63
lcl|NZ_CP011073.1_prot_WP_005789575.1_2906	TSTDWQDEIFR	68.43	2	1396.63
lcl|NZ_CP011073.1_prot_WP_005789575.1_2906	TSTDWQDEIFR	61.9	2	1396.63
lcl|NZ_CP011073.1_prot_WP_005789575.1_2906	TSTDWQDEIFR	60.73	2	1396.63
lcl|NZ_CP011073.1_prot_WP_005789575.1_2906	TSTDWQDEIFR	88.42	2	1396.63
lcl|NZ_CP011073.1_prot_WP_005789575.1_2906	TSTDWQDEIFR	52.1	2	1396.63
lcl|NZ_CP011073.1_prot_WP_005789575.1_2906	TSTDWQDEIFR	88.25	2	1396.63
lcl|NZ_CP011073.1_prot_WP_005789575.1_2906	TSTDWQDEIFR	74.32	2	1396.63
lcl|NZ_CP011073.1_prot_WP_005789575.1_2906	TSTDWQDEIFR	88.42	2	1396.63
lcl|NZ_CP011073.1_prot_WP_005789575.1_2906	TSTDWQDEIFR	54.91	2	1396.63
lcl|NZ_CP011073.1_prot_WP_005789575.1_2906	TSTDWQDEIFR	42.61	2	1396.63
lcl|NZ_CP011073.1_prot_WP_005789575.1_2906	TSTDWQDEIFR	19.67	2	1396.63
lcl|NZ_CP011073.1_prot_WP_005789575.1_2906	TSTDWQDEIFR	19.52	2	1396.63
lcl|NZ_CP011073.1_prot_WP_005789575.1_2906	TSTDWQDEIFR	34.41	2	1396.63
lcl|NZ_CP011073.1_prot_WP_005789575.1_2906	TSTDWQDEIFR	47.24	2	1396.63
lcl|NZ_CP011073.1_prot_WP_005789575.1_2906	TSTDWQDEIFR	16.32	2	1396.63
lcl|NZ_CP011073.1_prot_WP_005789575.1_2906	TSTDWQDEIFR	16.84	2	1396.63
lcl|NZ_CP011073.1_prot_WP_005789575.1_2906	TSTDWQDEIFR	30.76	2	1396.63
lcl|NZ_CP011073.1_prot_WP_005789575.1_2906	TSTDWQDEIFR	18.11	2	1396.63
lcl|NZ_CP011073.1_prot_WP_005789575.1_2906	TSTDWQDEIFR	21.61	3	1396.63
lcl|NZ_CP011073.1_prot_WP_005789575.1_2906	TSTDWQDEIFR	16.08	2	1396.63
lcl|NZ_CP011073.1_prot_WP_005789575.1_2906	TSTDWQDEIFR	88.33	2	1396.63
lcl|NZ_CP011073.1_prot_WP_005789575.1_2906	TSTDWQDEIFR	61.52	2	1396.64
lcl|NZ_CP011073.1_prot_WP_005789575.1_2906	TSTDWQDEIFR	21.7	2	1396.64
lcl|NZ_CP011073.1_prot_WP_005789575.1_2906	TSTDWQDEIFR	27.46	2	1396.64
lcl|NZ_CP011073.1_prot_WP_005789575.1_2906	TSTDWQDEIFR	88.33	2	1396.64
lcl|NZ_CP011073.1_prot_WP_005789575.1_2906	TSTDWQDEIFR	21.25	2	1396.64
lcl|NZ_CP011073.1_prot_WP_005789575.1_2906	MDNISLGYTFNK	41.17	2	1401.66
lcl|NZ_CP011073.1_prot_WP_005789575.1_2906	MDNISLGYTFNK	51.51	2	1401.66
lcl|NZ_CP011073.1_prot_WP_005789575.1_2906	MDNISLGYTFNK	37.63	2	1401.66
lcl|NZ_CP011073.1_prot_WP_005789575.1_2906	MDNISLGYTFNK	23.7	2	1401.66
lcl|NZ_CP011073.1_prot_WP_005789575.1_2906	MDNISLGYTFNK	74.76	2	1401.66
lcl|NZ_CP011073.1_prot_WP_005789575.1_2906	MDNISLGYTFNK	60.51	2	1401.66
lcl|NZ_CP011073.1_prot_WP_005789575.1_2906	MDNISLGYTFNK	70.08	2	1401.66
lcl|NZ_CP011073.1_prot_WP_005789575.1_2906	MDNISLGYTFNK	59.85	2	1401.66
lcl|NZ_CP011073.1_prot_WP_005789575.1_2906	MDNISLGYTFNK	59.33	2	1401.66
lcl|NZ_CP011073.1_prot_WP_005789575.1_2906	MDNISLGYTFNK	73	2	1401.66
lcl|NZ_CP011073.1_prot_WP_005789575.1_2906	MDNISLGYTFNK	56.15	2	1401.66
lcl|NZ_CP011073.1_prot_WP_005789575.1_2906	MDNISLGYTFNK	52.12	2	1401.66
lcl|NZ_CP011073.1_prot_WP_005789575.1_2906	MDNISLGYTFNK	30.33	2	1401.66
lcl|NZ_CP011073.1_prot_WP_005789575.1_2906	MDNISLGYTFNK	68.96	2	1401.66
lcl|NZ_CP011073.1_prot_WP_005789575.1_2906	MDNISLGYTFNK	45.93	2	1401.66
lcl|NZ_CP011073.1_prot_WP_005789575.1_2906	MDNISLGYTFNK	68.99	2	1401.66
lcl|NZ_CP011073.1_prot_WP_005789575.1_2906	MDNISLGYTFNK	86.52	2	1401.66
lcl|NZ_CP011073.1_prot_WP_005789575.1_2906	MDNISLGYTFNK	35.02	2	1401.67
lcl|NZ_CP011073.1_prot_WP_005789575.1_2906	MDNISLGYTFNK	74.8	2	1401.67
lcl|NZ_CP011073.1_prot_WP_005789575.1_2906	MDNISLGYTFNK	30.46	2	1401.67
lcl|NZ_CP011073.1_prot_WP_005789575.1_2906	VSVAYTNENGILK	17.57	2	1406.73
lcl|NZ_CP011073.1_prot_WP_005789575.1_2906	VSVAYTNENGILK	25.41	2	1406.74
lcl|NZ_CP011073.1_prot_WP_005789575.1_2906	VSVAYTNENGILK	13.38	2	1406.74
lcl|NZ_CP011073.1_prot_WP_005789575.1_2906	VSVAYTNENGILK	14.52	2	1406.74
lcl|NZ_CP011073.1_prot_WP_005789575.1_2906	VSVAYTNENGILK	19.76	2	1406.74
lcl|NZ_CP011073.1_prot_WP_005789575.1_2906	VSVAYTNENGILK	26.97	2	1406.74
lcl|NZ_CP011073.1_prot_WP_005789575.1_2906	VSVAYTNENGILK	29.78	2	1406.74
lcl|NZ_CP011073.1_prot_WP_005789575.1_2906	VSVAYTNENGILK	27.07	2	1406.74
lcl|NZ_CP011073.1_prot_WP_005789575.1_2906	VSVAYTNENGILK	14.88	2	1406.74
lcl|NZ_CP011073.1_prot_WP_005789575.1_2906	VSVAYTNENGILK	41.86	2	1406.74
lcl|NZ_CP011073.1_prot_WP_005789575.1_2906	VSVAYTNENGILK	21.57	2	1406.74
lcl|NZ_CP011073.1_prot_WP_005789575.1_2906	VSVAYTNENGILK	29.87	2	1406.74
lcl|NZ_CP011073.1_prot_WP_005789575.1_2906	VSVAYTNENGILK	22.06	2	1406.74
lcl|NZ_CP011073.1_prot_WP_005789575.1_2906	VSVAYTNENGILK	14.17	2	1406.74
lcl|NZ_CP011073.1_prot_WP_005789575.1_2906	VSVAYTNENGILK	33.62	2	1406.74
lcl|NZ_CP011073.1_prot_WP_005789575.1_2906	VSVAYTNENGILK	41.95	2	1406.74
lcl|NZ_CP011073.1_prot_WP_005789575.1_2906	VSVAYTNENGILK	18.57	2	1406.74
lcl|NZ_CP011073.1_prot_WP_005789575.1_2906	VSVAYTNENGILK	67.01	2	1406.74
lcl|NZ_CP011073.1_prot_WP_005789575.1_2906	VSVAYTNENGILK	31.87	2	1406.74
lcl|NZ_CP011073.1_prot_WP_005789575.1_2906	VSVAYTNENGILK	19.13	2	1406.74
lcl|NZ_CP011073.1_prot_WP_005789575.1_2906	VSVAYTNENGILK	24.2	2	1406.74
lcl|NZ_CP011073.1_prot_WP_005789575.1_2906	VSVAYTNENGILK	49.74	2	1406.74
lcl|NZ_CP011073.1_prot_WP_005789575.1_2906	VSVAYTNENGILK	27.18	2	1406.74
lcl|NZ_CP011073.1_prot_WP_005789575.1_2906	VSVAYTNENGILK	19.72	3	1406.74
lcl|NZ_CP011073.1_prot_WP_005789575.1_2906	VSVAYTNENGILK	29.36	2	1406.74
lcl|NZ_CP011073.1_prot_WP_005789575.1_2906	VSVAYTNENGILK	62.6	2	1406.74
lcl|NZ_CP011073.1_prot_WP_005789575.1_2906	VSVAYTNENGILK	19	2	1406.74
lcl|NZ_CP011073.1_prot_WP_005789575.1_2906	VSVAYTNENGILK	58.16	2	1406.74
lcl|NZ_CP011073.1_prot_WP_005789575.1_2906	VSVAYTNENGILK	32.62	2	1406.74
lcl|NZ_CP011073.1_prot_WP_005789575.1_2906	VSVAYTNENGILK	55.92	2	1406.74
lcl|NZ_CP011073.1_prot_WP_005789575.1_2906	VSVAYTNENGILK	74.03	2	1406.74
lcl|NZ_CP011073.1_prot_WP_005789575.1_2906	VSVAYTNENGILK	71.56	2	1406.74
lcl|NZ_CP011073.1_prot_WP_005789575.1_2906	VSVAYTNENGILK	18.46	2	1406.74
lcl|NZ_CP011073.1_prot_WP_005789575.1_2906	VSVAYTNENGILK	21.24	2	1406.74
lcl|NZ_CP011073.1_prot_WP_005789575.1_2906	VSVAYTNENGILK	19.08	2	1406.74
lcl|NZ_CP011073.1_prot_WP_005789575.1_2906	VSVAYTNENGILK	69.8	2	1406.74
lcl|NZ_CP011073.1_prot_WP_005789575.1_2906	VSVAYTNENGILK	56.86	2	1406.74
lcl|NZ_CP011073.1_prot_WP_005789575.1_2906	VSVAYTNENGILK	62.22	2	1406.74
lcl|NZ_CP011073.1_prot_WP_005789575.1_2906	VSVAYTNENGILK	33.46	2	1406.74
lcl|NZ_CP011073.1_prot_WP_005789575.1_2906	VSVAYTNENGILK	29.7	2	1406.74
lcl|NZ_CP011073.1_prot_WP_005789575.1_2906	VSVAYTNENGILK	75.57	2	1406.74
lcl|NZ_CP011073.1_prot_WP_005789575.1_2906	VSVAYTNENGILK	24	2	1406.74
lcl|NZ_CP011073.1_prot_WP_005789575.1_2906	VSVAYTNENGILK	61.48	2	1406.74
lcl|NZ_CP011073.1_prot_WP_005789575.1_2906	VSVAYTNENGILK	55.34	2	1406.74
lcl|NZ_CP011073.1_prot_WP_005789575.1_2906	VSVAYTNENGILK	38.63	2	1406.74
lcl|NZ_CP011073.1_prot_WP_005789575.1_2906	VSVAYTNENGILK	16.1	2	1406.74
lcl|NZ_CP011073.1_prot_WP_005789575.1_2906	VSVAYTNENGILK	17.81	2	1406.75
lcl|NZ_CP011073.1_prot_WP_005789575.1_2906	VSVAYTNENGILK	42.98	2	1406.75
lcl|NZ_CP011073.1_prot_WP_005789575.1_2906	VSVAYTNENGILK	73.42	2	1406.75
lcl|NZ_CP011073.1_prot_WP_005789575.1_2906	VSVAYTNENGILK	49.07	2	1406.75
lcl|NZ_CP011073.1_prot_WP_005789575.1_2906	VSVAYTNENGILK	18.12	2	1406.75
lcl|NZ_CP011073.1_prot_WP_005789575.1_2906	MDNISLGYTFNK	68.7	2	1417.65	Oxidation (M)
lcl|NZ_CP011073.1_prot_WP_005789575.1_2906	MDNISLGYTFNK	16.22	2	1417.65	Oxidation (M)
lcl|NZ_CP011073.1_prot_WP_005789575.1_2906	MDNISLGYTFNK	25.41	2	1417.65	Oxidation (M)
lcl|NZ_CP011073.1_prot_WP_005789575.1_2906	MDNISLGYTFNK	13.61	2	1417.65	Oxidation (M)
lcl|NZ_CP011073.1_prot_WP_005789575.1_2906	MDNISLGYTFNK	33.29	2	1417.66	Oxidation (M)
lcl|NZ_CP011073.1_prot_WP_005789575.1_2906	MDNISLGYTFNK	58.65	2	1417.66	Oxidation (M)
lcl|NZ_CP011073.1_prot_WP_005789575.1_2906	MDNISLGYTFNK	80.21	2	1417.66	Oxidation (M)
lcl|NZ_CP011073.1_prot_WP_005789575.1_2906	MDNISLGYTFNK	75.95	2	1417.66	Oxidation (M)
lcl|NZ_CP011073.1_prot_WP_005789575.1_2906	MDNISLGYTFNK	45.8	2	1417.66	Oxidation (M)
lcl|NZ_CP011073.1_prot_WP_005789575.1_2906	MDNISLGYTFNK	71.58	2	1417.66	Oxidation (M)
lcl|NZ_CP011073.1_prot_WP_005789575.1_2906	MDNISLGYTFNK	78.47	2	1417.66	Oxidation (M)
lcl|NZ_CP011073.1_prot_WP_005789575.1_2906	MDNISLGYTFNK	115.59	2	1417.66	Oxidation (M)
lcl|NZ_CP011073.1_prot_WP_005789575.1_2906	MDNISLGYTFNK	77.43	2	1417.66	Oxidation (M)
lcl|NZ_CP011073.1_prot_WP_005789575.1_2906	MDNISLGYTFNK	80.56	2	1417.66	Oxidation (M)
lcl|NZ_CP011073.1_prot_WP_005789575.1_2906	MDNISLGYTFNK	66.79	2	1417.66	Oxidation (M)
lcl|NZ_CP011073.1_prot_WP_005789575.1_2906	MDNISLGYTFNK	63.18	2	1417.66	Oxidation (M)
lcl|NZ_CP011073.1_prot_WP_005789575.1_2906	MDNISLGYTFNK	111.6	2	1417.66	Oxidation (M)
lcl|NZ_CP011073.1_prot_WP_005789575.1_2906	MDNISLGYTFNK	30.69	2	1417.66	Oxidation (M)
lcl|NZ_CP011073.1_prot_WP_005789575.1_2906	MDNISLGYTFNK	58.52	2	1417.66	Oxidation (M)
lcl|NZ_CP011073.1_prot_WP_005789575.1_2906	MDNISLGYTFNK	93.64	2	1417.66	Oxidation (M)
lcl|NZ_CP011073.1_prot_WP_005789575.1_2906	MDNISLGYTFNK	80.78	2	1417.66	Oxidation (M)
lcl|NZ_CP011073.1_prot_WP_005789575.1_2906	MDNISLGYTFNK	93.42	2	1417.66	Oxidation (M)
lcl|NZ_CP011073.1_prot_WP_005789575.1_2906	MDNISLGYTFNK	67.64	2	1417.66	Oxidation (M)
lcl|NZ_CP011073.1_prot_WP_005789575.1_2906	MDNISLGYTFNK	86.45	2	1417.66	Oxidation (M)
lcl|NZ_CP011073.1_prot_WP_005789575.1_2906	MDNISLGYTFNK	111.71	2	1417.66	Oxidation (M)
lcl|NZ_CP011073.1_prot_WP_005789575.1_2906	MDNISLGYTFNK	22.42	2	1417.66	Oxidation (M)
lcl|NZ_CP011073.1_prot_WP_005789575.1_2906	MDNISLGYTFNK	49.76	2	1417.66	Oxidation (M)
lcl|NZ_CP011073.1_prot_WP_005789575.1_2906	MDNISLGYTFNK	51.64	2	1417.66	Oxidation (M)
lcl|NZ_CP011073.1_prot_WP_005789575.1_2906	MDNISLGYTFNK	76.05	2	1417.66	Oxidation (M)
lcl|NZ_CP011073.1_prot_WP_005789575.1_2906	MDNISLGYTFNK	47.72	2	1417.67	Oxidation (M)
lcl|NZ_CP011073.1_prot_WP_005789575.1_2906	SSYYVQNASFVR	42.14	2	1419.68
lcl|NZ_CP011073.1_prot_WP_005789575.1_2906	SSYYVQNASFVR	85.13	2	1419.68
lcl|NZ_CP011073.1_prot_WP_005789575.1_2906	SSYYVQNASFVR	54.3	2	1419.68
lcl|NZ_CP011073.1_prot_WP_005789575.1_2906	SSYYVQNASFVR	59.19	2	1419.68
lcl|NZ_CP011073.1_prot_WP_005789575.1_2906	SSYYVQNASFVR	96.87	2	1419.68
lcl|NZ_CP011073.1_prot_WP_005789575.1_2906	SSYYVQNASFVR	70.95	2	1419.68
lcl|NZ_CP011073.1_prot_WP_005789575.1_2906	SSYYVQNASFVR	100.6	2	1419.68
lcl|NZ_CP011073.1_prot_WP_005789575.1_2906	SSYYVQNASFVR	78.43	2	1419.68
lcl|NZ_CP011073.1_prot_WP_005789575.1_2906	SSYYVQNASFVR	30.65	2	1419.68
lcl|NZ_CP011073.1_prot_WP_005789575.1_2906	SSYYVQNASFVR	50.65	2	1419.68
lcl|NZ_CP011073.1_prot_WP_005789575.1_2906	SSYYVQNASFVR	59.1	2	1419.68
lcl|NZ_CP011073.1_prot_WP_005789575.1_2906	SSYYVQNASFVR	51.61	2	1419.68
lcl|NZ_CP011073.1_prot_WP_005789575.1_2906	SSYYVQNASFVR	100.6	2	1419.68
lcl|NZ_CP011073.1_prot_WP_005789575.1_2906	SSYYVQNASFVR	45.72	2	1419.68
lcl|NZ_CP011073.1_prot_WP_005789575.1_2906	SSYYVQNASFVR	104.4	2	1419.68
lcl|NZ_CP011073.1_prot_WP_005789575.1_2906	SSYYVQNASFVR	76.99	2	1419.68
lcl|NZ_CP011073.1_prot_WP_005789575.1_2906	SSYYVQNASFVR	84.88	2	1419.68
lcl|NZ_CP011073.1_prot_WP_005789575.1_2906	SSYYVQNASFVR	33.32	2	1419.68
lcl|NZ_CP011073.1_prot_WP_005789575.1_2906	SSYYVQNASFVR	100.43	2	1419.68
lcl|NZ_CP011073.1_prot_WP_005789575.1_2906	SSYYVQNASFVR	55.4	3	1419.68
lcl|NZ_CP011073.1_prot_WP_005789575.1_2906	SSYYVQNASFVR	25.59	3	1419.68
lcl|NZ_CP011073.1_prot_WP_005789575.1_2906	SSYYVQNASFVR	84.6	2	1419.68
lcl|NZ_CP011073.1_prot_WP_005789575.1_2906	SSYYVQNASFVR	61.95	2	1419.68
lcl|NZ_CP011073.1_prot_WP_005789575.1_2906	SSYYVQNASFVR	36.49	2	1419.68
lcl|NZ_CP011073.1_prot_WP_005789575.1_2906	SSYYVQNASFVR	42.48	2	1419.68
lcl|NZ_CP011073.1_prot_WP_005789575.1_2906	SSYYVQNASFVR	39.92	2	1419.68
lcl|NZ_CP011073.1_prot_WP_005789575.1_2906	SSYYVQNASFVR	25.69	2	1419.68
lcl|NZ_CP011073.1_prot_WP_005789575.1_2906	SSYYVQNASFVR	89.52	2	1419.68
lcl|NZ_CP011073.1_prot_WP_005789575.1_2906	SSYYVQNASFVR	56.81	2	1419.68
lcl|NZ_CP011073.1_prot_WP_005789575.1_2906	SSYYVQNASFVR	100.62	2	1419.68
lcl|NZ_CP011073.1_prot_WP_005789575.1_2906	SSYYVQNASFVR	74.46	2	1419.68
lcl|NZ_CP011073.1_prot_WP_005789575.1_2906	SSYYVQNASFVR	46.01	2	1419.68
lcl|NZ_CP011073.1_prot_WP_005789575.1_2906	SSYYVQNASFVR	58.83	3	1419.69
lcl|NZ_CP011073.1_prot_WP_005789575.1_2906	SSYYVQNASFVR	76.65	2	1419.69
lcl|NZ_CP011073.1_prot_WP_005789575.1_2906	NDVTGSVMAIDADK	65.98	2	1434.66
lcl|NZ_CP011073.1_prot_WP_005789575.1_2906	NDVTGSVMAIDADK	66.47	2	1434.66
lcl|NZ_CP011073.1_prot_WP_005789575.1_2906	NDVTGSVMAIDADK	99.3	2	1434.66
lcl|NZ_CP011073.1_prot_WP_005789575.1_2906	NDVTGSVMAIDADK	105.68	2	1434.67
lcl|NZ_CP011073.1_prot_WP_005789575.1_2906	NDVTGSVMAIDADK	78.27	2	1434.67
lcl|NZ_CP011073.1_prot_WP_005789575.1_2906	NDVTGSVMAIDADK	59.29	2	1434.67
lcl|NZ_CP011073.1_prot_WP_005789575.1_2906	NDVTGSVMAIDADK	22.87	2	1434.67
lcl|NZ_CP011073.1_prot_WP_005789575.1_2906	NDVTGSVMAIDADK	55.46	2	1434.67
lcl|NZ_CP011073.1_prot_WP_005789575.1_2906	NDVTGSVMAIDADK	59.68	2	1434.67
lcl|NZ_CP011073.1_prot_WP_005789575.1_2906	NDVTGSVMAIDADK	85.96	2	1434.67
lcl|NZ_CP011073.1_prot_WP_005789575.1_2906	NDVTGSVMAIDADK	17.07	3	1434.67
lcl|NZ_CP011073.1_prot_WP_005789575.1_2906	NDVTGSVMAIDADK	54.13	2	1434.67
lcl|NZ_CP011073.1_prot_WP_005789575.1_2906	NDVTGSVMAIDADK	85.77	2	1434.67
lcl|NZ_CP011073.1_prot_WP_005789575.1_2906	NDVTGSVMAIDADK	46.04	2	1434.67
lcl|NZ_CP011073.1_prot_WP_005789575.1_2906	NDVTGSVMAIDADK	54.21	2	1450.66	Oxidation (M)
lcl|NZ_CP011073.1_prot_WP_005789575.1_2906	NDVTGSVMAIDADK	51.24	2	1450.66	Oxidation (M)
lcl|NZ_CP011073.1_prot_WP_005789575.1_2906	NDVTGSVMAIDADK	43.19	2	1450.66	Oxidation (M)
lcl|NZ_CP011073.1_prot_WP_005789575.1_2906	NDVTGSVMAIDADK	14.56	2	1450.66	Oxidation (M)
lcl|NZ_CP011073.1_prot_WP_005789575.1_2906	NDVTGSVMAIDADK	14.47	2	1450.66	Oxidation (M)
lcl|NZ_CP011073.1_prot_WP_005789575.1_2906	NDVTGSVMAIDADK	14.79	2	1450.67	Oxidation (M)
lcl|NZ_CP011073.1_prot_WP_005789575.1_2906	VYATVQNPFVITK	27.84	2	1478.8
lcl|NZ_CP011073.1_prot_WP_005789575.1_2906	VYATVQNPFVITK	39.31	2	1478.8
lcl|NZ_CP011073.1_prot_WP_005789575.1_2906	VYATVQNPFVITK	50.18	2	1478.8
lcl|NZ_CP011073.1_prot_WP_005789575.1_2906	VYATVQNPFVITK	40.08	2	1478.8
lcl|NZ_CP011073.1_prot_WP_005789575.1_2906	VYATVQNPFVITK	17.02	2	1478.8
lcl|NZ_CP011073.1_prot_WP_005789575.1_2906	VYATVQNPFVITK	20.72	2	1478.8
lcl|NZ_CP011073.1_prot_WP_005789575.1_2906	VYATVQNPFVITK	34.54	2	1478.8
lcl|NZ_CP011073.1_prot_WP_005789575.1_2906	VYATVQNPFVITK	25.43	2	1478.81
lcl|NZ_CP011073.1_prot_WP_005789575.1_2906	VYATVQNPFVITK	35.78	2	1478.81
lcl|NZ_CP011073.1_prot_WP_005789575.1_2906	VYATVQNPFVITK	14.89	2	1478.81
lcl|NZ_CP011073.1_prot_WP_005789575.1_2906	VYATVQNPFVITK	20.63	2	1478.81
lcl|NZ_CP011073.1_prot_WP_005789575.1_2906	VYATVQNPFVITK	37.5	2	1478.81
lcl|NZ_CP011073.1_prot_WP_005789575.1_2906	VYATVQNPFVITK	15.84	2	1478.81
lcl|NZ_CP011073.1_prot_WP_005789575.1_2906	VYATVQNPFVITK	21.91	2	1478.81
lcl|NZ_CP011073.1_prot_WP_005789575.1_2906	VYATVQNPFVITK	24.08	2	1478.81
lcl|NZ_CP011073.1_prot_WP_005789575.1_2906	VYATVQNPFVITK	20.8	2	1478.81
lcl|NZ_CP011073.1_prot_WP_005789575.1_2906	VYATVQNPFVITK	22.33	2	1478.81
lcl|NZ_CP011073.1_prot_WP_005789575.1_2906	VYATVQNPFVITK	16.36	2	1478.81
lcl|NZ_CP011073.1_prot_WP_005789575.1_2906	VYATVQNPFVITK	16.7	2	1478.81
lcl|NZ_CP011073.1_prot_WP_005789575.1_2906	VYATVQNPFVITK	16.26	2	1478.81
lcl|NZ_CP011073.1_prot_WP_005789575.1_2906	VYATVQNPFVITK	21.44	2	1478.81
lcl|NZ_CP011073.1_prot_WP_005789575.1_2906	VYATVQNPFVITK	20.18	2	1478.81
lcl|NZ_CP011073.1_prot_WP_005789575.1_2906	VYATVQNPFVITK	22.83	2	1478.81
lcl|NZ_CP011073.1_prot_WP_005789575.1_2906	VYATVQNPFVITK	17.21	2	1478.81
lcl|NZ_CP011073.1_prot_WP_005789575.1_2906	VYATVQNPFVITK	19.51	2	1478.81
lcl|NZ_CP011073.1_prot_WP_005789575.1_2906	VYATVQNPFVITK	31.25	2	1478.81
lcl|NZ_CP011073.1_prot_WP_005789575.1_2906	VYATVQNPFVITK	26.03	2	1478.81
lcl|NZ_CP011073.1_prot_WP_005789575.1_2906	VYATVQNPFVITK	44.74	2	1478.81
lcl|NZ_CP011073.1_prot_WP_005789575.1_2906	VYATVQNPFVITK	13.05	2	1478.81
lcl|NZ_CP011073.1_prot_WP_005789575.1_2906	VYATVQNPFVITK	28.96	2	1478.81
lcl|NZ_CP011073.1_prot_WP_005789575.1_2906	VYATVQNPFVITK	13.02	2	1478.81
lcl|NZ_CP011073.1_prot_WP_005789575.1_2906	VYATVQNPFVITK	17.37	3	1478.81
lcl|NZ_CP011073.1_prot_WP_005789575.1_2906	VYATVQNPFVITK	62.47	2	1478.81
lcl|NZ_CP011073.1_prot_WP_005789575.1_2906	VYATVQNPFVITK	31.56	2	1478.81
lcl|NZ_CP011073.1_prot_WP_005789575.1_2906	VYATVQNPFVITK	37.75	3	1478.81
lcl|NZ_CP011073.1_prot_WP_005789575.1_2906	VYATVQNPFVITK	53.97	2	1478.81
lcl|NZ_CP011073.1_prot_WP_005789575.1_2906	VYATVQNPFVITK	80.86	2	1478.81
lcl|NZ_CP011073.1_prot_WP_005789575.1_2906	VYATVQNPFVITK	25.75	2	1478.81
lcl|NZ_CP011073.1_prot_WP_005789575.1_2906	VYATVQNPFVITK	18.75	2	1478.81
lcl|NZ_CP011073.1_prot_WP_005789575.1_2906	VYATVQNPFVITK	29.75	3	1478.81
lcl|NZ_CP011073.1_prot_WP_005789575.1_2906	VYATVQNPFVITK	57.8	2	1478.81
lcl|NZ_CP011073.1_prot_WP_005789575.1_2906	VYATVQNPFVITK	40.14	2	1478.81
lcl|NZ_CP011073.1_prot_WP_005789575.1_2906	VYATVQNPFVITK	28.32	2	1478.81
lcl|NZ_CP011073.1_prot_WP_005789575.1_2906	VYATVQNPFVITK	20.93	3	1478.81
lcl|NZ_CP011073.1_prot_WP_005789575.1_2906	VYATVQNPFVITK	32.96	2	1478.81
lcl|NZ_CP011073.1_prot_WP_005789575.1_2906	VYATVQNPFVITK	54.92	2	1478.81
lcl|NZ_CP011073.1_prot_WP_005789575.1_2906	VYATVQNPFVITK	28.86	2	1478.81
lcl|NZ_CP011073.1_prot_WP_005789575.1_2906	VYATVQNPFVITK	61.84	2	1478.81
lcl|NZ_CP011073.1_prot_WP_005789575.1_2906	VYATVQNPFVITK	23.44	2	1478.81
lcl|NZ_CP011073.1_prot_WP_005789575.1_2906	VYATVQNPFVITK	30.46	2	1478.81
lcl|NZ_CP011073.1_prot_WP_005789575.1_2906	VYATVQNPFVITK	31.35	2	1478.81
lcl|NZ_CP011073.1_prot_WP_005789575.1_2906	VYATVQNPFVITK	21.01	2	1478.81
lcl|NZ_CP011073.1_prot_WP_005789575.1_2906	VYATVQNPFVITK	48.42	2	1478.81
lcl|NZ_CP011073.1_prot_WP_005789575.1_2906	VYATVQNPFVITK	26.45	2	1478.81
lcl|NZ_CP011073.1_prot_WP_005789575.1_2906	VYATVQNPFVITK	22.48	2	1478.81
lcl|NZ_CP011073.1_prot_WP_005789575.1_2906	VYATVQNPFVITK	89.79	2	1478.81
lcl|NZ_CP011073.1_prot_WP_005789575.1_2906	VYATVQNPFVITK	66.26	2	1478.81
lcl|NZ_CP011073.1_prot_WP_005789575.1_2906	VYATVQNPFVITK	57.79	2	1478.81
lcl|NZ_CP011073.1_prot_WP_005789575.1_2906	VYATVQNPFVITK	42.8	2	1478.81
lcl|NZ_CP011073.1_prot_WP_005789575.1_2906	VYATVQNPFVITK	53.45	2	1478.81
lcl|NZ_CP011073.1_prot_WP_005789575.1_2906	VYATVQNPFVITK	49.96	2	1478.82
lcl|NZ_CP011073.1_prot_WP_005789575.1_2906	VYATVQNPFVITK	43.44	2	1478.82
lcl|NZ_CP011073.1_prot_WP_005789575.1_2906	VYATVQNPFVITK	17.41	2	1478.82
lcl|NZ_CP011073.1_prot_WP_005789575.1_2906	VYATVQNPFVITK	87.12	2	1478.82
lcl|NZ_CP011073.1_prot_WP_005789575.1_2906	VYATVQNPFVITK	67.76	2	1478.82
lcl|NZ_CP011073.1_prot_WP_005789575.1_2906	VYATVQNPFVITK	39.49	2	1478.82
lcl|NZ_CP011073.1_prot_WP_005789575.1_2906	VYATVQNPFVITK	80.47	2	1478.82
lcl|NZ_CP011073.1_prot_WP_005789575.1_2906	VYATVQNPFVITK	89.49	2	1478.82
lcl|NZ_CP011073.1_prot_WP_005789575.1_2906	VYATVQNPFVITK	65.98	2	1478.82
lcl|NZ_CP011073.1_prot_WP_005789575.1_2906	VYATVQNPFVITK	68.63	2	1478.82
lcl|NZ_CP011073.1_prot_WP_005789575.1_2906	VYATVQNPFVITK	15.82	3	1478.82
lcl|NZ_CP011073.1_prot_WP_005789575.1_2906	VYATVQNPFVITK	15.54	2	1478.82
lcl|NZ_CP011073.1_prot_WP_005789575.1_2906	VYATVQNPFVITK	21.88	3	1478.82
lcl|NZ_CP011073.1_prot_WP_005789575.1_2906	VYATVQNPFVITK	29.38	2	1478.82
lcl|NZ_CP011073.1_prot_WP_005789575.1_2906	VYATVQNPFVITK	91.74	2	1478.82
lcl|NZ_CP011073.1_prot_WP_005789575.1_2906	VYATVQNPFVITK	27.06	2	1478.82
lcl|NZ_CP011073.1_prot_WP_005789575.1_2906	VYATVQNPFVITK	91.96	2	1478.82
lcl|NZ_CP011073.1_prot_WP_005789575.1_2906	VYATVQNPFVITK	96.33	2	1478.82
lcl|NZ_CP011073.1_prot_WP_005789575.1_2906	VYATVQNPFVITK	29.47	3	1478.82
lcl|NZ_CP011073.1_prot_WP_005789575.1_2906	VYATVQNPFVITK	13.99	3	1478.82
lcl|NZ_CP011073.1_prot_WP_005789575.1_2906	VYATVQNPFVITK	38.62	2	1478.82
lcl|NZ_CP011073.1_prot_WP_005789575.1_2906	VYATVQNPFVITK	59.14	2	1478.82
lcl|NZ_CP011073.1_prot_WP_005789575.1_2906	VYATVQNPFVITK	83.25	2	1478.82
lcl|NZ_CP011073.1_prot_WP_005789575.1_2906	VYATVQNPFVITK	91.68	2	1478.82
lcl|NZ_CP011073.1_prot_WP_005789575.1_2906	VYATVQNPFVITK	81.6	2	1478.82
lcl|NZ_CP011073.1_prot_WP_005789575.1_2906	VYATVQNPFVITK	93.79	2	1478.82
lcl|NZ_CP011073.1_prot_WP_005789575.1_2906	VYATVQNPFVITK	42.46	2	1478.82
lcl|NZ_CP011073.1_prot_WP_005789575.1_2906	VYATVQNPFVITK	20.31	3	1478.82
lcl|NZ_CP011073.1_prot_WP_005789575.1_2906	VYATVQNPFVITK	80.44	2	1478.82
lcl|NZ_CP011073.1_prot_WP_005789575.1_2906	VYATVQNPFVITK	63.97	2	1478.82
lcl|NZ_CP011073.1_prot_WP_005789575.1_2906	DSTGEPVIGANVVVK	15.48	2	1483.79
lcl|NZ_CP011073.1_prot_WP_005789575.1_2906	DSTGEPVIGANVVVK	86.97	2	1483.79
lcl|NZ_CP011073.1_prot_WP_005789575.1_2906	DSTGEPVIGANVVVK	65.78	2	1483.79
lcl|NZ_CP011073.1_prot_WP_005789575.1_2906	DSTGEPVIGANVVVK	29.28	3	1483.79
lcl|NZ_CP011073.1_prot_WP_005789575.1_2906	DSTGEPVIGANVVVK	68.7	2	1483.79
lcl|NZ_CP011073.1_prot_WP_005789575.1_2906	DSTGEPVIGANVVVK	18.18	2	1483.79
lcl|NZ_CP011073.1_prot_WP_005789575.1_2906	DSTGEPVIGANVVVK	20.85	2	1483.79
lcl|NZ_CP011073.1_prot_WP_005789575.1_2906	DSTGEPVIGANVVVK	34.06	3	1483.79
lcl|NZ_CP011073.1_prot_WP_005789575.1_2906	DSTGEPVIGANVVVK	64.79	2	1483.79
lcl|NZ_CP011073.1_prot_WP_005789575.1_2906	DSTGEPVIGANVVVK	18.53	2	1483.79
lcl|NZ_CP011073.1_prot_WP_005789575.1_2906	DSTGEPVIGANVVVK	19.27	3	1483.79
lcl|NZ_CP011073.1_prot_WP_005789575.1_2906	DSTGEPVIGANVVVK	67.29	2	1483.79
lcl|NZ_CP011073.1_prot_WP_005789575.1_2906	DSTGEPVIGANVVVK	15.18	2	1483.79
lcl|NZ_CP011073.1_prot_WP_005789575.1_2906	DSTGEPVIGANVVVK	66.21	2	1483.79
lcl|NZ_CP011073.1_prot_WP_005789575.1_2906	DSTGEPVIGANVVVK	44.86	2	1483.79
lcl|NZ_CP011073.1_prot_WP_005789575.1_2906	DSTGEPVIGANVVVK	82.36	2	1483.79
lcl|NZ_CP011073.1_prot_WP_005789575.1_2906	DSTGEPVIGANVVVK	63.3	2	1483.79
lcl|NZ_CP011073.1_prot_WP_005789575.1_2906	DSTGEPVIGANVVVK	81.16	2	1483.79
lcl|NZ_CP011073.1_prot_WP_005789575.1_2906	DSTGEPVIGANVVVK	19.72	2	1483.79
lcl|NZ_CP011073.1_prot_WP_005789575.1_2906	DSTGEPVIGANVVVK	41.66	3	1483.79
lcl|NZ_CP011073.1_prot_WP_005789575.1_2906	DSTGEPVIGANVVVK	51.04	2	1483.79
lcl|NZ_CP011073.1_prot_WP_005789575.1_2906	DSTGEPVIGANVVVK	72.61	2	1483.79
lcl|NZ_CP011073.1_prot_WP_005789575.1_2906	DSTGEPVIGANVVVK	36	2	1483.79
lcl|NZ_CP011073.1_prot_WP_005789575.1_2906	DSTGEPVIGANVVVK	30.84	2	1483.79
lcl|NZ_CP011073.1_prot_WP_005789575.1_2906	DSTGEPVIGANVVVK	54.69	2	1483.79
lcl|NZ_CP011073.1_prot_WP_005789575.1_2906	DSTGEPVIGANVVVK	88.25	2	1483.79
lcl|NZ_CP011073.1_prot_WP_005789575.1_2906	DSTGEPVIGANVVVK	69.12	2	1483.79
lcl|NZ_CP011073.1_prot_WP_005789575.1_2906	DSTGEPVIGANVVVK	83.95	2	1483.79
lcl|NZ_CP011073.1_prot_WP_005789575.1_2906	DSTGEPVIGANVVVK	79.25	2	1483.79
lcl|NZ_CP011073.1_prot_WP_005789575.1_2906	DSTGEPVIGANVVVK	39.5	2	1483.79
lcl|NZ_CP011073.1_prot_WP_005789575.1_2906	DSTGEPVIGANVVVK	49.26	2	1483.79
lcl|NZ_CP011073.1_prot_WP_005789575.1_2906	DSTGEPVIGANVVVK	51.68	2	1483.79
lcl|NZ_CP011073.1_prot_WP_005789575.1_2906	DSTGEPVIGANVVVK	75.13	2	1483.79
lcl|NZ_CP011073.1_prot_WP_005789575.1_2906	DSTGEPVIGANVVVK	73.92	2	1483.79
lcl|NZ_CP011073.1_prot_WP_005789575.1_2906	DSTGEPVIGANVVVK	45.54	2	1483.79
lcl|NZ_CP011073.1_prot_WP_005789575.1_2906	DSTGEPVIGANVVVK	75.67	2	1483.79
lcl|NZ_CP011073.1_prot_WP_005789575.1_2906	DSTGEPVIGANVVVK	68.89	2	1483.8
lcl|NZ_CP011073.1_prot_WP_005789575.1_2906	SNTVDVMKAEDFR	44.27	2	1510.7
lcl|NZ_CP011073.1_prot_WP_005789575.1_2906	SNTVDVMKAEDFR	24.45	2	1510.71
lcl|NZ_CP011073.1_prot_WP_005789575.1_2906	SNTVDVMKAEDFR	55.49	2	1510.71
lcl|NZ_CP011073.1_prot_WP_005789575.1_2906	SNTVDVMKAEDFR	25.36	2	1510.71
lcl|NZ_CP011073.1_prot_WP_005789575.1_2906	SNTVDVMKAEDFR	17.75	3	1510.71
lcl|NZ_CP011073.1_prot_WP_005789575.1_2906	SNTVDVMKAEDFR	32.66	2	1510.71
lcl|NZ_CP011073.1_prot_WP_005789575.1_2906	SNTVDVMKAEDFR	15.95	2	1510.71
lcl|NZ_CP011073.1_prot_WP_005789575.1_2906	SNTVDVMKAEDFR	37.74	2	1510.71
lcl|NZ_CP011073.1_prot_WP_005789575.1_2906	SNTVDVMKAEDFR	24.73	3	1510.71
lcl|NZ_CP011073.1_prot_WP_005789575.1_2906	SNTVDVMKAEDFR	16.56	3	1510.71
lcl|NZ_CP011073.1_prot_WP_005789575.1_2906	SNTVDVMKAEDFR	19.85	2	1510.71
lcl|NZ_CP011073.1_prot_WP_005789575.1_2906	SNTVDVMKAEDFR	29.63	2	1510.71
lcl|NZ_CP011073.1_prot_WP_005789575.1_2906	SNTVDVMKAEDFR	49.32	3	1510.71
lcl|NZ_CP011073.1_prot_WP_005789575.1_2906	SNTVDVMKAEDFR	64.29	2	1510.71
lcl|NZ_CP011073.1_prot_WP_005789575.1_2906	SNTVDVMKAEDFR	21.39	3	1510.71
lcl|NZ_CP011073.1_prot_WP_005789575.1_2906	SNTVDVMKAEDFR	18.13	3	1510.71
lcl|NZ_CP011073.1_prot_WP_005789575.1_2906	SNTVDVMKAEDFR	61.14	3	1510.71
lcl|NZ_CP011073.1_prot_WP_005789575.1_2906	SNTVDVMKAEDFR	74.41	2	1510.71
lcl|NZ_CP011073.1_prot_WP_005789575.1_2906	SNTVDVMKAEDFR	61.5	2	1510.71
lcl|NZ_CP011073.1_prot_WP_005789575.1_2906	VKVDYSGTFSISTK	21.99	2	1530.79
lcl|NZ_CP011073.1_prot_WP_005789575.1_2906	VKVDYSGTFSISTK	18.9	3	1530.79
lcl|NZ_CP011073.1_prot_WP_005789575.1_2906	VKVDYSGTFSISTK	30	3	1530.79
lcl|NZ_CP011073.1_prot_WP_005789575.1_2906	VKVDYSGTFSISTK	21.52	3	1530.79
lcl|NZ_CP011073.1_prot_WP_005789575.1_2906	VKVDYSGTFSISTK	19.04	3	1530.79
lcl|NZ_CP011073.1_prot_WP_005789575.1_2906	VKVDYSGTFSISTK	32.51	3	1530.79
lcl|NZ_CP011073.1_prot_WP_005789575.1_2906	VKVDYSGTFSISTK	38.51	2	1530.79
lcl|NZ_CP011073.1_prot_WP_005789575.1_2906	VKVDYSGTFSISTK	26.61	3	1530.79
lcl|NZ_CP011073.1_prot_WP_005789575.1_2906	VKVDYSGTFSISTK	24.09	3	1530.79
lcl|NZ_CP011073.1_prot_WP_005789575.1_2906	VKVDYSGTFSISTK	25.06	3	1530.79
lcl|NZ_CP011073.1_prot_WP_005789575.1_2906	VKVDYSGTFSISTK	34.06	3	1530.79
lcl|NZ_CP011073.1_prot_WP_005789575.1_2906	VKVDYSGTFSISTK	18.7	2	1530.79
lcl|NZ_CP011073.1_prot_WP_005789575.1_2906	VKVDYSGTFSISTK	19	3	1530.79
lcl|NZ_CP011073.1_prot_WP_005789575.1_2906	VKVDYSGTFSISTK	16.88	2	1530.79
lcl|NZ_CP011073.1_prot_WP_005789575.1_2906	VKVDYSGTFSISTK	13.36	2	1530.79
lcl|NZ_CP011073.1_prot_WP_005789575.1_2906	VKVDYSGTFSISTK	44.31	3	1530.79
lcl|NZ_CP011073.1_prot_WP_005789575.1_2906	VKVDYSGTFSISTK	26.56	3	1530.79
lcl|NZ_CP011073.1_prot_WP_005789575.1_2906	VKVDYSGTFSISTK	14.29	3	1530.79
lcl|NZ_CP011073.1_prot_WP_005789575.1_2906	VKVDYSGTFSISTK	28.98	3	1530.79
lcl|NZ_CP011073.1_prot_WP_005789575.1_2906	VKVDYSGTFSISTK	23.03	2	1530.79
lcl|NZ_CP011073.1_prot_WP_005789575.1_2906	VKVDYSGTFSISTK	15.77	2	1530.79
lcl|NZ_CP011073.1_prot_WP_005789575.1_2906	VKVDYSGTFSISTK	29.42	3	1530.79
lcl|NZ_CP011073.1_prot_WP_005789575.1_2906	VKVDYSGTFSISTK	19.77	3	1530.79
lcl|NZ_CP011073.1_prot_WP_005789575.1_2906	VKVDYSGTFSISTK	24.31	3	1530.79
lcl|NZ_CP011073.1_prot_WP_005789575.1_2906	VKVDYSGTFSISTK	23.82	3	1530.79
lcl|NZ_CP011073.1_prot_WP_005789575.1_2906	VKVDYSGTFSISTK	34.48	3	1530.79
lcl|NZ_CP011073.1_prot_WP_005789575.1_2906	VKVDYSGTFSISTK	16.88	3	1530.79
lcl|NZ_CP011073.1_prot_WP_005789575.1_2906	VKVDYSGTFSISTK	20.5	3	1530.79
lcl|NZ_CP011073.1_prot_WP_005789575.1_2906	VKVDYSGTFSISTK	16.44	2	1530.79
lcl|NZ_CP011073.1_prot_WP_005789575.1_2906	VKVDYSGTFSISTK	34.64	3	1530.79
lcl|NZ_CP011073.1_prot_WP_005789575.1_2906	VKVDYSGTFSISTK	15.52	2	1530.79
lcl|NZ_CP011073.1_prot_WP_005789575.1_2906	VKVDYSGTFSISTK	28.7	2	1530.79
lcl|NZ_CP011073.1_prot_WP_005789575.1_2906	VKVDYSGTFSISTK	25.62	2	1530.79
lcl|NZ_CP011073.1_prot_WP_005789575.1_2906	VKVDYSGTFSISTK	14.95	3	1530.79
lcl|NZ_CP011073.1_prot_WP_005789575.1_2906	VKVDYSGTFSISTK	13.45	2	1530.79
lcl|NZ_CP011073.1_prot_WP_005789575.1_2906	VKVDYSGTFSISTK	33.56	3	1530.79
lcl|NZ_CP011073.1_prot_WP_005789575.1_2906	VKVDYSGTFSISTK	34.78	3	1530.79
lcl|NZ_CP011073.1_prot_WP_005789575.1_2906	VKVDYSGTFSISTK	30.63	3	1530.79
lcl|NZ_CP011073.1_prot_WP_005789575.1_2906	VKVDYSGTFSISTK	16.7	3	1530.79
lcl|NZ_CP011073.1_prot_WP_005789575.1_2906	VKVDYSGTFSISTK	14.92	3	1530.79
lcl|NZ_CP011073.1_prot_WP_005789575.1_2906	VKVDYSGTFSISTK	22.46	3	1530.79
lcl|NZ_CP011073.1_prot_WP_005789575.1_2906	VKVDYSGTFSISTK	32.1	3	1530.79
lcl|NZ_CP011073.1_prot_WP_005789575.1_2906	VKVDYSGTFSISTK	25.23	3	1530.79
lcl|NZ_CP011073.1_prot_WP_005789575.1_2906	VKVDYSGTFSISTK	41.92	3	1530.79
lcl|NZ_CP011073.1_prot_WP_005789575.1_2906	VKVDYSGTFSISTK	30.15	3	1530.79
lcl|NZ_CP011073.1_prot_WP_005789575.1_2906	VKVDYSGTFSISTK	14.76	3	1530.79
lcl|NZ_CP011073.1_prot_WP_005789575.1_2906	VKVDYSGTFSISTK	13.34	3	1530.79
lcl|NZ_CP011073.1_prot_WP_005789575.1_2906	VKVDYSGTFSISTK	41.39	3	1530.79
lcl|NZ_CP011073.1_prot_WP_005789575.1_2906	VKVDYSGTFSISTK	41.49	3	1530.79
lcl|NZ_CP011073.1_prot_WP_005789575.1_2906	VKVDYSGTFSISTK	24.69	3	1530.79
lcl|NZ_CP011073.1_prot_WP_005789575.1_2906	VKVDYSGTFSISTK	15.69	2	1530.79
lcl|NZ_CP011073.1_prot_WP_005789575.1_2906	VKVDYSGTFSISTK	30.2	3	1530.79
lcl|NZ_CP011073.1_prot_WP_005789575.1_2906	VKVDYSGTFSISTK	49.28	3	1530.79
lcl|NZ_CP011073.1_prot_WP_005789575.1_2906	VKVDYSGTFSISTK	16.79	3	1530.79
lcl|NZ_CP011073.1_prot_WP_005789575.1_2906	VKVDYSGTFSISTK	16.49	3	1530.79
lcl|NZ_CP011073.1_prot_WP_005789575.1_2906	VKVDYSGTFSISTK	25.56	3	1530.79
lcl|NZ_CP011073.1_prot_WP_005789575.1_2906	VKVDYSGTFSISTK	25.63	2	1530.79
lcl|NZ_CP011073.1_prot_WP_005789575.1_2906	VKVDYSGTFSISTK	13.29	2	1530.79
lcl|NZ_CP011073.1_prot_WP_005789575.1_2906	VKVDYSGTFSISTK	17.46	2	1530.79
lcl|NZ_CP011073.1_prot_WP_005789575.1_2906	VKVDYSGTFSISTK	36.32	3	1530.79
lcl|NZ_CP011073.1_prot_WP_005789575.1_2906	VKVDYSGTFSISTK	22.83	3	1530.79
lcl|NZ_CP011073.1_prot_WP_005789575.1_2906	VKVDYSGTFSISTK	38.53	2	1530.79
lcl|NZ_CP011073.1_prot_WP_005789575.1_2906	VKVDYSGTFSISTK	34.88	3	1530.79
lcl|NZ_CP011073.1_prot_WP_005789575.1_2906	VKVDYSGTFSISTK	28.53	3	1530.79
lcl|NZ_CP011073.1_prot_WP_005789575.1_2906	VKVDYSGTFSISTK	49.37	3	1530.79
lcl|NZ_CP011073.1_prot_WP_005789575.1_2906	VKVDYSGTFSISTK	18.93	2	1530.79
lcl|NZ_CP011073.1_prot_WP_005789575.1_2906	VKVDYSGTFSISTK	22.46	3	1530.79
lcl|NZ_CP011073.1_prot_WP_005789575.1_2906	VKVDYSGTFSISTK	44.74	3	1530.79
lcl|NZ_CP011073.1_prot_WP_005789575.1_2906	VKVDYSGTFSISTK	26.25	3	1530.79
lcl|NZ_CP011073.1_prot_WP_005789575.1_2906	VKVDYSGTFSISTK	13.24	3	1530.79
lcl|NZ_CP011073.1_prot_WP_005789575.1_2906	VKVDYSGTFSISTK	31.28	3	1530.79
lcl|NZ_CP011073.1_prot_WP_005789575.1_2906	VKVDYSGTFSISTK	27.74	3	1530.79
lcl|NZ_CP011073.1_prot_WP_005789575.1_2906	VKVDYSGTFSISTK	21.18	3	1530.79
lcl|NZ_CP011073.1_prot_WP_005789575.1_2906	VKVDYSGTFSISTK	16.22	2	1530.79
lcl|NZ_CP011073.1_prot_WP_005789575.1_2906	VKVDYSGTFSISTK	23.93	3	1530.79
lcl|NZ_CP011073.1_prot_WP_005789575.1_2906	VKVDYSGTFSISTK	36.2	3	1530.79
lcl|NZ_CP011073.1_prot_WP_005789575.1_2906	VKVDYSGTFSISTK	29.18	3	1530.79
lcl|NZ_CP011073.1_prot_WP_005789575.1_2906	VKVDYSGTFSISTK	33.99	3	1530.79
lcl|NZ_CP011073.1_prot_WP_005789575.1_2906	VKVDYSGTFSISTK	32.79	2	1530.79
lcl|NZ_CP011073.1_prot_WP_005789575.1_2906	VKVDYSGTFSISTK	17.06	3	1530.79
lcl|NZ_CP011073.1_prot_WP_005789575.1_2906	VKVDYSGTFSISTK	35.72	3	1530.79
lcl|NZ_CP011073.1_prot_WP_005789575.1_2906	VKVDYSGTFSISTK	16.04	3	1530.79
lcl|NZ_CP011073.1_prot_WP_005789575.1_2906	VKVDYSGTFSISTK	31.4	3	1530.79
lcl|NZ_CP011073.1_prot_WP_005789575.1_2906	VKVDYSGTFSISTK	35.35	3	1530.79
lcl|NZ_CP011073.1_prot_WP_005789575.1_2906	VKVDYSGTFSISTK	26.28	3	1530.79
lcl|NZ_CP011073.1_prot_WP_005789575.1_2906	VKVDYSGTFSISTK	23.47	3	1530.79
lcl|NZ_CP011073.1_prot_WP_005789575.1_2906	VKVDYSGTFSISTK	26.08	3	1530.79
lcl|NZ_CP011073.1_prot_WP_005789575.1_2906	VKVDYSGTFSISTK	18.36	3	1530.79
lcl|NZ_CP011073.1_prot_WP_005789575.1_2906	VKVDYSGTFSISTK	24.47	2	1530.79
lcl|NZ_CP011073.1_prot_WP_005789575.1_2906	VKVDYSGTFSISTK	36.35	3	1530.79
lcl|NZ_CP011073.1_prot_WP_005789575.1_2906	VKVDYSGTFSISTK	28.98	3	1530.79
lcl|NZ_CP011073.1_prot_WP_005789575.1_2906	VKVDYSGTFSISTK	33.36	3	1530.79
lcl|NZ_CP011073.1_prot_WP_005789575.1_2906	VKVDYSGTFSISTK	22.36	3	1530.79
lcl|NZ_CP011073.1_prot_WP_005789575.1_2906	VKVDYSGTFSISTK	28.64	3	1530.79
lcl|NZ_CP011073.1_prot_WP_005789575.1_2906	VKVDYSGTFSISTK	44.44	3	1530.79
lcl|NZ_CP011073.1_prot_WP_005789575.1_2906	VKVDYSGTFSISTK	18.65	3	1530.79
lcl|NZ_CP011073.1_prot_WP_005789575.1_2906	VKVDYSGTFSISTK	20.29	3	1530.79
lcl|NZ_CP011073.1_prot_WP_005789575.1_2906	VKVDYSGTFSISTK	22.71	3	1530.79
lcl|NZ_CP011073.1_prot_WP_005789575.1_2906	VKVDYSGTFSISTK	39.61	3	1530.79
lcl|NZ_CP011073.1_prot_WP_005789575.1_2906	VKVDYSGTFSISTK	30.78	3	1530.79
lcl|NZ_CP011073.1_prot_WP_005789575.1_2906	VKVDYSGTFSISTK	41.46	3	1530.79
lcl|NZ_CP011073.1_prot_WP_005789575.1_2906	VKVDYSGTFSISTK	15.04	2	1530.79
lcl|NZ_CP011073.1_prot_WP_005789575.1_2906	VKVDYSGTFSISTK	31.13	3	1530.79
lcl|NZ_CP011073.1_prot_WP_005789575.1_2906	VKVDYSGTFSISTK	21.4	3	1530.79
lcl|NZ_CP011073.1_prot_WP_005789575.1_2906	VKVDYSGTFSISTK	22.54	3	1530.79
lcl|NZ_CP011073.1_prot_WP_005789575.1_2906	VKVDYSGTFSISTK	20.74	3	1530.79
lcl|NZ_CP011073.1_prot_WP_005789575.1_2906	VKVDYSGTFSISTK	34.2	3	1530.8
lcl|NZ_CP011073.1_prot_WP_005789575.1_2906	VKVDYSGTFSISTK	19.11	2	1530.8
lcl|NZ_CP011073.1_prot_WP_005789575.1_2906	VKVDYSGTFSISTK	18.93	3	1530.8
lcl|NZ_CP011073.1_prot_WP_005789575.1_2906	VKVDYSGTFSISTK	29.16	3	1530.8
lcl|NZ_CP011073.1_prot_WP_005789575.1_2906	VKVDYSGTFSISTK	25.93	3	1530.8
lcl|NZ_CP011073.1_prot_WP_005789575.1_2906	VKVDYSGTFSISTK	29.02	3	1530.8
lcl|NZ_CP011073.1_prot_WP_005789575.1_2906	VKVDYSGTFSISTK	29.04	3	1530.8
lcl|NZ_CP011073.1_prot_WP_005789575.1_2906	VKVDYSGTFSISTK	22.82	3	1530.8
lcl|NZ_CP011073.1_prot_WP_005789575.1_2906	VKVDYSGTFSISTK	49.81	3	1530.8
lcl|NZ_CP011073.1_prot_WP_005789575.1_2906	VKVDYSGTFSISTK	18.1	3	1530.8
lcl|NZ_CP011073.1_prot_WP_005789575.1_2906	VKVDYSGTFSISTK	30.9	3	1530.8
lcl|NZ_CP011073.1_prot_WP_005789575.1_2906	VKVDYSGTFSISTK	21.92	2	1530.8
lcl|NZ_CP011073.1_prot_WP_005789575.1_2906	VKVDYSGTFSISTK	29.34	3	1530.8
lcl|NZ_CP011073.1_prot_WP_005789575.1_2906	VKVDYSGTFSISTK	46.63	2	1530.8
lcl|NZ_CP011073.1_prot_WP_005789575.1_2906	VKVDYSGTFSISTK	18.82	2	1530.8
lcl|NZ_CP011073.1_prot_WP_005789575.1_2906	VKVDYSGTFSISTK	27.96	2	1530.8
lcl|NZ_CP011073.1_prot_WP_005789575.1_2906	VKVDYSGTFSISTK	41.75	3	1530.8
lcl|NZ_CP011073.1_prot_WP_005789575.1_2906	VKVDYSGTFSISTK	15.57	2	1530.8
lcl|NZ_CP011073.1_prot_WP_005789575.1_2906	VKVDYSGTFSISTK	17.06	3	1530.8
lcl|NZ_CP011073.1_prot_WP_005789575.1_2906	VKVDYSGTFSISTK	26.52	3	1530.8
lcl|NZ_CP011073.1_prot_WP_005789575.1_2906	VKVDYSGTFSISTK	31.47	3	1530.8
lcl|NZ_CP011073.1_prot_WP_005789575.1_2906	VKVDYSGTFSISTK	19.32	3	1530.8
lcl|NZ_CP011073.1_prot_WP_005789575.1_2906	VKVDYSGTFSISTK	26.18	2	1530.8
lcl|NZ_CP011073.1_prot_WP_005789575.1_2906	VKVDYSGTFSISTK	14.42	3	1530.8
lcl|NZ_CP011073.1_prot_WP_005789575.1_2906	VKVDYSGTFSISTK	17.21	3	1530.8
lcl|NZ_CP011073.1_prot_WP_005789575.1_2906	VKVDYSGTFSISTK	20.65	3	1530.8
lcl|NZ_CP011073.1_prot_WP_005789575.1_2906	VKVDYSGTFSISTK	21.27	2	1530.8
lcl|NZ_CP011073.1_prot_WP_005789575.1_2906	VKVDYSGTFSISTK	20.67	3	1530.8
lcl|NZ_CP011073.1_prot_WP_005789575.1_2906	VKVDYSGTFSISTK	18.65	2	1530.8
lcl|NZ_CP011073.1_prot_WP_005789575.1_2906	VKVDYSGTFSISTK	37.45	3	1530.8
lcl|NZ_CP011073.1_prot_WP_005789575.1_2906	VKVDYSGTFSISTK	34.29	3	1530.8
lcl|NZ_CP011073.1_prot_WP_005789575.1_2906	VKVDYSGTFSISTK	40.99	3	1530.8
lcl|NZ_CP011073.1_prot_WP_005789575.1_2906	VKVDYSGTFSISTK	32.41	3	1530.8
lcl|NZ_CP011073.1_prot_WP_005789575.1_2906	VKVDYSGTFSISTK	44.47	3	1530.8
lcl|NZ_CP011073.1_prot_WP_005789575.1_2906	VKVDYSGTFSISTK	17.17	3	1530.8
lcl|NZ_CP011073.1_prot_WP_005789575.1_2906	VKVDYSGTFSISTK	29.44	3	1530.8
lcl|NZ_CP011073.1_prot_WP_005789575.1_2906	VKVDYSGTFSISTK	35.62	2	1530.8
lcl|NZ_CP011073.1_prot_WP_005789575.1_2906	VKVDYSGTFSISTK	33.5	3	1530.8
lcl|NZ_CP011073.1_prot_WP_005789575.1_2906	VKVDYSGTFSISTK	37.79	3	1530.8
lcl|NZ_CP011073.1_prot_WP_005789575.1_2906	VKVDYSGTFSISTK	20.36	3	1530.8
lcl|NZ_CP011073.1_prot_WP_005789575.1_2906	VKVDYSGTFSISTK	32.87	3	1530.8
lcl|NZ_CP011073.1_prot_WP_005789575.1_2906	VKVDYSGTFSISTK	39.44	3	1530.8
lcl|NZ_CP011073.1_prot_WP_005789575.1_2906	VKVDYSGTFSISTK	29.58	3	1530.8
lcl|NZ_CP011073.1_prot_WP_005789575.1_2906	VKVDYSGTFSISTK	38.58	3	1530.8
lcl|NZ_CP011073.1_prot_WP_005789575.1_2906	VKVDYSGTFSISTK	49.71	3	1530.8
lcl|NZ_CP011073.1_prot_WP_005789575.1_2906	VKVDYSGTFSISTK	31.81	3	1530.8
lcl|NZ_CP011073.1_prot_WP_005789575.1_2906	VKVDYSGTFSISTK	14.93	3	1530.8
lcl|NZ_CP011073.1_prot_WP_005789575.1_2906	VKVDYSGTFSISTK	14.72	3	1530.8
lcl|NZ_CP011073.1_prot_WP_005789575.1_2906	VKVDYSGTFSISTK	27.78	3	1530.8
lcl|NZ_CP011073.1_prot_WP_005789575.1_2906	VKVDYSGTFSISTK	39.3	2	1530.8
lcl|NZ_CP011073.1_prot_WP_005789575.1_2906	VKVDYSGTFSISTK	40.02	3	1530.8
lcl|NZ_CP011073.1_prot_WP_005789575.1_2906	VKVDYSGTFSISTK	22.07	3	1530.8
lcl|NZ_CP011073.1_prot_WP_005789575.1_2906	VKVDYSGTFSISTK	18.33	2	1530.8
lcl|NZ_CP011073.1_prot_WP_005789575.1_2906	VKVDYSGTFSISTK	17.84	2	1530.8
lcl|NZ_CP011073.1_prot_WP_005789575.1_2906	VKVDYSGTFSISTK	27.02	2	1530.8
lcl|NZ_CP011073.1_prot_WP_005789575.1_2906	VKVDYSGTFSISTK	20.39	3	1530.8
lcl|NZ_CP011073.1_prot_WP_005789575.1_2906	VKVDYSGTFSISTK	39.37	3	1530.8
lcl|NZ_CP011073.1_prot_WP_005789575.1_2906	VKVDYSGTFSISTK	40.35	3	1530.8
lcl|NZ_CP011073.1_prot_WP_005789575.1_2906	VKVDYSGTFSISTK	30.11	3	1530.8
lcl|NZ_CP011073.1_prot_WP_005789575.1_2906	VKVDYSGTFSISTK	29.7	3	1530.8
lcl|NZ_CP011073.1_prot_WP_005789575.1_2906	VKVDYSGTFSISTK	16.19	3	1530.8
lcl|NZ_CP011073.1_prot_WP_005789575.1_2906	VKVDYSGTFSISTK	29.81	3	1530.8
lcl|NZ_CP011073.1_prot_WP_005789575.1_2906	VKVDYSGTFSISTK	15.6	2	1530.8
lcl|NZ_CP011073.1_prot_WP_005789575.1_2906	VKVDYSGTFSISTK	20.35	3	1530.8
lcl|NZ_CP011073.1_prot_WP_005789575.1_2906	VKVDYSGTFSISTK	18.51	3	1530.8
lcl|NZ_CP011073.1_prot_WP_005789575.1_2906	VKVDYSGTFSISTK	29.4	3	1530.8
lcl|NZ_CP011073.1_prot_WP_005789575.1_2906	VKVDYSGTFSISTK	19.8	3	1530.8
lcl|NZ_CP011073.1_prot_WP_005789575.1_2906	VKVDYSGTFSISTK	37.41	3	1530.8
lcl|NZ_CP011073.1_prot_WP_005789575.1_2906	VKVDYSGTFSISTK	25.62	2	1530.8
lcl|NZ_CP011073.1_prot_WP_005789575.1_2906	VKVDYSGTFSISTK	19.25	3	1530.8
lcl|NZ_CP011073.1_prot_WP_005789575.1_2906	VKVDYSGTFSISTK	30.62	3	1530.8
lcl|NZ_CP011073.1_prot_WP_005789575.1_2906	VKVDYSGTFSISTK	19.66	3	1530.8
lcl|NZ_CP011073.1_prot_WP_005789575.1_2906	VKVDYSGTFSISTK	19.35	3	1530.8
lcl|NZ_CP011073.1_prot_WP_005789575.1_2906	VKVDYSGTFSISTK	24.11	2	1530.8
lcl|NZ_CP011073.1_prot_WP_005789575.1_2906	VKVDYSGTFSISTK	19.79	3	1530.8
lcl|NZ_CP011073.1_prot_WP_005789575.1_2906	VKVDYSGTFSISTK	19.59	3	1530.8
lcl|NZ_CP011073.1_prot_WP_005789575.1_2906	VKVDYSGTFSISTK	19.96	3	1530.8
lcl|NZ_CP011073.1_prot_WP_005789575.1_2906	VKVDYSGTFSISTK	34.16	3	1530.8
lcl|NZ_CP011073.1_prot_WP_005789575.1_2906	VKVDYSGTFSISTK	16.7	3	1530.8
lcl|NZ_CP011073.1_prot_WP_005789575.1_2906	VKVDYSGTFSISTK	33.33	3	1530.8
lcl|NZ_CP011073.1_prot_WP_005789575.1_2906	VKVDYSGTFSISTK	20.13	3	1530.8
lcl|NZ_CP011073.1_prot_WP_005789575.1_2906	VKVDYSGTFSISTK	15.87	3	1530.8
lcl|NZ_CP011073.1_prot_WP_005789575.1_2906	VKVDYSGTFSISTK	24.32	3	1530.8
lcl|NZ_CP011073.1_prot_WP_005789575.1_2906	VKVDYSGTFSISTK	15.76	3	1530.8
lcl|NZ_CP011073.1_prot_WP_005789575.1_2906	VKVDYSGTFSISTK	30.72	3	1530.8
lcl|NZ_CP011073.1_prot_WP_005789575.1_2906	VKVDYSGTFSISTK	23.81	3	1530.8
lcl|NZ_CP011073.1_prot_WP_005789575.1_2906	VKVDYSGTFSISTK	16.68	3	1530.8
lcl|NZ_CP011073.1_prot_WP_005789575.1_2906	VKVDYSGTFSISTK	41.44	3	1530.8
lcl|NZ_CP011073.1_prot_WP_005789575.1_2906	VKVDYSGTFSISTK	28.11	3	1530.8
lcl|NZ_CP011073.1_prot_WP_005789575.1_2906	VKVDYSGTFSISTK	32.1	3	1530.8
lcl|NZ_CP011073.1_prot_WP_005789575.1_2906	VKVDYSGTFSISTK	14.34	3	1530.8
lcl|NZ_CP011073.1_prot_WP_005789575.1_2906	VKVDYSGTFSISTK	29.3	3	1530.8
lcl|NZ_CP011073.1_prot_WP_005789575.1_2906	VKVDYSGTFSISTK	26.49	3	1530.8
lcl|NZ_CP011073.1_prot_WP_005789575.1_2906	VKVDYSGTFSISTK	30.28	3	1530.8
lcl|NZ_CP011073.1_prot_WP_005789575.1_2906	VKVDYSGTFSISTK	29.21	3	1530.8
lcl|NZ_CP011073.1_prot_WP_005789575.1_2906	VKVDYSGTFSISTK	40.75	3	1530.8
lcl|NZ_CP011073.1_prot_WP_005789575.1_2906	VKVDYSGTFSISTK	30.71	3	1530.8
lcl|NZ_CP011073.1_prot_WP_005789575.1_2906	VKVDYSGTFSISTK	16.72	3	1530.8
lcl|NZ_CP011073.1_prot_WP_005789575.1_2906	VKVDYSGTFSISTK	17.37	3	1530.8
lcl|NZ_CP011073.1_prot_WP_005789575.1_2906	VKVDYSGTFSISTK	43.69	3	1530.8
lcl|NZ_CP011073.1_prot_WP_005789575.1_2906	VKVDYSGTFSISTK	34.07	3	1530.8
lcl|NZ_CP011073.1_prot_WP_005789575.1_2906	VKVDYSGTFSISTK	33.73	3	1530.8
lcl|NZ_CP011073.1_prot_WP_005789575.1_2906	VKVDYSGTFSISTK	26.1	3	1530.8
lcl|NZ_CP011073.1_prot_WP_005789575.1_2906	VKVDYSGTFSISTK	27.99	3	1530.8
lcl|NZ_CP011073.1_prot_WP_005789575.1_2906	VKVDYSGTFSISTK	29.73	3	1530.8
lcl|NZ_CP011073.1_prot_WP_005789575.1_2906	VKVDYSGTFSISTK	24.67	2	1530.8
lcl|NZ_CP011073.1_prot_WP_005789575.1_2906	VKVDYSGTFSISTK	37.84	3	1530.8
lcl|NZ_CP011073.1_prot_WP_005789575.1_2906	VKVDYSGTFSISTK	22.01	3	1530.8
lcl|NZ_CP011073.1_prot_WP_005789575.1_2906	VKVDYSGTFSISTK	43.8	3	1530.8
lcl|NZ_CP011073.1_prot_WP_005789575.1_2906	VKVDYSGTFSISTK	14.26	3	1530.8
lcl|NZ_CP011073.1_prot_WP_005789575.1_2906	VKVDYSGTFSISTK	40.9	3	1530.8
lcl|NZ_CP011073.1_prot_WP_005789575.1_2906	VKVDYSGTFSISTK	21.9	3	1530.8
lcl|NZ_CP011073.1_prot_WP_005789575.1_2906	VKVDYSGTFSISTK	23.07	2	1530.8
lcl|NZ_CP011073.1_prot_WP_005789575.1_2906	VKVDYSGTFSISTK	14.99	3	1530.8
lcl|NZ_CP011073.1_prot_WP_005789575.1_2906	VKVDYSGTFSISTK	21.84	3	1530.8
lcl|NZ_CP011073.1_prot_WP_005789575.1_2906	VKVDYSGTFSISTK	29.48	3	1530.8
lcl|NZ_CP011073.1_prot_WP_005789575.1_2906	VKVDYSGTFSISTK	14.45	2	1530.8
lcl|NZ_CP011073.1_prot_WP_005789575.1_2906	VKVDYSGTFSISTK	28.18	3	1530.8
lcl|NZ_CP011073.1_prot_WP_005789575.1_2906	VKVDYSGTFSISTK	19.11	3	1530.8
lcl|NZ_CP011073.1_prot_WP_005789575.1_2906	VKVDYSGTFSISTK	31.15	3	1530.8
lcl|NZ_CP011073.1_prot_WP_005789575.1_2906	VKVDYSGTFSISTK	20.06	3	1530.8
lcl|NZ_CP011073.1_prot_WP_005789575.1_2906	VKVDYSGTFSISTK	14.01	3	1530.8
lcl|NZ_CP011073.1_prot_WP_005789575.1_2906	VKVDYSGTFSISTK	27.01	2	1530.8
lcl|NZ_CP011073.1_prot_WP_005789575.1_2906	VKVDYSGTFSISTK	20.92	3	1530.8
lcl|NZ_CP011073.1_prot_WP_005789575.1_2906	VKVDYSGTFSISTK	27.27	3	1530.8
lcl|NZ_CP011073.1_prot_WP_005789575.1_2906	VKVDYSGTFSISTK	29.49	3	1530.8
lcl|NZ_CP011073.1_prot_WP_005789575.1_2906	VKVDYSGTFSISTK	39.3	3	1530.8
lcl|NZ_CP011073.1_prot_WP_005789575.1_2906	VKVDYSGTFSISTK	14.86	3	1530.8
lcl|NZ_CP011073.1_prot_WP_005789575.1_2906	VKVDYSGTFSISTK	15.14	3	1530.8
lcl|NZ_CP011073.1_prot_WP_005789575.1_2906	VKVDYSGTFSISTK	14.26	3	1530.8
lcl|NZ_CP011073.1_prot_WP_005789575.1_2906	VKVDYSGTFSISTK	14.63	3	1530.8
lcl|NZ_CP011073.1_prot_WP_005789575.1_2906	KNDVTGSVMAIDADK	37.05	2	1562.75
lcl|NZ_CP011073.1_prot_WP_005789575.1_2906	KNDVTGSVMAIDADK	61.48	2	1562.76
lcl|NZ_CP011073.1_prot_WP_005789575.1_2906	KNDVTGSVMAIDADK	54.04	3	1562.76
lcl|NZ_CP011073.1_prot_WP_005789575.1_2906	KNDVTGSVMAIDADK	14.35	2	1562.76
lcl|NZ_CP011073.1_prot_WP_005789575.1_2906	KNDVTGSVMAIDADK	74.52	2	1562.76
lcl|NZ_CP011073.1_prot_WP_005789575.1_2906	KNDVTGSVMAIDADK	72.54	3	1562.76
lcl|NZ_CP011073.1_prot_WP_005789575.1_2906	KNDVTGSVMAIDADK	125.57	2	1562.76
lcl|NZ_CP011073.1_prot_WP_005789575.1_2906	KNDVTGSVMAIDADK	99.55	2	1562.76
lcl|NZ_CP011073.1_prot_WP_005789575.1_2906	KNDVTGSVMAIDADK	74.91	3	1562.76
lcl|NZ_CP011073.1_prot_WP_005789575.1_2906	KNDVTGSVMAIDADK	105.07	2	1562.76
lcl|NZ_CP011073.1_prot_WP_005789575.1_2906	KNDVTGSVMAIDADK	51.2	3	1562.76
lcl|NZ_CP011073.1_prot_WP_005789575.1_2906	KNDVTGSVMAIDADK	26.91	3	1562.77
lcl|NZ_CP011073.1_prot_WP_005789575.1_2906	KNDVTGSVMAIDADK	45.05	3	1562.77
lcl|NZ_CP011073.1_prot_WP_005789575.1_2906	LTGAINLNPNFFDK	20.25	2	1562.8
lcl|NZ_CP011073.1_prot_WP_005789575.1_2906	LTGAINLNPNFFDK	23.09	2	1562.8
lcl|NZ_CP011073.1_prot_WP_005789575.1_2906	LTGAINLNPNFFDK	27.44	2	1562.81
lcl|NZ_CP011073.1_prot_WP_005789575.1_2906	LTGAINLNPNFFDK	44.32	2	1562.81
lcl|NZ_CP011073.1_prot_WP_005789575.1_2906	LTGAINLNPNFFDK	24.17	2	1562.81
lcl|NZ_CP011073.1_prot_WP_005789575.1_2906	LTGAINLNPNFFDK	75.84	2	1562.81
lcl|NZ_CP011073.1_prot_WP_005789575.1_2906	LTGAINLNPNFFDK	30.21	2	1562.81
lcl|NZ_CP011073.1_prot_WP_005789575.1_2906	LTGAINLNPNFFDK	20.19	2	1562.81
lcl|NZ_CP011073.1_prot_WP_005789575.1_2906	LTGAINLNPNFFDK	16.15	2	1562.81
lcl|NZ_CP011073.1_prot_WP_005789575.1_2906	LTGAINLNPNFFDK	40.65	2	1562.81
lcl|NZ_CP011073.1_prot_WP_005789575.1_2906	LTGAINLNPNFFDK	29.48	2	1562.81
lcl|NZ_CP011073.1_prot_WP_005789575.1_2906	LTGAINLNPNFFDK	34.89	2	1562.81
lcl|NZ_CP011073.1_prot_WP_005789575.1_2906	LTGAINLNPNFFDK	80.02	2	1562.81
lcl|NZ_CP011073.1_prot_WP_005789575.1_2906	LTGAINLNPNFFDK	81.97	2	1562.81
lcl|NZ_CP011073.1_prot_WP_005789575.1_2906	LTGAINLNPNFFDK	43.01	2	1562.81
lcl|NZ_CP011073.1_prot_WP_005789575.1_2906	LTGAINLNPNFFDK	60.91	2	1562.81
lcl|NZ_CP011073.1_prot_WP_005789575.1_2906	LTGAINLNPNFFDK	47	2	1562.81
lcl|NZ_CP011073.1_prot_WP_005789575.1_2906	LTGAINLNPNFFDK	41.42	2	1562.81
lcl|NZ_CP011073.1_prot_WP_005789575.1_2906	LTGAINLNPNFFDK	35.33	2	1562.81
lcl|NZ_CP011073.1_prot_WP_005789575.1_2906	LTGAINLNPNFFDK	17.6	2	1562.81
lcl|NZ_CP011073.1_prot_WP_005789575.1_2906	LTGAINLNPNFFDK	22.47	2	1562.81
lcl|NZ_CP011073.1_prot_WP_005789575.1_2906	LTGAINLNPNFFDK	41.95	2	1562.81
lcl|NZ_CP011073.1_prot_WP_005789575.1_2906	LTGAINLNPNFFDK	42.72	2	1562.81
lcl|NZ_CP011073.1_prot_WP_005789575.1_2906	LTGAINLNPNFFDK	50.68	2	1562.81
lcl|NZ_CP011073.1_prot_WP_005789575.1_2906	LTGAINLNPNFFDK	21.63	2	1562.81
lcl|NZ_CP011073.1_prot_WP_005789575.1_2906	LTGAINLNPNFFDK	22.01	2	1562.81
lcl|NZ_CP011073.1_prot_WP_005789575.1_2906	LTGAINLNPNFFDK	19.38	2	1562.81
lcl|NZ_CP011073.1_prot_WP_005789575.1_2906	LTGAINLNPNFFDK	40.63	2	1562.81
lcl|NZ_CP011073.1_prot_WP_005789575.1_2906	LTGAINLNPNFFDK	15.28	2	1562.81
lcl|NZ_CP011073.1_prot_WP_005789575.1_2906	LTGAINLNPNFFDK	15.56	2	1562.81
lcl|NZ_CP011073.1_prot_WP_005789575.1_2906	LTGAINLNPNFFDK	26.51	2	1562.81
lcl|NZ_CP011073.1_prot_WP_005789575.1_2906	LTGAINLNPNFFDK	50.63	2	1562.81
lcl|NZ_CP011073.1_prot_WP_005789575.1_2906	LTGAINLNPNFFDK	48.41	2	1562.81
lcl|NZ_CP011073.1_prot_WP_005789575.1_2906	LTGAINLNPNFFDK	50.78	2	1562.81
lcl|NZ_CP011073.1_prot_WP_005789575.1_2906	LTGAINLNPNFFDK	32.55	2	1562.81
lcl|NZ_CP011073.1_prot_WP_005789575.1_2906	LTGAINLNPNFFDK	16.87	2	1562.81
lcl|NZ_CP011073.1_prot_WP_005789575.1_2906	LTGAINLNPNFFDK	19.32	2	1562.81
lcl|NZ_CP011073.1_prot_WP_005789575.1_2906	LTGAINLNPNFFDK	13.49	2	1562.81
lcl|NZ_CP011073.1_prot_WP_005789575.1_2906	LTGAINLNPNFFDK	17.84	2	1562.81
lcl|NZ_CP011073.1_prot_WP_005789575.1_2906	LTGAINLNPNFFDK	21.14	2	1562.81
lcl|NZ_CP011073.1_prot_WP_005789575.1_2906	LTGAINLNPNFFDK	72.02	2	1562.81
lcl|NZ_CP011073.1_prot_WP_005789575.1_2906	LTGAINLNPNFFDK	76.57	2	1562.81
lcl|NZ_CP011073.1_prot_WP_005789575.1_2906	LTGAINLNPNFFDK	87.4	2	1562.81
lcl|NZ_CP011073.1_prot_WP_005789575.1_2906	LTGAINLNPNFFDK	48.21	2	1562.81
lcl|NZ_CP011073.1_prot_WP_005789575.1_2906	LTGAINLNPNFFDK	37.86	2	1562.81
lcl|NZ_CP011073.1_prot_WP_005789575.1_2906	LTGAINLNPNFFDK	46.24	2	1562.81
lcl|NZ_CP011073.1_prot_WP_005789575.1_2906	LTGAINLNPNFFDK	38.45	2	1562.81
lcl|NZ_CP011073.1_prot_WP_005789575.1_2906	LTGAINLNPNFFDK	34.34	2	1562.81
lcl|NZ_CP011073.1_prot_WP_005789575.1_2906	LTGAINLNPNFFDK	74.86	2	1562.81
lcl|NZ_CP011073.1_prot_WP_005789575.1_2906	LTGAINLNPNFFDK	55.07	2	1562.81
lcl|NZ_CP011073.1_prot_WP_005789575.1_2906	LTGAINLNPNFFDK	52.24	2	1562.81
lcl|NZ_CP011073.1_prot_WP_005789575.1_2906	LTGAINLNPNFFDK	34.68	2	1562.81
lcl|NZ_CP011073.1_prot_WP_005789575.1_2906	LTGAINLNPNFFDK	20.22	2	1562.81
lcl|NZ_CP011073.1_prot_WP_005789575.1_2906	LTGAINLNPNFFDK	19.06	2	1562.81
lcl|NZ_CP011073.1_prot_WP_005789575.1_2906	LTGAINLNPNFFDK	32.22	2	1562.81
lcl|NZ_CP011073.1_prot_WP_005789575.1_2906	LTGAINLNPNFFDK	22.08	2	1562.81
lcl|NZ_CP011073.1_prot_WP_005789575.1_2906	LTGAINLNPNFFDK	95.63	2	1562.81
lcl|NZ_CP011073.1_prot_WP_005789575.1_2906	LTGAINLNPNFFDK	46.34	2	1562.81
lcl|NZ_CP011073.1_prot_WP_005789575.1_2906	LTGAINLNPNFFDK	17.27	2	1562.81
lcl|NZ_CP011073.1_prot_WP_005789575.1_2906	LTGAINLNPNFFDK	96.91	2	1562.81
lcl|NZ_CP011073.1_prot_WP_005789575.1_2906	LTGAINLNPNFFDK	85.3	2	1562.81
lcl|NZ_CP011073.1_prot_WP_005789575.1_2906	LTGAINLNPNFFDK	77.89	2	1562.81
lcl|NZ_CP011073.1_prot_WP_005789575.1_2906	LTGAINLNPNFFDK	57.08	2	1562.81
lcl|NZ_CP011073.1_prot_WP_005789575.1_2906	LTGAINLNPNFFDK	13.56	2	1562.81
lcl|NZ_CP011073.1_prot_WP_005789575.1_2906	LTGAINLNPNFFDK	34.71	2	1562.82
lcl|NZ_CP011073.1_prot_WP_005789575.1_2906	LTGAINLNPNFFDK	22.25	2	1562.82
lcl|NZ_CP011073.1_prot_WP_005789575.1_2906	LTGAINLNPNFFDK	16.58	2	1562.82
lcl|NZ_CP011073.1_prot_WP_005789575.1_2906	LTGAINLNPNFFDK	18.92	2	1562.82
lcl|NZ_CP011073.1_prot_WP_005789575.1_2906	LTGAINLNPNFFDK	35.02	2	1562.82
lcl|NZ_CP011073.1_prot_WP_005789575.1_2906	LTGAINLNPNFFDK	59.19	2	1562.82
lcl|NZ_CP011073.1_prot_WP_005789575.1_2906	LTGAINLNPNFFDK	36.3	2	1562.82
lcl|NZ_CP011073.1_prot_WP_005789575.1_2906	LTGAINLNPNFFDK	27.51	2	1562.82
lcl|NZ_CP011073.1_prot_WP_005789575.1_2906	LTGAINLNPNFFDK	35.32	2	1562.82
lcl|NZ_CP011073.1_prot_WP_005789575.1_2906	LTGAINLNPNFFDK	34.56	2	1562.82
lcl|NZ_CP011073.1_prot_WP_005789575.1_2906	LTGAINLNPNFFDK	31.64	2	1562.82
lcl|NZ_CP011073.1_prot_WP_005789575.1_2906	LTGAINLNPNFFDK	36.13	2	1562.82
lcl|NZ_CP011073.1_prot_WP_005789575.1_2906	KNDVTGSVMAIDADK	16.4	3	1578.75	Oxidation (M)
lcl|NZ_CP011073.1_prot_WP_005789575.1_2906	KNDVTGSVMAIDADK	21.87	3	1578.76	Oxidation (M)
lcl|NZ_CP011073.1_prot_WP_005789575.1_2906	KNDVTGSVMAIDADK	13.37	3	1578.76	Oxidation (M)
lcl|NZ_CP011073.1_prot_WP_005789575.1_2906	KNDVTGSVMAIDADK	16.49	3	1578.76	Oxidation (M)
lcl|NZ_CP011073.1_prot_WP_005789575.1_2906	KNDVTGSVMAIDADK	22.36	3	1578.77	Oxidation (M)
lcl|NZ_CP011073.1_prot_WP_005789575.1_2906	LTGAINLNPNFFDKK	13.55	3	1690.9
lcl|NZ_CP011073.1_prot_WP_005789575.1_2906	LTGAINLNPNFFDKK	30.39	3	1690.9
lcl|NZ_CP011073.1_prot_WP_005789575.1_2906	LTGAINLNPNFFDKK	18.58	3	1690.9
lcl|NZ_CP011073.1_prot_WP_005789575.1_2906	LTGAINLNPNFFDKK	32.48	3	1690.9
lcl|NZ_CP011073.1_prot_WP_005789575.1_2906	LTGAINLNPNFFDKK	30.68	2	1690.9
lcl|NZ_CP011073.1_prot_WP_005789575.1_2906	LTGAINLNPNFFDKK	37.75	3	1690.9
lcl|NZ_CP011073.1_prot_WP_005789575.1_2906	LTGAINLNPNFFDKK	42.33	2	1690.9
lcl|NZ_CP011073.1_prot_WP_005789575.1_2906	LTGAINLNPNFFDKK	97.12	2	1690.9
lcl|NZ_CP011073.1_prot_WP_005789575.1_2906	LTGAINLNPNFFDKK	27.42	3	1690.9
lcl|NZ_CP011073.1_prot_WP_005789575.1_2906	LTGAINLNPNFFDKK	59.29	3	1690.9
lcl|NZ_CP011073.1_prot_WP_005789575.1_2906	LTGAINLNPNFFDKK	77.8	2	1690.91
lcl|NZ_CP011073.1_prot_WP_005789575.1_2906	LTGAINLNPNFFDKK	69.9	2	1690.91
lcl|NZ_CP011073.1_prot_WP_005789575.1_2906	LTGAINLNPNFFDKK	39.07	3	1690.91
lcl|NZ_CP011073.1_prot_WP_005789575.1_2906	LTGAINLNPNFFDKK	14.07	3	1690.91
lcl|NZ_CP011073.1_prot_WP_005789575.1_2906	LTGAINLNPNFFDKK	20.49	3	1690.91
lcl|NZ_CP011073.1_prot_WP_005789575.1_2906	LTGAINLNPNFFDKK	20.72	2	1690.91
lcl|NZ_CP011073.1_prot_WP_005789575.1_2906	LTGAINLNPNFFDKK	32.89	2	1690.91
lcl|NZ_CP011073.1_prot_WP_005789575.1_2906	LTGAINLNPNFFDKK	15.94	3	1690.91
lcl|NZ_CP011073.1_prot_WP_005789575.1_2906	LTGAINLNPNFFDKK	62.27	3	1690.91
lcl|NZ_CP011073.1_prot_WP_005789575.1_2906	LTGAINLNPNFFDKK	16.9	3	1690.91
lcl|NZ_CP011073.1_prot_WP_005789575.1_2906	LTGAINLNPNFFDKK	70.82	2	1690.91
lcl|NZ_CP011073.1_prot_WP_005789575.1_2906	LTGAINLNPNFFDKK	38.79	3	1690.91
lcl|NZ_CP011073.1_prot_WP_005789575.1_2906	LTGAINLNPNFFDKK	42.06	3	1690.91
lcl|NZ_CP011073.1_prot_WP_005789575.1_2906	LTGAINLNPNFFDKK	18.74	3	1690.91
lcl|NZ_CP011073.1_prot_WP_005789575.1_2906	LTGAINLNPNFFDKK	20.39	2	1690.91
lcl|NZ_CP011073.1_prot_WP_005789575.1_2906	LTGAINLNPNFFDKK	49.29	3	1690.91
lcl|NZ_CP011073.1_prot_WP_005789575.1_2906	LTGAINLNPNFFDKK	34.53	2	1690.91
lcl|NZ_CP011073.1_prot_WP_005789575.1_2906	LTGAINLNPNFFDKK	59.36	3	1690.91
lcl|NZ_CP011073.1_prot_WP_005789575.1_2906	LTGAINLNPNFFDKK	15.96	3	1690.91
lcl|NZ_CP011073.1_prot_WP_005789575.1_2906	LTGAINLNPNFFDKK	108.48	2	1690.91
lcl|NZ_CP011073.1_prot_WP_005789575.1_2906	LTGAINLNPNFFDKK	27.2	3	1690.91
lcl|NZ_CP011073.1_prot_WP_005789575.1_2906	LTGAINLNPNFFDKK	24.46	3	1690.91
lcl|NZ_CP011073.1_prot_WP_005789575.1_2906	LTGAINLNPNFFDKK	30.76	3	1690.91
lcl|NZ_CP011073.1_prot_WP_005789575.1_2906	LTGAINLNPNFFDKK	28.98	3	1690.92
lcl|NZ_CP011073.1_prot_WP_005789575.1_2906	GSFGNYVYNNVQSNR	39.85	2	1717.78
lcl|NZ_CP011073.1_prot_WP_005789575.1_2906	GSFGNYVYNNVQSNR	52.2	3	1717.78
lcl|NZ_CP011073.1_prot_WP_005789575.1_2906	GSFGNYVYNNVQSNR	70.63	2	1717.78
lcl|NZ_CP011073.1_prot_WP_005789575.1_2906	GSFGNYVYNNVQSNR	51.84	3	1717.78
lcl|NZ_CP011073.1_prot_WP_005789575.1_2906	GSFGNYVYNNVQSNR	92.85	2	1717.78
lcl|NZ_CP011073.1_prot_WP_005789575.1_2906	GSFGNYVYNNVQSNR	117.89	2	1717.78
lcl|NZ_CP011073.1_prot_WP_005789575.1_2906	GSFGNYVYNNVQSNR	39.33	3	1717.78
lcl|NZ_CP011073.1_prot_WP_005789575.1_2906	GSFGNYVYNNVQSNR	64.68	2	1717.78
lcl|NZ_CP011073.1_prot_WP_005789575.1_2906	GSFGNYVYNNVQSNR	95.2	2	1717.78
lcl|NZ_CP011073.1_prot_WP_005789575.1_2906	GSFGNYVYNNVQSNR	96.87	2	1717.78
lcl|NZ_CP011073.1_prot_WP_005789575.1_2906	GSFGNYVYNNVQSNR	102.37	2	1717.79
lcl|NZ_CP011073.1_prot_WP_005789575.1_2906	GSFGNYVYNNVQSNR	81.32	2	1717.79
lcl|NZ_CP011073.1_prot_WP_005789575.1_2906	GSFGNYVYNNVQSNR	97.86	2	1717.79
lcl|NZ_CP011073.1_prot_WP_005789575.1_2906	GSFGNYVYNNVQSNR	17.68	3	1717.79
lcl|NZ_CP011073.1_prot_WP_005789575.1_2906	GSFGNYVYNNVQSNR	42.22	2	1717.79
lcl|NZ_CP011073.1_prot_WP_005789575.1_2906	GSFGNYVYNNVQSNR	111.45	2	1717.79
lcl|NZ_CP011073.1_prot_WP_005789575.1_2906	GSFGNYVYNNVQSNR	93.87	2	1717.79
lcl|NZ_CP011073.1_prot_WP_005789575.1_2906	GSFGNYVYNNVQSNR	114.22	2	1717.79
lcl|NZ_CP011073.1_prot_WP_005789575.1_2906	GSFGNYVYNNVQSNR	47.14	3	1717.79
lcl|NZ_CP011073.1_prot_WP_005789575.1_2906	GSFGNYVYNNVQSNR	128.65	2	1717.79
lcl|NZ_CP011073.1_prot_WP_005789575.1_2906	GSFGNYVYNNVQSNR	121.91	2	1717.79
lcl|NZ_CP011073.1_prot_WP_005789575.1_2906	GSFGNYVYNNVQSNR	40.32	2	1717.79
lcl|NZ_CP011073.1_prot_WP_005789575.1_2906	GSFGNYVYNNVQSNR	49.72	2	1717.79
lcl|NZ_CP011073.1_prot_WP_005789575.1_2906	GSFGNYVYNNVQSNR	43.98	2	1717.79
lcl|NZ_CP011073.1_prot_WP_005789575.1_2906	GSFGNYVYNNVQSNR	63.13	2	1717.79
lcl|NZ_CP011073.1_prot_WP_005789575.1_2906	GSFGNYVYNNVQSNR	39.81	2	1717.8
lcl|NZ_CP011073.1_prot_WP_005789575.1_2906	GSFGNYVYNNVQSNR	62.99	2	1717.8
lcl|NZ_CP011073.1_prot_WP_005789575.1_2906	GSFGNYVYNNVQSNR	16.9	3	1717.8
lcl|NZ_CP011073.1_prot_WP_005789575.1_2906	GSFGNYVYNNVQSNR	52.55	2	1717.8
lcl|NZ_CP011073.1_prot_WP_005789575.1_2906	AAPDVFMGLTSQLSYK	29.39	2	1726.85
lcl|NZ_CP011073.1_prot_WP_005789575.1_2906	AAPDVFMGLTSQLSYK	14.73	2	1726.85
lcl|NZ_CP011073.1_prot_WP_005789575.1_2906	AAPDVFMGLTSQLSYK	19.05	2	1726.85
lcl|NZ_CP011073.1_prot_WP_005789575.1_2906	AAPDVFMGLTSQLSYK	15.7	2	1726.86
lcl|NZ_CP011073.1_prot_WP_005789575.1_2906	AAPDVFMGLTSQLSYK	74.74	2	1726.86
lcl|NZ_CP011073.1_prot_WP_005789575.1_2906	AAPDVFMGLTSQLSYK	18.51	2	1726.86
lcl|NZ_CP011073.1_prot_WP_005789575.1_2906	AAPDVFMGLTSQLSYK	24.51	2	1726.86
lcl|NZ_CP011073.1_prot_WP_005789575.1_2906	AAPDVFMGLTSQLSYK	20.05	2	1726.86
lcl|NZ_CP011073.1_prot_WP_005789575.1_2906	AAPDVFMGLTSQLSYK	13.14	2	1726.86
lcl|NZ_CP011073.1_prot_WP_005789575.1_2906	AAPDVFMGLTSQLSYK	31.06	2	1726.86
lcl|NZ_CP011073.1_prot_WP_005789575.1_2906	AAPDVFMGLTSQLSYK	17.1	2	1726.86
lcl|NZ_CP011073.1_prot_WP_005789575.1_2906	AAPDVFMGLTSQLSYK	124.15	2	1726.86
lcl|NZ_CP011073.1_prot_WP_005789575.1_2906	AAPDVFMGLTSQLSYK	13.69	2	1726.86
lcl|NZ_CP011073.1_prot_WP_005789575.1_2906	AAPDVFMGLTSQLSYK	104.8	2	1726.86
lcl|NZ_CP011073.1_prot_WP_005789575.1_2906	AAPDVFMGLTSQLSYK	34.84	2	1726.86
lcl|NZ_CP011073.1_prot_WP_005789575.1_2906	AAPDVFMGLTSQLSYK	17.76	2	1726.86
lcl|NZ_CP011073.1_prot_WP_005789575.1_2906	AAPDVFMGLTSQLSYK	24.06	2	1726.86
lcl|NZ_CP011073.1_prot_WP_005789575.1_2906	AAPDVFMGLTSQLSYK	54.03	2	1726.86
lcl|NZ_CP011073.1_prot_WP_005789575.1_2906	AAPDVFMGLTSQLSYK	13.56	2	1726.86
lcl|NZ_CP011073.1_prot_WP_005789575.1_2906	AAPDVFMGLTSQLSYK	16.74	2	1726.86
lcl|NZ_CP011073.1_prot_WP_005789575.1_2906	AAPDVFMGLTSQLSYK	14.33	2	1726.86
lcl|NZ_CP011073.1_prot_WP_005789575.1_2906	AAPDVFMGLTSQLSYK	18.8	2	1726.86
lcl|NZ_CP011073.1_prot_WP_005789575.1_2906	AAPDVFMGLTSQLSYK	77.99	2	1726.86
lcl|NZ_CP011073.1_prot_WP_005789575.1_2906	AAPDVFMGLTSQLSYK	60.58	2	1726.86
lcl|NZ_CP011073.1_prot_WP_005789575.1_2906	AAPDVFMGLTSQLSYK	93.95	2	1726.86
lcl|NZ_CP011073.1_prot_WP_005789575.1_2906	AAPDVFMGLTSQLSYK	62.04	2	1726.86
lcl|NZ_CP011073.1_prot_WP_005789575.1_2906	AAPDVFMGLTSQLSYK	38.73	3	1726.86
lcl|NZ_CP011073.1_prot_WP_005789575.1_2906	AAPDVFMGLTSQLSYK	31.75	2	1726.86
lcl|NZ_CP011073.1_prot_WP_005789575.1_2906	AAPDVFMGLTSQLSYK	24.39	2	1726.86
lcl|NZ_CP011073.1_prot_WP_005789575.1_2906	AAPDVFMGLTSQLSYK	59.01	2	1726.86
lcl|NZ_CP011073.1_prot_WP_005789575.1_2906	AAPDVFMGLTSQLSYK	80.66	2	1726.86
lcl|NZ_CP011073.1_prot_WP_005789575.1_2906	AAPDVFMGLTSQLSYK	106.79	2	1726.86
lcl|NZ_CP011073.1_prot_WP_005789575.1_2906	AAPDVFMGLTSQLSYK	65.84	3	1726.86
lcl|NZ_CP011073.1_prot_WP_005789575.1_2906	AAPDVFMGLTSQLSYK	20.17	2	1726.86
lcl|NZ_CP011073.1_prot_WP_005789575.1_2906	AAPDVFMGLTSQLSYK	65.94	2	1726.86
lcl|NZ_CP011073.1_prot_WP_005789575.1_2906	AAPDVFMGLTSQLSYK	44.03	2	1726.86
lcl|NZ_CP011073.1_prot_WP_005789575.1_2906	AAPDVFMGLTSQLSYK	87.23	2	1726.86
lcl|NZ_CP011073.1_prot_WP_005789575.1_2906	AAPDVFMGLTSQLSYK	28.14	2	1726.86
lcl|NZ_CP011073.1_prot_WP_005789575.1_2906	AAPDVFMGLTSQLSYK	108.71	2	1726.86
lcl|NZ_CP011073.1_prot_WP_005789575.1_2906	AAPDVFMGLTSQLSYK	55.34	2	1726.86
lcl|NZ_CP011073.1_prot_WP_005789575.1_2906	AAPDVFMGLTSQLSYK	63.58	2	1726.86
lcl|NZ_CP011073.1_prot_WP_005789575.1_2906	AAPDVFMGLTSQLSYK	39.35	2	1726.86
lcl|NZ_CP011073.1_prot_WP_005789575.1_2906	AAPDVFMGLTSQLSYK	35.48	3	1726.86
lcl|NZ_CP011073.1_prot_WP_005789575.1_2906	AAPDVFMGLTSQLSYK	87.83	2	1726.86
lcl|NZ_CP011073.1_prot_WP_005789575.1_2906	AAPDVFMGLTSQLSYK	98.65	2	1726.86
lcl|NZ_CP011073.1_prot_WP_005789575.1_2906	AAPDVFMGLTSQLSYK	91.78	2	1726.86
lcl|NZ_CP011073.1_prot_WP_005789575.1_2906	AAPDVFMGLTSQLSYK	17.42	2	1726.86
lcl|NZ_CP011073.1_prot_WP_005789575.1_2906	AAPDVFMGLTSQLSYK	106.85	2	1726.86
lcl|NZ_CP011073.1_prot_WP_005789575.1_2906	AAPDVFMGLTSQLSYK	20.98	2	1726.87
lcl|NZ_CP011073.1_prot_WP_005789575.1_2906	AAPDVFMGLTSQLSYK	22.37	2	1726.87
lcl|NZ_CP011073.1_prot_WP_005789575.1_2906	AAPDVFMGLTSQLSYK	74.53	2	1726.87
lcl|NZ_CP011073.1_prot_WP_005789575.1_2906	AAPDVFMGLTSQLSYK	56.4	3	1726.87
lcl|NZ_CP011073.1_prot_WP_005789575.1_2906	AAPDVFMGLTSQLSYK	13.61	2	1726.87
lcl|NZ_CP011073.1_prot_WP_005789575.1_2906	AAPDVFMGLTSQLSYK	82.39	2	1726.87
lcl|NZ_CP011073.1_prot_WP_005789575.1_2906	AAPDVFMGLTSQLSYK	84.67	2	1726.87
lcl|NZ_CP011073.1_prot_WP_005789575.1_2906	AAPDVFMGLTSQLSYK	22.39	2	1726.87
lcl|NZ_CP011073.1_prot_WP_005789575.1_2906	AAPDVFMGLTSQLSYK	93.59	2	1726.87
lcl|NZ_CP011073.1_prot_WP_005789575.1_2906	AAPDVFMGLTSQLSYK	13.83	2	1726.87
lcl|NZ_CP011073.1_prot_WP_005789575.1_2906	AAPDVFMGLTSQLSYK	58.87	3	1726.87
lcl|NZ_CP011073.1_prot_WP_005789575.1_2906	AAPDVFMGLTSQLSYK	13.97	2	1726.87
lcl|NZ_CP011073.1_prot_WP_005789575.1_2906	AAGVSVITDGGAPGAGATIR	13.67	2	1739.91
lcl|NZ_CP011073.1_prot_WP_005789575.1_2906	AAGVSVITDGGAPGAGATIR	45.83	2	1739.91
lcl|NZ_CP011073.1_prot_WP_005789575.1_2906	AAGVSVITDGGAPGAGATIR	15.89	2	1739.91
lcl|NZ_CP011073.1_prot_WP_005789575.1_2906	AAGVSVITDGGAPGAGATIR	26.41	2	1739.91
lcl|NZ_CP011073.1_prot_WP_005789575.1_2906	AAGVSVITDGGAPGAGATIR	58.49	2	1739.91
lcl|NZ_CP011073.1_prot_WP_005789575.1_2906	AAGVSVITDGGAPGAGATIR	31.52	2	1739.91
lcl|NZ_CP011073.1_prot_WP_005789575.1_2906	AAGVSVITDGGAPGAGATIR	29.51	2	1739.91
lcl|NZ_CP011073.1_prot_WP_005789575.1_2906	AAGVSVITDGGAPGAGATIR	46.79	2	1739.91
lcl|NZ_CP011073.1_prot_WP_005789575.1_2906	AAGVSVITDGGAPGAGATIR	13.76	3	1739.91
lcl|NZ_CP011073.1_prot_WP_005789575.1_2906	AAGVSVITDGGAPGAGATIR	14.59	3	1739.91
lcl|NZ_CP011073.1_prot_WP_005789575.1_2906	AAGVSVITDGGAPGAGATIR	15.94	2	1739.91
lcl|NZ_CP011073.1_prot_WP_005789575.1_2906	AAGVSVITDGGAPGAGATIR	89.84	3	1739.91
lcl|NZ_CP011073.1_prot_WP_005789575.1_2906	AAGVSVITDGGAPGAGATIR	52.2	2	1739.91
lcl|NZ_CP011073.1_prot_WP_005789575.1_2906	AAGVSVITDGGAPGAGATIR	73.41	2	1739.91
lcl|NZ_CP011073.1_prot_WP_005789575.1_2906	AAGVSVITDGGAPGAGATIR	82.44	2	1739.91
lcl|NZ_CP011073.1_prot_WP_005789575.1_2906	AAGVSVITDGGAPGAGATIR	29.46	2	1739.91
lcl|NZ_CP011073.1_prot_WP_005789575.1_2906	AAGVSVITDGGAPGAGATIR	39.25	2	1739.91
lcl|NZ_CP011073.1_prot_WP_005789575.1_2906	AAGVSVITDGGAPGAGATIR	62.8	3	1739.91
lcl|NZ_CP011073.1_prot_WP_005789575.1_2906	AAGVSVITDGGAPGAGATIR	73.65	3	1739.91
lcl|NZ_CP011073.1_prot_WP_005789575.1_2906	AAGVSVITDGGAPGAGATIR	82.3	2	1739.91
lcl|NZ_CP011073.1_prot_WP_005789575.1_2906	AAGVSVITDGGAPGAGATIR	81.85	2	1739.91
lcl|NZ_CP011073.1_prot_WP_005789575.1_2906	AAGVSVITDGGAPGAGATIR	53.27	2	1739.91
lcl|NZ_CP011073.1_prot_WP_005789575.1_2906	AAGVSVITDGGAPGAGATIR	21.86	2	1739.91
lcl|NZ_CP011073.1_prot_WP_005789575.1_2906	AAGVSVITDGGAPGAGATIR	87.87	2	1739.92
lcl|NZ_CP011073.1_prot_WP_005789575.1_2906	AAGVSVITDGGAPGAGATIR	84.67	2	1739.92
lcl|NZ_CP011073.1_prot_WP_005789575.1_2906	AAGVSVITDGGAPGAGATIR	14.02	3	1739.92
lcl|NZ_CP011073.1_prot_WP_005789575.1_2906	AAGVSVITDGGAPGAGATIR	13.76	2	1739.92
lcl|NZ_CP011073.1_prot_WP_005789575.1_2906	AAGVSVITDGGAPGAGATIR	18.59	2	1739.92
lcl|NZ_CP011073.1_prot_WP_005789575.1_2906	AAGVSVITDGGAPGAGATIR	38.61	2	1739.92
lcl|NZ_CP011073.1_prot_WP_005789575.1_2906	AAGVSVITDGGAPGAGATIR	88.88	3	1739.92
lcl|NZ_CP011073.1_prot_WP_005789575.1_2906	AAGVSVITDGGAPGAGATIR	54.97	3	1739.92
lcl|NZ_CP011073.1_prot_WP_005789575.1_2906	AAGVSVITDGGAPGAGATIR	115.59	2	1739.92
lcl|NZ_CP011073.1_prot_WP_005789575.1_2906	AAGVSVITDGGAPGAGATIR	117.06	2	1739.92
lcl|NZ_CP011073.1_prot_WP_005789575.1_2906	AAGVSVITDGGAPGAGATIR	85.06	2	1739.92
lcl|NZ_CP011073.1_prot_WP_005789575.1_2906	AAGVSVITDGGAPGAGATIR	27.01	3	1739.92
lcl|NZ_CP011073.1_prot_WP_005789575.1_2906	AAGVSVITDGGAPGAGATIR	35.05	2	1739.92
lcl|NZ_CP011073.1_prot_WP_005789575.1_2906	AAGVSVITDGGAPGAGATIR	47.89	3	1739.92
lcl|NZ_CP011073.1_prot_WP_005789575.1_2906	AAGVSVITDGGAPGAGATIR	19.49	2	1739.92
lcl|NZ_CP011073.1_prot_WP_005789575.1_2906	AAGVSVITDGGAPGAGATIR	49.21	2	1739.92
lcl|NZ_CP011073.1_prot_WP_005789575.1_2906	AAGVSVITDGGAPGAGATIR	93.89	2	1739.92
lcl|NZ_CP011073.1_prot_WP_005789575.1_2906	AAGVSVITDGGAPGAGATIR	88.98	3	1739.92
lcl|NZ_CP011073.1_prot_WP_005789575.1_2906	AAGVSVITDGGAPGAGATIR	21.7	2	1739.92
lcl|NZ_CP011073.1_prot_WP_005789575.1_2906	AAGVSVITDGGAPGAGATIR	15.04	3	1739.92
lcl|NZ_CP011073.1_prot_WP_005789575.1_2906	AAGVSVITDGGAPGAGATIR	48.59	2	1739.92
lcl|NZ_CP011073.1_prot_WP_005789575.1_2906	AAGVSVITDGGAPGAGATIR	60.07	2	1739.92
lcl|NZ_CP011073.1_prot_WP_005789575.1_2906	AAGVSVITDGGAPGAGATIR	84.49	2	1739.92
lcl|NZ_CP011073.1_prot_WP_005789575.1_2906	AAGVSVITDGGAPGAGATIR	39.25	2	1739.92
lcl|NZ_CP011073.1_prot_WP_005789575.1_2906	AAGVSVITDGGAPGAGATIR	69.52	2	1739.92
lcl|NZ_CP011073.1_prot_WP_005789575.1_2906	AAGVSVITDGGAPGAGATIR	32.23	2	1739.92
lcl|NZ_CP011073.1_prot_WP_005789575.1_2906	AAGVSVITDGGAPGAGATIR	103.94	2	1739.92
lcl|NZ_CP011073.1_prot_WP_005789575.1_2906	AAGVSVITDGGAPGAGATIR	37.28	2	1739.92
lcl|NZ_CP011073.1_prot_WP_005789575.1_2906	AAGVSVITDGGAPGAGATIR	78.21	3	1739.92
lcl|NZ_CP011073.1_prot_WP_005789575.1_2906	AAGVSVITDGGAPGAGATIR	42.01	2	1739.92
lcl|NZ_CP011073.1_prot_WP_005789575.1_2906	AAGVSVITDGGAPGAGATIR	95.19	2	1739.92
lcl|NZ_CP011073.1_prot_WP_005789575.1_2906	AAGVSVITDGGAPGAGATIR	20.28	3	1739.92
lcl|NZ_CP011073.1_prot_WP_005789575.1_2906	AAGVSVITDGGAPGAGATIR	22.7	2	1739.92
lcl|NZ_CP011073.1_prot_WP_005789575.1_2906	AAGVSVITDGGAPGAGATIR	26.82	2	1739.92
lcl|NZ_CP011073.1_prot_WP_005789575.1_2906	AAGVSVITDGGAPGAGATIR	21.62	2	1739.92
lcl|NZ_CP011073.1_prot_WP_005789575.1_2906	AAGVSVITDGGAPGAGATIR	46.19	2	1739.92
lcl|NZ_CP011073.1_prot_WP_005789575.1_2906	AAGVSVITDGGAPGAGATIR	65.99	3	1739.92
lcl|NZ_CP011073.1_prot_WP_005789575.1_2906	AAGVSVITDGGAPGAGATIR	18.48	2	1739.92
lcl|NZ_CP011073.1_prot_WP_005789575.1_2906	AAGVSVITDGGAPGAGATIR	20.35	2	1739.92
lcl|NZ_CP011073.1_prot_WP_005789575.1_2906	AAGVSVITDGGAPGAGATIR	82.85	3	1739.92
lcl|NZ_CP011073.1_prot_WP_005789575.1_2906	AAGVSVITDGGAPGAGATIR	31.43	2	1739.92
lcl|NZ_CP011073.1_prot_WP_005789575.1_2906	AAGVSVITDGGAPGAGATIR	55.54	2	1739.92
lcl|NZ_CP011073.1_prot_WP_005789575.1_2906	AAGVSVITDGGAPGAGATIR	54.46	3	1739.92
lcl|NZ_CP011073.1_prot_WP_005789575.1_2906	AAGVSVITDGGAPGAGATIR	60.84	2	1739.92
lcl|NZ_CP011073.1_prot_WP_005789575.1_2906	AAGVSVITDGGAPGAGATIR	44.7	2	1739.92
lcl|NZ_CP011073.1_prot_WP_005789575.1_2906	AAGVSVITDGGAPGAGATIR	31.3	2	1739.92
lcl|NZ_CP011073.1_prot_WP_005789575.1_2906	AAGVSVITDGGAPGAGATIR	117.24	2	1739.92
lcl|NZ_CP011073.1_prot_WP_005789575.1_2906	AAGVSVITDGGAPGAGATIR	34.18	2	1739.92
lcl|NZ_CP011073.1_prot_WP_005789575.1_2906	AAGVSVITDGGAPGAGATIR	94.33	2	1739.92
lcl|NZ_CP011073.1_prot_WP_005789575.1_2906	AAGVSVITDGGAPGAGATIR	28.97	2	1739.92
lcl|NZ_CP011073.1_prot_WP_005789575.1_2906	AAGVSVITDGGAPGAGATIR	52.86	3	1739.92
lcl|NZ_CP011073.1_prot_WP_005789575.1_2906	AAGVSVITDGGAPGAGATIR	84.06	3	1739.92
lcl|NZ_CP011073.1_prot_WP_005789575.1_2906	AAGVSVITDGGAPGAGATIR	17.66	2	1739.92
lcl|NZ_CP011073.1_prot_WP_005789575.1_2906	AAGVSVITDGGAPGAGATIR	74.65	2	1739.92
lcl|NZ_CP011073.1_prot_WP_005789575.1_2906	AAGVSVITDGGAPGAGATIR	109.9	2	1739.92
lcl|NZ_CP011073.1_prot_WP_005789575.1_2906	AAGVSVITDGGAPGAGATIR	108.78	2	1739.92
lcl|NZ_CP011073.1_prot_WP_005789575.1_2906	AAGVSVITDGGAPGAGATIR	13.15	3	1739.92
lcl|NZ_CP011073.1_prot_WP_005789575.1_2906	AAGVSVITDGGAPGAGATIR	57.68	2	1739.92
lcl|NZ_CP011073.1_prot_WP_005789575.1_2906	AAGVSVITDGGAPGAGATIR	116.83	2	1739.92
lcl|NZ_CP011073.1_prot_WP_005789575.1_2906	AAGVSVITDGGAPGAGATIR	15.76	3	1739.92
lcl|NZ_CP011073.1_prot_WP_005789575.1_2906	AAGVSVITDGGAPGAGATIR	33.67	2	1739.92
lcl|NZ_CP011073.1_prot_WP_005789575.1_2906	AAGVSVITDGGAPGAGATIR	20.48	2	1739.92
lcl|NZ_CP011073.1_prot_WP_005789575.1_2906	AAGVSVITDGGAPGAGATIR	105.29	2	1739.92
lcl|NZ_CP011073.1_prot_WP_005789575.1_2906	AAGVSVITDGGAPGAGATIR	94.03	2	1739.92
lcl|NZ_CP011073.1_prot_WP_005789575.1_2906	AAGVSVITDGGAPGAGATIR	13.47	3	1739.92
lcl|NZ_CP011073.1_prot_WP_005789575.1_2906	AAGVSVITDGGAPGAGATIR	90.58	2	1739.92
lcl|NZ_CP011073.1_prot_WP_005789575.1_2906	AAGVSVITDGGAPGAGATIR	21.2	3	1739.92
lcl|NZ_CP011073.1_prot_WP_005789575.1_2906	AAGVSVITDGGAPGAGATIR	19.06	3	1739.92
lcl|NZ_CP011073.1_prot_WP_005789575.1_2906	AAGVSVITDGGAPGAGATIR	53.2	2	1739.92
lcl|NZ_CP011073.1_prot_WP_005789575.1_2906	AAGVSVITDGGAPGAGATIR	30.01	2	1739.92
lcl|NZ_CP011073.1_prot_WP_005789575.1_2906	AAGVSVITDGGAPGAGATIR	78.91	2	1739.92
lcl|NZ_CP011073.1_prot_WP_005789575.1_2906	AAGVSVITDGGAPGAGATIR	58.28	2	1739.92
lcl|NZ_CP011073.1_prot_WP_005789575.1_2906	AAGVSVITDGGAPGAGATIR	67.35	2	1739.92
lcl|NZ_CP011073.1_prot_WP_005789575.1_2906	AAGVSVITDGGAPGAGATIR	18.44	3	1739.92
lcl|NZ_CP011073.1_prot_WP_005789575.1_2906	AAGVSVITDGGAPGAGATIR	103.1	2	1739.92
lcl|NZ_CP011073.1_prot_WP_005789575.1_2906	AAGVSVITDGGAPGAGATIR	79.61	3	1739.92
lcl|NZ_CP011073.1_prot_WP_005789575.1_2906	AAGVSVITDGGAPGAGATIR	86.61	2	1739.92
lcl|NZ_CP011073.1_prot_WP_005789575.1_2906	AAGVSVITDGGAPGAGATIR	31.58	3	1739.92
lcl|NZ_CP011073.1_prot_WP_005789575.1_2906	AAGVSVITDGGAPGAGATIR	118.29	2	1739.92
lcl|NZ_CP011073.1_prot_WP_005789575.1_2906	AAGVSVITDGGAPGAGATIR	42.49	2	1739.92
lcl|NZ_CP011073.1_prot_WP_005789575.1_2906	AAGVSVITDGGAPGAGATIR	76.19	3	1739.92
lcl|NZ_CP011073.1_prot_WP_005789575.1_2906	AAGVSVITDGGAPGAGATIR	79.72	3	1739.92
lcl|NZ_CP011073.1_prot_WP_005789575.1_2906	AAGVSVITDGGAPGAGATIR	46.38	2	1739.92
lcl|NZ_CP011073.1_prot_WP_005789575.1_2906	AAGVSVITDGGAPGAGATIR	65.62	2	1739.92
lcl|NZ_CP011073.1_prot_WP_005789575.1_2906	AAGVSVITDGGAPGAGATIR	60.62	2	1739.92
lcl|NZ_CP011073.1_prot_WP_005789575.1_2906	AAGVSVITDGGAPGAGATIR	62.48	3	1739.92
lcl|NZ_CP011073.1_prot_WP_005789575.1_2906	AAGVSVITDGGAPGAGATIR	42.75	2	1739.92
lcl|NZ_CP011073.1_prot_WP_005789575.1_2906	AAGVSVITDGGAPGAGATIR	55.01	2	1739.92
lcl|NZ_CP011073.1_prot_WP_005789575.1_2906	AAGVSVITDGGAPGAGATIR	78.78	3	1739.92
lcl|NZ_CP011073.1_prot_WP_005789575.1_2906	AAGVSVITDGGAPGAGATIR	65.87	3	1739.92
lcl|NZ_CP011073.1_prot_WP_005789575.1_2906	AAGVSVITDGGAPGAGATIR	57.18	2	1739.92
lcl|NZ_CP011073.1_prot_WP_005789575.1_2906	AAGVSVITDGGAPGAGATIR	57.54	2	1739.92
lcl|NZ_CP011073.1_prot_WP_005789575.1_2906	AAGVSVITDGGAPGAGATIR	97.5	3	1739.92
lcl|NZ_CP011073.1_prot_WP_005789575.1_2906	AAGVSVITDGGAPGAGATIR	86.53	3	1739.92
lcl|NZ_CP011073.1_prot_WP_005789575.1_2906	AAGVSVITDGGAPGAGATIR	92	3	1739.92
lcl|NZ_CP011073.1_prot_WP_005789575.1_2906	AAGVSVITDGGAPGAGATIR	34.73	3	1739.92
lcl|NZ_CP011073.1_prot_WP_005789575.1_2906	AAGVSVITDGGAPGAGATIR	56.48	3	1739.92
lcl|NZ_CP011073.1_prot_WP_005789575.1_2906	AAGVSVITDGGAPGAGATIR	50.12	3	1739.92
lcl|NZ_CP011073.1_prot_WP_005789575.1_2906	AAGVSVITDGGAPGAGATIR	41.9	2	1739.92
lcl|NZ_CP011073.1_prot_WP_005789575.1_2906	AAGVSVITDGGAPGAGATIR	104.78	2	1739.92
lcl|NZ_CP011073.1_prot_WP_005789575.1_2906	AAGVSVITDGGAPGAGATIR	45.57	2	1739.92
lcl|NZ_CP011073.1_prot_WP_005789575.1_2906	AAGVSVITDGGAPGAGATIR	18.67	2	1739.92
lcl|NZ_CP011073.1_prot_WP_005789575.1_2906	AAGVSVITDGGAPGAGATIR	28.82	2	1739.92
lcl|NZ_CP011073.1_prot_WP_005789575.1_2906	AAGVSVITDGGAPGAGATIR	47.67	3	1739.92
lcl|NZ_CP011073.1_prot_WP_005789575.1_2906	AAGVSVITDGGAPGAGATIR	109.91	2	1739.92
lcl|NZ_CP011073.1_prot_WP_005789575.1_2906	AAGVSVITDGGAPGAGATIR	102.89	2	1739.92
lcl|NZ_CP011073.1_prot_WP_005789575.1_2906	AAGVSVITDGGAPGAGATIR	45.85	2	1739.92
lcl|NZ_CP011073.1_prot_WP_005789575.1_2906	AAGVSVITDGGAPGAGATIR	22.58	2	1739.92
lcl|NZ_CP011073.1_prot_WP_005789575.1_2906	AAGVSVITDGGAPGAGATIR	106.85	2	1739.92
lcl|NZ_CP011073.1_prot_WP_005789575.1_2906	AAGVSVITDGGAPGAGATIR	83.77	3	1739.92
lcl|NZ_CP011073.1_prot_WP_005789575.1_2906	AAGVSVITDGGAPGAGATIR	62.75	2	1739.92
lcl|NZ_CP011073.1_prot_WP_005789575.1_2906	AAGVSVITDGGAPGAGATIR	43.81	2	1739.92
lcl|NZ_CP011073.1_prot_WP_005789575.1_2906	AAGVSVITDGGAPGAGATIR	37.78	2	1739.92
lcl|NZ_CP011073.1_prot_WP_005789575.1_2906	AAGVSVITDGGAPGAGATIR	76.27	3	1739.92
lcl|NZ_CP011073.1_prot_WP_005789575.1_2906	AAGVSVITDGGAPGAGATIR	90.3	3	1739.92
lcl|NZ_CP011073.1_prot_WP_005789575.1_2906	AAGVSVITDGGAPGAGATIR	30.88	2	1739.92
lcl|NZ_CP011073.1_prot_WP_005789575.1_2906	AAGVSVITDGGAPGAGATIR	39.68	2	1739.92
lcl|NZ_CP011073.1_prot_WP_005789575.1_2906	AAGVSVITDGGAPGAGATIR	39.78	2	1739.92
lcl|NZ_CP011073.1_prot_WP_005789575.1_2906	AAGVSVITDGGAPGAGATIR	73.24	3	1739.93
lcl|NZ_CP011073.1_prot_WP_005789575.1_2906	AAGVSVITDGGAPGAGATIR	75.86	2	1739.93
lcl|NZ_CP011073.1_prot_WP_005789575.1_2906	AAGVSVITDGGAPGAGATIR	45.07	3	1739.93
lcl|NZ_CP011073.1_prot_WP_005789575.1_2906	AAGVSVITDGGAPGAGATIR	29.49	2	1739.93
lcl|NZ_CP011073.1_prot_WP_005789575.1_2906	AAGVSVITDGGAPGAGATIR	28.37	2	1739.93
lcl|NZ_CP011073.1_prot_WP_005789575.1_2906	AAPDVFMGLTSQLSYK	97.7	2	1742.85	Oxidation (M)
lcl|NZ_CP011073.1_prot_WP_005789575.1_2906	AAPDVFMGLTSQLSYK	15.49	3	1742.85	Oxidation (M)
lcl|NZ_CP011073.1_prot_WP_005789575.1_2906	AAPDVFMGLTSQLSYK	29.35	3	1742.85	Oxidation (M)
lcl|NZ_CP011073.1_prot_WP_005789575.1_2906	AAPDVFMGLTSQLSYK	19.98	3	1742.86	Oxidation (M)
lcl|NZ_CP011073.1_prot_WP_005789575.1_2906	AAPDVFMGLTSQLSYK	54.7	3	1742.86	Oxidation (M)
lcl|NZ_CP011073.1_prot_WP_005789575.1_2906	AAPDVFMGLTSQLSYK	56.08	2	1742.86	Oxidation (M)
lcl|NZ_CP011073.1_prot_WP_005789575.1_2906	AAPDVFMGLTSQLSYK	57.21	3	1742.86	Oxidation (M)
lcl|NZ_CP011073.1_prot_WP_005789575.1_2906	AAPDVFMGLTSQLSYK	33.41	3	1742.86	Oxidation (M)
lcl|NZ_CP011073.1_prot_WP_005789575.1_2906	AAPDVFMGLTSQLSYK	41.3	3	1742.86	Oxidation (M)
lcl|NZ_CP011073.1_prot_WP_005789575.1_2906	AAPDVFMGLTSQLSYK	34.13	3	1742.86	Oxidation (M)
lcl|NZ_CP011073.1_prot_WP_005789575.1_2906	AAPDVFMGLTSQLSYK	85	2	1742.86	Oxidation (M)
lcl|NZ_CP011073.1_prot_WP_005789575.1_2906	AAPDVFMGLTSQLSYK	57.62	3	1742.86	Oxidation (M)
lcl|NZ_CP011073.1_prot_WP_005789575.1_2906	AAPDVFMGLTSQLSYK	55.45	3	1742.86	Oxidation (M)
lcl|NZ_CP011073.1_prot_WP_005789575.1_2906	AAPDVFMGLTSQLSYK	102.82	2	1742.86	Oxidation (M)
lcl|NZ_CP011073.1_prot_WP_005789575.1_2906	AAPDVFMGLTSQLSYK	108.94	2	1742.86	Oxidation (M)
lcl|NZ_CP011073.1_prot_WP_005789575.1_2906	AAPDVFMGLTSQLSYK	108.69	2	1742.86	Oxidation (M)
lcl|NZ_CP011073.1_prot_WP_005789575.1_2906	AAPDVFMGLTSQLSYK	98.63	2	1742.87	Oxidation (M)
lcl|NZ_CP011073.1_prot_WP_005789575.1_2906	NDVTGSVMAIDADKMVK	28.29	3	1792.87
lcl|NZ_CP011073.1_prot_WP_005789575.1_2906	NDVTGSVMAIDADKMVK	19.21	3	1792.87
lcl|NZ_CP011073.1_prot_WP_005789575.1_2906	NDVTGSVMAIDADKMVK	55.46	2	1792.87
lcl|NZ_CP011073.1_prot_WP_005789575.1_2906	NDVTGSVMAIDADKMVK	17.54	3	1792.87
lcl|NZ_CP011073.1_prot_WP_005789575.1_2906	NDVTGSVMAIDADKMVK	19.72	3	1792.87
lcl|NZ_CP011073.1_prot_WP_005789575.1_2906	NDVTGSVMAIDADKMVK	44.18	2	1792.87
lcl|NZ_CP011073.1_prot_WP_005789575.1_2906	NDVTGSVMAIDADKMVK	32.79	2	1808.86	Oxidation (M)
lcl|NZ_CP011073.1_prot_WP_005789575.1_2906	NDVTGSVMAIDADKMVK	34.76	2	1808.87	Oxidation (M)
lcl|NZ_CP011073.1_prot_WP_005789575.1_2906	NDVTGSVMAIDADKMVK	22.08	3	1808.87	Oxidation (M)
lcl|NZ_CP011073.1_prot_WP_005789575.1_2906	GDDYASESYLVSFFGR	98.73	2	1811.8
lcl|NZ_CP011073.1_prot_WP_005789575.1_2906	GDDYASESYLVSFFGR	32.89	2	1811.8
lcl|NZ_CP011073.1_prot_WP_005789575.1_2906	GDDYASESYLVSFFGR	38.48	2	1811.8
lcl|NZ_CP011073.1_prot_WP_005789575.1_2906	GDDYASESYLVSFFGR	94.21	2	1811.8
lcl|NZ_CP011073.1_prot_WP_005789575.1_2906	GDDYASESYLVSFFGR	76.75	2	1811.8
lcl|NZ_CP011073.1_prot_WP_005789575.1_2906	GDDYASESYLVSFFGR	79.65	2	1811.8
lcl|NZ_CP011073.1_prot_WP_005789575.1_2906	GDDYASESYLVSFFGR	105.35	2	1811.8
lcl|NZ_CP011073.1_prot_WP_005789575.1_2906	GDDYASESYLVSFFGR	80.29	2	1811.8
lcl|NZ_CP011073.1_prot_WP_005789575.1_2906	GDDYASESYLVSFFGR	62.91	2	1811.8
lcl|NZ_CP011073.1_prot_WP_005789575.1_2906	GDDYASESYLVSFFGR	51.17	2	1811.8
lcl|NZ_CP011073.1_prot_WP_005789575.1_2906	GDDYASESYLVSFFGR	39.43	2	1811.81
lcl|NZ_CP011073.1_prot_WP_005789575.1_2906	GDDYASESYLVSFFGR	101.02	2	1811.81
lcl|NZ_CP011073.1_prot_WP_005789575.1_2906	GDDYASESYLVSFFGR	18.24	3	1811.81
lcl|NZ_CP011073.1_prot_WP_005789575.1_2906	GDDYASESYLVSFFGR	39.5	2	1811.81
lcl|NZ_CP011073.1_prot_WP_005789575.1_2906	GDDYASESYLVSFFGR	75.05	2	1811.81
lcl|NZ_CP011073.1_prot_WP_005789575.1_2906	GDDYASESYLVSFFGR	45.62	2	1811.81
lcl|NZ_CP011073.1_prot_WP_005789575.1_2906	GDDYASESYLVSFFGR	97.99	2	1811.81
lcl|NZ_CP011073.1_prot_WP_005789575.1_2906	GDDYASESYLVSFFGR	64.41	2	1811.81
lcl|NZ_CP011073.1_prot_WP_005789575.1_2906	GDDYASESYLVSFFGR	55.7	2	1811.81
lcl|NZ_CP011073.1_prot_WP_005789575.1_2906	GDDYASESYLVSFFGR	27.58	3	1811.81
lcl|NZ_CP011073.1_prot_WP_005789575.1_2906	NDVTGSVMAIDADKMVK	13.38	2	1824.86	2 Oxidation (M)
lcl|NZ_CP011073.1_prot_WP_005789575.1_2906	EAYEGANMYDQTGFLK	44.03	2	1835.8
lcl|NZ_CP011073.1_prot_WP_005789575.1_2906	EAYEGANMYDQTGFLK	82.18	2	1835.8
lcl|NZ_CP011073.1_prot_WP_005789575.1_2906	EAYEGANMYDQTGFLK	25.04	2	1835.8
lcl|NZ_CP011073.1_prot_WP_005789575.1_2906	EAYEGANMYDQTGFLK	33.02	2	1835.8
lcl|NZ_CP011073.1_prot_WP_005789575.1_2906	EAYEGANMYDQTGFLK	25.85	2	1835.8
lcl|NZ_CP011073.1_prot_WP_005789575.1_2906	EAYEGANMYDQTGFLK	112.58	2	1835.8
lcl|NZ_CP011073.1_prot_WP_005789575.1_2906	EAYEGANMYDQTGFLK	34.42	2	1835.8
lcl|NZ_CP011073.1_prot_WP_005789575.1_2906	EAYEGANMYDQTGFLK	19.68	3	1835.8
lcl|NZ_CP011073.1_prot_WP_005789575.1_2906	EAYEGANMYDQTGFLK	37.37	3	1835.8
lcl|NZ_CP011073.1_prot_WP_005789575.1_2906	EAYEGANMYDQTGFLK	133.77	2	1835.8
lcl|NZ_CP011073.1_prot_WP_005789575.1_2906	EAYEGANMYDQTGFLK	84.22	2	1835.8
lcl|NZ_CP011073.1_prot_WP_005789575.1_2906	EAYEGANMYDQTGFLK	20.53	3	1835.8
lcl|NZ_CP011073.1_prot_WP_005789575.1_2906	EAYEGANMYDQTGFLK	25.76	2	1835.8
lcl|NZ_CP011073.1_prot_WP_005789575.1_2906	EAYEGANMYDQTGFLK	34.51	3	1835.81
lcl|NZ_CP011073.1_prot_WP_005789575.1_2906	EAYEGANMYDQTGFLK	30.52	2	1835.81
lcl|NZ_CP011073.1_prot_WP_005789575.1_2906	EAYEGANMYDQTGFLK	113.48	2	1835.81
lcl|NZ_CP011073.1_prot_WP_005789575.1_2906	EAYEGANMYDQTGFLK	32.14	2	1835.81
lcl|NZ_CP011073.1_prot_WP_005789575.1_2906	EAYEGANMYDQTGFLK	76.13	2	1835.81
lcl|NZ_CP011073.1_prot_WP_005789575.1_2906	EAYEGANMYDQTGFLK	113.22	2	1835.81
lcl|NZ_CP011073.1_prot_WP_005789575.1_2906	EAYEGANMYDQTGFLK	30.75	2	1835.81
lcl|NZ_CP011073.1_prot_WP_005789575.1_2906	EAYEGANMYDQTGFLK	13.6	3	1835.81
lcl|NZ_CP011073.1_prot_WP_005789575.1_2906	EAYEGANMYDQTGFLK	74.19	2	1835.81
lcl|NZ_CP011073.1_prot_WP_005789575.1_2906	EAYEGANMYDQTGFLK	133.54	2	1835.81
lcl|NZ_CP011073.1_prot_WP_005789575.1_2906	EAYEGANMYDQTGFLK	129.39	2	1835.81
lcl|NZ_CP011073.1_prot_WP_005789575.1_2906	EAYEGANMYDQTGFLK	125.94	2	1835.81
lcl|NZ_CP011073.1_prot_WP_005789575.1_2906	EAYEGANMYDQTGFLK	97.05	2	1835.81
lcl|NZ_CP011073.1_prot_WP_005789575.1_2906	EAYEGANMYDQTGFLK	53.64	2	1835.81
lcl|NZ_CP011073.1_prot_WP_005789575.1_2906	EAYEGANMYDQTGFLK	41.06	2	1835.81
lcl|NZ_CP011073.1_prot_WP_005789575.1_2906	EAYEGANMYDQTGFLK	24.74	2	1835.81
lcl|NZ_CP011073.1_prot_WP_005789575.1_2906	EAYEGANMYDQTGFLK	16.57	3	1835.81
lcl|NZ_CP011073.1_prot_WP_005789575.1_2906	EAYEGANMYDQTGFLK	121.89	2	1835.81
lcl|NZ_CP011073.1_prot_WP_005789575.1_2906	EAYEGANMYDQTGFLK	19.76	3	1835.81
lcl|NZ_CP011073.1_prot_WP_005789575.1_2906	EAYEGANMYDQTGFLK	119.01	2	1835.81
lcl|NZ_CP011073.1_prot_WP_005789575.1_2906	EAYEGANMYDQTGFLK	26.3	2	1835.81
lcl|NZ_CP011073.1_prot_WP_005789575.1_2906	EAYEGANMYDQTGFLK	88.95	2	1835.81
lcl|NZ_CP011073.1_prot_WP_005789575.1_2906	EAYEGANMYDQTGFLK	81.57	2	1835.81
lcl|NZ_CP011073.1_prot_WP_005789575.1_2906	EAYEGANMYDQTGFLK	67.51	3	1835.81
lcl|NZ_CP011073.1_prot_WP_005789575.1_2906	EAYEGANMYDQTGFLK	53.42	3	1835.81
lcl|NZ_CP011073.1_prot_WP_005789575.1_2906	EAYEGANMYDQTGFLK	77.83	2	1835.81
lcl|NZ_CP011073.1_prot_WP_005789575.1_2906	EAYEGANMYDQTGFLK	30.81	2	1835.81
lcl|NZ_CP011073.1_prot_WP_005789575.1_2906	EAYEGANMYDQTGFLK	20.27	2	1835.81
lcl|NZ_CP011073.1_prot_WP_005789575.1_2906	EAYEGANMYDQTGFLK	28.02	3	1835.81
lcl|NZ_CP011073.1_prot_WP_005789575.1_2906	EAYEGANMYDQTGFLK	129.38	2	1835.81
lcl|NZ_CP011073.1_prot_WP_005789575.1_2906	EAYEGANMYDQTGFLK	144.4	2	1835.81
lcl|NZ_CP011073.1_prot_WP_005789575.1_2906	EAYEGANMYDQTGFLK	14.7	3	1835.81
lcl|NZ_CP011073.1_prot_WP_005789575.1_2906	EAYEGANMYDQTGFLK	40.06	3	1835.81
lcl|NZ_CP011073.1_prot_WP_005789575.1_2906	EAYEGANMYDQTGFLK	32.21	2	1835.81
lcl|NZ_CP011073.1_prot_WP_005789575.1_2906	EAYEGANMYDQTGFLK	42.68	3	1835.81
lcl|NZ_CP011073.1_prot_WP_005789575.1_2906	EAYEGANMYDQTGFLK	21.04	2	1835.81
lcl|NZ_CP011073.1_prot_WP_005789575.1_2906	EAYEGANMYDQTGFLK	81.52	2	1835.81
lcl|NZ_CP011073.1_prot_WP_005789575.1_2906	EAYEGANMYDQTGFLK	42.15	2	1835.81
lcl|NZ_CP011073.1_prot_WP_005789575.1_2906	EAYEGANMYDQTGFLK	114.18	2	1835.81
lcl|NZ_CP011073.1_prot_WP_005789575.1_2906	EAYEGANMYDQTGFLK	109.46	2	1835.81
lcl|NZ_CP011073.1_prot_WP_005789575.1_2906	EAYEGANMYDQTGFLK	45.54	2	1835.82
lcl|NZ_CP011073.1_prot_WP_005789575.1_2906	EAYEGANMYDQTGFLK	80.39	2	1835.82
lcl|NZ_CP011073.1_prot_WP_005789575.1_2906	EAYEGANMYDQTGFLK	59.08	2	1851.8	Oxidation (M)
lcl|NZ_CP011073.1_prot_WP_005789575.1_2906	EAYEGANMYDQTGFLK	86.26	2	1851.8	Oxidation (M)
lcl|NZ_CP011073.1_prot_WP_005789575.1_2906	EAYEGANMYDQTGFLK	54.87	2	1851.8	Oxidation (M)
lcl|NZ_CP011073.1_prot_WP_005789575.1_2906	EAYEGANMYDQTGFLK	41.69	2	1851.8	Oxidation (M)
lcl|NZ_CP011073.1_prot_WP_005789575.1_2906	EAYEGANMYDQTGFLK	148.29	2	1851.8	Oxidation (M)
lcl|NZ_CP011073.1_prot_WP_005789575.1_2906	EAYEGANMYDQTGFLK	153.08	2	1851.8	Oxidation (M)
lcl|NZ_CP011073.1_prot_WP_005789575.1_2906	EAYEGANMYDQTGFLK	103.37	2	1851.8	Oxidation (M)
lcl|NZ_CP011073.1_prot_WP_005789575.1_2906	EAYEGANMYDQTGFLK	100.56	2	1851.8	Oxidation (M)
lcl|NZ_CP011073.1_prot_WP_005789575.1_2906	EAYEGANMYDQTGFLK	42.07	2	1851.8	Oxidation (M)
lcl|NZ_CP011073.1_prot_WP_005789575.1_2906	EAYEGANMYDQTGFLK	102.99	2	1851.8	Oxidation (M)
lcl|NZ_CP011073.1_prot_WP_005789575.1_2906	EAYEGANMYDQTGFLK	142.69	2	1851.8	Oxidation (M)
lcl|NZ_CP011073.1_prot_WP_005789575.1_2906	EAYEGANMYDQTGFLK	129.18	2	1851.8	Oxidation (M)
lcl|NZ_CP011073.1_prot_WP_005789575.1_2906	EAYEGANMYDQTGFLK	136.39	2	1851.8	Oxidation (M)
lcl|NZ_CP011073.1_prot_WP_005789575.1_2906	EAYEGANMYDQTGFLK	83.77	2	1851.8	Oxidation (M)
lcl|NZ_CP011073.1_prot_WP_005789575.1_2906	EAYEGANMYDQTGFLK	152.93	2	1851.8	Oxidation (M)
lcl|NZ_CP011073.1_prot_WP_005789575.1_2906	EAYEGANMYDQTGFLK	74.22	2	1851.8	Oxidation (M)
lcl|NZ_CP011073.1_prot_WP_005789575.1_2906	EAYEGANMYDQTGFLK	90.08	2	1851.8	Oxidation (M)
lcl|NZ_CP011073.1_prot_WP_005789575.1_2906	EAYEGANMYDQTGFLK	60.25	3	1851.8	Oxidation (M)
lcl|NZ_CP011073.1_prot_WP_005789575.1_2906	EAYEGANMYDQTGFLK	59.72	3	1851.8	Oxidation (M)
lcl|NZ_CP011073.1_prot_WP_005789575.1_2906	EAYEGANMYDQTGFLK	17.44	3	1851.8	Oxidation (M)
lcl|NZ_CP011073.1_prot_WP_005789575.1_2906	EAYEGANMYDQTGFLK	108.1	2	1851.8	Oxidation (M)
lcl|NZ_CP011073.1_prot_WP_005789575.1_2906	EAYEGANMYDQTGFLK	42.1	2	1851.8	Oxidation (M)
lcl|NZ_CP011073.1_prot_WP_005789575.1_2906	EAYEGANMYDQTGFLK	19.44	3	1851.8	Oxidation (M)
lcl|NZ_CP011073.1_prot_WP_005789575.1_2906	EAYEGANMYDQTGFLK	23.47	2	1851.81	Oxidation (M)
lcl|NZ_CP011073.1_prot_WP_005789575.1_2906	EAYEGANMYDQTGFLK	133.85	2	1851.81	Oxidation (M)
lcl|NZ_CP011073.1_prot_WP_005789575.1_2906	EAYEGANMYDQTGFLK	38.55	2	1851.81	Oxidation (M)
lcl|NZ_CP011073.1_prot_WP_005789575.1_2906	EAYEGANMYDQTGFLK	57.89	2	1851.81	Oxidation (M)
lcl|NZ_CP011073.1_prot_WP_005789575.1_2906	EAYEGANMYDQTGFLK	137.47	2	1851.81	Oxidation (M)
lcl|NZ_CP011073.1_prot_WP_005789575.1_2906	EAYEGANMYDQTGFLK	67.25	2	1851.81	Oxidation (M)
lcl|NZ_CP011073.1_prot_WP_005789575.1_2906	EAYEGANMYDQTGFLK	112.82	2	1851.81	Oxidation (M)
lcl|NZ_CP011073.1_prot_WP_005789575.1_2906	EAYEGANMYDQTGFLK	27.07	2	1851.81	Oxidation (M)
lcl|NZ_CP011073.1_prot_WP_005789575.1_2906	KAAPDVFMGLTSQLSYK	31.85	3	1854.95
lcl|NZ_CP011073.1_prot_WP_005789575.1_2906	KAAPDVFMGLTSQLSYK	22.33	3	1854.95
lcl|NZ_CP011073.1_prot_WP_005789575.1_2906	KAAPDVFMGLTSQLSYK	38.38	3	1854.95
lcl|NZ_CP011073.1_prot_WP_005789575.1_2906	KAAPDVFMGLTSQLSYK	16.04	3	1854.96
lcl|NZ_CP011073.1_prot_WP_005789575.1_2906	GHVKDSTGEPVIGANVVVK	16.18	4	1905.03
lcl|NZ_CP011073.1_prot_WP_005789575.1_2906	GHVKDSTGEPVIGANVVVK	41.31	3	1905.03
lcl|NZ_CP011073.1_prot_WP_005789575.1_2906	GHVKDSTGEPVIGANVVVK	40.13	3	1905.03
lcl|NZ_CP011073.1_prot_WP_005789575.1_2906	GHVKDSTGEPVIGANVVVK	42.39	3	1905.04
lcl|NZ_CP011073.1_prot_WP_005789575.1_2906	GHVKDSTGEPVIGANVVVK	18.8	3	1905.04
lcl|NZ_CP011073.1_prot_WP_005789575.1_2906	GHVKDSTGEPVIGANVVVK	20.14	3	1905.04
lcl|NZ_CP011073.1_prot_WP_005789575.1_2906	GHVKDSTGEPVIGANVVVK	63.88	3	1905.04
lcl|NZ_CP011073.1_prot_WP_005789575.1_2906	KGDDYASESYLVSFFGR	13.29	3	1939.89
lcl|NZ_CP011073.1_prot_WP_005789575.1_2906	KGDDYASESYLVSFFGR	31.07	3	1939.89
lcl|NZ_CP011073.1_prot_WP_005789575.1_2906	KGDDYASESYLVSFFGR	19.72	3	1939.89
lcl|NZ_CP011073.1_prot_WP_005789575.1_2906	KGDDYASESYLVSFFGR	13.44	3	1939.89
lcl|NZ_CP011073.1_prot_WP_005789575.1_2906	KGDDYASESYLVSFFGR	33.63	3	1939.89
lcl|NZ_CP011073.1_prot_WP_005789575.1_2906	KGDDYASESYLVSFFGR	17.46	3	1939.89
lcl|NZ_CP011073.1_prot_WP_005789575.1_2906	KGDDYASESYLVSFFGR	31.45	3	1939.89
lcl|NZ_CP011073.1_prot_WP_005789575.1_2906	KGDDYASESYLVSFFGR	20.6	3	1939.89
lcl|NZ_CP011073.1_prot_WP_005789575.1_2906	KGDDYASESYLVSFFGR	33.48	3	1939.89
lcl|NZ_CP011073.1_prot_WP_005789575.1_2906	KGDDYASESYLVSFFGR	20.85	3	1939.89
lcl|NZ_CP011073.1_prot_WP_005789575.1_2906	KGDDYASESYLVSFFGR	59.85	3	1939.89
lcl|NZ_CP011073.1_prot_WP_005789575.1_2906	KGDDYASESYLVSFFGR	15.58	3	1939.89
lcl|NZ_CP011073.1_prot_WP_005789575.1_2906	KGDDYASESYLVSFFGR	45.95	3	1939.89
lcl|NZ_CP011073.1_prot_WP_005789575.1_2906	KGDDYASESYLVSFFGR	62.77	3	1939.89
lcl|NZ_CP011073.1_prot_WP_005789575.1_2906	KGDDYASESYLVSFFGR	30.08	3	1939.89
lcl|NZ_CP011073.1_prot_WP_005789575.1_2906	KGDDYASESYLVSFFGR	13.03	3	1939.89
lcl|NZ_CP011073.1_prot_WP_005789575.1_2906	KGDDYASESYLVSFFGR	21.13	2	1939.89
lcl|NZ_CP011073.1_prot_WP_005789575.1_2906	KGDDYASESYLVSFFGR	112.73	2	1939.89
lcl|NZ_CP011073.1_prot_WP_005789575.1_2906	KGDDYASESYLVSFFGR	24.32	3	1939.89
lcl|NZ_CP011073.1_prot_WP_005789575.1_2906	KGDDYASESYLVSFFGR	14.16	3	1939.9
lcl|NZ_CP011073.1_prot_WP_005789575.1_2906	KGDDYASESYLVSFFGR	44.35	3	1939.9
lcl|NZ_CP011073.1_prot_WP_005789575.1_2906	KGDDYASESYLVSFFGR	33.59	3	1939.9
lcl|NZ_CP011073.1_prot_WP_005789575.1_2906	KGDDYASESYLVSFFGR	37.32	3	1939.9
lcl|NZ_CP011073.1_prot_WP_005789575.1_2906	KGDDYASESYLVSFFGR	55.7	3	1939.9
lcl|NZ_CP011073.1_prot_WP_005789575.1_2906	KGDDYASESYLVSFFGR	18.36	3	1939.9
lcl|NZ_CP011073.1_prot_WP_005789575.1_2906	KGDDYASESYLVSFFGR	32.78	3	1939.9
lcl|NZ_CP011073.1_prot_WP_005789575.1_2906	KGDDYASESYLVSFFGR	40.22	3	1939.9
lcl|NZ_CP011073.1_prot_WP_005789575.1_2906	KGDDYASESYLVSFFGR	43.17	3	1939.9
lcl|NZ_CP011073.1_prot_WP_005789575.1_2906	KGDDYASESYLVSFFGR	28.08	3	1939.9
lcl|NZ_CP011073.1_prot_WP_005789575.1_2906	KGDDYASESYLVSFFGR	16.31	3	1939.9
lcl|NZ_CP011073.1_prot_WP_005789575.1_2906	KGDDYASESYLVSFFGR	77.49	3	1939.9
lcl|NZ_CP011073.1_prot_WP_005789575.1_2906	KGDDYASESYLVSFFGR	19.65	3	1939.9
lcl|NZ_CP011073.1_prot_WP_005789575.1_2906	KGDDYASESYLVSFFGR	72.62	3	1939.9
lcl|NZ_CP011073.1_prot_WP_005789575.1_2906	KGDDYASESYLVSFFGR	27.75	3	1939.9
lcl|NZ_CP011073.1_prot_WP_005789575.1_2906	KGDDYASESYLVSFFGR	59.24	3	1939.9
lcl|NZ_CP011073.1_prot_WP_005789575.1_2906	KGDDYASESYLVSFFGR	35.14	3	1939.9
lcl|NZ_CP011073.1_prot_WP_005789575.1_2906	KGDDYASESYLVSFFGR	13.3	2	1939.9
lcl|NZ_CP011073.1_prot_WP_005789575.1_2906	KGDDYASESYLVSFFGR	19.18	3	1939.9
lcl|NZ_CP011073.1_prot_WP_005789575.1_2906	KGDDYASESYLVSFFGR	22.81	3	1939.9
lcl|NZ_CP011073.1_prot_WP_005789575.1_2906	KGDDYASESYLVSFFGR	69.03	3	1939.9
lcl|NZ_CP011073.1_prot_WP_005789575.1_2906	KGDDYASESYLVSFFGR	35.71	3	1939.9
lcl|NZ_CP011073.1_prot_WP_005789575.1_2906	KGDDYASESYLVSFFGR	76.48	3	1939.9
lcl|NZ_CP011073.1_prot_WP_005789575.1_2906	KGDDYASESYLVSFFGR	55.14	3	1939.9
lcl|NZ_CP011073.1_prot_WP_005789575.1_2906	KGDDYASESYLVSFFGR	17.89	3	1939.9
lcl|NZ_CP011073.1_prot_WP_005789575.1_2906	KGDDYASESYLVSFFGR	34.37	3	1939.9
lcl|NZ_CP011073.1_prot_WP_005789575.1_2906	KGDDYASESYLVSFFGR	43.33	3	1939.9
lcl|NZ_CP011073.1_prot_WP_005789575.1_2906	KGDDYASESYLVSFFGR	44.28	3	1939.9
lcl|NZ_CP011073.1_prot_WP_005789575.1_2906	KGDDYASESYLVSFFGR	35.61	3	1939.9
lcl|NZ_CP011073.1_prot_WP_005789575.1_2906	KGDDYASESYLVSFFGR	15.96	3	1939.9
lcl|NZ_CP011073.1_prot_WP_005789575.1_2906	KGDDYASESYLVSFFGR	40.99	3	1939.9
lcl|NZ_CP011073.1_prot_WP_005789575.1_2906	KGDDYASESYLVSFFGR	20.16	3	1939.9
lcl|NZ_CP011073.1_prot_WP_005789575.1_2906	KGDDYASESYLVSFFGR	44.75	3	1939.9
lcl|NZ_CP011073.1_prot_WP_005789575.1_2906	KGDDYASESYLVSFFGR	21.14	3	1939.9
lcl|NZ_CP011073.1_prot_WP_005789575.1_2906	KGDDYASESYLVSFFGR	41.63	3	1939.9
lcl|NZ_CP011073.1_prot_WP_005789575.1_2906	KGDDYASESYLVSFFGR	19.92	3	1939.9
lcl|NZ_CP011073.1_prot_WP_005789575.1_2906	KGDDYASESYLVSFFGR	13.77	3	1939.9
lcl|NZ_CP011073.1_prot_WP_005789575.1_2906	KGDDYASESYLVSFFGR	37.53	3	1939.9
lcl|NZ_CP011073.1_prot_WP_005789575.1_2906	KGDDYASESYLVSFFGR	43.36	3	1939.9
lcl|NZ_CP011073.1_prot_WP_005789575.1_2906	KGDDYASESYLVSFFGR	64.49	3	1939.9
lcl|NZ_CP011073.1_prot_WP_005789575.1_2906	KGDDYASESYLVSFFGR	62.64	3	1939.9
lcl|NZ_CP011073.1_prot_WP_005789575.1_2906	KGDDYASESYLVSFFGR	31.47	3	1939.9
lcl|NZ_CP011073.1_prot_WP_005789575.1_2906	KGDDYASESYLVSFFGR	28.74	3	1939.9
lcl|NZ_CP011073.1_prot_WP_005789575.1_2906	KGDDYASESYLVSFFGR	63.39	3	1939.9
lcl|NZ_CP011073.1_prot_WP_005789575.1_2906	KGDDYASESYLVSFFGR	41.05	3	1939.9
lcl|NZ_CP011073.1_prot_WP_005789575.1_2906	KGDDYASESYLVSFFGR	30.87	3	1939.9
lcl|NZ_CP011073.1_prot_WP_005789575.1_2906	KGDDYASESYLVSFFGR	21.62	3	1939.9
lcl|NZ_CP011073.1_prot_WP_005789575.1_2906	KGDDYASESYLVSFFGR	25.78	3	1939.9
lcl|NZ_CP011073.1_prot_WP_005789575.1_2906	KGDDYASESYLVSFFGR	27.56	3	1939.9
lcl|NZ_CP011073.1_prot_WP_005789575.1_2906	KGDDYASESYLVSFFGR	14.12	3	1939.9
lcl|NZ_CP011073.1_prot_WP_005789575.1_2906	KGDDYASESYLVSFFGR	23.3	3	1939.9
lcl|NZ_CP011073.1_prot_WP_005789575.1_2906	KGDDYASESYLVSFFGR	29.98	3	1939.9
lcl|NZ_CP011073.1_prot_WP_005789575.1_2906	KGDDYASESYLVSFFGR	32.07	3	1939.9
lcl|NZ_CP011073.1_prot_WP_005789575.1_2906	KGDDYASESYLVSFFGR	53.22	3	1939.9
lcl|NZ_CP011073.1_prot_WP_005789575.1_2906	KGDDYASESYLVSFFGR	29.28	3	1939.9
lcl|NZ_CP011073.1_prot_WP_005789575.1_2906	KGDDYASESYLVSFFGR	18.1	3	1939.9
lcl|NZ_CP011073.1_prot_WP_005789575.1_2906	KGDDYASESYLVSFFGR	42.43	3	1939.9
lcl|NZ_CP011073.1_prot_WP_005789575.1_2906	KGDDYASESYLVSFFGR	76.25	3	1939.9
lcl|NZ_CP011073.1_prot_WP_005789575.1_2906	KGDDYASESYLVSFFGR	14.55	3	1939.9
lcl|NZ_CP011073.1_prot_WP_005789575.1_2906	KGDDYASESYLVSFFGR	20.99	3	1939.9
lcl|NZ_CP011073.1_prot_WP_005789575.1_2906	KGDDYASESYLVSFFGR	29.47	3	1939.9
lcl|NZ_CP011073.1_prot_WP_005789575.1_2906	KGDDYASESYLVSFFGR	16.02	3	1939.9
lcl|NZ_CP011073.1_prot_WP_005789575.1_2906	KGDDYASESYLVSFFGR	30.56	3	1939.9
lcl|NZ_CP011073.1_prot_WP_005789575.1_2906	KGDDYASESYLVSFFGR	47.3	3	1939.9
lcl|NZ_CP011073.1_prot_WP_005789575.1_2906	KGDDYASESYLVSFFGR	69.51	3	1939.9
lcl|NZ_CP011073.1_prot_WP_005789575.1_2906	KGDDYASESYLVSFFGR	29.38	3	1939.9
lcl|NZ_CP011073.1_prot_WP_005789575.1_2906	KGDDYASESYLVSFFGR	19.34	3	1939.9
lcl|NZ_CP011073.1_prot_WP_005789575.1_2906	KGDDYASESYLVSFFGR	40.33	3	1939.9
lcl|NZ_CP011073.1_prot_WP_005789575.1_2906	KGDDYASESYLVSFFGR	45.05	3	1939.9
lcl|NZ_CP011073.1_prot_WP_005789575.1_2906	KGDDYASESYLVSFFGR	27.65	3	1939.9
lcl|NZ_CP011073.1_prot_WP_005789575.1_2906	KGDDYASESYLVSFFGR	23.62	3	1939.9
lcl|NZ_CP011073.1_prot_WP_005789575.1_2906	KGDDYASESYLVSFFGR	52.6	3	1939.9
lcl|NZ_CP011073.1_prot_WP_005789575.1_2906	KGDDYASESYLVSFFGR	16.07	3	1939.9
lcl|NZ_CP011073.1_prot_WP_005789575.1_2906	KGDDYASESYLVSFFGR	14.14	3	1939.9
lcl|NZ_CP011073.1_prot_WP_005789575.1_2906	KGDDYASESYLVSFFGR	23.85	3	1939.9
lcl|NZ_CP011073.1_prot_WP_005789575.1_2906	KGDDYASESYLVSFFGR	44.9	3	1939.9
lcl|NZ_CP011073.1_prot_WP_005789575.1_2906	KGDDYASESYLVSFFGR	40.55	3	1939.9
lcl|NZ_CP011073.1_prot_WP_005789575.1_2906	KGDDYASESYLVSFFGR	29.82	3	1939.9
lcl|NZ_CP011073.1_prot_WP_005789575.1_2906	KGDDYASESYLVSFFGR	60.09	3	1939.9
lcl|NZ_CP011073.1_prot_WP_005789575.1_2906	KGDDYASESYLVSFFGR	54.84	3	1939.9
lcl|NZ_CP011073.1_prot_WP_005789575.1_2906	KGDDYASESYLVSFFGR	19.43	3	1939.9
lcl|NZ_CP011073.1_prot_WP_005789575.1_2906	KGDDYASESYLVSFFGR	48.53	3	1939.9
lcl|NZ_CP011073.1_prot_WP_005789575.1_2906	KGDDYASESYLVSFFGR	23.78	3	1939.91
lcl|NZ_CP011073.1_prot_WP_005789575.1_2906	KGDDYASESYLVSFFGR	13.65	3	1939.91
lcl|NZ_CP011073.1_prot_WP_005789575.1_2906	KGDDYASESYLVSFFGR	17.78	3	1939.91
lcl|NZ_CP011073.1_prot_WP_005789575.1_2906	KGDDYASESYLVSFFGR	31.6	3	1939.91
lcl|NZ_CP011073.1_prot_WP_005789575.1_2906	KGDDYASESYLVSFFGR	15.95	3	1939.91
lcl|NZ_CP011073.1_prot_WP_005789575.1_2906	KGDDYASESYLVSFFGR	20.94	3	1939.91
lcl|NZ_CP011073.1_prot_WP_005789575.1_2906	LNYTLLNRYLVTFTLR	15.53	3	1999.13
lcl|NZ_CP011073.1_prot_WP_005789575.1_2906	MDNISLGYTFNKLFNDK	62.01	3	2018.98
lcl|NZ_CP011073.1_prot_WP_005789575.1_2906	MDNISLGYTFNKLFNDK	72.59	3	2018.98
lcl|NZ_CP011073.1_prot_WP_005789575.1_2906	MDNISLGYTFNKLFNDK	62.36	3	2018.99
lcl|NZ_CP011073.1_prot_WP_005789575.1_2906	MDNISLGYTFNKLFNDK	15	3	2034.99	Oxidation (M)
lcl|NZ_CP011073.1_prot_WP_005789575.1_2906	FSPDNRWGLFPSVALAWK	20.49	3	2090.08
lcl|NZ_CP011073.1_prot_WP_005789575.1_2906	FSPDNRWGLFPSVALAWK	56.55	3	2090.08
lcl|NZ_CP011073.1_prot_WP_005789575.1_2906	FSPDNRWGLFPSVALAWK	22.51	3	2090.08
lcl|NZ_CP011073.1_prot_WP_005789575.1_2906	FSPDNRWGLFPSVALAWK	29.55	3	2090.08
lcl|NZ_CP011073.1_prot_WP_005789575.1_2906	FSPDNRWGLFPSVALAWK	31.48	3	2090.08
lcl|NZ_CP011073.1_prot_WP_005789575.1_2906	FSPDNRWGLFPSVALAWK	45.86	3	2090.08
lcl|NZ_CP011073.1_prot_WP_005789575.1_2906	FSPDNRWGLFPSVALAWK	32.41	3	2090.08
lcl|NZ_CP011073.1_prot_WP_005789575.1_2906	FSPDNRWGLFPSVALAWK	44.56	3	2090.08
lcl|NZ_CP011073.1_prot_WP_005789575.1_2906	FSPDNRWGLFPSVALAWK	35.32	3	2090.08
lcl|NZ_CP011073.1_prot_WP_005789575.1_2906	FSPDNRWGLFPSVALAWK	27.35	3	2090.08
lcl|NZ_CP011073.1_prot_WP_005789575.1_2906	GDVIIADNSPLTYCTGNFK	40.07	2	2098.01	Propionamide (C)
lcl|NZ_CP011073.1_prot_WP_005789575.1_2906	GDVIIADNSPLTYCTGNFK	43.88	2	2098.01	Propionamide (C)
lcl|NZ_CP011073.1_prot_WP_005789575.1_2906	GDVIIADNSPLTYCTGNFK	76.18	2	2098.01	Propionamide (C)
lcl|NZ_CP011073.1_prot_WP_005789575.1_2906	SIGNAQIDYKFHFLPELR	20.75	4	2147.1
lcl|NZ_CP011073.1_prot_WP_005789575.1_2906	SIGNAQIDYKFHFLPELR	20.92	4	2147.11
lcl|NZ_CP011073.1_prot_WP_005789575.1_2906	SIGNAQIDYKFHFLPELR	18.58	4	2147.11
lcl|NZ_CP011073.1_prot_WP_005789575.1_2906	SIGNAQIDYKFHFLPELR	14.59	3	2147.11
lcl|NZ_CP011073.1_prot_WP_005789575.1_2906	SIGNAQIDYKFHFLPELR	55.5	4	2147.11
lcl|NZ_CP011073.1_prot_WP_005789575.1_2906	SIGNAQIDYKFHFLPELR	25.14	3	2147.11
lcl|NZ_CP011073.1_prot_WP_005789575.1_2906	SIGNAQIDYKFHFLPELR	17.17	4	2147.11
lcl|NZ_CP011073.1_prot_WP_005789575.1_2906	SIGNAQIDYKFHFLPELR	34.32	3	2147.11
lcl|NZ_CP011073.1_prot_WP_005789575.1_2906	SIGNAQIDYKFHFLPELR	15.01	4	2147.11
lcl|NZ_CP011073.1_prot_WP_005789575.1_2906	SIGNAQIDYKFHFLPELR	16.93	4	2147.11
lcl|NZ_CP011073.1_prot_WP_005789575.1_2906	SIGNAQIDYKFHFLPELR	13.11	3	2147.11
lcl|NZ_CP011073.1_prot_WP_005789575.1_2906	SIGNAQIDYKFHFLPELR	44.72	4	2147.11
lcl|NZ_CP011073.1_prot_WP_005789575.1_2906	SIGNAQIDYKFHFLPELR	63.88	3	2147.11
lcl|NZ_CP011073.1_prot_WP_005789575.1_2906	SIGNAQIDYKFHFLPELR	61.77	3	2147.11
lcl|NZ_CP011073.1_prot_WP_005789575.1_2906	SIGNAQIDYKFHFLPELR	24.81	3	2147.11
lcl|NZ_CP011073.1_prot_WP_005789575.1_2906	SIGNAQIDYKFHFLPELR	50.39	4	2147.11
lcl|NZ_CP011073.1_prot_WP_005789575.1_2906	SIGNAQIDYKFHFLPELR	18.02	3	2147.11
lcl|NZ_CP011073.1_prot_WP_005789575.1_2906	SIGNAQIDYKFHFLPELR	39.68	4	2147.11
lcl|NZ_CP011073.1_prot_WP_005789575.1_2906	SIGNAQIDYKFHFLPELR	20.81	4	2147.11
lcl|NZ_CP011073.1_prot_WP_005789575.1_2906	SIGNAQIDYKFHFLPELR	17.72	3	2147.11
lcl|NZ_CP011073.1_prot_WP_005789575.1_2906	SIGNAQIDYKFHFLPELR	15.11	3	2147.11
lcl|NZ_CP011073.1_prot_WP_005789575.1_2906	SIGNAQIDYKFHFLPELR	15.74	3	2147.11
lcl|NZ_CP011073.1_prot_WP_005789575.1_2906	SIGNAQIDYKFHFLPELR	47.68	4	2147.11
lcl|NZ_CP011073.1_prot_WP_005789575.1_2906	SIGNAQIDYKFHFLPELR	40.58	4	2147.11
lcl|NZ_CP011073.1_prot_WP_005789575.1_2906	SIGNAQIDYKFHFLPELR	66.66	3	2147.11
lcl|NZ_CP011073.1_prot_WP_005789575.1_2906	SIGNAQIDYKFHFLPELR	43.68	4	2147.12
lcl|NZ_CP011073.1_prot_WP_005789575.1_2906	SIGNAQIDYKFHFLPELR	58.51	4	2147.12
lcl|NZ_CP011073.1_prot_WP_005789575.1_2906	SIGNAQIDYKFHFLPELR	16.28	4	2147.12
lcl|NZ_CP011073.1_prot_WP_005789575.1_2906	SIGNAQIDYKFHFLPELR	29.12	4	2147.12
lcl|NZ_CP011073.1_prot_WP_005789575.1_2906	SIGNAQIDYKFHFLPELR	31.1	3	2147.12
lcl|NZ_CP011073.1_prot_WP_005789575.1_2906	SIGNAQIDYKFHFLPELR	53.89	3	2147.12
lcl|NZ_CP011073.1_prot_WP_005789575.1_2906	SIGNAQIDYKFHFLPELR	16.72	3	2147.12
lcl|NZ_CP011073.1_prot_WP_005789575.1_2906	SIGNAQIDYKFHFLPELR	28.44	4	2147.12
lcl|NZ_CP011073.1_prot_WP_005789575.1_2906	SIGNAQIDYKFHFLPELR	51.59	4	2147.12
lcl|NZ_CP011073.1_prot_WP_005789575.1_2906	SIGNAQIDYKFHFLPELR	26.94	4	2147.12
lcl|NZ_CP011073.1_prot_WP_005789575.1_2906	SIGNAQIDYKFHFLPELR	44.74	4	2147.12
lcl|NZ_CP011073.1_prot_WP_005789575.1_2906	SIGNAQIDYKFHFLPELR	59.82	3	2147.12
lcl|NZ_CP011073.1_prot_WP_005789575.1_2906	SIGNAQIDYKFHFLPELR	70.88	4	2147.12
lcl|NZ_CP011073.1_prot_WP_005789575.1_2906	SIGNAQIDYKFHFLPELR	36.92	3	2147.12
lcl|NZ_CP011073.1_prot_WP_005789575.1_2906	SIGNAQIDYKFHFLPELR	32.92	4	2147.12
lcl|NZ_CP011073.1_prot_WP_005789575.1_2906	SIGNAQIDYKFHFLPELR	42.45	3	2147.12
lcl|NZ_CP011073.1_prot_WP_005789575.1_2906	SIGNAQIDYKFHFLPELR	20.79	4	2147.12
lcl|NZ_CP011073.1_prot_WP_005789575.1_2906	SIGNAQIDYKFHFLPELR	34.04	4	2147.12
lcl|NZ_CP011073.1_prot_WP_005789575.1_2906	SIGNAQIDYKFHFLPELR	61.27	3	2147.12
lcl|NZ_CP011073.1_prot_WP_005789575.1_2906	SIGNAQIDYKFHFLPELR	17.72	4	2147.12
lcl|NZ_CP011073.1_prot_WP_005789575.1_2906	SIGNAQIDYKFHFLPELR	15.51	4	2147.12
lcl|NZ_CP011073.1_prot_WP_005789575.1_2906	SIGNAQIDYKFHFLPELR	16.4	3	2147.12
lcl|NZ_CP011073.1_prot_WP_005789575.1_2906	SIGNAQIDYKFHFLPELR	29.23	4	2147.12
lcl|NZ_CP011073.1_prot_WP_005789575.1_2906	SIGNAQIDYKFHFLPELR	21.24	4	2147.12
lcl|NZ_CP011073.1_prot_WP_005789575.1_2906	SIGNAQIDYKFHFLPELR	26.55	4	2147.12
lcl|NZ_CP011073.1_prot_WP_005789575.1_2906	SIGNAQIDYKFHFLPELR	24.53	4	2147.12
lcl|NZ_CP011073.1_prot_WP_005789575.1_2906	SIGNAQIDYKFHFLPELR	33.51	3	2147.12
lcl|NZ_CP011073.1_prot_WP_005789575.1_2906	SIGNAQIDYKFHFLPELR	17.3	4	2147.12
lcl|NZ_CP011073.1_prot_WP_005789575.1_2906	SIGNAQIDYKFHFLPELR	36.84	4	2147.12
lcl|NZ_CP011073.1_prot_WP_005789575.1_2906	SIGNAQIDYKFHFLPELR	31.96	4	2147.12
lcl|NZ_CP011073.1_prot_WP_005789575.1_2906	SIGNAQIDYKFHFLPELR	41.51	3	2147.12
lcl|NZ_CP011073.1_prot_WP_005789575.1_2906	SIGNAQIDYKFHFLPELR	66.22	3	2147.12
lcl|NZ_CP011073.1_prot_WP_005789575.1_2906	SIGNAQIDYKFHFLPELR	71.7	3	2147.12
lcl|NZ_CP011073.1_prot_WP_005789575.1_2906	SIGNAQIDYKFHFLPELR	65.47	3	2147.12
lcl|NZ_CP011073.1_prot_WP_005789575.1_2906	SIGNAQIDYKFHFLPELR	33.86	4	2147.12
lcl|NZ_CP011073.1_prot_WP_005789575.1_2906	SIGNAQIDYKFHFLPELR	44.07	3	2147.12
lcl|NZ_CP011073.1_prot_WP_005789575.1_2906	SIGNAQIDYKFHFLPELR	37.12	3	2147.12
lcl|NZ_CP011073.1_prot_WP_005789575.1_2906	SIGNAQIDYKFHFLPELR	54.87	3	2147.12
lcl|NZ_CP011073.1_prot_WP_005789575.1_2906	SIGNAQIDYKFHFLPELR	58.69	4	2147.12
lcl|NZ_CP011073.1_prot_WP_005789575.1_2906	SIGNAQIDYKFHFLPELR	43.87	4	2147.12
lcl|NZ_CP011073.1_prot_WP_005789575.1_2906	SIGNAQIDYKFHFLPELR	58.32	3	2147.12
lcl|NZ_CP011073.1_prot_WP_005789575.1_2906	SIGNAQIDYKFHFLPELR	59.72	4	2147.12
lcl|NZ_CP011073.1_prot_WP_005789575.1_2906	SIGNAQIDYKFHFLPELR	72.6	3	2147.12
lcl|NZ_CP011073.1_prot_WP_005789575.1_2906	SIGNAQIDYKFHFLPELR	26.63	4	2147.12
lcl|NZ_CP011073.1_prot_WP_005789575.1_2906	SIGNAQIDYKFHFLPELR	30.68	3	2147.12
lcl|NZ_CP011073.1_prot_WP_005789575.1_2906	SIGNAQIDYKFHFLPELR	47.17	4	2147.12
lcl|NZ_CP011073.1_prot_WP_005789575.1_2906	SIGNAQIDYKFHFLPELR	27.74	4	2147.12
lcl|NZ_CP011073.1_prot_WP_005789575.1_2906	SIGNAQIDYKFHFLPELR	22.76	4	2147.12
lcl|NZ_CP011073.1_prot_WP_005789575.1_2906	SIGNAQIDYKFHFLPELR	56.43	4	2147.12
lcl|NZ_CP011073.1_prot_WP_005789575.1_2906	SIGNAQIDYKFHFLPELR	67.82	3	2147.12
lcl|NZ_CP011073.1_prot_WP_005789575.1_2906	SIGNAQIDYKFHFLPELR	15.48	4	2147.12
lcl|NZ_CP011073.1_prot_WP_005789575.1_2906	SIGNAQIDYKFHFLPELR	60.07	3	2147.12
lcl|NZ_CP011073.1_prot_WP_005789575.1_2906	SIGNAQIDYKFHFLPELR	35.58	4	2147.12
lcl|NZ_CP011073.1_prot_WP_005789575.1_2906	SIGNAQIDYKFHFLPELR	67.29	4	2147.12
lcl|NZ_CP011073.1_prot_WP_005789575.1_2906	SIGNAQIDYKFHFLPELR	26.71	4	2147.12
lcl|NZ_CP011073.1_prot_WP_005789575.1_2906	SIGNAQIDYKFHFLPELR	14.45	4	2147.12
lcl|NZ_CP011073.1_prot_WP_005789575.1_2906	SIGNAQIDYKFHFLPELR	14.58	3	2147.12
lcl|NZ_CP011073.1_prot_WP_005789575.1_2906	SIGNAQIDYKFHFLPELR	20.59	4	2147.12
lcl|NZ_CP011073.1_prot_WP_005789575.1_2906	SIGNAQIDYKFHFLPELR	61.98	3	2147.12
lcl|NZ_CP011073.1_prot_WP_005789575.1_2906	SIGNAQIDYKFHFLPELR	49.09	3	2147.12
lcl|NZ_CP011073.1_prot_WP_005789575.1_2906	SIGNAQIDYKFHFLPELR	20.82	4	2147.12
lcl|NZ_CP011073.1_prot_WP_005789575.1_2906	SIGNAQIDYKFHFLPELR	61.67	4	2147.12
lcl|NZ_CP011073.1_prot_WP_005789575.1_2906	SIGNAQIDYKFHFLPELR	52.12	3	2147.12
lcl|NZ_CP011073.1_prot_WP_005789575.1_2906	SIGNAQIDYKFHFLPELR	32.04	4	2147.12
lcl|NZ_CP011073.1_prot_WP_005789575.1_2906	SIGNAQIDYKFHFLPELR	13.74	4	2147.12
lcl|NZ_CP011073.1_prot_WP_005789575.1_2906	SIGNAQIDYKFHFLPELR	55.8	4	2147.12
lcl|NZ_CP011073.1_prot_WP_005789575.1_2906	SIGNAQIDYKFHFLPELR	70.92	4	2147.12
lcl|NZ_CP011073.1_prot_WP_005789575.1_2906	SIGNAQIDYKFHFLPELR	71.22	4	2147.12
lcl|NZ_CP011073.1_prot_WP_005789575.1_2906	SIGNAQIDYKFHFLPELR	32.67	4	2147.12
lcl|NZ_CP011073.1_prot_WP_005789575.1_2906	SIGNAQIDYKFHFLPELR	22.49	3	2147.12
lcl|NZ_CP011073.1_prot_WP_005789575.1_2906	SIGNAQIDYKFHFLPELR	19.97	4	2147.12
lcl|NZ_CP011073.1_prot_WP_005789575.1_2906	SIGNAQIDYKFHFLPELR	42.66	3	2147.12
lcl|NZ_CP011073.1_prot_WP_005789575.1_2906	SIGNAQIDYKFHFLPELR	44.16	3	2147.12
lcl|NZ_CP011073.1_prot_WP_005789575.1_2906	SIGNAQIDYKFHFLPELR	37.72	4	2147.12
lcl|NZ_CP011073.1_prot_WP_005789575.1_2906	SIGNAQIDYKFHFLPELR	23.65	3	2147.12
lcl|NZ_CP011073.1_prot_WP_005789575.1_2906	SIGNAQIDYKFHFLPELR	22.21	4	2147.12
lcl|NZ_CP011073.1_prot_WP_005789575.1_2906	SIGNAQIDYKFHFLPELR	42.38	4	2147.13
lcl|NZ_CP011073.1_prot_WP_005789575.1_2906	SIGNAQIDYKFHFLPELR	42.63	3	2147.13
lcl|NZ_CP011073.1_prot_WP_005789575.1_2906	SIGNAQIDYKFHFLPELR	17.82	4	2147.13
lcl|NZ_CP011073.1_prot_WP_005789575.1_2906	SIGNAQIDYKFHFLPELR	15.93	3	2147.13
lcl|NZ_CP011073.1_prot_WP_005789575.1_2906	SIGNAQIDYKFHFLPELR	41.7	3	2147.13
lcl|NZ_CP011073.1_prot_WP_005789575.1_2906	SIGNAQIDYKFHFLPELR	17.84	3	2147.13
lcl|NZ_CP011073.1_prot_WP_005789575.1_2906	SIGNAQIDYKFHFLPELR	19.37	3	2147.13
lcl|NZ_CP011073.1_prot_WP_005789575.1_2906	SIGNAQIDYKFHFLPELR	36.77	4	2147.13
lcl|NZ_CP011073.1_prot_WP_005789575.1_2906	SIGNAQIDYKFHFLPELR	16.35	4	2147.13
lcl|NZ_CP011073.1_prot_WP_005789575.1_2906	SIGNAQIDYKFHFLPELR	13.19	3	2147.13
lcl|NZ_CP011073.1_prot_WP_005789575.1_2906	SIGNAQIDYKFHFLPELR	14.07	4	2147.13
lcl|NZ_CP011073.1_prot_WP_005789575.1_2906	SIGNAQIDYKFHFLPELR	20.06	3	2147.13
lcl|NZ_CP011073.1_prot_WP_005789575.1_2906	SIGNAQIDYKFHFLPELR	22.13	4	2147.13
lcl|NZ_CP011073.1_prot_WP_005789575.1_2906	GLDPEISGEGIDNNIYPRPR	25.39	3	2211.08
lcl|NZ_CP011073.1_prot_WP_005789575.1_2906	GLDPEISGEGIDNNIYPRPR	48.79	3	2211.09
lcl|NZ_CP011073.1_prot_WP_005789575.1_2906	GLDPEISGEGIDNNIYPRPR	35.17	3	2211.09
lcl|NZ_CP011073.1_prot_WP_005789575.1_2906	GLDPEISGEGIDNNIYPRPR	15.44	3	2211.09
lcl|NZ_CP011073.1_prot_WP_005789575.1_2906	GLDPEISGEGIDNNIYPRPR	13.24	3	2211.09
lcl|NZ_CP011073.1_prot_WP_005789575.1_2906	GLDPEISGEGIDNNIYPRPR	77.05	3	2211.09
lcl|NZ_CP011073.1_prot_WP_005789575.1_2906	GLDPEISGEGIDNNIYPRPR	97.67	3	2211.09
lcl|NZ_CP011073.1_prot_WP_005789575.1_2906	GLDPEISGEGIDNNIYPRPR	29.24	3	2211.09
lcl|NZ_CP011073.1_prot_WP_005789575.1_2906	GLDPEISGEGIDNNIYPRPR	51.74	3	2211.09
lcl|NZ_CP011073.1_prot_WP_005789575.1_2906	GLDPEISGEGIDNNIYPRPR	37.64	3	2211.09
lcl|NZ_CP011073.1_prot_WP_005789575.1_2906	GLDPEISGEGIDNNIYPRPR	37.46	3	2211.09
lcl|NZ_CP011073.1_prot_WP_005789575.1_2906	GLDPEISGEGIDNNIYPRPR	14.57	3	2211.09
lcl|NZ_CP011073.1_prot_WP_005789575.1_2906	GLDPEISGEGIDNNIYPRPR	26.88	3	2211.09
lcl|NZ_CP011073.1_prot_WP_005789575.1_2906	GLDPEISGEGIDNNIYPRPR	83.17	3	2211.09
lcl|NZ_CP011073.1_prot_WP_005789575.1_2906	GLDPEISGEGIDNNIYPRPR	86.89	3	2211.09
lcl|NZ_CP011073.1_prot_WP_005789575.1_2906	GLDPEISGEGIDNNIYPRPR	16.63	4	2211.09
lcl|NZ_CP011073.1_prot_WP_005789575.1_2906	GLDPEISGEGIDNNIYPRPR	16.47	3	2211.09
lcl|NZ_CP011073.1_prot_WP_005789575.1_2906	GLDPEISGEGIDNNIYPRPR	78.03	3	2211.1
lcl|NZ_CP011073.1_prot_WP_005789575.1_2906	GLDPEISGEGIDNNIYPRPR	49.42	4	2211.1
lcl|NZ_CP011073.1_prot_WP_005789575.1_2906	GLDPEISGEGIDNNIYPRPR	14.46	3	2211.1
lcl|NZ_CP011073.1_prot_WP_005789575.1_2906	GLDPEISGEGIDNNIYPRPR	88.74	3	2211.1
lcl|NZ_CP011073.1_prot_WP_005789575.1_2906	GLDPEISGEGIDNNIYPRPR	87.55	3	2211.1
lcl|NZ_CP011073.1_prot_WP_005789575.1_2906	GLDPEISGEGIDNNIYPRPR	83.61	3	2211.1
lcl|NZ_CP011073.1_prot_WP_005789575.1_2906	GLDPEISGEGIDNNIYPRPR	84.34	3	2211.1
lcl|NZ_CP011073.1_prot_WP_005789575.1_2906	GLDPEISGEGIDNNIYPRPR	53.07	3	2211.1
lcl|NZ_CP011073.1_prot_WP_005789575.1_2906	GLDPEISGEGIDNNIYPRPR	36.85	3	2211.1
lcl|NZ_CP011073.1_prot_WP_005789575.1_2906	GLDPEISGEGIDNNIYPRPR	42	4	2211.1
lcl|NZ_CP011073.1_prot_WP_005789575.1_2906	GLDPEISGEGIDNNIYPRPR	35.6	3	2211.1
lcl|NZ_CP011073.1_prot_WP_005789575.1_2906	GLDPEISGEGIDNNIYPRPR	80.38	4	2211.1
lcl|NZ_CP011073.1_prot_WP_005789575.1_2906	GLDPEISGEGIDNNIYPRPR	77.25	3	2211.1
lcl|NZ_CP011073.1_prot_WP_005789575.1_2906	GLDPEISGEGIDNNIYPRPR	33.74	3	2211.1
lcl|NZ_CP011073.1_prot_WP_005789575.1_2906	GLDPEISGEGIDNNIYPRPR	29.34	4	2211.1
lcl|NZ_CP011073.1_prot_WP_005789575.1_2906	GLDPEISGEGIDNNIYPRPR	64.54	3	2211.1
lcl|NZ_CP011073.1_prot_WP_005789575.1_2906	GLDPEISGEGIDNNIYPRPR	64.73	3	2211.1
lcl|NZ_CP011073.1_prot_WP_005789575.1_2906	GLDPEISGEGIDNNIYPRPR	99.81	3	2211.1
lcl|NZ_CP011073.1_prot_WP_005789575.1_2906	GLDPEISGEGIDNNIYPRPR	80.12	3	2211.1
lcl|NZ_CP011073.1_prot_WP_005789575.1_2906	GLDPEISGEGIDNNIYPRPR	24.09	3	2211.1
lcl|NZ_CP011073.1_prot_WP_005789575.1_2906	GLDPEISGEGIDNNIYPRPR	41.5	3	2211.1
lcl|NZ_CP011073.1_prot_WP_005789575.1_2906	GLDPEISGEGIDNNIYPRPR	52.5	3	2211.1
lcl|NZ_CP011073.1_prot_WP_005789575.1_2906	TAFSTDHNVSVSGAVPHMPYR	24.55	3	2272.06
lcl|NZ_CP011073.1_prot_WP_005789575.1_2906	TAFSTDHNVSVSGAVPHMPYR	47.61	3	2272.06
lcl|NZ_CP011073.1_prot_WP_005789575.1_2906	TAFSTDHNVSVSGAVPHMPYR	73.26	3	2272.06
lcl|NZ_CP011073.1_prot_WP_005789575.1_2906	TAFSTDHNVSVSGAVPHMPYR	77.52	3	2272.06
lcl|NZ_CP011073.1_prot_WP_005789575.1_2906	TAFSTDHNVSVSGAVPHMPYR	25.72	4	2272.07
lcl|NZ_CP011073.1_prot_WP_005789575.1_2906	TAFSTDHNVSVSGAVPHMPYR	16.04	4	2272.07
lcl|NZ_CP011073.1_prot_WP_005789575.1_2906	TAFSTDHNVSVSGAVPHMPYR	14.53	3	2272.07
lcl|NZ_CP011073.1_prot_WP_005789575.1_2906	TAFSTDHNVSVSGAVPHMPYR	15.1	3	2272.07
lcl|NZ_CP011073.1_prot_WP_005789575.1_2906	TAFSTDHNVSVSGAVPHMPYR	18.11	3	2272.07
lcl|NZ_CP011073.1_prot_WP_005789575.1_2906	TAFSTDHNVSVSGAVPHMPYR	28.5	3	2272.07
lcl|NZ_CP011073.1_prot_WP_005789575.1_2906	TAFSTDHNVSVSGAVPHMPYR	53.44	3	2272.07
lcl|NZ_CP011073.1_prot_WP_005789575.1_2906	TAFSTDHNVSVSGAVPHMPYR	25.89	4	2272.07
lcl|NZ_CP011073.1_prot_WP_005789575.1_2906	TAFSTDHNVSVSGAVPHMPYR	42.51	4	2272.07
lcl|NZ_CP011073.1_prot_WP_005789575.1_2906	TAFSTDHNVSVSGAVPHMPYR	18.52	4	2272.07
lcl|NZ_CP011073.1_prot_WP_005789575.1_2906	TAFSTDHNVSVSGAVPHMPYR	86.69	3	2272.07
lcl|NZ_CP011073.1_prot_WP_005789575.1_2906	TAFSTDHNVSVSGAVPHMPYR	34.55	4	2272.07
lcl|NZ_CP011073.1_prot_WP_005789575.1_2906	TAFSTDHNVSVSGAVPHMPYR	14.72	4	2272.07
lcl|NZ_CP011073.1_prot_WP_005789575.1_2906	TAFSTDHNVSVSGAVPHMPYR	14.8	4	2272.07
lcl|NZ_CP011073.1_prot_WP_005789575.1_2906	TAFSTDHNVSVSGAVPHMPYR	43.48	3	2272.07
lcl|NZ_CP011073.1_prot_WP_005789575.1_2906	TAFSTDHNVSVSGAVPHMPYR	54.09	3	2272.07
lcl|NZ_CP011073.1_prot_WP_005789575.1_2906	TAFSTDHNVSVSGAVPHMPYR	63.34	3	2272.07
lcl|NZ_CP011073.1_prot_WP_005789575.1_2906	TAFSTDHNVSVSGAVPHMPYR	49.98	3	2272.07
lcl|NZ_CP011073.1_prot_WP_005789575.1_2906	TAFSTDHNVSVSGAVPHMPYR	97.89	3	2272.07
lcl|NZ_CP011073.1_prot_WP_005789575.1_2906	TAFSTDHNVSVSGAVPHMPYR	14.21	4	2272.07
lcl|NZ_CP011073.1_prot_WP_005789575.1_2906	TAFSTDHNVSVSGAVPHMPYR	47.64	3	2272.07
lcl|NZ_CP011073.1_prot_WP_005789575.1_2906	TAFSTDHNVSVSGAVPHMPYR	104.85	3	2272.07
lcl|NZ_CP011073.1_prot_WP_005789575.1_2906	TAFSTDHNVSVSGAVPHMPYR	17.3	4	2272.07
lcl|NZ_CP011073.1_prot_WP_005789575.1_2906	TAFSTDHNVSVSGAVPHMPYR	95.9	3	2272.07
lcl|NZ_CP011073.1_prot_WP_005789575.1_2906	TAFSTDHNVSVSGAVPHMPYR	32.64	4	2272.07
lcl|NZ_CP011073.1_prot_WP_005789575.1_2906	TAFSTDHNVSVSGAVPHMPYR	16.32	4	2272.07
lcl|NZ_CP011073.1_prot_WP_005789575.1_2906	TAFSTDHNVSVSGAVPHMPYR	103.31	3	2272.07
lcl|NZ_CP011073.1_prot_WP_005789575.1_2906	TAFSTDHNVSVSGAVPHMPYR	24.72	4	2272.07
lcl|NZ_CP011073.1_prot_WP_005789575.1_2906	TAFSTDHNVSVSGAVPHMPYR	13.13	4	2272.07
lcl|NZ_CP011073.1_prot_WP_005789575.1_2906	TAFSTDHNVSVSGAVPHMPYR	79.93	3	2272.07
lcl|NZ_CP011073.1_prot_WP_005789575.1_2906	TAFSTDHNVSVSGAVPHMPYR	55.97	4	2272.07
lcl|NZ_CP011073.1_prot_WP_005789575.1_2906	TAFSTDHNVSVSGAVPHMPYR	102.95	3	2272.07
lcl|NZ_CP011073.1_prot_WP_005789575.1_2906	TAFSTDHNVSVSGAVPHMPYR	106.85	3	2272.07
lcl|NZ_CP011073.1_prot_WP_005789575.1_2906	TAFSTDHNVSVSGAVPHMPYR	32.13	4	2272.07
lcl|NZ_CP011073.1_prot_WP_005789575.1_2906	TAFSTDHNVSVSGAVPHMPYR	57.72	4	2272.07
lcl|NZ_CP011073.1_prot_WP_005789575.1_2906	TAFSTDHNVSVSGAVPHMPYR	109.16	3	2272.07
lcl|NZ_CP011073.1_prot_WP_005789575.1_2906	TAFSTDHNVSVSGAVPHMPYR	59.42	3	2272.07
lcl|NZ_CP011073.1_prot_WP_005789575.1_2906	TAFSTDHNVSVSGAVPHMPYR	103.86	3	2272.07
lcl|NZ_CP011073.1_prot_WP_005789575.1_2906	TAFSTDHNVSVSGAVPHMPYR	24.59	4	2272.08
lcl|NZ_CP011073.1_prot_WP_005789575.1_2906	TAFSTDHNVSVSGAVPHMPYR	15.9	4	2272.08
lcl|NZ_CP011073.1_prot_WP_005789575.1_2906	TAFSTDHNVSVSGAVPHMPYR	25.83	4	2272.08
lcl|NZ_CP011073.1_prot_WP_005789575.1_2906	TAFSTDHNVSVSGAVPHMPYR	72.19	3	2272.08
lcl|NZ_CP011073.1_prot_WP_005789575.1_2906	TAFSTDHNVSVSGAVPHMPYR	87.12	3	2272.08
lcl|NZ_CP011073.1_prot_WP_005789575.1_2906	TAFSTDHNVSVSGAVPHMPYR	47.14	4	2272.08
lcl|NZ_CP011073.1_prot_WP_005789575.1_2906	TAFSTDHNVSVSGAVPHMPYR	56.19	3	2272.08
lcl|NZ_CP011073.1_prot_WP_005789575.1_2906	TAFSTDHNVSVSGAVPHMPYR	91.71	3	2272.08
lcl|NZ_CP011073.1_prot_WP_005789575.1_2906	TAFSTDHNVSVSGAVPHMPYR	49.37	3	2272.08
lcl|NZ_CP011073.1_prot_WP_005789575.1_2906	TAFSTDHNVSVSGAVPHMPYR	50.61	4	2272.08
lcl|NZ_CP011073.1_prot_WP_005789575.1_2906	TAFSTDHNVSVSGAVPHMPYR	49.79	4	2272.08
lcl|NZ_CP011073.1_prot_WP_005789575.1_2906	TAFSTDHNVSVSGAVPHMPYR	50.54	4	2272.08
lcl|NZ_CP011073.1_prot_WP_005789575.1_2906	TAFSTDHNVSVSGAVPHMPYR	108.12	3	2272.08
lcl|NZ_CP011073.1_prot_WP_005789575.1_2906	TAFSTDHNVSVSGAVPHMPYR	18.18	3	2272.08
lcl|NZ_CP011073.1_prot_WP_005789575.1_2906	TAFSTDHNVSVSGAVPHMPYR	48.49	4	2272.08
lcl|NZ_CP011073.1_prot_WP_005789575.1_2906	TAFSTDHNVSVSGAVPHMPYR	39.09	4	2272.08
lcl|NZ_CP011073.1_prot_WP_005789575.1_2906	TAFSTDHNVSVSGAVPHMPYR	23.81	4	2272.08
lcl|NZ_CP011073.1_prot_WP_005789575.1_2906	TAFSTDHNVSVSGAVPHMPYR	23.37	4	2272.08
lcl|NZ_CP011073.1_prot_WP_005789575.1_2906	TAFSTDHNVSVSGAVPHMPYR	100.74	3	2272.08
lcl|NZ_CP011073.1_prot_WP_005789575.1_2906	TAFSTDHNVSVSGAVPHMPYR	31.38	3	2272.08
lcl|NZ_CP011073.1_prot_WP_005789575.1_2906	TAFSTDHNVSVSGAVPHMPYR	36.19	4	2272.08
lcl|NZ_CP011073.1_prot_WP_005789575.1_2906	TAFSTDHNVSVSGAVPHMPYR	21.45	4	2272.08
lcl|NZ_CP011073.1_prot_WP_005789575.1_2906	TAFSTDHNVSVSGAVPHMPYR	99.32	3	2272.08
lcl|NZ_CP011073.1_prot_WP_005789575.1_2906	TAFSTDHNVSVSGAVPHMPYR	94.1	3	2272.08
lcl|NZ_CP011073.1_prot_WP_005789575.1_2906	TAFSTDHNVSVSGAVPHMPYR	44.33	4	2272.08
lcl|NZ_CP011073.1_prot_WP_005789575.1_2906	TAFSTDHNVSVSGAVPHMPYR	39.61	4	2272.08
lcl|NZ_CP011073.1_prot_WP_005789575.1_2906	TAFSTDHNVSVSGAVPHMPYR	98.34	3	2272.08
lcl|NZ_CP011073.1_prot_WP_005789575.1_2906	TAFSTDHNVSVSGAVPHMPYR	14.53	4	2272.08
lcl|NZ_CP011073.1_prot_WP_005789575.1_2906	TAFSTDHNVSVSGAVPHMPYR	17.76	4	2272.08
lcl|NZ_CP011073.1_prot_WP_005789575.1_2906	TAFSTDHNVSVSGAVPHMPYR	37.86	4	2272.08
lcl|NZ_CP011073.1_prot_WP_005789575.1_2906	TAFSTDHNVSVSGAVPHMPYR	31.88	3	2272.08
lcl|NZ_CP011073.1_prot_WP_005789575.1_2906	TAFSTDHNVSVSGAVPHMPYR	60	3	2272.08
lcl|NZ_CP011073.1_prot_WP_005789575.1_2906	TAFSTDHNVSVSGAVPHMPYR	44.73	4	2272.08
lcl|NZ_CP011073.1_prot_WP_005789575.1_2906	TAFSTDHNVSVSGAVPHMPYR	45.8	4	2272.08
lcl|NZ_CP011073.1_prot_WP_005789575.1_2906	TAFSTDHNVSVSGAVPHMPYR	31.54	4	2272.08
lcl|NZ_CP011073.1_prot_WP_005789575.1_2906	LGYGVTGQQNLGNGDYPYMAR	101.07	3	2273.05
lcl|NZ_CP011073.1_prot_WP_005789575.1_2906	LGYGVTGQQNLGNGDYPYMAR	24.33	2	2273.05
lcl|NZ_CP011073.1_prot_WP_005789575.1_2906	LGYGVTGQQNLGNGDYPYMAR	24.82	2	2273.05
lcl|NZ_CP011073.1_prot_WP_005789575.1_2906	LGYGVTGQQNLGNGDYPYMAR	112.57	3	2273.05
lcl|NZ_CP011073.1_prot_WP_005789575.1_2906	LGYGVTGQQNLGNGDYPYMAR	59.05	3	2273.06
lcl|NZ_CP011073.1_prot_WP_005789575.1_2906	LGYGVTGQQNLGNGDYPYMAR	31.51	3	2273.06
lcl|NZ_CP011073.1_prot_WP_005789575.1_2906	LGYGVTGQQNLGNGDYPYMAR	29.45	2	2273.06
lcl|NZ_CP011073.1_prot_WP_005789575.1_2906	LGYGVTGQQNLGNGDYPYMAR	23.57	2	2273.06
lcl|NZ_CP011073.1_prot_WP_005789575.1_2906	LGYGVTGQQNLGNGDYPYMAR	65.26	2	2273.06
lcl|NZ_CP011073.1_prot_WP_005789575.1_2906	LGYGVTGQQNLGNGDYPYMAR	74.2	3	2273.06
lcl|NZ_CP011073.1_prot_WP_005789575.1_2906	LGYGVTGQQNLGNGDYPYMAR	77.21	3	2273.06
lcl|NZ_CP011073.1_prot_WP_005789575.1_2906	LGYGVTGQQNLGNGDYPYMAR	30.93	2	2273.06
lcl|NZ_CP011073.1_prot_WP_005789575.1_2906	LGYGVTGQQNLGNGDYPYMAR	92.19	3	2273.06
lcl|NZ_CP011073.1_prot_WP_005789575.1_2906	LGYGVTGQQNLGNGDYPYMAR	98.85	3	2273.06
lcl|NZ_CP011073.1_prot_WP_005789575.1_2906	LGYGVTGQQNLGNGDYPYMAR	52.14	3	2273.06
lcl|NZ_CP011073.1_prot_WP_005789575.1_2906	LGYGVTGQQNLGNGDYPYMAR	103.93	3	2273.06
lcl|NZ_CP011073.1_prot_WP_005789575.1_2906	LGYGVTGQQNLGNGDYPYMAR	37.42	2	2273.06
lcl|NZ_CP011073.1_prot_WP_005789575.1_2906	LGYGVTGQQNLGNGDYPYMAR	23.07	2	2273.06
lcl|NZ_CP011073.1_prot_WP_005789575.1_2906	LGYGVTGQQNLGNGDYPYMAR	36.21	2	2273.07
lcl|NZ_CP011073.1_prot_WP_005789575.1_2906	LGYGVTGQQNLGNGDYPYMAR	84.12	3	2273.07
lcl|NZ_CP011073.1_prot_WP_005789575.1_2906	LGYGVTGQQNLGNGDYPYMAR	85.15	3	2273.07
lcl|NZ_CP011073.1_prot_WP_005789575.1_2906	LGYGVTGQQNLGNGDYPYMAR	65.09	3	2273.07
lcl|NZ_CP011073.1_prot_WP_005789575.1_2906	GMGNPLSTVHPNDIETFTILK	17.1	3	2283.15
lcl|NZ_CP011073.1_prot_WP_005789575.1_2906	GMGNPLSTVHPNDIETFTILK	14.67	3	2283.15
lcl|NZ_CP011073.1_prot_WP_005789575.1_2906	GMGNPLSTVHPNDIETFTILK	13.52	3	2283.15
lcl|NZ_CP011073.1_prot_WP_005789575.1_2906	GMGNPLSTVHPNDIETFTILK	17.53	3	2283.15
lcl|NZ_CP011073.1_prot_WP_005789575.1_2906	GMGNPLSTVHPNDIETFTILK	15.85	3	2283.15
lcl|NZ_CP011073.1_prot_WP_005789575.1_2906	GMGNPLSTVHPNDIETFTILK	16.01	3	2283.15
lcl|NZ_CP011073.1_prot_WP_005789575.1_2906	GMGNPLSTVHPNDIETFTILK	22.08	3	2283.16
lcl|NZ_CP011073.1_prot_WP_005789575.1_2906	GMGNPLSTVHPNDIETFTILK	30.47	3	2283.16
lcl|NZ_CP011073.1_prot_WP_005789575.1_2906	GMGNPLSTVHPNDIETFTILK	22.19	3	2283.16
lcl|NZ_CP011073.1_prot_WP_005789575.1_2906	GMGNPLSTVHPNDIETFTILK	19.34	3	2283.16
lcl|NZ_CP011073.1_prot_WP_005789575.1_2906	GMGNPLSTVHPNDIETFTILK	21.8	3	2283.16
lcl|NZ_CP011073.1_prot_WP_005789575.1_2906	GMGNPLSTVHPNDIETFTILK	22.51	3	2283.16
lcl|NZ_CP011073.1_prot_WP_005789575.1_2906	GMGNPLSTVHPNDIETFTILK	14.75	3	2283.16
lcl|NZ_CP011073.1_prot_WP_005789575.1_2906	GMGNPLSTVHPNDIETFTILK	56.97	3	2283.16
lcl|NZ_CP011073.1_prot_WP_005789575.1_2906	GMGNPLSTVHPNDIETFTILK	21.05	3	2283.16
lcl|NZ_CP011073.1_prot_WP_005789575.1_2906	GMGNPLSTVHPNDIETFTILK	14.73	3	2283.16
lcl|NZ_CP011073.1_prot_WP_005789575.1_2906	GMGNPLSTVHPNDIETFTILK	15.81	2	2283.16
lcl|NZ_CP011073.1_prot_WP_005789575.1_2906	GMGNPLSTVHPNDIETFTILK	16.93	3	2283.16
lcl|NZ_CP011073.1_prot_WP_005789575.1_2906	GMGNPLSTVHPNDIETFTILK	31.74	3	2283.16
lcl|NZ_CP011073.1_prot_WP_005789575.1_2906	GMGNPLSTVHPNDIETFTILK	19.02	3	2283.16
lcl|NZ_CP011073.1_prot_WP_005789575.1_2906	GMGNPLSTVHPNDIETFTILK	20.2	3	2283.16
lcl|NZ_CP011073.1_prot_WP_005789575.1_2906	GMGNPLSTVHPNDIETFTILK	14.81	3	2283.16
lcl|NZ_CP011073.1_prot_WP_005789575.1_2906	GMGNPLSTVHPNDIETFTILK	25.18	3	2283.16
lcl|NZ_CP011073.1_prot_WP_005789575.1_2906	GMGNPLSTVHPNDIETFTILK	30.6	3	2283.16
lcl|NZ_CP011073.1_prot_WP_005789575.1_2906	GMGNPLSTVHPNDIETFTILK	15.72	3	2283.16
lcl|NZ_CP011073.1_prot_WP_005789575.1_2906	GMGNPLSTVHPNDIETFTILK	29.54	3	2283.16
lcl|NZ_CP011073.1_prot_WP_005789575.1_2906	GMGNPLSTVHPNDIETFTILK	70.47	3	2283.16
lcl|NZ_CP011073.1_prot_WP_005789575.1_2906	GMGNPLSTVHPNDIETFTILK	17.34	3	2283.16
lcl|NZ_CP011073.1_prot_WP_005789575.1_2906	GMGNPLSTVHPNDIETFTILK	16.16	3	2283.16
lcl|NZ_CP011073.1_prot_WP_005789575.1_2906	GMGNPLSTVHPNDIETFTILK	35.54	3	2283.16
lcl|NZ_CP011073.1_prot_WP_005789575.1_2906	GMGNPLSTVHPNDIETFTILK	27.15	3	2283.16
lcl|NZ_CP011073.1_prot_WP_005789575.1_2906	GMGNPLSTVHPNDIETFTILK	14.5	3	2283.16
lcl|NZ_CP011073.1_prot_WP_005789575.1_2906	GMGNPLSTVHPNDIETFTILK	13.76	3	2283.16
lcl|NZ_CP011073.1_prot_WP_005789575.1_2906	GMGNPLSTVHPNDIETFTILK	29.41	3	2283.16
lcl|NZ_CP011073.1_prot_WP_005789575.1_2906	GMGNPLSTVHPNDIETFTILK	21.86	3	2283.16
lcl|NZ_CP011073.1_prot_WP_005789575.1_2906	GMGNPLSTVHPNDIETFTILK	15.35	3	2283.16
lcl|NZ_CP011073.1_prot_WP_005789575.1_2906	GMGNPLSTVHPNDIETFTILK	45.73	3	2283.16
lcl|NZ_CP011073.1_prot_WP_005789575.1_2906	GMGNPLSTVHPNDIETFTILK	13.83	3	2283.16
lcl|NZ_CP011073.1_prot_WP_005789575.1_2906	GMGNPLSTVHPNDIETFTILK	47.04	3	2283.16
lcl|NZ_CP011073.1_prot_WP_005789575.1_2906	GMGNPLSTVHPNDIETFTILK	50.19	3	2283.16
lcl|NZ_CP011073.1_prot_WP_005789575.1_2906	GMGNPLSTVHPNDIETFTILK	50.58	3	2283.16
lcl|NZ_CP011073.1_prot_WP_005789575.1_2906	GMGNPLSTVHPNDIETFTILK	17.86	3	2283.16
lcl|NZ_CP011073.1_prot_WP_005789575.1_2906	GMGNPLSTVHPNDIETFTILK	19.07	3	2283.16
[truncated: 8,607 more rows]

## Sheet: BacFrag-08
prot_acc	pep_seq	pep_score	pep_exp_z	pep_exp_mr	pep_var_mod
lcl|NZ_CP011073.1_prot_WP_005798906.1_2905	AAAWALLSR	24.92	2	957.537
lcl|NZ_CP011073.1_prot_WP_005798906.1_2905	AAAWALLSR	56.84	2	957.537
lcl|NZ_CP011073.1_prot_WP_005798906.1_2905	AAAWALLSR	29.42	2	957.538
lcl|NZ_CP011073.1_prot_WP_005798906.1_2905	AAAWALLSR	25.77	2	957.538
lcl|NZ_CP011073.1_prot_WP_005798906.1_2905	AAAWALLSR	28.89	2	957.538
lcl|NZ_CP011073.1_prot_WP_005798906.1_2905	AAAWALLSR	24.77	2	957.538
lcl|NZ_CP011073.1_prot_WP_005798906.1_2905	AAAWALLSR	19.07	2	957.539
lcl|NZ_CP011073.1_prot_WP_005798906.1_2905	AAAWALLSR	41.69	2	957.539
lcl|NZ_CP011073.1_prot_WP_005798906.1_2905	AAAWALLSR	18.84	2	957.54
lcl|NZ_CP011073.1_prot_WP_005798906.1_2905	AAAWALLSR	47.4	2	957.54
lcl|NZ_CP011073.1_prot_WP_005798906.1_2905	AAAWALLSR	44.72	2	957.54
lcl|NZ_CP011073.1_prot_WP_005798906.1_2905	AAAWALLSR	31.81	2	957.54
lcl|NZ_CP011073.1_prot_WP_005798906.1_2905	AAAWALLSR	24.84	2	957.54
lcl|NZ_CP011073.1_prot_WP_005798906.1_2905	AAAWALLSR	21.99	2	957.54
lcl|NZ_CP011073.1_prot_WP_005798906.1_2905	AAAWALLSR	33.84	2	957.54
lcl|NZ_CP011073.1_prot_WP_005798906.1_2905	AAAWALLSR	44.45	2	957.54
lcl|NZ_CP011073.1_prot_WP_005798906.1_2905	AAAWALLSR	29.96	2	957.54
lcl|NZ_CP011073.1_prot_WP_005798906.1_2905	AAAWALLSR	19.7	2	957.54
lcl|NZ_CP011073.1_prot_WP_005798906.1_2905	AAAWALLSR	31.84	2	957.541
lcl|NZ_CP011073.1_prot_WP_005798906.1_2905	AAAWALLSR	22.2	2	957.541
lcl|NZ_CP011073.1_prot_WP_005798906.1_2905	AAAWALLSR	17.12	2	957.541
lcl|NZ_CP011073.1_prot_WP_005798906.1_2905	AAAWALLSR	36.39	2	957.541
lcl|NZ_CP011073.1_prot_WP_005798906.1_2905	AAAWALLSR	45.19	2	957.541
lcl|NZ_CP011073.1_prot_WP_005798906.1_2905	AAAWALLSR	33.55	2	957.541
lcl|NZ_CP011073.1_prot_WP_005798906.1_2905	AAAWALLSR	40.8	2	957.541
lcl|NZ_CP011073.1_prot_WP_005798906.1_2905	AAAWALLSR	16	2	957.541
lcl|NZ_CP011073.1_prot_WP_005798906.1_2905	AAAWALLSR	50.53	2	957.541
lcl|NZ_CP011073.1_prot_WP_005798906.1_2905	AAAWALLSR	26.52	2	957.541
lcl|NZ_CP011073.1_prot_WP_005798906.1_2905	AAAWALLSR	24.05	2	957.542
lcl|NZ_CP011073.1_prot_WP_005798906.1_2905	AAAWALLSR	48.85	2	957.542
lcl|NZ_CP011073.1_prot_WP_005798906.1_2905	AAAWALLSR	26.41	2	957.542
lcl|NZ_CP011073.1_prot_WP_005798906.1_2905	AAAWALLSR	26.19	2	957.542
lcl|NZ_CP011073.1_prot_WP_005798906.1_2905	AAAWALLSR	51.88	2	957.542
lcl|NZ_CP011073.1_prot_WP_005798906.1_2905	AAAWALLSR	37.72	2	957.542
lcl|NZ_CP011073.1_prot_WP_005798906.1_2905	AAAWALLSR	18.49	2	957.543
lcl|NZ_CP011073.1_prot_WP_005798906.1_2905	AAAWALLSR	15.88	2	957.543
lcl|NZ_CP011073.1_prot_WP_005798906.1_2905	AAAWALLSR	17.92	2	957.543
lcl|NZ_CP011073.1_prot_WP_005798906.1_2905	AAAWALLSR	37.23	2	957.543
lcl|NZ_CP011073.1_prot_WP_005798906.1_2905	AAAWALLSR	50.65	2	957.543
lcl|NZ_CP011073.1_prot_WP_005798906.1_2905	AAAWALLSR	23.77	2	957.543
lcl|NZ_CP011073.1_prot_WP_005798906.1_2905	AAAWALLSR	20.48	2	957.544
lcl|NZ_CP011073.1_prot_WP_005798906.1_2905	AAAWALLSR	28.75	2	957.544
lcl|NZ_CP011073.1_prot_WP_005798906.1_2905	AAAWALLSR	20.82	2	957.544
lcl|NZ_CP011073.1_prot_WP_005798906.1_2905	AAAWALLSR	41.79	2	957.544
lcl|NZ_CP011073.1_prot_WP_005798906.1_2905	AAAWALLSR	13.02	2	957.545
lcl|NZ_CP011073.1_prot_WP_005798906.1_2905	AAAWALLSR	37.11	2	957.545
lcl|NZ_CP011073.1_prot_WP_005798906.1_2905	AAAWALLSR	32	2	957.547
lcl|NZ_CP011073.1_prot_WP_005798906.1_2905	SSLYNLFLK	13.11	2	1083.59
lcl|NZ_CP011073.1_prot_WP_005798906.1_2905	SSLYNLFLK	27.6	2	1083.6
lcl|NZ_CP011073.1_prot_WP_005798906.1_2905	SSLYNLFLK	43.71	2	1083.6
lcl|NZ_CP011073.1_prot_WP_005798906.1_2905	SSLYNLFLK	46.34	2	1083.6
lcl|NZ_CP011073.1_prot_WP_005798906.1_2905	SSLYNLFLK	25.33	2	1083.6
lcl|NZ_CP011073.1_prot_WP_005798906.1_2905	SSLYNLFLK	58.86	2	1083.6
lcl|NZ_CP011073.1_prot_WP_005798906.1_2905	SSLYNLFLK	27.09	2	1083.6
lcl|NZ_CP011073.1_prot_WP_005798906.1_2905	SSLYNLFLK	26.82	2	1083.6
lcl|NZ_CP011073.1_prot_WP_005798906.1_2905	SSLYNLFLK	60.51	2	1083.6
lcl|NZ_CP011073.1_prot_WP_005798906.1_2905	SSLYNLFLK	30.16	2	1083.6
lcl|NZ_CP011073.1_prot_WP_005798906.1_2905	SSLYNLFLK	25.87	2	1083.6
lcl|NZ_CP011073.1_prot_WP_005798906.1_2905	SSLYNLFLK	60.99	2	1083.6
lcl|NZ_CP011073.1_prot_WP_005798906.1_2905	SSLYNLFLK	34.94	2	1083.6
lcl|NZ_CP011073.1_prot_WP_005798906.1_2905	SSLYNLFLK	46.2	2	1083.6
lcl|NZ_CP011073.1_prot_WP_005798906.1_2905	SSLYNLFLK	34.33	2	1083.6
lcl|NZ_CP011073.1_prot_WP_005798906.1_2905	EAYVDFPLFR	24.35	2	1255.62
lcl|NZ_CP011073.1_prot_WP_005798906.1_2905	EAYVDFPLFR	67.6	2	1255.62
lcl|NZ_CP011073.1_prot_WP_005798906.1_2905	EAYVDFPLFR	30.56	2	1255.62
lcl|NZ_CP011073.1_prot_WP_005798906.1_2905	EAYVDFPLFR	24.74	2	1255.62
lcl|NZ_CP011073.1_prot_WP_005798906.1_2905	EAYVDFPLFR	27.12	2	1255.62
lcl|NZ_CP011073.1_prot_WP_005798906.1_2905	EAYVDFPLFR	13.32	2	1255.62
lcl|NZ_CP011073.1_prot_WP_005798906.1_2905	EAYVDFPLFR	26.45	2	1255.62
lcl|NZ_CP011073.1_prot_WP_005798906.1_2905	EAYVDFPLFR	27.25	2	1255.62
lcl|NZ_CP011073.1_prot_WP_005798906.1_2905	EAYVDFPLFR	14.4	2	1255.62
lcl|NZ_CP011073.1_prot_WP_005798906.1_2905	EAYVDFPLFR	41.55	2	1255.62
lcl|NZ_CP011073.1_prot_WP_005798906.1_2905	EAYVDFPLFR	21.75	2	1255.62
lcl|NZ_CP011073.1_prot_WP_005798906.1_2905	EAYVDFPLFR	25.11	2	1255.62
lcl|NZ_CP011073.1_prot_WP_005798906.1_2905	EAYVDFPLFR	40.92	2	1255.62
lcl|NZ_CP011073.1_prot_WP_005798906.1_2905	EAYVDFPLFR	51.53	2	1255.62
lcl|NZ_CP011073.1_prot_WP_005798906.1_2905	EAYVDFPLFR	22.37	2	1255.62
lcl|NZ_CP011073.1_prot_WP_005798906.1_2905	EAYVDFPLFR	59.72	2	1255.62
lcl|NZ_CP011073.1_prot_WP_005798906.1_2905	EAYVDFPLFR	44.63	2	1255.62
lcl|NZ_CP011073.1_prot_WP_005798906.1_2905	EAYVDFPLFR	14.54	2	1255.62
lcl|NZ_CP011073.1_prot_WP_005798906.1_2905	EAYVDFPLFR	28.7	2	1255.62
lcl|NZ_CP011073.1_prot_WP_005798906.1_2905	EAYVDFPLFR	26.66	2	1255.63
lcl|NZ_CP011073.1_prot_WP_005798906.1_2905	EAYVDFPLFR	35.5	2	1255.63
lcl|NZ_CP011073.1_prot_WP_005798906.1_2905	EAYVDFPLFR	30.17	2	1255.63
lcl|NZ_CP011073.1_prot_WP_005798906.1_2905	EAYVDFPLFR	18.42	2	1255.63
lcl|NZ_CP011073.1_prot_WP_005798906.1_2905	EAYVDFPLFR	49.17	2	1255.63
lcl|NZ_CP011073.1_prot_WP_005798906.1_2905	EAYVDFPLFR	25.61	2	1255.63
lcl|NZ_CP011073.1_prot_WP_005798906.1_2905	EAYVDFPLFR	41.14	2	1255.63
lcl|NZ_CP011073.1_prot_WP_005798906.1_2905	EAYVDFPLFR	64.09	2	1255.63
lcl|NZ_CP011073.1_prot_WP_005798906.1_2905	EAYVDFPLFR	21.48	2	1255.63
lcl|NZ_CP011073.1_prot_WP_005798906.1_2905	EAYVDFPLFR	13.97	2	1255.63
lcl|NZ_CP011073.1_prot_WP_005798906.1_2905	EAYVDFPLFR	21.19	2	1255.63
lcl|NZ_CP011073.1_prot_WP_005798906.1_2905	EAYVDFPLFR	24.56	2	1255.63
lcl|NZ_CP011073.1_prot_WP_005798906.1_2905	EAYVDFPLFR	29.43	2	1255.63
lcl|NZ_CP011073.1_prot_WP_005798906.1_2905	EAYVDFPLFR	61.89	2	1255.63
lcl|NZ_CP011073.1_prot_WP_005798906.1_2905	EAYVDFPLFR	61.61	2	1255.63
lcl|NZ_CP011073.1_prot_WP_005798906.1_2905	EAYVDFPLFR	51.08	2	1255.63
lcl|NZ_CP011073.1_prot_WP_005798906.1_2905	EAYVDFPLFR	18.62	2	1255.63
lcl|NZ_CP011073.1_prot_WP_005798906.1_2905	EAYVDFPLFR	21.99	2	1255.63
lcl|NZ_CP011073.1_prot_WP_005798906.1_2905	EAYVDFPLFR	61.49	2	1255.63
lcl|NZ_CP011073.1_prot_WP_005798906.1_2905	EAYVDFPLFR	34.11	2	1255.63
lcl|NZ_CP011073.1_prot_WP_005798906.1_2905	EAYVDFPLFR	35.49	2	1255.63
lcl|NZ_CP011073.1_prot_WP_005798906.1_2905	EAYVDFPLFR	61.68	2	1255.63
lcl|NZ_CP011073.1_prot_WP_005798906.1_2905	EAYVDFPLFR	42.55	3	1255.63
lcl|NZ_CP011073.1_prot_WP_005798906.1_2905	EAYVDFPLFR	59.87	2	1255.63
lcl|NZ_CP011073.1_prot_WP_005798906.1_2905	EAYVDFPLFR	61.94	2	1255.63
lcl|NZ_CP011073.1_prot_WP_005798906.1_2905	GREFFFEGQR	16.69	3	1271.61
lcl|NZ_CP011073.1_prot_WP_005798906.1_2905	ALSYEYALDLYR	55.98	2	1475.72
lcl|NZ_CP011073.1_prot_WP_005798906.1_2905	ALSYEYALDLYR	37.19	3	1475.72
lcl|NZ_CP011073.1_prot_WP_005798906.1_2905	ALSYEYALDLYR	41.91	2	1475.72
lcl|NZ_CP011073.1_prot_WP_005798906.1_2905	ALSYEYALDLYR	13.72	2	1475.72
lcl|NZ_CP011073.1_prot_WP_005798906.1_2905	ALSYEYALDLYR	73.3	2	1475.73
lcl|NZ_CP011073.1_prot_WP_005798906.1_2905	ALSYEYALDLYR	58.37	2	1475.73
lcl|NZ_CP011073.1_prot_WP_005798906.1_2905	ALSYEYALDLYR	59.18	2	1475.73
lcl|NZ_CP011073.1_prot_WP_005798906.1_2905	ALSYEYALDLYR	13.99	2	1475.73
lcl|NZ_CP011073.1_prot_WP_005798906.1_2905	ALSYEYALDLYR	57.38	2	1475.73
lcl|NZ_CP011073.1_prot_WP_005798906.1_2905	ALSYEYALDLYR	38.65	2	1475.73
lcl|NZ_CP011073.1_prot_WP_005798906.1_2905	ALSYEYALDLYR	37.49	3	1475.73
lcl|NZ_CP011073.1_prot_WP_005798906.1_2905	ALSYEYALDLYR	73.34	2	1475.73
lcl|NZ_CP011073.1_prot_WP_005798906.1_2905	ALSYEYALDLYR	27.63	2	1475.73
lcl|NZ_CP011073.1_prot_WP_005798906.1_2905	ALSYEYALDLYR	31.35	2	1475.73
lcl|NZ_CP011073.1_prot_WP_005798906.1_2905	ALSYEYALDLYR	23.6	2	1475.73
lcl|NZ_CP011073.1_prot_WP_005798906.1_2905	ALSYEYALDLYR	27.58	2	1475.73
lcl|NZ_CP011073.1_prot_WP_005798906.1_2905	ALSYEYALDLYR	50.84	2	1475.73
lcl|NZ_CP011073.1_prot_WP_005798906.1_2905	ALSYEYALDLYR	17.21	2	1475.73
lcl|NZ_CP011073.1_prot_WP_005798906.1_2905	ALSYEYALDLYR	42.45	2	1475.73
lcl|NZ_CP011073.1_prot_WP_005798906.1_2905	ALSYEYALDLYR	30.52	3	1475.73
lcl|NZ_CP011073.1_prot_WP_005798906.1_2905	ALSYEYALDLYR	59.31	2	1475.73
lcl|NZ_CP011073.1_prot_WP_005798906.1_2905	ALSYEYALDLYR	46.77	2	1475.73
lcl|NZ_CP011073.1_prot_WP_005798906.1_2905	ALSYEYALDLYR	28.32	2	1475.73
lcl|NZ_CP011073.1_prot_WP_005798906.1_2905	ALSYEYALDLYR	25.19	2	1475.73
lcl|NZ_CP011073.1_prot_WP_005798906.1_2905	ALSYEYALDLYR	29.32	2	1475.73
lcl|NZ_CP011073.1_prot_WP_005798906.1_2905	ALSYEYALDLYR	42.16	3	1475.73
lcl|NZ_CP011073.1_prot_WP_005798906.1_2905	ALSYEYALDLYR	17.06	2	1475.73
lcl|NZ_CP011073.1_prot_WP_005798906.1_2905	ALSYEYALDLYR	60.63	2	1475.73
lcl|NZ_CP011073.1_prot_WP_005798906.1_2905	ALSYEYALDLYR	20.47	2	1475.73
lcl|NZ_CP011073.1_prot_WP_005798906.1_2905	ALSYEYALDLYR	16.55	2	1475.73
lcl|NZ_CP011073.1_prot_WP_005798906.1_2905	ALSYEYALDLYR	52.51	3	1475.73
lcl|NZ_CP011073.1_prot_WP_005798906.1_2905	ALSYEYALDLYR	32.48	2	1475.73
lcl|NZ_CP011073.1_prot_WP_005798906.1_2905	ALSYEYALDLYR	26.29	2	1475.73
lcl|NZ_CP011073.1_prot_WP_005798906.1_2905	ALSYEYALDLYR	42.41	2	1475.73
lcl|NZ_CP011073.1_prot_WP_005798906.1_2905	ALSYEYALDLYR	42.67	2	1475.73
lcl|NZ_CP011073.1_prot_WP_005798906.1_2905	ALSYEYALDLYR	86.48	2	1475.73
lcl|NZ_CP011073.1_prot_WP_005798906.1_2905	ALSYEYALDLYR	64.62	2	1475.73
lcl|NZ_CP011073.1_prot_WP_005798906.1_2905	ALSYEYALDLYR	28.22	2	1475.73
lcl|NZ_CP011073.1_prot_WP_005798906.1_2905	ALSYEYALDLYR	16.66	2	1475.73
lcl|NZ_CP011073.1_prot_WP_005798906.1_2905	ALSYEYALDLYR	46.12	2	1475.73
lcl|NZ_CP011073.1_prot_WP_005798906.1_2905	ALSYEYALDLYR	25.84	2	1475.73
lcl|NZ_CP011073.1_prot_WP_005798906.1_2905	ALSYEYALDLYR	82.03	2	1475.73
lcl|NZ_CP011073.1_prot_WP_005798906.1_2905	ALSYEYALDLYR	38.36	2	1475.73
lcl|NZ_CP011073.1_prot_WP_005798906.1_2905	ALSYEYALDLYR	52.45	3	1475.73
lcl|NZ_CP011073.1_prot_WP_005798906.1_2905	ALSYEYALDLYR	57.78	2	1475.73
lcl|NZ_CP011073.1_prot_WP_005798906.1_2905	ALSYEYALDLYR	73.66	2	1475.73
lcl|NZ_CP011073.1_prot_WP_005798906.1_2905	ALSYEYALDLYR	59.7	2	1475.73
lcl|NZ_CP011073.1_prot_WP_005798906.1_2905	ALSYEYALDLYR	41.66	2	1475.73
lcl|NZ_CP011073.1_prot_WP_005798906.1_2905	ALSYEYALDLYR	53.91	3	1475.73
lcl|NZ_CP011073.1_prot_WP_005798906.1_2905	ALSYEYALDLYR	92.04	2	1475.73
lcl|NZ_CP011073.1_prot_WP_005798906.1_2905	ALSYEYALDLYR	57.28	2	1475.73
lcl|NZ_CP011073.1_prot_WP_005798906.1_2905	ALSYEYALDLYR	16.12	2	1475.73
lcl|NZ_CP011073.1_prot_WP_005798906.1_2905	ALSYEYALDLYR	26.4	3	1475.73
lcl|NZ_CP011073.1_prot_WP_005798906.1_2905	ALSYEYALDLYR	35.9	3	1475.73
lcl|NZ_CP011073.1_prot_WP_005798906.1_2905	ALSYEYALDLYR	57.71	2	1475.73
lcl|NZ_CP011073.1_prot_WP_005798906.1_2905	ALSYEYALDLYR	60.91	2	1475.73
lcl|NZ_CP011073.1_prot_WP_005798906.1_2905	ALSYEYALDLYR	28.93	2	1475.73
lcl|NZ_CP011073.1_prot_WP_005798906.1_2905	ALSYEYALDLYR	41.53	2	1475.73
lcl|NZ_CP011073.1_prot_WP_005798906.1_2905	ALSYEYALDLYR	26.02	3	1475.73
lcl|NZ_CP011073.1_prot_WP_005798906.1_2905	ALSYEYALDLYR	25.42	3	1475.73
lcl|NZ_CP011073.1_prot_WP_005798906.1_2905	ALSYEYALDLYR	71.38	2	1475.73
lcl|NZ_CP011073.1_prot_WP_005798906.1_2905	ALSYEYALDLYR	57.43	2	1475.73
lcl|NZ_CP011073.1_prot_WP_005798906.1_2905	ALSYEYALDLYR	16.78	3	1475.73
lcl|NZ_CP011073.1_prot_WP_005798906.1_2905	ALSYEYALDLYR	28.55	2	1475.73
lcl|NZ_CP011073.1_prot_WP_005798906.1_2905	ALSYEYALDLYR	15.57	2	1475.73
lcl|NZ_CP011073.1_prot_WP_005798906.1_2905	ALSYEYALDLYR	86.16	2	1475.73
lcl|NZ_CP011073.1_prot_WP_005798906.1_2905	ALSYEYALDLYR	16.13	2	1475.73
lcl|NZ_CP011073.1_prot_WP_005798906.1_2905	ALSYEYALDLYR	26.79	2	1475.73
lcl|NZ_CP011073.1_prot_WP_005798906.1_2905	ALSYEYALDLYR	19.9	2	1475.73
lcl|NZ_CP011073.1_prot_WP_005798906.1_2905	ALSYEYALDLYR	58.17	2	1475.73
lcl|NZ_CP011073.1_prot_WP_005798906.1_2905	ALSYEYALDLYR	37.75	2	1475.73
lcl|NZ_CP011073.1_prot_WP_005798906.1_2905	ALSYEYALDLYR	41.83	2	1475.73
lcl|NZ_CP011073.1_prot_WP_005798906.1_2905	ALSYEYALDLYR	39.83	2	1475.74
lcl|NZ_CP011073.1_prot_WP_005798906.1_2905	ALSYEYALDLYR	54.22	2	1475.74
lcl|NZ_CP011073.1_prot_WP_005798906.1_2905	ALSYEYALDLYR	22.2	2	1475.74
lcl|NZ_CP011073.1_prot_WP_005798906.1_2905	ALSYEYALDLYR	44.35	2	1475.74
lcl|NZ_CP011073.1_prot_WP_005798906.1_2905	ALSYEYALDLYR	41.89	2	1475.74
lcl|NZ_CP011073.1_prot_WP_005798906.1_2905	ALSYEYALDLYR	54.22	2	1475.74
lcl|NZ_CP011073.1_prot_WP_005798906.1_2905	ALSYEYALDLYR	36.53	3	1475.74
lcl|NZ_CP011073.1_prot_WP_005798906.1_2905	ALSYEYALDLYR	68.13	2	1475.74
lcl|NZ_CP011073.1_prot_WP_005798906.1_2905	ALSYEYALDLYR	21.75	2	1475.74
lcl|NZ_CP011073.1_prot_WP_005798906.1_2905	LYLNAETYVGQNK	16.35	2	1511.75
lcl|NZ_CP011073.1_prot_WP_005798906.1_2905	LYLNAETYVGQNK	48.42	2	1511.76
lcl|NZ_CP011073.1_prot_WP_005798906.1_2905	LYLNAETYVGQNK	29.96	2	1511.76
lcl|NZ_CP011073.1_prot_WP_005798906.1_2905	LYLNAETYVGQNK	31	2	1511.76
lcl|NZ_CP011073.1_prot_WP_005798906.1_2905	LYLNAETYVGQNK	76.4	2	1511.76
lcl|NZ_CP011073.1_prot_WP_005798906.1_2905	LYLNAETYVGQNK	35.41	2	1511.76
lcl|NZ_CP011073.1_prot_WP_005798906.1_2905	LYLNAETYVGQNK	19.86	2	1511.76
lcl|NZ_CP011073.1_prot_WP_005798906.1_2905	LYLNAETYVGQNK	35.3	2	1511.76
lcl|NZ_CP011073.1_prot_WP_005798906.1_2905	LYLNAETYVGQNK	55.79	2	1511.76
lcl|NZ_CP011073.1_prot_WP_005798906.1_2905	LYLNAETYVGQNK	42.17	2	1511.76
lcl|NZ_CP011073.1_prot_WP_005798906.1_2905	LYLNAETYVGQNK	17.36	2	1511.76
lcl|NZ_CP011073.1_prot_WP_005798906.1_2905	LYLNAETYVGQNK	61.22	2	1511.76
lcl|NZ_CP011073.1_prot_WP_005798906.1_2905	LYLNAETYVGQNK	54.14	2	1511.76
lcl|NZ_CP011073.1_prot_WP_005798906.1_2905	LYLNAETYVGQNK	72.14	2	1511.76
lcl|NZ_CP011073.1_prot_WP_005798906.1_2905	LYLNAETYVGQNK	52.78	2	1511.76
lcl|NZ_CP011073.1_prot_WP_005798906.1_2905	LYLNAETYVGQNK	47.05	2	1511.76
lcl|NZ_CP011073.1_prot_WP_005798906.1_2905	LYLNAETYVGQNK	28.58	3	1511.76
lcl|NZ_CP011073.1_prot_WP_005798906.1_2905	LYLNAETYVGQNK	61.25	2	1511.76
lcl|NZ_CP011073.1_prot_WP_005798906.1_2905	LYLNAETYVGQNK	75.76	2	1511.76
lcl|NZ_CP011073.1_prot_WP_005798906.1_2905	LYLNAETYVGQNK	29.57	2	1511.76
lcl|NZ_CP011073.1_prot_WP_005798906.1_2905	LYLNAETYVGQNK	48	2	1511.76
lcl|NZ_CP011073.1_prot_WP_005798906.1_2905	LYLNAETYVGQNK	52.64	2	1511.76
lcl|NZ_CP011073.1_prot_WP_005798906.1_2905	LYLNAETYVGQNK	58.38	2	1511.76
lcl|NZ_CP011073.1_prot_WP_005798906.1_2905	LYLNAETYVGQNK	72.98	2	1511.77
lcl|NZ_CP011073.1_prot_WP_005798906.1_2905	LYLNAETYVGQNK	43.74	2	1511.77
lcl|NZ_CP011073.1_prot_WP_005798906.1_2905	LYLNAETYVGQNK	26.38	2	1511.77
lcl|NZ_CP011073.1_prot_WP_005798906.1_2905	LYLNAETYVGQNK	71.69	2	1511.77
lcl|NZ_CP011073.1_prot_WP_005798906.1_2905	LYLNAETYVGQNK	15.36	3	1511.77
lcl|NZ_CP011073.1_prot_WP_005798906.1_2905	LYLNAETYVGQNK	48.51	2	1511.77
lcl|NZ_CP011073.1_prot_WP_005798906.1_2905	LYLNAETYVGQNK	29.92	3	1511.77
lcl|NZ_CP011073.1_prot_WP_005798906.1_2905	LYLNAETYVGQNK	71.17	2	1511.77
lcl|NZ_CP011073.1_prot_WP_005798906.1_2905	LYLNAETYVGQNK	23.83	3	1511.77
lcl|NZ_CP011073.1_prot_WP_005798906.1_2905	LYLNAETYVGQNK	14.37	3	1511.77
lcl|NZ_CP011073.1_prot_WP_005798906.1_2905	LYLNAETYVGQNK	58.89	2	1511.77
lcl|NZ_CP011073.1_prot_WP_005798906.1_2905	YFNVNKDGTLPPSK	13.31	3	1578.8
lcl|NZ_CP011073.1_prot_WP_005798906.1_2905	YFNVNKDGTLPPSK	14.44	3	1578.81
lcl|NZ_CP011073.1_prot_WP_005798906.1_2905	LFYQINVANAYLR	37.64	3	1583.83
lcl|NZ_CP011073.1_prot_WP_005798906.1_2905	LFYQINVANAYLR	31.99	3	1583.84
lcl|NZ_CP011073.1_prot_WP_005798906.1_2905	LFYQINVANAYLR	27.61	2	1583.84
lcl|NZ_CP011073.1_prot_WP_005798906.1_2905	LFYQINVANAYLR	15.59	2	1583.84
lcl|NZ_CP011073.1_prot_WP_005798906.1_2905	LFYQINVANAYLR	26.9	2	1583.84
lcl|NZ_CP011073.1_prot_WP_005798906.1_2905	LFYQINVANAYLR	14.86	2	1583.84
lcl|NZ_CP011073.1_prot_WP_005798906.1_2905	LFYQINVANAYLR	17.56	2	1583.84
lcl|NZ_CP011073.1_prot_WP_005798906.1_2905	LFYQINVANAYLR	42.87	3	1583.84
lcl|NZ_CP011073.1_prot_WP_005798906.1_2905	LFYQINVANAYLR	43.42	2	1583.84
lcl|NZ_CP011073.1_prot_WP_005798906.1_2905	LFYQINVANAYLR	53.66	2	1583.84
lcl|NZ_CP011073.1_prot_WP_005798906.1_2905	LFYQINVANAYLR	36.18	2	1583.84
lcl|NZ_CP011073.1_prot_WP_005798906.1_2905	LFYQINVANAYLR	45.43	2	1583.84
lcl|NZ_CP011073.1_prot_WP_005798906.1_2905	LFYQINVANAYLR	24.38	2	1583.84
lcl|NZ_CP011073.1_prot_WP_005798906.1_2905	LFYQINVANAYLR	15.4	2	1583.84
lcl|NZ_CP011073.1_prot_WP_005798906.1_2905	LFYQINVANAYLR	21.13	2	1583.84
lcl|NZ_CP011073.1_prot_WP_005798906.1_2905	LFYQINVANAYLR	66.57	3	1583.84
lcl|NZ_CP011073.1_prot_WP_005798906.1_2905	LFYQINVANAYLR	15.11	2	1583.84
lcl|NZ_CP011073.1_prot_WP_005798906.1_2905	LFYQINVANAYLR	26.85	2	1583.84
lcl|NZ_CP011073.1_prot_WP_005798906.1_2905	LFYQINVANAYLR	61.72	3	1583.84
lcl|NZ_CP011073.1_prot_WP_005798906.1_2905	LFYQINVANAYLR	69.57	2	1583.84
lcl|NZ_CP011073.1_prot_WP_005798906.1_2905	LFYQINVANAYLR	67.55	2	1583.84
lcl|NZ_CP011073.1_prot_WP_005798906.1_2905	LFYQINVANAYLR	14.78	2	1583.84
lcl|NZ_CP011073.1_prot_WP_005798906.1_2905	LFYQINVANAYLR	19.91	3	1583.84
lcl|NZ_CP011073.1_prot_WP_005798906.1_2905	LFYQINVANAYLR	43.68	2	1583.85
lcl|NZ_CP011073.1_prot_WP_005798906.1_2905	LFYQINVANAYLR	18.17	2	1583.85
lcl|NZ_CP011073.1_prot_WP_005798906.1_2905	LFYQINVANAYLR	30.2	2	1583.85
lcl|NZ_CP011073.1_prot_WP_005798906.1_2905	LFYQINVANAYLR	49.48	3	1583.85
lcl|NZ_CP011073.1_prot_WP_005798906.1_2905	LFYQINVANAYLR	77.72	3	1583.85
lcl|NZ_CP011073.1_prot_WP_005798906.1_2905	LFYQINVANAYLR	16.85	2	1583.85
lcl|NZ_CP011073.1_prot_WP_005798906.1_2905	LFYQINVANAYLR	53.58	2	1583.85
lcl|NZ_CP011073.1_prot_WP_005798906.1_2905	LFYQINVANAYLR	34.28	2	1583.85
lcl|NZ_CP011073.1_prot_WP_005798906.1_2905	LFYQINVANAYLR	20.91	3	1583.85
lcl|NZ_CP011073.1_prot_WP_005798906.1_2905	LFYQINVANAYLR	20.8	3	1583.85
lcl|NZ_CP011073.1_prot_WP_005798906.1_2905	LFYQINVANAYLR	61.94	2	1583.85
lcl|NZ_CP011073.1_prot_WP_005798906.1_2905	LFYQINVANAYLR	40.23	2	1583.85
lcl|NZ_CP011073.1_prot_WP_005798906.1_2905	LFYQINVANAYLR	48.27	2	1583.85
lcl|NZ_CP011073.1_prot_WP_005798906.1_2905	LFYQINVANAYLR	55.24	3	1583.85
lcl|NZ_CP011073.1_prot_WP_005798906.1_2905	LFYQINVANAYLR	27.48	2	1583.85
lcl|NZ_CP011073.1_prot_WP_005798906.1_2905	LFYQINVANAYLR	14.14	2	1583.85
lcl|NZ_CP011073.1_prot_WP_005798906.1_2905	LFYQINVANAYLR	35.5	2	1583.85
lcl|NZ_CP011073.1_prot_WP_005798906.1_2905	LFYQINVANAYLR	50.14	2	1583.85
lcl|NZ_CP011073.1_prot_WP_005798906.1_2905	LFYQINVANAYLR	27.53	2	1583.85
lcl|NZ_CP011073.1_prot_WP_005798906.1_2905	LFYQINVANAYLR	64.88	2	1583.85
lcl|NZ_CP011073.1_prot_WP_005798906.1_2905	LFYQINVANAYLR	38.76	2	1583.85
lcl|NZ_CP011073.1_prot_WP_005798906.1_2905	LFYQINVANAYLR	46.76	2	1583.85
lcl|NZ_CP011073.1_prot_WP_005798906.1_2905	LFYQINVANAYLR	69.39	3	1583.85
lcl|NZ_CP011073.1_prot_WP_005798906.1_2905	LFYQINVANAYLR	72.12	2	1583.85
lcl|NZ_CP011073.1_prot_WP_005798906.1_2905	LFYQINVANAYLR	25.62	2	1583.85
lcl|NZ_CP011073.1_prot_WP_005798906.1_2905	LFYQINVANAYLR	67.07	2	1583.85
lcl|NZ_CP011073.1_prot_WP_005798906.1_2905	LFYQINVANAYLR	36.42	2	1583.85
lcl|NZ_CP011073.1_prot_WP_005798906.1_2905	LFYQINVANAYLR	38.24	3	1583.85
lcl|NZ_CP011073.1_prot_WP_005798906.1_2905	LFYQINVANAYLR	65.46	3	1583.85
lcl|NZ_CP011073.1_prot_WP_005798906.1_2905	LFYQINVANAYLR	49.59	2	1583.85
lcl|NZ_CP011073.1_prot_WP_005798906.1_2905	LFYQINVANAYLR	72.64	2	1583.85
lcl|NZ_CP011073.1_prot_WP_005798906.1_2905	LFYQINVANAYLR	71.03	3	1583.85
lcl|NZ_CP011073.1_prot_WP_005798906.1_2905	LFYQINVANAYLR	30.74	2	1583.85
lcl|NZ_CP011073.1_prot_WP_005798906.1_2905	LFYQINVANAYLR	40.38	2	1583.85
lcl|NZ_CP011073.1_prot_WP_005798906.1_2905	LFYQINVANAYLR	68.26	2	1583.85
lcl|NZ_CP011073.1_prot_WP_005798906.1_2905	LFYQINVANAYLR	36.32	3	1583.85
lcl|NZ_CP011073.1_prot_WP_005798906.1_2905	LFYQINVANAYLR	18.29	2	1583.85
lcl|NZ_CP011073.1_prot_WP_005798906.1_2905	LFYQINVANAYLR	50.83	2	1583.85
lcl|NZ_CP011073.1_prot_WP_005798906.1_2905	LFYQINVANAYLR	33.83	3	1583.85
lcl|NZ_CP011073.1_prot_WP_005798906.1_2905	LFYQINVANAYLR	26.69	2	1583.85
lcl|NZ_CP011073.1_prot_WP_005798906.1_2905	LFYQINVANAYLR	53.6	2	1583.85
lcl|NZ_CP011073.1_prot_WP_005798906.1_2905	LFYQINVANAYLR	26.21	2	1583.85
lcl|NZ_CP011073.1_prot_WP_005798906.1_2905	LFYQINVANAYLR	15.63	2	1583.85
lcl|NZ_CP011073.1_prot_WP_005798906.1_2905	LFYQINVANAYLR	76.87	2	1583.85
lcl|NZ_CP011073.1_prot_WP_005798906.1_2905	LFYQINVANAYLR	30.98	2	1583.86
lcl|NZ_CP011073.1_prot_WP_005798906.1_2905	LFYQINVANAYLR	66.49	2	1583.86
lcl|NZ_CP011073.1_prot_WP_005798906.1_2905	LFYQINVANAYLR	59.93	3	1583.86
lcl|NZ_CP011073.1_prot_WP_005798906.1_2905	QIMAADLFNWIEK	62.48	2	1593.78	Oxidation (M)
lcl|NZ_CP011073.1_prot_WP_005798906.1_2905	QIMAADLFNWIEK	30.47	3	1593.78	Oxidation (M)
lcl|NZ_CP011073.1_prot_WP_005798906.1_2905	QIMAADLFNWIEK	19.01	2	1593.78	Oxidation (M)
lcl|NZ_CP011073.1_prot_WP_005798906.1_2905	QIMAADLFNWIEK	46.62	2	1593.78	Oxidation (M)
lcl|NZ_CP011073.1_prot_WP_005798906.1_2905	QIMAADLFNWIEK	29.19	3	1593.79	Oxidation (M)
lcl|NZ_CP011073.1_prot_WP_005798906.1_2905	QIMAADLFNWIEK	84.55	2	1593.79	Oxidation (M)
lcl|NZ_CP011073.1_prot_WP_005798906.1_2905	QIMAADLFNWIEK	20.18	3	1593.79	Oxidation (M)
lcl|NZ_CP011073.1_prot_WP_005798906.1_2905	QIMAADLFNWIEK	96.62	2	1593.79	Oxidation (M)
lcl|NZ_CP011073.1_prot_WP_005798906.1_2905	QIMAADLFNWIEK	83.01	2	1593.79	Oxidation (M)
lcl|NZ_CP011073.1_prot_WP_005798906.1_2905	QIMAADLFNWIEK	61.22	2	1593.79	Oxidation (M)
lcl|NZ_CP011073.1_prot_WP_005798906.1_2905	QIMAADLFNWIEK	75.24	2	1593.79	Oxidation (M)
lcl|NZ_CP011073.1_prot_WP_005798906.1_2905	QIMAADLFNWIEK	36.3	3	1593.79	Oxidation (M)
lcl|NZ_CP011073.1_prot_WP_005798906.1_2905	QIMAADLFNWIEK	107.82	2	1593.79	Oxidation (M)
lcl|NZ_CP011073.1_prot_WP_005798906.1_2905	QIMAADLFNWIEK	77.88	2	1593.79	Oxidation (M)
lcl|NZ_CP011073.1_prot_WP_005798906.1_2905	QIMAADLFNWIEK	33.81	3	1593.79	Oxidation (M)
lcl|NZ_CP011073.1_prot_WP_005798906.1_2905	QIMAADLFNWIEK	15.58	3	1593.79	Oxidation (M)
lcl|NZ_CP011073.1_prot_WP_005798906.1_2905	QIMAADLFNWIEK	96.85	2	1593.79	Oxidation (M)
lcl|NZ_CP011073.1_prot_WP_005798906.1_2905	QIMAADLFNWIEK	53.22	2	1593.79	Oxidation (M)
lcl|NZ_CP011073.1_prot_WP_005798906.1_2905	QIMAADLFNWIEK	70.42	2	1593.79	Oxidation (M)
lcl|NZ_CP011073.1_prot_WP_005798906.1_2905	QIMAADLFNWIEK	81.17	2	1593.79	Oxidation (M)
lcl|NZ_CP011073.1_prot_WP_005798906.1_2905	QIMAADLFNWIEK	71.65	2	1593.79	Oxidation (M)
lcl|NZ_CP011073.1_prot_WP_005798906.1_2905	QIMAADLFNWIEK	106.54	2	1593.79	Oxidation (M)
lcl|NZ_CP011073.1_prot_WP_005798906.1_2905	QIMAADLFNWIEK	113.47	2	1593.79	Oxidation (M)
lcl|NZ_CP011073.1_prot_WP_005798906.1_2905	QIMAADLFNWIEK	86.55	2	1593.79	Oxidation (M)
lcl|NZ_CP011073.1_prot_WP_005798906.1_2905	QIMAADLFNWIEK	63.02	2	1593.79	Oxidation (M)
lcl|NZ_CP011073.1_prot_WP_005798906.1_2905	QIMAADLFNWIEK	62.31	2	1593.79	Oxidation (M)
lcl|NZ_CP011073.1_prot_WP_005798906.1_2905	QIMAADLFNWIEK	44.11	2	1593.79	Oxidation (M)
lcl|NZ_CP011073.1_prot_WP_005798906.1_2905	QIMAADLFNWIEK	83.91	2	1593.79	Oxidation (M)
lcl|NZ_CP011073.1_prot_WP_005798906.1_2905	LGEIYLTYAEAVLR	14.11	2	1609.86
lcl|NZ_CP011073.1_prot_WP_005798906.1_2905	LGEIYLTYAEAVLR	20.78	2	1609.86
lcl|NZ_CP011073.1_prot_WP_005798906.1_2905	LGEIYLTYAEAVLR	24.34	2	1609.87
lcl|NZ_CP011073.1_prot_WP_005798906.1_2905	LGEIYLTYAEAVLR	17.99	2	1609.87
lcl|NZ_CP011073.1_prot_WP_005798906.1_2905	LGEIYLTYAEAVLR	55.12	2	1609.87
lcl|NZ_CP011073.1_prot_WP_005798906.1_2905	LGEIYLTYAEAVLR	30.32	2	1609.87
lcl|NZ_CP011073.1_prot_WP_005798906.1_2905	LGEIYLTYAEAVLR	25.96	2	1609.87
lcl|NZ_CP011073.1_prot_WP_005798906.1_2905	LGEIYLTYAEAVLR	26.15	2	1609.87
lcl|NZ_CP011073.1_prot_WP_005798906.1_2905	LGEIYLTYAEAVLR	28.41	2	1609.87
lcl|NZ_CP011073.1_prot_WP_005798906.1_2905	LGEIYLTYAEAVLR	71.62	2	1609.87
lcl|NZ_CP011073.1_prot_WP_005798906.1_2905	LGEIYLTYAEAVLR	24.75	2	1609.87
lcl|NZ_CP011073.1_prot_WP_005798906.1_2905	LGEIYLTYAEAVLR	17.24	2	1609.87
lcl|NZ_CP011073.1_prot_WP_005798906.1_2905	LGEIYLTYAEAVLR	22.93	2	1609.87
lcl|NZ_CP011073.1_prot_WP_005798906.1_2905	LGEIYLTYAEAVLR	25.13	2	1609.87
lcl|NZ_CP011073.1_prot_WP_005798906.1_2905	LGEIYLTYAEAVLR	39.02	2	1609.87
lcl|NZ_CP011073.1_prot_WP_005798906.1_2905	LGEIYLTYAEAVLR	14.16	2	1609.87
lcl|NZ_CP011073.1_prot_WP_005798906.1_2905	LGEIYLTYAEAVLR	16.2	2	1609.87
lcl|NZ_CP011073.1_prot_WP_005798906.1_2905	LGEIYLTYAEAVLR	14.89	2	1609.87
lcl|NZ_CP011073.1_prot_WP_005798906.1_2905	LGEIYLTYAEAVLR	29	2	1609.87
lcl|NZ_CP011073.1_prot_WP_005798906.1_2905	LGEIYLTYAEAVLR	24.86	2	1609.87
lcl|NZ_CP011073.1_prot_WP_005798906.1_2905	LGEIYLTYAEAVLR	26.72	2	1609.87
lcl|NZ_CP011073.1_prot_WP_005798906.1_2905	LGEIYLTYAEAVLR	35.19	2	1609.87
lcl|NZ_CP011073.1_prot_WP_005798906.1_2905	LGEIYLTYAEAVLR	36.26	2	1609.87
lcl|NZ_CP011073.1_prot_WP_005798906.1_2905	LGEIYLTYAEAVLR	35.65	2	1609.87
lcl|NZ_CP011073.1_prot_WP_005798906.1_2905	LGEIYLTYAEAVLR	37.93	2	1609.87
lcl|NZ_CP011073.1_prot_WP_005798906.1_2905	LGEIYLTYAEAVLR	55.95	2	1609.87
lcl|NZ_CP011073.1_prot_WP_005798906.1_2905	LGEIYLTYAEAVLR	26.67	2	1609.87
lcl|NZ_CP011073.1_prot_WP_005798906.1_2905	LGEIYLTYAEAVLR	26.03	2	1609.87
lcl|NZ_CP011073.1_prot_WP_005798906.1_2905	LGEIYLTYAEAVLR	39.26	2	1609.87
lcl|NZ_CP011073.1_prot_WP_005798906.1_2905	LGEIYLTYAEAVLR	28.43	2	1609.87
lcl|NZ_CP011073.1_prot_WP_005798906.1_2905	LGEIYLTYAEAVLR	21.38	3	1609.87
lcl|NZ_CP011073.1_prot_WP_005798906.1_2905	LGEIYLTYAEAVLR	40.94	2	1609.87
lcl|NZ_CP011073.1_prot_WP_005798906.1_2905	LGEIYLTYAEAVLR	26.77	2	1609.87
lcl|NZ_CP011073.1_prot_WP_005798906.1_2905	LGEIYLTYAEAVLR	32.5	2	1609.87
lcl|NZ_CP011073.1_prot_WP_005798906.1_2905	LGEIYLTYAEAVLR	29.09	2	1609.87
lcl|NZ_CP011073.1_prot_WP_005798906.1_2905	LGEIYLTYAEAVLR	42.1	2	1609.87
lcl|NZ_CP011073.1_prot_WP_005798906.1_2905	LGEIYLTYAEAVLR	22.2	2	1609.87
lcl|NZ_CP011073.1_prot_WP_005798906.1_2905	LGEIYLTYAEAVLR	40.51	2	1609.87
lcl|NZ_CP011073.1_prot_WP_005798906.1_2905	LGEIYLTYAEAVLR	26.44	2	1609.87
lcl|NZ_CP011073.1_prot_WP_005798906.1_2905	LGEIYLTYAEAVLR	57.52	2	1609.87
lcl|NZ_CP011073.1_prot_WP_005798906.1_2905	LGEIYLTYAEAVLR	32.92	2	1609.87
lcl|NZ_CP011073.1_prot_WP_005798906.1_2905	LGEIYLTYAEAVLR	42.61	3	1609.87
lcl|NZ_CP011073.1_prot_WP_005798906.1_2905	LGEIYLTYAEAVLR	29.96	2	1609.87
lcl|NZ_CP011073.1_prot_WP_005798906.1_2905	LGEIYLTYAEAVLR	31.15	2	1609.87
lcl|NZ_CP011073.1_prot_WP_005798906.1_2905	LGEIYLTYAEAVLR	37.49	2	1609.87
lcl|NZ_CP011073.1_prot_WP_005798906.1_2905	LGEIYLTYAEAVLR	25.63	2	1609.87
lcl|NZ_CP011073.1_prot_WP_005798906.1_2905	LGEIYLTYAEAVLR	53.3	2	1609.87
lcl|NZ_CP011073.1_prot_WP_005798906.1_2905	LGEIYLTYAEAVLR	33.3	2	1609.87
lcl|NZ_CP011073.1_prot_WP_005798906.1_2905	LGEIYLTYAEAVLR	40.67	2	1609.87
lcl|NZ_CP011073.1_prot_WP_005798906.1_2905	LGEIYLTYAEAVLR	99.56	2	1609.87
lcl|NZ_CP011073.1_prot_WP_005798906.1_2905	LGEIYLTYAEAVLR	26.94	2	1609.87
lcl|NZ_CP011073.1_prot_WP_005798906.1_2905	LGEIYLTYAEAVLR	84.51	2	1609.87
lcl|NZ_CP011073.1_prot_WP_005798906.1_2905	LGEIYLTYAEAVLR	26.75	2	1609.87
lcl|NZ_CP011073.1_prot_WP_005798906.1_2905	LGEIYLTYAEAVLR	31.41	2	1609.87
lcl|NZ_CP011073.1_prot_WP_005798906.1_2905	LGEIYLTYAEAVLR	16.5	2	1609.87
lcl|NZ_CP011073.1_prot_WP_005798906.1_2905	LGEIYLTYAEAVLR	94.66	2	1609.87
lcl|NZ_CP011073.1_prot_WP_005798906.1_2905	LGEIYLTYAEAVLR	21.73	2	1609.87
lcl|NZ_CP011073.1_prot_WP_005798906.1_2905	LGEIYLTYAEAVLR	18.9	2	1609.87
lcl|NZ_CP011073.1_prot_WP_005798906.1_2905	LGEIYLTYAEAVLR	48.1	2	1609.87
lcl|NZ_CP011073.1_prot_WP_005798906.1_2905	LGEIYLTYAEAVLR	52.72	2	1609.87
lcl|NZ_CP011073.1_prot_WP_005798906.1_2905	LGEIYLTYAEAVLR	19.82	2	1609.87
lcl|NZ_CP011073.1_prot_WP_005798906.1_2905	LGEIYLTYAEAVLR	33.94	2	1609.87
lcl|NZ_CP011073.1_prot_WP_005798906.1_2905	LGEIYLTYAEAVLR	41.97	2	1609.87
lcl|NZ_CP011073.1_prot_WP_005798906.1_2905	LGEIYLTYAEAVLR	52.43	2	1609.87
lcl|NZ_CP011073.1_prot_WP_005798906.1_2905	LGEIYLTYAEAVLR	84.08	2	1609.87
lcl|NZ_CP011073.1_prot_WP_005798906.1_2905	LGEIYLTYAEAVLR	43.77	3	1609.87
lcl|NZ_CP011073.1_prot_WP_005798906.1_2905	LGEIYLTYAEAVLR	80.54	2	1609.87
lcl|NZ_CP011073.1_prot_WP_005798906.1_2905	LGEIYLTYAEAVLR	33.53	2	1609.87
lcl|NZ_CP011073.1_prot_WP_005798906.1_2905	LGEIYLTYAEAVLR	15.96	2	1609.87
lcl|NZ_CP011073.1_prot_WP_005798906.1_2905	LGEIYLTYAEAVLR	36.04	2	1609.87
lcl|NZ_CP011073.1_prot_WP_005798906.1_2905	LGEIYLTYAEAVLR	62.42	2	1609.87
lcl|NZ_CP011073.1_prot_WP_005798906.1_2905	LGEIYLTYAEAVLR	42.06	2	1609.87
lcl|NZ_CP011073.1_prot_WP_005798906.1_2905	LGEIYLTYAEAVLR	14.79	2	1609.87
lcl|NZ_CP011073.1_prot_WP_005798906.1_2905	LGEIYLTYAEAVLR	86.8	2	1609.87
lcl|NZ_CP011073.1_prot_WP_005798906.1_2905	LGEIYLTYAEAVLR	87.24	2	1609.87
lcl|NZ_CP011073.1_prot_WP_005798906.1_2905	LGEIYLTYAEAVLR	31.87	2	1609.87
lcl|NZ_CP011073.1_prot_WP_005798906.1_2905	LGEIYLTYAEAVLR	13.1	2	1609.87
lcl|NZ_CP011073.1_prot_WP_005798906.1_2905	LGEIYLTYAEAVLR	42.56	2	1609.87
lcl|NZ_CP011073.1_prot_WP_005798906.1_2905	LGEIYLTYAEAVLR	25.14	2	1609.87
lcl|NZ_CP011073.1_prot_WP_005798906.1_2905	LGEIYLTYAEAVLR	40.18	2	1609.87
lcl|NZ_CP011073.1_prot_WP_005798906.1_2905	LGEIYLTYAEAVLR	37.16	2	1609.87
lcl|NZ_CP011073.1_prot_WP_005798906.1_2905	LGEIYLTYAEAVLR	57.36	2	1609.87
lcl|NZ_CP011073.1_prot_WP_005798906.1_2905	LGEIYLTYAEAVLR	39.55	2	1609.87
lcl|NZ_CP011073.1_prot_WP_005798906.1_2905	LGEIYLTYAEAVLR	44.53	2	1609.87
lcl|NZ_CP011073.1_prot_WP_005798906.1_2905	LGEIYLTYAEAVLR	34.06	2	1609.87
lcl|NZ_CP011073.1_prot_WP_005798906.1_2905	LGEIYLTYAEAVLR	16.17	2	1609.87
lcl|NZ_CP011073.1_prot_WP_005798906.1_2905	LGEIYLTYAEAVLR	13.8	2	1609.87
lcl|NZ_CP011073.1_prot_WP_005798906.1_2905	LGEIYLTYAEAVLR	32.15	2	1609.87
lcl|NZ_CP011073.1_prot_WP_005798906.1_2905	LGEIYLTYAEAVLR	24.56	2	1609.87
lcl|NZ_CP011073.1_prot_WP_005798906.1_2905	LGEIYLTYAEAVLR	42.02	3	1609.87
lcl|NZ_CP011073.1_prot_WP_005798906.1_2905	LGEIYLTYAEAVLR	42.84	3	1609.87
lcl|NZ_CP011073.1_prot_WP_005798906.1_2905	LGEIYLTYAEAVLR	41.14	2	1609.87
lcl|NZ_CP011073.1_prot_WP_005798906.1_2905	LGEIYLTYAEAVLR	42.89	2	1609.87
lcl|NZ_CP011073.1_prot_WP_005798906.1_2905	LGEIYLTYAEAVLR	58.51	2	1609.87
lcl|NZ_CP011073.1_prot_WP_005798906.1_2905	LGEIYLTYAEAVLR	16.7	2	1609.87
lcl|NZ_CP011073.1_prot_WP_005798906.1_2905	LGEIYLTYAEAVLR	27.87	2	1609.87
lcl|NZ_CP011073.1_prot_WP_005798906.1_2905	LGEIYLTYAEAVLR	16.34	2	1609.87
lcl|NZ_CP011073.1_prot_WP_005798906.1_2905	LGEIYLTYAEAVLR	19.25	2	1609.87
lcl|NZ_CP011073.1_prot_WP_005798906.1_2905	LGEIYLTYAEAVLR	39.67	2	1609.87
lcl|NZ_CP011073.1_prot_WP_005798906.1_2905	LGEIYLTYAEAVLR	33.13	2	1609.87
lcl|NZ_CP011073.1_prot_WP_005798906.1_2905	LGEIYLTYAEAVLR	28.06	2	1609.87
lcl|NZ_CP011073.1_prot_WP_005798906.1_2905	LGEIYLTYAEAVLR	78.09	3	1609.88
lcl|NZ_CP011073.1_prot_WP_005798906.1_2905	LGEIYLTYAEAVLR	43.64	2	1609.88
lcl|NZ_CP011073.1_prot_WP_005798906.1_2905	LGEIYLTYAEAVLR	39.89	2	1609.88
lcl|NZ_CP011073.1_prot_WP_005798906.1_2905	LGEIYLTYAEAVLR	76.08	2	1609.88
lcl|NZ_CP011073.1_prot_WP_005798906.1_2905	LGEIYLTYAEAVLR	17.3	2	1609.88
lcl|NZ_CP011073.1_prot_WP_005798906.1_2905	LGEIYLTYAEAVLR	32.23	2	1609.88
lcl|NZ_CP011073.1_prot_WP_005798906.1_2905	LGEIYLTYAEAVLR	41.47	2	1609.88
lcl|NZ_CP011073.1_prot_WP_005798906.1_2905	LGEIYLTYAEAVLR	41.54	2	1609.88
lcl|NZ_CP011073.1_prot_WP_005798906.1_2905	LGEIYLTYAEAVLR	71.58	2	1609.88
lcl|NZ_CP011073.1_prot_WP_005798906.1_2905	LGEIYLTYAEAVLR	23.12	2	1609.88
lcl|NZ_CP011073.1_prot_WP_005798906.1_2905	LGEIYLTYAEAVLR	25.48	2	1609.88
lcl|NZ_CP011073.1_prot_WP_005798906.1_2905	LGEIYLTYAEAVLR	31.84	2	1609.88
lcl|NZ_CP011073.1_prot_WP_005798906.1_2905	LGEIYLTYAEAVLR	29.49	2	1609.88
lcl|NZ_CP011073.1_prot_WP_005798906.1_2905	LGEIYLTYAEAVLR	42.39	2	1609.88
lcl|NZ_CP011073.1_prot_WP_005798906.1_2905	LGEIYLTYAEAVLR	45.69	2	1609.88
lcl|NZ_CP011073.1_prot_WP_005798906.1_2905	LGEIYLTYAEAVLR	30.78	2	1609.88
lcl|NZ_CP011073.1_prot_WP_005798906.1_2905	LGEIYLTYAEAVLR	17.14	2	1609.88
lcl|NZ_CP011073.1_prot_WP_005798906.1_2905	LGEIYLTYAEAVLR	106.88	2	1609.88
lcl|NZ_CP011073.1_prot_WP_005798906.1_2905	LGEIYLTYAEAVLR	49.11	2	1609.88
lcl|NZ_CP011073.1_prot_WP_005798906.1_2905	LGEIYLTYAEAVLR	42.73	2	1609.88
lcl|NZ_CP011073.1_prot_WP_005798906.1_2905	LGEIYLTYAEAVLR	21.96	2	1609.88
lcl|NZ_CP011073.1_prot_WP_005798906.1_2905	LGEIYLTYAEAVLR	26.67	2	1609.88
lcl|NZ_CP011073.1_prot_WP_005798906.1_2905	LGEIYLTYAEAVLR	42.82	2	1609.88
lcl|NZ_CP011073.1_prot_WP_005798906.1_2905	LGEIYLTYAEAVLR	46.46	2	1609.88
lcl|NZ_CP011073.1_prot_WP_005798906.1_2905	LGEIYLTYAEAVLR	40.61	2	1609.88
lcl|NZ_CP011073.1_prot_WP_005798906.1_2905	LGEIYLTYAEAVLR	33.29	2	1609.88
lcl|NZ_CP011073.1_prot_WP_005798906.1_2905	LGEIYLTYAEAVLR	43.89	2	1609.88
lcl|NZ_CP011073.1_prot_WP_005798906.1_2905	LGEIYLTYAEAVLR	29.83	2	1609.88
lcl|NZ_CP011073.1_prot_WP_005798906.1_2905	LGEIYLTYAEAVLR	14.62	2	1609.88
lcl|NZ_CP011073.1_prot_WP_005798906.1_2905	LGEIYLTYAEAVLR	33.01	2	1609.88
lcl|NZ_CP011073.1_prot_WP_005798906.1_2905	LGEIYLTYAEAVLR	28.57	2	1609.88
lcl|NZ_CP011073.1_prot_WP_005798906.1_2905	LGEIYLTYAEAVLR	25.74	2	1609.88
lcl|NZ_CP011073.1_prot_WP_005798906.1_2905	LGEIYLTYAEAVLR	46.02	2	1609.88
lcl|NZ_CP011073.1_prot_WP_005798906.1_2905	LGEIYLTYAEAVLR	50.17	2	1609.88
lcl|NZ_CP011073.1_prot_WP_005798906.1_2905	LGEIYLTYAEAVLR	24.33	2	1609.88
lcl|NZ_CP011073.1_prot_WP_005798906.1_2905	LGEIYLTYAEAVLR	42.66	2	1609.88
lcl|NZ_CP011073.1_prot_WP_005798906.1_2905	LGEIYLTYAEAVLR	24.59	2	1609.88
lcl|NZ_CP011073.1_prot_WP_005798906.1_2905	LGEIYLTYAEAVLR	46.64	2	1609.88
lcl|NZ_CP011073.1_prot_WP_005798906.1_2905	LGEIYLTYAEAVLR	42.05	2	1609.88
lcl|NZ_CP011073.1_prot_WP_005798906.1_2905	LGEIYLTYAEAVLR	22.79	2	1609.88
lcl|NZ_CP011073.1_prot_WP_005798906.1_2905	LGEIYLTYAEAVLR	36.69	2	1609.88
lcl|NZ_CP011073.1_prot_WP_005798906.1_2905	LGEIYLTYAEAVLR	76.07	2	1609.88
lcl|NZ_CP011073.1_prot_WP_005798906.1_2905	LGEIYLTYAEAVLR	24.24	2	1609.88
lcl|NZ_CP011073.1_prot_WP_005798906.1_2905	LGEIYLTYAEAVLR	41.17	2	1609.88
lcl|NZ_CP011073.1_prot_WP_005798906.1_2905	LGEIYLTYAEAVLR	18.7	2	1609.88
lcl|NZ_CP011073.1_prot_WP_005798906.1_2905	LGEIYLTYAEAVLR	42.96	2	1609.88
lcl|NZ_CP011073.1_prot_WP_005798906.1_2905	LGEIYLTYAEAVLR	27.09	2	1609.88
lcl|NZ_CP011073.1_prot_WP_005798906.1_2905	LGEIYLTYAEAVLR	62.96	2	1609.88
lcl|NZ_CP011073.1_prot_WP_005798906.1_2905	LGEIYLTYAEAVLR	103.54	2	1609.88
lcl|NZ_CP011073.1_prot_WP_005798906.1_2905	LGEIYLTYAEAVLR	27.42	2	1609.88
lcl|NZ_CP011073.1_prot_WP_005798906.1_2905	LGEIYLTYAEAVLR	35.16	2	1609.88
lcl|NZ_CP011073.1_prot_WP_005798906.1_2905	LGEIYLTYAEAVLR	61.25	2	1609.88
lcl|NZ_CP011073.1_prot_WP_005798906.1_2905	LGEIYLTYAEAVLR	24.04	2	1609.88
lcl|NZ_CP011073.1_prot_WP_005798906.1_2905	LGEIYLTYAEAVLR	57.08	2	1609.88
lcl|NZ_CP011073.1_prot_WP_005798906.1_2905	LGEIYLTYAEAVLR	71.66	2	1609.88
lcl|NZ_CP011073.1_prot_WP_005798906.1_2905	LGEIYLTYAEAVLR	26.33	3	1609.88
lcl|NZ_CP011073.1_prot_WP_005798906.1_2905	LGEIYLTYAEAVLR	108.17	2	1609.88
lcl|NZ_CP011073.1_prot_WP_005798906.1_2905	LGEIYLTYAEAVLR	24.49	2	1609.88
lcl|NZ_CP011073.1_prot_WP_005798906.1_2905	FGLFTTAGYVWPWK	41.69	2	1671.84
lcl|NZ_CP011073.1_prot_WP_005798906.1_2905	FGLFTTAGYVWPWK	14.02	2	1671.84
lcl|NZ_CP011073.1_prot_WP_005798906.1_2905	FGLFTTAGYVWPWK	20.85	2	1671.84
lcl|NZ_CP011073.1_prot_WP_005798906.1_2905	FGLFTTAGYVWPWK	29.33	2	1671.84
lcl|NZ_CP011073.1_prot_WP_005798906.1_2905	FGLFTTAGYVWPWK	60.15	2	1671.84
lcl|NZ_CP011073.1_prot_WP_005798906.1_2905	FGLFTTAGYVWPWK	32.48	2	1671.84
lcl|NZ_CP011073.1_prot_WP_005798906.1_2905	FGLFTTAGYVWPWK	28.35	2	1671.84
lcl|NZ_CP011073.1_prot_WP_005798906.1_2905	FGLFTTAGYVWPWK	28.49	2	1671.84
lcl|NZ_CP011073.1_prot_WP_005798906.1_2905	FGLFTTAGYVWPWK	14.98	2	1671.84
lcl|NZ_CP011073.1_prot_WP_005798906.1_2905	FGLFTTAGYVWPWK	93.56	2	1671.84
lcl|NZ_CP011073.1_prot_WP_005798906.1_2905	FGLFTTAGYVWPWK	18.79	2	1671.84
lcl|NZ_CP011073.1_prot_WP_005798906.1_2905	FGLFTTAGYVWPWK	21.74	2	1671.84
lcl|NZ_CP011073.1_prot_WP_005798906.1_2905	FGLFTTAGYVWPWK	37.7	2	1671.84
lcl|NZ_CP011073.1_prot_WP_005798906.1_2905	FGLFTTAGYVWPWK	32.33	2	1671.84
lcl|NZ_CP011073.1_prot_WP_005798906.1_2905	FGLFTTAGYVWPWK	34.8	2	1671.84
lcl|NZ_CP011073.1_prot_WP_005798906.1_2905	FGLFTTAGYVWPWK	14.61	2	1671.84
lcl|NZ_CP011073.1_prot_WP_005798906.1_2905	FGLFTTAGYVWPWK	28.37	2	1671.84
lcl|NZ_CP011073.1_prot_WP_005798906.1_2905	FGLFTTAGYVWPWK	34.72	2	1671.84
lcl|NZ_CP011073.1_prot_WP_005798906.1_2905	FGLFTTAGYVWPWK	98.39	2	1671.84
lcl|NZ_CP011073.1_prot_WP_005798906.1_2905	FGLFTTAGYVWPWK	17.85	2	1671.84
lcl|NZ_CP011073.1_prot_WP_005798906.1_2905	FGLFTTAGYVWPWK	27.49	2	1671.84
lcl|NZ_CP011073.1_prot_WP_005798906.1_2905	FGLFTTAGYVWPWK	25.5	2	1671.84
lcl|NZ_CP011073.1_prot_WP_005798906.1_2905	FGLFTTAGYVWPWK	18.84	2	1671.84
lcl|NZ_CP011073.1_prot_WP_005798906.1_2905	FGLFTTAGYVWPWK	16.55	3	1671.84
lcl|NZ_CP011073.1_prot_WP_005798906.1_2905	FGLFTTAGYVWPWK	33.91	2	1671.84
lcl|NZ_CP011073.1_prot_WP_005798906.1_2905	FGLFTTAGYVWPWK	69.8	2	1671.84
lcl|NZ_CP011073.1_prot_WP_005798906.1_2905	FGLFTTAGYVWPWK	26.37	2	1671.84
lcl|NZ_CP011073.1_prot_WP_005798906.1_2905	FGLFTTAGYVWPWK	16.51	2	1671.84
lcl|NZ_CP011073.1_prot_WP_005798906.1_2905	FGLFTTAGYVWPWK	44.74	2	1671.84
lcl|NZ_CP011073.1_prot_WP_005798906.1_2905	FGLFTTAGYVWPWK	106.84	2	1671.84
lcl|NZ_CP011073.1_prot_WP_005798906.1_2905	FGLFTTAGYVWPWK	23.39	2	1671.84
lcl|NZ_CP011073.1_prot_WP_005798906.1_2905	FGLFTTAGYVWPWK	24.96	2	1671.84
lcl|NZ_CP011073.1_prot_WP_005798906.1_2905	FGLFTTAGYVWPWK	26.99	2	1671.84
lcl|NZ_CP011073.1_prot_WP_005798906.1_2905	FGLFTTAGYVWPWK	56.43	2	1671.84
lcl|NZ_CP011073.1_prot_WP_005798906.1_2905	FGLFTTAGYVWPWK	17.95	2	1671.84
lcl|NZ_CP011073.1_prot_WP_005798906.1_2905	FGLFTTAGYVWPWK	61.31	2	1671.84
lcl|NZ_CP011073.1_prot_WP_005798906.1_2905	FGLFTTAGYVWPWK	45.89	2	1671.84
lcl|NZ_CP011073.1_prot_WP_005798906.1_2905	FGLFTTAGYVWPWK	56.84	2	1671.84
lcl|NZ_CP011073.1_prot_WP_005798906.1_2905	FGLFTTAGYVWPWK	16.44	2	1671.84
lcl|NZ_CP011073.1_prot_WP_005798906.1_2905	FGLFTTAGYVWPWK	66.2	2	1671.84
lcl|NZ_CP011073.1_prot_WP_005798906.1_2905	FGLFTTAGYVWPWK	25.14	2	1671.84
lcl|NZ_CP011073.1_prot_WP_005798906.1_2905	FGLFTTAGYVWPWK	71.68	2	1671.85
lcl|NZ_CP011073.1_prot_WP_005798906.1_2905	FGLFTTAGYVWPWK	35.76	2	1671.85
lcl|NZ_CP011073.1_prot_WP_005798906.1_2905	FGLFTTAGYVWPWK	30.93	2	1671.85
lcl|NZ_CP011073.1_prot_WP_005798906.1_2905	FGLFTTAGYVWPWK	31.4	2	1671.85
lcl|NZ_CP011073.1_prot_WP_005798906.1_2905	FGLFTTAGYVWPWK	24.74	2	1671.85
lcl|NZ_CP011073.1_prot_WP_005798906.1_2905	FGLFTTAGYVWPWK	28.13	2	1671.85
lcl|NZ_CP011073.1_prot_WP_005798906.1_2905	FGLFTTAGYVWPWK	22.59	2	1671.85
lcl|NZ_CP011073.1_prot_WP_005798906.1_2905	FGLFTTAGYVWPWK	23.29	2	1671.85
lcl|NZ_CP011073.1_prot_WP_005798906.1_2905	FGLFTTAGYVWPWK	27.59	2	1671.85
lcl|NZ_CP011073.1_prot_WP_005798906.1_2905	FGLFTTAGYVWPWK	57.79	2	1671.85
lcl|NZ_CP011073.1_prot_WP_005798906.1_2905	FGLFTTAGYVWPWK	30.22	3	1671.85
lcl|NZ_CP011073.1_prot_WP_005798906.1_2905	FGLFTTAGYVWPWK	25.35	2	1671.85
lcl|NZ_CP011073.1_prot_WP_005798906.1_2905	FGLFTTAGYVWPWK	33.11	2	1671.85
lcl|NZ_CP011073.1_prot_WP_005798906.1_2905	FGLFTTAGYVWPWK	109.27	2	1671.85
lcl|NZ_CP011073.1_prot_WP_005798906.1_2905	FGLFTTAGYVWPWK	28.18	2	1671.85
lcl|NZ_CP011073.1_prot_WP_005798906.1_2905	FGLFTTAGYVWPWK	22.31	2	1671.85
lcl|NZ_CP011073.1_prot_WP_005798906.1_2905	FGLFTTAGYVWPWK	30.63	2	1671.85
lcl|NZ_CP011073.1_prot_WP_005798906.1_2905	FGLFTTAGYVWPWK	19.37	2	1671.85
lcl|NZ_CP011073.1_prot_WP_005798906.1_2905	FGLFTTAGYVWPWK	20.43	2	1671.85
lcl|NZ_CP011073.1_prot_WP_005798906.1_2905	FGLFTTAGYVWPWK	56.53	2	1671.85
lcl|NZ_CP011073.1_prot_WP_005798906.1_2905	FGLFTTAGYVWPWK	98.46	2	1671.85
lcl|NZ_CP011073.1_prot_WP_005798906.1_2905	FGLFTTAGYVWPWK	77.39	2	1671.85
lcl|NZ_CP011073.1_prot_WP_005798906.1_2905	FGLFTTAGYVWPWK	93.5	2	1671.85
lcl|NZ_CP011073.1_prot_WP_005798906.1_2905	FGLFTTAGYVWPWK	19.98	2	1671.85
lcl|NZ_CP011073.1_prot_WP_005798906.1_2905	FGLFTTAGYVWPWK	41.82	2	1671.85
lcl|NZ_CP011073.1_prot_WP_005798906.1_2905	FGLFTTAGYVWPWK	18.87	2	1671.85
lcl|NZ_CP011073.1_prot_WP_005798906.1_2905	FGLFTTAGYVWPWK	41.76	2	1671.85
lcl|NZ_CP011073.1_prot_WP_005798906.1_2905	FGLFTTAGYVWPWK	68.82	2	1671.85
lcl|NZ_CP011073.1_prot_WP_005798906.1_2905	FGLFTTAGYVWPWK	32.66	2	1671.85
lcl|NZ_CP011073.1_prot_WP_005798906.1_2905	FGLFTTAGYVWPWK	32.26	2	1671.85
lcl|NZ_CP011073.1_prot_WP_005798906.1_2905	FGLFTTAGYVWPWK	46.03	2	1671.85
lcl|NZ_CP011073.1_prot_WP_005798906.1_2905	FGLFTTAGYVWPWK	24.81	2	1671.85
lcl|NZ_CP011073.1_prot_WP_005798906.1_2905	FGLFTTAGYVWPWK	49.53	2	1671.85
lcl|NZ_CP011073.1_prot_WP_005798906.1_2905	FGLFTTAGYVWPWK	63.32	2	1671.85
lcl|NZ_CP011073.1_prot_WP_005798906.1_2905	FGLFTTAGYVWPWK	114.52	2	1671.85
lcl|NZ_CP011073.1_prot_WP_005798906.1_2905	FGLFTTAGYVWPWK	46.62	2	1671.85
lcl|NZ_CP011073.1_prot_WP_005798906.1_2905	FGLFTTAGYVWPWK	18.89	2	1671.85
lcl|NZ_CP011073.1_prot_WP_005798906.1_2905	FGLFTTAGYVWPWK	83.12	2	1671.85
lcl|NZ_CP011073.1_prot_WP_005798906.1_2905	FGLFTTAGYVWPWK	21.75	2	1671.85
lcl|NZ_CP011073.1_prot_WP_005798906.1_2905	FGLFTTAGYVWPWK	49.59	2	1671.85
lcl|NZ_CP011073.1_prot_WP_005798906.1_2905	FGLFTTAGYVWPWK	108.81	2	1671.85
lcl|NZ_CP011073.1_prot_WP_005798906.1_2905	FGLFTTAGYVWPWK	111.81	2	1671.85
lcl|NZ_CP011073.1_prot_WP_005798906.1_2905	FGLFTTAGYVWPWK	87.35	2	1671.85
lcl|NZ_CP011073.1_prot_WP_005798906.1_2905	FGLFTTAGYVWPWK	15.05	2	1671.85
lcl|NZ_CP011073.1_prot_WP_005798906.1_2905	FGLFTTAGYVWPWK	30.16	2	1671.85
lcl|NZ_CP011073.1_prot_WP_005798906.1_2905	FGLFTTAGYVWPWK	97.32	2	1671.85
lcl|NZ_CP011073.1_prot_WP_005798906.1_2905	FGLFTTAGYVWPWK	85.26	2	1671.85
lcl|NZ_CP011073.1_prot_WP_005798906.1_2905	FGLFTTAGYVWPWK	43.37	2	1671.85
lcl|NZ_CP011073.1_prot_WP_005798906.1_2905	FGLFTTAGYVWPWK	17.39	2	1671.85
lcl|NZ_CP011073.1_prot_WP_005798906.1_2905	FGLFTTAGYVWPWK	50.19	2	1671.85
lcl|NZ_CP011073.1_prot_WP_005798906.1_2905	FGLFTTAGYVWPWK	74.33	2	1671.85
lcl|NZ_CP011073.1_prot_WP_005798906.1_2905	FGLFTTAGYVWPWK	73.8	2	1671.85
lcl|NZ_CP011073.1_prot_WP_005798906.1_2905	FGLFTTAGYVWPWK	98.42	2	1671.85
lcl|NZ_CP011073.1_prot_WP_005798906.1_2905	FGLFTTAGYVWPWK	110.54	2	1671.85
lcl|NZ_CP011073.1_prot_WP_005798906.1_2905	FGLFTTAGYVWPWK	86.82	2	1671.85
lcl|NZ_CP011073.1_prot_WP_005798906.1_2905	FGLFTTAGYVWPWK	58.16	2	1671.85
lcl|NZ_CP011073.1_prot_WP_005798906.1_2905	FGLFTTAGYVWPWK	49.04	2	1671.85
lcl|NZ_CP011073.1_prot_WP_005798906.1_2905	FGLFTTAGYVWPWK	41.33	2	1671.85
lcl|NZ_CP011073.1_prot_WP_005798906.1_2905	FGLFTTAGYVWPWK	73.55	2	1671.85
lcl|NZ_CP011073.1_prot_WP_005798906.1_2905	FGLFTTAGYVWPWK	70.64	2	1671.85
lcl|NZ_CP011073.1_prot_WP_005798906.1_2905	FGLFTTAGYVWPWK	58.98	2	1671.85
lcl|NZ_CP011073.1_prot_WP_005798906.1_2905	FGLFTTAGYVWPWK	38.49	2	1671.85
lcl|NZ_CP011073.1_prot_WP_005798906.1_2905	FGLFTTAGYVWPWK	68.11	2	1671.85
lcl|NZ_CP011073.1_prot_WP_005798906.1_2905	FGLFTTAGYVWPWK	83.27	2	1671.85
lcl|NZ_CP011073.1_prot_WP_005798906.1_2905	FGLFTTAGYVWPWK	30.68	2	1671.85
lcl|NZ_CP011073.1_prot_WP_005798906.1_2905	FGLFTTAGYVWPWK	22	3	1671.85
lcl|NZ_CP011073.1_prot_WP_005798906.1_2905	FGLFTTAGYVWPWK	50.64	2	1671.85
lcl|NZ_CP011073.1_prot_WP_005798906.1_2905	FGLFTTAGYVWPWK	79.14	2	1671.85
lcl|NZ_CP011073.1_prot_WP_005798906.1_2905	FGLFTTAGYVWPWK	21.99	2	1671.85
lcl|NZ_CP011073.1_prot_WP_005798906.1_2905	FGLFTTAGYVWPWK	25.24	2	1671.85
lcl|NZ_CP011073.1_prot_WP_005798906.1_2905	FGLFTTAGYVWPWK	13.71	3	1671.85
lcl|NZ_CP011073.1_prot_WP_005798906.1_2905	FGLFTTAGYVWPWK	42.65	2	1671.85
lcl|NZ_CP011073.1_prot_WP_005798906.1_2905	FGLFTTAGYVWPWK	23.3	2	1671.85
lcl|NZ_CP011073.1_prot_WP_005798906.1_2905	FGLFTTAGYVWPWK	67.73	2	1671.85
lcl|NZ_CP011073.1_prot_WP_005798906.1_2905	FGLFTTAGYVWPWK	90.09	2	1671.85
lcl|NZ_CP011073.1_prot_WP_005798906.1_2905	FGLFTTAGYVWPWK	106.69	2	1671.85
lcl|NZ_CP011073.1_prot_WP_005798906.1_2905	FGLFTTAGYVWPWK	13.49	2	1671.85
lcl|NZ_CP011073.1_prot_WP_005798906.1_2905	FGLFTTAGYVWPWK	66.69	2	1671.85
lcl|NZ_CP011073.1_prot_WP_005798906.1_2905	FGLFTTAGYVWPWK	95.88	2	1671.85
lcl|NZ_CP011073.1_prot_WP_005798906.1_2905	FGLFTTAGYVWPWK	65.87	2	1671.85
lcl|NZ_CP011073.1_prot_WP_005798906.1_2905	FGLFTTAGYVWPWK	102.42	2	1671.85
lcl|NZ_CP011073.1_prot_WP_005798906.1_2905	FGLFTTAGYVWPWK	46.23	2	1671.85
lcl|NZ_CP011073.1_prot_WP_005798906.1_2905	FGLFTTAGYVWPWK	104.54	2	1671.85
lcl|NZ_CP011073.1_prot_WP_005798906.1_2905	FGLFTTAGYVWPWK	70.64	2	1671.85
lcl|NZ_CP011073.1_prot_WP_005798906.1_2905	FGLFTTAGYVWPWK	111.3	2	1671.85
lcl|NZ_CP011073.1_prot_WP_005798906.1_2905	FGLFTTAGYVWPWK	52.01	2	1671.85
lcl|NZ_CP011073.1_prot_WP_005798906.1_2905	FGLFTTAGYVWPWK	14.88	2	1671.85
lcl|NZ_CP011073.1_prot_WP_005798906.1_2905	FGLFTTAGYVWPWK	106.88	2	1671.85
lcl|NZ_CP011073.1_prot_WP_005798906.1_2905	FGLFTTAGYVWPWK	109.1	2	1671.85
lcl|NZ_CP011073.1_prot_WP_005798906.1_2905	FGLFTTAGYVWPWK	20.29	2	1671.86
lcl|NZ_CP011073.1_prot_WP_005798906.1_2905	FGLFTTAGYVWPWK	36.45	3	1671.86
lcl|NZ_CP011073.1_prot_WP_005798906.1_2905	NVPFVDENSPIGSIPPK	15.71	2	1808.92
lcl|NZ_CP011073.1_prot_WP_005798906.1_2905	NVPFVDENSPIGSIPPK	62.37	2	1808.92
lcl|NZ_CP011073.1_prot_WP_005798906.1_2905	NVPFVDENSPIGSIPPK	24.75	3	1808.93
lcl|NZ_CP011073.1_prot_WP_005798906.1_2905	NVPFVDENSPIGSIPPK	72.6	2	1808.93
lcl|NZ_CP011073.1_prot_WP_005798906.1_2905	NVPFVDENSPIGSIPPK	95.19	2	1808.93
lcl|NZ_CP011073.1_prot_WP_005798906.1_2905	NVPFVDENSPIGSIPPK	95.91	2	1808.93
lcl|NZ_CP011073.1_prot_WP_005798906.1_2905	NVPFVDENSPIGSIPPK	47.57	2	1808.93
lcl|NZ_CP011073.1_prot_WP_005798906.1_2905	NVPFVDENSPIGSIPPK	82.16	2	1808.93
lcl|NZ_CP011073.1_prot_WP_005798906.1_2905	NVPFVDENSPIGSIPPK	76.45	2	1808.93
lcl|NZ_CP011073.1_prot_WP_005798906.1_2905	NVPFVDENSPIGSIPPK	85.69	2	1808.93
lcl|NZ_CP011073.1_prot_WP_005798906.1_2905	NVPFVDENSPIGSIPPK	40.28	3	1808.93
lcl|NZ_CP011073.1_prot_WP_005798906.1_2905	NVPFVDENSPIGSIPPK	57.84	2	1808.93
lcl|NZ_CP011073.1_prot_WP_005798906.1_2905	NVPFVDENSPIGSIPPK	94.33	2	1808.93
lcl|NZ_CP011073.1_prot_WP_005798906.1_2905	NVPFVDENSPIGSIPPK	35.92	2	1808.93
lcl|NZ_CP011073.1_prot_WP_005798906.1_2905	NVPFVDENSPIGSIPPK	82.66	2	1808.93
lcl|NZ_CP011073.1_prot_WP_005798906.1_2905	NVPFVDENSPIGSIPPK	15.19	2	1808.93
lcl|NZ_CP011073.1_prot_WP_005798906.1_2905	NVPFVDENSPIGSIPPK	89.22	2	1808.93
lcl|NZ_CP011073.1_prot_WP_005798906.1_2905	NVPFVDENSPIGSIPPK	93.1	2	1808.93
lcl|NZ_CP011073.1_prot_WP_005798906.1_2905	NVPFVDENSPIGSIPPK	49.34	2	1808.93
lcl|NZ_CP011073.1_prot_WP_005798906.1_2905	NVPFVDENSPIGSIPPK	75.64	2	1808.93
lcl|NZ_CP011073.1_prot_WP_005798906.1_2905	NVPFVDENSPIGSIPPK	28.86	2	1808.93
lcl|NZ_CP011073.1_prot_WP_005798906.1_2905	NVPFVDENSPIGSIPPK	72.31	2	1808.93
lcl|NZ_CP011073.1_prot_WP_005798906.1_2905	NVPFVDENSPIGSIPPK	70.54	2	1808.93
lcl|NZ_CP011073.1_prot_WP_005798906.1_2905	NVPFVDENSPIGSIPPK	80.97	2	1808.93
lcl|NZ_CP011073.1_prot_WP_005798906.1_2905	NVPFVDENSPIGSIPPK	84.8	2	1808.93
lcl|NZ_CP011073.1_prot_WP_005798906.1_2905	NVPFVDENSPIGSIPPK	69.63	2	1808.93
lcl|NZ_CP011073.1_prot_WP_005798906.1_2905	NVPFVDENSPIGSIPPK	89.1	2	1808.93
lcl|NZ_CP011073.1_prot_WP_005798906.1_2905	NVPFVDENSPIGSIPPK	86.36	2	1808.93
lcl|NZ_CP011073.1_prot_WP_005798906.1_2905	NVPFVDENSPIGSIPPK	25.64	2	1808.93
lcl|NZ_CP011073.1_prot_WP_005798906.1_2905	NVPFVDENSPIGSIPPK	70.22	2	1808.93
lcl|NZ_CP011073.1_prot_WP_005798906.1_2905	NVPFVDENSPIGSIPPK	84.34	2	1808.93
lcl|NZ_CP011073.1_prot_WP_005798906.1_2905	NVPFVDENSPIGSIPPK	80.62	2	1808.93
lcl|NZ_CP011073.1_prot_WP_005798906.1_2905	NVPFVDENSPIGSIPPK	79.57	2	1808.93
lcl|NZ_CP011073.1_prot_WP_005798906.1_2905	NVPFVDENSPIGSIPPK	13.8	2	1808.93
lcl|NZ_CP011073.1_prot_WP_005798906.1_2905	NVPFVDENSPIGSIPPK	86.06	2	1808.93
lcl|NZ_CP011073.1_prot_WP_005798906.1_2905	NVPFVDENSPIGSIPPK	87.94	2	1808.93
lcl|NZ_CP011073.1_prot_WP_005798906.1_2905	NVPFVDENSPIGSIPPK	67.89	2	1808.93
lcl|NZ_CP011073.1_prot_WP_005798906.1_2905	NVPFVDENSPIGSIPPK	46.23	2	1808.93
lcl|NZ_CP011073.1_prot_WP_005798906.1_2905	NVPFVDENSPIGSIPPK	74	2	1808.93
lcl|NZ_CP011073.1_prot_WP_005798906.1_2905	NVPFVDENSPIGSIPPK	46.46	2	1808.93
lcl|NZ_CP011073.1_prot_WP_005798906.1_2905	NVPFVDENSPIGSIPPK	70.12	2	1808.93
lcl|NZ_CP011073.1_prot_WP_005798906.1_2905	NVPFVDENSPIGSIPPK	86.92	2	1808.93
lcl|NZ_CP011073.1_prot_WP_005798906.1_2905	NVPFVDENSPIGSIPPK	87.24	2	1808.93
lcl|NZ_CP011073.1_prot_WP_005798906.1_2905	NVPFVDENSPIGSIPPK	90.73	2	1808.93
lcl|NZ_CP011073.1_prot_WP_005798906.1_2905	NVPFVDENSPIGSIPPK	104.74	2	1808.93
lcl|NZ_CP011073.1_prot_WP_005798906.1_2905	NVPFVDENSPIGSIPPK	25.52	3	1808.94
lcl|NZ_CP011073.1_prot_WP_005798906.1_2905	NVPFVDENSPIGSIPPK	52.15	2	1808.94
lcl|NZ_CP011073.1_prot_WP_005798906.1_2905	NVPFVDENSPIGSIPPK	13.37	2	1808.94
lcl|NZ_CP011073.1_prot_WP_005798906.1_2905	NVPFVDENSPIGSIPPK	15.45	3	1808.94
lcl|NZ_CP011073.1_prot_WP_005798906.1_2905	NVPFVDENSPIGSIPPK	69.11	2	1808.94
lcl|NZ_CP011073.1_prot_WP_005798906.1_2905	NVPFVDENSPIGSIPPK	58.37	2	1808.94
lcl|NZ_CP011073.1_prot_WP_005798906.1_2905	NVPFVDENSPIGSIPPK	13.11	3	1808.94
lcl|NZ_CP011073.1_prot_WP_005798906.1_2905	NVPFVDENSPIGSIPPK	31.73	3	1808.94
lcl|NZ_CP011073.1_prot_WP_005798906.1_2905	NVPFVDENSPIGSIPPK	15.45	3	1808.94
lcl|NZ_CP011073.1_prot_WP_005798906.1_2905	NVPFVDENSPIGSIPPK	73.18	2	1808.94
lcl|NZ_CP011073.1_prot_WP_005798906.1_2905	NVPFVDENSPIGSIPPK	70.5	2	1808.94
lcl|NZ_CP011073.1_prot_WP_005798906.1_2905	NVPFVDENSPIGSIPPK	48.97	2	1808.94
lcl|NZ_CP011073.1_prot_WP_005798906.1_2905	NVPFVDENSPIGSIPPK	52.24	2	1808.94
lcl|NZ_CP011073.1_prot_WP_005798906.1_2905	NVPFVDENSPIGSIPPK	81.89	2	1808.94
lcl|NZ_CP011073.1_prot_WP_005798906.1_2905	NVPFVDENSPIGSIPPK	47.46	2	1808.94
lcl|NZ_CP011073.1_prot_WP_005798906.1_2905	NVPFVDENSPIGSIPPK	36.09	2	1808.94
lcl|NZ_CP011073.1_prot_WP_005798906.1_2905	NVPFVDENSPIGSIPPK	77.14	2	1808.94
lcl|NZ_CP011073.1_prot_WP_005798906.1_2905	NVPFVDENSPIGSIPPK	52.54	2	1808.94
lcl|NZ_CP011073.1_prot_WP_005798906.1_2905	NVPFVDENSPIGSIPPK	13.52	3	1808.94
lcl|NZ_CP011073.1_prot_WP_005798906.1_2905	NVPFVDENSPIGSIPPK	86.23	2	1808.94
lcl|NZ_CP011073.1_prot_WP_005798906.1_2905	NVPFVDENSPIGSIPPK	39	2	1808.94
lcl|NZ_CP011073.1_prot_WP_005798906.1_2905	NVPFVDENSPIGSIPPK	85.5	2	1808.94
lcl|NZ_CP011073.1_prot_WP_005798906.1_2905	NVPFVDENSPIGSIPPK	71.5	2	1808.94
lcl|NZ_CP011073.1_prot_WP_005798906.1_2905	NVPFVDENSPIGSIPPK	88.54	2	1808.94
lcl|NZ_CP011073.1_prot_WP_005798906.1_2905	NVPFVDENSPIGSIPPK	59.64	2	1808.94
lcl|NZ_CP011073.1_prot_WP_005798906.1_2905	VIETGYQLEPVYVDMFK	17.22	2	2046	Oxidation (M)
lcl|NZ_CP011073.1_prot_WP_005798906.1_2905	VIETGYQLEPVYVDMFK	62.3	3	2046	Oxidation (M)
lcl|NZ_CP011073.1_prot_WP_005798906.1_2905	VIETGYQLEPVYVDMFK	121.9	2	2046	Oxidation (M)
lcl|NZ_CP011073.1_prot_WP_005798906.1_2905	VIETGYQLEPVYVDMFK	65.25	2	2046	Oxidation (M)
lcl|NZ_CP011073.1_prot_WP_005798906.1_2905	VIETGYQLEPVYVDMFK	67.99	2	2046	Oxidation (M)
lcl|NZ_CP011073.1_prot_WP_005798906.1_2905	VIETGYQLEPVYVDMFK	153.77	2	2046	Oxidation (M)
lcl|NZ_CP011073.1_prot_WP_005798906.1_2905	VIETGYQLEPVYVDMFK	78.12	2	2046.01	Oxidation (M)
lcl|NZ_CP011073.1_prot_WP_005798906.1_2905	VIETGYQLEPVYVDMFK	126.03	2	2046.01	Oxidation (M)
lcl|NZ_CP011073.1_prot_WP_005798906.1_2905	VIETGYQLEPVYVDMFK	80.24	2	2046.01	Oxidation (M)
lcl|NZ_CP011073.1_prot_WP_005798906.1_2905	VIETGYQLEPVYVDMFK	110.56	2	2046.01	Oxidation (M)
lcl|NZ_CP011073.1_prot_WP_005798906.1_2905	VIETGYQLEPVYVDMFK	79.32	2	2046.01	Oxidation (M)
lcl|NZ_CP011073.1_prot_WP_005798906.1_2905	VIETGYQLEPVYVDMFK	57.74	2	2046.01	Oxidation (M)
lcl|NZ_CP011073.1_prot_WP_005798906.1_2905	VIETGYQLEPVYVDMFK	70.25	2	2046.01	Oxidation (M)
lcl|NZ_CP011073.1_prot_WP_005798906.1_2905	VIETGYQLEPVYVDMFK	24.84	3	2046.01	Oxidation (M)
lcl|NZ_CP011073.1_prot_WP_005798906.1_2905	VIETGYQLEPVYVDMFK	20.98	3	2046.01	Oxidation (M)
lcl|NZ_CP011073.1_prot_WP_005798906.1_2905	VIETGYQLEPVYVDMFK	67.55	2	2046.01	Oxidation (M)
lcl|NZ_CP011073.1_prot_WP_005798906.1_2905	VIETGYQLEPVYVDMFK	78.47	2	2046.01	Oxidation (M)
lcl|NZ_CP011073.1_prot_WP_005798906.1_2905	VIETGYQLEPVYVDMFK	70.44	2	2046.01	Oxidation (M)
lcl|NZ_CP011073.1_prot_WP_005798906.1_2905	VIETGYQLEPVYVDMFK	131.93	2	2046.01	Oxidation (M)
lcl|NZ_CP011073.1_prot_WP_005798906.1_2905	VIETGYQLEPVYVDMFK	76.18	2	2046.01	Oxidation (M)
lcl|NZ_CP011073.1_prot_WP_005798906.1_2905	VIETGYQLEPVYVDMFK	63.25	3	2046.02	Oxidation (M)
lcl|NZ_CP011073.1_prot_WP_005798906.1_2905	VIETGYQLEPVYVDMFK	107.61	2	2046.02	Oxidation (M)
lcl|NZ_CP011073.1_prot_WP_005798906.1_2905	DGTLPPSKEAYVDFPLFR	26.97	3	2051.03
lcl|NZ_CP011073.1_prot_WP_005798906.1_2905	DGTLPPSKEAYVDFPLFR	27.23	3	2051.04
lcl|NZ_CP011073.1_prot_WP_005798906.1_2905	DGTLPPSKEAYVDFPLFR	45.43	3	2051.04
lcl|NZ_CP011073.1_prot_WP_005798906.1_2905	DGTLPPSKEAYVDFPLFR	16.51	3	2051.04
lcl|NZ_CP011073.1_prot_WP_005798906.1_2905	DGTLPPSKEAYVDFPLFR	13.72	3	2051.04
lcl|NZ_CP011073.1_prot_WP_005798906.1_2905	DGTLPPSKEAYVDFPLFR	30.04	3	2051.05
lcl|NZ_CP011073.1_prot_WP_005798906.1_2905	FGLFTTAGYVWPWKGGTAK	19.87	3	2086.08
lcl|NZ_CP011073.1_prot_WP_005798906.1_2905	FGLFTTAGYVWPWKGGTAK	30.47	3	2086.08
lcl|NZ_CP011073.1_prot_WP_005798906.1_2905	TLAPISDSDLTLNFIIDER	26.43	3	2132.09
lcl|NZ_CP011073.1_prot_WP_005798906.1_2905	TLAPISDSDLTLNFIIDER	18.29	2	2132.09
lcl|NZ_CP011073.1_prot_WP_005798906.1_2905	TLAPISDSDLTLNFIIDER	14.43	2	2132.09
lcl|NZ_CP011073.1_prot_WP_005798906.1_2905	TLAPISDSDLTLNFIIDER	27.33	2	2132.09
lcl|NZ_CP011073.1_prot_WP_005798906.1_2905	TLAPISDSDLTLNFIIDER	45.26	2	2132.09
lcl|NZ_CP011073.1_prot_WP_005798906.1_2905	TLAPISDSDLTLNFIIDER	16.62	3	2132.09
lcl|NZ_CP011073.1_prot_WP_005798906.1_2905	TLAPISDSDLTLNFIIDER	14.13	2	2132.09
lcl|NZ_CP011073.1_prot_WP_005798906.1_2905	TLAPISDSDLTLNFIIDER	18.16	2	2132.09
lcl|NZ_CP011073.1_prot_WP_005798906.1_2905	TLAPISDSDLTLNFIIDER	26.95	3	2132.09
lcl|NZ_CP011073.1_prot_WP_005798906.1_2905	TLAPISDSDLTLNFIIDER	32.38	3	2132.09
lcl|NZ_CP011073.1_prot_WP_005798906.1_2905	TLAPISDSDLTLNFIIDER	20.73	2	2132.09
lcl|NZ_CP011073.1_prot_WP_005798906.1_2905	TLAPISDSDLTLNFIIDER	26.91	3	2132.09
lcl|NZ_CP011073.1_prot_WP_005798906.1_2905	TLAPISDSDLTLNFIIDER	15.28	2	2132.09
lcl|NZ_CP011073.1_prot_WP_005798906.1_2905	TLAPISDSDLTLNFIIDER	23.71	2	2132.1
lcl|NZ_CP011073.1_prot_WP_005798906.1_2905	TLAPISDSDLTLNFIIDER	29.26	3	2132.1
lcl|NZ_CP011073.1_prot_WP_005798906.1_2905	TLAPISDSDLTLNFIIDER	21.32	3	2132.1
lcl|NZ_CP011073.1_prot_WP_005798906.1_2905	TLAPISDSDLTLNFIIDER	51.04	3	2132.1
lcl|NZ_CP011073.1_prot_WP_005798906.1_2905	TLAPISDSDLTLNFIIDER	37.35	2	2132.1
lcl|NZ_CP011073.1_prot_WP_005798906.1_2905	TLAPISDSDLTLNFIIDER	18.63	2	2132.1
lcl|NZ_CP011073.1_prot_WP_005798906.1_2905	TLAPISDSDLTLNFIIDER	61.8	3	2132.1
lcl|NZ_CP011073.1_prot_WP_005798906.1_2905	TLAPISDSDLTLNFIIDER	32.72	2	2132.1
lcl|NZ_CP011073.1_prot_WP_005798906.1_2905	TLAPISDSDLTLNFIIDER	16.06	2	2132.1
lcl|NZ_CP011073.1_prot_WP_005798906.1_2905	TLAPISDSDLTLNFIIDER	15.75	2	2132.1
lcl|NZ_CP011073.1_prot_WP_005798906.1_2905	TLAPISDSDLTLNFIIDER	13.41	2	2132.1
lcl|NZ_CP011073.1_prot_WP_005798906.1_2905	TLAPISDSDLTLNFIIDER	14.26	3	2132.1
lcl|NZ_CP011073.1_prot_WP_005798906.1_2905	TLAPISDSDLTLNFIIDER	29.94	3	2132.1
lcl|NZ_CP011073.1_prot_WP_005798906.1_2905	TLAPISDSDLTLNFIIDER	37.11	3	2132.1
lcl|NZ_CP011073.1_prot_WP_005798906.1_2905	TLAPISDSDLTLNFIIDER	14.85	2	2132.1
lcl|NZ_CP011073.1_prot_WP_005798906.1_2905	TLAPISDSDLTLNFIIDER	30.33	2	2132.1
lcl|NZ_CP011073.1_prot_WP_005798906.1_2905	TLAPISDSDLTLNFIIDER	13.52	2	2132.1
lcl|NZ_CP011073.1_prot_WP_005798906.1_2905	TLAPISDSDLTLNFIIDER	13.56	2	2132.1
lcl|NZ_CP011073.1_prot_WP_005798906.1_2905	TLAPISDSDLTLNFIIDER	19.19	2	2132.1
lcl|NZ_CP011073.1_prot_WP_005798906.1_2905	TLAPISDSDLTLNFIIDER	83.17	2	2132.1
lcl|NZ_CP011073.1_prot_WP_005798906.1_2905	TLAPISDSDLTLNFIIDER	23.24	2	2132.1
lcl|NZ_CP011073.1_prot_WP_005798906.1_2905	TLAPISDSDLTLNFIIDER	25.76	3	2132.1
lcl|NZ_CP011073.1_prot_WP_005798906.1_2905	TLAPISDSDLTLNFIIDER	19.24	2	2132.1
lcl|NZ_CP011073.1_prot_WP_005798906.1_2905	TLAPISDSDLTLNFIIDER	20.6	3	2132.1
lcl|NZ_CP011073.1_prot_WP_005798906.1_2905	TLAPISDSDLTLNFIIDER	16.21	2	2132.1
lcl|NZ_CP011073.1_prot_WP_005798906.1_2905	TLAPISDSDLTLNFIIDER	44.3	3	2132.1
lcl|NZ_CP011073.1_prot_WP_005798906.1_2905	TLAPISDSDLTLNFIIDER	33.36	2	2132.1
lcl|NZ_CP011073.1_prot_WP_005798906.1_2905	TLAPISDSDLTLNFIIDER	13.53	3	2132.1
lcl|NZ_CP011073.1_prot_WP_005798906.1_2905	TLAPISDSDLTLNFIIDER	20.86	2	2132.1
lcl|NZ_CP011073.1_prot_WP_005798906.1_2905	TLAPISDSDLTLNFIIDER	59.7	3	2132.1
lcl|NZ_CP011073.1_prot_WP_005798906.1_2905	TLAPISDSDLTLNFIIDER	14.05	2	2132.1
lcl|NZ_CP011073.1_prot_WP_005798906.1_2905	TLAPISDSDLTLNFIIDER	13.03	2	2132.1
lcl|NZ_CP011073.1_prot_WP_005798906.1_2905	TLAPISDSDLTLNFIIDER	18.18	2	2132.1
lcl|NZ_CP011073.1_prot_WP_005798906.1_2905	TLAPISDSDLTLNFIIDER	43.31	3	2132.1
lcl|NZ_CP011073.1_prot_WP_005798906.1_2905	TLAPISDSDLTLNFIIDER	16.37	2	2132.1
lcl|NZ_CP011073.1_prot_WP_005798906.1_2905	TLAPISDSDLTLNFIIDER	35.44	2	2132.1
lcl|NZ_CP011073.1_prot_WP_005798906.1_2905	TLAPISDSDLTLNFIIDER	22.65	2	2132.1
lcl|NZ_CP011073.1_prot_WP_005798906.1_2905	TLAPISDSDLTLNFIIDER	22.59	2	2132.1
lcl|NZ_CP011073.1_prot_WP_005798906.1_2905	TLAPISDSDLTLNFIIDER	25.98	3	2132.1
lcl|NZ_CP011073.1_prot_WP_005798906.1_2905	TLAPISDSDLTLNFIIDER	59.66	3	2132.1
lcl|NZ_CP011073.1_prot_WP_005798906.1_2905	TLAPISDSDLTLNFIIDER	15.04	3	2132.1
lcl|NZ_CP011073.1_prot_WP_005798906.1_2905	TLAPISDSDLTLNFIIDER	32.14	2	2132.1
lcl|NZ_CP011073.1_prot_WP_005798906.1_2905	TLAPISDSDLTLNFIIDER	44.76	2	2132.1
lcl|NZ_CP011073.1_prot_WP_005798906.1_2905	TLAPISDSDLTLNFIIDER	65.98	3	2132.1
lcl|NZ_CP011073.1_prot_WP_005798906.1_2905	TLAPISDSDLTLNFIIDER	47.2	2	2132.1
lcl|NZ_CP011073.1_prot_WP_005798906.1_2905	TLAPISDSDLTLNFIIDER	29.4	2	2132.1
lcl|NZ_CP011073.1_prot_WP_005798906.1_2905	TLAPISDSDLTLNFIIDER	56.55	2	2132.1
lcl|NZ_CP011073.1_prot_WP_005798906.1_2905	TLAPISDSDLTLNFIIDER	42.82	2	2132.1
lcl|NZ_CP011073.1_prot_WP_005798906.1_2905	TLAPISDSDLTLNFIIDER	61.02	2	2132.1
lcl|NZ_CP011073.1_prot_WP_005798906.1_2905	TLAPISDSDLTLNFIIDER	24.3	3	2132.1
lcl|NZ_CP011073.1_prot_WP_005798906.1_2905	TLAPISDSDLTLNFIIDER	21.67	2	2132.1
lcl|NZ_CP011073.1_prot_WP_005798906.1_2905	TLAPISDSDLTLNFIIDER	64.76	2	2132.1
lcl|NZ_CP011073.1_prot_WP_005798906.1_2905	TLAPISDSDLTLNFIIDER	21.84	2	2132.1
lcl|NZ_CP011073.1_prot_WP_005798906.1_2905	TLAPISDSDLTLNFIIDER	14.47	3	2132.1
lcl|NZ_CP011073.1_prot_WP_005798906.1_2905	TLAPISDSDLTLNFIIDER	44.56	3	2132.1
lcl|NZ_CP011073.1_prot_WP_005798906.1_2905	TLAPISDSDLTLNFIIDER	36.68	3	2132.1
lcl|NZ_CP011073.1_prot_WP_005798906.1_2905	TLAPISDSDLTLNFIIDER	20.66	2	2132.1
lcl|NZ_CP011073.1_prot_WP_005798906.1_2905	TLAPISDSDLTLNFIIDER	35.57	2	2132.1
lcl|NZ_CP011073.1_prot_WP_005798906.1_2905	TLAPISDSDLTLNFIIDER	53.12	3	2132.1
lcl|NZ_CP011073.1_prot_WP_005798906.1_2905	TLAPISDSDLTLNFIIDER	48.97	3	2132.1
lcl|NZ_CP011073.1_prot_WP_005798906.1_2905	TLAPISDSDLTLNFIIDER	17.16	2	2132.1
lcl|NZ_CP011073.1_prot_WP_005798906.1_2905	TLAPISDSDLTLNFIIDER	68.02	2	2132.1
lcl|NZ_CP011073.1_prot_WP_005798906.1_2905	TLAPISDSDLTLNFIIDER	28.3	3	2132.1
lcl|NZ_CP011073.1_prot_WP_005798906.1_2905	TLAPISDSDLTLNFIIDER	23.71	2	2132.1
lcl|NZ_CP011073.1_prot_WP_005798906.1_2905	TLAPISDSDLTLNFIIDER	76.4	3	2132.1
lcl|NZ_CP011073.1_prot_WP_005798906.1_2905	TLAPISDSDLTLNFIIDER	23.8	2	2132.1
lcl|NZ_CP011073.1_prot_WP_005798906.1_2905	TLAPISDSDLTLNFIIDER	51.06	2	2132.1
lcl|NZ_CP011073.1_prot_WP_005798906.1_2905	TLAPISDSDLTLNFIIDER	35.83	2	2132.1
lcl|NZ_CP011073.1_prot_WP_005798906.1_2905	TLAPISDSDLTLNFIIDER	30.1	2	2132.1
lcl|NZ_CP011073.1_prot_WP_005798906.1_2905	TLAPISDSDLTLNFIIDER	14.48	3	2132.1
lcl|NZ_CP011073.1_prot_WP_005798906.1_2905	TLAPISDSDLTLNFIIDER	23.3	2	2132.1
lcl|NZ_CP011073.1_prot_WP_005798906.1_2905	TLAPISDSDLTLNFIIDER	15.13	2	2132.1
lcl|NZ_CP011073.1_prot_WP_005798906.1_2905	TLAPISDSDLTLNFIIDER	32.32	2	2132.1
lcl|NZ_CP011073.1_prot_WP_005798906.1_2905	TLAPISDSDLTLNFIIDER	40.44	2	2132.1
lcl|NZ_CP011073.1_prot_WP_005798906.1_2905	TLAPISDSDLTLNFIIDER	17.65	3	2132.1
lcl|NZ_CP011073.1_prot_WP_005798906.1_2905	TLAPISDSDLTLNFIIDER	39.44	3	2132.1
lcl|NZ_CP011073.1_prot_WP_005798906.1_2905	TLAPISDSDLTLNFIIDER	22.38	2	2132.1
lcl|NZ_CP011073.1_prot_WP_005798906.1_2905	TLAPISDSDLTLNFIIDER	30.81	3	2132.1
lcl|NZ_CP011073.1_prot_WP_005798906.1_2905	TLAPISDSDLTLNFIIDER	93.44	3	2132.1
lcl|NZ_CP011073.1_prot_WP_005798906.1_2905	TLAPISDSDLTLNFIIDER	24.78	2	2132.1
lcl|NZ_CP011073.1_prot_WP_005798906.1_2905	TLAPISDSDLTLNFIIDER	24.84	3	2132.1
lcl|NZ_CP011073.1_prot_WP_005798906.1_2905	TLAPISDSDLTLNFIIDER	49.56	2	2132.1
lcl|NZ_CP011073.1_prot_WP_005798906.1_2905	TLAPISDSDLTLNFIIDER	15.24	3	2132.1
lcl|NZ_CP011073.1_prot_WP_005798906.1_2905	TLAPISDSDLTLNFIIDER	17.56	2	2132.1
lcl|NZ_CP011073.1_prot_WP_005798906.1_2905	TLAPISDSDLTLNFIIDER	40.47	2	2132.1
lcl|NZ_CP011073.1_prot_WP_005798906.1_2905	TLAPISDSDLTLNFIIDER	20.79	3	2132.1
lcl|NZ_CP011073.1_prot_WP_005798906.1_2905	TLAPISDSDLTLNFIIDER	25.19	2	2132.1
lcl|NZ_CP011073.1_prot_WP_005798906.1_2905	TLAPISDSDLTLNFIIDER	34.2	2	2132.1
lcl|NZ_CP011073.1_prot_WP_005798906.1_2905	TLAPISDSDLTLNFIIDER	105.47	3	2132.1
lcl|NZ_CP011073.1_prot_WP_005798906.1_2905	TLAPISDSDLTLNFIIDER	35	3	2132.1
lcl|NZ_CP011073.1_prot_WP_005798906.1_2905	TLAPISDSDLTLNFIIDER	31.24	2	2132.1
lcl|NZ_CP011073.1_prot_WP_005798906.1_2905	TLAPISDSDLTLNFIIDER	14.9	3	2132.1
lcl|NZ_CP011073.1_prot_WP_005798906.1_2905	TLAPISDSDLTLNFIIDER	47.21	3	2132.1
lcl|NZ_CP011073.1_prot_WP_005798906.1_2905	TLAPISDSDLTLNFIIDER	16.24	2	2132.1
lcl|NZ_CP011073.1_prot_WP_005798906.1_2905	TLAPISDSDLTLNFIIDER	38.63	3	2132.1
lcl|NZ_CP011073.1_prot_WP_005798906.1_2905	TLAPISDSDLTLNFIIDER	73.05	2	2132.1
lcl|NZ_CP011073.1_prot_WP_005798906.1_2905	TLAPISDSDLTLNFIIDER	18.51	3	2132.1
lcl|NZ_CP011073.1_prot_WP_005798906.1_2905	TLAPISDSDLTLNFIIDER	65.39	3	2132.1
lcl|NZ_CP011073.1_prot_WP_005798906.1_2905	TLAPISDSDLTLNFIIDER	15.37	2	2132.1
lcl|NZ_CP011073.1_prot_WP_005798906.1_2905	TLAPISDSDLTLNFIIDER	23.45	3	2132.1
lcl|NZ_CP011073.1_prot_WP_005798906.1_2905	TLAPISDSDLTLNFIIDER	30.53	3	2132.1
lcl|NZ_CP011073.1_prot_WP_005798906.1_2905	TLAPISDSDLTLNFIIDER	22.04	3	2132.1
lcl|NZ_CP011073.1_prot_WP_005798906.1_2905	TLAPISDSDLTLNFIIDER	26.6	3	2132.1
lcl|NZ_CP011073.1_prot_WP_005798906.1_2905	TLAPISDSDLTLNFIIDER	26.38	2	2132.11
lcl|NZ_CP011073.1_prot_WP_005798906.1_2905	TLAPISDSDLTLNFIIDER	40.84	2	2132.11
lcl|NZ_CP011073.1_prot_WP_005798906.1_2905	TLAPISDSDLTLNFIIDER	27.51	3	2132.11
lcl|NZ_CP011073.1_prot_WP_005798906.1_2905	TLAPISDSDLTLNFIIDER	34.91	2	2132.11
lcl|NZ_CP011073.1_prot_WP_005798906.1_2905	TLAPISDSDLTLNFIIDER	14.32	2	2132.11
lcl|NZ_CP011073.1_prot_WP_005798906.1_2905	TLAPISDSDLTLNFIIDER	34.19	3	2132.11
lcl|NZ_CP011073.1_prot_WP_005798906.1_2905	TLAPISDSDLTLNFIIDER	24.72	2	2132.11
lcl|NZ_CP011073.1_prot_WP_005798906.1_2905	TLAPISDSDLTLNFIIDER	19.5	2	2132.11
lcl|NZ_CP011073.1_prot_WP_005798906.1_2905	TLAPISDSDLTLNFIIDER	14.03	3	2132.11
lcl|NZ_CP011073.1_prot_WP_005798906.1_2905	TLAPISDSDLTLNFIIDER	30.15	3	2132.11
lcl|NZ_CP011073.1_prot_WP_005798906.1_2905	TLAPISDSDLTLNFIIDER	44.93	3	2132.11
lcl|NZ_CP011073.1_prot_WP_005798906.1_2905	TLAPISDSDLTLNFIIDER	26.33	2	2132.11
lcl|NZ_CP011073.1_prot_WP_005798906.1_2905	TLAPISDSDLTLNFIIDER	37.61	3	2132.11
lcl|NZ_CP011073.1_prot_WP_005798906.1_2905	TLAPISDSDLTLNFIIDER	26.63	3	2132.11
lcl|NZ_CP011073.1_prot_WP_005798906.1_2905	TLAPISDSDLTLNFIIDER	21.68	3	2132.11
lcl|NZ_CP011073.1_prot_WP_005798906.1_2905	TLAPISDSDLTLNFIIDER	24.53	2	2132.11
lcl|NZ_CP011073.1_prot_WP_005798906.1_2905	TLAPISDSDLTLNFIIDER	48.38	2	2132.11
lcl|NZ_CP011073.1_prot_WP_005798906.1_2905	TLAPISDSDLTLNFIIDER	32.95	3	2132.11
lcl|NZ_CP011073.1_prot_WP_005798906.1_2905	TLAPISDSDLTLNFIIDER	15.29	2	2132.11
lcl|NZ_CP011073.1_prot_WP_005798906.1_2905	TLAPISDSDLTLNFIIDER	27.14	3	2132.11
lcl|NZ_CP011073.1_prot_WP_005798906.1_2905	TLAPISDSDLTLNFIIDER	46.86	2	2132.11
lcl|NZ_CP011073.1_prot_WP_005798906.1_2905	TLAPISDSDLTLNFIIDER	13.84	3	2132.11
lcl|NZ_CP011073.1_prot_WP_005798906.1_2905	TLAPISDSDLTLNFIIDER	32.68	2	2132.11
lcl|NZ_CP011073.1_prot_WP_005798906.1_2905	TLAPISDSDLTLNFIIDER	17.54	2	2132.11
lcl|NZ_CP011073.1_prot_WP_005798906.1_2905	TLAPISDSDLTLNFIIDER	32.28	3	2132.11
lcl|NZ_CP011073.1_prot_WP_005798906.1_2905	TLAPISDSDLTLNFIIDER	25.03	2	2132.11
lcl|NZ_CP011073.1_prot_WP_005798906.1_2905	TLAPISDSDLTLNFIIDER	88.72	3	2132.11
lcl|NZ_CP011073.1_prot_WP_005798906.1_2905	TLAPISDSDLTLNFIIDER	13.83	2	2132.11
lcl|NZ_CP011073.1_prot_WP_005798906.1_2905	TLAPISDSDLTLNFIIDER	59.73	3	2132.11
lcl|NZ_CP011073.1_prot_WP_005798906.1_2905	TLAPISDSDLTLNFIIDER	35.16	2	2132.11
lcl|NZ_CP011073.1_prot_WP_005798906.1_2905	TLAPISDSDLTLNFIIDER	19.62	2	2132.11
lcl|NZ_CP011073.1_prot_WP_005798906.1_2905	TLAPISDSDLTLNFIIDER	16.93	2	2132.11
lcl|NZ_CP011073.1_prot_WP_005798906.1_2905	TLAPISDSDLTLNFIIDER	52.56	3	2132.11
lcl|NZ_CP011073.1_prot_WP_005798906.1_2905	TLAPISDSDLTLNFIIDER	25.24	3	2132.11
lcl|NZ_CP011073.1_prot_WP_005798906.1_2905	TLAPISDSDLTLNFIIDER	15.73	2	2132.11
lcl|NZ_CP011073.1_prot_WP_005798906.1_2905	TLAPISDSDLTLNFIIDER	20.98	2	2132.11
lcl|NZ_CP011073.1_prot_WP_005798906.1_2905	TLAPISDSDLTLNFIIDER	13.35	2	2132.11
lcl|NZ_CP011073.1_prot_WP_005798906.1_2905	TLAPISDSDLTLNFIIDER	32.39	2	2132.11
lcl|NZ_CP011073.1_prot_WP_005798906.1_2905	TLAPISDSDLTLNFIIDER	23.32	2	2132.11
lcl|NZ_CP011073.1_prot_WP_005798906.1_2905	TLAPISDSDLTLNFIIDER	39.06	2	2132.11
lcl|NZ_CP011073.1_prot_WP_005798906.1_2905	TLAPISDSDLTLNFIIDER	57.24	3	2132.11
lcl|NZ_CP011073.1_prot_WP_005798906.1_2905	TLAPISDSDLTLNFIIDER	37.42	3	2132.11
lcl|NZ_CP011073.1_prot_WP_005798906.1_2905	TLAPISDSDLTLNFIIDER	13.35	2	2132.11
lcl|NZ_CP011073.1_prot_WP_005798906.1_2905	TLAPISDSDLTLNFIIDER	17.7	2	2132.11
lcl|NZ_CP011073.1_prot_WP_005798906.1_2905	TLAPISDSDLTLNFIIDER	49.54	3	2132.11
lcl|NZ_CP011073.1_prot_WP_005798906.1_2905	TLAPISDSDLTLNFIIDER	73.05	2	2132.11
lcl|NZ_CP011073.1_prot_WP_005798906.1_2905	TLAPISDSDLTLNFIIDER	48.59	3	2132.11
lcl|NZ_CP011073.1_prot_WP_005798906.1_2905	TLAPISDSDLTLNFIIDER	20.66	3	2132.11
lcl|NZ_CP011073.1_prot_WP_005798906.1_2905	TLAPISDSDLTLNFIIDER	28.07	3	2132.11
lcl|NZ_CP011073.1_prot_WP_005798906.1_2905	TLAPISDSDLTLNFIIDER	21.45	2	2132.11
lcl|NZ_CP011073.1_prot_WP_005798906.1_2905	TLAPISDSDLTLNFIIDER	50.66	2	2132.11
lcl|NZ_CP011073.1_prot_WP_005798906.1_2905	TLAPISDSDLTLNFIIDER	15.89	2	2132.11
lcl|NZ_CP011073.1_prot_WP_005798906.1_2905	TLAPISDSDLTLNFIIDER	27.83	3	2132.11
lcl|NZ_CP011073.1_prot_WP_005798906.1_2905	TLAPISDSDLTLNFIIDER	49.76	2	2132.11
lcl|NZ_CP011073.1_prot_WP_005798906.1_2905	TLAPISDSDLTLNFIIDER	99.4	2	2132.12
lcl|NZ_CP011073.1_prot_WP_005798906.1_2905	KVIETGYQLEPVYVDMFK	15.66	3	2174.09	Oxidation (M)
lcl|NZ_CP011073.1_prot_WP_005798906.1_2905	KVIETGYQLEPVYVDMFK	25.37	3	2174.09	Oxidation (M)
lcl|NZ_CP011073.1_prot_WP_005798906.1_2905	KVIETGYQLEPVYVDMFK	43.77	3	2174.1	Oxidation (M)
lcl|NZ_CP011073.1_prot_WP_005798906.1_2905	KVIETGYQLEPVYVDMFK	36.16	3	2174.1	Oxidation (M)
lcl|NZ_CP011073.1_prot_WP_005798906.1_2905	KVIETGYQLEPVYVDMFK	43.45	3	2174.1	Oxidation (M)
lcl|NZ_CP011073.1_prot_WP_005798906.1_2905	KVIETGYQLEPVYVDMFK	35.88	3	2174.1	Oxidation (M)
lcl|NZ_CP011073.1_prot_WP_005798906.1_2905	KVIETGYQLEPVYVDMFK	41.96	3	2174.1	Oxidation (M)
lcl|NZ_CP011073.1_prot_WP_005798906.1_2905	KVIETGYQLEPVYVDMFK	48.97	2	2174.1	Oxidation (M)
lcl|NZ_CP011073.1_prot_WP_005798906.1_2905	KVIETGYQLEPVYVDMFK	29.6	3	2174.1	Oxidation (M)
lcl|NZ_CP011073.1_prot_WP_005798906.1_2905	KVIETGYQLEPVYVDMFK	21.89	2	2174.1	Oxidation (M)
lcl|NZ_CP011073.1_prot_WP_005798906.1_2905	KVIETGYQLEPVYVDMFK	20.56	2	2174.1	Oxidation (M)
lcl|NZ_CP011073.1_prot_WP_005798906.1_2905	KVIETGYQLEPVYVDMFK	37.3	3	2174.1	Oxidation (M)
lcl|NZ_CP011073.1_prot_WP_005798906.1_2905	KVIETGYQLEPVYVDMFK	43.5	3	2174.1	Oxidation (M)
lcl|NZ_CP011073.1_prot_WP_005798906.1_2905	KVIETGYQLEPVYVDMFK	48.4	3	2174.1	Oxidation (M)
lcl|NZ_CP011073.1_prot_WP_005798906.1_2905	KVIETGYQLEPVYVDMFK	53.37	3	2174.1	Oxidation (M)
lcl|NZ_CP011073.1_prot_WP_005798906.1_2905	KVIETGYQLEPVYVDMFK	37.64	3	2174.1	Oxidation (M)
lcl|NZ_CP011073.1_prot_WP_005798906.1_2905	KVIETGYQLEPVYVDMFK	56.65	3	2174.1	Oxidation (M)
lcl|NZ_CP011073.1_prot_WP_005798906.1_2905	KVIETGYQLEPVYVDMFK	36.86	3	2174.1	Oxidation (M)
lcl|NZ_CP011073.1_prot_WP_005798906.1_2905	KVIETGYQLEPVYVDMFK	66.57	2	2174.11	Oxidation (M)
lcl|NZ_CP011073.1_prot_WP_005798906.1_2905	KVIETGYQLEPVYVDMFK	38	3	2174.11	Oxidation (M)
lcl|NZ_CP011073.1_prot_WP_005798906.1_2905	DELVSDVVFGNEPLAYEQSLAK	15.53	2	2422.19
lcl|NZ_CP011073.1_prot_WP_005798906.1_2905	DELVSDVVFGNEPLAYEQSLAK	34.59	3	2422.19
lcl|NZ_CP011073.1_prot_WP_005798906.1_2905	DELVSDVVFGNEPLAYEQSLAK	24.18	3	2422.2
lcl|NZ_CP011073.1_prot_WP_005798906.1_2905	DELVSDVVFGNEPLAYEQSLAK	13.51	3	2422.2
lcl|NZ_CP011073.1_prot_WP_005798906.1_2905	DELVSDVVFGNEPLAYEQSLAK	52.74	3	2422.2
lcl|NZ_CP011073.1_prot_WP_005798906.1_2905	AVENFYNVFPIPSDDIGSNTNLK	63.64	3	2553.24
lcl|NZ_CP011073.1_prot_WP_005798906.1_2905	AVENFYNVFPIPSDDIGSNTNLK	22.23	3	2553.24
lcl|NZ_CP011073.1_prot_WP_005798906.1_2905	AVENFYNVFPIPSDDIGSNTNLK	20.67	3	2553.24
lcl|NZ_CP011073.1_prot_WP_005798906.1_2905	AVENFYNVFPIPSDDIGSNTNLK	50.35	2	2553.24
lcl|NZ_CP011073.1_prot_WP_005798906.1_2905	AVENFYNVFPIPSDDIGSNTNLK	19.41	3	2553.24
lcl|NZ_CP011073.1_prot_WP_005798906.1_2905	AVENFYNVFPIPSDDIGSNTNLK	48.06	3	2553.24
lcl|NZ_CP011073.1_prot_WP_005798906.1_2905	AVENFYNVFPIPSDDIGSNTNLK	73.66	2	2553.24
lcl|NZ_CP011073.1_prot_WP_005798906.1_2905	AVENFYNVFPIPSDDIGSNTNLK	65.96	2	2553.24
lcl|NZ_CP011073.1_prot_WP_005798906.1_2905	AVENFYNVFPIPSDDIGSNTNLK	60.97	2	2553.24
lcl|NZ_CP011073.1_prot_WP_005798906.1_2905	AVENFYNVFPIPSDDIGSNTNLK	31.12	3	2553.24
lcl|NZ_CP011073.1_prot_WP_005798906.1_2905	AVENFYNVFPIPSDDIGSNTNLK	58.57	3	2553.24
lcl|NZ_CP011073.1_prot_WP_005798906.1_2905	AVENFYNVFPIPSDDIGSNTNLK	85.18	3	2553.25
lcl|NZ_CP011073.1_prot_WP_005798906.1_2905	AVENFYNVFPIPSDDIGSNTNLK	30.38	3	2553.25
lcl|NZ_CP011073.1_prot_WP_005798906.1_2905	AVENFYNVFPIPSDDIGSNTNLK	60.22	3	2553.25
lcl|NZ_CP011073.1_prot_WP_005798906.1_2905	AVENFYNVFPIPSDDIGSNTNLK	47.58	3	2553.25
lcl|NZ_CP011073.1_prot_WP_005798906.1_2905	AVENFYNVFPIPSDDIGSNTNLK	21	3	2553.25
lcl|NZ_CP011073.1_prot_WP_005798906.1_2905	AVENFYNVFPIPSDDIGSNTNLK	60.97	3	2553.25
lcl|NZ_CP011073.1_prot_WP_005798906.1_2905	AVENFYNVFPIPSDDIGSNTNLK	58.15	3	2553.26
lcl|NZ_CP011073.1_prot_WP_005798906.1_2905	TDLTTSLEIIDENTFQNNGIPVTK	27.04	3	2662.32
lcl|NZ_CP011073.1_prot_WP_005798906.1_2905	TDLTTSLEIIDENTFQNNGIPVTK	61.19	3	2662.32
lcl|NZ_CP011073.1_prot_WP_005798906.1_2905	TDLTTSLEIIDENTFQNNGIPVTK	56.99	3	2662.33
lcl|NZ_CP011073.1_prot_WP_005798906.1_2905	TDLTTSLEIIDENTFQNNGIPVTK	13.27	3	2662.33
lcl|NZ_CP011073.1_prot_WP_005798906.1_2905	TDLTTSLEIIDENTFQNNGIPVTK	19.7	3	2662.33
lcl|NZ_CP011073.1_prot_WP_005798906.1_2905	TDLTTSLEIIDENTFQNNGIPVTK	18.83	3	2662.33
lcl|NZ_CP011073.1_prot_WP_005798906.1_2905	TDLTTSLEIIDENTFQNNGIPVTK	30.1	3	2662.33
lcl|NZ_CP011073.1_prot_WP_005798906.1_2905	TDLTTSLEIIDENTFQNNGIPVTK	38.27	3	2662.33
lcl|NZ_CP011073.1_prot_WP_005798906.1_2905	TDLTTSLEIIDENTFQNNGIPVTK	17.6	3	2662.33
lcl|NZ_CP011073.1_prot_WP_005798906.1_2905	TDLTTSLEIIDENTFQNNGIPVTK	14.41	3	2662.33
lcl|NZ_CP011073.1_prot_WP_005798906.1_2905	TDLTTSLEIIDENTFQNNGIPVTK	47.22	3	2662.33
lcl|NZ_CP011073.1_prot_WP_005798906.1_2905	TDLTTSLEIIDENTFQNNGIPVTK	15.18	3	2662.33
lcl|NZ_CP011073.1_prot_WP_005798906.1_2905	TDLTTSLEIIDENTFQNNGIPVTK	17.81	3	2662.33
lcl|NZ_CP011073.1_prot_WP_005798906.1_2905	TDLTTSLEIIDENTFQNNGIPVTK	106.87	3	2662.33
lcl|NZ_CP011073.1_prot_WP_005798906.1_2905	TDLTTSLEIIDENTFQNNGIPVTK	78.42	3	2662.33
lcl|NZ_CP011073.1_prot_WP_005798906.1_2905	TDLTTSLEIIDENTFQNNGIPVTK	16.5	3	2662.33
lcl|NZ_CP011073.1_prot_WP_005798906.1_2905	TDLTTSLEIIDENTFQNNGIPVTK	88.39	3	2662.33
lcl|NZ_CP011073.1_prot_WP_005798906.1_2905	TDLTTSLEIIDENTFQNNGIPVTK	45.84	3	2662.33
lcl|NZ_CP011073.1_prot_WP_005798906.1_2905	TDLTTSLEIIDENTFQNNGIPVTK	25.85	3	2662.33
lcl|NZ_CP011073.1_prot_WP_005798906.1_2905	TDLTTSLEIIDENTFQNNGIPVTK	19.13	3	2662.33
lcl|NZ_CP011073.1_prot_WP_005798906.1_2905	TDLTTSLEIIDENTFQNNGIPVTK	13.28	2	2662.34
lcl|NZ_CP011073.1_prot_WP_005798906.1_2905	TDLTTSLEIIDENTFQNNGIPVTK	34.8	3	2662.34
lcl|NZ_CP011073.1_prot_WP_005798906.1_2905	TDLTTSLEIIDENTFQNNGIPVTK	34.08	3	2662.34
lcl|NZ_CP011073.1_prot_WP_005798906.1_2905	TDLTTSLEIIDENTFQNNGIPVTK	18.57	3	2662.34
lcl|NZ_CP011073.1_prot_WP_005798906.1_2905	TDLTTSLEIIDENTFQNNGIPVTK	19.9	3	2662.34
lcl|NZ_CP011073.1_prot_WP_005798906.1_2905	TDLTTSLEIIDENTFQNNGIPVTK	17.07	3	2662.34
lcl|NZ_CP011073.1_prot_WP_005798906.1_2905	TDLTTSLEIIDENTFQNNGIPVTK	18.46	3	2662.34
lcl|NZ_CP011073.1_prot_WP_005798906.1_2905	TDLTTSLEIIDENTFQNNGIPVTK	49.89	3	2662.34
lcl|NZ_CP011073.1_prot_WP_005798906.1_2905	TDLTTSLEIIDENTFQNNGIPVTK	31.42	3	2662.34
lcl|NZ_CP011073.1_prot_WP_005798906.1_2905	TDLTTSLEIIDENTFQNNGIPVTK	23.14	2	2662.34
lcl|NZ_CP011073.1_prot_WP_005798906.1_2905	TDLTTSLEIIDENTFQNNGIPVTK	18.09	2	2662.34
lcl|NZ_CP011073.1_prot_WP_005798906.1_2905	TDLTTSLEIIDENTFQNNGIPVTK	31.91	3	2662.34
lcl|NZ_CP011073.1_prot_WP_005798906.1_2905	TDLTTSLEIIDENTFQNNGIPVTK	24.66	3	2662.34
lcl|NZ_CP011073.1_prot_WP_005798906.1_2905	TDLTTSLEIIDENTFQNNGIPVTK	18.72	3	2662.34
lcl|NZ_CP011073.1_prot_WP_005798906.1_2905	TDLTTSLEIIDENTFQNNGIPVTK	20.63	3	2662.34
lcl|NZ_CP011073.1_prot_WP_005798906.1_2905	TDLTTSLEIIDENTFQNNGIPVTK	15.49	3	2662.34
lcl|NZ_CP011073.1_prot_WP_005798906.1_2905	TDLTTSLEIIDENTFQNNGIPVTK	16.73	3	2662.34
lcl|NZ_CP011073.1_prot_WP_005798906.1_2905	TDLTTSLEIIDENTFQNNGIPVTK	15.25	3	2662.34
lcl|NZ_CP011073.1_prot_WP_005798906.1_2905	TDLTTSLEIIDENTFQNNGIPVTK	17.98	3	2662.34
lcl|NZ_CP011073.1_prot_WP_005798906.1_2905	TDLTTSLEIIDENTFQNNGIPVTK	32.07	3	2662.34
lcl|NZ_CP011073.1_prot_WP_005798906.1_2905	TDLTTSLEIIDENTFQNNGIPVTK	15.67	3	2662.34
lcl|NZ_CP011073.1_prot_WP_005798906.1_2905	TDLTTSLEIIDENTFQNNGIPVTK	24.06	3	2662.34
lcl|NZ_CP011073.1_prot_WP_005798906.1_2905	TDLTTSLEIIDENTFQNNGIPVTK	73.85	3	2662.34
lcl|NZ_CP011073.1_prot_WP_005798906.1_2905	TDLTTSLEIIDENTFQNNGIPVTK	14.82	3	2662.34
lcl|NZ_CP011073.1_prot_WP_005798906.1_2905	TDLTTSLEIIDENTFQNNGIPVTK	17.83	3	2662.34
lcl|NZ_CP011073.1_prot_WP_005798906.1_2905	TDLTTSLEIIDENTFQNNGIPVTK	19.63	3	2662.34
lcl|NZ_CP011073.1_prot_WP_005798906.1_2905	TDLTTSLEIIDENTFQNNGIPVTK	13.83	3	2662.34
lcl|NZ_CP011073.1_prot_WP_005798906.1_2905	TDLTTSLEIIDENTFQNNGIPVTK	15.28	3	2662.34
lcl|NZ_CP011073.1_prot_WP_005798906.1_2905	TDLTTSLEIIDENTFQNNGIPVTK	14.86	3	2662.34
lcl|NZ_CP011073.1_prot_WP_005798906.1_2905	TDLTTSLEIIDENTFQNNGIPVTK	21.55	3	2662.34
lcl|NZ_CP011073.1_prot_WP_005798906.1_2905	TDLTTSLEIIDENTFQNNGIPVTK	17.34	3	2662.34
lcl|NZ_CP011073.1_prot_WP_005798906.1_2905	TDLTTSLEIIDENTFQNNGIPVTK	37.64	3	2662.34
lcl|NZ_CP011073.1_prot_WP_005798906.1_2905	TDLTTSLEIIDENTFQNNGIPVTK	14.62	3	2662.34
lcl|NZ_CP011073.1_prot_WP_005798906.1_2905	TDLTTSLEIIDENTFQNNGIPVTK	80.52	3	2662.34
lcl|NZ_CP011073.1_prot_WP_005798906.1_2905	TDLTTSLEIIDENTFQNNGIPVTK	17.57	3	2662.34
lcl|NZ_CP011073.1_prot_WP_005798906.1_2905	TDLTTSLEIIDENTFQNNGIPVTK	18.73	3	2662.34
lcl|NZ_CP011073.1_prot_WP_005798906.1_2905	TDLTTSLEIIDENTFQNNGIPVTK	13.13	3	2662.34
lcl|NZ_CP011073.1_prot_WP_005798906.1_2905	TDLTTSLEIIDENTFQNNGIPVTK	38.22	3	2662.35
lcl|NZ_CP011073.1_prot_WP_005798906.1_2905	TDLTTSLEIIDENTFQNNGIPVTK	13.76	3	2662.35
lcl|NZ_CP011073.1_prot_WP_005798906.1_2905	TDLTTSLEIIDENTFQNNGIPVTK	26.38	3	2662.35
lcl|NZ_CP011073.1_prot_WP_005798906.1_2905	TDLTTSLEIIDENTFQNNGIPVTK	31.46	3	2662.35
lcl|NZ_CP011073.1_prot_WP_005798906.1_2905	TDLTTSLEIIDENTFQNNGIPVTK	23.85	3	2662.35
lcl|NZ_CP011073.1_prot_WP_005798906.1_2905	TDLTTSLEIIDENTFQNNGIPVTK	26.37	3	2662.35
lcl|NZ_CP011073.1_prot_WP_005798906.1_2905	TDLTTSLEIIDENTFQNNGIPVTK	64.37	3	2662.35
lcl|NZ_CP011073.1_prot_WP_005798906.1_2905	TDLTTSLEIIDENTFQNNGIPVTK	18.16	3	2662.35
lcl|NZ_CP011073.1_prot_WP_005798906.1_2905	TDLTTSLEIIDENTFQNNGIPVTK	24.39	3	2662.35
lcl|NZ_CP011073.1_prot_WP_005798906.1_2905	TDLTTSLEIIDENTFQNNGIPVTK	15.14	3	2662.35
lcl|NZ_CP011073.1_prot_WP_005798906.1_2905	TDLTTSLEIIDENTFQNNGIPVTK	14.74	3	2662.35
lcl|NZ_CP011073.1_prot_WP_005798906.1_2905	TDLTTSLEIIDENTFQNNGIPVTK	14.72	3	2662.35
lcl|NZ_CP011073.1_prot_WP_005798906.1_2905	TDLTTSLEIIDENTFQNNGIPVTK	19.47	3	2662.35
lcl|NZ_CP011073.1_prot_WP_005798906.1_2905	TDLTTSLEIIDENTFQNNGIPVTK	18.83	3	2662.35
lcl|NZ_CP011073.1_prot_WP_005798906.1_2905	TDLTTSLEIIDENTFQNNGIPVTK	19.04	3	2662.35
lcl|NZ_CP011073.1_prot_WP_005798906.1_2905	TDLTTSLEIIDENTFQNNGIPVTK	13.44	3	2662.35
lcl|NZ_CP011073.1_prot_WP_005798906.1_2905	TDLTTSLEIIDENTFQNNGIPVTK	43.58	3	2662.35
lcl|NZ_CP011073.1_prot_WP_005798906.1_2905	TDLTTSLEIIDENTFQNNGIPVTK	13.74	3	2662.35
lcl|NZ_CP011073.1_prot_WP_005798906.1_2905	TDLTTSLEIIDENTFQNNGIPVTK	13.21	3	2662.35
lcl|NZ_CP011073.1_prot_WP_005798906.1_2905	TDLTTSLEIIDENTFQNNGIPVTK	17.9	3	2662.35
lcl|NZ_CP011073.1_prot_WP_005798906.1_2905	TDLTTSLEIIDENTFQNNGIPVTK	13.66	3	2662.35
lcl|NZ_CP011073.1_prot_WP_005798906.1_2905	TDLTTSLEIIDENTFQNNGIPVTK	17.66	3	2662.35
lcl|NZ_CP011073.1_prot_WP_005798906.1_2905	TDLTTSLEIIDENTFQNNGIPVTK	23.21	3	2662.35
lcl|NZ_CP011073.1_prot_WP_005798906.1_2905	TDLTTSLEIIDENTFQNNGIPVTK	14.37	3	2662.35
lcl|NZ_CP011073.1_prot_WP_005798906.1_2905	TDLTTSLEIIDENTFQNNGIPVTK	44.96	3	2662.35
lcl|NZ_CP011073.1_prot_WP_005798906.1_2905	TDLTTSLEIIDENTFQNNGIPVTK	22.63	3	2662.35
lcl|NZ_CP011073.1_prot_WP_005798906.1_2905	TDLTTSLEIIDENTFQNNGIPVTK	19.19	3	2662.35
lcl|NZ_CP011073.1_prot_WP_005798906.1_2905	TDLTTSLEIIDENTFQNNGIPVTK	16.17	3	2662.35
lcl|NZ_CP011073.1_prot_WP_005798906.1_2905	TDLTTSLEIIDENTFQNNGIPVTK	15.79	3	2662.36
lcl|NZ_CP011073.1_prot_WP_005798906.1_2905	TDLTTSLEIIDENTFQNNGIPVTK	17.62	3	2662.36
lcl|NZ_CP011073.1_prot_WP_005798906.1_2905	TDLTTSLEIIDENTFQNNGIPVTK	18.6	3	2662.36
lcl|NZ_CP011073.1_prot_WP_005798906.1_2905	GKAVENFYNVFPIPSDDIGSNTNLK	29.1	3	2738.37
lcl|NZ_CP011073.1_prot_WP_005798906.1_2905	GKAVENFYNVFPIPSDDIGSNTNLK	15.71	3	2738.37
lcl|NZ_CP011073.1_prot_WP_005798906.1_2905	ELTECVEDMLEPTVGYSQDYGHANK	40.42	3	2914.26	Oxidation (M); Propionamide (C)
lcl|NZ_CP011073.1_prot_WP_005798906.1_2905	ELTECVEDMLEPTVGYSQDYGHANK	51.38	3	2914.27	Oxidation (M); Propionamide (C)
lcl|NZ_CP011073.1_prot_WP_005798906.1_2905	ELTECVEDMLEPTVGYSQDYGHANK	39.21	3	2914.27	Oxidation (M); Propionamide (C)
lcl|NZ_CP011073.1_prot_WP_005798906.1_2905	ELTECVEDMLEPTVGYSQDYGHANK	35.28	3	2914.27	Oxidation (M); Propionamide (C)
lcl|NZ_CP011073.1_prot_WP_005798906.1_2905	ELTECVEDMLEPTVGYSQDYGHANK	46.28	3	2914.28	Oxidation (M); Propionamide (C)
lcl|NZ_CP011073.1_prot_WP_005798906.1_2905	IYAGMAIGGNSGGDSDQDVVGIDGGSQASFLR	14.35	3	3129.42	Oxidation (M)
lcl|NZ_CP011073.1_prot_WP_005798906.1_2905	IYAGMAIGGNSGGDSDQDVVGIDGGSQASFLR	19.81	3	3129.42	Oxidation (M)
lcl|NZ_CP011073.1_prot_WP_005798906.1_2905	IYAGMAIGGNSGGDSDQDVVGIDGGSQASFLR	43.12	3	3129.42	Oxidation (M)
lcl|NZ_CP011073.1_prot_WP_005798906.1_2905	IYAGMAIGGNSGGDSDQDVVGIDGGSQASFLR	74.08	3	3129.42	Oxidation (M)
lcl|NZ_CP011073.1_prot_WP_005798906.1_2905	IYAGMAIGGNSGGDSDQDVVGIDGGSQASFLR	99.49	3	3129.42	Oxidation (M)
lcl|NZ_CP011073.1_prot_WP_005798906.1_2905	IYAGMAIGGNSGGDSDQDVVGIDGGSQASFLR	34.45	3	3129.42	Oxidation (M)
lcl|NZ_CP011073.1_prot_WP_005798906.1_2905	IYAGMAIGGNSGGDSDQDVVGIDGGSQASFLR	15.36	3	3129.43	Oxidation (M)
lcl|NZ_CP011073.1_prot_WP_005798906.1_2905	IYAGMAIGGNSGGDSDQDVVGIDGGSQASFLR	20.98	3	3129.43	Oxidation (M)
lcl|NZ_CP011073.1_prot_WP_005798906.1_2905	IYAGMAIGGNSGGDSDQDVVGIDGGSQASFLR	19.76	3	3129.43	Oxidation (M)
lcl|NZ_CP011073.1_prot_WP_005798906.1_2905	IYAGMAIGGNSGGDSDQDVVGIDGGSQASFLR	17.71	3	3129.43	Oxidation (M)
lcl|NZ_CP011073.1_prot_WP_005798906.1_2905	IYAGMAIGGNSGGDSDQDVVGIDGGSQASFLR	35.15	3	3129.43	Oxidation (M)
lcl|NZ_CP011073.1_prot_WP_005798906.1_2905	IYAGMAIGGNSGGDSDQDVVGIDGGSQASFLR	19.21	3	3129.43	Oxidation (M)
lcl|NZ_CP011073.1_prot_WP_005798906.1_2905	IYAGMAIGGNSGGDSDQDVVGIDGGSQASFLR	55.42	3	3129.43	Oxidation (M)
lcl|NZ_CP011073.1_prot_WP_005798906.1_2905	IYAGMAIGGNSGGDSDQDVVGIDGGSQASFLR	103.3	3	3129.43	Oxidation (M)
lcl|NZ_CP011073.1_prot_WP_005798906.1_2905	IYAGMAIGGNSGGDSDQDVVGIDGGSQASFLR	16.14	3	3129.43	Oxidation (M)
lcl|NZ_CP011073.1_prot_WP_005798906.1_2905	IYAGMAIGGNSGGDSDQDVVGIDGGSQASFLR	20.16	3	3129.43	Oxidation (M)
lcl|NZ_CP011073.1_prot_WP_005798906.1_2905	IYAGMAIGGNSGGDSDQDVVGIDGGSQASFLR	17.88	3	3129.43	Oxidation (M)
lcl|NZ_CP011073.1_prot_WP_005798906.1_2905	IYAGMAIGGNSGGDSDQDVVGIDGGSQASFLR	38.44	3	3129.43	Oxidation (M)
lcl|NZ_CP011073.1_prot_WP_005798906.1_2905	IYAGMAIGGNSGGDSDQDVVGIDGGSQASFLR	15.89	3	3129.43	Oxidation (M)
lcl|NZ_CP011073.1_prot_WP_005798906.1_2905	IYAGMAIGGNSGGDSDQDVVGIDGGSQASFLR	16.65	3	3129.43	Oxidation (M)
lcl|NZ_CP011073.1_prot_WP_005798906.1_2905	IYAGMAIGGNSGGDSDQDVVGIDGGSQASFLR	24.38	3	3129.43	Oxidation (M)
lcl|NZ_CP011073.1_prot_WP_005798906.1_2905	IYAGMAIGGNSGGDSDQDVVGIDGGSQASFLR	89.75	3	3129.43	Oxidation (M)
lcl|NZ_CP011073.1_prot_WP_005798906.1_2905	IYAGMAIGGNSGGDSDQDVVGIDGGSQASFLR	95.75	3	3129.43	Oxidation (M)
lcl|NZ_CP011073.1_prot_WP_005798906.1_2905	IYAGMAIGGNSGGDSDQDVVGIDGGSQASFLR	19.64	3	3129.43	Oxidation (M)
lcl|NZ_CP011073.1_prot_WP_005798906.1_2905	IYAGMAIGGNSGGDSDQDVVGIDGGSQASFLR	112.67	3	3129.43	Oxidation (M)
lcl|NZ_CP011073.1_prot_WP_005798906.1_2905	IYAGMAIGGNSGGDSDQDVVGIDGGSQASFLR	92.78	3	3129.43	Oxidation (M)
lcl|NZ_CP011073.1_prot_WP_005798906.1_2905	IYAGMAIGGNSGGDSDQDVVGIDGGSQASFLR	28.43	3	3129.43	Oxidation (M)
lcl|NZ_CP011073.1_prot_WP_005798906.1_2905	IYAGMAIGGNSGGDSDQDVVGIDGGSQASFLR	24.18	3	3129.43	Oxidation (M)
lcl|NZ_CP011073.1_prot_WP_005798906.1_2905	IYAGMAIGGNSGGDSDQDVVGIDGGSQASFLR	90.6	3	3129.43	Oxidation (M)
lcl|NZ_CP011073.1_prot_WP_005798906.1_2905	IYAGMAIGGNSGGDSDQDVVGIDGGSQASFLR	112.84	3	3129.43	Oxidation (M)
lcl|NZ_CP011073.1_prot_WP_005798906.1_2905	IYAGMAIGGNSGGDSDQDVVGIDGGSQASFLR	17.94	3	3129.44	Oxidation (M)
lcl|NZ_CP011073.1_prot_WP_005798906.1_2905	IYAGMAIGGNSGGDSDQDVVGIDGGSQASFLR	19.37	3	3129.44	Oxidation (M)
lcl|NZ_CP011073.1_prot_WP_005798906.1_2905	IYAGMAIGGNSGGDSDQDVVGIDGGSQASFLR	29.93	3	3129.44	Oxidation (M)
lcl|NZ_CP011073.1_prot_WP_005798906.1_2905	IYAGMAIGGNSGGDSDQDVVGIDGGSQASFLR	26.55	4	3129.44	Oxidation (M)
lcl|NZ_CP011073.1_prot_WP_005798906.1_2905	IYAGMAIGGNSGGDSDQDVVGIDGGSQASFLR	54.12	3	3129.44	Oxidation (M)
lcl|NZ_CP011073.1_prot_WP_005798906.1_2905	IYAGMAIGGNSGGDSDQDVVGIDGGSQASFLR	58.08	3	3129.44	Oxidation (M)
lcl|NZ_CP011073.1_prot_WP_005798906.1_2905	IYAGMAIGGNSGGDSDQDVVGIDGGSQASFLR	51.34	3	3129.44	Oxidation (M)
lcl|NZ_CP011073.1_prot_WP_005798906.1_2905	IYAGMAIGGNSGGDSDQDVVGIDGGSQASFLR	20.25	3	3129.44	Oxidation (M)
lcl|NZ_CP011073.1_prot_WP_005798906.1_2905	IYAGMAIGGNSGGDSDQDVVGIDGGSQASFLR	17.5	3	3129.44	Oxidation (M)
lcl|NZ_CP011073.1_prot_WP_005798906.1_2905	IYAGMAIGGNSGGDSDQDVVGIDGGSQASFLR	92.75	3	3129.44	Oxidation (M)
lcl|NZ_CP011073.1_prot_WP_005798906.1_2905	IYAGMAIGGNSGGDSDQDVVGIDGGSQASFLR	32.31	3	3129.44	Oxidation (M)
lcl|NZ_CP011073.1_prot_WP_005798906.1_2905	IYAGMAIGGNSGGDSDQDVVGIDGGSQASFLR	19.09	3	3129.44	Oxidation (M)
lcl|NZ_CP011073.1_prot_WP_005798906.1_2905	IYAGMAIGGNSGGDSDQDVVGIDGGSQASFLR	14.94	3	3129.44	Oxidation (M)
lcl|NZ_CP011073.1_prot_WP_005798906.1_2905	IYAGMAIGGNSGGDSDQDVVGIDGGSQASFLR	44.36	3	3129.44	Oxidation (M)
lcl|NZ_CP011073.1_prot_WP_005798906.1_2905	IYAGMAIGGNSGGDSDQDVVGIDGGSQASFLR	39.11	3	3129.44	Oxidation (M)
lcl|NZ_CP011073.1_prot_WP_005798906.1_2905	IYAGMAIGGNSGGDSDQDVVGIDGGSQASFLR	23.47	3	3129.44	Oxidation (M)
lcl|NZ_CP011073.1_prot_WP_005798906.1_2905	IYAGMAIGGNSGGDSDQDVVGIDGGSQASFLR	40.62	3	3129.44	Oxidation (M)
lcl|NZ_CP011073.1_prot_WP_005798906.1_2905	IYAGMAIGGNSGGDSDQDVVGIDGGSQASFLR	16.87	3	3129.44	Oxidation (M)
lcl|NZ_CP011073.1_prot_WP_005798906.1_2905	IYAGMAIGGNSGGDSDQDVVGIDGGSQASFLR	41.81	3	3129.44	Oxidation (M)
lcl|NZ_CP011073.1_prot_WP_005798906.1_2905	IYAGMAIGGNSGGDSDQDVVGIDGGSQASFLR	106.1	3	3129.44	Oxidation (M)
lcl|NZ_CP011073.1_prot_WP_005798906.1_2905	IYAGMAIGGNSGGDSDQDVVGIDGGSQASFLR	70.78	3	3129.44	Oxidation (M)
lcl|NZ_CP011073.1_prot_WP_005798906.1_2905	IYAGMAIGGNSGGDSDQDVVGIDGGSQASFLR	14.48	3	3129.44	Oxidation (M)
lcl|NZ_CP011073.1_prot_WP_005798906.1_2905	IYAGMAIGGNSGGDSDQDVVGIDGGSQASFLR	73.08	3	3129.44	Oxidation (M)
lcl|NZ_CP011073.1_prot_WP_005798906.1_2905	IYAGMAIGGNSGGDSDQDVVGIDGGSQASFLR	79.15	3	3129.44	Oxidation (M)
lcl|NZ_CP011073.1_prot_WP_005798906.1_2905	IYAGMAIGGNSGGDSDQDVVGIDGGSQASFLR	65.86	3	3129.44	Oxidation (M)
lcl|NZ_CP011073.1_prot_WP_005798906.1_2905	IYAGMAIGGNSGGDSDQDVVGIDGGSQASFLR	16.26	3	3129.44	Oxidation (M)
lcl|NZ_CP011073.1_prot_WP_005798906.1_2905	IYAGMAIGGNSGGDSDQDVVGIDGGSQASFLR	22.95	4	3129.44	Oxidation (M)
lcl|NZ_CP011073.1_prot_WP_005798906.1_2905	IYAGMAIGGNSGGDSDQDVVGIDGGSQASFLR	44.5	3	3129.44	Oxidation (M)
lcl|NZ_CP011073.1_prot_WP_005798906.1_2905	IYAGMAIGGNSGGDSDQDVVGIDGGSQASFLR	25.56	3	3129.44	Oxidation (M)
lcl|NZ_CP011073.1_prot_WP_005798906.1_2905	IYAGMAIGGNSGGDSDQDVVGIDGGSQASFLR	29.57	3	3129.44	Oxidation (M)
lcl|NZ_CP011073.1_prot_WP_005798906.1_2905	IYAGMAIGGNSGGDSDQDVVGIDGGSQASFLR	16.82	3	3129.44	Oxidation (M)
lcl|NZ_CP011073.1_prot_WP_005798906.1_2905	IYAGMAIGGNSGGDSDQDVVGIDGGSQASFLR	115.7	3	3129.45	Oxidation (M)
lcl|NZ_CP011073.1_prot_WP_005798906.1_2905	IYAGMAIGGNSGGDSDQDVVGIDGGSQASFLR	59.32	3	3129.45	Oxidation (M)
lcl|NZ_CP011073.1_prot_WP_005798906.1_2905	IYAGMAIGGNSGGDSDQDVVGIDGGSQASFLR	15.04	3	3129.45	Oxidation (M)
lcl|NZ_CP011073.1_prot_WP_005798906.1_2905	IYAGMAIGGNSGGDSDQDVVGIDGGSQASFLR	61.3	3	3129.45	Oxidation (M)
lcl|NZ_CP011073.1_prot_WP_005798906.1_2905	IYAGMAIGGNSGGDSDQDVVGIDGGSQASFLR	19.15	4	3129.45	Oxidation (M)
lcl|NZ_CP011073.1_prot_WP_005798906.1_2905	IYAGMAIGGNSGGDSDQDVVGIDGGSQASFLR	85.5	3	3129.45	Oxidation (M)
lcl|NZ_CP011073.1_prot_WP_005798906.1_2905	IYAGMAIGGNSGGDSDQDVVGIDGGSQASFLR	49.75	3	3129.45	Oxidation (M)
lcl|NZ_CP011073.1_prot_WP_005798906.1_2905	IYAGMAIGGNSGGDSDQDVVGIDGGSQASFLR	20.72	4	3129.45	Oxidation (M)
lcl|NZ_CP011073.1_prot_WP_005798906.1_2905	IYAGMAIGGNSGGDSDQDVVGIDGGSQASFLR	36.44	3	3129.45	Oxidation (M)
lcl|NZ_CP011073.1_prot_WP_005798906.1_2905	IYAGMAIGGNSGGDSDQDVVGIDGGSQASFLR	17.28	3	3129.45	Oxidation (M)
lcl|NZ_CP011073.1_prot_WP_005798906.1_2905	IYAGMAIGGNSGGDSDQDVVGIDGGSQASFLR	23.08	4	3129.45	Oxidation (M)
lcl|NZ_CP011073.1_prot_WP_005798906.1_2905	IYAGMAIGGNSGGDSDQDVVGIDGGSQASFLR	18.5	3	3129.45	Oxidation (M)
lcl|NZ_CP011073.1_prot_WP_005798906.1_2905	AVENFYNVFPIPSDDIGSNTNLKQNEGY	81.81	3	3144.46
lcl|NZ_CP011073.1_prot_WP_005798906.1_2905	AVENFYNVFPIPSDDIGSNTNLKQNEGY	14.4	3	3144.46
lcl|NZ_CP011073.1_prot_WP_005798906.1_2905	AVENFYNVFPIPSDDIGSNTNLKQNEGY	121.97	3	3144.47
lcl|NZ_CP011073.1_prot_WP_005798906.1_2905	AVENFYNVFPIPSDDIGSNTNLKQNEGY	63.46	3	3144.47
lcl|NZ_CP011073.1_prot_WP_005798906.1_2905	AVENFYNVFPIPSDDIGSNTNLKQNEGY	16.5	3	3144.47
lcl|NZ_CP011073.1_prot_WP_005798906.1_2905	AVENFYNVFPIPSDDIGSNTNLKQNEGY	55.74	3	3144.48
lcl|NZ_CP011073.1_prot_WP_005798906.1_2905	AVENFYNVFPIPSDDIGSNTNLKQNEGY	30.48	3	3144.48
lcl|NZ_CP011073.1_prot_WP_005798906.1_2905	AVENFYNVFPIPSDDIGSNTNLKQNEGY	52.53	3	3144.48
lcl|NZ_CP011073.1_prot_WP_005798906.1_2905	AVENFYNVFPIPSDDIGSNTNLKQNEGY	77.37	3	3144.48
lcl|NZ_CP011073.1_prot_WP_005798906.1_2905	AVENFYNVFPIPSDDIGSNTNLKQNEGY	61.69	3	3144.48
lcl|NZ_CP011073.1_prot_WP_005798906.1_2905	AVENFYNVFPIPSDDIGSNTNLKQNEGY	19.54	3	3144.48
lcl|NZ_CP011073.1_prot_WP_005798906.1_2905	AVENFYNVFPIPSDDIGSNTNLKQNEGY	90.94	3	3144.48
lcl|NZ_CP011073.1_prot_WP_005798906.1_2905	AVENFYNVFPIPSDDIGSNTNLKQNEGY	22.45	3	3144.48
lcl|NZ_CP011073.1_prot_WP_005798906.1_2905	AVENFYNVFPIPSDDIGSNTNLKQNEGY	87.3	3	3144.48
lcl|NZ_CP011073.1_prot_WP_005798906.1_2905	AVENFYNVFPIPSDDIGSNTNLKQNEGY	27.24	3	3144.48
lcl|NZ_CP011073.1_prot_WP_005798906.1_2905	QIMAADLFNWIEKELTECVEDMLEPTVGYSQDYGHANK	13.87	4	4474.01	Oxidation (M); Propionamide (C)
lcl|NZ_CP011073.1_prot_WP_005798906.1_2905	QIMAADLFNWIEKELTECVEDMLEPTVGYSQDYGHANK	19.93	4	4490.05	2 Oxidation (M); Propionamide (C)
lcl|NZ_CP011073.1_prot_WP_045899350.1_2904	LWTVTTSLLDK	47.38	2	1275.71
lcl|NZ_CP011073.1_prot_WP_045899350.1_2904	LWTVTTSLLDK	31.31	2	1275.71
lcl|NZ_CP011073.1_prot_WP_045899350.1_2904	LWTVTTSLLDK	16.95	2	1275.71
lcl|NZ_CP011073.1_prot_WP_045899350.1_2904	LWTVTTSLLDK	15.46	2	1275.71
lcl|NZ_CP011073.1_prot_WP_045899350.1_2904	LWTVTTSLLDK	61.13	2	1275.72
lcl|NZ_CP011073.1_prot_WP_045899350.1_2904	TVLLGETGTTSLK	13.19	2	1318.72
lcl|NZ_CP011073.1_prot_WP_045899350.1_2904	TVLLGETGTTSLK	14.52	2	1318.73
lcl|NZ_CP011073.1_prot_WP_045899350.1_2904	TVLLGETGTTSLK	23.04	2	1318.73
lcl|NZ_CP011073.1_prot_WP_045899350.1_2904	TVLLGETGTTSLK	16.19	2	1318.73
lcl|NZ_CP011073.1_prot_WP_045899350.1_2904	TVLLGETGTTSLK	42.49	2	1318.73
lcl|NZ_CP011073.1_prot_WP_045899350.1_2904	TVLLGETGTTSLK	35.16	2	1318.73
lcl|NZ_CP011073.1_prot_WP_045899350.1_2904	TVLLGETGTTSLK	40.71	2	1318.73
lcl|NZ_CP011073.1_prot_WP_045899350.1_2904	TVLLGETGTTSLK	38.06	2	1318.73
lcl|NZ_CP011073.1_prot_WP_045899350.1_2904	TVLLGETGTTSLK	60.95	2	1318.73
lcl|NZ_CP011073.1_prot_WP_045899350.1_2904	TVLLGETGTTSLK	16.56	2	1318.73
lcl|NZ_CP011073.1_prot_WP_045899350.1_2904	TVLLGETGTTSLK	40.99	2	1318.73
lcl|NZ_CP011073.1_prot_WP_045899350.1_2904	TVLLGETGTTSLK	14.76	2	1318.73
lcl|NZ_CP011073.1_prot_WP_045899350.1_2904	TVLLGETGTTSLK	25.03	2	1318.73
lcl|NZ_CP011073.1_prot_WP_045899350.1_2904	TVLLGETGTTSLK	58.28	2	1318.73
lcl|NZ_CP011073.1_prot_WP_045899350.1_2904	TVLLGETGTTSLK	33.33	2	1318.73
lcl|NZ_CP011073.1_prot_WP_045899350.1_2904	TVLLGETGTTSLK	36.06	2	1318.73
lcl|NZ_CP011073.1_prot_WP_045899350.1_2904	TVLLGETGTTSLK	27.69	2	1318.73
lcl|NZ_CP011073.1_prot_WP_045899350.1_2904	TVLLGETGTTSLK	67.13	2	1318.73
lcl|NZ_CP011073.1_prot_WP_045899350.1_2904	TVLLGETGTTSLK	50.58	2	1318.73
lcl|NZ_CP011073.1_prot_WP_045899350.1_2904	TVLLGETGTTSLK	46.63	2	1318.74
lcl|NZ_CP011073.1_prot_WP_045899350.1_2904	TVLLGETGTTSLK	38.67	2	1318.74
lcl|NZ_CP011073.1_prot_WP_045899350.1_2904	TVLLGETGTTSLK	15.22	2	1318.74
lcl|NZ_CP011073.1_prot_WP_045899350.1_2904	TVLLGETGTTSLK	16.03	2	1318.74
lcl|NZ_CP011073.1_prot_WP_045899350.1_2904	TVLLGETGTTSLK	70.58	2	1318.74
lcl|NZ_CP011073.1_prot_WP_045899350.1_2904	TVLLGETGTTSLK	44.28	2	1318.74
lcl|NZ_CP011073.1_prot_WP_045899350.1_2904	TVLLGETGTTSLK	60.27	2	1318.74
lcl|NZ_CP011073.1_prot_WP_045899350.1_2904	TVLLGETGTTSLK	15.01	2	1318.74
lcl|NZ_CP011073.1_prot_WP_045899350.1_2904	TVLLGETGTTSLK	44.06	2	1318.74
lcl|NZ_CP011073.1_prot_WP_045899350.1_2904	TVLLGETGTTSLK	40.06	2	1318.74
lcl|NZ_CP011073.1_prot_WP_045899350.1_2904	TVLLGETGTTSLK	17.88	2	1318.74
lcl|NZ_CP011073.1_prot_WP_045899350.1_2904	TVLLGETGTTSLK	70.43	2	1318.74
lcl|NZ_CP011073.1_prot_WP_045899350.1_2904	ATLFDPNAVDWK	13.44	2	1375.67
lcl|NZ_CP011073.1_prot_WP_045899350.1_2904	ATLFDPNAVDWK	52.83	2	1375.68
lcl|NZ_CP011073.1_prot_WP_045899350.1_2904	ATLFDPNAVDWK	28.73	2	1375.68
lcl|NZ_CP011073.1_prot_WP_045899350.1_2904	ATLFDPNAVDWK	16.46	2	1375.68
lcl|NZ_CP011073.1_prot_WP_045899350.1_2904	ATLFDPNAVDWK	64.85	2	1375.68
lcl|NZ_CP011073.1_prot_WP_045899350.1_2904	ATLFDPNAVDWK	16.21	2	1375.68
lcl|NZ_CP011073.1_prot_WP_045899350.1_2904	ATLFDPNAVDWK	32.3	2	1375.68
lcl|NZ_CP011073.1_prot_WP_045899350.1_2904	ATLFDPNAVDWK	39.04	2	1375.68
lcl|NZ_CP011073.1_prot_WP_045899350.1_2904	ATLFDPNAVDWK	70.09	2	1375.68
lcl|NZ_CP011073.1_prot_WP_045899350.1_2904	ATLFDPNAVDWK	62.95	2	1375.68
lcl|NZ_CP011073.1_prot_WP_045899350.1_2904	ATLFDPNAVDWK	65.98	2	1375.68
lcl|NZ_CP011073.1_prot_WP_045899350.1_2904	ATLFDPNAVDWK	59.56	2	1375.68
lcl|NZ_CP011073.1_prot_WP_045899350.1_2904	ATLFDPNAVDWK	58.72	2	1375.68
lcl|NZ_CP011073.1_prot_WP_045899350.1_2904	ATLFDPNAVDWK	18.75	2	1375.68
lcl|NZ_CP011073.1_prot_WP_045899350.1_2904	ATLFDPNAVDWK	71.09	2	1375.68
lcl|NZ_CP011073.1_prot_WP_045899350.1_2904	ATLFDPNAVDWK	53.88	2	1375.68
lcl|NZ_CP011073.1_prot_WP_045899350.1_2904	ATLFDPNAVDWK	18.89	2	1375.68
lcl|NZ_CP011073.1_prot_WP_045899350.1_2904	ATLFDPNAVDWK	33.01	2	1375.68
lcl|NZ_CP011073.1_prot_WP_045899350.1_2904	ATLFDPNAVDWK	70	2	1375.68
lcl|NZ_CP011073.1_prot_WP_045899350.1_2904	ATLFDPNAVDWK	27.77	2	1375.68
lcl|NZ_CP011073.1_prot_WP_045899350.1_2904	ATLFDPNAVDWK	25.13	2	1375.68
lcl|NZ_CP011073.1_prot_WP_045899350.1_2904	ATLFDPNAVDWK	35.26	2	1375.68
lcl|NZ_CP011073.1_prot_WP_045899350.1_2904	ATLFDPNAVDWK	33.19	2	1375.68
lcl|NZ_CP011073.1_prot_WP_045899350.1_2904	ATLFDPNAVDWK	37.91	2	1375.68
lcl|NZ_CP011073.1_prot_WP_045899350.1_2904	ATLFDPNAVDWK	20.89	2	1375.69
lcl|NZ_CP011073.1_prot_WP_045899350.1_2904	ATLFDPNAVDWK	18.02	2	1375.69
lcl|NZ_CP011073.1_prot_WP_045899350.1_2904	VTAGAYTIVLNPDAK	22.96	2	1531.81
lcl|NZ_CP011073.1_prot_WP_045899350.1_2904	VTAGAYTIVLNPDAK	16.61	2	1531.81
lcl|NZ_CP011073.1_prot_WP_045899350.1_2904	VTAGAYTIVLNPDAK	38.72	2	1531.81
lcl|NZ_CP011073.1_prot_WP_045899350.1_2904	VTAGAYTIVLNPDAK	28.66	2	1531.82
lcl|NZ_CP011073.1_prot_WP_045899350.1_2904	VTAGAYTIVLNPDAK	20.79	2	1531.82
lcl|NZ_CP011073.1_prot_WP_045899350.1_2904	VTAGAYTIVLNPDAK	85.46	2	1531.82
lcl|NZ_CP011073.1_prot_WP_045899350.1_2904	VTAGAYTIVLNPDAK	59.64	2	1531.82
lcl|NZ_CP011073.1_prot_WP_045899350.1_2904	VTAGAYTIVLNPDAK	85.41	2	1531.82
lcl|NZ_CP011073.1_prot_WP_045899350.1_2904	VTAGAYTIVLNPDAK	60.19	2	1531.82
lcl|NZ_CP011073.1_prot_WP_045899350.1_2904	VTAGAYTIVLNPDAK	51.96	2	1531.82
lcl|NZ_CP011073.1_prot_WP_045899350.1_2904	VTAGAYTIVLNPDAK	69.21	2	1531.82
lcl|NZ_CP011073.1_prot_WP_045899350.1_2904	VTAGAYTIVLNPDAK	68.8	2	1531.82
lcl|NZ_CP011073.1_prot_WP_045899350.1_2904	VTAGAYTIVLNPDAK	19.54	2	1531.82
lcl|NZ_CP011073.1_prot_WP_045899350.1_2904	VTAGAYTIVLNPDAK	69.58	2	1531.82
lcl|NZ_CP011073.1_prot_WP_045899350.1_2904	VTAGAYTIVLNPDAK	28.77	2	1531.83
lcl|NZ_CP011073.1_prot_WP_045899350.1_2904	VTAGAYTIVLNPDAK	82.56	2	1531.83
lcl|NZ_CP011073.1_prot_WP_045899350.1_2904	VTAGAYTIVLNPDAK	71.58	2	1531.83
lcl|NZ_CP011073.1_prot_WP_045899350.1_2904	VTAGAYTIVLNPDAK	74.29	2	1531.83
lcl|NZ_CP011073.1_prot_WP_045899350.1_2904	VTAGAYTIVLNPDAK	50.32	2	1531.83
lcl|NZ_CP011073.1_prot_WP_045899350.1_2904	VTAGAYTIVLNPDAK	68.74	2	1531.83
lcl|NZ_CP011073.1_prot_WP_045899350.1_2904	VTAGAYTIVLNPDAK	41.64	2	1531.83
lcl|NZ_CP011073.1_prot_WP_045899350.1_2904	VTAGAYTIVLNPDAK	88.25	2	1531.83
lcl|NZ_CP011073.1_prot_WP_045899350.1_2904	VTAGAYTIVLNPDAK	36.53	3	1531.83
lcl|NZ_CP011073.1_prot_WP_045899350.1_2904	VTAGAYTIVLNPDAK	28.9	2	1531.83
lcl|NZ_CP011073.1_prot_WP_045899350.1_2904	VTAGAYTIVLNPDAK	51.29	3	1531.83
lcl|NZ_CP011073.1_prot_WP_045899350.1_2904	VTAGAYTIVLNPDAK	68.85	2	1531.83
lcl|NZ_CP011073.1_prot_WP_045899350.1_2904	VTAGAYTIVLNPDAK	69.57	2	1531.83
lcl|NZ_CP011073.1_prot_WP_045899350.1_2904	VTAGAYTIVLNPDAK	81.57	2	1531.83
lcl|NZ_CP011073.1_prot_WP_045899350.1_2904	VTAGAYTIVLNPDAK	57.74	2	1531.83
lcl|NZ_CP011073.1_prot_WP_045899350.1_2904	VTAGAYTIVLNPDAK	40.13	2	1531.83
lcl|NZ_CP011073.1_prot_WP_045899350.1_2904	VTAGAYTIVLNPDAK	83.8	2	1531.83
lcl|NZ_CP011073.1_prot_WP_045899350.1_2904	VTAGAYTIVLNPDAK	73.11	2	1531.83
lcl|NZ_CP011073.1_prot_WP_045899350.1_2904	VTAGAYTIVLNPDAK	44.94	2	1531.83
lcl|NZ_CP011073.1_prot_WP_045899350.1_2904	ASPYVITMNLTNAGK	48.21	2	1594.8	Oxidation (M)
lcl|NZ_CP011073.1_prot_WP_045899350.1_2904	ASPYVITMNLTNAGK	63.47	2	1594.8	Oxidation (M)
lcl|NZ_CP011073.1_prot_WP_045899350.1_2904	ASPYVITMNLTNAGK	25.76	2	1594.8	Oxidation (M)
lcl|NZ_CP011073.1_prot_WP_045899350.1_2904	ASPYVITMNLTNAGK	39.93	2	1594.8	Oxidation (M)
lcl|NZ_CP011073.1_prot_WP_045899350.1_2904	ASPYVITMNLTNAGK	40.75	2	1594.8	Oxidation (M)
lcl|NZ_CP011073.1_prot_WP_045899350.1_2904	ASPYVITMNLTNAGK	20.72	2	1594.8	Oxidation (M)
lcl|NZ_CP011073.1_prot_WP_045899350.1_2904	ASPYVITMNLTNAGK	45.95	2	1594.8	Oxidation (M)
lcl|NZ_CP011073.1_prot_WP_045899350.1_2904	ASPYVITMNLTNAGK	29.47	2	1594.8	Oxidation (M)
lcl|NZ_CP011073.1_prot_WP_045899350.1_2904	ASPYVITMNLTNAGK	62.78	3	1594.8	Oxidation (M)
lcl|NZ_CP011073.1_prot_WP_045899350.1_2904	ASPYVITMNLTNAGK	47.18	2	1594.8	Oxidation (M)
lcl|NZ_CP011073.1_prot_WP_045899350.1_2904	ASPYVITMNLTNAGK	32.52	2	1594.8	Oxidation (M)
lcl|NZ_CP011073.1_prot_WP_045899350.1_2904	ASPYVITMNLTNAGK	17.41	2	1594.8	Oxidation (M)
lcl|NZ_CP011073.1_prot_WP_045899350.1_2904	ASPYVITMNLTNAGK	60.66	3	1594.8	Oxidation (M)
lcl|NZ_CP011073.1_prot_WP_045899350.1_2904	ASPYVITMNLTNAGK	67.83	2	1594.8	Oxidation (M)
lcl|NZ_CP011073.1_prot_WP_045899350.1_2904	ASPYVITMNLTNAGK	45.48	2	1594.8	Oxidation (M)
lcl|NZ_CP011073.1_prot_WP_045899350.1_2904	ASPYVITMNLTNAGK	76.06	3	1594.8	Oxidation (M)
lcl|NZ_CP011073.1_prot_WP_045899350.1_2904	ASPYVITMNLTNAGK	44.21	2	1594.8	Oxidation (M)
lcl|NZ_CP011073.1_prot_WP_045899350.1_2904	ASPYVITMNLTNAGK	21.1	2	1594.8	Oxidation (M)
lcl|NZ_CP011073.1_prot_WP_045899350.1_2904	ASPYVITMNLTNAGK	57.93	2	1594.8	Oxidation (M)
lcl|NZ_CP011073.1_prot_WP_045899350.1_2904	ASPYVITMNLTNAGK	69.26	3	1594.8	Oxidation (M)
lcl|NZ_CP011073.1_prot_WP_045899350.1_2904	ASPYVITMNLTNAGK	103.66	2	1594.8	Oxidation (M)
lcl|NZ_CP011073.1_prot_WP_045899350.1_2904	ASPYVITMNLTNAGK	110.08	2	1594.8	Oxidation (M)
lcl|NZ_CP011073.1_prot_WP_045899350.1_2904	ASPYVITMNLTNAGK	43.36	2	1594.8	Oxidation (M)
lcl|NZ_CP011073.1_prot_WP_045899350.1_2904	ASPYVITMNLTNAGK	31.81	2	1594.81	Oxidation (M)
lcl|NZ_CP011073.1_prot_WP_045899350.1_2904	ASPYVITMNLTNAGK	69.96	2	1594.81	Oxidation (M)
lcl|NZ_CP011073.1_prot_WP_045899350.1_2904	ASPYVITMNLTNAGK	35.89	3	1594.81	Oxidation (M)
lcl|NZ_CP011073.1_prot_WP_045899350.1_2904	ASPYVITMNLTNAGK	78.32	2	1594.81	Oxidation (M)
lcl|NZ_CP011073.1_prot_WP_045899350.1_2904	ASPYVITMNLTNAGK	25.54	2	1594.81	Oxidation (M)
lcl|NZ_CP011073.1_prot_WP_045899350.1_2904	ASPYVITMNLTNAGK	105.81	2	1594.81	Oxidation (M)
lcl|NZ_CP011073.1_prot_WP_045899350.1_2904	ASPYVITMNLTNAGK	13.6	3	1594.81	Oxidation (M)
lcl|NZ_CP011073.1_prot_WP_045899350.1_2904	ASPYVITMNLTNAGK	59.23	2	1594.81	Oxidation (M)
lcl|NZ_CP011073.1_prot_WP_045899350.1_2904	ASPYVITMNLTNAGK	55.37	2	1594.81	Oxidation (M)
lcl|NZ_CP011073.1_prot_WP_045899350.1_2904	ASPYVITMNLTNAGK	25.33	2	1594.81	Oxidation (M)
lcl|NZ_CP011073.1_prot_WP_045899350.1_2904	ASPYVITMNLTNAGK	19.28	2	1594.81	Oxidation (M)
lcl|NZ_CP011073.1_prot_WP_045899350.1_2904	ASPYVITMNLTNAGK	56.42	3	1594.81	Oxidation (M)
lcl|NZ_CP011073.1_prot_WP_045899350.1_2904	ASPYVITMNLTNAGK	49.25	3	1594.81	Oxidation (M)
lcl|NZ_CP011073.1_prot_WP_045899350.1_2904	ASPYVITMNLTNAGK	66.51	3	1594.81	Oxidation (M)
lcl|NZ_CP011073.1_prot_WP_045899350.1_2904	ASPYVITMNLTNAGK	67.12	3	1594.81	Oxidation (M)
lcl|NZ_CP011073.1_prot_WP_045899350.1_2904	ASPYVITMNLTNAGK	73.38	2	1594.81	Oxidation (M)
lcl|NZ_CP011073.1_prot_WP_045899350.1_2904	ASPYVITMNLTNAGK	63.4	3	1594.81	Oxidation (M)
lcl|NZ_CP011073.1_prot_WP_045899350.1_2904	ASPYVITMNLTNAGK	71.43	2	1594.81	Oxidation (M)
lcl|NZ_CP011073.1_prot_WP_045899350.1_2904	ASPYVITMNLTNAGK	49.7	3	1594.81	Oxidation (M)
lcl|NZ_CP011073.1_prot_WP_045899350.1_2904	ASPYVITMNLTNAGK	58.55	3	1594.81	Oxidation (M)
lcl|NZ_CP011073.1_prot_WP_045899350.1_2904	ASPYVITMNLTNAGK	110.06	2	1594.81	Oxidation (M)
lcl|NZ_CP011073.1_prot_WP_045899350.1_2904	ASPYVITMNLTNAGK	75.8	3	1594.81	Oxidation (M)
lcl|NZ_CP011073.1_prot_WP_045899350.1_2904	ASPYVITMNLTNAGK	104.41	2	1594.81	Oxidation (M)
lcl|NZ_CP011073.1_prot_WP_045899350.1_2904	ASPYVITMNLTNAGK	117.41	2	1594.81	Oxidation (M)
lcl|NZ_CP011073.1_prot_WP_045899350.1_2904	ASPYVITMNLTNAGK	69.37	2	1594.81	Oxidation (M)
lcl|NZ_CP011073.1_prot_WP_045899350.1_2904	ASPYVITMNLTNAGK	90.53	2	1594.81	Oxidation (M)
lcl|NZ_CP011073.1_prot_WP_045899350.1_2904	LWTVTTSLLDKEFK	42.86	3	1679.9
lcl|NZ_CP011073.1_prot_WP_045899350.1_2904	LWTVTTSLLDKEFK	17.5	3	1679.9
lcl|NZ_CP011073.1_prot_WP_045899350.1_2904	LWTVTTSLLDKEFK	31.5	3	1679.9
lcl|NZ_CP011073.1_prot_WP_045899350.1_2904	LWTVTTSLLDKEFK	31.03	3	1679.91
lcl|NZ_CP011073.1_prot_WP_045899350.1_2904	LWTVTTSLLDKEFK	13.4	3	1679.91
lcl|NZ_CP011073.1_prot_WP_045899350.1_2904	LWTVTTSLLDKEFK	38.68	2	1679.91
lcl|NZ_CP011073.1_prot_WP_045899350.1_2904	LWTVTTSLLDKEFK	16.03	3	1679.91
lcl|NZ_CP011073.1_prot_WP_045899350.1_2904	LWTVTTSLLDKEFK	17.51	3	1679.91
lcl|NZ_CP011073.1_prot_WP_045899350.1_2904	LWTVTTSLLDKEFK	25.19	3	1679.91
lcl|NZ_CP011073.1_prot_WP_045899350.1_2904	LWTVTTSLLDKEFK	48.88	2	1679.91
lcl|NZ_CP011073.1_prot_WP_045899350.1_2904	LWTVTTSLLDKEFK	13.79	3	1679.91
lcl|NZ_CP011073.1_prot_WP_045899350.1_2904	LWTVTTSLLDKEFK	16.61	3	1679.91
lcl|NZ_CP011073.1_prot_WP_045899350.1_2904	LWTVTTSLLDKEFK	15.91	3	1679.91
lcl|NZ_CP011073.1_prot_WP_045899350.1_2904	LWTVTTSLLDKEFK	15.17	3	1679.91
lcl|NZ_CP011073.1_prot_WP_045899350.1_2904	LWTVTTSLLDKEFK	14.56	3	1679.91
lcl|NZ_CP011073.1_prot_WP_045899350.1_2904	LWTVTTSLLDKEFK	42.14	3	1679.91
lcl|NZ_CP011073.1_prot_WP_045899350.1_2904	LWTVTTSLLDKEFK	23.58	3	1679.91
lcl|NZ_CP011073.1_prot_WP_045899350.1_2904	LWTVTTSLLDKEFK	15.53	3	1679.91
lcl|NZ_CP011073.1_prot_WP_045899350.1_2904	LWTVTTSLLDKEFK	13.63	3	1679.91
lcl|NZ_CP011073.1_prot_WP_045899350.1_2904	LWTVTTSLLDKEFK	99.13	2	1679.91
lcl|NZ_CP011073.1_prot_WP_045899350.1_2904	LWTVTTSLLDKEFK	65.29	3	1679.91
lcl|NZ_CP011073.1_prot_WP_045899350.1_2904	LWTVTTSLLDKEFK	25.51	3	1679.91
lcl|NZ_CP011073.1_prot_WP_045899350.1_2904	LWTVTTSLLDKEFK	20.84	3	1679.91
lcl|NZ_CP011073.1_prot_WP_045899350.1_2904	LWTVTTSLLDKEFK	42.95	3	1679.91
lcl|NZ_CP011073.1_prot_WP_045899350.1_2904	LWTVTTSLLDKEFK	21.99	3	1679.91
lcl|NZ_CP011073.1_prot_WP_045899350.1_2904	LWTVTTSLLDKEFK	49.44	3	1679.91
lcl|NZ_CP011073.1_prot_WP_045899350.1_2904	LWTVTTSLLDKEFK	46.69	3	1679.91
lcl|NZ_CP011073.1_prot_WP_045899350.1_2904	LWTVTTSLLDKEFK	22.45	3	1679.91
lcl|NZ_CP011073.1_prot_WP_045899350.1_2904	LWTVTTSLLDKEFK	24.04	2	1679.91
lcl|NZ_CP011073.1_prot_WP_045899350.1_2904	LWTVTTSLLDKEFK	31.68	3	1679.91
lcl|NZ_CP011073.1_prot_WP_045899350.1_2904	LWTVTTSLLDKEFK	81.46	2	1679.91
lcl|NZ_CP011073.1_prot_WP_045899350.1_2904	LWTVTTSLLDKEFK	14.28	3	1679.91
lcl|NZ_CP011073.1_prot_WP_045899350.1_2904	LWTVTTSLLDKEFK	31.66	3	1679.91
lcl|NZ_CP011073.1_prot_WP_045899350.1_2904	LWTVTTSLLDKEFK	63.03	3	1679.91
lcl|NZ_CP011073.1_prot_WP_045899350.1_2904	LWTVTTSLLDKEFK	46.76	3	1679.91
lcl|NZ_CP011073.1_prot_WP_045899350.1_2904	LWTVTTSLLDKEFK	30.95	3	1679.91
lcl|NZ_CP011073.1_prot_WP_045899350.1_2904	LWTVTTSLLDKEFK	25.63	3	1679.91
lcl|NZ_CP011073.1_prot_WP_045899350.1_2904	LWTVTTSLLDKEFK	37	3	1679.91
lcl|NZ_CP011073.1_prot_WP_045899350.1_2904	LWTVTTSLLDKEFK	90.35	2	1679.92
lcl|NZ_CP011073.1_prot_WP_045899350.1_2904	LWTVTTSLLDKEFK	57.7	3	1679.92
lcl|NZ_CP011073.1_prot_WP_045899350.1_2904	LWTVTTSLLDKEFK	23.17	3	1679.92
lcl|NZ_CP011073.1_prot_WP_045899350.1_2904	LWTVTTSLLDKEFK	16.14	3	1679.92
lcl|NZ_CP011073.1_prot_WP_045899350.1_2904	LWTVTTSLLDKEFK	14.7	3	1679.92
lcl|NZ_CP011073.1_prot_WP_045899350.1_2904	LWTVTTSLLDKEFK	68.91	3	1679.92
lcl|NZ_CP011073.1_prot_WP_045899350.1_2904	LWTVTTSLLDKEFK	91.3	2	1679.92
lcl|NZ_CP011073.1_prot_WP_045899350.1_2904	LWTVTTSLLDKEFK	16.07	3	1679.92
lcl|NZ_CP011073.1_prot_WP_045899350.1_2904	LWTVTTSLLDKEFK	22.86	3	1679.92
lcl|NZ_CP011073.1_prot_WP_045899350.1_2904	LWTVTTSLLDKEFK	27.16	3	1679.92
lcl|NZ_CP011073.1_prot_WP_045899350.1_2904	LWTVTTSLLDKEFK	15.83	3	1679.92
lcl|NZ_CP011073.1_prot_WP_045899350.1_2904	LWTVTTSLLDKEFK	64.72	3	1679.92
lcl|NZ_CP011073.1_prot_WP_045899350.1_2904	LWTVTTSLLDKEFK	19.06	3	1679.92
lcl|NZ_CP011073.1_prot_WP_045899350.1_2904	LWTVTTSLLDKEFK	16.34	3	1679.92
lcl|NZ_CP011073.1_prot_WP_045899350.1_2904	LWTVTTSLLDKEFK	76.02	3	1679.92
lcl|NZ_CP011073.1_prot_WP_045899350.1_2904	LWTVTTSLLDKEFK	86.38	2	1679.92
lcl|NZ_CP011073.1_prot_WP_045899350.1_2904	LWTVTTSLLDKEFK	34.52	3	1679.92
lcl|NZ_CP011073.1_prot_WP_045899350.1_2904	LWTVTTSLLDKEFK	23.31	2	1679.92
lcl|NZ_CP011073.1_prot_WP_045899350.1_2904	LWTVTTSLLDKEFK	15.36	3	1679.92
lcl|NZ_CP011073.1_prot_WP_045899350.1_2904	LWTVTTSLLDKEFK	67.02	3	1679.92
lcl|NZ_CP011073.1_prot_WP_045899350.1_2904	LWTVTTSLLDKEFK	78.72	3	1679.92
lcl|NZ_CP011073.1_prot_WP_045899350.1_2904	LWTVTTSLLDKEFK	30.45	3	1679.92
lcl|NZ_CP011073.1_prot_WP_045899350.1_2904	LWTVTTSLLDKEFK	83.98	2	1679.92
lcl|NZ_CP011073.1_prot_WP_045899350.1_2904	LWTVTTSLLDKEFK	21.13	3	1679.92
lcl|NZ_CP011073.1_prot_WP_045899350.1_2904	LWTVTTSLLDKEFK	13.84	3	1679.92
lcl|NZ_CP011073.1_prot_WP_045899350.1_2904	LWTVTTSLLDKEFK	23.28	3	1679.92
lcl|NZ_CP011073.1_prot_WP_045899350.1_2904	LWTVTTSLLDKEFK	19.56	3	1679.92
lcl|NZ_CP011073.1_prot_WP_045899350.1_2904	LWTVTTSLLDKEFK	21.27	3	1679.92
lcl|NZ_CP011073.1_prot_WP_045899350.1_2904	LWTVTTSLLDKEFK	31.02	2	1679.92
lcl|NZ_CP011073.1_prot_WP_045899350.1_2904	LWTVTTSLLDKEFK	22.01	3	1679.92
lcl|NZ_CP011073.1_prot_WP_045899350.1_2904	LWTVTTSLLDKEFK	93.62	2	1679.92
lcl|NZ_CP011073.1_prot_WP_045899350.1_2904	LWTVTTSLLDKEFK	27.22	3	1679.92
lcl|NZ_CP011073.1_prot_WP_045899350.1_2904	LWTVTTSLLDKEFK	77.79	2	1679.92
lcl|NZ_CP011073.1_prot_WP_045899350.1_2904	LWTVTTSLLDKEFK	78.72	3	1679.92
lcl|NZ_CP011073.1_prot_WP_045899350.1_2904	LWTVTTSLLDKEFK	68.59	3	1679.93
lcl|NZ_CP011073.1_prot_WP_045899350.1_2904	TGWEIIGDATPGGWDK	13.59	2	1701.79
lcl|NZ_CP011073.1_prot_WP_045899350.1_2904	TGWEIIGDATPGGWDK	31.16	2	1701.79
lcl|NZ_CP011073.1_prot_WP_045899350.1_2904	TGWEIIGDATPGGWDK	102.28	2	1701.79
lcl|NZ_CP011073.1_prot_WP_045899350.1_2904	TGWEIIGDATPGGWDK	91.51	2	1701.8
lcl|NZ_CP011073.1_prot_WP_045899350.1_2904	TGWEIIGDATPGGWDK	44.87	2	1701.8
lcl|NZ_CP011073.1_prot_WP_045899350.1_2904	TGWEIIGDATPGGWDK	108.56	2	1701.8
lcl|NZ_CP011073.1_prot_WP_045899350.1_2904	TGWEIIGDATPGGWDK	51.98	2	1701.8
lcl|NZ_CP011073.1_prot_WP_045899350.1_2904	TGWEIIGDATPGGWDK	16.72	2	1701.8
lcl|NZ_CP011073.1_prot_WP_045899350.1_2904	TGWEIIGDATPGGWDK	41.74	2	1701.8
lcl|NZ_CP011073.1_prot_WP_045899350.1_2904	TGWEIIGDATPGGWDK	28.55	2	1701.8
lcl|NZ_CP011073.1_prot_WP_045899350.1_2904	TGWEIIGDATPGGWDK	43.42	2	1701.8
lcl|NZ_CP011073.1_prot_WP_045899350.1_2904	TGWEIIGDATPGGWDK	104.66	2	1701.8
lcl|NZ_CP011073.1_prot_WP_045899350.1_2904	TGWEIIGDATPGGWDK	49.78	2	1701.8
lcl|NZ_CP011073.1_prot_WP_045899350.1_2904	TGWEIIGDATPGGWDK	44.01	2	1701.8
lcl|NZ_CP011073.1_prot_WP_045899350.1_2904	TGWEIIGDATPGGWDK	56.88	2	1701.8
lcl|NZ_CP011073.1_prot_WP_045899350.1_2904	TGWEIIGDATPGGWDK	26.28	2	1701.8
lcl|NZ_CP011073.1_prot_WP_045899350.1_2904	TGWEIIGDATPGGWDK	28.81	2	1701.8
lcl|NZ_CP011073.1_prot_WP_045899350.1_2904	TGWEIIGDATPGGWDK	25.62	2	1701.8
lcl|NZ_CP011073.1_prot_WP_045899350.1_2904	TGWEIIGDATPGGWDK	70.21	2	1701.8
lcl|NZ_CP011073.1_prot_WP_045899350.1_2904	TGWEIIGDATPGGWDK	54.49	2	1701.8
lcl|NZ_CP011073.1_prot_WP_045899350.1_2904	TGWEIIGDATPGGWDK	38.58	2	1701.8
lcl|NZ_CP011073.1_prot_WP_045899350.1_2904	TGWEIIGDATPGGWDK	108.4	2	1701.8
lcl|NZ_CP011073.1_prot_WP_045899350.1_2904	TGWEIIGDATPGGWDK	69.8	2	1701.8
lcl|NZ_CP011073.1_prot_WP_045899350.1_2904	TGWEIIGDATPGGWDK	66.54	2	1701.8
lcl|NZ_CP011073.1_prot_WP_045899350.1_2904	TGWEIIGDATPGGWDK	70.62	2	1701.8
lcl|NZ_CP011073.1_prot_WP_045899350.1_2904	TGWEIIGDATPGGWDK	53.92	2	1701.8
lcl|NZ_CP011073.1_prot_WP_045899350.1_2904	TGWEIIGDATPGGWDK	38.77	2	1701.81
lcl|NZ_CP011073.1_prot_WP_045899350.1_2904	TGWEIIGDATPGGWDK	40.48	2	1701.81
lcl|NZ_CP011073.1_prot_WP_045899350.1_2904	TGWEIIGDATPGGWDK	104.59	2	1701.81
lcl|NZ_CP011073.1_prot_WP_045899350.1_2904	TGWEIIGDATPGGWDK	66.27	2	1701.81
lcl|NZ_CP011073.1_prot_WP_045899350.1_2904	TGWEIIGDATPGGWDK	60.52	2	1701.81
lcl|NZ_CP011073.1_prot_WP_045899350.1_2904	TGWEIIGDATPGGWDK	44.45	2	1701.81
lcl|NZ_CP011073.1_prot_WP_045899350.1_2904	TGWEIIGDATPGGWDK	101.47	2	1701.81
lcl|NZ_CP011073.1_prot_WP_045899350.1_2904	TGWEIIGDATPGGWDK	20.72	2	1701.81
lcl|NZ_CP011073.1_prot_WP_045899350.1_2904	TGWEIIGDATPGGWDK	24.58	2	1701.81
lcl|NZ_CP011073.1_prot_WP_045899350.1_2904	TGWEIIGDATPGGWDK	53.68	2	1701.81
lcl|NZ_CP011073.1_prot_WP_045899350.1_2904	TGWEIIGDATPGGWDK	39.33	2	1701.81
lcl|NZ_CP011073.1_prot_WP_045899350.1_2904	TGWEIIGDATPGGWDK	60.22	2	1701.81
lcl|NZ_CP011073.1_prot_WP_045899350.1_2904	TGWEIIGDATPGGWDK	77.25	2	1701.81
lcl|NZ_CP011073.1_prot_WP_045899350.1_2904	TGWEIIGDATPGGWDK	66.4	2	1701.81
lcl|NZ_CP011073.1_prot_WP_045899350.1_2904	AVVNYDVTLTNDANAK	14.35	2	1706.84
lcl|NZ_CP011073.1_prot_WP_045899350.1_2904	AVVNYDVTLTNDANAK	36.54	2	1706.84
lcl|NZ_CP011073.1_prot_WP_045899350.1_2904	AVVNYDVTLTNDANAK	28.17	2	1706.84
lcl|NZ_CP011073.1_prot_WP_045899350.1_2904	AVVNYDVTLTNDANAK	20.66	2	1706.84
lcl|NZ_CP011073.1_prot_WP_045899350.1_2904	AVVNYDVTLTNDANAK	13.59	2	1706.84
lcl|NZ_CP011073.1_prot_WP_045899350.1_2904	AVVNYDVTLTNDANAK	22.77	2	1706.84
lcl|NZ_CP011073.1_prot_WP_045899350.1_2904	AVVNYDVTLTNDANAK	26	2	1706.84
lcl|NZ_CP011073.1_prot_WP_045899350.1_2904	AVVNYDVTLTNDANAK	35.21	2	1706.84
lcl|NZ_CP011073.1_prot_WP_045899350.1_2904	AVVNYDVTLTNDANAK	13.71	2	1706.84
lcl|NZ_CP011073.1_prot_WP_045899350.1_2904	AVVNYDVTLTNDANAK	75.45	2	1706.84
lcl|NZ_CP011073.1_prot_WP_045899350.1_2904	AVVNYDVTLTNDANAK	13.97	2	1706.84
lcl|NZ_CP011073.1_prot_WP_045899350.1_2904	AVVNYDVTLTNDANAK	25.16	2	1706.84
lcl|NZ_CP011073.1_prot_WP_045899350.1_2904	AVVNYDVTLTNDANAK	18.71	2	1706.84
lcl|NZ_CP011073.1_prot_WP_045899350.1_2904	AVVNYDVTLTNDANAK	36.59	2	1706.85
lcl|NZ_CP011073.1_prot_WP_045899350.1_2904	AVVNYDVTLTNDANAK	16.1	2	1706.85
lcl|NZ_CP011073.1_prot_WP_045899350.1_2904	AVVNYDVTLTNDANAK	17.66	2	1706.85
lcl|NZ_CP011073.1_prot_WP_045899350.1_2904	AVVNYDVTLTNDANAK	58.08	2	1706.85
lcl|NZ_CP011073.1_prot_WP_045899350.1_2904	AVVNYDVTLTNDANAK	62.68	2	1706.85
lcl|NZ_CP011073.1_prot_WP_045899350.1_2904	AVVNYDVTLTNDANAK	28.8	2	1706.85
lcl|NZ_CP011073.1_prot_WP_045899350.1_2904	AVVNYDVTLTNDANAK	32.01	2	1706.85
lcl|NZ_CP011073.1_prot_WP_045899350.1_2904	AVVNYDVTLTNDANAK	79.29	2	1706.85
lcl|NZ_CP011073.1_prot_WP_045899350.1_2904	AVVNYDVTLTNDANAK	54.93	2	1706.85
lcl|NZ_CP011073.1_prot_WP_045899350.1_2904	AVVNYDVTLTNDANAK	17.08	2	1706.85
lcl|NZ_CP011073.1_prot_WP_045899350.1_2904	AVVNYDVTLTNDANAK	66.67	2	1706.85
lcl|NZ_CP011073.1_prot_WP_045899350.1_2904	AVVNYDVTLTNDANAK	60.81	2	1706.85
lcl|NZ_CP011073.1_prot_WP_045899350.1_2904	AVVNYDVTLTNDANAK	37.6	2	1706.85
lcl|NZ_CP011073.1_prot_WP_045899350.1_2904	AVVNYDVTLTNDANAK	14.56	2	1706.85
lcl|NZ_CP011073.1_prot_WP_045899350.1_2904	AVVNYDVTLTNDANAK	30.33	3	1706.85
lcl|NZ_CP011073.1_prot_WP_045899350.1_2904	AVVNYDVTLTNDANAK	21.21	2	1706.85
lcl|NZ_CP011073.1_prot_WP_045899350.1_2904	AVVNYDVTLTNDANAK	24.14	2	1706.85
lcl|NZ_CP011073.1_prot_WP_045899350.1_2904	AVVNYDVTLTNDANAK	56.64	2	1706.85
lcl|NZ_CP011073.1_prot_WP_045899350.1_2904	AVVNYDVTLTNDANAK	28.21	2	1706.85
lcl|NZ_CP011073.1_prot_WP_045899350.1_2904	AVVNYDVTLTNDANAK	15	2	1706.85
lcl|NZ_CP011073.1_prot_WP_045899350.1_2904	AVVNYDVTLTNDANAK	58.28	2	1706.85
lcl|NZ_CP011073.1_prot_WP_045899350.1_2904	AVVNYDVTLTNDANAK	60.88	2	1706.85
lcl|NZ_CP011073.1_prot_WP_045899350.1_2904	AVVNYDVTLTNDANAK	68.1	2	1706.85
lcl|NZ_CP011073.1_prot_WP_045899350.1_2904	AVVNYDVTLTNDANAK	64.94	2	1706.85
lcl|NZ_CP011073.1_prot_WP_045899350.1_2904	AVVNYDVTLTNDANAK	102.55	2	1706.85
lcl|NZ_CP011073.1_prot_WP_045899350.1_2904	AVVNYDVTLTNDANAK	56.43	2	1706.85
lcl|NZ_CP011073.1_prot_WP_045899350.1_2904	AVVNYDVTLTNDANAK	97.42	2	1706.85
lcl|NZ_CP011073.1_prot_WP_045899350.1_2904	AVVNYDVTLTNDANAK	30.45	2	1706.85
lcl|NZ_CP011073.1_prot_WP_045899350.1_2904	AVVNYDVTLTNDANAK	56.69	2	1706.85
lcl|NZ_CP011073.1_prot_WP_045899350.1_2904	AVVNYDVTLTNDANAK	73.74	2	1706.85
lcl|NZ_CP011073.1_prot_WP_045899350.1_2904	AVVNYDVTLTNDANAK	21.14	2	1706.85
lcl|NZ_CP011073.1_prot_WP_045899350.1_2904	AVVNYDVTLTNDANAK	34.17	2	1706.85
lcl|NZ_CP011073.1_prot_WP_045899350.1_2904	AVVNYDVTLTNDANAK	42.91	2	1706.85
lcl|NZ_CP011073.1_prot_WP_045899350.1_2904	AVVNYDVTLTNDANAK	72.46	2	1706.85
lcl|NZ_CP011073.1_prot_WP_045899350.1_2904	AVVNYDVTLTNDANAK	30.87	2	1706.85
lcl|NZ_CP011073.1_prot_WP_045899350.1_2904	AVVNYDVTLTNDANAK	30.59	2	1706.85
lcl|NZ_CP011073.1_prot_WP_045899350.1_2904	AVVNYDVTLTNDANAK	21.56	2	1706.85
lcl|NZ_CP011073.1_prot_WP_045899350.1_2904	AVVNYDVTLTNDANAK	24.56	3	1706.85
lcl|NZ_CP011073.1_prot_WP_045899350.1_2904	AVVNYDVTLTNDANAK	83.7	2	1706.85
lcl|NZ_CP011073.1_prot_WP_045899350.1_2904	AVVNYDVTLTNDANAK	77.72	2	1706.85
lcl|NZ_CP011073.1_prot_WP_045899350.1_2904	AVVNYDVTLTNDANAK	68.41	2	1706.85
lcl|NZ_CP011073.1_prot_WP_045899350.1_2904	AVVNYDVTLTNDANAK	92.37	2	1706.85
lcl|NZ_CP011073.1_prot_WP_045899350.1_2904	AVVNYDVTLTNDANAK	24.5	2	1706.85
lcl|NZ_CP011073.1_prot_WP_045899350.1_2904	AVVNYDVTLTNDANAK	14.55	2	1706.85
lcl|NZ_CP011073.1_prot_WP_045899350.1_2904	AVVNYDVTLTNDANAK	75.8	2	1706.85
lcl|NZ_CP011073.1_prot_WP_045899350.1_2904	AVVNYDVTLTNDANAK	54.55	2	1706.85
lcl|NZ_CP011073.1_prot_WP_045899350.1_2904	AVVNYDVTLTNDANAK	22.59	2	1706.85
lcl|NZ_CP011073.1_prot_WP_045899350.1_2904	AVVNYDVTLTNDANAK	75.17	2	1706.85
lcl|NZ_CP011073.1_prot_WP_045899350.1_2904	AVVNYDVTLTNDANAK	69.13	2	1706.85
lcl|NZ_CP011073.1_prot_WP_045899350.1_2904	AVVNYDVTLTNDANAK	13.31	2	1706.85
lcl|NZ_CP011073.1_prot_WP_045899350.1_2904	AVVNYDVTLTNDANAK	72.58	2	1706.85
lcl|NZ_CP011073.1_prot_WP_045899350.1_2904	AVVNYDVTLTNDANAK	20.23	2	1706.85
lcl|NZ_CP011073.1_prot_WP_045899350.1_2904	AVVNYDVTLTNDANAK	86.5	2	1706.85
lcl|NZ_CP011073.1_prot_WP_045899350.1_2904	AVVNYDVTLTNDANAK	19.55	2	1706.85
lcl|NZ_CP011073.1_prot_WP_045899350.1_2904	AVVNYDVTLTNDANAK	14.98	3	1706.85
lcl|NZ_CP011073.1_prot_WP_045899350.1_2904	AVVNYDVTLTNDANAK	72.29	2	1706.85
lcl|NZ_CP011073.1_prot_WP_045899350.1_2904	AVVNYDVTLTNDANAK	20.47	2	1706.85
lcl|NZ_CP011073.1_prot_WP_045899350.1_2904	AVVNYDVTLTNDANAK	16.19	2	1706.85
lcl|NZ_CP011073.1_prot_WP_045899350.1_2904	AVVNYDVTLTNDANAK	46.78	2	1706.85
lcl|NZ_CP011073.1_prot_WP_045899350.1_2904	AVVNYDVTLTNDANAK	88.22	2	1706.85
lcl|NZ_CP011073.1_prot_WP_045899350.1_2904	AVVNYDVTLTNDANAK	49.71	2	1706.85
lcl|NZ_CP011073.1_prot_WP_045899350.1_2904	AVVNYDVTLTNDANAK	54.49	2	1706.86
lcl|NZ_CP011073.1_prot_WP_045899350.1_2904	AVVNYDVTLTNDANAK	39.56	2	1706.86
lcl|NZ_CP011073.1_prot_WP_045899350.1_2904	AVVNYDVTLTNDANAK	13.54	2	1706.86
lcl|NZ_CP011073.1_prot_WP_045899350.1_2904	AVVNYDVTLTNDANAK	104.49	2	1706.86
lcl|NZ_CP011073.1_prot_WP_045899350.1_2904	AVVNYDVTLTNDANAK	29.11	3	1706.86
lcl|NZ_CP011073.1_prot_WP_045899350.1_2904	AVVNYDVTLTNDANAK	76.55	2	1706.86
lcl|NZ_CP011073.1_prot_WP_045899350.1_2904	AVVNYDVTLTNDANAK	39.03	2	1706.86
lcl|NZ_CP011073.1_prot_WP_045899350.1_2904	AVVNYDVTLTNDANAK	27.64	2	1706.86
lcl|NZ_CP011073.1_prot_WP_045899350.1_2904	AVVNYDVTLTNDANAK	19.65	2	1706.86
lcl|NZ_CP011073.1_prot_WP_045899350.1_2904	AVVNYDVTLTNDANAK	13.38	2	1706.86
lcl|NZ_CP011073.1_prot_WP_045899350.1_2904	SNNNWDSDNYGAVSGK	34.25	2	1726.72
lcl|NZ_CP011073.1_prot_WP_045899350.1_2904	SNNNWDSDNYGAVSGK	22.95	2	1726.72
lcl|NZ_CP011073.1_prot_WP_045899350.1_2904	SNNNWDSDNYGAVSGK	41.6	2	1726.72
lcl|NZ_CP011073.1_prot_WP_045899350.1_2904	ESELEGELVAGPNNFK	23.46	2	1731.83
lcl|NZ_CP011073.1_prot_WP_045899350.1_2904	ESELEGELVAGPNNFK	19.53	2	1731.83
lcl|NZ_CP011073.1_prot_WP_045899350.1_2904	ESELEGELVAGPNNFK	108.11	2	1731.83
lcl|NZ_CP011073.1_prot_WP_045899350.1_2904	ESELEGELVAGPNNFK	41.51	3	1731.83
lcl|NZ_CP011073.1_prot_WP_045899350.1_2904	ESELEGELVAGPNNFK	31.44	2	1731.83
lcl|NZ_CP011073.1_prot_WP_045899350.1_2904	ESELEGELVAGPNNFK	54.98	2	1731.83
lcl|NZ_CP011073.1_prot_WP_045899350.1_2904	ESELEGELVAGPNNFK	13.47	3	1731.83
lcl|NZ_CP011073.1_prot_WP_045899350.1_2904	ESELEGELVAGPNNFK	105.5	2	1731.83
lcl|NZ_CP011073.1_prot_WP_045899350.1_2904	ESELEGELVAGPNNFK	74.63	2	1731.83
lcl|NZ_CP011073.1_prot_WP_045899350.1_2904	ESELEGELVAGPNNFK	15.48	3	1731.83
lcl|NZ_CP011073.1_prot_WP_045899350.1_2904	ESELEGELVAGPNNFK	29.87	2	1731.83
lcl|NZ_CP011073.1_prot_WP_045899350.1_2904	ESELEGELVAGPNNFK	25.28	2	1731.83
lcl|NZ_CP011073.1_prot_WP_045899350.1_2904	ESELEGELVAGPNNFK	16.38	2	1731.83
lcl|NZ_CP011073.1_prot_WP_045899350.1_2904	ESELEGELVAGPNNFK	38.23	3	1731.84
lcl|NZ_CP011073.1_prot_WP_045899350.1_2904	ESELEGELVAGPNNFK	110.44	2	1731.84
lcl|NZ_CP011073.1_prot_WP_045899350.1_2904	ESELEGELVAGPNNFK	57.86	2	1731.84
lcl|NZ_CP011073.1_prot_WP_045899350.1_2904	ESELEGELVAGPNNFK	22.21	2	1731.84
lcl|NZ_CP011073.1_prot_WP_045899350.1_2904	ESELEGELVAGPNNFK	120.29	2	1731.84
lcl|NZ_CP011073.1_prot_WP_045899350.1_2904	ESELEGELVAGPNNFK	98.21	2	1731.84
lcl|NZ_CP011073.1_prot_WP_045899350.1_2904	ESELEGELVAGPNNFK	18.72	3	1731.84
lcl|NZ_CP011073.1_prot_WP_045899350.1_2904	ESELEGELVAGPNNFK	88.67	2	1731.84
lcl|NZ_CP011073.1_prot_WP_045899350.1_2904	ESELEGELVAGPNNFK	27.9	3	1731.84
lcl|NZ_CP011073.1_prot_WP_045899350.1_2904	ESELEGELVAGPNNFK	22.14	3	1731.84
lcl|NZ_CP011073.1_prot_WP_045899350.1_2904	ESELEGELVAGPNNFK	18.01	3	1731.84
lcl|NZ_CP011073.1_prot_WP_045899350.1_2904	ESELEGELVAGPNNFK	97.52	2	1731.84
lcl|NZ_CP011073.1_prot_WP_045899350.1_2904	ESELEGELVAGPNNFK	92.64	2	1731.84
lcl|NZ_CP011073.1_prot_WP_045899350.1_2904	ESELEGELVAGPNNFK	65.57	2	1731.84
lcl|NZ_CP011073.1_prot_WP_045899350.1_2904	NIGTFVLMPSDGDNIK	63.06	2	1735.84	Oxidation (M)
lcl|NZ_CP011073.1_prot_WP_045899350.1_2904	NIGTFVLMPSDGDNIK	61.16	2	1735.84	Oxidation (M)
lcl|NZ_CP011073.1_prot_WP_045899350.1_2904	NIGTFVLMPSDGDNIK	64.71	2	1735.85	Oxidation (M)
lcl|NZ_CP011073.1_prot_WP_045899350.1_2904	NIGTFVLMPSDGDNIK	43.45	2	1735.85	Oxidation (M)
lcl|NZ_CP011073.1_prot_WP_045899350.1_2904	NIGTFVLMPSDGDNIK	41.9	2	1735.85	Oxidation (M)
lcl|NZ_CP011073.1_prot_WP_045899350.1_2904	NIGTFVLMPSDGDNIK	70.52	2	1735.85	Oxidation (M)
lcl|NZ_CP011073.1_prot_WP_045899350.1_2904	NIGTFVLMPSDGDNIK	53.92	2	1735.85	Oxidation (M)
lcl|NZ_CP011073.1_prot_WP_045899350.1_2904	NIGTFVLMPSDGDNIK	56.38	2	1735.85	Oxidation (M)
lcl|NZ_CP011073.1_prot_WP_045899350.1_2904	NIGTFVLMPSDGDNIK	70.04	2	1735.85	Oxidation (M)
lcl|NZ_CP011073.1_prot_WP_045899350.1_2904	NIGTFVLMPSDGDNIK	50.96	2	1735.85	Oxidation (M)
lcl|NZ_CP011073.1_prot_WP_045899350.1_2904	NIGTFVLMPSDGDNIK	72.3	2	1735.85	Oxidation (M)
lcl|NZ_CP011073.1_prot_WP_045899350.1_2904	NIGTFVLMPSDGDNIK	36.79	2	1735.85	Oxidation (M)
lcl|NZ_CP011073.1_prot_WP_045899350.1_2904	NIGTFVLMPSDGDNIK	55.79	2	1735.85	Oxidation (M)
lcl|NZ_CP011073.1_prot_WP_045899350.1_2904	NIGTFVLMPSDGDNIK	54.26	2	1735.85	Oxidation (M)
lcl|NZ_CP011073.1_prot_WP_045899350.1_2904	AYDMTADPASNSITFK	34.95	2	1746.77	Oxidation (M)
lcl|NZ_CP011073.1_prot_WP_045899350.1_2904	AYDMTADPASNSITFK	41.76	2	1746.78	Oxidation (M)
lcl|NZ_CP011073.1_prot_WP_045899350.1_2904	AYDMTADPASNSITFK	39.45	2	1746.78	Oxidation (M)
lcl|NZ_CP011073.1_prot_WP_045899350.1_2904	AYDMTADPASNSITFK	54.67	3	1746.78	Oxidation (M)
lcl|NZ_CP011073.1_prot_WP_045899350.1_2904	AYDMTADPASNSITFK	117.06	2	1746.78	Oxidation (M)
lcl|NZ_CP011073.1_prot_WP_045899350.1_2904	AYDMTADPASNSITFK	116.91	2	1746.78	Oxidation (M)
lcl|NZ_CP011073.1_prot_WP_045899350.1_2904	AYDMTADPASNSITFK	37.73	2	1746.78	Oxidation (M)
lcl|NZ_CP011073.1_prot_WP_045899350.1_2904	AYDMTADPASNSITFK	43.71	2	1746.78	Oxidation (M)
lcl|NZ_CP011073.1_prot_WP_045899350.1_2904	AYDMTADPASNSITFK	60.95	2	1746.78	Oxidation (M)
lcl|NZ_CP011073.1_prot_WP_045899350.1_2904	AYDMTADPASNSITFK	57.65	2	1746.78	Oxidation (M)
lcl|NZ_CP011073.1_prot_WP_045899350.1_2904	AYDMTADPASNSITFK	72.55	2	1746.78	Oxidation (M)
lcl|NZ_CP011073.1_prot_WP_045899350.1_2904	AYDMTADPASNSITFK	107.83	2	1746.78	Oxidation (M)
lcl|NZ_CP011073.1_prot_WP_045899350.1_2904	AYDMTADPASNSITFK	73.34	2	1746.78	Oxidation (M)
lcl|NZ_CP011073.1_prot_WP_045899350.1_2904	AYDMTADPASNSITFK	73.14	3	1746.78	Oxidation (M)
lcl|NZ_CP011073.1_prot_WP_045899350.1_2904	AYDMTADPASNSITFK	79.73	2	1746.78	Oxidation (M)
lcl|NZ_CP011073.1_prot_WP_045899350.1_2904	AYDMTADPASNSITFK	97.65	2	1746.78	Oxidation (M)
lcl|NZ_CP011073.1_prot_WP_045899350.1_2904	AYDMTADPASNSITFK	51.23	2	1746.78	Oxidation (M)
lcl|NZ_CP011073.1_prot_WP_045899350.1_2904	AYDMTADPASNSITFK	114.79	2	1746.78	Oxidation (M)
lcl|NZ_CP011073.1_prot_WP_045899350.1_2904	AYDMTADPASNSITFK	104.04	2	1746.78	Oxidation (M)
lcl|NZ_CP011073.1_prot_WP_045899350.1_2904	AYDMTADPASNSITFK	57.27	2	1746.78	Oxidation (M)
lcl|NZ_CP011073.1_prot_WP_045899350.1_2904	AYDMTADPASNSITFK	67.59	2	1746.78	Oxidation (M)
lcl|NZ_CP011073.1_prot_WP_045899350.1_2904	AYDMTADPASNSITFK	59.32	2	1746.78	Oxidation (M)
lcl|NZ_CP011073.1_prot_WP_045899350.1_2904	AYDMTADPASNSITFK	99.14	2	1746.78	Oxidation (M)
lcl|NZ_CP011073.1_prot_WP_045899350.1_2904	AYDMTADPASNSITFK	39.25	2	1746.78	Oxidation (M)
lcl|NZ_CP011073.1_prot_WP_045899350.1_2904	AYDMTADPASNSITFK	61.08	2	1746.78	Oxidation (M)
lcl|NZ_CP011073.1_prot_WP_045899350.1_2904	AYDMTADPASNSITFK	105.6	2	1746.78	Oxidation (M)
lcl|NZ_CP011073.1_prot_WP_045899350.1_2904	AYDMTADPASNSITFK	18.58	3	1746.78	Oxidation (M)
lcl|NZ_CP011073.1_prot_WP_045899350.1_2904	AYDMTADPASNSITFK	42.88	2	1746.78	Oxidation (M)
lcl|NZ_CP011073.1_prot_WP_045899350.1_2904	AYDMTADPASNSITFK	73.52	2	1746.78	Oxidation (M)
lcl|NZ_CP011073.1_prot_WP_045899350.1_2904	AYDMTADPASNSITFK	62.29	2	1746.79	Oxidation (M)
lcl|NZ_CP011073.1_prot_WP_045899350.1_2904	AYDMTADPASNSITFK	96.81	2	1746.79	Oxidation (M)
lcl|NZ_CP011073.1_prot_WP_045899350.1_2904	AYDMTADPASNSITFK	62.71	2	1746.79	Oxidation (M)
lcl|NZ_CP011073.1_prot_WP_045899350.1_2904	DFIYTGTFYFDADTK	35.22	2	1802.79
lcl|NZ_CP011073.1_prot_WP_045899350.1_2904	DFIYTGTFYFDADTK	17.71	2	1802.8
lcl|NZ_CP011073.1_prot_WP_045899350.1_2904	DFIYTGTFYFDADTK	21.53	2	1802.8
lcl|NZ_CP011073.1_prot_WP_045899350.1_2904	DFIYTGTFYFDADTK	15.96	2	1802.8
lcl|NZ_CP011073.1_prot_WP_045899350.1_2904	DFIYTGTFYFDADTK	13.46	2	1802.8
lcl|NZ_CP011073.1_prot_WP_045899350.1_2904	DFIYTGTFYFDADTK	20.7	2	1802.8
lcl|NZ_CP011073.1_prot_WP_045899350.1_2904	DFIYTGTFYFDADTK	41	2	1802.8
lcl|NZ_CP011073.1_prot_WP_045899350.1_2904	DFIYTGTFYFDADTK	21.14	2	1802.8
lcl|NZ_CP011073.1_prot_WP_045899350.1_2904	DFIYTGTFYFDADTK	21.83	2	1802.8
lcl|NZ_CP011073.1_prot_WP_045899350.1_2904	DFIYTGTFYFDADTK	15.47	2	1802.8
lcl|NZ_CP011073.1_prot_WP_045899350.1_2904	DFIYTGTFYFDADTK	18.04	2	1802.8
lcl|NZ_CP011073.1_prot_WP_045899350.1_2904	DFIYTGTFYFDADTK	18.75	2	1802.8
lcl|NZ_CP011073.1_prot_WP_045899350.1_2904	DFIYTGTFYFDADTK	19.04	2	1802.8
lcl|NZ_CP011073.1_prot_WP_045899350.1_2904	DFIYTGTFYFDADTK	20.53	2	1802.8
lcl|NZ_CP011073.1_prot_WP_045899350.1_2904	DFIYTGTFYFDADTK	17.53	2	1802.8
lcl|NZ_CP011073.1_prot_WP_045899350.1_2904	DFIYTGTFYFDADTK	18.57	2	1802.8
lcl|NZ_CP011073.1_prot_WP_045899350.1_2904	DFIYTGTFYFDADTK	22.44	2	1802.8
lcl|NZ_CP011073.1_prot_WP_045899350.1_2904	DFIYTGTFYFDADTK	19.62	2	1802.8
lcl|NZ_CP011073.1_prot_WP_045899350.1_2904	DFIYTGTFYFDADTK	21.75	2	1802.8
lcl|NZ_CP011073.1_prot_WP_045899350.1_2904	DFIYTGTFYFDADTK	17.02	2	1802.8
lcl|NZ_CP011073.1_prot_WP_045899350.1_2904	DFIYTGTFYFDADTK	17.25	2	1802.8
lcl|NZ_CP011073.1_prot_WP_045899350.1_2904	DFIYTGTFYFDADTK	26.94	2	1802.8
lcl|NZ_CP011073.1_prot_WP_045899350.1_2904	DFIYTGTFYFDADTK	20.28	2	1802.8
lcl|NZ_CP011073.1_prot_WP_045899350.1_2904	DFIYTGTFYFDADTK	29.4	2	1802.8
lcl|NZ_CP011073.1_prot_WP_045899350.1_2904	DFIYTGTFYFDADTK	30.93	2	1802.8
lcl|NZ_CP011073.1_prot_WP_045899350.1_2904	DFIYTGTFYFDADTK	48.87	2	1802.8
lcl|NZ_CP011073.1_prot_WP_045899350.1_2904	DFIYTGTFYFDADTK	13.24	2	1802.81
lcl|NZ_CP011073.1_prot_WP_045899350.1_2904	DFIYTGTFYFDADTK	16.76	2	1802.81
lcl|NZ_CP011073.1_prot_WP_045899350.1_2904	DFIYTGTFYFDADTK	19.34	2	1802.81
lcl|NZ_CP011073.1_prot_WP_045899350.1_2904	DFIYTGTFYFDADTK	36.41	2	1802.81
lcl|NZ_CP011073.1_prot_WP_045899350.1_2904	DFIYTGTFYFDADTK	23.62	2	1802.81
lcl|NZ_CP011073.1_prot_WP_045899350.1_2904	DFIYTGTFYFDADTK	14.81	2	1802.81
lcl|NZ_CP011073.1_prot_WP_045899350.1_2904	DFIYTGTFYFDADTK	34.36	2	1802.81
lcl|NZ_CP011073.1_prot_WP_045899350.1_2904	DFIYTGTFYFDADTK	13.44	2	1802.81
lcl|NZ_CP011073.1_prot_WP_045899350.1_2904	DFIYTGTFYFDADTK	16.94	2	1802.81
lcl|NZ_CP011073.1_prot_WP_045899350.1_2904	DFIYTGTFYFDADTK	20.1	2	1802.81
lcl|NZ_CP011073.1_prot_WP_045899350.1_2904	DFIYTGTFYFDADTK	17.86	2	1802.81
lcl|NZ_CP011073.1_prot_WP_045899350.1_2904	DFIYTGTFYFDADTK	16.4	2	1802.81
lcl|NZ_CP011073.1_prot_WP_045899350.1_2904	DFIYTGTFYFDADTK	24.23	2	1802.81
lcl|NZ_CP011073.1_prot_WP_045899350.1_2904	DFIYTGTFYFDADTK	16.07	2	1802.81
lcl|NZ_CP011073.1_prot_WP_045899350.1_2904	DFIYTGTFYFDADTK	21.96	2	1802.81
lcl|NZ_CP011073.1_prot_WP_045899350.1_2904	DFIYTGTFYFDADTK	19.36	2	1802.81
lcl|NZ_CP011073.1_prot_WP_045899350.1_2904	DFIYTGTFYFDADTK	21.8	2	1802.81
lcl|NZ_CP011073.1_prot_WP_045899350.1_2904	DFIYTGTFYFDADTK	16.54	2	1802.81
lcl|NZ_CP011073.1_prot_WP_045899350.1_2904	DFIYTGTFYFDADTK	22.61	2	1802.81
lcl|NZ_CP011073.1_prot_WP_045899350.1_2904	DFIYTGTFYFDADTK	17.02	2	1802.81
lcl|NZ_CP011073.1_prot_WP_045899350.1_2904	DFIYTGTFYFDADTK	13.81	2	1802.81
lcl|NZ_CP011073.1_prot_WP_045899350.1_2904	DFIYTGTFYFDADTK	22.82	2	1802.81
lcl|NZ_CP011073.1_prot_WP_045899350.1_2904	DFIYTGTFYFDADTK	15.78	2	1802.81
lcl|NZ_CP011073.1_prot_WP_045899350.1_2904	DFIYTGTFYFDADTK	22.77	2	1802.81
lcl|NZ_CP011073.1_prot_WP_045899350.1_2904	DFIYTGTFYFDADTK	16.93	2	1802.81
lcl|NZ_CP011073.1_prot_WP_045899350.1_2904	DFIYTGTFYFDADTK	13.88	2	1802.81
lcl|NZ_CP011073.1_prot_WP_045899350.1_2904	DFIYTGTFYFDADTK	15.63	2	1802.81
lcl|NZ_CP011073.1_prot_WP_045899350.1_2904	DFIYTGTFYFDADTK	16.5	2	1802.81
lcl|NZ_CP011073.1_prot_WP_045899350.1_2904	DFIYTGTFYFDADTK	27.3	2	1802.81
lcl|NZ_CP011073.1_prot_WP_045899350.1_2904	DFIYTGTFYFDADTK	30.28	2	1802.81
lcl|NZ_CP011073.1_prot_WP_045899350.1_2904	DFIYTGTFYFDADTK	22.25	2	1802.81
lcl|NZ_CP011073.1_prot_WP_045899350.1_2904	DFIYTGTFYFDADTK	15.62	2	1802.81
lcl|NZ_CP011073.1_prot_WP_045899350.1_2904	DFIYTGTFYFDADTK	14.76	2	1802.81
lcl|NZ_CP011073.1_prot_WP_045899350.1_2904	DFIYTGTFYFDADTK	23.07	2	1802.81
lcl|NZ_CP011073.1_prot_WP_045899350.1_2904	DFIYTGTFYFDADTK	19.47	2	1802.81
lcl|NZ_CP011073.1_prot_WP_045899350.1_2904	DFIYTGTFYFDADTK	23.35	2	1802.81
lcl|NZ_CP011073.1_prot_WP_045899350.1_2904	DFIYTGTFYFDADTK	14.02	2	1802.81
lcl|NZ_CP011073.1_prot_WP_045899350.1_2904	DFIYTGTFYFDADTK	20.11	2	1802.81
lcl|NZ_CP011073.1_prot_WP_045899350.1_2904	DFIYTGTFYFDADTK	23.59	2	1802.81
lcl|NZ_CP011073.1_prot_WP_045899350.1_2904	DFIYTGTFYFDADTK	14.15	2	1802.81
lcl|NZ_CP011073.1_prot_WP_045899350.1_2904	DFIYTGTFYFDADTK	13.39	2	1802.81
lcl|NZ_CP011073.1_prot_WP_045899350.1_2904	DFIYTGTFYFDADTK	22.22	2	1802.81
lcl|NZ_CP011073.1_prot_WP_045899350.1_2904	DFIYTGTFYFDADTK	16.94	2	1802.81
lcl|NZ_CP011073.1_prot_WP_045899350.1_2904	DFIYTGTFYFDADTK	46.82	2	1802.81
lcl|NZ_CP011073.1_prot_WP_045899350.1_2904	DFIYTGTFYFDADTK	22.6	2	1802.81
lcl|NZ_CP011073.1_prot_WP_045899350.1_2904	DFIYTGTFYFDADTK	16.9	2	1802.81
lcl|NZ_CP011073.1_prot_WP_045899350.1_2904	DFIYTGTFYFDADTK	18.13	2	1802.81
lcl|NZ_CP011073.1_prot_WP_045899350.1_2904	DFIYTGTFYFDADTK	30.99	2	1802.81
lcl|NZ_CP011073.1_prot_WP_045899350.1_2904	DFIYTGTFYFDADTK	15.49	2	1802.81
lcl|NZ_CP011073.1_prot_WP_045899350.1_2904	DFIYTGTFYFDADTK	16.46	2	1802.81
lcl|NZ_CP011073.1_prot_WP_045899350.1_2904	DFIYTGTFYFDADTK	17.92	2	1802.81
lcl|NZ_CP011073.1_prot_WP_045899350.1_2904	DFIYTGTFYFDADTK	44.47	2	1802.81
lcl|NZ_CP011073.1_prot_WP_045899350.1_2904	DFIYTGTFYFDADTK	20.68	2	1802.81
lcl|NZ_CP011073.1_prot_WP_045899350.1_2904	DFIYTGTFYFDADTK	25.52	2	1802.81
lcl|NZ_CP011073.1_prot_WP_045899350.1_2904	DFIYTGTFYFDADTK	19.96	2	1802.81
lcl|NZ_CP011073.1_prot_WP_045899350.1_2904	DFIYTGTFYFDADTK	17.08	2	1802.81
lcl|NZ_CP011073.1_prot_WP_045899350.1_2904	DFIYTGTFYFDADTK	17.25	2	1802.81
lcl|NZ_CP011073.1_prot_WP_045899350.1_2904	DFIYTGTFYFDADTK	13.17	2	1802.81
lcl|NZ_CP011073.1_prot_WP_045899350.1_2904	DFIYTGTFYFDADTK	26.1	2	1802.81
lcl|NZ_CP011073.1_prot_WP_045899350.1_2904	DFIYTGTFYFDADTK	21.07	2	1802.81
lcl|NZ_CP011073.1_prot_WP_045899350.1_2904	DFIYTGTFYFDADTK	22.21	2	1802.81
lcl|NZ_CP011073.1_prot_WP_045899350.1_2904	DFIYTGTFYFDADTK	19.13	2	1802.81
lcl|NZ_CP011073.1_prot_WP_045899350.1_2904	DFIYTGTFYFDADTK	24.81	2	1802.81
lcl|NZ_CP011073.1_prot_WP_045899350.1_2904	DFIYTGTFYFDADTK	16.92	2	1802.81
lcl|NZ_CP011073.1_prot_WP_045899350.1_2904	DFIYTGTFYFDADTK	14.08	2	1802.81
lcl|NZ_CP011073.1_prot_WP_045899350.1_2904	DFIYTGTFYFDADTK	19.71	2	1802.81
lcl|NZ_CP011073.1_prot_WP_045899350.1_2904	DFIYTGTFYFDADTK	28.07	2	1802.81
lcl|NZ_CP011073.1_prot_WP_045899350.1_2904	DFIYTGTFYFDADTK	13.28	2	1802.81
lcl|NZ_CP011073.1_prot_WP_045899350.1_2904	DFIYTGTFYFDADTK	34.06	2	1802.81
lcl|NZ_CP011073.1_prot_WP_045899350.1_2904	DFIYTGTFYFDADTK	17.94	2	1802.81
lcl|NZ_CP011073.1_prot_WP_045899350.1_2904	DFIYTGTFYFDADTK	15.17	2	1802.81
lcl|NZ_CP011073.1_prot_WP_045899350.1_2904	DFIYTGTFYFDADTK	19.89	2	1802.81
lcl|NZ_CP011073.1_prot_WP_045899350.1_2904	DFIYTGTFYFDADTK	36.35	2	1802.81
lcl|NZ_CP011073.1_prot_WP_045899350.1_2904	DFIYTGTFYFDADTK	18.6	2	1802.81
lcl|NZ_CP011073.1_prot_WP_045899350.1_2904	DFIYTGTFYFDADTK	36.08	2	1802.81
lcl|NZ_CP011073.1_prot_WP_045899350.1_2904	DFIYTGTFYFDADTK	23.59	2	1802.81
lcl|NZ_CP011073.1_prot_WP_045899350.1_2904	DFIYTGTFYFDADTK	23.41	2	1802.81
lcl|NZ_CP011073.1_prot_WP_045899350.1_2904	DFIYTGTFYFDADTK	13.12	2	1802.81
lcl|NZ_CP011073.1_prot_WP_045899350.1_2904	DFIYTGTFYFDADTK	41.1	2	1802.81
lcl|NZ_CP011073.1_prot_WP_045899350.1_2904	DFIYTGTFYFDADTK	13.14	2	1802.81
lcl|NZ_CP011073.1_prot_WP_045899350.1_2904	DFIYTGTFYFDADTK	13.28	2	1802.81
lcl|NZ_CP011073.1_prot_WP_045899350.1_2904	DFIYTGTFYFDADTK	15.68	2	1802.81
lcl|NZ_CP011073.1_prot_WP_045899350.1_2904	DFIYTGTFYFDADTK	19.65	2	1802.81
lcl|NZ_CP011073.1_prot_WP_045899350.1_2904	DFIYTGTFYFDADTK	14.93	2	1802.81
lcl|NZ_CP011073.1_prot_WP_045899350.1_2904	DFIYTGTFYFDADTK	15.71	2	1802.81
lcl|NZ_CP011073.1_prot_WP_045899350.1_2904	DFIYTGTFYFDADTK	18.42	2	1802.81
lcl|NZ_CP011073.1_prot_WP_045899350.1_2904	DFIYTGTFYFDADTK	20.32	2	1802.81
lcl|NZ_CP011073.1_prot_WP_045899350.1_2904	DFIYTGTFYFDADTK	19.57	2	1802.81
lcl|NZ_CP011073.1_prot_WP_045899350.1_2904	DFIYTGTFYFDADTK	15.67	2	1802.81
lcl|NZ_CP011073.1_prot_WP_045899350.1_2904	DFIYTGTFYFDADTK	17.71	2	1802.81
lcl|NZ_CP011073.1_prot_WP_045899350.1_2904	DFIYTGTFYFDADTK	16.09	2	1802.81
lcl|NZ_CP011073.1_prot_WP_045899350.1_2904	DFIYTGTFYFDADTK	15.47	2	1802.81
lcl|NZ_CP011073.1_prot_WP_045899350.1_2904	DFIYTGTFYFDADTK	19.76	2	1802.81
lcl|NZ_CP011073.1_prot_WP_045899350.1_2904	DFIYTGTFYFDADTK	16.88	2	1802.81
lcl|NZ_CP011073.1_prot_WP_045899350.1_2904	DFIYTGTFYFDADTK	22.26	2	1802.81
lcl|NZ_CP011073.1_prot_WP_045899350.1_2904	DFIYTGTFYFDADTK	14.55	2	1802.81
lcl|NZ_CP011073.1_prot_WP_045899350.1_2904	DFIYTGTFYFDADTK	32.85	2	1802.81
lcl|NZ_CP011073.1_prot_WP_045899350.1_2904	DFIYTGTFYFDADTK	20.25	2	1802.81
lcl|NZ_CP011073.1_prot_WP_045899350.1_2904	DFIYTGTFYFDADTK	25.22	2	1802.81
lcl|NZ_CP011073.1_prot_WP_045899350.1_2904	DFIYTGTFYFDADTK	13.61	2	1802.81
lcl|NZ_CP011073.1_prot_WP_045899350.1_2904	DFIYTGTFYFDADTK	17.37	2	1802.81
lcl|NZ_CP011073.1_prot_WP_045899350.1_2904	DFIYTGTFYFDADTK	29.78	2	1802.81
lcl|NZ_CP011073.1_prot_WP_045899350.1_2904	DFIYTGTFYFDADTK	18.07	2	1802.81
lcl|NZ_CP011073.1_prot_WP_045899350.1_2904	DFIYTGTFYFDADTK	22.11	2	1802.81
lcl|NZ_CP011073.1_prot_WP_045899350.1_2904	DFIYTGTFYFDADTK	15.65	2	1802.81
lcl|NZ_CP011073.1_prot_WP_045899350.1_2904	DFIYTGTFYFDADTK	14.89	2	1802.81
lcl|NZ_CP011073.1_prot_WP_045899350.1_2904	DFIYTGTFYFDADTK	15.21	2	1802.81
lcl|NZ_CP011073.1_prot_WP_045899350.1_2904	DFIYTGTFYFDADTK	33.75	2	1802.81
lcl|NZ_CP011073.1_prot_WP_045899350.1_2904	DFIYTGTFYFDADTK	20.6	2	1802.81
lcl|NZ_CP011073.1_prot_WP_045899350.1_2904	DFIYTGTFYFDADTK	27.39	2	1802.81
lcl|NZ_CP011073.1_prot_WP_045899350.1_2904	DFIYTGTFYFDADTK	14.95	2	1802.81
lcl|NZ_CP011073.1_prot_WP_045899350.1_2904	DFIYTGTFYFDADTK	36.45	2	1802.81
lcl|NZ_CP011073.1_prot_WP_045899350.1_2904	DFIYTGTFYFDADTK	31.19	2	1802.82
lcl|NZ_CP011073.1_prot_WP_045899350.1_2904	DFIYTGTFYFDADTK	26.99	2	1802.82
lcl|NZ_CP011073.1_prot_WP_045899350.1_2904	DFIYTGTFYFDADTK	16.09	2	1802.82
lcl|NZ_CP011073.1_prot_WP_045899350.1_2904	DFIYTGTFYFDADTK	13.14	2	1802.82
lcl|NZ_CP011073.1_prot_WP_045899350.1_2904	DFIYTGTFYFDADTK	17.02	2	1802.82
lcl|NZ_CP011073.1_prot_WP_045899350.1_2904	DFIYTGTFYFDADTK	44.19	2	1802.82
lcl|NZ_CP011073.1_prot_WP_045899350.1_2904	DFIYTGTFYFDADTK	24.39	2	1802.82
lcl|NZ_CP011073.1_prot_WP_045899350.1_2904	DFIYTGTFYFDADTK	21.54	2	1802.82
lcl|NZ_CP011073.1_prot_WP_045899350.1_2904	DFIYTGTFYFDADTK	20.24	2	1802.82
lcl|NZ_CP011073.1_prot_WP_045899350.1_2904	DFIYTGTFYFDADTK	17.54	2	1802.82
lcl|NZ_CP011073.1_prot_WP_045899350.1_2904	DFIYTGTFYFDADTK	17.43	2	1802.82
lcl|NZ_CP011073.1_prot_WP_045899350.1_2904	DFIYTGTFYFDADTK	25.76	2	1802.82
lcl|NZ_CP011073.1_prot_WP_045899350.1_2904	DFIYTGTFYFDADTK	17	2	1802.82
lcl|NZ_CP011073.1_prot_WP_045899350.1_2904	DFIYTGTFYFDADTK	20.36	2	1802.82
lcl|NZ_CP011073.1_prot_WP_045899350.1_2904	VGAYPGQTYNFTITLTSK	24.39	2	1959.99
lcl|NZ_CP011073.1_prot_WP_045899350.1_2904	VGAYPGQTYNFTITLTSK	17.72	2	1959.99
lcl|NZ_CP011073.1_prot_WP_045899350.1_2904	VGAYPGQTYNFTITLTSK	24.08	3	1959.99
lcl|NZ_CP011073.1_prot_WP_045899350.1_2904	VGAYPGQTYNFTITLTSK	29.34	2	1959.99
lcl|NZ_CP011073.1_prot_WP_045899350.1_2904	VGAYPGQTYNFTITLTSK	112.62	2	1959.99
lcl|NZ_CP011073.1_prot_WP_045899350.1_2904	VGAYPGQTYNFTITLTSK	79.42	2	1959.99
lcl|NZ_CP011073.1_prot_WP_045899350.1_2904	VGAYPGQTYNFTITLTSK	40.07	2	1959.99
lcl|NZ_CP011073.1_prot_WP_045899350.1_2904	VGAYPGQTYNFTITLTSK	39.36	2	1959.99
lcl|NZ_CP011073.1_prot_WP_045899350.1_2904	VGAYPGQTYNFTITLTSK	18.21	2	1959.99
lcl|NZ_CP011073.1_prot_WP_045899350.1_2904	VGAYPGQTYNFTITLTSK	67.49	2	1959.99
lcl|NZ_CP011073.1_prot_WP_045899350.1_2904	VGAYPGQTYNFTITLTSK	93.29	2	1959.99
lcl|NZ_CP011073.1_prot_WP_045899350.1_2904	VGAYPGQTYNFTITLTSK	107.29	2	1959.99
lcl|NZ_CP011073.1_prot_WP_045899350.1_2904	VGAYPGQTYNFTITLTSK	44.18	2	1959.99
lcl|NZ_CP011073.1_prot_WP_045899350.1_2904	VGAYPGQTYNFTITLTSK	37.72	2	1959.99
lcl|NZ_CP011073.1_prot_WP_045899350.1_2904	VGAYPGQTYNFTITLTSK	29.49	2	1959.99
lcl|NZ_CP011073.1_prot_WP_045899350.1_2904	VGAYPGQTYNFTITLTSK	77.66	2	1959.99
lcl|NZ_CP011073.1_prot_WP_045899350.1_2904	VGAYPGQTYNFTITLTSK	21.42	3	1959.99
lcl|NZ_CP011073.1_prot_WP_045899350.1_2904	VGAYPGQTYNFTITLTSK	14.39	2	1959.99
lcl|NZ_CP011073.1_prot_WP_045899350.1_2904	VGAYPGQTYNFTITLTSK	15.45	3	1959.99
lcl|NZ_CP011073.1_prot_WP_045899350.1_2904	VGAYPGQTYNFTITLTSK	14.09	2	1959.99
lcl|NZ_CP011073.1_prot_WP_045899350.1_2904	VGAYPGQTYNFTITLTSK	63.27	2	1959.99
lcl|NZ_CP011073.1_prot_WP_045899350.1_2904	VGAYPGQTYNFTITLTSK	19.43	3	1960
lcl|NZ_CP011073.1_prot_WP_045899350.1_2904	VGAYPGQTYNFTITLTSK	57.77	2	1960
lcl|NZ_CP011073.1_prot_WP_045899350.1_2904	VGAYPGQTYNFTITLTSK	47.35	2	1960
lcl|NZ_CP011073.1_prot_WP_045899350.1_2904	VGAYPGQTYNFTITLTSK	50.13	2	1960
lcl|NZ_CP011073.1_prot_WP_045899350.1_2904	VGAYPGQTYNFTITLTSK	53.96	3	1960
lcl|NZ_CP011073.1_prot_WP_045899350.1_2904	VGAYPGQTYNFTITLTSK	17.87	2	1960
lcl|NZ_CP011073.1_prot_WP_045899350.1_2904	VGAYPGQTYNFTITLTSK	27.87	3	1960
lcl|NZ_CP011073.1_prot_WP_045899350.1_2904	VGAYPGQTYNFTITLTSK	39.9	3	1960
lcl|NZ_CP011073.1_prot_WP_045899350.1_2904	VGAYPGQTYNFTITLTSK	73.12	2	1960
lcl|NZ_CP011073.1_prot_WP_045899350.1_2904	VGAYPGQTYNFTITLTSK	44.18	2	1960
lcl|NZ_CP011073.1_prot_WP_045899350.1_2904	VGAYPGQTYNFTITLTSK	50.51	2	1960
lcl|NZ_CP011073.1_prot_WP_045899350.1_2904	VGAYPGQTYNFTITLTSK	91.7	2	1960
lcl|NZ_CP011073.1_prot_WP_045899350.1_2904	VGAYPGQTYNFTITLTSK	31.82	3	1960
lcl|NZ_CP011073.1_prot_WP_045899350.1_2904	VGAYPGQTYNFTITLTSK	47.06	2	1960
lcl|NZ_CP011073.1_prot_WP_045899350.1_2904	VGAYPGQTYNFTITLTSK	39.65	2	1960
lcl|NZ_CP011073.1_prot_WP_045899350.1_2904	VGAYPGQTYNFTITLTSK	16.95	2	1960
lcl|NZ_CP011073.1_prot_WP_045899350.1_2904	VGAYPGQTYNFTITLTSK	31.48	2	1960
lcl|NZ_CP011073.1_prot_WP_045899350.1_2904	VGAYPGQTYNFTITLTSK	67.5	2	1960
lcl|NZ_CP011073.1_prot_WP_045899350.1_2904	VGAYPGQTYNFTITLTSK	34.01	2	1960
lcl|NZ_CP011073.1_prot_WP_045899350.1_2904	VGAYPGQTYNFTITLTSK	60.97	2	1960
lcl|NZ_CP011073.1_prot_WP_045899350.1_2904	VGAYPGQTYNFTITLTSK	23.25	2	1960
lcl|NZ_CP011073.1_prot_WP_045899350.1_2904	VGAYPGQTYNFTITLTSK	50.16	2	1960
lcl|NZ_CP011073.1_prot_WP_045899350.1_2904	VGAYPGQTYNFTITLTSK	52.12	3	1960
lcl|NZ_CP011073.1_prot_WP_045899350.1_2904	VGAYPGQTYNFTITLTSK	38.83	2	1960
lcl|NZ_CP011073.1_prot_WP_045899350.1_2904	VGAYPGQTYNFTITLTSK	86.55	2	1960
lcl|NZ_CP011073.1_prot_WP_045899350.1_2904	VGAYPGQTYNFTITLTSK	14.07	2	1960
lcl|NZ_CP011073.1_prot_WP_045899350.1_2904	VGAYPGQTYNFTITLTSK	19.36	2	1960
lcl|NZ_CP011073.1_prot_WP_045899350.1_2904	VGAYPGQTYNFTITLTSK	58.6	2	1960
lcl|NZ_CP011073.1_prot_WP_045899350.1_2904	VGAYPGQTYNFTITLTSK	78.18	2	1960
lcl|NZ_CP011073.1_prot_WP_045899350.1_2904	VGAYPGQTYNFTITLTSK	113.28	2	1960
lcl|NZ_CP011073.1_prot_WP_045899350.1_2904	VGAYPGQTYNFTITLTSK	104.9	2	1960
lcl|NZ_CP011073.1_prot_WP_045899350.1_2904	VGAYPGQTYNFTITLTSK	54.83	2	1960
lcl|NZ_CP011073.1_prot_WP_045899350.1_2904	VGAYPGQTYNFTITLTSK	40.12	2	1960
lcl|NZ_CP011073.1_prot_WP_045899350.1_2904	VGAYPGQTYNFTITLTSK	91.99	2	1960
lcl|NZ_CP011073.1_prot_WP_045899350.1_2904	VGAYPGQTYNFTITLTSK	24.45	2	1960
lcl|NZ_CP011073.1_prot_WP_045899350.1_2904	VGAYPGQTYNFTITLTSK	64.95	3	1960.01
lcl|NZ_CP011073.1_prot_WP_045899350.1_2904	VGAYPGQTYNFTITLTSK	19.26	3	1960.01
lcl|NZ_CP011073.1_prot_WP_045899350.1_2904	DFIYTGTFYFDADTKFK	24.15	3	2077.95
lcl|NZ_CP011073.1_prot_WP_045899350.1_2904	DFIYTGTFYFDADTKFK	15.01	3	2077.96
lcl|NZ_CP011073.1_prot_WP_045899350.1_2904	DFIYTGTFYFDADTKFK	30.61	3	2077.96
lcl|NZ_CP011073.1_prot_WP_045899350.1_2904	DFIYTGTFYFDADTKFK	25.47	3	2077.96
lcl|NZ_CP011073.1_prot_WP_045899350.1_2904	DFIYTGTFYFDADTKFK	27.29	3	2077.96
lcl|NZ_CP011073.1_prot_WP_045899350.1_2904	DFIYTGTFYFDADTKFK	18.48	3	2077.96
lcl|NZ_CP011073.1_prot_WP_045899350.1_2904	DFIYTGTFYFDADTKFK	19.4	3	2077.96
lcl|NZ_CP011073.1_prot_WP_045899350.1_2904	DFIYTGTFYFDADTKFK	13.19	3	2077.96
lcl|NZ_CP011073.1_prot_WP_045899350.1_2904	DFIYTGTFYFDADTKFK	14.19	3	2077.96
lcl|NZ_CP011073.1_prot_WP_045899350.1_2904	DFIYTGTFYFDADTKFK	16.53	3	2077.96
lcl|NZ_CP011073.1_prot_WP_045899350.1_2904	DFIYTGTFYFDADTKFK	14.33	3	2077.96
lcl|NZ_CP011073.1_prot_WP_045899350.1_2904	DFIYTGTFYFDADTKFK	14.37	3	2077.97
lcl|NZ_CP011073.1_prot_WP_045899350.1_2904	DFIYTGTFYFDADTKFK	16.46	3	2077.97
lcl|NZ_CP011073.1_prot_WP_045899350.1_2904	DFIYTGTFYFDADTKFK	21.18	3	2077.97
lcl|NZ_CP011073.1_prot_WP_045899350.1_2904	DFIYTGTFYFDADTKFK	14.35	3	2077.97
lcl|NZ_CP011073.1_prot_WP_045899350.1_2904	DFIYTGTFYFDADTKFK	39.06	3	2077.97
lcl|NZ_CP011073.1_prot_WP_045899350.1_2904	DFIYTGTFYFDADTKFK	23.02	3	2077.97
lcl|NZ_CP011073.1_prot_WP_045899350.1_2904	DFIYTGTFYFDADTKFK	13.85	3	2077.97
lcl|NZ_CP011073.1_prot_WP_045899350.1_2904	DFIYTGTFYFDADTKFK	17.18	3	2077.97
lcl|NZ_CP011073.1_prot_WP_045899350.1_2904	DFIYTGTFYFDADTKFK	30.16	3	2077.97
lcl|NZ_CP011073.1_prot_WP_045899350.1_2904	DFIYTGTFYFDADTKFK	17.13	3	2077.97
lcl|NZ_CP011073.1_prot_WP_045899350.1_2904	DFIYTGTFYFDADTKFK	22.14	3	2077.97
lcl|NZ_CP011073.1_prot_WP_045899350.1_2904	DFIYTGTFYFDADTKFK	34.57	3	2077.97
lcl|NZ_CP011073.1_prot_WP_045899350.1_2904	DFIYTGTFYFDADTKFK	30.31	3	2077.97
lcl|NZ_CP011073.1_prot_WP_045899350.1_2904	DFIYTGTFYFDADTKFK	42.35	3	2077.97
lcl|NZ_CP011073.1_prot_WP_045899350.1_2904	DFIYTGTFYFDADTKFK	26.14	3	2077.97
lcl|NZ_CP011073.1_prot_WP_045899350.1_2904	DFIYTGTFYFDADTKFK	23.88	3	2077.97
lcl|NZ_CP011073.1_prot_WP_045899350.1_2904	DFIYTGTFYFDADTKFK	24.03	3	2077.97
lcl|NZ_CP011073.1_prot_WP_045899350.1_2904	DFIYTGTFYFDADTKFK	34.03	3	2077.97
lcl|NZ_CP011073.1_prot_WP_045899350.1_2904	DFIYTGTFYFDADTKFK	14.68	3	2077.97
lcl|NZ_CP011073.1_prot_WP_045899350.1_2904	DFIYTGTFYFDADTKFK	34.92	3	2077.97
lcl|NZ_CP011073.1_prot_WP_045899350.1_2904	DFIYTGTFYFDADTKFK	15.42	3	2077.97
lcl|NZ_CP011073.1_prot_WP_045899350.1_2904	DFIYTGTFYFDADTKFK	18.48	3	2077.97
lcl|NZ_CP011073.1_prot_WP_045899350.1_2904	DFIYTGTFYFDADTKFK	16.66	3	2077.97
lcl|NZ_CP011073.1_prot_WP_045899350.1_2904	DFIYTGTFYFDADTKFK	19.83	3	2077.97
lcl|NZ_CP011073.1_prot_WP_045899350.1_2904	DFIYTGTFYFDADTKFK	29.56	3	2077.97
lcl|NZ_CP011073.1_prot_WP_045899350.1_2904	DFIYTGTFYFDADTKFK	21.95	3	2077.97
lcl|NZ_CP011073.1_prot_WP_045899350.1_2904	DFIYTGTFYFDADTKFK	19.14	3	2077.97
lcl|NZ_CP011073.1_prot_WP_045899350.1_2904	DFIYTGTFYFDADTKFK	17.24	3	2077.97
lcl|NZ_CP011073.1_prot_WP_045899350.1_2904	DFIYTGTFYFDADTKFK	20.31	3	2077.97
lcl|NZ_CP011073.1_prot_WP_045899350.1_2904	DFIYTGTFYFDADTKFK	21.21	3	2077.97
lcl|NZ_CP011073.1_prot_WP_045899350.1_2904	DFIYTGTFYFDADTKFK	15.95	3	2077.97
lcl|NZ_CP011073.1_prot_WP_045899350.1_2904	DFIYTGTFYFDADTKFK	20.44	3	2077.97
lcl|NZ_CP011073.1_prot_WP_045899350.1_2904	DFIYTGTFYFDADTKFK	22.39	3	2077.97
lcl|NZ_CP011073.1_prot_WP_045899350.1_2904	DFIYTGTFYFDADTKFK	14.73	3	2077.97
lcl|NZ_CP011073.1_prot_WP_045899350.1_2904	DFIYTGTFYFDADTKFK	15.46	3	2077.97
lcl|NZ_CP011073.1_prot_WP_045899350.1_2904	DFIYTGTFYFDADTKFK	20.49	3	2077.97
lcl|NZ_CP011073.1_prot_WP_045899350.1_2904	DFIYTGTFYFDADTKFK	16.07	3	2077.97
lcl|NZ_CP011073.1_prot_WP_045899350.1_2904	DFIYTGTFYFDADTKFK	15.54	3	2077.97
lcl|NZ_CP011073.1_prot_WP_045899350.1_2904	DFIYTGTFYFDADTKFK	36.02	3	2077.97
lcl|NZ_CP011073.1_prot_WP_045899350.1_2904	DFIYTGTFYFDADTKFK	24.37	3	2077.97
lcl|NZ_CP011073.1_prot_WP_045899350.1_2904	DFIYTGTFYFDADTKFK	30.52	3	2077.97
lcl|NZ_CP011073.1_prot_WP_045899350.1_2904	DFIYTGTFYFDADTKFK	34.31	3	2077.97
lcl|NZ_CP011073.1_prot_WP_045899350.1_2904	DFIYTGTFYFDADTKFK	32.86	3	2077.97
lcl|NZ_CP011073.1_prot_WP_045899350.1_2904	DFIYTGTFYFDADTKFK	15.81	3	2077.97
lcl|NZ_CP011073.1_prot_WP_045899350.1_2904	DFIYTGTFYFDADTKFK	28.21	3	2077.97
lcl|NZ_CP011073.1_prot_WP_045899350.1_2904	DFIYTGTFYFDADTKFK	18.42	3	2077.97
lcl|NZ_CP011073.1_prot_WP_045899350.1_2904	DFIYTGTFYFDADTKFK	14.73	3	2077.97
lcl|NZ_CP011073.1_prot_WP_045899350.1_2904	DFIYTGTFYFDADTKFK	34.36	3	2077.97
lcl|NZ_CP011073.1_prot_WP_045899350.1_2904	DFIYTGTFYFDADTKFK	13.44	3	2077.97
lcl|NZ_CP011073.1_prot_WP_045899350.1_2904	DFIYTGTFYFDADTKFK	16.22	3	2077.97
lcl|NZ_CP011073.1_prot_WP_045899350.1_2904	DFIYTGTFYFDADTKFK	23.69	3	2077.97
lcl|NZ_CP011073.1_prot_WP_045899350.1_2904	DFIYTGTFYFDADTKFK	19.59	3	2077.97
lcl|NZ_CP011073.1_prot_WP_045899350.1_2904	DFIYTGTFYFDADTKFK	13.39	3	2077.97
lcl|NZ_CP011073.1_prot_WP_045899350.1_2904	DFIYTGTFYFDADTKFK	13.7	3	2077.97
lcl|NZ_CP011073.1_prot_WP_045899350.1_2904	DFIYTGTFYFDADTKFK	16.73	3	2077.97
lcl|NZ_CP011073.1_prot_WP_045899350.1_2904	DFIYTGTFYFDADTKFK	22.68	3	2077.97
lcl|NZ_CP011073.1_prot_WP_045899350.1_2904	DFIYTGTFYFDADTKFK	14.22	3	2077.97
lcl|NZ_CP011073.1_prot_WP_045899350.1_2904	DFIYTGTFYFDADTKFK	17.07	3	2077.97
lcl|NZ_CP011073.1_prot_WP_045899350.1_2904	DFIYTGTFYFDADTKFK	14.28	3	2077.97
lcl|NZ_CP011073.1_prot_WP_045899350.1_2904	DFIYTGTFYFDADTKFK	25.62	3	2077.97
lcl|NZ_CP011073.1_prot_WP_045899350.1_2904	DFIYTGTFYFDADTKFK	19.15	3	2077.97
lcl|NZ_CP011073.1_prot_WP_045899350.1_2904	DFIYTGTFYFDADTKFK	14.93	3	2077.98
lcl|NZ_CP011073.1_prot_WP_045899350.1_2904	DFIYTGTFYFDADTKFK	20.1	2	2077.98
lcl|NZ_CP011073.1_prot_WP_045899350.1_2904	DFIYTGTFYFDADTKFK	14.93	3	2077.98
lcl|NZ_CP011073.1_prot_WP_045899350.1_2904	DFIYTGTFYFDADTKFK	15.01	3	2077.98
lcl|NZ_CP011073.1_prot_WP_045899350.1_2904	DFIYTGTFYFDADTKFK	15.04	3	2077.98
lcl|NZ_CP011073.1_prot_WP_045899350.1_2904	DFIYTGTFYFDADTKFK	44.07	3	2077.98
lcl|NZ_CP011073.1_prot_WP_045899350.1_2904	DFIYTGTFYFDADTKFK	13.55	3	2077.98
lcl|NZ_CP011073.1_prot_WP_045899350.1_2904	DFIYTGTFYFDADTKFK	14.14	3	2077.98
lcl|NZ_CP011073.1_prot_WP_045899350.1_2904	DFIYTGTFYFDADTKFK	15.81	3	2077.98
lcl|NZ_CP011073.1_prot_WP_045899350.1_2904	DFIYTGTFYFDADTKFK	21	3	2077.98
lcl|NZ_CP011073.1_prot_WP_045899350.1_2904	DFIYTGTFYFDADTKFK	13.36	3	2077.98
lcl|NZ_CP011073.1_prot_WP_045899350.1_2904	DFIYTGTFYFDADTKFK	28.05	3	2077.98
lcl|NZ_CP011073.1_prot_WP_045899350.1_2904	DFIYTGTFYFDADTKFK	19.71	3	2077.98
lcl|NZ_CP011073.1_prot_WP_045899350.1_2904	DFIYTGTFYFDADTKFK	16.4	3	2077.98
lcl|NZ_CP011073.1_prot_WP_045899350.1_2904	DFIYTGTFYFDADTKFK	29.27	3	2077.98
lcl|NZ_CP011073.1_prot_WP_045899350.1_2904	DFIYTGTFYFDADTKFK	24.35	3	2077.98
lcl|NZ_CP011073.1_prot_WP_045899350.1_2904	DFIYTGTFYFDADTKFK	31.35	3	2077.98
lcl|NZ_CP011073.1_prot_WP_045899350.1_2904	DFIYTGTFYFDADTKFK	17.73	3	2077.98
lcl|NZ_CP011073.1_prot_WP_045899350.1_2904	DFIYTGTFYFDADTKFK	15.46	3	2077.98
lcl|NZ_CP011073.1_prot_WP_045899350.1_2904	DFIYTGTFYFDADTKFK	16.88	3	2077.98
lcl|NZ_CP011073.1_prot_WP_045899350.1_2904	DFIYTGTFYFDADTKFK	15.41	3	2077.98
lcl|NZ_CP011073.1_prot_WP_045899350.1_2904	DFIYTGTFYFDADTKFK	20.6	3	2077.98
lcl|NZ_CP011073.1_prot_WP_045899350.1_2904	DFIYTGTFYFDADTKFK	19.24	3	2077.98
lcl|NZ_CP011073.1_prot_WP_045899350.1_2904	DFIYTGTFYFDADTKFK	28.36	3	2077.98
lcl|NZ_CP011073.1_prot_WP_045899350.1_2904	DFIYTGTFYFDADTKFK	20.2	3	2077.99
lcl|NZ_CP011073.1_prot_WP_045899350.1_2904	FWDAGVWIGMMGPISWDEAK	47.81	2	2327.03	2 Oxidation (M)
lcl|NZ_CP011073.1_prot_WP_045899350.1_2904	FWDAGVWIGMMGPISWDEAK	18.41	3	2327.03	2 Oxidation (M)
lcl|NZ_CP011073.1_prot_WP_045899350.1_2904	FWDAGVWIGMMGPISWDEAK	33.2	2	2327.03	2 Oxidation (M)
lcl|NZ_CP011073.1_prot_WP_045899350.1_2904	FWDAGVWIGMMGPISWDEAK	15.23	3	2327.04	2 Oxidation (M)
lcl|NZ_CP011073.1_prot_WP_045899350.1_2904	FWDAGVWIGMMGPISWDEAK	35.78	3	2327.04	2 Oxidation (M)
lcl|NZ_CP011073.1_prot_WP_045899350.1_2904	FWDAGVWIGMMGPISWDEAK	25.01	2	2327.04	2 Oxidation (M)
lcl|NZ_CP011073.1_prot_WP_045899350.1_2904	FWDAGVWIGMMGPISWDEAK	30.62	3	2327.04	2 Oxidation (M)
lcl|NZ_CP011073.1_prot_WP_045899350.1_2904	FWDAGVWIGMMGPISWDEAK	45.93	3	2327.04	2 Oxidation (M)
lcl|NZ_CP011073.1_prot_WP_045899350.1_2904	FWDAGVWIGMMGPISWDEAK	50.28	2	2327.04	2 Oxidation (M)
lcl|NZ_CP011073.1_prot_WP_045899350.1_2904	FWDAGVWIGMMGPISWDEAK	61.11	2	2327.04	2 Oxidation (M)
lcl|NZ_CP011073.1_prot_WP_045899350.1_2904	FWDAGVWIGMMGPISWDEAK	63.81	3	2327.04	2 Oxidation (M)
lcl|NZ_CP011073.1_prot_WP_045899350.1_2904	FWDAGVWIGMMGPISWDEAK	54.9	3	2327.05	2 Oxidation (M)
lcl|NZ_CP011073.1_prot_WP_045899350.1_2904	FWDAGVWIGMMGPISWDEAK	100.24	2	2327.05	2 Oxidation (M)
lcl|NZ_CP011073.1_prot_WP_045899350.1_2904	FWDAGVWIGMMGPISWDEAK	49.59	3	2327.05	2 Oxidation (M)
lcl|NZ_CP011073.1_prot_WP_045899350.1_2904	FWDAGVWIGMMGPISWDEAK	30.7	3	2327.05	2 Oxidation (M)
lcl|NZ_CP011073.1_prot_WP_045899350.1_2904	FWDAGVWIGMMGPISWDEAK	19.55	2	2327.05	2 Oxidation (M)
lcl|NZ_CP011073.1_prot_WP_045899350.1_2904	FWDAGVWIGMMGPISWDEAK	24.18	2	2327.05	2 Oxidation (M)
lcl|NZ_CP011073.1_prot_WP_045899350.1_2904	FWDAGVWIGMMGPISWDEAK	40.23	2	2327.05	2 Oxidation (M)
lcl|NZ_CP011073.1_prot_WP_045899350.1_2904	FWDAGVWIGMMGPISWDEAK	28.54	3	2327.05	2 Oxidation (M)
lcl|NZ_CP011073.1_prot_WP_045899350.1_2904	FWDAGVWIGMMGPISWDEAK	112.22	2	2327.05	2 Oxidation (M)
lcl|NZ_CP011073.1_prot_WP_045899350.1_2904	FKFWDAGVWIGMMGPISWDEAK	32.65	3	2602.2	2 Oxidation (M)
lcl|NZ_CP011073.1_prot_WP_045899350.1_2904	FKFWDAGVWIGMMGPISWDEAK	16.44	3	2602.21	2 Oxidation (M)
lcl|NZ_CP011073.1_prot_WP_045899350.1_2904	FKFWDAGVWIGMMGPISWDEAK	55.5	3	2602.21	2 Oxidation (M)
lcl|NZ_CP011073.1_prot_WP_045899350.1_2904	FKFWDAGVWIGMMGPISWDEAK	15.42	3	2602.21	2 Oxidation (M)
lcl|NZ_CP011073.1_prot_WP_045899350.1_2904	FKFWDAGVWIGMMGPISWDEAK	31.11	3	2602.21	2 Oxidation (M)
lcl|NZ_CP011073.1_prot_WP_045899350.1_2904	FKFWDAGVWIGMMGPISWDEAK	32.27	3	2602.21	2 Oxidation (M)
lcl|NZ_CP011073.1_prot_WP_045899350.1_2904	FKFWDAGVWIGMMGPISWDEAK	24.33	3	2602.21	2 Oxidation (M)
lcl|NZ_CP011073.1_prot_WP_045899350.1_2904	FKFWDAGVWIGMMGPISWDEAK	52.16	3	2602.21	2 Oxidation (M)
lcl|NZ_CP011073.1_prot_WP_045899350.1_2904	FKFWDAGVWIGMMGPISWDEAK	34.65	3	2602.21	2 Oxidation (M)
lcl|NZ_CP011073.1_prot_WP_045899350.1_2904	FKFWDAGVWIGMMGPISWDEAK	13.08	3	2602.21	2 Oxidation (M)
lcl|NZ_CP011073.1_prot_WP_045899350.1_2904	FKFWDAGVWIGMMGPISWDEAK	20.98	3	2602.21	2 Oxidation (M)
lcl|NZ_CP011073.1_prot_WP_045899350.1_2904	FKFWDAGVWIGMMGPISWDEAK	32.81	3	2602.22	2 Oxidation (M)
lcl|NZ_CP011073.1_prot_WP_045899350.1_2904	FKFWDAGVWIGMMGPISWDEAK	16.14	3	2602.22	2 Oxidation (M)
lcl|NZ_CP011073.1_prot_WP_045899350.1_2904	FKFWDAGVWIGMMGPISWDEAK	15.42	3	2602.22	2 Oxidation (M)
lcl|NZ_CP011073.1_prot_WP_045899350.1_2904	NIGTFVLMPSDGDNIKIETAGYYR	55.57	3	2689.3	Oxidation (M)
lcl|NZ_CP011073.1_prot_WP_045899350.1_2904	NIGTFVLMPSDGDNIKIETAGYYR	13.84	3	2689.3	Oxidation (M)
lcl|NZ_CP011073.1_prot_WP_045899350.1_2904	NIGTFVLMPSDGDNIKIETAGYYR	28.66	3	2689.3	Oxidation (M)
lcl|NZ_CP011073.1_prot_WP_045899350.1_2904	NIGTFVLMPSDGDNIKIETAGYYR	59.79	3	2689.31	Oxidation (M)
lcl|NZ_CP011073.1_prot_WP_045899350.1_2904	NIGTFVLMPSDGDNIKIETAGYYR	49.05	3	2689.31	Oxidation (M)
lcl|NZ_CP011073.1_prot_WP_045899350.1_2904	NIGTFVLMPSDGDNIKIETAGYYR	62.82	3	2689.31	Oxidation (M)
lcl|NZ_CP011073.1_prot_WP_045899350.1_2904	NIGTFVLMPSDGDNIKIETAGYYR	40.77	3	2689.31	Oxidation (M)
lcl|NZ_CP011073.1_prot_WP_045899350.1_2904	NIGTFVLMPSDGDNIKIETAGYYR	16.98	3	2689.31	Oxidation (M)
lcl|NZ_CP011073.1_prot_WP_045899350.1_2904	NIGTFVLMPSDGDNIKIETAGYYR	64.1	3	2689.31	Oxidation (M)
lcl|NZ_CP011073.1_prot_WP_045899350.1_2904	NIGTFVLMPSDGDNIKIETAGYYR	65.75	3	2689.31	Oxidation (M)
lcl|NZ_CP011073.1_prot_WP_045899350.1_2904	NIGTFVLMPSDGDNIKIETAGYYR	50.61	3	2689.31	Oxidation (M)
lcl|NZ_CP011073.1_prot_WP_045899350.1_2904	NIGTFVLMPSDGDNIKIETAGYYR	36.56	3	2689.31	Oxidation (M)
lcl|NZ_CP011073.1_prot_WP_045899350.1_2904	NIGTFVLMPSDGDNIKIETAGYYR	16.13	3	2689.31	Oxidation (M)
lcl|NZ_CP011073.1_prot_WP_045899350.1_2904	NIGTFVLMPSDGDNIKIETAGYYR	25.68	3	2689.31	Oxidation (M)
lcl|NZ_CP011073.1_prot_WP_045899350.1_2904	NIGTFVLMPSDGDNIKIETAGYYR	31.86	3	2689.32	Oxidation (M)
lcl|NZ_CP011073.1_prot_WP_045899350.1_2904	NIGTFVLMPSDGDNIKIETAGYYR	36.43	3	2689.32	Oxidation (M)
lcl|NZ_CP011073.1_prot_WP_045899350.1_2904	NIGTFVLMPSDGDNIKIETAGYYR	30.02	3	2689.32	Oxidation (M)
lcl|NZ_CP011073.1_prot_WP_045899350.1_2904	NIGTFVLMPSDGDNIKIETAGYYR	33.37	3	2689.32	Oxidation (M)
lcl|NZ_CP011073.1_prot_WP_045899350.1_2904	NIGTFVLMPSDGDNIKIETAGYYR	53.13	3	2689.32	Oxidation (M)
lcl|NZ_CP011073.1_prot_WP_045899350.1_2904	NIGTFVLMPSDGDNIKIETAGYYR	22.44	3	2689.32	Oxidation (M)
lcl|NZ_CP011073.1_prot_WP_045899350.1_2904	NIGTFVLMPSDGDNIKIETAGYYR	23.6	3	2689.32	Oxidation (M)
lcl|NZ_CP011073.1_prot_WP_045899350.1_2904	NIGTFVLMPSDGDNIKIETAGYYR	46.44	3	2689.32	Oxidation (M)
lcl|NZ_CP011073.1_prot_WP_045899350.1_2904	NIGTFVLMPSDGDNIKIETAGYYR	57.14	3	2689.32	Oxidation (M)
lcl|NZ_CP011073.1_prot_WP_045899350.1_2904	NIGTFVLMPSDGDNIKIETAGYYR	13.15	3	2689.32	Oxidation (M)
lcl|NZ_CP011073.1_prot_WP_045899350.1_2904	NIGTFVLMPSDGDNIKIETAGYYR	18.15	3	2689.33	Oxidation (M)
lcl|NZ_CP011073.1_prot_WP_045899350.1_2904	FRWDGAWTVNLGGSLGALTQDGANMK	13.81	3	2780.35	Oxidation (M)
lcl|NZ_CP011073.1_prot_WP_045899350.1_2904	VDAEGKVEQTEPLVWGVVGDATSGGWDK	17.68	3	2928.41
lcl|NZ_CP011073.1_prot_WP_045899350.1_2904	VDAEGKVEQTEPLVWGVVGDATSGGWDK	24.11	3	2928.41
lcl|NZ_CP011073.1_prot_WP_045899350.1_2904	VDAEGKVEQTEPLVWGVVGDATSGGWDK	17.08	3	2928.42
lcl|NZ_CP011073.1_prot_WP_045899350.1_2904	VDAEGKVEQTEPLVWGVVGDATSGGWDK	48.36	3	2928.42
lcl|NZ_CP011073.1_prot_WP_045899350.1_2904	VDAEGKVEQTEPLVWGVVGDATSGGWDK	34.72	3	2928.42
lcl|NZ_CP011073.1_prot_WP_045899350.1_2904	ASAFEPFSQSDFTFNDENAAAEFPEIK	16.85	3	3008.33
lcl|NZ_CP011073.1_prot_WP_045899350.1_2904	ASAFEPFSQSDFTFNDENAAAEFPEIK	22.81	3	3008.33
lcl|NZ_CP011073.1_prot_WP_045899350.1_2904	ASAFEPFSQSDFTFNDENAAAEFPEIK	44.63	3	3008.33
lcl|NZ_CP011073.1_prot_WP_045899350.1_2904	ASAFEPFSQSDFTFNDENAAAEFPEIK	66.85	3	3008.33
lcl|NZ_CP011073.1_prot_WP_045899350.1_2904	ASAFEPFSQSDFTFNDENAAAEFPEIK	66.83	3	3008.34
lcl|NZ_CP011073.1_prot_WP_045899350.1_2904	ASAFEPFSQSDFTFNDENAAAEFPEIK	102.31	3	3008.34
lcl|NZ_CP011073.1_prot_WP_045899350.1_2904	ASAFEPFSQSDFTFNDENAAAEFPEIK	76.66	3	3008.34
lcl|NZ_CP011073.1_prot_WP_045899350.1_2904	ASAFEPFSQSDFTFNDENAAAEFPEIK	18.92	3	3008.34
lcl|NZ_CP011073.1_prot_WP_045899350.1_2904	ASAFEPFSQSDFTFNDENAAAEFPEIK	51.17	3	3008.34
lcl|NZ_CP011073.1_prot_WP_045899350.1_2904	ASAFEPFSQSDFTFNDENAAAEFPEIK	83.27	3	3008.34
lcl|NZ_CP011073.1_prot_WP_045899350.1_2904	ASAFEPFSQSDFTFNDENAAAEFPEIK	39.12	3	3008.34
lcl|NZ_CP011073.1_prot_WP_045899350.1_2904	ASAFEPFSQSDFTFNDENAAAEFPEIK	78.02	3	3008.34
lcl|NZ_CP011073.1_prot_WP_045899350.1_2904	ASAFEPFSQSDFTFNDENAAAEFPEIK	109.77	3	3008.34
lcl|NZ_CP011073.1_prot_WP_045899350.1_2904	ASAFEPFSQSDFTFNDENAAAEFPEIK	89.45	3	3008.35
lcl|NZ_CP011073.1_prot_WP_045899350.1_2904	ASAFEPFSQSDFTFNDENAAAEFPEIK	105.53	3	3008.35
lcl|NZ_CP011073.1_prot_WP_045899350.1_2904	ASAFEPFSQSDFTFNDENAAAEFPEIK	46.13	3	3008.35
lcl|NZ_CP011073.1_prot_WP_045899350.1_2904	ASAFEPFSQSDFTFNDENAAAEFPEIK	20.6	3	3008.35
lcl|NZ_CP011073.1_prot_WP_045899350.1_2904	ASAFEPFSQSDFTFNDENAAAEFPEIK	87.3	3	3008.35
lcl|NZ_CP011073.1_prot_WP_045899350.1_2904	ASAFEPFSQSDFTFNDENAAAEFPEIK	20.76	3	3008.35
lcl|NZ_CP011073.1_prot_WP_045899350.1_2904	ASAFEPFSQSDFTFNDENAAAEFPEIK	75.04	3	3008.35
lcl|NZ_CP011073.1_prot_WP_045899350.1_2904	ASAFEPFSQSDFTFNDENAAAEFPEIK	130.1	3	3008.35
lcl|NZ_CP011073.1_prot_WP_045899350.1_2904	ASAFEPFSQSDFTFNDENAAAEFPEIK	27.09	3	3008.35
lcl|NZ_CP011073.1_prot_WP_045899350.1_2904	YSYSMVETTIELSSAEMALPGSYQGWDATK	22.33	3	3346.51	2 Oxidation (M)
lcl|NZ_CP011073.1_prot_WP_045899350.1_2904	SNNNWDSDNYGAVSGKESELEGELVAGPNNFK	19.04	4	3440.54
lcl|NZ_CP011073.1_prot_WP_045899350.1_2904	SNNNWDSDNYGAVSGKESELEGELVAGPNNFK	24.58	4	3440.54
lcl|NZ_CP011073.1_prot_WP_045899350.1_2904	SNNNWDSDNYGAVSGKESELEGELVAGPNNFK	26.98	3	3440.54
lcl|NZ_CP011073.1_prot_WP_045899350.1_2904	SNNNWDSDNYGAVSGKESELEGELVAGPNNFK	45.05	3	3440.55
lcl|NZ_CP011073.1_prot_WP_045899350.1_2904	SNNNWDSDNYGAVSGKESELEGELVAGPNNFK	58.52	3	3440.55
lcl|NZ_CP011073.1_prot_WP_045899350.1_2904	VEQTEPLVWGVVGDATSGGWDKDTQMDYDATTR	55.15	4	3642.63	Oxidation (M)
lcl|NZ_CP011073.1_prot_WP_045899350.1_2904	VEQTEPLVWGVVGDATSGGWDKDTQMDYDATTR	20.22	4	3642.63	Oxidation (M)
lcl|NZ_CP011073.1_prot_WP_045899350.1_2904	VEQTEPLVWGVVGDATSGGWDKDTQMDYDATTR	16.25	4	3642.64	Oxidation (M)
lcl|NZ_CP011073.1_prot_WP_045899350.1_2904	VEQTEPLVWGVVGDATSGGWDKDTQMDYDATTR	37.76	3	3642.65	Oxidation (M)
lcl|NZ_CP011073.1_prot_WP_045899350.1_2904	VEQTEPLVWGVVGDATSGGWDKDTQMDYDATTR	14.12	3	3642.65	Oxidation (M)
lcl|NZ_CP011073.1_prot_WP_045899350.1_2904	VEQTEPLVWGVVGDATSGGWDKDTQMDYDATTR	22.48	3	3642.66	Oxidation (M)
lcl|NZ_CP011073.1_prot_WP_045899350.1_2904	VEQTEPLVWGVVGDATSGGWDKDTQMDYDATTR	59	4	3642.66	Oxidation (M)
lcl|NZ_CP011073.1_prot_WP_045899454.1_4077	LTLNYEIIGK	38.77	2	1162.66
lcl|NZ_CP011073.1_prot_WP_045899454.1_4077	LTLNYEIIGK	49.15	2	1162.66
lcl|NZ_CP011073.1_prot_WP_045899454.1_4077	LTLNYEIIGK	16.18	2	1162.66
lcl|NZ_CP011073.1_prot_WP_045899454.1_4077	LTLNYEIIGK	28.2	2	1162.66
lcl|NZ_CP011073.1_prot_WP_045899454.1_4077	LTLNYEIIGK	23.24	2	1162.66
lcl|NZ_CP011073.1_prot_WP_045899454.1_4077	LTLNYEIIGK	27.72	2	1162.66
lcl|NZ_CP011073.1_prot_WP_045899454.1_4077	LTLNYEIIGK	45.6	2	1162.66
lcl|NZ_CP011073.1_prot_WP_045899454.1_4077	LTLNYEIIGK	26.44	2	1162.66
lcl|NZ_CP011073.1_prot_WP_045899454.1_4077	LTLNYEIIGK	34.04	2	1162.66
lcl|NZ_CP011073.1_prot_WP_045899454.1_4077	LTLNYEIIGK	42.02	2	1162.66
lcl|NZ_CP011073.1_prot_WP_045899454.1_4077	LTLNYEIIGK	54.05	2	1162.66
lcl|NZ_CP011073.1_prot_WP_045899454.1_4077	LTLNYEIIGK	35.09	2	1162.66
lcl|NZ_CP011073.1_prot_WP_045899454.1_4077	LTLNYEIIGK	42.58	2	1162.67
lcl|NZ_CP011073.1_prot_WP_045899454.1_4077	NAVVEVTPVLK	20.22	2	1167.69
lcl|NZ_CP011073.1_prot_WP_045899454.1_4077	NAVVEVTPVLK	46.83	2	1167.69
lcl|NZ_CP011073.1_prot_WP_045899454.1_4077	NAVVEVTPVLK	40.18	2	1167.69
lcl|NZ_CP011073.1_prot_WP_045899454.1_4077	NAVVEVTPVLK	27.84	2	1167.69
lcl|NZ_CP011073.1_prot_WP_045899454.1_4077	NAVVEVTPVLK	37.05	2	1167.69
lcl|NZ_CP011073.1_prot_WP_045899454.1_4077	NAVVEVTPVLK	34.84	2	1167.69
lcl|NZ_CP011073.1_prot_WP_045899454.1_4077	NAVVEVTPVLK	63.31	2	1167.69
lcl|NZ_CP011073.1_prot_WP_045899454.1_4077	NAVVEVTPVLK	13.6	2	1167.69
lcl|NZ_CP011073.1_prot_WP_045899454.1_4077	TNSAALAQILAK	19.31	2	1199.69
lcl|NZ_CP011073.1_prot_WP_045899454.1_4077	TNSAALAQILAK	62.52	2	1199.69
lcl|NZ_CP011073.1_prot_WP_045899454.1_4077	TNSAALAQILAK	34.23	2	1199.69
lcl|NZ_CP011073.1_prot_WP_045899454.1_4077	TNSAALAQILAK	34.84	2	1199.69
lcl|NZ_CP011073.1_prot_WP_045899454.1_4077	TNSAALAQILAK	36.21	2	1199.69
lcl|NZ_CP011073.1_prot_WP_045899454.1_4077	TNSAALAQILAK	42.12	2	1199.69
lcl|NZ_CP011073.1_prot_WP_045899454.1_4077	TNSAALAQILAK	77.91	2	1199.69
lcl|NZ_CP011073.1_prot_WP_045899454.1_4077	TNSAALAQILAK	31.74	2	1199.69
lcl|NZ_CP011073.1_prot_WP_045899454.1_4077	TNSAALAQILAK	48.31	2	1199.69
lcl|NZ_CP011073.1_prot_WP_045899454.1_4077	TNSAALAQILAK	67.85	2	1199.69
lcl|NZ_CP011073.1_prot_WP_045899454.1_4077	TNSAALAQILAK	21.12	2	1199.69
lcl|NZ_CP011073.1_prot_WP_045899454.1_4077	TNSAALAQILAK	33.63	2	1199.69
lcl|NZ_CP011073.1_prot_WP_045899454.1_4077	TNSAALAQILAK	40.52	2	1199.69
lcl|NZ_CP011073.1_prot_WP_045899454.1_4077	SELYLEFNAK	35.76	2	1212.6
lcl|NZ_CP011073.1_prot_WP_045899454.1_4077	SELYLEFNAK	26.82	2	1212.6
lcl|NZ_CP011073.1_prot_WP_045899454.1_4077	SELYLEFNAK	23.47	2	1212.6
lcl|NZ_CP011073.1_prot_WP_045899454.1_4077	SELYLEFNAK	28.04	2	1212.6
lcl|NZ_CP011073.1_prot_WP_045899454.1_4077	SELYLEFNAK	22.85	2	1212.6
lcl|NZ_CP011073.1_prot_WP_045899454.1_4077	SELYLEFNAK	21.26	2	1212.6
lcl|NZ_CP011073.1_prot_WP_045899454.1_4077	SELYLEFNAK	13.36	2	1212.6
lcl|NZ_CP011073.1_prot_WP_045899454.1_4077	SELYLEFNAK	32.67	2	1212.6
lcl|NZ_CP011073.1_prot_WP_045899454.1_4077	SELYLEFNAK	21.54	2	1212.6
lcl|NZ_CP011073.1_prot_WP_045899454.1_4077	SELYLEFNAK	33.64	2	1212.6
lcl|NZ_CP011073.1_prot_WP_045899454.1_4077	SELYLEFNAK	24.72	2	1212.61
lcl|NZ_CP011073.1_prot_WP_045899454.1_4077	SELYLEFNAK	29.75	2	1212.61
lcl|NZ_CP011073.1_prot_WP_045899454.1_4077	SELYLEFNAK	33.28	2	1212.61
lcl|NZ_CP011073.1_prot_WP_045899454.1_4077	SELYLEFNAK	27.62	2	1212.61
lcl|NZ_CP011073.1_prot_WP_045899454.1_4077	SELYLEFNAK	21.09	2	1212.61
lcl|NZ_CP011073.1_prot_WP_045899454.1_4077	SELYLEFNAK	15.63	2	1212.61
lcl|NZ_CP011073.1_prot_WP_045899454.1_4077	SELYLEFNAK	22.53	2	1212.61
lcl|NZ_CP011073.1_prot_WP_045899454.1_4077	SELYLEFNAK	21.27	2	1212.61
lcl|NZ_CP011073.1_prot_WP_045899454.1_4077	TLADEILPQLR	28.16	2	1267.71
lcl|NZ_CP011073.1_prot_WP_045899454.1_4077	TLADEILPQLR	53.96	2	1267.71
lcl|NZ_CP011073.1_prot_WP_045899454.1_4077	TLADEILPQLR	34.76	2	1267.71
lcl|NZ_CP011073.1_prot_WP_045899454.1_4077	TLADEILPQLR	21.08	2	1267.71
lcl|NZ_CP011073.1_prot_WP_045899454.1_4077	TLADEILPQLR	20.98	2	1267.71
lcl|NZ_CP011073.1_prot_WP_045899454.1_4077	TLADEILPQLR	25.07	2	1267.71
lcl|NZ_CP011073.1_prot_WP_045899454.1_4077	TLADEILPQLR	42.01	3	1267.72
lcl|NZ_CP011073.1_prot_WP_045899454.1_4077	TLADEILPQLR	24.32	2	1267.72
lcl|NZ_CP011073.1_prot_WP_045899454.1_4077	TLADEILPQLR	21.37	2	1267.72
lcl|NZ_CP011073.1_prot_WP_045899454.1_4077	TLADEILPQLR	44.98	3	1267.72
lcl|NZ_CP011073.1_prot_WP_045899454.1_4077	TLADEILPQLR	71.78	2	1267.72
[truncated: 9,020 more rows]

## Sheet: BacFrag-09
prot_acc	pep_seq	pep_score	pep_exp_z	pep_exp_mr	pep_var_mod
lcl|NZ_CP011073.1_prot_WP_005791792.1_3569	VVLVESVK	22.73	2	871.536
lcl|NZ_CP011073.1_prot_WP_005791792.1_3569	VVLVESVK	15.65	2	871.538
lcl|NZ_CP011073.1_prot_WP_005791792.1_3569	VVLVESVK	46.06	2	871.538
lcl|NZ_CP011073.1_prot_WP_005791792.1_3569	VVLVESVK	25.62	2	871.538
lcl|NZ_CP011073.1_prot_WP_005791792.1_3569	VVLVESVK	23.41	2	871.538
lcl|NZ_CP011073.1_prot_WP_005791792.1_3569	VVLVESVK	29.13	2	871.538
lcl|NZ_CP011073.1_prot_WP_005791792.1_3569	VVLVESVK	51.33	2	871.538
lcl|NZ_CP011073.1_prot_WP_005791792.1_3569	VVLVESVK	51.84	2	871.538
lcl|NZ_CP011073.1_prot_WP_005791792.1_3569	VVLVESVK	22.78	2	871.538
lcl|NZ_CP011073.1_prot_WP_005791792.1_3569	VVLVESVK	42.41	2	871.538
lcl|NZ_CP011073.1_prot_WP_005791792.1_3569	VVLVESVK	25.67	2	871.539
lcl|NZ_CP011073.1_prot_WP_005791792.1_3569	VVLVESVK	17.2	2	871.539
lcl|NZ_CP011073.1_prot_WP_005791792.1_3569	VVLVESVK	22.34	2	871.539
lcl|NZ_CP011073.1_prot_WP_005791792.1_3569	VVLVESVK	46.29	2	871.539
lcl|NZ_CP011073.1_prot_WP_005791792.1_3569	VVLVESVK	21.03	2	871.539
lcl|NZ_CP011073.1_prot_WP_005791792.1_3569	VVLVESVK	36.51	2	871.54
lcl|NZ_CP011073.1_prot_WP_005791792.1_3569	VVLVESVK	49.52	2	871.54
lcl|NZ_CP011073.1_prot_WP_005791792.1_3569	VVLVESVK	27.82	2	871.54
lcl|NZ_CP011073.1_prot_WP_005791792.1_3569	AQAVVNALVK	16.23	2	1011.6
lcl|NZ_CP011073.1_prot_WP_005791792.1_3569	AQAVVNALVK	25.8	2	1011.61
lcl|NZ_CP011073.1_prot_WP_005791792.1_3569	AQAVVNALVK	21.49	2	1011.61
lcl|NZ_CP011073.1_prot_WP_005791792.1_3569	AQAVVNALVK	38.29	2	1011.61
lcl|NZ_CP011073.1_prot_WP_005791792.1_3569	AQAVVNALVK	17.43	2	1011.61
lcl|NZ_CP011073.1_prot_WP_005791792.1_3569	AQAVVNALVK	17.63	2	1011.61
lcl|NZ_CP011073.1_prot_WP_005791792.1_3569	AQAVVNALVK	16.84	2	1011.61
lcl|NZ_CP011073.1_prot_WP_005791792.1_3569	AQAVVNALVK	35.02	2	1011.61
lcl|NZ_CP011073.1_prot_WP_005791792.1_3569	AQAVVNALVK	18.61	2	1011.61
lcl|NZ_CP011073.1_prot_WP_005791792.1_3569	AQAVVNALVK	13.06	2	1011.61
lcl|NZ_CP011073.1_prot_WP_005791792.1_3569	AQAVVNALVK	28.52	2	1011.61
lcl|NZ_CP011073.1_prot_WP_005791792.1_3569	AQAVVNALVK	34.47	2	1011.61
lcl|NZ_CP011073.1_prot_WP_005791792.1_3569	AQAVVNALVK	33.25	2	1011.61
lcl|NZ_CP011073.1_prot_WP_005791792.1_3569	AQAVVNALVK	28	2	1011.61
lcl|NZ_CP011073.1_prot_WP_005791792.1_3569	AQAVVNALVK	32.01	2	1011.61
lcl|NZ_CP011073.1_prot_WP_005791792.1_3569	WFTPGLGLR	15.99	2	1045.56
lcl|NZ_CP011073.1_prot_WP_005791792.1_3569	WFTPGLGLR	17.35	2	1045.57
lcl|NZ_CP011073.1_prot_WP_005791792.1_3569	WFTPGLGLR	28.39	2	1045.57
lcl|NZ_CP011073.1_prot_WP_005791792.1_3569	WFTPGLGLR	17.34	2	1045.57
lcl|NZ_CP011073.1_prot_WP_005791792.1_3569	WFTPGLGLR	14.58	2	1045.57
lcl|NZ_CP011073.1_prot_WP_005791792.1_3569	WFTPGLGLR	13.38	2	1045.57
lcl|NZ_CP011073.1_prot_WP_005791792.1_3569	WFTPGLGLR	23.28	2	1045.57
lcl|NZ_CP011073.1_prot_WP_005791792.1_3569	WFTPGLGLR	13.97	2	1045.57
lcl|NZ_CP011073.1_prot_WP_005791792.1_3569	WFTPGLGLR	17.25	2	1045.57
lcl|NZ_CP011073.1_prot_WP_005791792.1_3569	WFTPGLGLR	15.22	2	1045.57
lcl|NZ_CP011073.1_prot_WP_005791792.1_3569	WFTPGLGLR	20.5	2	1045.57
lcl|NZ_CP011073.1_prot_WP_005791792.1_3569	WFTPGLGLR	15.91	2	1045.57
lcl|NZ_CP011073.1_prot_WP_005791792.1_3569	WFTPGLGLR	18.82	2	1045.57
lcl|NZ_CP011073.1_prot_WP_005791792.1_3569	WFTPGLGLR	24.28	2	1045.57
lcl|NZ_CP011073.1_prot_WP_005791792.1_3569	WFTPGLGLR	15.39	2	1045.57
lcl|NZ_CP011073.1_prot_WP_005791792.1_3569	WFTPGLGLR	31.46	2	1045.57
lcl|NZ_CP011073.1_prot_WP_005791792.1_3569	WFTPGLGLR	18.6	2	1045.57
lcl|NZ_CP011073.1_prot_WP_005791792.1_3569	WFTPGLGLR	15.25	2	1045.57
lcl|NZ_CP011073.1_prot_WP_005791792.1_3569	WFTPGLGLR	26.53	2	1045.57
lcl|NZ_CP011073.1_prot_WP_005791792.1_3569	WFTPGLGLR	17.17	2	1045.57
lcl|NZ_CP011073.1_prot_WP_005791792.1_3569	WFTPGLGLR	17.31	2	1045.57
lcl|NZ_CP011073.1_prot_WP_005791792.1_3569	WFTPGLGLR	30.5	2	1045.57
lcl|NZ_CP011073.1_prot_WP_005791792.1_3569	WFTPGLGLR	17.03	2	1045.57
lcl|NZ_CP011073.1_prot_WP_005791792.1_3569	WFTPGLGLR	18.67	2	1045.57
lcl|NZ_CP011073.1_prot_WP_005791792.1_3569	WFTPGLGLR	15.05	2	1045.57
lcl|NZ_CP011073.1_prot_WP_005791792.1_3569	WFTPGLGLR	17.66	2	1045.57
lcl|NZ_CP011073.1_prot_WP_005791792.1_3569	WFTPGLGLR	16.85	2	1045.57
lcl|NZ_CP011073.1_prot_WP_005791792.1_3569	WFTPGLGLR	18.57	2	1045.57
lcl|NZ_CP011073.1_prot_WP_005791792.1_3569	WFTPGLGLR	23.37	2	1045.57
lcl|NZ_CP011073.1_prot_WP_005791792.1_3569	WFTPGLGLR	28.23	2	1045.57
lcl|NZ_CP011073.1_prot_WP_005791792.1_3569	WFTPGLGLR	30.41	2	1045.58
lcl|NZ_CP011073.1_prot_WP_005791792.1_3569	WFTPGLGLR	16.52	2	1045.58
lcl|NZ_CP011073.1_prot_WP_005791792.1_3569	WFTPGLGLR	16.31	2	1045.58
lcl|NZ_CP011073.1_prot_WP_005791792.1_3569	WFTPGLGLR	16.22	2	1045.58
lcl|NZ_CP011073.1_prot_WP_005791792.1_3569	WFTPGLGLR	28.04	2	1045.58
lcl|NZ_CP011073.1_prot_WP_005791792.1_3569	WFTPGLGLR	24.65	2	1045.58
lcl|NZ_CP011073.1_prot_WP_005791792.1_3569	WFTPGLGLR	31.2	2	1045.58
lcl|NZ_CP011073.1_prot_WP_005791792.1_3569	WFTPGLGLR	21.6	2	1045.58
lcl|NZ_CP011073.1_prot_WP_005791792.1_3569	WFTPGLGLR	24.22	2	1045.58
lcl|NZ_CP011073.1_prot_WP_005791792.1_3569	LKVDAGGGVDK	15.4	2	1057.57
lcl|NZ_CP011073.1_prot_WP_005791792.1_3569	LKVDAGGGVDK	17.73	2	1057.57
lcl|NZ_CP011073.1_prot_WP_005791792.1_3569	LKVDAGGGVDK	23.89	2	1057.57
lcl|NZ_CP011073.1_prot_WP_005791792.1_3569	LKVDAGGGVDK	29.22	2	1057.57
lcl|NZ_CP011073.1_prot_WP_005791792.1_3569	LKVDAGGGVDK	13.46	2	1057.57
lcl|NZ_CP011073.1_prot_WP_005791792.1_3569	LKVDAGGGVDK	16.77	2	1057.57
lcl|NZ_CP011073.1_prot_WP_005791792.1_3569	LKVDAGGGVDK	16.68	2	1057.57
lcl|NZ_CP011073.1_prot_WP_005791792.1_3569	LKVDAGGGVDK	43.38	2	1057.57
lcl|NZ_CP011073.1_prot_WP_005791792.1_3569	LKVDAGGGVDK	20.33	2	1057.57
lcl|NZ_CP011073.1_prot_WP_005791792.1_3569	LKVDAGGGVDK	23.45	2	1057.57
lcl|NZ_CP011073.1_prot_WP_005791792.1_3569	LKVDAGGGVDK	33.34	2	1057.57
lcl|NZ_CP011073.1_prot_WP_005791792.1_3569	LKVDAGGGVDK	18.18	2	1057.57
lcl|NZ_CP011073.1_prot_WP_005791792.1_3569	LKVDAGGGVDK	24.42	2	1057.57
lcl|NZ_CP011073.1_prot_WP_005791792.1_3569	LKVDAGGGVDK	15.02	2	1057.57
lcl|NZ_CP011073.1_prot_WP_005791792.1_3569	LKVDAGGGVDK	30.63	2	1057.57
lcl|NZ_CP011073.1_prot_WP_005791792.1_3569	LKVDAGGGVDK	35.43	2	1057.57
lcl|NZ_CP011073.1_prot_WP_005791792.1_3569	LKVDAGGGVDK	26.7	2	1057.57
lcl|NZ_CP011073.1_prot_WP_005791792.1_3569	LKVDAGGGVDK	25.98	2	1057.57
lcl|NZ_CP011073.1_prot_WP_005791792.1_3569	LKVDAGGGVDK	36.76	2	1057.57
lcl|NZ_CP011073.1_prot_WP_005791792.1_3569	LKVDAGGGVDK	24.44	2	1057.57
lcl|NZ_CP011073.1_prot_WP_005791792.1_3569	LKVDAGGGVDK	19.48	2	1057.57
lcl|NZ_CP011073.1_prot_WP_005791792.1_3569	LKVDAGGGVDK	27.06	2	1057.57
lcl|NZ_CP011073.1_prot_WP_005791792.1_3569	LKVDAGGGVDK	32.71	2	1057.57
lcl|NZ_CP011073.1_prot_WP_005791792.1_3569	LKVDAGGGVDK	23.84	2	1057.57
lcl|NZ_CP011073.1_prot_WP_005791792.1_3569	LKVDAGGGVDK	23.48	2	1057.57
lcl|NZ_CP011073.1_prot_WP_005791792.1_3569	LKVDAGGGVDK	39.55	2	1057.57
lcl|NZ_CP011073.1_prot_WP_005791792.1_3569	LKVDAGGGVDK	19.53	2	1057.57
lcl|NZ_CP011073.1_prot_WP_005791792.1_3569	LKVDAGGGVDK	14.91	2	1057.57
lcl|NZ_CP011073.1_prot_WP_005791792.1_3569	LKVDAGGGVDK	19.77	2	1057.57
lcl|NZ_CP011073.1_prot_WP_005791792.1_3569	LKVDAGGGVDK	17	2	1057.57
lcl|NZ_CP011073.1_prot_WP_005791792.1_3569	LKVDAGGGVDK	30.85	2	1057.57
lcl|NZ_CP011073.1_prot_WP_005791792.1_3569	LKVDAGGGVDK	13.85	2	1057.57
lcl|NZ_CP011073.1_prot_WP_005791792.1_3569	LKVDAGGGVDK	14.51	2	1057.57
lcl|NZ_CP011073.1_prot_WP_005791792.1_3569	LKVDAGGGVDK	34.5	2	1057.58
lcl|NZ_CP011073.1_prot_WP_005791792.1_3569	LKVDAGGGVDK	25.95	2	1057.58
lcl|NZ_CP011073.1_prot_WP_005791792.1_3569	LKVDAGGGVDK	33.13	2	1057.58
lcl|NZ_CP011073.1_prot_WP_005791792.1_3569	LKVDAGGGVDK	45.14	2	1057.58
lcl|NZ_CP011073.1_prot_WP_005791792.1_3569	LKVDAGGGVDK	27.02	2	1057.58
lcl|NZ_CP011073.1_prot_WP_005791792.1_3569	LKVDAGGGVDK	19.08	2	1057.58
lcl|NZ_CP011073.1_prot_WP_005791792.1_3569	LKVDAGGGVDK	16.02	2	1057.58
lcl|NZ_CP011073.1_prot_WP_005791792.1_3569	LKVDAGGGVDK	19.04	2	1057.58
lcl|NZ_CP011073.1_prot_WP_005791792.1_3569	LKVDAGGGVDK	33.12	2	1057.58
lcl|NZ_CP011073.1_prot_WP_005791792.1_3569	LKVDAGGGVDK	23.07	2	1057.58
lcl|NZ_CP011073.1_prot_WP_005791792.1_3569	LKVDAGGGVDK	21.16	2	1057.58
lcl|NZ_CP011073.1_prot_WP_005791792.1_3569	LKVDAGGGVDK	32.13	2	1057.58
lcl|NZ_CP011073.1_prot_WP_005791792.1_3569	LKVDAGGGVDK	23.87	2	1057.58
lcl|NZ_CP011073.1_prot_WP_005791792.1_3569	LKVDAGGGVDK	16.45	2	1057.58
lcl|NZ_CP011073.1_prot_WP_005791792.1_3569	LKVDAGGGVDK	67.78	2	1057.58
lcl|NZ_CP011073.1_prot_WP_005791792.1_3569	LKVDAGGGVDK	38.29	2	1057.58
lcl|NZ_CP011073.1_prot_WP_005791792.1_3569	LKVDAGGGVDK	24.13	2	1057.58
lcl|NZ_CP011073.1_prot_WP_005791792.1_3569	LKVDAGGGVDK	17.5	2	1057.58
lcl|NZ_CP011073.1_prot_WP_005791792.1_3569	LKVDAGGGVDK	34.12	2	1057.58
lcl|NZ_CP011073.1_prot_WP_005791792.1_3569	LKVDAGGGVDK	23.6	2	1057.58
lcl|NZ_CP011073.1_prot_WP_005791792.1_3569	LKVDAGGGVDK	34.36	2	1057.58
lcl|NZ_CP011073.1_prot_WP_005791792.1_3569	LKVDAGGGVDK	40.76	2	1057.58
lcl|NZ_CP011073.1_prot_WP_005791792.1_3569	LKVDAGGGVDK	21.01	2	1057.58
lcl|NZ_CP011073.1_prot_WP_005791792.1_3569	LKVDAGGGVDK	14.09	2	1057.58
lcl|NZ_CP011073.1_prot_WP_005791792.1_3569	LKVDAGGGVDK	28.97	2	1057.58
lcl|NZ_CP011073.1_prot_WP_005791792.1_3569	LKVDAGGGVDK	23.3	2	1057.58
lcl|NZ_CP011073.1_prot_WP_005791792.1_3569	LKVDAGGGVDK	26.94	2	1057.58
lcl|NZ_CP011073.1_prot_WP_005791792.1_3569	LKVDAGGGVDK	26	2	1057.58
lcl|NZ_CP011073.1_prot_WP_005791792.1_3569	LKVDAGGGVDK	29.89	2	1057.58
lcl|NZ_CP011073.1_prot_WP_005791792.1_3569	LKVDAGGGVDK	15.21	2	1057.58
lcl|NZ_CP011073.1_prot_WP_005791792.1_3569	LKVDAGGGVDK	26.8	2	1057.58
lcl|NZ_CP011073.1_prot_WP_005791792.1_3569	LKVDAGGGVDK	21.53	2	1057.58
lcl|NZ_CP011073.1_prot_WP_005791792.1_3569	LKVDAGGGVDK	18.6	2	1057.58
lcl|NZ_CP011073.1_prot_WP_005791792.1_3569	LKVDAGGGVDK	26.67	2	1057.58
lcl|NZ_CP011073.1_prot_WP_005791792.1_3569	LKVDAGGGVDK	26.42	2	1057.58
lcl|NZ_CP011073.1_prot_WP_005791792.1_3569	LKVDAGGGVDK	26.38	2	1057.58
lcl|NZ_CP011073.1_prot_WP_005791792.1_3569	LKVDAGGGVDK	25.51	2	1057.58
lcl|NZ_CP011073.1_prot_WP_005791792.1_3569	LKVDAGGGVDK	22.01	2	1057.58
lcl|NZ_CP011073.1_prot_WP_005791792.1_3569	LKVDAGGGVDK	22.84	2	1057.58
lcl|NZ_CP011073.1_prot_WP_005791792.1_3569	LKVDAGGGVDK	32.49	2	1057.58
lcl|NZ_CP011073.1_prot_WP_005791792.1_3569	LKVDAGGGVDK	16.73	2	1057.58
lcl|NZ_CP011073.1_prot_WP_005791792.1_3569	LKVDAGGGVDK	24.53	2	1057.58
lcl|NZ_CP011073.1_prot_WP_005791792.1_3569	LKVDAGGGVDK	22.38	2	1057.58
lcl|NZ_CP011073.1_prot_WP_005791792.1_3569	LKVDAGGGVDK	13.68	2	1057.58
lcl|NZ_CP011073.1_prot_WP_005791792.1_3569	LKVDAGGGVDK	17.86	2	1057.58
lcl|NZ_CP011073.1_prot_WP_005791792.1_3569	LKVDAGGGVDK	17.04	2	1057.58
lcl|NZ_CP011073.1_prot_WP_005791792.1_3569	LKVDAGGGVDK	35.72	2	1057.58
lcl|NZ_CP011073.1_prot_WP_005791792.1_3569	LKVDAGGGVDK	32.61	2	1057.58
lcl|NZ_CP011073.1_prot_WP_005791792.1_3569	LKVDAGGGVDK	16.01	2	1057.58
lcl|NZ_CP011073.1_prot_WP_005791792.1_3569	LKVDAGGGVDK	20.51	2	1057.58
lcl|NZ_CP011073.1_prot_WP_005791792.1_3569	LKVDAGGGVDK	40.06	2	1057.58
lcl|NZ_CP011073.1_prot_WP_005791792.1_3569	LKVDAGGGVDK	41.83	2	1057.58
lcl|NZ_CP011073.1_prot_WP_005791792.1_3569	LKVDAGGGVDK	14.26	2	1057.58
lcl|NZ_CP011073.1_prot_WP_005791792.1_3569	LKVDAGGGVDK	22.91	2	1057.58
lcl|NZ_CP011073.1_prot_WP_005791792.1_3569	LKVDAGGGVDK	26.98	2	1057.58
lcl|NZ_CP011073.1_prot_WP_005791792.1_3569	LKVDAGGGVDK	17.43	2	1057.58
lcl|NZ_CP011073.1_prot_WP_005791792.1_3569	LKVDAGGGVDK	36.23	2	1057.58
lcl|NZ_CP011073.1_prot_WP_005791792.1_3569	LKVDAGGGVDK	18.84	2	1057.58
lcl|NZ_CP011073.1_prot_WP_005791792.1_3569	LKVDAGGGVDK	36.19	2	1057.58
lcl|NZ_CP011073.1_prot_WP_005791792.1_3569	LKVDAGGGVDK	37.35	2	1057.58
lcl|NZ_CP011073.1_prot_WP_005791792.1_3569	LKVDAGGGVDK	22.82	2	1057.58
lcl|NZ_CP011073.1_prot_WP_005791792.1_3569	LKVDAGGGVDK	18.61	2	1057.58
lcl|NZ_CP011073.1_prot_WP_005791792.1_3569	LKVDAGGGVDK	14.02	2	1057.58
lcl|NZ_CP011073.1_prot_WP_005791792.1_3569	LKVDAGGGVDK	32.98	2	1057.58
lcl|NZ_CP011073.1_prot_WP_005791792.1_3569	LKVDAGGGVDK	48.53	2	1057.58
lcl|NZ_CP011073.1_prot_WP_005791792.1_3569	LKVDAGGGVDK	40.69	2	1057.58
lcl|NZ_CP011073.1_prot_WP_005791792.1_3569	LKVDAGGGVDK	17.41	2	1057.58
lcl|NZ_CP011073.1_prot_WP_005791792.1_3569	LKVDAGGGVDK	28.31	2	1057.58
lcl|NZ_CP011073.1_prot_WP_005791792.1_3569	LKVDAGGGVDK	50.05	2	1057.58
lcl|NZ_CP011073.1_prot_WP_005791792.1_3569	LKVDAGGGVDK	19.38	2	1057.58
lcl|NZ_CP011073.1_prot_WP_005791792.1_3569	LKVDAGGGVDK	32.91	2	1057.58
lcl|NZ_CP011073.1_prot_WP_005791792.1_3569	LKVDAGGGVDK	22.18	2	1057.58
lcl|NZ_CP011073.1_prot_WP_005791792.1_3569	LKVDAGGGVDK	18.98	2	1057.58
lcl|NZ_CP011073.1_prot_WP_005791792.1_3569	LKVDAGGGVDK	13.96	2	1057.58
lcl|NZ_CP011073.1_prot_WP_005791792.1_3569	LKVDAGGGVDK	23.12	2	1057.58
lcl|NZ_CP011073.1_prot_WP_005791792.1_3569	LKVDAGGGVDK	16.1	2	1057.58
lcl|NZ_CP011073.1_prot_WP_005791792.1_3569	LKVDAGGGVDK	22.49	2	1057.59
lcl|NZ_CP011073.1_prot_WP_005791792.1_3569	ISPTLNVAVGK	26.05	2	1097.64
lcl|NZ_CP011073.1_prot_WP_005791792.1_3569	ISPTLNVAVGK	19.22	2	1097.64
lcl|NZ_CP011073.1_prot_WP_005791792.1_3569	ISPTLNVAVGK	21.32	2	1097.64
lcl|NZ_CP011073.1_prot_WP_005791792.1_3569	ISPTLNVAVGK	46.76	2	1097.64
lcl|NZ_CP011073.1_prot_WP_005791792.1_3569	ISPTLNVAVGK	31.29	2	1097.64
lcl|NZ_CP011073.1_prot_WP_005791792.1_3569	ISPTLNVAVGK	50.7	2	1097.64
lcl|NZ_CP011073.1_prot_WP_005791792.1_3569	ISPTLNVAVGK	57	2	1097.64
lcl|NZ_CP011073.1_prot_WP_005791792.1_3569	ISPTLNVAVGK	13.86	2	1097.65
lcl|NZ_CP011073.1_prot_WP_005791792.1_3569	ISPTLNVAVGK	31.49	2	1097.65
lcl|NZ_CP011073.1_prot_WP_005791792.1_3569	ISPTLNVAVGK	21.39	2	1097.65
lcl|NZ_CP011073.1_prot_WP_005791792.1_3569	ISPTLNVAVGK	20.53	2	1097.65
lcl|NZ_CP011073.1_prot_WP_005791792.1_3569	ISPTLNVAVGK	57.58	2	1097.65
lcl|NZ_CP011073.1_prot_WP_005791792.1_3569	ISPTLNVAVGK	17.95	2	1097.65
lcl|NZ_CP011073.1_prot_WP_005791792.1_3569	ISPTLNVAVGK	36.31	2	1097.65
lcl|NZ_CP011073.1_prot_WP_005791792.1_3569	ISPTLNVAVGK	40.82	2	1097.65
lcl|NZ_CP011073.1_prot_WP_005791792.1_3569	ISPTLNVAVGK	45.12	2	1097.65
lcl|NZ_CP011073.1_prot_WP_005791792.1_3569	ISPTLNVAVGK	49.94	2	1097.65
lcl|NZ_CP011073.1_prot_WP_005791792.1_3569	ISPTLNVAVGK	21.56	2	1097.65
lcl|NZ_CP011073.1_prot_WP_005791792.1_3569	ISPTLNVAVGK	57.23	2	1097.65
lcl|NZ_CP011073.1_prot_WP_005791792.1_3569	ISPTLNVAVGK	45.48	2	1097.65
lcl|NZ_CP011073.1_prot_WP_005791792.1_3569	AQAVVNALVKK	31.47	2	1139.7
lcl|NZ_CP011073.1_prot_WP_005791792.1_3569	AQAVVNALVKK	49.85	2	1139.7
lcl|NZ_CP011073.1_prot_WP_005791792.1_3569	AQAVVNALVKK	33.15	2	1139.7
lcl|NZ_CP011073.1_prot_WP_005791792.1_3569	AQAVVNALVKK	58.11	2	1139.7
lcl|NZ_CP011073.1_prot_WP_005791792.1_3569	AQAVVNALVKK	47.9	2	1139.7
lcl|NZ_CP011073.1_prot_WP_005791792.1_3569	AQAVVNALVKK	49.16	2	1139.7
lcl|NZ_CP011073.1_prot_WP_005791792.1_3569	AQAVVNALVKK	17.06	2	1139.7
lcl|NZ_CP011073.1_prot_WP_005791792.1_3569	AQAVVNALVKK	48.38	2	1139.7
lcl|NZ_CP011073.1_prot_WP_005791792.1_3569	AQAVVNALVKK	18.22	2	1139.7
lcl|NZ_CP011073.1_prot_WP_005791792.1_3569	AQAVVNALVKK	37.51	2	1139.7
lcl|NZ_CP011073.1_prot_WP_005791792.1_3569	AQAVVNALVKK	47.55	2	1139.7
lcl|NZ_CP011073.1_prot_WP_005791792.1_3569	AQAVVNALVKK	26.41	2	1139.7
lcl|NZ_CP011073.1_prot_WP_005791792.1_3569	AQAVVNALVKK	27.89	2	1139.7
lcl|NZ_CP011073.1_prot_WP_005791792.1_3569	AQAVVNALVKK	40.69	2	1139.7
lcl|NZ_CP011073.1_prot_WP_005791792.1_3569	AQAVVNALVKK	40.76	2	1139.7
lcl|NZ_CP011073.1_prot_WP_005791792.1_3569	AQAVVNALVKK	45.99	2	1139.7
lcl|NZ_CP011073.1_prot_WP_005791792.1_3569	AQAVVNALVKK	51.62	2	1139.7
lcl|NZ_CP011073.1_prot_WP_005791792.1_3569	AQAVVNALVKK	33.4	2	1139.7
lcl|NZ_CP011073.1_prot_WP_005791792.1_3569	AQAVVNALVKK	18.96	2	1139.7
lcl|NZ_CP011073.1_prot_WP_005791792.1_3569	AQAVVNALVKK	52.04	2	1139.7
lcl|NZ_CP011073.1_prot_WP_005791792.1_3569	AQAVVNALVKK	34.33	2	1139.7
lcl|NZ_CP011073.1_prot_WP_005791792.1_3569	AQAVVNALVKK	52.98	2	1139.7
lcl|NZ_CP011073.1_prot_WP_005791792.1_3569	AQAVVNALVKK	37.5	2	1139.7
lcl|NZ_CP011073.1_prot_WP_005791792.1_3569	AQAVVNALVKK	32.17	2	1139.71
lcl|NZ_CP011073.1_prot_WP_005791792.1_3569	AQAVVNALVKK	24.47	2	1139.71
lcl|NZ_CP011073.1_prot_WP_005791792.1_3569	AQAVVNALVKK	20.73	2	1139.71
lcl|NZ_CP011073.1_prot_WP_005791792.1_3569	AQAVVNALVKK	61.91	2	1139.71
lcl|NZ_CP011073.1_prot_WP_005791792.1_3569	RAQAVVNALVK	15.45	2	1167.7
lcl|NZ_CP011073.1_prot_WP_005791792.1_3569	RAQAVVNALVK	28.9	2	1167.71
lcl|NZ_CP011073.1_prot_WP_005791792.1_3569	RAQAVVNALVK	18.41	2	1167.71
lcl|NZ_CP011073.1_prot_WP_005791792.1_3569	RAQAVVNALVK	13.24	2	1167.71
lcl|NZ_CP011073.1_prot_WP_005791792.1_3569	RAQAVVNALVK	37.86	2	1167.71
lcl|NZ_CP011073.1_prot_WP_005791792.1_3569	RAQAVVNALVK	51.15	2	1167.71
lcl|NZ_CP011073.1_prot_WP_005791792.1_3569	GFAGSETADFVK	44.4	2	1227.58
lcl|NZ_CP011073.1_prot_WP_005791792.1_3569	GFAGSETADFVK	37.84	2	1227.58
lcl|NZ_CP011073.1_prot_WP_005791792.1_3569	GFAGSETADFVK	36.11	2	1227.58
lcl|NZ_CP011073.1_prot_WP_005791792.1_3569	GFAGSETADFVK	48.24	2	1227.58
lcl|NZ_CP011073.1_prot_WP_005791792.1_3569	GFAGSETADFVK	30.29	2	1227.58
lcl|NZ_CP011073.1_prot_WP_005791792.1_3569	GFAGSETADFVK	21.38	2	1227.58
lcl|NZ_CP011073.1_prot_WP_005791792.1_3569	GFAGSETADFVK	26.37	2	1227.58
lcl|NZ_CP011073.1_prot_WP_005791792.1_3569	GFAGSETADFVK	35.4	2	1227.58
lcl|NZ_CP011073.1_prot_WP_005791792.1_3569	GFAGSETADFVK	60.72	2	1227.58
lcl|NZ_CP011073.1_prot_WP_005791792.1_3569	GFAGSETADFVK	70.3	2	1227.58
lcl|NZ_CP011073.1_prot_WP_005791792.1_3569	GFAGSETADFVK	34.8	2	1227.58
lcl|NZ_CP011073.1_prot_WP_005791792.1_3569	GFAGSETADFVK	27.9	2	1227.58
lcl|NZ_CP011073.1_prot_WP_005791792.1_3569	GFAGSETADFVK	43.25	2	1227.58
lcl|NZ_CP011073.1_prot_WP_005791792.1_3569	GFAGSETADFVK	32.26	2	1227.58
lcl|NZ_CP011073.1_prot_WP_005791792.1_3569	GFAGSETADFVK	52.3	2	1227.58
lcl|NZ_CP011073.1_prot_WP_005791792.1_3569	GFAGSETADFVK	24.21	2	1227.58
lcl|NZ_CP011073.1_prot_WP_005791792.1_3569	GFAGSETADFVK	23.54	2	1227.58
lcl|NZ_CP011073.1_prot_WP_005791792.1_3569	GFAGSETADFVK	79.39	2	1227.58
lcl|NZ_CP011073.1_prot_WP_005791792.1_3569	GFAGSETADFVK	47.13	2	1227.58
lcl|NZ_CP011073.1_prot_WP_005791792.1_3569	GFAGSETADFVK	61.07	2	1227.58
lcl|NZ_CP011073.1_prot_WP_005791792.1_3569	GFAGSETADFVK	19.65	2	1227.58
lcl|NZ_CP011073.1_prot_WP_005791792.1_3569	GFAGSETADFVK	30.86	2	1227.58
lcl|NZ_CP011073.1_prot_WP_005791792.1_3569	GFAGSETADFVK	34.62	2	1227.58
lcl|NZ_CP011073.1_prot_WP_005791792.1_3569	GFAGSETADFVK	68.13	2	1227.58
lcl|NZ_CP011073.1_prot_WP_005791792.1_3569	GFAGSETADFVK	77.9	2	1227.58
lcl|NZ_CP011073.1_prot_WP_005791792.1_3569	GFAGSETADFVK	78.85	2	1227.58
lcl|NZ_CP011073.1_prot_WP_005791792.1_3569	GFAGSETADFVK	16.92	2	1227.58
lcl|NZ_CP011073.1_prot_WP_005791792.1_3569	GFAGSETADFVK	49.3	2	1227.58
lcl|NZ_CP011073.1_prot_WP_005791792.1_3569	GFAGSETADFVK	33.95	2	1227.58
lcl|NZ_CP011073.1_prot_WP_005791792.1_3569	GFAGSETADFVK	35.1	2	1227.58
lcl|NZ_CP011073.1_prot_WP_005791792.1_3569	GFAGSETADFVK	62.84	2	1227.58
lcl|NZ_CP011073.1_prot_WP_005791792.1_3569	GFAGSETADFVK	16.67	2	1227.58
lcl|NZ_CP011073.1_prot_WP_005791792.1_3569	GFAGSETADFVK	81.06	2	1227.58
lcl|NZ_CP011073.1_prot_WP_005791792.1_3569	GFAGSETADFVK	35.33	2	1227.58
lcl|NZ_CP011073.1_prot_WP_005791792.1_3569	GFAGSETADFVK	16.24	2	1227.58
lcl|NZ_CP011073.1_prot_WP_005791792.1_3569	GFAGSETADFVK	30.89	2	1227.58
lcl|NZ_CP011073.1_prot_WP_005791792.1_3569	EEMNLSYLAAK	66.04	2	1267.61
lcl|NZ_CP011073.1_prot_WP_005791792.1_3569	EEMNLSYLAAK	51.84	2	1267.61
lcl|NZ_CP011073.1_prot_WP_005791792.1_3569	EEMNLSYLAAK	34.52	2	1267.61
lcl|NZ_CP011073.1_prot_WP_005791792.1_3569	EEMNLSYLAAK	48.02	2	1267.61
lcl|NZ_CP011073.1_prot_WP_005791792.1_3569	EEMNLSYLAAK	48.67	2	1267.61
lcl|NZ_CP011073.1_prot_WP_005791792.1_3569	EEMNLSYLAAK	16.89	2	1267.61
lcl|NZ_CP011073.1_prot_WP_005791792.1_3569	EEMNLSYLAAK	49.58	2	1267.61
lcl|NZ_CP011073.1_prot_WP_005791792.1_3569	EEMNLSYLAAK	53.02	2	1267.62
lcl|NZ_CP011073.1_prot_WP_005791792.1_3569	EEMNLSYLAAK	48.61	2	1267.62
lcl|NZ_CP011073.1_prot_WP_005791792.1_3569	EEMNLSYLAAK	23.23	2	1267.62
lcl|NZ_CP011073.1_prot_WP_005791792.1_3569	EEMNLSYLAAK	65.57	2	1267.62
lcl|NZ_CP011073.1_prot_WP_005791792.1_3569	EEMNLSYLAAK	51.03	2	1267.62
lcl|NZ_CP011073.1_prot_WP_005791792.1_3569	EAFAMNAGIINR	37.88	2	1305.64
lcl|NZ_CP011073.1_prot_WP_005791792.1_3569	EAFAMNAGIINR	29.86	2	1305.65
lcl|NZ_CP011073.1_prot_WP_005791792.1_3569	EAFAMNAGIINR	30.39	2	1305.65
lcl|NZ_CP011073.1_prot_WP_005791792.1_3569	EAFAMNAGIINR	32.99	2	1305.65
lcl|NZ_CP011073.1_prot_WP_005791792.1_3569	EAFAMNAGIINR	40.06	2	1305.65
lcl|NZ_CP011073.1_prot_WP_005791792.1_3569	EAFAMNAGIINR	45.32	2	1305.65
lcl|NZ_CP011073.1_prot_WP_005791792.1_3569	EAFAMNAGIINR	52.47	2	1305.65
lcl|NZ_CP011073.1_prot_WP_005791792.1_3569	EAFAMNAGIINR	28.7	2	1305.65
lcl|NZ_CP011073.1_prot_WP_005791792.1_3569	EAFAMNAGIINR	33.13	2	1305.65
lcl|NZ_CP011073.1_prot_WP_005791792.1_3569	EAFAMNAGIINR	38.65	2	1305.65
lcl|NZ_CP011073.1_prot_WP_005791792.1_3569	EAFAMNAGIINR	28.89	2	1305.65
lcl|NZ_CP011073.1_prot_WP_005791792.1_3569	EAFAMNAGIINR	30.96	2	1305.65
lcl|NZ_CP011073.1_prot_WP_005791792.1_3569	EAFAMNAGIINR	96	2	1305.65
lcl|NZ_CP011073.1_prot_WP_005791792.1_3569	EAFAMNAGIINR	25.87	2	1305.65
lcl|NZ_CP011073.1_prot_WP_005791792.1_3569	EAFAMNAGIINR	48.16	3	1305.65
lcl|NZ_CP011073.1_prot_WP_005791792.1_3569	EAFAMNAGIINR	58.82	2	1305.65
lcl|NZ_CP011073.1_prot_WP_005791792.1_3569	EAFAMNAGIINR	39.24	3	1305.65
lcl|NZ_CP011073.1_prot_WP_005791792.1_3569	EAFAMNAGIINR	53.28	2	1305.65
lcl|NZ_CP011073.1_prot_WP_005791792.1_3569	EAFAMNAGIINR	47.8	2	1305.65
lcl|NZ_CP011073.1_prot_WP_005791792.1_3569	EAFAMNAGIINR	61.61	3	1305.65
lcl|NZ_CP011073.1_prot_WP_005791792.1_3569	EAFAMNAGIINR	38.55	2	1305.65
lcl|NZ_CP011073.1_prot_WP_005791792.1_3569	EAFAMNAGIINR	55.02	2	1305.65
lcl|NZ_CP011073.1_prot_WP_005791792.1_3569	EAFAMNAGIINR	63.03	2	1305.65
lcl|NZ_CP011073.1_prot_WP_005791792.1_3569	EAFAMNAGIINR	38.19	3	1305.65
lcl|NZ_CP011073.1_prot_WP_005791792.1_3569	EAFAMNAGIINR	38.45	2	1305.65
lcl|NZ_CP011073.1_prot_WP_005791792.1_3569	EAFAMNAGIINR	44.17	2	1305.65
lcl|NZ_CP011073.1_prot_WP_005791792.1_3569	EAFAMNAGIINR	59.54	2	1305.65
lcl|NZ_CP011073.1_prot_WP_005791792.1_3569	EAFAMNAGIINR	35.03	2	1305.65
lcl|NZ_CP011073.1_prot_WP_005791792.1_3569	EAFAMNAGIINR	26	2	1305.65
lcl|NZ_CP011073.1_prot_WP_005791792.1_3569	EAFAMNAGIINR	28.04	2	1305.65
lcl|NZ_CP011073.1_prot_WP_005791792.1_3569	EAFAMNAGIINR	42.55	2	1305.65
lcl|NZ_CP011073.1_prot_WP_005791792.1_3569	EAFAMNAGIINR	41.18	2	1305.65
lcl|NZ_CP011073.1_prot_WP_005791792.1_3569	EAFAMNAGIINR	47.65	2	1305.65
lcl|NZ_CP011073.1_prot_WP_005791792.1_3569	EAFAMNAGIINR	25.96	2	1305.65
lcl|NZ_CP011073.1_prot_WP_005791792.1_3569	EAFAMNAGIINR	45.05	2	1305.65
lcl|NZ_CP011073.1_prot_WP_005791792.1_3569	EAFAMNAGIINR	83.6	2	1305.65
lcl|NZ_CP011073.1_prot_WP_005791792.1_3569	EAFAMNAGIINR	29.34	2	1305.65
lcl|NZ_CP011073.1_prot_WP_005791792.1_3569	EAFAMNAGIINR	46.67	2	1305.65
lcl|NZ_CP011073.1_prot_WP_005791792.1_3569	EAFAMNAGIINR	30.36	2	1305.65
lcl|NZ_CP011073.1_prot_WP_005791792.1_3569	EAFAMNAGIINR	42.87	3	1305.65
lcl|NZ_CP011073.1_prot_WP_005791792.1_3569	EAFAMNAGIINR	19.59	2	1305.65
lcl|NZ_CP011073.1_prot_WP_005791792.1_3569	EAFAMNAGIINR	67.72	2	1305.65
lcl|NZ_CP011073.1_prot_WP_005791792.1_3569	EAFAMNAGIINR	44.91	2	1305.65
lcl|NZ_CP011073.1_prot_WP_005791792.1_3569	EAFAMNAGIINR	42.26	2	1305.65
lcl|NZ_CP011073.1_prot_WP_005791792.1_3569	EAFAMNAGIINR	35.75	3	1305.65
lcl|NZ_CP011073.1_prot_WP_005791792.1_3569	EAFAMNAGIINR	105.14	2	1305.65
lcl|NZ_CP011073.1_prot_WP_005791792.1_3569	EAFAMNAGIINR	34.51	2	1305.65
lcl|NZ_CP011073.1_prot_WP_005791792.1_3569	EAFAMNAGIINR	71.26	3	1305.65
lcl|NZ_CP011073.1_prot_WP_005791792.1_3569	EAFAMNAGIINR	70.24	2	1305.65
lcl|NZ_CP011073.1_prot_WP_005791792.1_3569	EAFAMNAGIINR	59.35	2	1305.65
lcl|NZ_CP011073.1_prot_WP_005791792.1_3569	EAFAMNAGIINR	37.07	2	1305.65
lcl|NZ_CP011073.1_prot_WP_005791792.1_3569	EAFAMNAGIINR	68.99	2	1305.66
lcl|NZ_CP011073.1_prot_WP_005791792.1_3569	EAFAMNAGIINR	34.71	2	1305.66
lcl|NZ_CP011073.1_prot_WP_005791792.1_3569	EAFAMNAGIINR	107.68	2	1305.66
lcl|NZ_CP011073.1_prot_WP_005791792.1_3569	EAFAMNAGIINR	84.38	2	1305.66
lcl|NZ_CP011073.1_prot_WP_005791792.1_3569	EAFAMNAGIINR	62.56	2	1305.66
lcl|NZ_CP011073.1_prot_WP_005791792.1_3569	EAFAMNAGIINR	29.8	2	1305.66
lcl|NZ_CP011073.1_prot_WP_005791792.1_3569	EAFAMNAGIINR	107.91	2	1305.66
lcl|NZ_CP011073.1_prot_WP_005791792.1_3569	EAFAMNAGIINR	110.59	2	1305.66
lcl|NZ_CP011073.1_prot_WP_005791792.1_3569	EAFAMNAGIINR	31.06	2	1305.66
lcl|NZ_CP011073.1_prot_WP_005791792.1_3569	EAFAMNAGIINR	17.3	2	1321.64	Oxidation (M)
lcl|NZ_CP011073.1_prot_WP_005791792.1_3569	EAFAMNAGIINR	47.83	2	1321.64	Oxidation (M)
lcl|NZ_CP011073.1_prot_WP_005791792.1_3569	EAFAMNAGIINR	34.02	2	1321.65	Oxidation (M)
lcl|NZ_CP011073.1_prot_WP_005791792.1_3569	DRISPTLNVAVGK	32.98	3	1368.77
lcl|NZ_CP011073.1_prot_WP_005791792.1_3569	DRISPTLNVAVGK	17.94	3	1368.77
lcl|NZ_CP011073.1_prot_WP_005791792.1_3569	DRISPTLNVAVGK	19.15	3	1368.77
lcl|NZ_CP011073.1_prot_WP_005791792.1_3569	DRISPTLNVAVGK	17.04	3	1368.77
lcl|NZ_CP011073.1_prot_WP_005791792.1_3569	DRISPTLNVAVGK	43.34	3	1368.78
lcl|NZ_CP011073.1_prot_WP_005791792.1_3569	DRISPTLNVAVGK	25.43	3	1368.78
lcl|NZ_CP011073.1_prot_WP_005791792.1_3569	TVFFTIGSSELSPR	13.25	3	1539.79
lcl|NZ_CP011073.1_prot_WP_005791792.1_3569	TVFFTIGSSELSPR	82.01	2	1539.79
lcl|NZ_CP011073.1_prot_WP_005791792.1_3569	TVFFTIGSSELSPR	71.4	2	1539.79
lcl|NZ_CP011073.1_prot_WP_005791792.1_3569	TVFFTIGSSELSPR	24.91	2	1539.79
lcl|NZ_CP011073.1_prot_WP_005791792.1_3569	TVFFTIGSSELSPR	60.31	3	1539.79
lcl|NZ_CP011073.1_prot_WP_005791792.1_3569	TVFFTIGSSELSPR	69.66	3	1539.79
lcl|NZ_CP011073.1_prot_WP_005791792.1_3569	TVFFTIGSSELSPR	82.99	2	1539.79
lcl|NZ_CP011073.1_prot_WP_005791792.1_3569	TVFFTIGSSELSPR	89.62	2	1539.8
lcl|NZ_CP011073.1_prot_WP_005791792.1_3569	TVFFTIGSSELSPR	84.97	2	1539.8
lcl|NZ_CP011073.1_prot_WP_005791792.1_3569	TVFFTIGSSELSPR	85.61	2	1539.8
lcl|NZ_CP011073.1_prot_WP_005791792.1_3569	TVFFTIGSSELSPR	15.05	3	1539.8
lcl|NZ_CP011073.1_prot_WP_005791792.1_3569	TVFFTIGSSELSPR	31.61	3	1539.8
lcl|NZ_CP011073.1_prot_WP_005791792.1_3569	TVFFTIGSSELSPR	70.09	3	1539.8
lcl|NZ_CP011073.1_prot_WP_005791792.1_3569	TVFFTIGSSELSPR	87.03	2	1539.8
lcl|NZ_CP011073.1_prot_WP_005791792.1_3569	TVFFTIGSSELSPR	32.14	3	1539.8
lcl|NZ_CP011073.1_prot_WP_005791792.1_3569	TVFFTIGSSELSPR	53.95	3	1539.8
lcl|NZ_CP011073.1_prot_WP_005791792.1_3569	TVFFTIGSSELSPR	55.21	3	1539.8
lcl|NZ_CP011073.1_prot_WP_005791792.1_3569	TVFFTIGSSELSPR	37.83	2	1539.8
lcl|NZ_CP011073.1_prot_WP_005791792.1_3569	TVFFTIGSSELSPR	82.51	2	1539.8
lcl|NZ_CP011073.1_prot_WP_005791792.1_3569	TVFFTIGSSELSPR	75.77	2	1539.8
lcl|NZ_CP011073.1_prot_WP_005791792.1_3569	EAFAMNAGIINRFR	13.96	3	1608.8
lcl|NZ_CP011073.1_prot_WP_005791792.1_3569	EAFAMNAGIINRFR	32.1	3	1608.82
lcl|NZ_CP011073.1_prot_WP_005791792.1_3569	EAFAMNAGIINRFR	32.47	3	1608.82
lcl|NZ_CP011073.1_prot_WP_005791792.1_3569	EAFAMNAGIINRFR	26.69	3	1608.82
lcl|NZ_CP011073.1_prot_WP_005791792.1_3569	EAFAMNAGIINRFR	43.92	3	1608.82
lcl|NZ_CP011073.1_prot_WP_005791792.1_3569	EAFAMNAGIINRFR	47.58	3	1608.82
lcl|NZ_CP011073.1_prot_WP_005791792.1_3569	EAFAMNAGIINRFR	27.67	3	1608.83
lcl|NZ_CP011073.1_prot_WP_005791792.1_3569	EAFAMNAGIINRFR	33.92	3	1624.81	Oxidation (M)
lcl|NZ_CP011073.1_prot_WP_005791792.1_3569	EAFAMNAGIINRFR	26.84	3	1624.82	Oxidation (M)
lcl|NZ_CP011073.1_prot_WP_005791792.1_3569	EAFAMNAGIINRFR	21.44	3	1624.82	Oxidation (M)
lcl|NZ_CP011073.1_prot_WP_005791792.1_3569	EAFAMNAGIINRFR	13.58	3	1624.82	Oxidation (M)
lcl|NZ_CP011073.1_prot_WP_005791792.1_3569	EAFAMNAGIINRFR	34.24	3	1624.82	Oxidation (M)
lcl|NZ_CP011073.1_prot_WP_005791792.1_3569	HGYDGVASLTAGLTYR	17.03	3	1679.82
lcl|NZ_CP011073.1_prot_WP_005791792.1_3569	HGYDGVASLTAGLTYR	24.31	3	1679.82
lcl|NZ_CP011073.1_prot_WP_005791792.1_3569	HGYDGVASLTAGLTYR	34.77	3	1679.82
lcl|NZ_CP011073.1_prot_WP_005791792.1_3569	HGYDGVASLTAGLTYR	24.09	3	1679.82
lcl|NZ_CP011073.1_prot_WP_005791792.1_3569	HGYDGVASLTAGLTYR	41.99	3	1679.82
lcl|NZ_CP011073.1_prot_WP_005791792.1_3569	HGYDGVASLTAGLTYR	28.11	3	1679.82
lcl|NZ_CP011073.1_prot_WP_005791792.1_3569	HGYDGVASLTAGLTYR	28.3	3	1679.82
lcl|NZ_CP011073.1_prot_WP_005791792.1_3569	HGYDGVASLTAGLTYR	18.95	3	1679.82
lcl|NZ_CP011073.1_prot_WP_005791792.1_3569	HGYDGVASLTAGLTYR	32.27	3	1679.82
lcl|NZ_CP011073.1_prot_WP_005791792.1_3569	HGYDGVASLTAGLTYR	14.67	3	1679.82
lcl|NZ_CP011073.1_prot_WP_005791792.1_3569	HGYDGVASLTAGLTYR	16.27	3	1679.82
lcl|NZ_CP011073.1_prot_WP_005791792.1_3569	HGYDGVASLTAGLTYR	21.53	3	1679.82
lcl|NZ_CP011073.1_prot_WP_005791792.1_3569	HGYDGVASLTAGLTYR	31.37	3	1679.82
lcl|NZ_CP011073.1_prot_WP_005791792.1_3569	HGYDGVASLTAGLTYR	21.5	3	1679.82
lcl|NZ_CP011073.1_prot_WP_005791792.1_3569	HGYDGVASLTAGLTYR	16.82	3	1679.82
lcl|NZ_CP011073.1_prot_WP_005791792.1_3569	HGYDGVASLTAGLTYR	21.34	3	1679.82
lcl|NZ_CP011073.1_prot_WP_005791792.1_3569	HGYDGVASLTAGLTYR	16.38	3	1679.82
lcl|NZ_CP011073.1_prot_WP_005791792.1_3569	HGYDGVASLTAGLTYR	25.55	3	1679.82
lcl|NZ_CP011073.1_prot_WP_005791792.1_3569	HGYDGVASLTAGLTYR	28	3	1679.82
lcl|NZ_CP011073.1_prot_WP_005791792.1_3569	HGYDGVASLTAGLTYR	34.58	3	1679.82
lcl|NZ_CP011073.1_prot_WP_005791792.1_3569	HGYDGVASLTAGLTYR	27.6	3	1679.82
lcl|NZ_CP011073.1_prot_WP_005791792.1_3569	HGYDGVASLTAGLTYR	22.43	3	1679.82
lcl|NZ_CP011073.1_prot_WP_005791792.1_3569	HGYDGVASLTAGLTYR	19.97	3	1679.82
lcl|NZ_CP011073.1_prot_WP_005791792.1_3569	HGYDGVASLTAGLTYR	23.38	3	1679.82
lcl|NZ_CP011073.1_prot_WP_005791792.1_3569	HGYDGVASLTAGLTYR	19.93	3	1679.82
lcl|NZ_CP011073.1_prot_WP_005791792.1_3569	HGYDGVASLTAGLTYR	30.96	3	1679.82
lcl|NZ_CP011073.1_prot_WP_005791792.1_3569	HGYDGVASLTAGLTYR	14.1	3	1679.82
lcl|NZ_CP011073.1_prot_WP_005791792.1_3569	HGYDGVASLTAGLTYR	32.76	3	1679.82
lcl|NZ_CP011073.1_prot_WP_005791792.1_3569	HGYDGVASLTAGLTYR	19.03	3	1679.82
lcl|NZ_CP011073.1_prot_WP_005791792.1_3569	HGYDGVASLTAGLTYR	39.33	3	1679.82
lcl|NZ_CP011073.1_prot_WP_005791792.1_3569	HGYDGVASLTAGLTYR	22.66	3	1679.82
lcl|NZ_CP011073.1_prot_WP_005791792.1_3569	HGYDGVASLTAGLTYR	35.6	3	1679.82
lcl|NZ_CP011073.1_prot_WP_005791792.1_3569	HGYDGVASLTAGLTYR	25.18	3	1679.82
lcl|NZ_CP011073.1_prot_WP_005791792.1_3569	HGYDGVASLTAGLTYR	15.36	3	1679.82
lcl|NZ_CP011073.1_prot_WP_005791792.1_3569	HGYDGVASLTAGLTYR	35.58	3	1679.82
lcl|NZ_CP011073.1_prot_WP_005791792.1_3569	HGYDGVASLTAGLTYR	25.68	2	1679.82
lcl|NZ_CP011073.1_prot_WP_005791792.1_3569	HGYDGVASLTAGLTYR	20.1	3	1679.83
lcl|NZ_CP011073.1_prot_WP_005791792.1_3569	HGYDGVASLTAGLTYR	32.84	3	1679.83
lcl|NZ_CP011073.1_prot_WP_005791792.1_3569	HGYDGVASLTAGLTYR	27.94	3	1679.83
lcl|NZ_CP011073.1_prot_WP_005791792.1_3569	HGYDGVASLTAGLTYR	28.16	3	1679.83
lcl|NZ_CP011073.1_prot_WP_005791792.1_3569	HGYDGVASLTAGLTYR	22.08	3	1679.83
lcl|NZ_CP011073.1_prot_WP_005791792.1_3569	HGYDGVASLTAGLTYR	16.1	3	1679.83
lcl|NZ_CP011073.1_prot_WP_005791792.1_3569	HGYDGVASLTAGLTYR	25.07	3	1679.83
lcl|NZ_CP011073.1_prot_WP_005791792.1_3569	HGYDGVASLTAGLTYR	32.75	3	1679.83
lcl|NZ_CP011073.1_prot_WP_005791792.1_3569	HGYDGVASLTAGLTYR	25.6	3	1679.83
lcl|NZ_CP011073.1_prot_WP_005791792.1_3569	HGYDGVASLTAGLTYR	31.66	3	1679.83
lcl|NZ_CP011073.1_prot_WP_005791792.1_3569	HGYDGVASLTAGLTYR	21.48	3	1679.83
lcl|NZ_CP011073.1_prot_WP_005791792.1_3569	HGYDGVASLTAGLTYR	22.06	3	1679.83
lcl|NZ_CP011073.1_prot_WP_005791792.1_3569	HGYDGVASLTAGLTYR	51.43	3	1679.83
lcl|NZ_CP011073.1_prot_WP_005791792.1_3569	HGYDGVASLTAGLTYR	17.73	3	1679.83
lcl|NZ_CP011073.1_prot_WP_005791792.1_3569	HGYDGVASLTAGLTYR	16.54	3	1679.83
lcl|NZ_CP011073.1_prot_WP_005791792.1_3569	HGYDGVASLTAGLTYR	19.39	3	1679.83
lcl|NZ_CP011073.1_prot_WP_005791792.1_3569	HGYDGVASLTAGLTYR	24.74	3	1679.83
lcl|NZ_CP011073.1_prot_WP_005791792.1_3569	HGYDGVASLTAGLTYR	26.08	3	1679.83
lcl|NZ_CP011073.1_prot_WP_005791792.1_3569	HGYDGVASLTAGLTYR	28.85	3	1679.83
lcl|NZ_CP011073.1_prot_WP_005791792.1_3569	HGYDGVASLTAGLTYR	17.04	3	1679.83
lcl|NZ_CP011073.1_prot_WP_005791792.1_3569	HGYDGVASLTAGLTYR	19.22	3	1679.83
lcl|NZ_CP011073.1_prot_WP_005791792.1_3569	HGYDGVASLTAGLTYR	28.61	3	1679.83
lcl|NZ_CP011073.1_prot_WP_005791792.1_3569	HGYDGVASLTAGLTYR	27.46	3	1679.83
lcl|NZ_CP011073.1_prot_WP_005791792.1_3569	HGYDGVASLTAGLTYR	23.08	3	1679.83
lcl|NZ_CP011073.1_prot_WP_005791792.1_3569	HGYDGVASLTAGLTYR	23.68	3	1679.83
lcl|NZ_CP011073.1_prot_WP_005791792.1_3569	HGYDGVASLTAGLTYR	24.7	3	1679.83
lcl|NZ_CP011073.1_prot_WP_005791792.1_3569	HGYDGVASLTAGLTYR	20.75	2	1679.83
lcl|NZ_CP011073.1_prot_WP_005791792.1_3569	HGYDGVASLTAGLTYR	14.29	3	1679.83
lcl|NZ_CP011073.1_prot_WP_005791792.1_3569	HGYDGVASLTAGLTYR	16.34	3	1679.83
lcl|NZ_CP011073.1_prot_WP_005791792.1_3569	HGYDGVASLTAGLTYR	24.7	3	1679.83
lcl|NZ_CP011073.1_prot_WP_005791792.1_3569	HGYDGVASLTAGLTYR	14.23	3	1679.83
lcl|NZ_CP011073.1_prot_WP_005791792.1_3569	HGYDGVASLTAGLTYR	45.19	3	1679.83
lcl|NZ_CP011073.1_prot_WP_005791792.1_3569	HGYDGVASLTAGLTYR	17.25	2	1679.83
lcl|NZ_CP011073.1_prot_WP_005791792.1_3569	HGYDGVASLTAGLTYR	53.11	2	1679.83
lcl|NZ_CP011073.1_prot_WP_005791792.1_3569	HGYDGVASLTAGLTYR	33.26	3	1679.83
lcl|NZ_CP011073.1_prot_WP_005791792.1_3569	HGYDGVASLTAGLTYR	28.31	3	1679.83
lcl|NZ_CP011073.1_prot_WP_005791792.1_3569	HGYDGVASLTAGLTYR	28.39	3	1679.83
lcl|NZ_CP011073.1_prot_WP_005791792.1_3569	HGYDGVASLTAGLTYR	31.21	3	1679.83
lcl|NZ_CP011073.1_prot_WP_005791792.1_3569	HGYDGVASLTAGLTYR	49.28	3	1679.83
lcl|NZ_CP011073.1_prot_WP_005791792.1_3569	HGYDGVASLTAGLTYR	20.67	3	1679.83
lcl|NZ_CP011073.1_prot_WP_005791792.1_3569	HGYDGVASLTAGLTYR	27.65	3	1679.83
lcl|NZ_CP011073.1_prot_WP_005791792.1_3569	HGYDGVASLTAGLTYR	22.8	3	1679.83
lcl|NZ_CP011073.1_prot_WP_005791792.1_3569	HGYDGVASLTAGLTYR	25.53	3	1679.83
lcl|NZ_CP011073.1_prot_WP_005791792.1_3569	HGYDGVASLTAGLTYR	24.6	3	1679.83
lcl|NZ_CP011073.1_prot_WP_005791792.1_3569	HGYDGVASLTAGLTYR	13.12	3	1679.83
lcl|NZ_CP011073.1_prot_WP_005791792.1_3569	HGYDGVASLTAGLTYR	19.07	3	1679.83
lcl|NZ_CP011073.1_prot_WP_005791792.1_3569	HGYDGVASLTAGLTYR	13.92	3	1679.83
lcl|NZ_CP011073.1_prot_WP_005791792.1_3569	HGYDGVASLTAGLTYR	19.99	3	1679.83
lcl|NZ_CP011073.1_prot_WP_005791792.1_3569	HGYDGVASLTAGLTYR	26.45	3	1679.83
lcl|NZ_CP011073.1_prot_WP_005791792.1_3569	HGYDGVASLTAGLTYR	21.12	3	1679.83
lcl|NZ_CP011073.1_prot_WP_005791792.1_3569	HGYDGVASLTAGLTYR	26.93	3	1679.83
lcl|NZ_CP011073.1_prot_WP_005791792.1_3569	HGYDGVASLTAGLTYR	16.35	3	1679.83
lcl|NZ_CP011073.1_prot_WP_005791792.1_3569	HGYDGVASLTAGLTYR	24.22	3	1679.83
lcl|NZ_CP011073.1_prot_WP_005791792.1_3569	HGYDGVASLTAGLTYR	22.92	3	1679.83
lcl|NZ_CP011073.1_prot_WP_005791792.1_3569	HGYDGVASLTAGLTYR	35.38	2	1679.83
lcl|NZ_CP011073.1_prot_WP_005791792.1_3569	HGYDGVASLTAGLTYR	29.03	3	1679.83
lcl|NZ_CP011073.1_prot_WP_005791792.1_3569	HGYDGVASLTAGLTYR	19.68	3	1679.83
lcl|NZ_CP011073.1_prot_WP_005791792.1_3569	HGYDGVASLTAGLTYR	102.41	3	1679.83
lcl|NZ_CP011073.1_prot_WP_005791792.1_3569	HGYDGVASLTAGLTYR	23.48	3	1679.83
lcl|NZ_CP011073.1_prot_WP_005791792.1_3569	HGYDGVASLTAGLTYR	18.57	2	1679.83
lcl|NZ_CP011073.1_prot_WP_005791792.1_3569	HGYDGVASLTAGLTYR	13.66	3	1679.83
lcl|NZ_CP011073.1_prot_WP_005791792.1_3569	HGYDGVASLTAGLTYR	14.29	3	1679.83
lcl|NZ_CP011073.1_prot_WP_005791792.1_3569	HGYDGVASLTAGLTYR	25.31	3	1679.83
lcl|NZ_CP011073.1_prot_WP_005791792.1_3569	HGYDGVASLTAGLTYR	27.62	3	1679.83
lcl|NZ_CP011073.1_prot_WP_005791792.1_3569	HGYDGVASLTAGLTYR	26.92	3	1679.83
lcl|NZ_CP011073.1_prot_WP_005791792.1_3569	HGYDGVASLTAGLTYR	15.88	3	1679.83
lcl|NZ_CP011073.1_prot_WP_005791792.1_3569	HGYDGVASLTAGLTYR	18.4	3	1679.83
lcl|NZ_CP011073.1_prot_WP_005791792.1_3569	HGYDGVASLTAGLTYR	15.86	3	1679.83
lcl|NZ_CP011073.1_prot_WP_005791792.1_3569	HGYDGVASLTAGLTYR	14.31	3	1679.83
lcl|NZ_CP011073.1_prot_WP_005791792.1_3569	HGYDGVASLTAGLTYR	21.16	3	1679.83
lcl|NZ_CP011073.1_prot_WP_005791792.1_3569	HGYDGVASLTAGLTYR	29.85	3	1679.83
lcl|NZ_CP011073.1_prot_WP_005791792.1_3569	HGYDGVASLTAGLTYR	24.92	3	1679.83
lcl|NZ_CP011073.1_prot_WP_005791792.1_3569	HGYDGVASLTAGLTYR	18.55	3	1679.83
lcl|NZ_CP011073.1_prot_WP_005791792.1_3569	HGYDGVASLTAGLTYR	24.06	3	1679.83
lcl|NZ_CP011073.1_prot_WP_005791792.1_3569	HGYDGVASLTAGLTYR	33.22	3	1679.83
lcl|NZ_CP011073.1_prot_WP_005791792.1_3569	HGYDGVASLTAGLTYR	35.4	3	1679.83
lcl|NZ_CP011073.1_prot_WP_005791792.1_3569	HGYDGVASLTAGLTYR	30.65	3	1679.83
lcl|NZ_CP011073.1_prot_WP_005791792.1_3569	HGYDGVASLTAGLTYR	14.33	3	1679.83
lcl|NZ_CP011073.1_prot_WP_005791792.1_3569	HGYDGVASLTAGLTYR	15.54	3	1679.83
lcl|NZ_CP011073.1_prot_WP_005791792.1_3569	HGYDGVASLTAGLTYR	20.16	3	1679.83
lcl|NZ_CP011073.1_prot_WP_005791792.1_3569	HGYDGVASLTAGLTYR	13.07	3	1679.83
lcl|NZ_CP011073.1_prot_WP_005791792.1_3569	HGYDGVASLTAGLTYR	22.76	3	1679.83
lcl|NZ_CP011073.1_prot_WP_005791792.1_3569	HGYDGVASLTAGLTYR	14.7	3	1679.83
lcl|NZ_CP011073.1_prot_WP_005791792.1_3569	HGYDGVASLTAGLTYR	20.42	3	1679.83
lcl|NZ_CP011073.1_prot_WP_005791792.1_3569	HGYDGVASLTAGLTYR	15.98	3	1679.83
lcl|NZ_CP011073.1_prot_WP_005791792.1_3569	HGYDGVASLTAGLTYR	26.89	3	1679.83
lcl|NZ_CP011073.1_prot_WP_005791792.1_3569	HGYDGVASLTAGLTYR	26.29	3	1679.83
lcl|NZ_CP011073.1_prot_WP_005791792.1_3569	HGYDGVASLTAGLTYR	34.76	3	1679.83
lcl|NZ_CP011073.1_prot_WP_005791792.1_3569	HGYDGVASLTAGLTYR	44.75	3	1679.83
lcl|NZ_CP011073.1_prot_WP_005791792.1_3569	HGYDGVASLTAGLTYR	22.81	3	1679.83
lcl|NZ_CP011073.1_prot_WP_005791792.1_3569	HGYDGVASLTAGLTYR	18.52	3	1679.83
lcl|NZ_CP011073.1_prot_WP_005791792.1_3569	HGYDGVASLTAGLTYR	15.14	3	1679.83
lcl|NZ_CP011073.1_prot_WP_005791792.1_3569	HGYDGVASLTAGLTYR	17.33	3	1679.83
lcl|NZ_CP011073.1_prot_WP_005791792.1_3569	HGYDGVASLTAGLTYR	25.39	3	1679.83
lcl|NZ_CP011073.1_prot_WP_005791792.1_3569	HGYDGVASLTAGLTYR	25.06	3	1679.83
lcl|NZ_CP011073.1_prot_WP_005791792.1_3569	HGYDGVASLTAGLTYR	14.39	3	1679.83
lcl|NZ_CP011073.1_prot_WP_005791792.1_3569	HGYDGVASLTAGLTYR	13.22	3	1679.83
lcl|NZ_CP011073.1_prot_WP_005791792.1_3569	HGYDGVASLTAGLTYR	21.81	3	1679.83
lcl|NZ_CP011073.1_prot_WP_005791792.1_3569	HGYDGVASLTAGLTYR	19.01	3	1679.83
lcl|NZ_CP011073.1_prot_WP_005791792.1_3569	HGYDGVASLTAGLTYR	13.68	3	1679.83
lcl|NZ_CP011073.1_prot_WP_005791792.1_3569	HGYDGVASLTAGLTYR	21.83	3	1679.83
lcl|NZ_CP011073.1_prot_WP_005791792.1_3569	HGYDGVASLTAGLTYR	19.05	3	1679.83
lcl|NZ_CP011073.1_prot_WP_005791792.1_3569	HGYDGVASLTAGLTYR	18.1	3	1679.83
lcl|NZ_CP011073.1_prot_WP_005791792.1_3569	HGYDGVASLTAGLTYR	13.99	3	1679.83
lcl|NZ_CP011073.1_prot_WP_005791792.1_3569	HGYDGVASLTAGLTYR	30.71	3	1679.83
lcl|NZ_CP011073.1_prot_WP_005791792.1_3569	HGYDGVASLTAGLTYR	21.82	3	1679.83
lcl|NZ_CP011073.1_prot_WP_005791792.1_3569	HGYDGVASLTAGLTYR	17.25	3	1679.83
lcl|NZ_CP011073.1_prot_WP_005791792.1_3569	HGYDGVASLTAGLTYR	32.81	3	1679.83
lcl|NZ_CP011073.1_prot_WP_005791792.1_3569	HGYDGVASLTAGLTYR	21.59	3	1679.83
lcl|NZ_CP011073.1_prot_WP_005791792.1_3569	HGYDGVASLTAGLTYR	17.46	3	1679.83
lcl|NZ_CP011073.1_prot_WP_005791792.1_3569	HGYDGVASLTAGLTYR	13.92	3	1679.83
lcl|NZ_CP011073.1_prot_WP_005791792.1_3569	HGYDGVASLTAGLTYR	13.02	3	1679.83
lcl|NZ_CP011073.1_prot_WP_005791792.1_3569	HGYDGVASLTAGLTYR	33.12	3	1679.83
lcl|NZ_CP011073.1_prot_WP_005791792.1_3569	HGYDGVASLTAGLTYR	28.48	3	1679.83
lcl|NZ_CP011073.1_prot_WP_005791792.1_3569	HGYDGVASLTAGLTYR	26.62	3	1679.83
lcl|NZ_CP011073.1_prot_WP_005791792.1_3569	HGYDGVASLTAGLTYR	19.93	3	1679.83
lcl|NZ_CP011073.1_prot_WP_005791792.1_3569	HGYDGVASLTAGLTYR	73.93	2	1679.83
lcl|NZ_CP011073.1_prot_WP_005791792.1_3569	HGYDGVASLTAGLTYR	21.41	3	1679.83
lcl|NZ_CP011073.1_prot_WP_005791792.1_3569	HGYDGVASLTAGLTYR	35.23	3	1679.83
lcl|NZ_CP011073.1_prot_WP_005791792.1_3569	HGYDGVASLTAGLTYR	30.06	3	1679.83
lcl|NZ_CP011073.1_prot_WP_005791792.1_3569	HGYDGVASLTAGLTYR	28.2	3	1679.83
lcl|NZ_CP011073.1_prot_WP_005791792.1_3569	HGYDGVASLTAGLTYR	15.57	3	1679.83
lcl|NZ_CP011073.1_prot_WP_005791792.1_3569	HGYDGVASLTAGLTYR	25.14	3	1679.83
lcl|NZ_CP011073.1_prot_WP_005791792.1_3569	HGYDGVASLTAGLTYR	21.37	3	1679.83
lcl|NZ_CP011073.1_prot_WP_005791792.1_3569	HGYDGVASLTAGLTYR	15.76	3	1679.83
lcl|NZ_CP011073.1_prot_WP_005791792.1_3569	HGYDGVASLTAGLTYR	14.61	3	1679.83
lcl|NZ_CP011073.1_prot_WP_005791792.1_3569	HGYDGVASLTAGLTYR	45.73	3	1679.83
lcl|NZ_CP011073.1_prot_WP_005791792.1_3569	HGYDGVASLTAGLTYR	28.8	3	1679.83
lcl|NZ_CP011073.1_prot_WP_005791792.1_3569	HGYDGVASLTAGLTYR	36.42	3	1679.83
lcl|NZ_CP011073.1_prot_WP_005791792.1_3569	HGYDGVASLTAGLTYR	31.33	3	1679.83
lcl|NZ_CP011073.1_prot_WP_005791792.1_3569	HGYDGVASLTAGLTYR	15.44	3	1679.83
lcl|NZ_CP011073.1_prot_WP_005791792.1_3569	HGYDGVASLTAGLTYR	15.48	3	1679.83
lcl|NZ_CP011073.1_prot_WP_005791792.1_3569	HGYDGVASLTAGLTYR	18.08	3	1679.83
lcl|NZ_CP011073.1_prot_WP_005791792.1_3569	HGYDGVASLTAGLTYR	22.72	3	1679.83
lcl|NZ_CP011073.1_prot_WP_005791792.1_3569	HGYDGVASLTAGLTYR	24.41	3	1679.83
lcl|NZ_CP011073.1_prot_WP_005791792.1_3569	HGYDGVASLTAGLTYR	34.79	3	1679.83
lcl|NZ_CP011073.1_prot_WP_005791792.1_3569	HGYDGVASLTAGLTYR	14.01	3	1679.83
lcl|NZ_CP011073.1_prot_WP_005791792.1_3569	HGYDGVASLTAGLTYR	28.84	3	1679.83
lcl|NZ_CP011073.1_prot_WP_005791792.1_3569	HGYDGVASLTAGLTYR	19.4	3	1679.83
lcl|NZ_CP011073.1_prot_WP_005791792.1_3569	HGYDGVASLTAGLTYR	16.61	3	1679.83
lcl|NZ_CP011073.1_prot_WP_005791792.1_3569	HGYDGVASLTAGLTYR	26.52	3	1679.83
lcl|NZ_CP011073.1_prot_WP_005791792.1_3569	HGYDGVASLTAGLTYR	33.99	3	1679.83
lcl|NZ_CP011073.1_prot_WP_005791792.1_3569	HGYDGVASLTAGLTYR	28.32	3	1679.83
lcl|NZ_CP011073.1_prot_WP_005791792.1_3569	HGYDGVASLTAGLTYR	36.39	3	1679.83
lcl|NZ_CP011073.1_prot_WP_005791792.1_3569	HGYDGVASLTAGLTYR	19.6	3	1679.83
lcl|NZ_CP011073.1_prot_WP_005791792.1_3569	HGYDGVASLTAGLTYR	13.6	3	1679.83
lcl|NZ_CP011073.1_prot_WP_005791792.1_3569	HGYDGVASLTAGLTYR	20.75	3	1679.83
lcl|NZ_CP011073.1_prot_WP_005791792.1_3569	HGYDGVASLTAGLTYR	17.75	3	1679.83
lcl|NZ_CP011073.1_prot_WP_005791792.1_3569	HGYDGVASLTAGLTYR	17.29	3	1679.83
lcl|NZ_CP011073.1_prot_WP_005791792.1_3569	HGYDGVASLTAGLTYR	19.75	3	1679.83
lcl|NZ_CP011073.1_prot_WP_005791792.1_3569	HGYDGVASLTAGLTYR	17.43	3	1679.83
lcl|NZ_CP011073.1_prot_WP_005791792.1_3569	HGYDGVASLTAGLTYR	14.93	3	1679.83
lcl|NZ_CP011073.1_prot_WP_005791792.1_3569	HGYDGVASLTAGLTYR	20.41	3	1679.83
lcl|NZ_CP011073.1_prot_WP_005791792.1_3569	HGYDGVASLTAGLTYR	42.45	3	1679.83
lcl|NZ_CP011073.1_prot_WP_005791792.1_3569	HGYDGVASLTAGLTYR	27.32	3	1679.83
lcl|NZ_CP011073.1_prot_WP_005791792.1_3569	HGYDGVASLTAGLTYR	23.95	3	1679.83
lcl|NZ_CP011073.1_prot_WP_005791792.1_3569	HGYDGVASLTAGLTYR	21.02	3	1679.83
lcl|NZ_CP011073.1_prot_WP_005791792.1_3569	HGYDGVASLTAGLTYR	22.99	3	1679.83
lcl|NZ_CP011073.1_prot_WP_005791792.1_3569	HGYDGVASLTAGLTYR	40.7	3	1679.83
lcl|NZ_CP011073.1_prot_WP_005791792.1_3569	HGYDGVASLTAGLTYR	16.09	3	1679.83
lcl|NZ_CP011073.1_prot_WP_005791792.1_3569	HGYDGVASLTAGLTYR	18.3	3	1679.83
lcl|NZ_CP011073.1_prot_WP_005791792.1_3569	HGYDGVASLTAGLTYR	14.25	3	1679.83
lcl|NZ_CP011073.1_prot_WP_005791792.1_3569	HGYDGVASLTAGLTYR	23.33	3	1679.83
lcl|NZ_CP011073.1_prot_WP_005791792.1_3569	HGYDGVASLTAGLTYR	52.24	3	1679.83
lcl|NZ_CP011073.1_prot_WP_005791792.1_3569	HGYDGVASLTAGLTYR	27.32	3	1679.83
lcl|NZ_CP011073.1_prot_WP_005791792.1_3569	HGYDGVASLTAGLTYR	39.82	3	1679.83
lcl|NZ_CP011073.1_prot_WP_005791792.1_3569	HGYDGVASLTAGLTYR	33.37	3	1679.83
lcl|NZ_CP011073.1_prot_WP_005791792.1_3569	HGYDGVASLTAGLTYR	16.76	3	1679.83
lcl|NZ_CP011073.1_prot_WP_005791792.1_3569	HGYDGVASLTAGLTYR	18.26	3	1679.83
lcl|NZ_CP011073.1_prot_WP_005791792.1_3569	HGYDGVASLTAGLTYR	18	3	1679.83
lcl|NZ_CP011073.1_prot_WP_005791792.1_3569	HGYDGVASLTAGLTYR	29.98	3	1679.83
lcl|NZ_CP011073.1_prot_WP_005791792.1_3569	HGYDGVASLTAGLTYR	68.38	3	1679.83
lcl|NZ_CP011073.1_prot_WP_005791792.1_3569	HGYDGVASLTAGLTYR	13.09	3	1679.83
lcl|NZ_CP011073.1_prot_WP_005791792.1_3569	HGYDGVASLTAGLTYR	19.35	3	1679.83
lcl|NZ_CP011073.1_prot_WP_005791792.1_3569	HGYDGVASLTAGLTYR	57.55	2	1679.83
lcl|NZ_CP011073.1_prot_WP_005791792.1_3569	HGYDGVASLTAGLTYR	49.09	2	1679.83
lcl|NZ_CP011073.1_prot_WP_005791792.1_3569	HGYDGVASLTAGLTYR	25.95	3	1679.83
lcl|NZ_CP011073.1_prot_WP_005791792.1_3569	HGYDGVASLTAGLTYR	33.4	3	1679.83
lcl|NZ_CP011073.1_prot_WP_005791792.1_3569	HGYDGVASLTAGLTYR	22.56	3	1679.83
lcl|NZ_CP011073.1_prot_WP_005791792.1_3569	HGYDGVASLTAGLTYR	24.27	3	1679.83
lcl|NZ_CP011073.1_prot_WP_005791792.1_3569	HGYDGVASLTAGLTYR	23.41	3	1679.83
lcl|NZ_CP011073.1_prot_WP_005791792.1_3569	HGYDGVASLTAGLTYR	27.57	3	1679.83
lcl|NZ_CP011073.1_prot_WP_005791792.1_3569	HGYDGVASLTAGLTYR	42.01	2	1679.83
lcl|NZ_CP011073.1_prot_WP_005791792.1_3569	HGYDGVASLTAGLTYR	58.59	2	1679.83
lcl|NZ_CP011073.1_prot_WP_005791792.1_3569	HGYDGVASLTAGLTYR	22.45	3	1679.83
lcl|NZ_CP011073.1_prot_WP_005791792.1_3569	HGYDGVASLTAGLTYR	55.38	2	1679.83
lcl|NZ_CP011073.1_prot_WP_005791792.1_3569	HGYDGVASLTAGLTYR	27.73	3	1679.83
lcl|NZ_CP011073.1_prot_WP_005791792.1_3569	HGYDGVASLTAGLTYR	19.65	3	1679.83
lcl|NZ_CP011073.1_prot_WP_005791792.1_3569	HGYDGVASLTAGLTYR	27.64	3	1679.83
lcl|NZ_CP011073.1_prot_WP_005791792.1_3569	HGYDGVASLTAGLTYR	25.79	3	1679.83
lcl|NZ_CP011073.1_prot_WP_005791792.1_3569	HGYDGVASLTAGLTYR	29.55	3	1679.83
lcl|NZ_CP011073.1_prot_WP_005791792.1_3569	HGYDGVASLTAGLTYR	14.48	3	1679.83
lcl|NZ_CP011073.1_prot_WP_005791792.1_3569	HGYDGVASLTAGLTYR	28.75	3	1679.83
lcl|NZ_CP011073.1_prot_WP_005791792.1_3569	HGYDGVASLTAGLTYR	24.09	3	1679.83
lcl|NZ_CP011073.1_prot_WP_005791792.1_3569	HGYDGVASLTAGLTYR	36.81	3	1679.83
lcl|NZ_CP011073.1_prot_WP_005791792.1_3569	HGYDGVASLTAGLTYR	44.77	2	1679.83
lcl|NZ_CP011073.1_prot_WP_005791792.1_3569	HGYDGVASLTAGLTYR	33.93	3	1679.83
lcl|NZ_CP011073.1_prot_WP_005791792.1_3569	HGYDGVASLTAGLTYR	26.12	3	1679.83
lcl|NZ_CP011073.1_prot_WP_005791792.1_3569	HGYDGVASLTAGLTYR	22.68	3	1679.83
lcl|NZ_CP011073.1_prot_WP_005791792.1_3569	HGYDGVASLTAGLTYR	16.3	3	1679.83
lcl|NZ_CP011073.1_prot_WP_005791792.1_3569	HGYDGVASLTAGLTYR	48.38	3	1679.83
lcl|NZ_CP011073.1_prot_WP_005791792.1_3569	HGYDGVASLTAGLTYR	20.45	3	1679.83
lcl|NZ_CP011073.1_prot_WP_005791792.1_3569	HGYDGVASLTAGLTYR	17.42	3	1679.83
lcl|NZ_CP011073.1_prot_WP_005791792.1_3569	HGYDGVASLTAGLTYR	19.97	2	1679.83
lcl|NZ_CP011073.1_prot_WP_005791792.1_3569	HGYDGVASLTAGLTYR	25.25	3	1679.83
lcl|NZ_CP011073.1_prot_WP_005791792.1_3569	HGYDGVASLTAGLTYR	21.54	3	1679.83
lcl|NZ_CP011073.1_prot_WP_005791792.1_3569	HGYDGVASLTAGLTYR	20.1	3	1679.83
lcl|NZ_CP011073.1_prot_WP_005791792.1_3569	HGYDGVASLTAGLTYR	23.13	3	1679.83
lcl|NZ_CP011073.1_prot_WP_005791792.1_3569	HGYDGVASLTAGLTYR	16.5	3	1679.83
lcl|NZ_CP011073.1_prot_WP_005791792.1_3569	HGYDGVASLTAGLTYR	19.1	3	1679.83
lcl|NZ_CP011073.1_prot_WP_005791792.1_3569	HGYDGVASLTAGLTYR	78.58	3	1679.83
lcl|NZ_CP011073.1_prot_WP_005791792.1_3569	HGYDGVASLTAGLTYR	36.76	3	1679.83
lcl|NZ_CP011073.1_prot_WP_005791792.1_3569	HGYDGVASLTAGLTYR	20.5	3	1679.83
lcl|NZ_CP011073.1_prot_WP_005791792.1_3569	HGYDGVASLTAGLTYR	21.17	3	1679.83
lcl|NZ_CP011073.1_prot_WP_005791792.1_3569	HGYDGVASLTAGLTYR	42.59	3	1679.83
lcl|NZ_CP011073.1_prot_WP_005791792.1_3569	HGYDGVASLTAGLTYR	23.49	3	1679.83
lcl|NZ_CP011073.1_prot_WP_005791792.1_3569	HGYDGVASLTAGLTYR	26.01	3	1679.83
lcl|NZ_CP011073.1_prot_WP_005791792.1_3569	HGYDGVASLTAGLTYR	25.49	3	1679.83
lcl|NZ_CP011073.1_prot_WP_005791792.1_3569	HGYDGVASLTAGLTYR	18.35	3	1679.83
lcl|NZ_CP011073.1_prot_WP_005791792.1_3569	HGYDGVASLTAGLTYR	24.66	3	1679.83
lcl|NZ_CP011073.1_prot_WP_005791792.1_3569	HGYDGVASLTAGLTYR	30.84	3	1679.83
lcl|NZ_CP011073.1_prot_WP_005791792.1_3569	HGYDGVASLTAGLTYR	40.53	3	1679.83
lcl|NZ_CP011073.1_prot_WP_005791792.1_3569	HGYDGVASLTAGLTYR	22.6	3	1679.83
lcl|NZ_CP011073.1_prot_WP_005791792.1_3569	HGYDGVASLTAGLTYR	21.63	3	1679.83
lcl|NZ_CP011073.1_prot_WP_005791792.1_3569	HGYDGVASLTAGLTYR	25.13	3	1679.83
lcl|NZ_CP011073.1_prot_WP_005791792.1_3569	HGYDGVASLTAGLTYR	15.98	3	1679.83
lcl|NZ_CP011073.1_prot_WP_005791792.1_3569	HGYDGVASLTAGLTYR	20.34	3	1679.83
lcl|NZ_CP011073.1_prot_WP_005791792.1_3569	HGYDGVASLTAGLTYR	35.51	3	1679.83
lcl|NZ_CP011073.1_prot_WP_005791792.1_3569	HGYDGVASLTAGLTYR	20.51	3	1679.83
lcl|NZ_CP011073.1_prot_WP_005791792.1_3569	HGYDGVASLTAGLTYR	13.66	3	1679.83
lcl|NZ_CP011073.1_prot_WP_005791792.1_3569	HGYDGVASLTAGLTYR	26.18	3	1679.83
lcl|NZ_CP011073.1_prot_WP_005791792.1_3569	HGYDGVASLTAGLTYR	19.24	3	1679.83
lcl|NZ_CP011073.1_prot_WP_005791792.1_3569	HGYDGVASLTAGLTYR	45.83	2	1679.83
lcl|NZ_CP011073.1_prot_WP_005791792.1_3569	HGYDGVASLTAGLTYR	16.15	3	1679.83
lcl|NZ_CP011073.1_prot_WP_005791792.1_3569	HGYDGVASLTAGLTYR	52.35	3	1679.83
lcl|NZ_CP011073.1_prot_WP_005791792.1_3569	HGYDGVASLTAGLTYR	16.5	3	1679.83
lcl|NZ_CP011073.1_prot_WP_005791792.1_3569	HGYDGVASLTAGLTYR	22.67	3	1679.83
lcl|NZ_CP011073.1_prot_WP_005791792.1_3569	HGYDGVASLTAGLTYR	25.99	3	1679.83
lcl|NZ_CP011073.1_prot_WP_005791792.1_3569	HGYDGVASLTAGLTYR	17.06	3	1679.83
lcl|NZ_CP011073.1_prot_WP_005791792.1_3569	HGYDGVASLTAGLTYR	29.12	3	1679.83
lcl|NZ_CP011073.1_prot_WP_005791792.1_3569	HGYDGVASLTAGLTYR	30.28	3	1679.83
lcl|NZ_CP011073.1_prot_WP_005791792.1_3569	HGYDGVASLTAGLTYR	23.6	3	1679.83
lcl|NZ_CP011073.1_prot_WP_005791792.1_3569	HGYDGVASLTAGLTYR	30.68	3	1679.83
lcl|NZ_CP011073.1_prot_WP_005791792.1_3569	HGYDGVASLTAGLTYR	27.64	3	1679.83
lcl|NZ_CP011073.1_prot_WP_005791792.1_3569	HGYDGVASLTAGLTYR	21.47	3	1679.83
lcl|NZ_CP011073.1_prot_WP_005791792.1_3569	HGYDGVASLTAGLTYR	27.78	3	1679.83
lcl|NZ_CP011073.1_prot_WP_005791792.1_3569	HGYDGVASLTAGLTYR	36.69	3	1679.83
lcl|NZ_CP011073.1_prot_WP_005791792.1_3569	HGYDGVASLTAGLTYR	20.12	3	1679.84
lcl|NZ_CP011073.1_prot_WP_005791792.1_3569	HGYDGVASLTAGLTYR	18.11	2	1679.84
lcl|NZ_CP011073.1_prot_WP_005791792.1_3569	HGYDGVASLTAGLTYR	14.3	3	1679.84
lcl|NZ_CP011073.1_prot_WP_005791792.1_3569	HGYDGVASLTAGLTYR	17.74	3	1679.84
lcl|NZ_CP011073.1_prot_WP_005791792.1_3569	HGYDGVASLTAGLTYR	16.91	3	1679.84
lcl|NZ_CP011073.1_prot_WP_005791792.1_3569	HGYDGVASLTAGLTYR	25.5	3	1679.84
lcl|NZ_CP011073.1_prot_WP_005791792.1_3569	HGYDGVASLTAGLTYR	16.87	3	1679.84
lcl|NZ_CP011073.1_prot_WP_005791792.1_3569	HGYDGVASLTAGLTYR	27.96	3	1679.84
lcl|NZ_CP011073.1_prot_WP_005791792.1_3569	HGYDGVASLTAGLTYR	20.01	3	1679.84
lcl|NZ_CP011073.1_prot_WP_005791792.1_3569	HGYDGVASLTAGLTYR	15.46	3	1679.84
lcl|NZ_CP011073.1_prot_WP_005791792.1_3569	HGYDGVASLTAGLTYR	15.08	3	1679.84
lcl|NZ_CP011073.1_prot_WP_005791792.1_3569	HGYDGVASLTAGLTYR	27.12	3	1679.84
lcl|NZ_CP011073.1_prot_WP_005791792.1_3569	HGYDGVASLTAGLTYR	21.59	3	1679.84
lcl|NZ_CP011073.1_prot_WP_005791792.1_3569	HGYDGVASLTAGLTYR	31.93	3	1679.84
lcl|NZ_CP011073.1_prot_WP_005791792.1_3569	HGYDGVASLTAGLTYR	33.48	3	1679.84
lcl|NZ_CP011073.1_prot_WP_005791792.1_3569	HGYDGVASLTAGLTYR	35.8	3	1679.84
lcl|NZ_CP011073.1_prot_WP_005791792.1_3569	HGYDGVASLTAGLTYR	24.48	3	1679.84
lcl|NZ_CP011073.1_prot_WP_005791792.1_3569	HGYDGVASLTAGLTYR	22.52	3	1679.84
lcl|NZ_CP011073.1_prot_WP_005791792.1_3569	HGYDGVASLTAGLTYR	23.39	3	1679.84
lcl|NZ_CP011073.1_prot_WP_005791792.1_3569	HGYDGVASLTAGLTYR	15.41	3	1679.84
lcl|NZ_CP011073.1_prot_WP_005791792.1_3569	HGYDGVASLTAGLTYR	52.72	3	1679.84
lcl|NZ_CP011073.1_prot_WP_005791792.1_3569	HGYDGVASLTAGLTYR	21.92	3	1679.84
lcl|NZ_CP011073.1_prot_WP_005791792.1_3569	HGYDGVASLTAGLTYR	18.48	3	1679.84
lcl|NZ_CP011073.1_prot_WP_005791792.1_3569	HGYDGVASLTAGLTYR	33.07	3	1679.84
lcl|NZ_CP011073.1_prot_WP_005791792.1_3569	HGYDGVASLTAGLTYR	16.12	3	1679.84
lcl|NZ_CP011073.1_prot_WP_005791792.1_3569	HGYDGVASLTAGLTYR	25.59	3	1679.84
lcl|NZ_CP011073.1_prot_WP_005791792.1_3569	HGYDGVASLTAGLTYR	35.65	3	1679.84
lcl|NZ_CP011073.1_prot_WP_005791792.1_3569	HGYDGVASLTAGLTYR	15.54	3	1679.84
lcl|NZ_CP011073.1_prot_WP_005791792.1_3569	HGYDGVASLTAGLTYR	19.67	3	1679.84
lcl|NZ_CP011073.1_prot_WP_005791792.1_3569	HGYDGVASLTAGLTYR	18.88	3	1679.84
lcl|NZ_CP011073.1_prot_WP_005791792.1_3569	HGYDGVASLTAGLTYR	16	3	1679.84
lcl|NZ_CP011073.1_prot_WP_005791792.1_3569	HGYDGVASLTAGLTYR	31.52	3	1679.84
lcl|NZ_CP011073.1_prot_WP_005791792.1_3569	HGYDGVASLTAGLTYR	16.72	3	1679.84
lcl|NZ_CP011073.1_prot_WP_005791792.1_3569	HGYDGVASLTAGLTYR	44.95	3	1679.84
lcl|NZ_CP011073.1_prot_WP_005791792.1_3569	HGYDGVASLTAGLTYR	15.89	3	1679.84
lcl|NZ_CP011073.1_prot_WP_005791792.1_3569	HGYDGVASLTAGLTYR	42.7	3	1679.84
lcl|NZ_CP011073.1_prot_WP_005791792.1_3569	HGYDGVASLTAGLTYR	32.34	3	1679.84
lcl|NZ_CP011073.1_prot_WP_005791792.1_3569	HGYDGVASLTAGLTYR	17.42	3	1679.84
lcl|NZ_CP011073.1_prot_WP_005791792.1_3569	VDAGGGVDKFGKPIYLNR	54.52	4	1905
lcl|NZ_CP011073.1_prot_WP_005791792.1_3569	VDAGGGVDKFGKPIYLNR	16.78	3	1905.01
lcl|NZ_CP011073.1_prot_WP_005791792.1_3569	VDAGGGVDKFGKPIYLNR	26.96	3	1905.01
lcl|NZ_CP011073.1_prot_WP_005791792.1_3569	VDAGGGVDKFGKPIYLNR	35.44	3	1905.01
lcl|NZ_CP011073.1_prot_WP_005791792.1_3569	VDAGGGVDKFGKPIYLNR	20.82	4	1905.01
lcl|NZ_CP011073.1_prot_WP_005791792.1_3569	VDAGGGVDKFGKPIYLNR	29.67	3	1905.01
lcl|NZ_CP011073.1_prot_WP_005791792.1_3569	VDAGGGVDKFGKPIYLNR	71.91	3	1905.01
lcl|NZ_CP011073.1_prot_WP_005791792.1_3569	VDAGGGVDKFGKPIYLNR	38.93	3	1905.01
lcl|NZ_CP011073.1_prot_WP_005791792.1_3569	VDAGGGVDKFGKPIYLNR	75.23	4	1905.01
lcl|NZ_CP011073.1_prot_WP_005791792.1_3569	VDAGGGVDKFGKPIYLNR	64.54	3	1905.01
lcl|NZ_CP011073.1_prot_WP_005791792.1_3569	VDAGGGVDKFGKPIYLNR	56.67	4	1905.01
lcl|NZ_CP011073.1_prot_WP_005791792.1_3569	VDAGGGVDKFGKPIYLNR	45.64	3	1905.01
lcl|NZ_CP011073.1_prot_WP_005791792.1_3569	VDAGGGVDKFGKPIYLNR	16.66	4	1905.01
lcl|NZ_CP011073.1_prot_WP_005791792.1_3569	VDAGGGVDKFGKPIYLNR	57.67	4	1905.01
lcl|NZ_CP011073.1_prot_WP_005791792.1_3569	VDAGGGVDKFGKPIYLNR	68.22	4	1905.01
lcl|NZ_CP011073.1_prot_WP_005791792.1_3569	VDAGGGVDKFGKPIYLNR	72.04	4	1905.01
lcl|NZ_CP011073.1_prot_WP_005791792.1_3569	VDAGGGVDKFGKPIYLNR	48.72	3	1905.01
lcl|NZ_CP011073.1_prot_WP_005791792.1_3569	VDAGGGVDKFGKPIYLNR	29.24	3	1905.01
lcl|NZ_CP011073.1_prot_WP_005791792.1_3569	VDAGGGVDKFGKPIYLNR	64.18	4	1905.01
lcl|NZ_CP011073.1_prot_WP_005791792.1_3569	VDAGGGVDKFGKPIYLNR	30.24	4	1905.02
lcl|NZ_CP011073.1_prot_WP_005791792.1_3569	VDAGGGVDKFGKPIYLNR	63.28	4	1905.02
lcl|NZ_CP011073.1_prot_WP_005791792.1_3569	VDAGGGVDKFGKPIYLNR	59.85	3	1905.02
lcl|NZ_CP011073.1_prot_WP_005791792.1_3569	ISPTLNVAVGKWFTPGLGLR	40.26	3	2125.2
lcl|NZ_CP011073.1_prot_WP_005791792.1_3569	ISPTLNVAVGKWFTPGLGLR	27.85	3	2125.2
lcl|NZ_CP011073.1_prot_WP_005791792.1_3569	ISPTLNVAVGKWFTPGLGLR	30.83	4	2125.2
lcl|NZ_CP011073.1_prot_WP_005791792.1_3569	ISPTLNVAVGKWFTPGLGLR	50.66	3	2125.2
lcl|NZ_CP011073.1_prot_WP_005791792.1_3569	ISPTLNVAVGKWFTPGLGLR	56.58	3	2125.2
lcl|NZ_CP011073.1_prot_WP_005791792.1_3569	ISPTLNVAVGKWFTPGLGLR	41.57	3	2125.2
lcl|NZ_CP011073.1_prot_WP_005791792.1_3569	ISPTLNVAVGKWFTPGLGLR	40.92	3	2125.2
lcl|NZ_CP011073.1_prot_WP_005791792.1_3569	ISPTLNVAVGKWFTPGLGLR	70.36	3	2125.21
lcl|NZ_CP011073.1_prot_WP_005791792.1_3569	ISPTLNVAVGKWFTPGLGLR	18.07	4	2125.21
lcl|NZ_CP011073.1_prot_WP_005791792.1_3569	ISPTLNVAVGKWFTPGLGLR	50.51	3	2125.21
lcl|NZ_CP011073.1_prot_WP_005791792.1_3569	ISPTLNVAVGKWFTPGLGLR	43	3	2125.21
lcl|NZ_CP011073.1_prot_WP_005791792.1_3569	ISPTLNVAVGKWFTPGLGLR	74.05	3	2125.22
lcl|NZ_CP011073.1_prot_WP_005791792.1_3569	HGYDGVASLTAGLTYRFPAR	19.66	4	2151.07
lcl|NZ_CP011073.1_prot_WP_005791792.1_3569	HGYDGVASLTAGLTYRFPAR	24.22	4	2151.08
lcl|NZ_CP011073.1_prot_WP_005791792.1_3569	HGYDGVASLTAGLTYRFPAR	30.84	4	2151.08
lcl|NZ_CP011073.1_prot_WP_005791792.1_3569	HGYDGVASLTAGLTYRFPAR	29.35	4	2151.08
lcl|NZ_CP011073.1_prot_WP_005791792.1_3569	HGYDGVASLTAGLTYRFPAR	15.09	4	2151.08
lcl|NZ_CP011073.1_prot_WP_005791792.1_3569	HGYDGVASLTAGLTYRFPAR	37.44	4	2151.08
lcl|NZ_CP011073.1_prot_WP_005791792.1_3569	HGYDGVASLTAGLTYRFPAR	15.7	4	2151.08
lcl|NZ_CP011073.1_prot_WP_005791792.1_3569	HGYDGVASLTAGLTYRFPAR	23.83	4	2151.08
lcl|NZ_CP011073.1_prot_WP_005791792.1_3569	HGYDGVASLTAGLTYRFPAR	29.21	4	2151.08
lcl|NZ_CP011073.1_prot_WP_005791792.1_3569	HGYDGVASLTAGLTYRFPAR	30.44	3	2151.08
lcl|NZ_CP011073.1_prot_WP_005791792.1_3569	HGYDGVASLTAGLTYRFPAR	21.92	4	2151.08
lcl|NZ_CP011073.1_prot_WP_005791792.1_3569	HGYDGVASLTAGLTYRFPAR	30.01	4	2151.08
lcl|NZ_CP011073.1_prot_WP_005791792.1_3569	HGYDGVASLTAGLTYRFPAR	19.34	4	2151.08
lcl|NZ_CP011073.1_prot_WP_005791792.1_3569	HGYDGVASLTAGLTYRFPAR	18.37	4	2151.08
lcl|NZ_CP011073.1_prot_WP_005791792.1_3569	HGYDGVASLTAGLTYRFPAR	32.72	4	2151.08
lcl|NZ_CP011073.1_prot_WP_005791792.1_3569	HGYDGVASLTAGLTYRFPAR	29.58	4	2151.08
lcl|NZ_CP011073.1_prot_WP_005791792.1_3569	HGYDGVASLTAGLTYRFPAR	32.03	4	2151.08
lcl|NZ_CP011073.1_prot_WP_005791792.1_3569	HGYDGVASLTAGLTYRFPAR	18.94	4	2151.08
lcl|NZ_CP011073.1_prot_WP_005791792.1_3569	HGYDGVASLTAGLTYRFPAR	25.57	4	2151.08
lcl|NZ_CP011073.1_prot_WP_005791792.1_3569	HGYDGVASLTAGLTYRFPAR	21.08	4	2151.08
lcl|NZ_CP011073.1_prot_WP_005791792.1_3569	HGYDGVASLTAGLTYRFPAR	25.41	4	2151.08
lcl|NZ_CP011073.1_prot_WP_005791792.1_3569	HGYDGVASLTAGLTYRFPAR	32.05	4	2151.08
lcl|NZ_CP011073.1_prot_WP_005791792.1_3569	HGYDGVASLTAGLTYRFPAR	17.6	4	2151.08
lcl|NZ_CP011073.1_prot_WP_005791792.1_3569	HGYDGVASLTAGLTYRFPAR	21.66	4	2151.08
lcl|NZ_CP011073.1_prot_WP_005791792.1_3569	HGYDGVASLTAGLTYRFPAR	18.31	4	2151.08
lcl|NZ_CP011073.1_prot_WP_005791792.1_3569	HGYDGVASLTAGLTYRFPAR	16.94	3	2151.08
lcl|NZ_CP011073.1_prot_WP_005791792.1_3569	HGYDGVASLTAGLTYRFPAR	16.43	4	2151.08
lcl|NZ_CP011073.1_prot_WP_005791792.1_3569	HGYDGVASLTAGLTYRFPAR	13.61	3	2151.08
lcl|NZ_CP011073.1_prot_WP_005791792.1_3569	HGYDGVASLTAGLTYRFPAR	17.46	4	2151.08
lcl|NZ_CP011073.1_prot_WP_005791792.1_3569	HGYDGVASLTAGLTYRFPAR	60.48	3	2151.08
lcl|NZ_CP011073.1_prot_WP_005791792.1_3569	HGYDGVASLTAGLTYRFPAR	13.83	4	2151.08
lcl|NZ_CP011073.1_prot_WP_005791792.1_3569	HGYDGVASLTAGLTYRFPAR	20.16	4	2151.08
lcl|NZ_CP011073.1_prot_WP_005791792.1_3569	HGYDGVASLTAGLTYRFPAR	13.9	4	2151.08
lcl|NZ_CP011073.1_prot_WP_005791792.1_3569	HGYDGVASLTAGLTYRFPAR	34.31	4	2151.08
lcl|NZ_CP011073.1_prot_WP_005791792.1_3569	HGYDGVASLTAGLTYRFPAR	13.56	4	2151.08
lcl|NZ_CP011073.1_prot_WP_005791792.1_3569	HGYDGVASLTAGLTYRFPAR	44.38	4	2151.08
lcl|NZ_CP011073.1_prot_WP_005791792.1_3569	HGYDGVASLTAGLTYRFPAR	25.35	4	2151.08
lcl|NZ_CP011073.1_prot_WP_005791792.1_3569	HGYDGVASLTAGLTYRFPAR	22.15	4	2151.08
lcl|NZ_CP011073.1_prot_WP_005791792.1_3569	HGYDGVASLTAGLTYRFPAR	16.29	3	2151.08
lcl|NZ_CP011073.1_prot_WP_005791792.1_3569	HGYDGVASLTAGLTYRFPAR	17.27	4	2151.08
lcl|NZ_CP011073.1_prot_WP_005791792.1_3569	HGYDGVASLTAGLTYRFPAR	28.71	4	2151.08
lcl|NZ_CP011073.1_prot_WP_005791792.1_3569	HGYDGVASLTAGLTYRFPAR	14.82	4	2151.08
lcl|NZ_CP011073.1_prot_WP_005791792.1_3569	HGYDGVASLTAGLTYRFPAR	21.13	4	2151.08
lcl|NZ_CP011073.1_prot_WP_005791792.1_3569	HGYDGVASLTAGLTYRFPAR	38.55	4	2151.08
lcl|NZ_CP011073.1_prot_WP_005791792.1_3569	HGYDGVASLTAGLTYRFPAR	28.06	4	2151.08
lcl|NZ_CP011073.1_prot_WP_005791792.1_3569	HGYDGVASLTAGLTYRFPAR	22.87	4	2151.08
lcl|NZ_CP011073.1_prot_WP_005791792.1_3569	HGYDGVASLTAGLTYRFPAR	35.55	4	2151.08
lcl|NZ_CP011073.1_prot_WP_005791792.1_3569	HGYDGVASLTAGLTYRFPAR	22.87	4	2151.08
lcl|NZ_CP011073.1_prot_WP_005791792.1_3569	HGYDGVASLTAGLTYRFPAR	21.97	4	2151.08
lcl|NZ_CP011073.1_prot_WP_005791792.1_3569	HGYDGVASLTAGLTYRFPAR	21.84	3	2151.08
lcl|NZ_CP011073.1_prot_WP_005791792.1_3569	HGYDGVASLTAGLTYRFPAR	13.31	4	2151.08
lcl|NZ_CP011073.1_prot_WP_005791792.1_3569	HGYDGVASLTAGLTYRFPAR	18.62	4	2151.08
lcl|NZ_CP011073.1_prot_WP_005791792.1_3569	HGYDGVASLTAGLTYRFPAR	16.1	4	2151.08
lcl|NZ_CP011073.1_prot_WP_005791792.1_3569	HGYDGVASLTAGLTYRFPAR	16.5	4	2151.08
lcl|NZ_CP011073.1_prot_WP_005791792.1_3569	HGYDGVASLTAGLTYRFPAR	20.99	4	2151.08
lcl|NZ_CP011073.1_prot_WP_005791792.1_3569	HGYDGVASLTAGLTYRFPAR	16.76	4	2151.08
lcl|NZ_CP011073.1_prot_WP_005791792.1_3569	HGYDGVASLTAGLTYRFPAR	40.68	4	2151.08
lcl|NZ_CP011073.1_prot_WP_005791792.1_3569	HGYDGVASLTAGLTYRFPAR	34.28	4	2151.08
lcl|NZ_CP011073.1_prot_WP_005791792.1_3569	HGYDGVASLTAGLTYRFPAR	22.46	4	2151.08
lcl|NZ_CP011073.1_prot_WP_005791792.1_3569	HGYDGVASLTAGLTYRFPAR	31.37	4	2151.08
lcl|NZ_CP011073.1_prot_WP_005791792.1_3569	HGYDGVASLTAGLTYRFPAR	42.55	4	2151.08
lcl|NZ_CP011073.1_prot_WP_005791792.1_3569	HGYDGVASLTAGLTYRFPAR	21.9	4	2151.08
lcl|NZ_CP011073.1_prot_WP_005791792.1_3569	HGYDGVASLTAGLTYRFPAR	36.85	4	2151.08
lcl|NZ_CP011073.1_prot_WP_005791792.1_3569	HGYDGVASLTAGLTYRFPAR	15.14	4	2151.09
lcl|NZ_CP011073.1_prot_WP_005791792.1_3569	HGYDGVASLTAGLTYRFPAR	17.45	4	2151.09
lcl|NZ_CP011073.1_prot_WP_005791792.1_3569	HGYDGVASLTAGLTYRFPAR	14.72	4	2151.09
lcl|NZ_CP011073.1_prot_WP_005791792.1_3569	HGYDGVASLTAGLTYRFPAR	29.74	4	2151.09
lcl|NZ_CP011073.1_prot_WP_005791792.1_3569	HGYDGVASLTAGLTYRFPAR	21.1	4	2151.09
lcl|NZ_CP011073.1_prot_WP_005791792.1_3569	HGYDGVASLTAGLTYRFPAR	27.53	4	2151.09
lcl|NZ_CP011073.1_prot_WP_005791792.1_3569	HGYDGVASLTAGLTYRFPAR	29.35	4	2151.09
lcl|NZ_CP011073.1_prot_WP_005791792.1_3569	HGYDGVASLTAGLTYRFPAR	19.61	4	2151.09
lcl|NZ_CP011073.1_prot_WP_005791792.1_3569	HGYDGVASLTAGLTYRFPAR	43.93	4	2151.09
lcl|NZ_CP011073.1_prot_WP_005791792.1_3569	HGYDGVASLTAGLTYRFPAR	31.06	4	2151.09
lcl|NZ_CP011073.1_prot_WP_005791792.1_3569	HGYDGVASLTAGLTYRFPAR	24.63	4	2151.09
lcl|NZ_CP011073.1_prot_WP_005791792.1_3569	HGYDGVASLTAGLTYRFPAR	37.09	4	2151.09
lcl|NZ_CP011073.1_prot_WP_005791792.1_3569	HGYDGVASLTAGLTYRFPAR	27.48	4	2151.09
lcl|NZ_CP011073.1_prot_WP_005791792.1_3569	HGYDGVASLTAGLTYRFPAR	16.84	4	2151.09
lcl|NZ_CP011073.1_prot_WP_005791792.1_3569	HGYDGVASLTAGLTYRFPAR	17.72	4	2151.09
lcl|NZ_CP011073.1_prot_WP_005791792.1_3569	HGYDGVASLTAGLTYRFPAR	22.09	4	2151.09
lcl|NZ_CP011073.1_prot_WP_005791792.1_3569	HGYDGVASLTAGLTYRFPAR	24.32	4	2151.09
lcl|NZ_CP011073.1_prot_WP_005791792.1_3569	HGYDGVASLTAGLTYRFPAR	29.33	4	2151.09
lcl|NZ_CP011073.1_prot_WP_005791792.1_3569	HGYDGVASLTAGLTYRFPAR	23.7	4	2151.09
lcl|NZ_CP011073.1_prot_WP_005791792.1_3569	HGYDGVASLTAGLTYRFPAR	14.11	4	2151.09
lcl|NZ_CP011073.1_prot_WP_005791792.1_3569	HGYDGVASLTAGLTYRFPAR	21.75	4	2151.09
lcl|NZ_CP011073.1_prot_WP_005791792.1_3569	HGYDGVASLTAGLTYRFPAR	35.9	4	2151.09
lcl|NZ_CP011073.1_prot_WP_005791792.1_3569	HGYDGVASLTAGLTYRFPAR	17.1	4	2151.09
lcl|NZ_CP011073.1_prot_WP_005791792.1_3569	HGYDGVASLTAGLTYRFPAR	17.46	4	2151.09
lcl|NZ_CP011073.1_prot_WP_005791792.1_3569	HGYDGVASLTAGLTYRFPAR	13.79	4	2151.09
lcl|NZ_CP011073.1_prot_WP_005791792.1_3569	HGYDGVASLTAGLTYRFPAR	16.61	4	2151.09
lcl|NZ_CP011073.1_prot_WP_005791792.1_3569	HGYDGVASLTAGLTYRFPAR	21	4	2151.09
lcl|NZ_CP011073.1_prot_WP_005791792.1_3569	HGYDGVASLTAGLTYRFPAR	39.96	4	2151.09
lcl|NZ_CP011073.1_prot_WP_005791792.1_3569	HGYDGVASLTAGLTYRFPAR	25.18	4	2151.09
lcl|NZ_CP011073.1_prot_WP_005791792.1_3569	HGYDGVASLTAGLTYRFPAR	22.56	4	2151.09
lcl|NZ_CP011073.1_prot_WP_005791792.1_3569	HGYDGVASLTAGLTYRFPAR	43.02	4	2151.09
lcl|NZ_CP011073.1_prot_WP_005791792.1_3569	HGYDGVASLTAGLTYRFPAR	16.36	4	2151.09
lcl|NZ_CP011073.1_prot_WP_005791792.1_3569	HGYDGVASLTAGLTYRFPAR	16.47	4	2151.09
lcl|NZ_CP011073.1_prot_WP_005791792.1_3569	HGYDGVASLTAGLTYRFPAR	20.44	3	2151.09
lcl|NZ_CP011073.1_prot_WP_005791792.1_3569	HGYDGVASLTAGLTYRFPAR	20.47	3	2151.09
lcl|NZ_CP011073.1_prot_WP_005791792.1_3569	HGYDGVASLTAGLTYRFPAR	41.77	4	2151.09
lcl|NZ_CP011073.1_prot_WP_005791792.1_3569	HGYDGVASLTAGLTYRFPAR	38.64	4	2151.09
lcl|NZ_CP011073.1_prot_WP_005791792.1_3569	HGYDGVASLTAGLTYRFPAR	20.51	4	2151.09
lcl|NZ_CP011073.1_prot_WP_005791792.1_3569	HGYDGVASLTAGLTYRFPAR	15.92	4	2151.09
lcl|NZ_CP011073.1_prot_WP_005791792.1_3569	HGYDGVASLTAGLTYRFPAR	28.01	4	2151.09
lcl|NZ_CP011073.1_prot_WP_005791792.1_3569	HGYDGVASLTAGLTYRFPAR	29.5	3	2151.09
lcl|NZ_CP011073.1_prot_WP_005791792.1_3569	HGYDGVASLTAGLTYRFPAR	20.91	4	2151.09
lcl|NZ_CP011073.1_prot_WP_005791792.1_3569	HGYDGVASLTAGLTYRFPAR	13.39	4	2151.09
lcl|NZ_CP011073.1_prot_WP_005791792.1_3569	HGYDGVASLTAGLTYRFPAR	24.37	4	2151.09
lcl|NZ_CP011073.1_prot_WP_005791792.1_3569	HGYDGVASLTAGLTYRFPAR	18.67	4	2151.09
lcl|NZ_CP011073.1_prot_WP_005791792.1_3569	HGYDGVASLTAGLTYRFPAR	25.09	4	2151.09
lcl|NZ_CP011073.1_prot_WP_005791792.1_3569	HGYDGVASLTAGLTYRFPAR	18.63	4	2151.09
lcl|NZ_CP011073.1_prot_WP_005791792.1_3569	HGYDGVASLTAGLTYRFPAR	40.13	4	2151.09
lcl|NZ_CP011073.1_prot_WP_005791792.1_3569	HGYDGVASLTAGLTYRFPAR	17.75	4	2151.09
lcl|NZ_CP011073.1_prot_WP_005791792.1_3569	HGYDGVASLTAGLTYRFPAR	22.13	4	2151.09
lcl|NZ_CP011073.1_prot_WP_005791792.1_3569	HGYDGVASLTAGLTYRFPAR	38.92	4	2151.09
lcl|NZ_CP011073.1_prot_WP_005791792.1_3569	HGYDGVASLTAGLTYRFPAR	19.9	4	2151.09
lcl|NZ_CP011073.1_prot_WP_005791792.1_3569	HGYDGVASLTAGLTYRFPAR	14.09	3	2151.09
lcl|NZ_CP011073.1_prot_WP_005791792.1_3569	HGYDGVASLTAGLTYRFPAR	23.67	4	2151.09
lcl|NZ_CP011073.1_prot_WP_005791792.1_3569	HGYDGVASLTAGLTYRFPAR	18.9	4	2151.09
lcl|NZ_CP011073.1_prot_WP_005791792.1_3569	HGYDGVASLTAGLTYRFPAR	22	4	2151.09
lcl|NZ_CP011073.1_prot_WP_005791792.1_3569	HGYDGVASLTAGLTYRFPAR	31.28	4	2151.09
lcl|NZ_CP011073.1_prot_WP_005791792.1_3569	HGYDGVASLTAGLTYRFPAR	15.65	3	2151.09
lcl|NZ_CP011073.1_prot_WP_005791792.1_3569	HGYDGVASLTAGLTYRFPAR	14.5	3	2151.09
lcl|NZ_CP011073.1_prot_WP_005791792.1_3569	HGYDGVASLTAGLTYRFPAR	16.2	4	2151.09
lcl|NZ_CP011073.1_prot_WP_005791792.1_3569	HGYDGVASLTAGLTYRFPAR	15.43	4	2151.09
lcl|NZ_CP011073.1_prot_WP_005791792.1_3569	HGYDGVASLTAGLTYRFPAR	33.77	4	2151.09
lcl|NZ_CP011073.1_prot_WP_005791792.1_3569	HGYDGVASLTAGLTYRFPAR	16.37	4	2151.09
lcl|NZ_CP011073.1_prot_WP_005791792.1_3569	HGYDGVASLTAGLTYRFPAR	16.4	4	2151.09
lcl|NZ_CP011073.1_prot_WP_005791792.1_3569	HGYDGVASLTAGLTYRFPAR	36.21	4	2151.09
lcl|NZ_CP011073.1_prot_WP_005791792.1_3569	HGYDGVASLTAGLTYRFPAR	14.24	4	2151.09
lcl|NZ_CP011073.1_prot_WP_005791792.1_3569	HGYDGVASLTAGLTYRFPAR	22.36	4	2151.09
lcl|NZ_CP011073.1_prot_WP_005791792.1_3569	HGYDGVASLTAGLTYRFPAR	23.26	4	2151.09
lcl|NZ_CP011073.1_prot_WP_005791792.1_3569	HGYDGVASLTAGLTYRFPAR	36.54	4	2151.09
lcl|NZ_CP011073.1_prot_WP_005791792.1_3569	HGYDGVASLTAGLTYRFPAR	26.44	4	2151.09
lcl|NZ_CP011073.1_prot_WP_005791792.1_3569	HGYDGVASLTAGLTYRFPAR	31.46	4	2151.09
lcl|NZ_CP011073.1_prot_WP_005791792.1_3569	HGYDGVASLTAGLTYRFPAR	29.84	4	2151.09
lcl|NZ_CP011073.1_prot_WP_005791792.1_3569	HGYDGVASLTAGLTYRFPAR	23.08	4	2151.09
lcl|NZ_CP011073.1_prot_WP_005791792.1_3569	HGYDGVASLTAGLTYRFPAR	20.49	4	2151.09
lcl|NZ_CP011073.1_prot_WP_005791792.1_3569	HGYDGVASLTAGLTYRFPAR	15.84	4	2151.09
lcl|NZ_CP011073.1_prot_WP_005791792.1_3569	HGYDGVASLTAGLTYRFPAR	27.24	4	2151.09
lcl|NZ_CP011073.1_prot_WP_005791792.1_3569	HGYDGVASLTAGLTYRFPAR	19.66	4	2151.09
lcl|NZ_CP011073.1_prot_WP_005791792.1_3569	HGYDGVASLTAGLTYRFPAR	22.33	4	2151.09
lcl|NZ_CP011073.1_prot_WP_005791792.1_3569	HGYDGVASLTAGLTYRFPAR	23.73	4	2151.09
lcl|NZ_CP011073.1_prot_WP_005791792.1_3569	HGYDGVASLTAGLTYRFPAR	17.02	4	2151.09
lcl|NZ_CP011073.1_prot_WP_005791792.1_3569	HGYDGVASLTAGLTYRFPAR	13.57	4	2151.09
lcl|NZ_CP011073.1_prot_WP_005791792.1_3569	HGYDGVASLTAGLTYRFPAR	15.39	4	2151.09
lcl|NZ_CP011073.1_prot_WP_005791792.1_3569	HGYDGVASLTAGLTYRFPAR	24.42	4	2151.09
lcl|NZ_CP011073.1_prot_WP_005791792.1_3569	HGYDGVASLTAGLTYRFPAR	18.82	4	2151.09
lcl|NZ_CP011073.1_prot_WP_005791792.1_3569	HGYDGVASLTAGLTYRFPAR	16.61	4	2151.09
lcl|NZ_CP011073.1_prot_WP_005791792.1_3569	HGYDGVASLTAGLTYRFPAR	14.35	4	2151.09
lcl|NZ_CP011073.1_prot_WP_005791792.1_3569	HGYDGVASLTAGLTYRFPAR	17.97	4	2151.09
lcl|NZ_CP011073.1_prot_WP_005791792.1_3569	HGYDGVASLTAGLTYRFPAR	19.4	4	2151.09
lcl|NZ_CP011073.1_prot_WP_005791792.1_3569	HGYDGVASLTAGLTYRFPAR	25.57	4	2151.09
lcl|NZ_CP011073.1_prot_WP_005791792.1_3569	HGYDGVASLTAGLTYRFPAR	26.54	4	2151.09
lcl|NZ_CP011073.1_prot_WP_005791792.1_3569	HGYDGVASLTAGLTYRFPAR	35.88	4	2151.09
lcl|NZ_CP011073.1_prot_WP_005791792.1_3569	HGYDGVASLTAGLTYRFPAR	15.83	4	2151.09
lcl|NZ_CP011073.1_prot_WP_005791792.1_3569	HGYDGVASLTAGLTYRFPAR	17.55	4	2151.09
lcl|NZ_CP011073.1_prot_WP_005791792.1_3569	HGYDGVASLTAGLTYRFPAR	16.58	4	2151.09
lcl|NZ_CP011073.1_prot_WP_005791792.1_3569	HGYDGVASLTAGLTYRFPAR	20.19	4	2151.09
lcl|NZ_CP011073.1_prot_WP_005791792.1_3569	HGYDGVASLTAGLTYRFPAR	15.49	4	2151.09
lcl|NZ_CP011073.1_prot_WP_005791792.1_3569	HGYDGVASLTAGLTYRFPAR	18.9	4	2151.09
lcl|NZ_CP011073.1_prot_WP_005791792.1_3569	HGYDGVASLTAGLTYRFPAR	21.22	4	2151.09
lcl|NZ_CP011073.1_prot_WP_005791792.1_3569	HGYDGVASLTAGLTYRFPAR	17.75	4	2151.09
lcl|NZ_CP011073.1_prot_WP_005791792.1_3569	HGYDGVASLTAGLTYRFPAR	34.21	4	2151.09
lcl|NZ_CP011073.1_prot_WP_005791792.1_3569	HGYDGVASLTAGLTYRFPAR	15.5	4	2151.09
lcl|NZ_CP011073.1_prot_WP_005791792.1_3569	HGYDGVASLTAGLTYRFPAR	40.64	3	2151.09
lcl|NZ_CP011073.1_prot_WP_005791792.1_3569	HGYDGVASLTAGLTYRFPAR	31.17	4	2151.09
lcl|NZ_CP011073.1_prot_WP_005791792.1_3569	HGYDGVASLTAGLTYRFPAR	32.64	4	2151.09
lcl|NZ_CP011073.1_prot_WP_005791792.1_3569	HGYDGVASLTAGLTYRFPAR	15.48	4	2151.09
lcl|NZ_CP011073.1_prot_WP_005791792.1_3569	HGYDGVASLTAGLTYRFPAR	20.08	4	2151.09
lcl|NZ_CP011073.1_prot_WP_005791792.1_3569	HGYDGVASLTAGLTYRFPAR	55.18	3	2151.09
lcl|NZ_CP011073.1_prot_WP_005791792.1_3569	HGYDGVASLTAGLTYRFPAR	13.8	4	2151.09
lcl|NZ_CP011073.1_prot_WP_005791792.1_3569	HGYDGVASLTAGLTYRFPAR	16.66	4	2151.09
lcl|NZ_CP011073.1_prot_WP_005791792.1_3569	HGYDGVASLTAGLTYRFPAR	27.93	4	2151.09
lcl|NZ_CP011073.1_prot_WP_005791792.1_3569	HGYDGVASLTAGLTYRFPAR	17.27	4	2151.09
lcl|NZ_CP011073.1_prot_WP_005791792.1_3569	HGYDGVASLTAGLTYRFPAR	24.63	4	2151.09
lcl|NZ_CP011073.1_prot_WP_005791792.1_3569	HGYDGVASLTAGLTYRFPAR	21.93	4	2151.09
lcl|NZ_CP011073.1_prot_WP_005791792.1_3569	HGYDGVASLTAGLTYRFPAR	19.78	4	2151.09
lcl|NZ_CP011073.1_prot_WP_005791792.1_3569	HGYDGVASLTAGLTYRFPAR	21.37	4	2151.09
lcl|NZ_CP011073.1_prot_WP_005791792.1_3569	HGYDGVASLTAGLTYRFPAR	19.99	4	2151.09
lcl|NZ_CP011073.1_prot_WP_005791792.1_3569	HGYDGVASLTAGLTYRFPAR	29.41	4	2151.09
lcl|NZ_CP011073.1_prot_WP_005791792.1_3569	HGYDGVASLTAGLTYRFPAR	32.74	4	2151.09
lcl|NZ_CP011073.1_prot_WP_005791792.1_3569	HGYDGVASLTAGLTYRFPAR	15.18	4	2151.09
lcl|NZ_CP011073.1_prot_WP_005791792.1_3569	HGYDGVASLTAGLTYRFPAR	34.88	4	2151.09
lcl|NZ_CP011073.1_prot_WP_005791792.1_3569	HGYDGVASLTAGLTYRFPAR	13.98	4	2151.09
lcl|NZ_CP011073.1_prot_WP_005791792.1_3569	HGYDGVASLTAGLTYRFPAR	20.82	4	2151.09
lcl|NZ_CP011073.1_prot_WP_005791792.1_3569	HGYDGVASLTAGLTYRFPAR	25.01	4	2151.09
lcl|NZ_CP011073.1_prot_WP_005791792.1_3569	HGYDGVASLTAGLTYRFPAR	35.33	4	2151.09
lcl|NZ_CP011073.1_prot_WP_005791792.1_3569	HGYDGVASLTAGLTYRFPAR	41.98	4	2151.09
lcl|NZ_CP011073.1_prot_WP_005791792.1_3569	HGYDGVASLTAGLTYRFPAR	31.65	4	2151.09
lcl|NZ_CP011073.1_prot_WP_005791792.1_3569	HGYDGVASLTAGLTYRFPAR	18.5	4	2151.09
lcl|NZ_CP011073.1_prot_WP_005791792.1_3569	HGYDGVASLTAGLTYRFPAR	16.95	4	2151.09
lcl|NZ_CP011073.1_prot_WP_005791792.1_3569	HGYDGVASLTAGLTYRFPAR	18.08	4	2151.09
lcl|NZ_CP011073.1_prot_WP_005791792.1_3569	HGYDGVASLTAGLTYRFPAR	17.12	4	2151.09
lcl|NZ_CP011073.1_prot_WP_005791792.1_3569	HGYDGVASLTAGLTYRFPAR	31.39	4	2151.09
lcl|NZ_CP011073.1_prot_WP_005791792.1_3569	HGYDGVASLTAGLTYRFPAR	24.02	4	2151.09
lcl|NZ_CP011073.1_prot_WP_005791792.1_3569	HGYDGVASLTAGLTYRFPAR	30.69	4	2151.09
lcl|NZ_CP011073.1_prot_WP_005791792.1_3569	HGYDGVASLTAGLTYRFPAR	22.74	4	2151.09
lcl|NZ_CP011073.1_prot_WP_005791792.1_3569	HGYDGVASLTAGLTYRFPAR	13.61	4	2151.09
lcl|NZ_CP011073.1_prot_WP_005791792.1_3569	HGYDGVASLTAGLTYRFPAR	44.22	4	2151.09
lcl|NZ_CP011073.1_prot_WP_005791792.1_3569	HGYDGVASLTAGLTYRFPAR	30.43	4	2151.09
lcl|NZ_CP011073.1_prot_WP_005791792.1_3569	HGYDGVASLTAGLTYRFPAR	32.03	4	2151.09
lcl|NZ_CP011073.1_prot_WP_005791792.1_3569	HGYDGVASLTAGLTYRFPAR	34.94	4	2151.09
lcl|NZ_CP011073.1_prot_WP_005791792.1_3569	HGYDGVASLTAGLTYRFPAR	25.19	4	2151.09
lcl|NZ_CP011073.1_prot_WP_005791792.1_3569	HGYDGVASLTAGLTYRFPAR	14.68	4	2151.09
lcl|NZ_CP011073.1_prot_WP_005791792.1_3569	HGYDGVASLTAGLTYRFPAR	14.08	4	2151.09
lcl|NZ_CP011073.1_prot_WP_005791792.1_3569	HGYDGVASLTAGLTYRFPAR	14.06	4	2151.09
lcl|NZ_CP011073.1_prot_WP_005791792.1_3569	HGYDGVASLTAGLTYRFPAR	41.59	4	2151.09
lcl|NZ_CP011073.1_prot_WP_005791792.1_3569	HGYDGVASLTAGLTYRFPAR	38.81	4	2151.09
lcl|NZ_CP011073.1_prot_WP_005791792.1_3569	HGYDGVASLTAGLTYRFPAR	21.13	4	2151.09
lcl|NZ_CP011073.1_prot_WP_005791792.1_3569	HGYDGVASLTAGLTYRFPAR	18.29	4	2151.09
lcl|NZ_CP011073.1_prot_WP_005791792.1_3569	HGYDGVASLTAGLTYRFPAR	32.05	3	2151.09
lcl|NZ_CP011073.1_prot_WP_005791792.1_3569	HGYDGVASLTAGLTYRFPAR	16.48	4	2151.1
lcl|NZ_CP011073.1_prot_WP_005791792.1_3569	HGYDGVASLTAGLTYRFPAR	16.29	4	2151.1
lcl|NZ_CP011073.1_prot_WP_005791792.1_3569	HGYDGVASLTAGLTYRFPAR	41.97	4	2151.1
lcl|NZ_CP011073.1_prot_WP_005791792.1_3569	HGYDGVASLTAGLTYRFPAR	18.44	4	2151.1
lcl|NZ_CP011073.1_prot_WP_005791792.1_3569	HGYDGVASLTAGLTYRFPAR	27.94	4	2151.1
lcl|NZ_CP011073.1_prot_WP_005791792.1_3569	HGYDGVASLTAGLTYRFPAR	15.91	4	2151.1
lcl|NZ_CP011073.1_prot_WP_005791792.1_3569	HGYDGVASLTAGLTYRFPAR	16.96	3	2151.1
lcl|NZ_CP011073.1_prot_WP_005791792.1_3569	HGYDGVASLTAGLTYRFPAR	18.72	4	2151.1
lcl|NZ_CP011073.1_prot_WP_005791792.1_3569	HGYDGVASLTAGLTYRFPAR	13.27	4	2151.1
lcl|NZ_CP011073.1_prot_WP_005791792.1_3569	HGYDGVASLTAGLTYRFPAR	22.51	4	2151.1
lcl|NZ_CP011073.1_prot_WP_005791792.1_3569	HGYDGVASLTAGLTYRFPAR	51.8	4	2151.1
lcl|NZ_CP011073.1_prot_WP_005791792.1_3569	HGYDGVASLTAGLTYRFPAR	33.22	4	2151.1
lcl|NZ_CP011073.1_prot_WP_005791792.1_3569	HGYDGVASLTAGLTYRFPAR	25.17	4	2151.1
lcl|NZ_CP011073.1_prot_WP_005791792.1_3569	HGYDGVASLTAGLTYRFPAR	26.18	4	2151.1
lcl|NZ_CP011073.1_prot_WP_005791792.1_3569	HGYDGVASLTAGLTYRFPAR	27.55	4	2151.1
lcl|NZ_CP011073.1_prot_WP_005791792.1_3569	HGYDGVASLTAGLTYRFPAR	31.75	4	2151.1
lcl|NZ_CP011073.1_prot_WP_005791792.1_3569	HGYDGVASLTAGLTYRFPAR	16.64	4	2151.1
lcl|NZ_CP011073.1_prot_WP_005791792.1_3569	HGYDGVASLTAGLTYRFPAR	21.92	4	2151.1
lcl|NZ_CP011073.1_prot_WP_005791792.1_3569	HGYDGVASLTAGLTYRFPAR	19.24	4	2151.1
lcl|NZ_CP011073.1_prot_WP_005791792.1_3569	HGYDGVASLTAGLTYRFPAR	29.76	4	2151.1
lcl|NZ_CP011073.1_prot_WP_005791792.1_3569	HGYDGVASLTAGLTYRFPAR	18.74	4	2151.1
lcl|NZ_CP011073.1_prot_WP_005791792.1_3569	HGYDGVASLTAGLTYRFPAR	20.02	4	2151.1
lcl|NZ_CP011073.1_prot_WP_005791792.1_3569	HGYDGVASLTAGLTYRFPAR	30.61	4	2151.1
lcl|NZ_CP011073.1_prot_WP_005791792.1_3569	HGYDGVASLTAGLTYRFPAR	36.83	4	2151.1
lcl|NZ_CP011073.1_prot_WP_005791792.1_3569	HGYDGVASLTAGLTYRFPAR	41.07	4	2151.1
lcl|NZ_CP011073.1_prot_WP_005791792.1_3569	HGYDGVASLTAGLTYRFPAR	17.21	4	2151.1
lcl|NZ_CP011073.1_prot_WP_005791792.1_3569	HGYDGVASLTAGLTYRFPAR	28.27	4	2151.1
lcl|NZ_CP011073.1_prot_WP_005791792.1_3569	HGYDGVASLTAGLTYRFPAR	38.37	4	2151.1
lcl|NZ_CP011073.1_prot_WP_005791792.1_3569	HGYDGVASLTAGLTYRFPAR	15.5	4	2151.1
lcl|NZ_CP011073.1_prot_WP_005791792.1_3569	HGYDGVASLTAGLTYRFPAR	24	4	2151.1
lcl|NZ_CP011073.1_prot_WP_005791792.1_3569	HGYDGVASLTAGLTYRFPAR	27.12	4	2151.1
lcl|NZ_CP011073.1_prot_WP_005791792.1_3569	HGYDGVASLTAGLTYRFPAR	16.24	4	2151.1
lcl|NZ_CP011073.1_prot_WP_005791792.1_3569	HGYDGVASLTAGLTYRFPAR	22.35	4	2151.1
lcl|NZ_CP011073.1_prot_WP_005791792.1_3569	HGYDGVASLTAGLTYRFPAR	20.75	4	2151.1
lcl|NZ_CP011073.1_prot_WP_005791792.1_3569	HGYDGVASLTAGLTYRFPAR	14.66	4	2151.1
lcl|NZ_CP011073.1_prot_WP_005791792.1_3569	HGYDGVASLTAGLTYRFPAR	28.35	4	2151.1
lcl|NZ_CP011073.1_prot_WP_005791792.1_3569	HGYDGVASLTAGLTYRFPAR	19.46	4	2151.1
lcl|NZ_CP011073.1_prot_WP_005791792.1_3569	HGYDGVASLTAGLTYRFPAR	43.76	4	2151.1
lcl|NZ_CP011073.1_prot_WP_005791792.1_3569	HGYDGVASLTAGLTYRFPAR	21.39	4	2151.1
lcl|NZ_CP011073.1_prot_WP_005791792.1_3569	HGYDGVASLTAGLTYRFPAR	20.91	4	2151.1
lcl|NZ_CP011073.1_prot_WP_005791792.1_3569	HGYDGVASLTAGLTYRFPAR	31.33	4	2151.1
lcl|NZ_CP011073.1_prot_WP_005791792.1_3569	HGYDGVASLTAGLTYRFPAR	29.93	4	2151.1
lcl|NZ_CP011073.1_prot_WP_005791792.1_3569	HGYDGVASLTAGLTYRFPAR	36.95	4	2151.1
lcl|NZ_CP011073.1_prot_WP_005791792.1_3569	HGYDGVASLTAGLTYRFPAR	26.1	4	2151.1
lcl|NZ_CP011073.1_prot_WP_005791792.1_3569	HGYDGVASLTAGLTYRFPAR	22.96	4	2151.1
lcl|NZ_CP011073.1_prot_WP_005791792.1_3569	HGYDGVASLTAGLTYRFPAR	25.92	4	2151.1
lcl|NZ_CP011073.1_prot_WP_005791792.1_3569	HGYDGVASLTAGLTYRFPAR	41.07	3	2151.1
lcl|NZ_CP011073.1_prot_WP_005791792.1_3569	HGYDGVASLTAGLTYRFPAR	26.67	4	2151.1
lcl|NZ_CP011073.1_prot_WP_005791792.1_3569	HGYDGVASLTAGLTYRFPAR	22.28	4	2151.1
lcl|NZ_CP011073.1_prot_WP_005791792.1_3569	HGYDGVASLTAGLTYRFPAR	19.87	4	2151.1
lcl|NZ_CP011073.1_prot_WP_005791792.1_3569	HGYDGVASLTAGLTYRFPAR	14.06	4	2151.1
lcl|NZ_CP011073.1_prot_WP_005791792.1_3569	HGYDGVASLTAGLTYRFPAR	27.02	4	2151.1
lcl|NZ_CP011073.1_prot_WP_005791792.1_3569	HGYDGVASLTAGLTYRFPAR	41.87	3	2151.1
lcl|NZ_CP011073.1_prot_WP_005791792.1_3569	HGYDGVASLTAGLTYRFPAR	22.2	4	2151.1
lcl|NZ_CP011073.1_prot_WP_005791792.1_3569	HGYDGVASLTAGLTYRFPAR	31.1	4	2151.1
lcl|NZ_CP011073.1_prot_WP_005791792.1_3569	HGYDGVASLTAGLTYRFPAR	30.83	4	2151.1
lcl|NZ_CP011073.1_prot_WP_005791792.1_3569	HGYDGVASLTAGLTYRFPAR	28.98	4	2151.1
lcl|NZ_CP011073.1_prot_WP_005791792.1_3569	HGYDGVASLTAGLTYRFPAR	33.64	4	2151.1
lcl|NZ_CP011073.1_prot_WP_005791792.1_3569	HGYDGVASLTAGLTYRFPAR	21.3	4	2151.1
lcl|NZ_CP011073.1_prot_WP_005791792.1_3569	HGYDGVASLTAGLTYRFPAR	40.54	4	2151.1
lcl|NZ_CP011073.1_prot_WP_005791792.1_3569	HGYDGVASLTAGLTYRFPAR	45.03	4	2151.1
lcl|NZ_CP011073.1_prot_WP_005791792.1_3569	HGYDGVASLTAGLTYRFPAR	13.06	3	2151.1
lcl|NZ_CP011073.1_prot_WP_005791792.1_3569	HGYDGVASLTAGLTYRFPAR	23.84	4	2151.1
lcl|NZ_CP011073.1_prot_WP_005791792.1_3569	HGYDGVASLTAGLTYRFPAR	31.15	4	2151.1
lcl|NZ_CP011073.1_prot_WP_005791792.1_3569	HGYDGVASLTAGLTYRFPAR	25.89	4	2151.1
lcl|NZ_CP011073.1_prot_WP_005791792.1_3569	HGYDGVASLTAGLTYRFPAR	36.45	4	2151.1
lcl|NZ_CP011073.1_prot_WP_005791792.1_3569	HGYDGVASLTAGLTYRFPAR	38.84	3	2151.1
lcl|NZ_CP011073.1_prot_WP_005791792.1_3569	HGYDGVASLTAGLTYRFPAR	32.29	4	2151.1
lcl|NZ_CP011073.1_prot_WP_005791792.1_3569	HGYDGVASLTAGLTYRFPAR	40.87	4	2151.1
lcl|NZ_CP011073.1_prot_WP_005791792.1_3569	GFARPMPQIISEIELANMR	51.76	3	2172.12
lcl|NZ_CP011073.1_prot_WP_005791792.1_3569	GFARPMPQIISEIELANMR	65.09	3	2172.12
lcl|NZ_CP011073.1_prot_WP_005791792.1_3569	GFARPMPQIISEIELANMR	40.43	3	2172.12
lcl|NZ_CP011073.1_prot_WP_005791792.1_3569	GFARPMPQIISEIELANMR	23.35	3	2172.12
lcl|NZ_CP011073.1_prot_WP_005791792.1_3569	GFARPMPQIISEIELANMR	62.36	3	2172.12
lcl|NZ_CP011073.1_prot_WP_005791792.1_3569	GFARPMPQIISEIELANMR	24.19	3	2172.12
lcl|NZ_CP011073.1_prot_WP_005791792.1_3569	GFARPMPQIISEIELANMR	60.91	3	2172.12
lcl|NZ_CP011073.1_prot_WP_005791792.1_3569	GFARPMPQIISEIELANMR	26.09	4	2172.12
lcl|NZ_CP011073.1_prot_WP_005791792.1_3569	GFARPMPQIISEIELANMR	21.25	4	2172.12
lcl|NZ_CP011073.1_prot_WP_005791792.1_3569	GFARPMPQIISEIELANMR	21.07	3	2172.12
lcl|NZ_CP011073.1_prot_WP_005791792.1_3569	GFARPMPQIISEIELANMR	59.82	3	2172.12
lcl|NZ_CP011073.1_prot_WP_005791792.1_3569	GFARPMPQIISEIELANMR	13.82	3	2172.12
lcl|NZ_CP011073.1_prot_WP_005791792.1_3569	GFARPMPQIISEIELANMR	58.16	3	2172.12
lcl|NZ_CP011073.1_prot_WP_005791792.1_3569	GFARPMPQIISEIELANMR	20.39	4	2172.12
lcl|NZ_CP011073.1_prot_WP_005791792.1_3569	GFARPMPQIISEIELANMR	64.59	3	2172.12
lcl|NZ_CP011073.1_prot_WP_005791792.1_3569	GFARPMPQIISEIELANMR	38.61	3	2172.12
lcl|NZ_CP011073.1_prot_WP_005791792.1_3569	GFARPMPQIISEIELANMR	62.81	3	2172.12
lcl|NZ_CP011073.1_prot_WP_005791792.1_3569	GFARPMPQIISEIELANMR	20.69	3	2172.12
lcl|NZ_CP011073.1_prot_WP_005791792.1_3569	GFARPMPQIISEIELANMR	13.97	3	2172.13
lcl|NZ_CP011073.1_prot_WP_005791792.1_3569	GFARPMPQIISEIELANMR	67.83	3	2172.13
lcl|NZ_CP011073.1_prot_WP_005791792.1_3569	GFARPMPQIISEIELANMR	34.81	4	2172.13
lcl|NZ_CP011073.1_prot_WP_005791792.1_3569	GFARPMPQIISEIELANMR	53.95	3	2172.13
lcl|NZ_CP011073.1_prot_WP_005791792.1_3569	GFARPMPQIISEIELANMR	16.2	3	2172.13
lcl|NZ_CP011073.1_prot_WP_005791792.1_3569	GFARPMPQIISEIELANMR	41.19	3	2172.13
lcl|NZ_CP011073.1_prot_WP_005791792.1_3569	GFARPMPQIISEIELANMR	19.96	3	2172.13
lcl|NZ_CP011073.1_prot_WP_005791792.1_3569	GFARPMPQIISEIELANMR	36.18	3	2172.13
lcl|NZ_CP011073.1_prot_WP_005791792.1_3569	GFARPMPQIISEIELANMR	34.35	4	2172.13
lcl|NZ_CP011073.1_prot_WP_005791792.1_3569	GFARPMPQIISEIELANMR	13.74	3	2188.1	Oxidation (M)
lcl|NZ_CP011073.1_prot_WP_005791792.1_3569	GFARPMPQIISEIELANMR	16.76	3	2188.11	Oxidation (M)
lcl|NZ_CP011073.1_prot_WP_005791792.1_3569	GFARPMPQIISEIELANMR	27.24	3	2188.11	Oxidation (M)
lcl|NZ_CP011073.1_prot_WP_005791792.1_3569	GFARPMPQIISEIELANMR	44.88	3	2188.11	Oxidation (M)
lcl|NZ_CP011073.1_prot_WP_005791792.1_3569	GFARPMPQIISEIELANMR	20.87	3	2188.12	Oxidation (M)
lcl|NZ_CP011073.1_prot_WP_005791792.1_3569	GFARPMPQIISEIELANMR	41.33	3	2188.12	Oxidation (M)
lcl|NZ_CP011073.1_prot_WP_005791792.1_3569	GFARPMPQIISEIELANMR	22.75	3	2188.12	Oxidation (M)
lcl|NZ_CP011073.1_prot_WP_005791792.1_3569	GFARPMPQIISEIELANMR	25.03	3	2188.13	Oxidation (M)
lcl|NZ_CP011073.1_prot_WP_005791792.1_3569	GFARPMPQIISEIELANMR	26.77	3	2188.13	Oxidation (M)
lcl|NZ_CP011073.1_prot_WP_005791792.1_3569	GFARPMPQIISEIELANMR	35.14	3	2188.13	Oxidation (M)
lcl|NZ_CP011073.1_prot_WP_005791792.1_3569	GFARPMPQIISEIELANMR	21.04	3	2204.11	2 Oxidation (M)
lcl|NZ_CP011073.1_prot_WP_005791792.1_3569	GFARPMPQIISEIELANMR	21.32	3	2204.12	2 Oxidation (M)
lcl|NZ_CP011073.1_prot_WP_005791792.1_3569	GFARPMPQIISEIELANMRR	42.5	4	2328.2
lcl|NZ_CP011073.1_prot_WP_005791792.1_3569	GFARPMPQIISEIELANMRR	52.77	4	2328.21
lcl|NZ_CP011073.1_prot_WP_005791792.1_3569	GFARPMPQIISEIELANMRR	52.4	4	2328.21
lcl|NZ_CP011073.1_prot_WP_005791792.1_3569	GFARPMPQIISEIELANMRR	53.9	4	2328.21
lcl|NZ_CP011073.1_prot_WP_005791792.1_3569	GFARPMPQIISEIELANMRR	16.07	4	2328.22
lcl|NZ_CP011073.1_prot_WP_005791792.1_3569	GFARPMPQIISEIELANMRR	20.04	3	2328.22
lcl|NZ_CP011073.1_prot_WP_005791792.1_3569	GFARPMPQIISEIELANMRR	58.44	4	2328.22
lcl|NZ_CP011073.1_prot_WP_005791792.1_3569	GFARPMPQIISEIELANMRR	60.85	4	2328.22
lcl|NZ_CP011073.1_prot_WP_005791792.1_3569	GFARPMPQIISEIELANMRR	28.97	4	2328.22
lcl|NZ_CP011073.1_prot_WP_005791792.1_3569	GFARPMPQIISEIELANMRR	63.83	4	2328.22
lcl|NZ_CP011073.1_prot_WP_005791792.1_3569	GFARPMPQIISEIELANMRR	43.26	4	2328.22
lcl|NZ_CP011073.1_prot_WP_005791792.1_3569	GFARPMPQIISEIELANMRR	23.22	3	2328.22
lcl|NZ_CP011073.1_prot_WP_005791792.1_3569	GFARPMPQIISEIELANMRR	38.84	4	2328.22
lcl|NZ_CP011073.1_prot_WP_005791792.1_3569	GFARPMPQIISEIELANMRR	22.21	4	2328.22
lcl|NZ_CP011073.1_prot_WP_005791792.1_3569	GFARPMPQIISEIELANMRR	15.68	4	2328.22
lcl|NZ_CP011073.1_prot_WP_005791792.1_3569	GFARPMPQIISEIELANMRR	18.4	4	2328.22
lcl|NZ_CP011073.1_prot_WP_005791792.1_3569	GFARPMPQIISEIELANMRR	34.11	4	2328.22
lcl|NZ_CP011073.1_prot_WP_005791792.1_3569	GFARPMPQIISEIELANMRR	23.37	4	2328.22
lcl|NZ_CP011073.1_prot_WP_005791792.1_3569	GFARPMPQIISEIELANMRR	55.19	4	2328.22
lcl|NZ_CP011073.1_prot_WP_005791792.1_3569	GFARPMPQIISEIELANMRR	62.81	4	2328.22
lcl|NZ_CP011073.1_prot_WP_005791792.1_3569	GFARPMPQIISEIELANMRR	14.37	4	2328.23
lcl|NZ_CP011073.1_prot_WP_005791792.1_3569	GFARPMPQIISEIELANMRR	50.17	4	2328.23
lcl|NZ_CP011073.1_prot_WP_005791792.1_3569	GFARPMPQIISEIELANMRR	57.32	4	2328.23
lcl|NZ_CP011073.1_prot_WP_005791792.1_3569	GFARPMPQIISEIELANMRR	53.46	4	2328.23
lcl|NZ_CP011073.1_prot_WP_005791792.1_3569	GFARPMPQIISEIELANMRR	27.9	3	2328.23
lcl|NZ_CP011073.1_prot_WP_005791792.1_3569	GFARPMPQIISEIELANMRR	55.21	4	2328.23
lcl|NZ_CP011073.1_prot_WP_005791792.1_3569	GFARPMPQIISEIELANMRR	63.64	4	2328.23
lcl|NZ_CP011073.1_prot_WP_005791792.1_3569	GFARPMPQIISEIELANMRR	65.2	4	2328.23
lcl|NZ_CP011073.1_prot_WP_005791792.1_3569	GFARPMPQIISEIELANMRR	33.52	4	2328.23
lcl|NZ_CP011073.1_prot_WP_005791792.1_3569	GFARPMPQIISEIELANMRR	27.57	3	2328.23
lcl|NZ_CP011073.1_prot_WP_005791792.1_3569	GFARPMPQIISEIELANMRR	20.8	4	2328.23
lcl|NZ_CP011073.1_prot_WP_005791792.1_3569	GFARPMPQIISEIELANMRR	15.72	4	2328.23
lcl|NZ_CP011073.1_prot_WP_005791792.1_3569	GFARPMPQIISEIELANMRR	13.97	4	2328.23
lcl|NZ_CP011073.1_prot_WP_005791792.1_3569	GFARPMPQIISEIELANMRR	13.79	4	2328.24
lcl|NZ_CP011073.1_prot_WP_005791792.1_3569	GFARPMPQIISEIELANMRR	47.72	4	2344.2	Oxidation (M)
lcl|NZ_CP011073.1_prot_WP_005791792.1_3569	GFARPMPQIISEIELANMRR	19.83	4	2344.21	Oxidation (M)
lcl|NZ_CP011073.1_prot_WP_005791792.1_3569	GFARPMPQIISEIELANMRR	25.97	4	2344.22	Oxidation (M)
lcl|NZ_CP011073.1_prot_WP_005791792.1_3569	GFARPMPQIISEIELANMRR	24.81	4	2344.22	Oxidation (M)
lcl|NZ_CP011073.1_prot_WP_005791792.1_3569	GFARPMPQIISEIELANMRR	29.98	4	2344.22	Oxidation (M)
lcl|NZ_CP011073.1_prot_WP_005791792.1_3569	GFARPMPQIISEIELANMRR	35.7	4	2344.22	Oxidation (M)
lcl|NZ_CP011073.1_prot_WP_005791792.1_3569	GFARPMPQIISEIELANMRR	34.46	4	2344.22	Oxidation (M)
lcl|NZ_CP011073.1_prot_WP_005791792.1_3569	GFARPMPQIISEIELANMRR	35.92	4	2344.22	Oxidation (M)
lcl|NZ_CP011073.1_prot_WP_005791792.1_3569	GFARPMPQIISEIELANMRR	33.11	4	2344.22	Oxidation (M)
lcl|NZ_CP011073.1_prot_WP_005791792.1_3569	GFARPMPQIISEIELANMRR	36.24	4	2344.22	Oxidation (M)
lcl|NZ_CP011073.1_prot_WP_005791792.1_3569	GFARPMPQIISEIELANMRR	34.42	4	2344.22	Oxidation (M)
lcl|NZ_CP011073.1_prot_WP_005791792.1_3569	GFARPMPQIISEIELANMRR	19.11	4	2344.22	Oxidation (M)
lcl|NZ_CP011073.1_prot_WP_005791792.1_3569	GFARPMPQIISEIELANMRR	24.04	4	2344.22	Oxidation (M)
lcl|NZ_CP011073.1_prot_WP_005791792.1_3569	GFARPMPQIISEIELANMRR	31.72	4	2344.22	Oxidation (M)
lcl|NZ_CP011073.1_prot_WP_005791792.1_3569	GFARPMPQIISEIELANMRR	36.27	4	2344.22	Oxidation (M)
lcl|NZ_CP011073.1_prot_WP_005791792.1_3569	GFARPMPQIISEIELANMRR	29.47	4	2344.22	Oxidation (M)
lcl|NZ_CP011073.1_prot_WP_005791792.1_3569	GFARPMPQIISEIELANMRR	29.35	4	2344.23	Oxidation (M)
lcl|NZ_CP011073.1_prot_WP_005791792.1_3569	GFARPMPQIISEIELANMRR	21.2	4	2360.2	2 Oxidation (M)
lcl|NZ_CP011073.1_prot_WP_005791792.1_3569	GFARPMPQIISEIELANMRR	18.01	4	2360.2	2 Oxidation (M)
lcl|NZ_CP011073.1_prot_WP_005791792.1_3569	GFARPMPQIISEIELANMRR	14.14	4	2360.21	2 Oxidation (M)
lcl|NZ_CP011073.1_prot_WP_005791792.1_3569	GFARPMPQIISEIELANMRR	23.79	4	2360.21	2 Oxidation (M)
lcl|NZ_CP011073.1_prot_WP_005791792.1_3569	GFARPMPQIISEIELANMRR	29.33	4	2360.21	2 Oxidation (M)
lcl|NZ_CP011073.1_prot_WP_005791792.1_3569	VYEIIPYLGAGFTHSYSKPHR	25.76	4	2434.23
lcl|NZ_CP011073.1_prot_WP_005791792.1_3569	VYEIIPYLGAGFTHSYSKPHR	16.16	4	2434.23
lcl|NZ_CP011073.1_prot_WP_005791792.1_3569	VYEIIPYLGAGFTHSYSKPHR	16.15	4	2434.23
lcl|NZ_CP011073.1_prot_WP_005791792.1_3569	VYEIIPYLGAGFTHSYSKPHR	18.93	4	2434.23
lcl|NZ_CP011073.1_prot_WP_005791792.1_3569	VYEIIPYLGAGFTHSYSKPHR	13.62	4	2434.24
lcl|NZ_CP011073.1_prot_WP_005791792.1_3569	VYEIIPYLGAGFTHSYSKPHR	15.15	3	2434.24
lcl|NZ_CP011073.1_prot_WP_005791792.1_3569	VYEIIPYLGAGFTHSYSKPHR	49.73	4	2434.24
lcl|NZ_CP011073.1_prot_WP_005791792.1_3569	VYEIIPYLGAGFTHSYSKPHR	57.6	3	2434.24
lcl|NZ_CP011073.1_prot_WP_005791792.1_3569	VYEIIPYLGAGFTHSYSKPHR	22.47	4	2434.24
lcl|NZ_CP011073.1_prot_WP_005791792.1_3569	VYEIIPYLGAGFTHSYSKPHR	16.25	4	2434.24
lcl|NZ_CP011073.1_prot_WP_005791792.1_3569	VYEIIPYLGAGFTHSYSKPHR	77.04	4	2434.24
lcl|NZ_CP011073.1_prot_WP_005791792.1_3569	VYEIIPYLGAGFTHSYSKPHR	64.01	4	2434.24
lcl|NZ_CP011073.1_prot_WP_005791792.1_3569	VYEIIPYLGAGFTHSYSKPHR	19.98	4	2434.24
lcl|NZ_CP011073.1_prot_WP_005791792.1_3569	VYEIIPYLGAGFTHSYSKPHR	76.95	4	2434.24
lcl|NZ_CP011073.1_prot_WP_005791792.1_3569	VYEIIPYLGAGFTHSYSKPHR	39.75	3	2434.24
lcl|NZ_CP011073.1_prot_WP_005791792.1_3569	VYEIIPYLGAGFTHSYSKPHR	18.83	4	2434.24
lcl|NZ_CP011073.1_prot_WP_005791792.1_3569	VYEIIPYLGAGFTHSYSKPHR	60.59	4	2434.24
lcl|NZ_CP011073.1_prot_WP_005791792.1_3569	VYEIIPYLGAGFTHSYSKPHR	35.8	4	2434.24
lcl|NZ_CP011073.1_prot_WP_005791792.1_3569	VYEIIPYLGAGFTHSYSKPHR	36.14	3	2434.24
lcl|NZ_CP011073.1_prot_WP_005791792.1_3569	VYEIIPYLGAGFTHSYSKPHR	44.7	5	2434.24
lcl|NZ_CP011073.1_prot_WP_005791792.1_3569	VYEIIPYLGAGFTHSYSKPHR	47.6	4	2434.24
lcl|NZ_CP011073.1_prot_WP_005791792.1_3569	VYEIIPYLGAGFTHSYSKPHR	63.96	5	2434.24
lcl|NZ_CP011073.1_prot_WP_005791792.1_3569	VYEIIPYLGAGFTHSYSKPHR	27.83	3	2434.24
lcl|NZ_CP011073.1_prot_WP_005791792.1_3569	VYEIIPYLGAGFTHSYSKPHR	87.7	4	2434.24
lcl|NZ_CP011073.1_prot_WP_005791792.1_3569	VYEIIPYLGAGFTHSYSKPHR	24.29	4	2434.24
lcl|NZ_CP011073.1_prot_WP_005791792.1_3569	VYEIIPYLGAGFTHSYSKPHR	23.17	4	2434.24
lcl|NZ_CP011073.1_prot_WP_005791792.1_3569	VYEIIPYLGAGFTHSYSKPHR	53.96	4	2434.24
lcl|NZ_CP011073.1_prot_WP_005791792.1_3569	VYEIIPYLGAGFTHSYSKPHR	20.06	4	2434.24
[truncated: 8,468 more rows]

## Sheet: BacFrag-10
prot_acc	pep_seq	pep_score	pep_exp_z	pep_exp_mr	pep_var_mod
[truncated: 6,439 more rows]

[truncated: 2 more sheets: BacFrag-11, BacFrag-12]
