# Supplementary material for: Outer membrane vesicles secreted by pathogenic and nonpathogenic Bacteroides fragilis represent different metabolic activities
Source: Sci Rep. 2017 Jul 10;7:5008. doi: 10.1038/s41598-017-05264-6 (PMC5503946; doi:10.1038/s41598-017-05264-6)
Supplement: Supplementary file 6 — Supplementary table S3-3 [file 41598_2017_5264_MOESM6_ESM.xls]

## Sheet: Abbreviation
File name	sample_name	fraction	strain
S3-1	BacFrag-01	Cytosol	ETBF
S3-1	BacFrag-02	Cytosol	ETBF
S3-1	BacFrag-03	Cytosol	ETBF
S3-1	BacFrag-04	Cytosol	NTBF
S3-1	BacFrag-05	Cytosol	NTBF
S3-1	BacFrag-06	Cytosol	NTBF
S3-2	BacFrag-07	Membarne	ETBF
S3-2	BacFrag-08	Membarne	ETBF
S3-2	BacFrag-09	Membarne	ETBF
S3-2	BacFrag-10	Membarne	NTBF
S3-2	BacFrag-11	Membarne	NTBF
S3-2	BacFrag-12	Membarne	NTBF
S3-3	BacFrag-13	OMVs	ETBF
S3-3	BacFrag-14	OMVs	NTBF
S3-3	BacFrag-15	OMVs	ETBF
S3-3	BacFrag-16	OMVs	NTBF
S3-3	BacFrag-17	OMVs	ETBF
S3-3	BacFrag-18	OMVs	NTBF
S3-4	BacFrag-19	Total	ETBF
S3-4	BacFrag-20	Total	ETBF
S3-4	BacFrag-21	Total	ETBF
S3-4	BacFrag-22	Total	NTBF
S3-4	BacFrag-23	Total	NTBF
S3-4	BacFrag-24	Total	NTBF
S3-4	BacFrag-25	Total	NTBF
S3-5	BacFrag-26	Membarne	ETBF
S3-5	BacFrag-27	Membarne	ETBF
S3-5	BacFrag-28	Membarne	ETBF
S3-5	BacFrag-29	Membarne	ETBF
S3-5	BacFrag-30	Membarne	NTBF
S3-5	BacFrag-31	Membarne	NTBF
S3-5	BacFrag-32	Membarne	NTBF
S3-5	BacFrag-33	Membarne	NTBF
S3-6	BacFrag-34	Cytosol	ETBF
S3-6	BacFrag-35	Cytosol	ETBF
S3-6	BacFrag-36	Cytosol	ETBF
S3-6	BacFrag-37	Cytosol	ETBF
S3-6	BacFrag-38	Cytosol	NTBF
S3-6	BacFrag-39	Cytosol	NTBF
S3-6	BacFrag-40	Cytosol	NTBF
S3-6	BacFrag-41	Cytosol	NTBF
S3-7	BacFrag-42	OMVs	ETBF
S3-7	BacFrag-43	OMVs	ETBF
S3-7	BacFrag-44	OMVs	ETBF
S3-7	BacFrag-45	OMVs	ETBF
S3-7	BacFrag-46	OMVs	NTBF
S3-7	BacFrag-47	OMVs	NTBF
S3-7	BacFrag-48	OMVs	NTBF
S3-7	BacFrag-49	OMVs	NTBF

## Sheet: BacFrag-13
prot_acc	pep_seq	pep_score	pep_exp_z	pep_exp_mr	pep_var_mod
lcl|NZ_CP011073.1_prot_WP_005789575.1_2906	LNIQLNVK	28.3	2	940.568
lcl|NZ_CP011073.1_prot_WP_005789575.1_2906	NVNAISDLK	33.18	2	972.524
lcl|NZ_CP011073.1_prot_WP_005789575.1_2906	LNEESFLK	17.74	2	978.499
lcl|NZ_CP011073.1_prot_WP_005789575.1_2906	LNEESFLK	30.89	2	978.501
lcl|NZ_CP011073.1_prot_WP_005789575.1_2906	LNEESFLK	34.93	2	978.501
lcl|NZ_CP011073.1_prot_WP_005789575.1_2906	LNYTLLNR	38.67	2	1005.56
lcl|NZ_CP011073.1_prot_WP_005789575.1_2906	LNYTLLNR	38.78	2	1005.56
lcl|NZ_CP011073.1_prot_WP_005789575.1_2906	YLVTFTLR	24.32	2	1011.57
lcl|NZ_CP011073.1_prot_WP_005789575.1_2906	YLVTFTLR	30.83	2	1011.58
lcl|NZ_CP011073.1_prot_WP_005789575.1_2906	YLVTFTLR	27.73	2	1011.58
lcl|NZ_CP011073.1_prot_WP_005789575.1_2906	YLVTFTLR	31.11	2	1011.58
lcl|NZ_CP011073.1_prot_WP_005789575.1_2906	FHFLPELR	29.83	2	1057.57
lcl|NZ_CP011073.1_prot_WP_005789575.1_2906	KLNIQLNVK	28.85	2	1068.66
lcl|NZ_CP011073.1_prot_WP_005789575.1_2906	KLNIQLNVK	53.24	2	1068.66
lcl|NZ_CP011073.1_prot_WP_005789575.1_2906	DASATAIYGSR	53.55	2	1110.53
lcl|NZ_CP011073.1_prot_WP_005789575.1_2906	DASATAIYGSR	48.52	2	1110.53
lcl|NZ_CP011073.1_prot_WP_005789575.1_2906	DASATAIYGSR	18.77	2	1110.53
lcl|NZ_CP011073.1_prot_WP_005789575.1_2906	DASATAIYGSR	56.03	2	1110.53
lcl|NZ_CP011073.1_prot_WP_005789575.1_2906	DASATAIYGSR	56.73	2	1110.53
lcl|NZ_CP011073.1_prot_WP_005789575.1_2906	DASATAIYGSR	34.38	2	1110.53
lcl|NZ_CP011073.1_prot_WP_005789575.1_2906	DASATAIYGSR	39.55	2	1110.54
lcl|NZ_CP011073.1_prot_WP_005789575.1_2906	DASATAIYGSR	37.49	2	1110.54
lcl|NZ_CP011073.1_prot_WP_005789575.1_2906	ASNGVIIITTK	39.97	2	1115.66
lcl|NZ_CP011073.1_prot_WP_005789575.1_2906	ASNGVIIITTK	49.5	2	1115.66
lcl|NZ_CP011073.1_prot_WP_005789575.1_2906	ASNGVIIITTK	40.53	2	1115.66
lcl|NZ_CP011073.1_prot_WP_005789575.1_2906	ASNGVIIITTK	36.65	2	1115.66
lcl|NZ_CP011073.1_prot_WP_005789575.1_2906	ASNGVIIITTK	67.32	2	1115.66
lcl|NZ_CP011073.1_prot_WP_005789575.1_2906	ASNGVIIITTK	78.13	2	1115.66
lcl|NZ_CP011073.1_prot_WP_005789575.1_2906	ASNGVIIITTK	76.31	2	1115.66
lcl|NZ_CP011073.1_prot_WP_005789575.1_2906	ASNGVIIITTK	42.86	2	1115.66
lcl|NZ_CP011073.1_prot_WP_005789575.1_2906	ANLNLGYDVSK	26.01	2	1192.61
lcl|NZ_CP011073.1_prot_WP_005789575.1_2906	ANLNLGYDVSK	40.34	2	1192.61
lcl|NZ_CP011073.1_prot_WP_005789575.1_2906	ANLNLGYDVSK	33.64	2	1192.61
lcl|NZ_CP011073.1_prot_WP_005789575.1_2906	ANLNLGYDVSK	31.72	2	1192.61
lcl|NZ_CP011073.1_prot_WP_005789575.1_2906	ANLNLGYDVSK	17	2	1192.61
lcl|NZ_CP011073.1_prot_WP_005789575.1_2906	ANLNLGYDVSK	48.61	2	1192.61
lcl|NZ_CP011073.1_prot_WP_005789575.1_2906	ANLNLGYDVSK	57	2	1192.61
lcl|NZ_CP011073.1_prot_WP_005789575.1_2906	ANLNLGYDVSK	70.17	2	1192.61
lcl|NZ_CP011073.1_prot_WP_005789575.1_2906	ANLNLGYDVSK	70.11	2	1192.61
lcl|NZ_CP011073.1_prot_WP_005789575.1_2906	ANLNLGYDVSK	49.56	2	1192.61
lcl|NZ_CP011073.1_prot_WP_005789575.1_2906	ANLNLGYDVSK	50	2	1192.61
lcl|NZ_CP011073.1_prot_WP_005789575.1_2906	ANLNLGYDVSK	51.33	2	1192.61
lcl|NZ_CP011073.1_prot_WP_005789575.1_2906	STDFKNAQYR	13.12	3	1228.58
lcl|NZ_CP011073.1_prot_WP_005789575.1_2906	NVNAISDLKLR	44.05	3	1241.71
lcl|NZ_CP011073.1_prot_WP_005789575.1_2906	NVNAISDLKLR	31.97	3	1241.71
lcl|NZ_CP011073.1_prot_WP_005789575.1_2906	NVNAISDLKLR	38.82	3	1241.71
lcl|NZ_CP011073.1_prot_WP_005789575.1_2906	NVNAISDLKLR	31.51	3	1241.71
lcl|NZ_CP011073.1_prot_WP_005789575.1_2906	NVNAISDLKLR	25.98	3	1241.71
lcl|NZ_CP011073.1_prot_WP_005789575.1_2906	NVNAISDLKLR	50.76	2	1241.71
lcl|NZ_CP011073.1_prot_WP_005789575.1_2906	NVNAISDLKLR	29.71	2	1241.71
lcl|NZ_CP011073.1_prot_WP_005789575.1_2906	NVNAISDLKLR	56.47	2	1241.71
lcl|NZ_CP011073.1_prot_WP_005789575.1_2906	ITGTIDYYFR	65.6	2	1247.62
lcl|NZ_CP011073.1_prot_WP_005789575.1_2906	ITGTIDYYFR	74.21	2	1247.62
lcl|NZ_CP011073.1_prot_WP_005789575.1_2906	ITGTIDYYFR	56.35	2	1247.62
lcl|NZ_CP011073.1_prot_WP_005789575.1_2906	GMATSASDLLVGK	21.03	2	1248.63
lcl|NZ_CP011073.1_prot_WP_005789575.1_2906	GMATSASDLLVGK	29.46	2	1248.64
lcl|NZ_CP011073.1_prot_WP_005789575.1_2906	GMATSASDLLVGK	30.21	2	1248.64
lcl|NZ_CP011073.1_prot_WP_005789575.1_2906	GMATSASDLLVGK	68.19	2	1248.64
lcl|NZ_CP011073.1_prot_WP_005789575.1_2906	GMATSASDLLVGK	67.65	2	1248.64
lcl|NZ_CP011073.1_prot_WP_005789575.1_2906	GMATSASDLLVGK	70.77	2	1248.64
lcl|NZ_CP011073.1_prot_WP_005789575.1_2906	GMATSASDLLVGK	78.59	2	1248.64
lcl|NZ_CP011073.1_prot_WP_005789575.1_2906	GMATSASDLLVGK	44.95	2	1248.64
lcl|NZ_CP011073.1_prot_WP_005789575.1_2906	GMATSASDLLVGK	31.69	2	1248.64
lcl|NZ_CP011073.1_prot_WP_005789575.1_2906	GMATSASDLLVGK	54.61	2	1248.64
lcl|NZ_CP011073.1_prot_WP_005789575.1_2906	GMATSASDLLVGK	31.97	2	1248.64
lcl|NZ_CP011073.1_prot_WP_005789575.1_2906	GMATSASDLLVGK	52.81	2	1248.64
lcl|NZ_CP011073.1_prot_WP_005789575.1_2906	GMATSASDLLVGK	24.48	2	1264.64	Oxidation (M)
lcl|NZ_CP011073.1_prot_WP_005789575.1_2906	GMATSASDLLVGK	40.55	2	1264.64	Oxidation (M)
lcl|NZ_CP011073.1_prot_WP_005789575.1_2906	GMATSASDLLVGK	56.28	2	1264.64	Oxidation (M)
lcl|NZ_CP011073.1_prot_WP_005789575.1_2906	GMATSASDLLVGK	55.2	2	1264.64	Oxidation (M)
lcl|NZ_CP011073.1_prot_WP_005789575.1_2906	GMATSASDLLVGK	60.67	2	1264.64	Oxidation (M)
lcl|NZ_CP011073.1_prot_WP_005789575.1_2906	GMATSASDLLVGK	63.57	2	1264.64	Oxidation (M)
lcl|NZ_CP011073.1_prot_WP_005789575.1_2906	VDYSGTFSISTK	66.57	2	1303.63
lcl|NZ_CP011073.1_prot_WP_005789575.1_2906	VDYSGTFSISTK	86.22	2	1303.63
lcl|NZ_CP011073.1_prot_WP_005789575.1_2906	VDYSGTFSISTK	58.74	2	1303.63
lcl|NZ_CP011073.1_prot_WP_005789575.1_2906	VDYSGTFSISTK	43.28	2	1303.63
lcl|NZ_CP011073.1_prot_WP_005789575.1_2906	FGENSLQANALGK	47.34	2	1347.68
lcl|NZ_CP011073.1_prot_WP_005789575.1_2906	FGENSLQANALGK	73.83	2	1347.68
lcl|NZ_CP011073.1_prot_WP_005789575.1_2906	FGENSLQANALGK	76.85	2	1347.68
lcl|NZ_CP011073.1_prot_WP_005789575.1_2906	FGENSLQANALGK	44.22	2	1347.68
lcl|NZ_CP011073.1_prot_WP_005789575.1_2906	FGENSLQANALGK	70.58	2	1347.68
lcl|NZ_CP011073.1_prot_WP_005789575.1_2906	FGENSLQANALGK	66.7	2	1347.68
lcl|NZ_CP011073.1_prot_WP_005789575.1_2906	FGENSLQANALGK	56	2	1347.68
lcl|NZ_CP011073.1_prot_WP_005789575.1_2906	FGENSLQANALGK	78.39	2	1347.68
lcl|NZ_CP011073.1_prot_WP_005789575.1_2906	AEDFRNFVIEK	38.98	2	1366.68
lcl|NZ_CP011073.1_prot_WP_005789575.1_2906	AEDFRNFVIEK	41.3	2	1366.69
lcl|NZ_CP011073.1_prot_WP_005789575.1_2906	AEDFRNFVIEK	33.05	2	1366.69
lcl|NZ_CP011073.1_prot_WP_005789575.1_2906	AEDFRNFVIEK	16.01	2	1366.69
lcl|NZ_CP011073.1_prot_WP_005789575.1_2906	TSTDWQDEIFR	100.82	2	1396.63
lcl|NZ_CP011073.1_prot_WP_005789575.1_2906	TSTDWQDEIFR	74.28	2	1396.63
lcl|NZ_CP011073.1_prot_WP_005789575.1_2906	TSTDWQDEIFR	87.75	2	1396.63
lcl|NZ_CP011073.1_prot_WP_005789575.1_2906	TSTDWQDEIFR	74.59	2	1396.63
lcl|NZ_CP011073.1_prot_WP_005789575.1_2906	TSTDWQDEIFR	79.57	2	1396.63
lcl|NZ_CP011073.1_prot_WP_005789575.1_2906	TSTDWQDEIFR	81.39	2	1396.63
lcl|NZ_CP011073.1_prot_WP_005789575.1_2906	TSTDWQDEIFR	57.67	2	1396.63
lcl|NZ_CP011073.1_prot_WP_005789575.1_2906	TSTDWQDEIFR	61.29	2	1396.63
lcl|NZ_CP011073.1_prot_WP_005789575.1_2906	MDNISLGYTFNK	50.89	2	1401.66
lcl|NZ_CP011073.1_prot_WP_005789575.1_2906	MDNISLGYTFNK	86.79	2	1401.66
lcl|NZ_CP011073.1_prot_WP_005789575.1_2906	MDNISLGYTFNK	91.1	2	1401.66
lcl|NZ_CP011073.1_prot_WP_005789575.1_2906	MDNISLGYTFNK	86.83	2	1401.66
lcl|NZ_CP011073.1_prot_WP_005789575.1_2906	MDNISLGYTFNK	74.59	2	1401.66
lcl|NZ_CP011073.1_prot_WP_005789575.1_2906	VSVAYTNENGILK	41.14	2	1406.73
lcl|NZ_CP011073.1_prot_WP_005789575.1_2906	VSVAYTNENGILK	77.44	2	1406.74
lcl|NZ_CP011073.1_prot_WP_005789575.1_2906	VSVAYTNENGILK	76.21	2	1406.74
lcl|NZ_CP011073.1_prot_WP_005789575.1_2906	VSVAYTNENGILK	76.15	2	1406.74
lcl|NZ_CP011073.1_prot_WP_005789575.1_2906	VSVAYTNENGILK	63.62	2	1406.74
lcl|NZ_CP011073.1_prot_WP_005789575.1_2906	VSVAYTNENGILK	78.02	2	1406.75
lcl|NZ_CP011073.1_prot_WP_005789575.1_2906	MDNISLGYTFNK	49.33	2	1417.66	Oxidation (M)
lcl|NZ_CP011073.1_prot_WP_005789575.1_2906	MDNISLGYTFNK	78.9	2	1417.66	Oxidation (M)
lcl|NZ_CP011073.1_prot_WP_005789575.1_2906	MDNISLGYTFNK	70.89	2	1417.66	Oxidation (M)
lcl|NZ_CP011073.1_prot_WP_005789575.1_2906	SSYYVQNASFVR	36.94	2	1419.68
lcl|NZ_CP011073.1_prot_WP_005789575.1_2906	SSYYVQNASFVR	69.41	2	1419.68
lcl|NZ_CP011073.1_prot_WP_005789575.1_2906	SSYYVQNASFVR	77.55	2	1419.68
lcl|NZ_CP011073.1_prot_WP_005789575.1_2906	SSYYVQNASFVR	79.23	2	1419.68
lcl|NZ_CP011073.1_prot_WP_005789575.1_2906	SSYYVQNASFVR	82.22	2	1419.68
lcl|NZ_CP011073.1_prot_WP_005789575.1_2906	SSYYVQNASFVR	86.87	2	1419.68
lcl|NZ_CP011073.1_prot_WP_005789575.1_2906	SSYYVQNASFVR	77	2	1419.68
lcl|NZ_CP011073.1_prot_WP_005789575.1_2906	SSYYVQNASFVR	77.64	2	1419.68
lcl|NZ_CP011073.1_prot_WP_005789575.1_2906	NDVTGSVMAIDADK	30.7	2	1434.67
lcl|NZ_CP011073.1_prot_WP_005789575.1_2906	NDVTGSVMAIDADK	106.39	2	1434.67
lcl|NZ_CP011073.1_prot_WP_005789575.1_2906	NDVTGSVMAIDADK	91.79	2	1434.67
lcl|NZ_CP011073.1_prot_WP_005789575.1_2906	NDVTGSVMAIDADK	73	2	1434.67
lcl|NZ_CP011073.1_prot_WP_005789575.1_2906	NDVTGSVMAIDADK	105.83	2	1450.67	Oxidation (M)
lcl|NZ_CP011073.1_prot_WP_005789575.1_2906	VYATVQNPFVITK	31.3	2	1478.81
lcl|NZ_CP011073.1_prot_WP_005789575.1_2906	VYATVQNPFVITK	51.46	2	1478.81
lcl|NZ_CP011073.1_prot_WP_005789575.1_2906	VYATVQNPFVITK	16.58	2	1478.81
lcl|NZ_CP011073.1_prot_WP_005789575.1_2906	VYATVQNPFVITK	49.68	2	1478.82
lcl|NZ_CP011073.1_prot_WP_005789575.1_2906	VYATVQNPFVITK	65.22	2	1478.82
lcl|NZ_CP011073.1_prot_WP_005789575.1_2906	VYATVQNPFVITK	73.96	2	1478.82
lcl|NZ_CP011073.1_prot_WP_005789575.1_2906	VYATVQNPFVITK	72.18	2	1478.82
lcl|NZ_CP011073.1_prot_WP_005789575.1_2906	VYATVQNPFVITK	72.42	2	1478.82
lcl|NZ_CP011073.1_prot_WP_005789575.1_2906	VYATVQNPFVITK	69.47	2	1478.82
lcl|NZ_CP011073.1_prot_WP_005789575.1_2906	VYATVQNPFVITK	74.61	2	1478.82
lcl|NZ_CP011073.1_prot_WP_005789575.1_2906	VYATVQNPFVITK	72.49	2	1478.82
lcl|NZ_CP011073.1_prot_WP_005789575.1_2906	DSTGEPVIGANVVVK	36.28	2	1483.79
lcl|NZ_CP011073.1_prot_WP_005789575.1_2906	DSTGEPVIGANVVVK	46.65	2	1483.79
lcl|NZ_CP011073.1_prot_WP_005789575.1_2906	DSTGEPVIGANVVVK	25.89	2	1483.79
lcl|NZ_CP011073.1_prot_WP_005789575.1_2906	DSTGEPVIGANVVVK	53.77	2	1483.79
lcl|NZ_CP011073.1_prot_WP_005789575.1_2906	DSTGEPVIGANVVVK	46.36	2	1483.79
lcl|NZ_CP011073.1_prot_WP_005789575.1_2906	DSTGEPVIGANVVVK	56.43	2	1483.79
lcl|NZ_CP011073.1_prot_WP_005789575.1_2906	NGFGENSHYTQLK	80.74	2	1493.69
lcl|NZ_CP011073.1_prot_WP_005789575.1_2906	SNTVDVMKAEDFR	30.49	2	1510.72
lcl|NZ_CP011073.1_prot_WP_005789575.1_2906	VKVDYSGTFSISTK	26.87	2	1530.79
lcl|NZ_CP011073.1_prot_WP_005789575.1_2906	VKVDYSGTFSISTK	26.73	2	1530.79
lcl|NZ_CP011073.1_prot_WP_005789575.1_2906	VKVDYSGTFSISTK	20.92	2	1530.79
lcl|NZ_CP011073.1_prot_WP_005789575.1_2906	VKVDYSGTFSISTK	52.75	2	1530.79
lcl|NZ_CP011073.1_prot_WP_005789575.1_2906	VKVDYSGTFSISTK	76.55	2	1530.79
lcl|NZ_CP011073.1_prot_WP_005789575.1_2906	VKVDYSGTFSISTK	64.48	2	1530.8
lcl|NZ_CP011073.1_prot_WP_005789575.1_2906	VKVDYSGTFSISTK	81.27	2	1530.8
lcl|NZ_CP011073.1_prot_WP_005789575.1_2906	VKVDYSGTFSISTK	46.1	2	1530.8
lcl|NZ_CP011073.1_prot_WP_005789575.1_2906	VKVDYSGTFSISTK	48.04	2	1530.8
lcl|NZ_CP011073.1_prot_WP_005789575.1_2906	VKVDYSGTFSISTK	59.66	2	1530.8
lcl|NZ_CP011073.1_prot_WP_005789575.1_2906	VKVDYSGTFSISTK	33.14	2	1530.8
lcl|NZ_CP011073.1_prot_WP_005789575.1_2906	VKVDYSGTFSISTK	108.86	2	1530.8
lcl|NZ_CP011073.1_prot_WP_005789575.1_2906	VKVDYSGTFSISTK	57.94	2	1530.8
lcl|NZ_CP011073.1_prot_WP_005789575.1_2906	VKVDYSGTFSISTK	66.02	2	1530.8
lcl|NZ_CP011073.1_prot_WP_005789575.1_2906	VKVDYSGTFSISTK	45.43	2	1530.8
lcl|NZ_CP011073.1_prot_WP_005789575.1_2906	KNDVTGSVMAIDADK	53.1	3	1562.76
lcl|NZ_CP011073.1_prot_WP_005789575.1_2906	KNDVTGSVMAIDADK	160.48	2	1562.77
lcl|NZ_CP011073.1_prot_WP_005789575.1_2906	KNDVTGSVMAIDADK	155.55	2	1562.77
lcl|NZ_CP011073.1_prot_WP_005789575.1_2906	KNDVTGSVMAIDADK	37.02	2	1562.77
lcl|NZ_CP011073.1_prot_WP_005789575.1_2906	LTGAINLNPNFFDK	13.11	2	1562.81
lcl|NZ_CP011073.1_prot_WP_005789575.1_2906	LTGAINLNPNFFDK	54.48	2	1562.81
lcl|NZ_CP011073.1_prot_WP_005789575.1_2906	LTGAINLNPNFFDK	74.98	2	1562.82
lcl|NZ_CP011073.1_prot_WP_005789575.1_2906	LTGAINLNPNFFDK	80.53	2	1562.82
lcl|NZ_CP011073.1_prot_WP_005789575.1_2906	LTGAINLNPNFFDK	85.88	2	1562.82
lcl|NZ_CP011073.1_prot_WP_005789575.1_2906	LTGAINLNPNFFDK	83.44	2	1562.82
lcl|NZ_CP011073.1_prot_WP_005789575.1_2906	LTGAINLNPNFFDK	71.09	2	1562.82
lcl|NZ_CP011073.1_prot_WP_005789575.1_2906	LTGAINLNPNFFDK	72.87	2	1562.82
lcl|NZ_CP011073.1_prot_WP_005789575.1_2906	LTGAINLNPNFFDK	53.28	2	1562.82
lcl|NZ_CP011073.1_prot_WP_005789575.1_2906	KNDVTGSVMAIDADK	32.48	3	1578.75	Oxidation (M)
lcl|NZ_CP011073.1_prot_WP_005789575.1_2906	KNDVTGSVMAIDADK	69.52	3	1578.75	Oxidation (M)
lcl|NZ_CP011073.1_prot_WP_005789575.1_2906	YLVTFTLRNDGSSR	30.33	2	1627.84
lcl|NZ_CP011073.1_prot_WP_005789575.1_2906	NGFGENSHYTQLKR	17.38	4	1649.79
lcl|NZ_CP011073.1_prot_WP_005789575.1_2906	NGFGENSHYTQLKR	24.79	4	1649.79
lcl|NZ_CP011073.1_prot_WP_005789575.1_2906	NGFGENSHYTQLKR	23.79	4	1649.79
lcl|NZ_CP011073.1_prot_WP_005789575.1_2906	LTGAINLNPNFFDKK	33.18	3	1690.91
lcl|NZ_CP011073.1_prot_WP_005789575.1_2906	LTGAINLNPNFFDKK	47.54	3	1690.91
lcl|NZ_CP011073.1_prot_WP_005789575.1_2906	LTGAINLNPNFFDKK	32.34	3	1690.91
lcl|NZ_CP011073.1_prot_WP_005789575.1_2906	LTGAINLNPNFFDKK	40.15	2	1690.91
lcl|NZ_CP011073.1_prot_WP_005789575.1_2906	LTGAINLNPNFFDKK	58.19	2	1690.91
lcl|NZ_CP011073.1_prot_WP_005789575.1_2906	GSFGNYVYNNVQSNR	48.49	2	1717.78
lcl|NZ_CP011073.1_prot_WP_005789575.1_2906	GSFGNYVYNNVQSNR	55.46	2	1717.79
lcl|NZ_CP011073.1_prot_WP_005789575.1_2906	GSFGNYVYNNVQSNR	60.86	2	1717.79
lcl|NZ_CP011073.1_prot_WP_005789575.1_2906	GSFGNYVYNNVQSNR	83.85	2	1717.79
lcl|NZ_CP011073.1_prot_WP_005789575.1_2906	GSFGNYVYNNVQSNR	112.41	2	1717.79
lcl|NZ_CP011073.1_prot_WP_005789575.1_2906	GSFGNYVYNNVQSNR	101.39	2	1717.79
lcl|NZ_CP011073.1_prot_WP_005789575.1_2906	AAPDVFMGLTSQLSYK	112.92	2	1726.87
lcl|NZ_CP011073.1_prot_WP_005789575.1_2906	AAPDVFMGLTSQLSYK	122.14	2	1726.87
lcl|NZ_CP011073.1_prot_WP_005789575.1_2906	AAPDVFMGLTSQLSYK	92.96	2	1726.87
lcl|NZ_CP011073.1_prot_WP_005789575.1_2906	AAPDVFMGLTSQLSYK	76.12	2	1726.87
lcl|NZ_CP011073.1_prot_WP_005789575.1_2906	AAPDVFMGLTSQLSYK	59.85	2	1726.87
lcl|NZ_CP011073.1_prot_WP_005789575.1_2906	AAGVSVITDGGAPGAGATIR	14.72	4	1739.91
lcl|NZ_CP011073.1_prot_WP_005789575.1_2906	AAGVSVITDGGAPGAGATIR	31.13	3	1739.92
lcl|NZ_CP011073.1_prot_WP_005789575.1_2906	AAGVSVITDGGAPGAGATIR	68.97	3	1739.92
lcl|NZ_CP011073.1_prot_WP_005789575.1_2906	AAGVSVITDGGAPGAGATIR	99.36	3	1739.92
lcl|NZ_CP011073.1_prot_WP_005789575.1_2906	AAGVSVITDGGAPGAGATIR	33.6	3	1739.92
lcl|NZ_CP011073.1_prot_WP_005789575.1_2906	AAGVSVITDGGAPGAGATIR	34.33	2	1739.92
lcl|NZ_CP011073.1_prot_WP_005789575.1_2906	AAGVSVITDGGAPGAGATIR	47.74	2	1739.92
lcl|NZ_CP011073.1_prot_WP_005789575.1_2906	AAGVSVITDGGAPGAGATIR	74.23	2	1739.92
lcl|NZ_CP011073.1_prot_WP_005789575.1_2906	AAGVSVITDGGAPGAGATIR	69.76	2	1739.92
lcl|NZ_CP011073.1_prot_WP_005789575.1_2906	AAGVSVITDGGAPGAGATIR	28.87	2	1739.92
lcl|NZ_CP011073.1_prot_WP_005789575.1_2906	AAGVSVITDGGAPGAGATIR	47.08	2	1739.92
lcl|NZ_CP011073.1_prot_WP_005789575.1_2906	AAGVSVITDGGAPGAGATIR	79.06	2	1739.92
lcl|NZ_CP011073.1_prot_WP_005789575.1_2906	AAGVSVITDGGAPGAGATIR	67.77	2	1739.92
lcl|NZ_CP011073.1_prot_WP_005789575.1_2906	AAGVSVITDGGAPGAGATIR	28.78	2	1739.92
lcl|NZ_CP011073.1_prot_WP_005789575.1_2906	AAGVSVITDGGAPGAGATIR	77.29	2	1739.92
lcl|NZ_CP011073.1_prot_WP_005789575.1_2906	AAGVSVITDGGAPGAGATIR	91.09	2	1739.92
lcl|NZ_CP011073.1_prot_WP_005789575.1_2906	AAGVSVITDGGAPGAGATIR	94.72	2	1739.92
lcl|NZ_CP011073.1_prot_WP_005789575.1_2906	AAGVSVITDGGAPGAGATIR	89.32	2	1739.92
lcl|NZ_CP011073.1_prot_WP_005789575.1_2906	AAGVSVITDGGAPGAGATIR	102.89	2	1739.92
lcl|NZ_CP011073.1_prot_WP_005789575.1_2906	AAGVSVITDGGAPGAGATIR	60.38	2	1739.93
lcl|NZ_CP011073.1_prot_WP_005789575.1_2906	AAGVSVITDGGAPGAGATIR	63.27	2	1739.93
lcl|NZ_CP011073.1_prot_WP_005789575.1_2906	AAPDVFMGLTSQLSYK	91.54	2	1742.87	Oxidation (M)
lcl|NZ_CP011073.1_prot_WP_005789575.1_2906	AAPDVFMGLTSQLSYK	100.92	2	1742.87	Oxidation (M)
lcl|NZ_CP011073.1_prot_WP_005789575.1_2906	VYATVQNPFVITKYK	15.95	3	1769.98
lcl|NZ_CP011073.1_prot_WP_005789575.1_2906	NDVTGSVMAIDADKMVK	15.97	2	1808.85	Oxidation (M)
lcl|NZ_CP011073.1_prot_WP_005789575.1_2906	NDVTGSVMAIDADKMVK	88.02	2	1808.88	Oxidation (M)
lcl|NZ_CP011073.1_prot_WP_005789575.1_2906	GDDYASESYLVSFFGR	49.98	2	1811.82
lcl|NZ_CP011073.1_prot_WP_005789575.1_2906	GDDYASESYLVSFFGR	57.1	2	1811.82
lcl|NZ_CP011073.1_prot_WP_005789575.1_2906	NDVTGSVMAIDADKMVK	33.05	3	1824.87	2 Oxidation (M)
lcl|NZ_CP011073.1_prot_WP_005789575.1_2906	EAYEGANMYDQTGFLK	112.07	2	1835.81
lcl|NZ_CP011073.1_prot_WP_005789575.1_2906	EAYEGANMYDQTGFLK	85.36	2	1835.81
lcl|NZ_CP011073.1_prot_WP_005789575.1_2906	EAYEGANMYDQTGFLK	123.19	2	1835.81
lcl|NZ_CP011073.1_prot_WP_005789575.1_2906	EAYEGANMYDQTGFLK	125.58	2	1835.81
lcl|NZ_CP011073.1_prot_WP_005789575.1_2906	EAYEGANMYDQTGFLK	117.21	2	1835.81
lcl|NZ_CP011073.1_prot_WP_005789575.1_2906	EAYEGANMYDQTGFLK	58.81	2	1835.81
lcl|NZ_CP011073.1_prot_WP_005789575.1_2906	EAYEGANMYDQTGFLK	78.91	2	1851.81	Oxidation (M)
lcl|NZ_CP011073.1_prot_WP_005789575.1_2906	EAYEGANMYDQTGFLK	130.88	2	1851.81	Oxidation (M)
lcl|NZ_CP011073.1_prot_WP_005789575.1_2906	GHVKDSTGEPVIGANVVVK	14.18	4	1905.03
lcl|NZ_CP011073.1_prot_WP_005789575.1_2906	GHVKDSTGEPVIGANVVVK	25.84	4	1905.03
lcl|NZ_CP011073.1_prot_WP_005789575.1_2906	GHVKDSTGEPVIGANVVVK	33.86	3	1905.04
lcl|NZ_CP011073.1_prot_WP_005789575.1_2906	LNEESFLKNVNAISDLK	48.86	2	1933
lcl|NZ_CP011073.1_prot_WP_005789575.1_2906	LNEESFLKNVNAISDLK	63.63	3	1933.02
lcl|NZ_CP011073.1_prot_WP_005789575.1_2906	KGDDYASESYLVSFFGR	60.12	3	1939.9
lcl|NZ_CP011073.1_prot_WP_005789575.1_2906	KGDDYASESYLVSFFGR	71.92	3	1939.9
lcl|NZ_CP011073.1_prot_WP_005789575.1_2906	KGDDYASESYLVSFFGR	71.91	3	1939.9
lcl|NZ_CP011073.1_prot_WP_005789575.1_2906	KGDDYASESYLVSFFGR	50.58	3	1939.9
lcl|NZ_CP011073.1_prot_WP_005789575.1_2906	MDNISLGYTFNKLFNDK	66.07	3	2018.99
lcl|NZ_CP011073.1_prot_WP_005789575.1_2906	MDNISLGYTFNKLFNDK	74.71	3	2018.99
lcl|NZ_CP011073.1_prot_WP_005789575.1_2906	MDNISLGYTFNKLFNDK	78.09	3	2018.99
lcl|NZ_CP011073.1_prot_WP_005789575.1_2906	MDNISLGYTFNKLFNDK	73.67	3	2018.99
lcl|NZ_CP011073.1_prot_WP_005789575.1_2906	MDNISLGYTFNKLFNDK	17.39	2	2034.99	Oxidation (M)
lcl|NZ_CP011073.1_prot_WP_005789575.1_2906	NFVIEKFGENSLQANALGK	20.66	3	2078.07
lcl|NZ_CP011073.1_prot_WP_005789575.1_2906	SIGNAQIDYKFHFLPELR	30.14	4	2147.11
lcl|NZ_CP011073.1_prot_WP_005789575.1_2906	SIGNAQIDYKFHFLPELR	51.68	4	2147.11
lcl|NZ_CP011073.1_prot_WP_005789575.1_2906	SIGNAQIDYKFHFLPELR	50.28	4	2147.11
lcl|NZ_CP011073.1_prot_WP_005789575.1_2906	SIGNAQIDYKFHFLPELR	38.87	3	2147.12
lcl|NZ_CP011073.1_prot_WP_005789575.1_2906	SIGNAQIDYKFHFLPELR	44.59	4	2147.12
lcl|NZ_CP011073.1_prot_WP_005789575.1_2906	SIGNAQIDYKFHFLPELR	59.97	4	2147.12
lcl|NZ_CP011073.1_prot_WP_005789575.1_2906	SIGNAQIDYKFHFLPELR	20.05	4	2147.12
lcl|NZ_CP011073.1_prot_WP_005789575.1_2906	SIGNAQIDYKFHFLPELR	51.76	4	2147.12
lcl|NZ_CP011073.1_prot_WP_005789575.1_2906	SIGNAQIDYKFHFLPELR	74.23	3	2147.12
lcl|NZ_CP011073.1_prot_WP_005789575.1_2906	SIGNAQIDYKFHFLPELR	81	3	2147.12
lcl|NZ_CP011073.1_prot_WP_005789575.1_2906	SIGNAQIDYKFHFLPELR	78.65	3	2147.12
lcl|NZ_CP011073.1_prot_WP_005789575.1_2906	GLDPEISGEGIDNNIYPRPR	61.42	3	2211.1
lcl|NZ_CP011073.1_prot_WP_005789575.1_2906	GLDPEISGEGIDNNIYPRPR	67.09	3	2211.1
lcl|NZ_CP011073.1_prot_WP_005789575.1_2906	GLDPEISGEGIDNNIYPRPR	82.03	3	2211.1
lcl|NZ_CP011073.1_prot_WP_005789575.1_2906	GLDPEISGEGIDNNIYPRPR	90.1	3	2211.1
lcl|NZ_CP011073.1_prot_WP_005789575.1_2906	GLDPEISGEGIDNNIYPRPR	73.59	3	2211.1
lcl|NZ_CP011073.1_prot_WP_005789575.1_2906	GLDPEISGEGIDNNIYPRPR	81.15	3	2211.1
lcl|NZ_CP011073.1_prot_WP_005789575.1_2906	GLDPEISGEGIDNNIYPRPR	66.67	3	2211.1
lcl|NZ_CP011073.1_prot_WP_005789575.1_2906	TAFSTDHNVSVSGAVPHMPYR	56.77	4	2272.07
lcl|NZ_CP011073.1_prot_WP_005789575.1_2906	TAFSTDHNVSVSGAVPHMPYR	13.61	4	2272.07
lcl|NZ_CP011073.1_prot_WP_005789575.1_2906	TAFSTDHNVSVSGAVPHMPYR	63.62	4	2272.07
lcl|NZ_CP011073.1_prot_WP_005789575.1_2906	TAFSTDHNVSVSGAVPHMPYR	44.46	4	2272.07
lcl|NZ_CP011073.1_prot_WP_005789575.1_2906	TAFSTDHNVSVSGAVPHMPYR	63.39	4	2272.07
lcl|NZ_CP011073.1_prot_WP_005789575.1_2906	TAFSTDHNVSVSGAVPHMPYR	55.48	3	2272.08
lcl|NZ_CP011073.1_prot_WP_005789575.1_2906	LGYGVTGQQNLGNGDYPYMAR	27.83	2	2273.04
lcl|NZ_CP011073.1_prot_WP_005789575.1_2906	LGYGVTGQQNLGNGDYPYMAR	83.33	2	2273.06
lcl|NZ_CP011073.1_prot_WP_005789575.1_2906	LGYGVTGQQNLGNGDYPYMAR	45.34	3	2273.06
lcl|NZ_CP011073.1_prot_WP_005789575.1_2906	LGYGVTGQQNLGNGDYPYMAR	79.95	3	2273.06
lcl|NZ_CP011073.1_prot_WP_005789575.1_2906	LGYGVTGQQNLGNGDYPYMAR	55.38	3	2273.07
lcl|NZ_CP011073.1_prot_WP_005789575.1_2906	LGYGVTGQQNLGNGDYPYMAR	133.11	2	2273.07
lcl|NZ_CP011073.1_prot_WP_005789575.1_2906	LGYGVTGQQNLGNGDYPYMAR	147.48	2	2273.07
lcl|NZ_CP011073.1_prot_WP_005789575.1_2906	LGYGVTGQQNLGNGDYPYMAR	148.82	2	2273.07
lcl|NZ_CP011073.1_prot_WP_005789575.1_2906	GMGNPLSTVHPNDIETFTILK	31.97	3	2283.17
lcl|NZ_CP011073.1_prot_WP_005789575.1_2906	GMGNPLSTVHPNDIETFTILK	57.8	3	2283.17
lcl|NZ_CP011073.1_prot_WP_005789575.1_2906	GMGNPLSTVHPNDIETFTILK	47.04	3	2283.17
lcl|NZ_CP011073.1_prot_WP_005789575.1_2906	GMGNPLSTVHPNDIETFTILK	48.27	3	2283.17
lcl|NZ_CP011073.1_prot_WP_005789575.1_2906	TAFSTDHNVSVSGAVPHMPYR	23.72	4	2288.07	Oxidation (M)
lcl|NZ_CP011073.1_prot_WP_005789575.1_2906	TAFSTDHNVSVSGAVPHMPYR	67.65	3	2288.08	Oxidation (M)
lcl|NZ_CP011073.1_prot_WP_005789575.1_2906	LGYGVTGQQNLGNGDYPYMAR	92.79	2	2289.07	Oxidation (M)
lcl|NZ_CP011073.1_prot_WP_005789575.1_2906	LGYGVTGQQNLGNGDYPYMAR	138.81	2	2289.07	Oxidation (M)
lcl|NZ_CP011073.1_prot_WP_005789575.1_2906	GMGNPLSTVHPNDIETFTILK	35.16	3	2299.16	Oxidation (M)
lcl|NZ_CP011073.1_prot_WP_005789575.1_2906	YKGLDPEISGEGIDNNIYPRPR	37.47	4	2502.26
lcl|NZ_CP011073.1_prot_WP_005789575.1_2906	YKGLDPEISGEGIDNNIYPRPR	75.55	4	2502.26
lcl|NZ_CP011073.1_prot_WP_005789575.1_2906	YKGLDPEISGEGIDNNIYPRPR	63.41	4	2502.26
lcl|NZ_CP011073.1_prot_WP_005789575.1_2906	YKGLDPEISGEGIDNNIYPRPR	24.17	4	2502.26
lcl|NZ_CP011073.1_prot_WP_005789575.1_2906	YKGLDPEISGEGIDNNIYPRPR	21.5	3	2502.26
lcl|NZ_CP011073.1_prot_WP_005789575.1_2906	YKGLDPEISGEGIDNNIYPRPR	46.76	3	2502.26
lcl|NZ_CP011073.1_prot_WP_005789575.1_2906	YKGLDPEISGEGIDNNIYPRPR	66.06	3	2502.27
lcl|NZ_CP011073.1_prot_WP_005789575.1_2906	GGSSMSASNDPLIVIDGVPVDNTEIK	54.2	3	2614.3
lcl|NZ_CP011073.1_prot_WP_005789575.1_2906	GGSSMSASNDPLIVIDGVPVDNTEIK	57.01	3	2614.3
lcl|NZ_CP011073.1_prot_WP_005789575.1_2906	GGSSMSASNDPLIVIDGVPVDNTEIK	80.09	3	2614.3
lcl|NZ_CP011073.1_prot_WP_005789575.1_2906	VRGGSSMSASNDPLIVIDGVPVDNTEIK	87.76	3	2869.47
lcl|NZ_CP011073.1_prot_WP_005789575.1_2906	VRGGSSMSASNDPLIVIDGVPVDNTEIK	39.62	3	2869.47
lcl|NZ_CP011073.1_prot_WP_005789575.1_2906	VRGGSSMSASNDPLIVIDGVPVDNTEIK	55.23	3	2885.46	Oxidation (M)
lcl|NZ_CP011073.1_prot_WP_005789575.1_2906	AAPSVTVTLHEDAVMLQEAVVIGYGTVK	14.75	4	2897.54
lcl|NZ_CP011073.1_prot_WP_005789575.1_2906	GMATSASDLLVGKAAGVSVITDGGAPGAGATIR	89.18	3	2970.56
lcl|NZ_CP011073.1_prot_WP_005789575.1_2906	MTFNDDPNYAGVIHGGIDGGTGYNALIHR	30.94	5	3074.44
lcl|NZ_CP011073.1_prot_WP_005789575.1_2906	MTFNDDPNYAGVIHGGIDGGTGYNALIHR	108.59	4	3074.44
lcl|NZ_CP011073.1_prot_WP_005789575.1_2906	MTFNDDPNYAGVIHGGIDGGTGYNALIHR	63.09	4	3074.45
lcl|NZ_CP011073.1_prot_WP_005789575.1_2906	MTFNDDPNYAGVIHGGIDGGTGYNALIHR	122.88	4	3074.45
lcl|NZ_CP011073.1_prot_WP_005789575.1_2906	MTFNDDPNYAGVIHGGIDGGTGYNALIHR	118.23	4	3074.45
lcl|NZ_CP011073.1_prot_WP_005789575.1_2906	MTFNDDPNYAGVIHGGIDGGTGYNALIHR	149.19	4	3074.45
lcl|NZ_CP011073.1_prot_WP_005789575.1_2906	MTFNDDPNYAGVIHGGIDGGTGYNALIHR	107.05	3	3074.45
lcl|NZ_CP011073.1_prot_WP_005789575.1_2906	MTFNDDPNYAGVIHGGIDGGTGYNALIHR	79.05	3	3074.45
lcl|NZ_CP011073.1_prot_WP_005789575.1_2906	MTFNDDPNYAGVIHGGIDGGTGYNALIHR	90.92	4	3090.44	Oxidation (M)
lcl|NZ_CP011073.1_prot_WP_005789575.1_2906	MTFNDDPNYAGVIHGGIDGGTGYNALIHR	135.99	4	3090.44	Oxidation (M)
lcl|NZ_CP011073.1_prot_WP_005789575.1_2906	MTFNDDPNYAGVIHGGIDGGTGYNALIHR	53.53	4	3090.44	Oxidation (M)
lcl|NZ_CP011073.1_prot_WP_005789575.1_2906	GMGNPLSTVHPNDIETFTILKDASATAIYGSR	39.03	4	3375.69
lcl|NZ_CP011073.1_prot_WP_005789575.1_2906	AAIGLATQYDPTQPVYMEGNPYGNGYFMYMK	53.75	3	3505.6	Oxidation (M)
lcl|NZ_CP011073.1_prot_WP_005789575.1_2906	GSFGNYVYNNVQSNREAYEGANMYDQTGFLK	35.9	4	3535.59
lcl|NZ_CP011073.1_prot_WP_005789575.1_2906	GSFGNYVYNNVQSNREAYEGANMYDQTGFLK	94.22	3	3535.6
lcl|NZ_CP011073.1_prot_WP_005789575.1_2906	GSFGNYVYNNVQSNREAYEGANMYDQTGFLK	39.8	4	3551.6	Oxidation (M)
lcl|NZ_CP011073.1_prot_WP_005789575.1_2906	TSTDWQDEIFRTAFSTDHNVSVSGAVPHMPYR	26.8	5	3650.71
lcl|NZ_CP011073.1_prot_WP_005789575.1_2906	TSTDWQDEIFRTAFSTDHNVSVSGAVPHMPYR	45.07	4	3650.72
lcl|NZ_CP011073.1_prot_WP_005798906.1_2905	AAAWALLSR	43.34	2	957.538
lcl|NZ_CP011073.1_prot_WP_005798906.1_2905	AAAWALLSR	50.49	2	957.538
lcl|NZ_CP011073.1_prot_WP_005798906.1_2905	AAAWALLSR	33.05	2	957.538
lcl|NZ_CP011073.1_prot_WP_005798906.1_2905	AAAWALLSR	48.38	2	957.538
lcl|NZ_CP011073.1_prot_WP_005798906.1_2905	AAAWALLSR	43.7	2	957.538
lcl|NZ_CP011073.1_prot_WP_005798906.1_2905	AAAWALLSR	32	2	957.539
lcl|NZ_CP011073.1_prot_WP_005798906.1_2905	AAAWALLSR	31.57	2	957.539
lcl|NZ_CP011073.1_prot_WP_005798906.1_2905	EFFFEGQR	22.57	2	1058.48
lcl|NZ_CP011073.1_prot_WP_005798906.1_2905	SSLYNLFLK	29.93	2	1083.6
lcl|NZ_CP011073.1_prot_WP_005798906.1_2905	SSLYNLFLK	35.85	2	1083.6
lcl|NZ_CP011073.1_prot_WP_005798906.1_2905	SSLYNLFLK	29.84	2	1083.6
lcl|NZ_CP011073.1_prot_WP_005798906.1_2905	SSLYNLFLK	28.7	2	1083.6
lcl|NZ_CP011073.1_prot_WP_005798906.1_2905	SSLYNLFLK	33.46	2	1083.6
lcl|NZ_CP011073.1_prot_WP_005798906.1_2905	SSLYNLFLK	20.63	2	1083.6
lcl|NZ_CP011073.1_prot_WP_005798906.1_2905	SSLYNLFLK	24.95	2	1083.6
lcl|NZ_CP011073.1_prot_WP_005798906.1_2905	EAYVDFPLFR	57.36	2	1255.63
lcl|NZ_CP011073.1_prot_WP_005798906.1_2905	EAYVDFPLFR	52.48	2	1255.63
lcl|NZ_CP011073.1_prot_WP_005798906.1_2905	EAYVDFPLFR	56.01	2	1255.63
lcl|NZ_CP011073.1_prot_WP_005798906.1_2905	EAYVDFPLFR	65.01	2	1255.63
lcl|NZ_CP011073.1_prot_WP_005798906.1_2905	EAYVDFPLFR	57.78	2	1255.63
lcl|NZ_CP011073.1_prot_WP_005798906.1_2905	EAYVDFPLFR	61.27	2	1255.63
lcl|NZ_CP011073.1_prot_WP_005798906.1_2905	EAYVDFPLFR	50.47	2	1255.63
lcl|NZ_CP011073.1_prot_WP_005798906.1_2905	EAYVDFPLFR	58.08	2	1255.63
lcl|NZ_CP011073.1_prot_WP_005798906.1_2905	EAYVDFPLFR	44.81	2	1255.63
lcl|NZ_CP011073.1_prot_WP_005798906.1_2905	EAYVDFPLFR	35.28	2	1255.63
lcl|NZ_CP011073.1_prot_WP_005798906.1_2905	EAYVDFPLFR	18.07	2	1255.63
lcl|NZ_CP011073.1_prot_WP_005798906.1_2905	EAYVDFPLFR	19.75	2	1255.63
lcl|NZ_CP011073.1_prot_WP_005798906.1_2905	EAYVDFPLFR	40.7	2	1255.63
lcl|NZ_CP011073.1_prot_WP_005798906.1_2905	EAYVDFPLFR	29.86	2	1255.63
lcl|NZ_CP011073.1_prot_WP_005798906.1_2905	EAYVDFPLFR	26.67	2	1255.63
lcl|NZ_CP011073.1_prot_WP_005798906.1_2905	EAYVDFPLFR	25.11	2	1255.63
lcl|NZ_CP011073.1_prot_WP_005798906.1_2905	EAYVDFPLFR	38.12	2	1255.63
lcl|NZ_CP011073.1_prot_WP_005798906.1_2905	GREFFFEGQR	23.21	2	1271.61
lcl|NZ_CP011073.1_prot_WP_005798906.1_2905	ALSYEYALDLYR	67.03	2	1475.73
lcl|NZ_CP011073.1_prot_WP_005798906.1_2905	ALSYEYALDLYR	67.23	2	1475.73
lcl|NZ_CP011073.1_prot_WP_005798906.1_2905	ALSYEYALDLYR	72.57	2	1475.73
lcl|NZ_CP011073.1_prot_WP_005798906.1_2905	ALSYEYALDLYR	73.88	2	1475.73
lcl|NZ_CP011073.1_prot_WP_005798906.1_2905	ALSYEYALDLYR	57.44	2	1475.73
lcl|NZ_CP011073.1_prot_WP_005798906.1_2905	ALSYEYALDLYR	56.76	2	1475.73
lcl|NZ_CP011073.1_prot_WP_005798906.1_2905	ALSYEYALDLYR	17.98	2	1475.73
lcl|NZ_CP011073.1_prot_WP_005798906.1_2905	ALSYEYALDLYR	40.85	2	1475.73
lcl|NZ_CP011073.1_prot_WP_005798906.1_2905	ALSYEYALDLYR	35.56	2	1475.74
lcl|NZ_CP011073.1_prot_WP_005798906.1_2905	ALSYEYALDLYR	53.64	2	1475.74
lcl|NZ_CP011073.1_prot_WP_005798906.1_2905	LYLNAETYVGQNK	16.37	2	1511.75
lcl|NZ_CP011073.1_prot_WP_005798906.1_2905	LYLNAETYVGQNK	26.29	2	1511.76
lcl|NZ_CP011073.1_prot_WP_005798906.1_2905	LYLNAETYVGQNK	67.86	2	1511.77
lcl|NZ_CP011073.1_prot_WP_005798906.1_2905	LYLNAETYVGQNK	68.29	2	1511.77
lcl|NZ_CP011073.1_prot_WP_005798906.1_2905	LYLNAETYVGQNK	70.88	2	1511.77
lcl|NZ_CP011073.1_prot_WP_005798906.1_2905	LYLNAETYVGQNK	58.19	2	1511.77
lcl|NZ_CP011073.1_prot_WP_005798906.1_2905	YFNVNKDGTLPPSK	31.61	3	1578.8
lcl|NZ_CP011073.1_prot_WP_005798906.1_2905	YFNVNKDGTLPPSK	40.5	3	1578.8
lcl|NZ_CP011073.1_prot_WP_005798906.1_2905	YFNVNKDGTLPPSK	49.02	3	1578.8
lcl|NZ_CP011073.1_prot_WP_005798906.1_2905	YFNVNKDGTLPPSK	29.86	3	1578.8
lcl|NZ_CP011073.1_prot_WP_005798906.1_2905	YFNVNKDGTLPPSK	30.31	3	1578.81
lcl|NZ_CP011073.1_prot_WP_005798906.1_2905	YFNVNKDGTLPPSK	42.95	3	1578.81
lcl|NZ_CP011073.1_prot_WP_005798906.1_2905	YFNVNKDGTLPPSK	26	3	1578.81
lcl|NZ_CP011073.1_prot_WP_005798906.1_2905	YFNVNKDGTLPPSK	24.44	3	1578.81
lcl|NZ_CP011073.1_prot_WP_005798906.1_2905	YFNVNKDGTLPPSK	50.76	3	1578.81
lcl|NZ_CP011073.1_prot_WP_005798906.1_2905	YFNVNKDGTLPPSK	69.38	2	1578.81
lcl|NZ_CP011073.1_prot_WP_005798906.1_2905	LFYQINVANAYLR	51.44	2	1583.85
lcl|NZ_CP011073.1_prot_WP_005798906.1_2905	LFYQINVANAYLR	53.45	2	1583.85
lcl|NZ_CP011073.1_prot_WP_005798906.1_2905	LFYQINVANAYLR	71.35	2	1583.85
lcl|NZ_CP011073.1_prot_WP_005798906.1_2905	LFYQINVANAYLR	74.08	2	1583.85
lcl|NZ_CP011073.1_prot_WP_005798906.1_2905	LFYQINVANAYLR	60.73	2	1583.85
lcl|NZ_CP011073.1_prot_WP_005798906.1_2905	LFYQINVANAYLR	66.72	2	1583.85
lcl|NZ_CP011073.1_prot_WP_005798906.1_2905	LFYQINVANAYLR	63.83	2	1583.85
lcl|NZ_CP011073.1_prot_WP_005798906.1_2905	LGEIYLTYAEAVLR	74.7	2	1609.88
lcl|NZ_CP011073.1_prot_WP_005798906.1_2905	LGEIYLTYAEAVLR	77.2	2	1609.88
lcl|NZ_CP011073.1_prot_WP_005798906.1_2905	LGEIYLTYAEAVLR	89.9	2	1609.88
lcl|NZ_CP011073.1_prot_WP_005798906.1_2905	LGEIYLTYAEAVLR	82.56	2	1609.88
lcl|NZ_CP011073.1_prot_WP_005798906.1_2905	LGEIYLTYAEAVLR	76.7	2	1609.88
lcl|NZ_CP011073.1_prot_WP_005798906.1_2905	LGEIYLTYAEAVLR	80.31	2	1609.88
lcl|NZ_CP011073.1_prot_WP_005798906.1_2905	LGEIYLTYAEAVLR	77.99	2	1609.88
lcl|NZ_CP011073.1_prot_WP_005798906.1_2905	LGEIYLTYAEAVLR	85.01	2	1609.88
lcl|NZ_CP011073.1_prot_WP_005798906.1_2905	LGEIYLTYAEAVLR	83.66	2	1609.88
lcl|NZ_CP011073.1_prot_WP_005798906.1_2905	LGEIYLTYAEAVLR	75.56	2	1609.88
lcl|NZ_CP011073.1_prot_WP_005798906.1_2905	LGEIYLTYAEAVLR	98.21	2	1609.88
lcl|NZ_CP011073.1_prot_WP_005798906.1_2905	LGEIYLTYAEAVLR	82.43	2	1609.88
lcl|NZ_CP011073.1_prot_WP_005798906.1_2905	LGEIYLTYAEAVLR	96.72	2	1609.88
lcl|NZ_CP011073.1_prot_WP_005798906.1_2905	LGEIYLTYAEAVLR	63.18	2	1609.88
lcl|NZ_CP011073.1_prot_WP_005798906.1_2905	LGEIYLTYAEAVLR	34.26	2	1609.88
lcl|NZ_CP011073.1_prot_WP_005798906.1_2905	LGEIYLTYAEAVLR	81.63	2	1609.88
lcl|NZ_CP011073.1_prot_WP_005798906.1_2905	FGLFTTAGYVWPWK	42.67	2	1671.84
lcl|NZ_CP011073.1_prot_WP_005798906.1_2905	NVPFVDENSPIGSIPPK	29.21	3	1808.94
lcl|NZ_CP011073.1_prot_WP_005798906.1_2905	NVPFVDENSPIGSIPPK	74.6	2	1808.94
lcl|NZ_CP011073.1_prot_WP_005798906.1_2905	NVPFVDENSPIGSIPPK	66.99	2	1808.94
lcl|NZ_CP011073.1_prot_WP_005798906.1_2905	NVPFVDENSPIGSIPPK	66.58	2	1808.94
lcl|NZ_CP011073.1_prot_WP_005798906.1_2905	NVPFVDENSPIGSIPPK	72.53	2	1808.94
lcl|NZ_CP011073.1_prot_WP_005798906.1_2905	NVPFVDENSPIGSIPPK	82.57	2	1808.94
lcl|NZ_CP011073.1_prot_WP_005798906.1_2905	NVPFVDENSPIGSIPPK	81.32	2	1808.94
lcl|NZ_CP011073.1_prot_WP_005798906.1_2905	NVPFVDENSPIGSIPPK	74.4	2	1808.94
lcl|NZ_CP011073.1_prot_WP_005798906.1_2905	NVPFVDENSPIGSIPPK	91.76	2	1808.94
lcl|NZ_CP011073.1_prot_WP_005798906.1_2905	NVPFVDENSPIGSIPPK	80.89	2	1808.94
lcl|NZ_CP011073.1_prot_WP_005798906.1_2905	NVPFVDENSPIGSIPPK	81.65	2	1808.94
lcl|NZ_CP011073.1_prot_WP_005798906.1_2905	NVPFVDENSPIGSIPPK	63.29	2	1808.94
lcl|NZ_CP011073.1_prot_WP_005798906.1_2905	NVPFVDENSPIGSIPPK	78.93	2	1808.94
lcl|NZ_CP011073.1_prot_WP_005798906.1_2905	NVPFVDENSPIGSIPPK	75.49	2	1808.94
lcl|NZ_CP011073.1_prot_WP_005798906.1_2905	NVPFVDENSPIGSIPPK	69.03	2	1808.94
lcl|NZ_CP011073.1_prot_WP_005798906.1_2905	NVPFVDENSPIGSIPPK	77.22	2	1808.94
lcl|NZ_CP011073.1_prot_WP_005798906.1_2905	NVPFVDENSPIGSIPPK	15.63	2	1808.94
lcl|NZ_CP011073.1_prot_WP_005798906.1_2905	NVPFVDENSPIGSIPPK	21.35	2	1808.94
lcl|NZ_CP011073.1_prot_WP_005798906.1_2905	NVPFVDENSPIGSIPPK	79.02	2	1808.94
lcl|NZ_CP011073.1_prot_WP_005798906.1_2905	NVPFVDENSPIGSIPPK	81.48	2	1808.94
lcl|NZ_CP011073.1_prot_WP_005798906.1_2905	NVPFVDENSPIGSIPPK	69.68	2	1808.94
lcl|NZ_CP011073.1_prot_WP_005798906.1_2905	NVPFVDENSPIGSIPPK	75.94	2	1808.94
lcl|NZ_CP011073.1_prot_WP_005798906.1_2905	NVPFVDENSPIGSIPPK	79.9	2	1808.94
lcl|NZ_CP011073.1_prot_WP_005798906.1_2905	NVPFVDENSPIGSIPPK	79.13	2	1808.94
lcl|NZ_CP011073.1_prot_WP_005798906.1_2905	SSLYNLFLKESGSDADTR	103.86	3	2001.97
lcl|NZ_CP011073.1_prot_WP_005798906.1_2905	SSLYNLFLKESGSDADTR	137.73	3	2001.97
lcl|NZ_CP011073.1_prot_WP_005798906.1_2905	SSLYNLFLKESGSDADTR	144.11	3	2001.97
lcl|NZ_CP011073.1_prot_WP_005798906.1_2905	SSLYNLFLKESGSDADTR	74.21	3	2001.97
lcl|NZ_CP011073.1_prot_WP_005798906.1_2905	VIETGYQLEPVYVDMFK	44.17	3	2030.02
lcl|NZ_CP011073.1_prot_WP_005798906.1_2905	VIETGYQLEPVYVDMFK	110.47	2	2030.02
lcl|NZ_CP011073.1_prot_WP_005798906.1_2905	VIETGYQLEPVYVDMFK	114.64	2	2030.02
lcl|NZ_CP011073.1_prot_WP_005798906.1_2905	VIETGYQLEPVYVDMFK	128.71	2	2030.02
lcl|NZ_CP011073.1_prot_WP_005798906.1_2905	VIETGYQLEPVYVDMFK	92.64	2	2046.01	Oxidation (M)
lcl|NZ_CP011073.1_prot_WP_005798906.1_2905	DGTLPPSKEAYVDFPLFR	87.05	3	2051.05
lcl|NZ_CP011073.1_prot_WP_005798906.1_2905	DGTLPPSKEAYVDFPLFR	93.03	3	2051.05
lcl|NZ_CP011073.1_prot_WP_005798906.1_2905	DGTLPPSKEAYVDFPLFR	105.35	3	2051.05
lcl|NZ_CP011073.1_prot_WP_005798906.1_2905	DGTLPPSKEAYVDFPLFR	89.77	3	2051.05
lcl|NZ_CP011073.1_prot_WP_005798906.1_2905	DGTLPPSKEAYVDFPLFR	106.85	3	2051.05
lcl|NZ_CP011073.1_prot_WP_005798906.1_2905	DGTLPPSKEAYVDFPLFR	92.56	3	2051.05
lcl|NZ_CP011073.1_prot_WP_005798906.1_2905	DGTLPPSKEAYVDFPLFR	45.93	2	2051.05
lcl|NZ_CP011073.1_prot_WP_005798906.1_2905	DGTLPPSKEAYVDFPLFR	105.56	3	2051.05
lcl|NZ_CP011073.1_prot_WP_005798906.1_2905	DGTLPPSKEAYVDFPLFR	29.6	2	2051.05
lcl|NZ_CP011073.1_prot_WP_005798906.1_2905	FGLFTTAGYVWPWKGGTAK	55.82	3	2086.08
lcl|NZ_CP011073.1_prot_WP_005798906.1_2905	FGLFTTAGYVWPWKGGTAK	15.26	2	2086.08
lcl|NZ_CP011073.1_prot_WP_005798906.1_2905	KVIETGYQLEPVYVDMFK	27.44	3	2158.11
lcl|NZ_CP011073.1_prot_WP_005798906.1_2905	KVIETGYQLEPVYVDMFK	54.16	3	2158.11
lcl|NZ_CP011073.1_prot_WP_005798906.1_2905	KVIETGYQLEPVYVDMFK	55.03	3	2158.11
lcl|NZ_CP011073.1_prot_WP_005798906.1_2905	KVIETGYQLEPVYVDMFK	62.92	3	2158.11
lcl|NZ_CP011073.1_prot_WP_005798906.1_2905	KVIETGYQLEPVYVDMFK	45.74	3	2158.11
lcl|NZ_CP011073.1_prot_WP_005798906.1_2905	KVIETGYQLEPVYVDMFK	95.79	2	2174.11	Oxidation (M)
lcl|NZ_CP011073.1_prot_WP_005798906.1_2905	LGEIYLTYAEAVLRGGQGGDR	35.37	3	2237.16
lcl|NZ_CP011073.1_prot_WP_005798906.1_2905	DELVSDVVFGNEPLAYEQSLAK	34.6	3	2422.2
lcl|NZ_CP011073.1_prot_WP_005798906.1_2905	AVENFYNVFPIPSDDIGSNTNLK	24.33	3	2553.25
lcl|NZ_CP011073.1_prot_WP_005798906.1_2905	AVENFYNVFPIPSDDIGSNTNLK	25.6	3	2553.26
lcl|NZ_CP011073.1_prot_WP_005798906.1_2905	AVENFYNVFPIPSDDIGSNTNLK	36.01	3	2553.26
lcl|NZ_CP011073.1_prot_WP_005798906.1_2905	AVENFYNVFPIPSDDIGSNTNLK	91.85	3	2553.26
lcl|NZ_CP011073.1_prot_WP_005798906.1_2905	AVENFYNVFPIPSDDIGSNTNLK	81.06	3	2553.26
lcl|NZ_CP011073.1_prot_WP_005798906.1_2905	TDLTTSLEIIDENTFQNNGIPVTK	31.04	3	2662.35
lcl|NZ_CP011073.1_prot_WP_005798906.1_2905	TDLTTSLEIIDENTFQNNGIPVTK	36.06	3	2662.35
lcl|NZ_CP011073.1_prot_WP_005798906.1_2905	TDLTTSLEIIDENTFQNNGIPVTK	31.66	4	2662.35
lcl|NZ_CP011073.1_prot_WP_005798906.1_2905	TDLTTSLEIIDENTFQNNGIPVTK	21.95	4	2662.35
lcl|NZ_CP011073.1_prot_WP_005798906.1_2905	TDLTTSLEIIDENTFQNNGIPVTK	43.01	3	2662.35
lcl|NZ_CP011073.1_prot_WP_005798906.1_2905	TDLTTSLEIIDENTFQNNGIPVTK	37.56	3	2662.35
lcl|NZ_CP011073.1_prot_WP_005798906.1_2905	TDLTTSLEIIDENTFQNNGIPVTK	97.39	3	2662.36
lcl|NZ_CP011073.1_prot_WP_005798906.1_2905	TDLTTSLEIIDENTFQNNGIPVTK	126.83	3	2662.36
lcl|NZ_CP011073.1_prot_WP_005798906.1_2905	TDLTTSLEIIDENTFQNNGIPVTK	17.46	3	2662.36
lcl|NZ_CP011073.1_prot_WP_005798906.1_2905	AYSDKTLAPISDSDLTLNFIIDER	39.18	3	2696.38
lcl|NZ_CP011073.1_prot_WP_005798906.1_2905	AYSDKTLAPISDSDLTLNFIIDER	117.41	3	2696.38
lcl|NZ_CP011073.1_prot_WP_005798906.1_2905	GKAVENFYNVFPIPSDDIGSNTNLK	27.08	3	2738.38
lcl|NZ_CP011073.1_prot_WP_005798906.1_2905	IYAGMAIGGNSGGDSDQDVVGIDGGSQASFLR	63.15	3	3113.44
lcl|NZ_CP011073.1_prot_WP_005798906.1_2905	IYAGMAIGGNSGGDSDQDVVGIDGGSQASFLR	36.43	3	3113.44
lcl|NZ_CP011073.1_prot_WP_005798906.1_2905	IYAGMAIGGNSGGDSDQDVVGIDGGSQASFLR	60.08	4	3113.45
lcl|NZ_CP011073.1_prot_WP_005798906.1_2905	IYAGMAIGGNSGGDSDQDVVGIDGGSQASFLR	148.77	3	3113.46
lcl|NZ_CP011073.1_prot_WP_005798906.1_2905	IYAGMAIGGNSGGDSDQDVVGIDGGSQASFLR	67.7	4	3113.46
lcl|NZ_CP011073.1_prot_WP_005798906.1_2905	IYAGMAIGGNSGGDSDQDVVGIDGGSQASFLR	140.24	3	3113.46
lcl|NZ_CP011073.1_prot_WP_005798906.1_2905	IYAGMAIGGNSGGDSDQDVVGIDGGSQASFLR	101.62	3	3113.46
lcl|NZ_CP011073.1_prot_WP_005798906.1_2905	IYAGMAIGGNSGGDSDQDVVGIDGGSQASFLR	80.37	4	3113.46
lcl|NZ_CP011073.1_prot_WP_005798906.1_2905	IYAGMAIGGNSGGDSDQDVVGIDGGSQASFLR	40.76	4	3113.46
lcl|NZ_CP011073.1_prot_WP_005798906.1_2905	IYAGMAIGGNSGGDSDQDVVGIDGGSQASFLR	118.01	3	3113.46
lcl|NZ_CP011073.1_prot_WP_005798906.1_2905	IYAGMAIGGNSGGDSDQDVVGIDGGSQASFLR	131.79	3	3113.46
lcl|NZ_CP011073.1_prot_WP_005798906.1_2905	IYAGMAIGGNSGGDSDQDVVGIDGGSQASFLR	143.64	3	3113.46
lcl|NZ_CP011073.1_prot_WP_005798906.1_2905	IYAGMAIGGNSGGDSDQDVVGIDGGSQASFLR	159.21	3	3113.46
lcl|NZ_CP011073.1_prot_WP_005798906.1_2905	IYAGMAIGGNSGGDSDQDVVGIDGGSQASFLR	129.88	3	3113.46
lcl|NZ_CP011073.1_prot_WP_005798906.1_2905	IYAGMAIGGNSGGDSDQDVVGIDGGSQASFLR	73.36	3	3113.47
lcl|NZ_CP011073.1_prot_WP_005798906.1_2905	IYAGMAIGGNSGGDSDQDVVGIDGGSQASFLR	37.57	4	3129.45	Oxidation (M)
lcl|NZ_CP011073.1_prot_WP_005798906.1_2905	IYAGMAIGGNSGGDSDQDVVGIDGGSQASFLR	57.11	4	3129.45	Oxidation (M)
lcl|NZ_CP011073.1_prot_WP_005798906.1_2905	IYAGMAIGGNSGGDSDQDVVGIDGGSQASFLR	132.8	3	3129.46	Oxidation (M)
lcl|NZ_CP011073.1_prot_WP_005798906.1_2905	IYAGMAIGGNSGGDSDQDVVGIDGGSQASFLR	110.9	3	3129.46	Oxidation (M)
lcl|NZ_CP011073.1_prot_WP_005798906.1_2905	IYAGMAIGGNSGGDSDQDVVGIDGGSQASFLR	140.81	3	3129.46	Oxidation (M)
lcl|NZ_CP011073.1_prot_WP_005798906.1_2905	IYAGMAIGGNSGGDSDQDVVGIDGGSQASFLR	129.98	3	3129.46	Oxidation (M)
lcl|NZ_CP011073.1_prot_WP_005798906.1_2905	AVENFYNVFPIPSDDIGSNTNLKQNEGY	63.75	3	3144.49
lcl|NZ_CP011073.1_prot_WP_005798906.1_2905	AVENFYNVFPIPSDDIGSNTNLKQNEGY	81.58	3	3144.49
lcl|NZ_CP011073.1_prot_WP_005798906.1_2905	AVENFYNVFPIPSDDIGSNTNLKQNEGY	86.63	3	3144.5
lcl|NZ_CP011073.1_prot_WP_005798906.1_2905	AVENFYNVFPIPSDDIGSNTNLKQNEGY	88.13	3	3144.5
lcl|NZ_CP011073.1_prot_WP_005798906.1_2905	AVENFYNVFPIPSDDIGSNTNLKQNEGY	112.16	3	3144.5
lcl|NZ_CP011073.1_prot_WP_005798906.1_2905	AVENFYNVFPIPSDDIGSNTNLKQNEGY	104.6	3	3144.5
lcl|NZ_CP011073.1_prot_WP_045899350.1_2904	IETAGYYR	30.71	2	971.468
lcl|NZ_CP011073.1_prot_WP_045899350.1_2904	IETAGYYR	55.12	2	971.468
lcl|NZ_CP011073.1_prot_WP_045899350.1_2904	WTAADYGVK	24.47	2	1009.49
lcl|NZ_CP011073.1_prot_WP_045899350.1_2904	WTAADYGVK	38.42	2	1009.49
lcl|NZ_CP011073.1_prot_WP_045899350.1_2904	GTMMNYDPATK	70.17	2	1227.54
lcl|NZ_CP011073.1_prot_WP_045899350.1_2904	TVLLGETGTTSLK	31.24	2	1318.73
lcl|NZ_CP011073.1_prot_WP_045899350.1_2904	TVLLGETGTTSLK	51.51	2	1318.73
lcl|NZ_CP011073.1_prot_WP_045899350.1_2904	TVLLGETGTTSLK	50.22	2	1318.73
lcl|NZ_CP011073.1_prot_WP_045899350.1_2904	TVLLGETGTTSLK	59.13	2	1318.73
lcl|NZ_CP011073.1_prot_WP_045899350.1_2904	TVLLGETGTTSLK	23.61	2	1318.73
lcl|NZ_CP011073.1_prot_WP_045899350.1_2904	TVLLGETGTTSLK	52.77	2	1318.74
lcl|NZ_CP011073.1_prot_WP_045899350.1_2904	TVLLGETGTTSLK	43.23	2	1318.74
lcl|NZ_CP011073.1_prot_WP_045899350.1_2904	TVLLGETGTTSLK	69.73	2	1318.74
lcl|NZ_CP011073.1_prot_WP_045899350.1_2904	TVLLGETGTTSLK	54.19	2	1318.74
lcl|NZ_CP011073.1_prot_WP_045899350.1_2904	TVLLGETGTTSLK	63.32	2	1318.74
lcl|NZ_CP011073.1_prot_WP_045899350.1_2904	TVLLGETGTTSLK	50.1	2	1318.74
lcl|NZ_CP011073.1_prot_WP_045899350.1_2904	TVLLGETGTTSLK	78.61	2	1318.74
lcl|NZ_CP011073.1_prot_WP_045899350.1_2904	TVLLGETGTTSLK	84.24	2	1318.74
lcl|NZ_CP011073.1_prot_WP_045899350.1_2904	TVLLGETGTTSLK	78.91	2	1318.74
lcl|NZ_CP011073.1_prot_WP_045899350.1_2904	TVLLGETGTTSLK	65.27	2	1318.74
lcl|NZ_CP011073.1_prot_WP_045899350.1_2904	TVLLGETGTTSLK	30.93	2	1318.74
lcl|NZ_CP011073.1_prot_WP_045899350.1_2904	FTNGQMNTMMAK	78.49	2	1372.59
lcl|NZ_CP011073.1_prot_WP_045899350.1_2904	FTNGQMNTMMAK	53.76	2	1372.59
lcl|NZ_CP011073.1_prot_WP_045899350.1_2904	FTNGQMNTMMAK	66.39	2	1372.59
lcl|NZ_CP011073.1_prot_WP_045899350.1_2904	FTNGQMNTMMAK	66.37	2	1372.59
lcl|NZ_CP011073.1_prot_WP_045899350.1_2904	ATLFDPNAVDWK	42.68	2	1375.67
lcl|NZ_CP011073.1_prot_WP_045899350.1_2904	ATLFDPNAVDWK	58.84	2	1375.68
lcl|NZ_CP011073.1_prot_WP_045899350.1_2904	ATLFDPNAVDWK	62.88	2	1375.68
lcl|NZ_CP011073.1_prot_WP_045899350.1_2904	ATLFDPNAVDWK	78.04	2	1375.68
lcl|NZ_CP011073.1_prot_WP_045899350.1_2904	FTNGQMNTMMAK	65.75	2	1388.59	Oxidation (M)
lcl|NZ_CP011073.1_prot_WP_045899350.1_2904	FTNGQMNTMMAK	47.87	2	1388.59	Oxidation (M)
lcl|NZ_CP011073.1_prot_WP_045899350.1_2904	VTAGAYTIVLNPDAK	31.09	2	1531.83
lcl|NZ_CP011073.1_prot_WP_045899350.1_2904	VTAGAYTIVLNPDAK	84.98	2	1531.83
lcl|NZ_CP011073.1_prot_WP_045899350.1_2904	VTAGAYTIVLNPDAK	18.94	2	1531.83
lcl|NZ_CP011073.1_prot_WP_045899350.1_2904	VTAGAYTIVLNPDAK	103.99	2	1531.83
lcl|NZ_CP011073.1_prot_WP_045899350.1_2904	VTAGAYTIVLNPDAK	99	2	1531.83
lcl|NZ_CP011073.1_prot_WP_045899350.1_2904	VTAGAYTIVLNPDAK	69.62	2	1531.83
lcl|NZ_CP011073.1_prot_WP_045899350.1_2904	VTAGAYTIVLNPDAK	109.47	2	1531.83
lcl|NZ_CP011073.1_prot_WP_045899350.1_2904	VTAGAYTIVLNPDAK	105.89	2	1531.83
lcl|NZ_CP011073.1_prot_WP_045899350.1_2904	VTAGAYTIVLNPDAK	106.45	2	1531.83
lcl|NZ_CP011073.1_prot_WP_045899350.1_2904	ASPYVITMNLTNAGK	60.52	2	1578.81
lcl|NZ_CP011073.1_prot_WP_045899350.1_2904	ASPYVITMNLTNAGK	105.6	2	1578.81
lcl|NZ_CP011073.1_prot_WP_045899350.1_2904	ASPYVITMNLTNAGK	99.25	2	1578.81
lcl|NZ_CP011073.1_prot_WP_045899350.1_2904	ASPYVITMNLTNAGK	111.67	2	1578.81
lcl|NZ_CP011073.1_prot_WP_045899350.1_2904	ASPYVITMNLTNAGK	95.63	2	1578.81
lcl|NZ_CP011073.1_prot_WP_045899350.1_2904	ASPYVITMNLTNAGK	114.25	2	1578.81
lcl|NZ_CP011073.1_prot_WP_045899350.1_2904	ASPYVITMNLTNAGK	91.74	2	1578.81
lcl|NZ_CP011073.1_prot_WP_045899350.1_2904	ASPYVITMNLTNAGK	15.47	3	1594.81	Oxidation (M)
lcl|NZ_CP011073.1_prot_WP_045899350.1_2904	ASPYVITMNLTNAGK	104.04	2	1594.81	Oxidation (M)
lcl|NZ_CP011073.1_prot_WP_045899350.1_2904	ASPYVITMNLTNAGK	48.27	2	1594.81	Oxidation (M)
lcl|NZ_CP011073.1_prot_WP_045899350.1_2904	ASPYVITMNLTNAGK	91.52	2	1594.81	Oxidation (M)
lcl|NZ_CP011073.1_prot_WP_045899350.1_2904	ASPYVITMNLTNAGK	71.44	2	1594.81	Oxidation (M)
lcl|NZ_CP011073.1_prot_WP_045899350.1_2904	ASPYVITMNLTNAGK	119.01	2	1594.81	Oxidation (M)
lcl|NZ_CP011073.1_prot_WP_045899350.1_2904	ASPYVITMNLTNAGK	108.12	2	1594.81	Oxidation (M)
lcl|NZ_CP011073.1_prot_WP_045899350.1_2904	LWTVTTSLLDKEFK	19.71	2	1679.91
lcl|NZ_CP011073.1_prot_WP_045899350.1_2904	LWTVTTSLLDKEFK	39.26	3	1679.91
lcl|NZ_CP011073.1_prot_WP_045899350.1_2904	LWTVTTSLLDKEFK	44.36	3	1679.91
lcl|NZ_CP011073.1_prot_WP_045899350.1_2904	TGWEIIGDATPGGWDK	81.38	2	1701.81
lcl|NZ_CP011073.1_prot_WP_045899350.1_2904	TGWEIIGDATPGGWDK	64.28	2	1701.81
lcl|NZ_CP011073.1_prot_WP_045899350.1_2904	AVVNYDVTLTNDANAK	15.18	2	1706.84
lcl|NZ_CP011073.1_prot_WP_045899350.1_2904	AVVNYDVTLTNDANAK	42.15	2	1706.84
lcl|NZ_CP011073.1_prot_WP_045899350.1_2904	AVVNYDVTLTNDANAK	39.2	2	1706.85
lcl|NZ_CP011073.1_prot_WP_045899350.1_2904	AVVNYDVTLTNDANAK	23.14	2	1706.85
lcl|NZ_CP011073.1_prot_WP_045899350.1_2904	AVVNYDVTLTNDANAK	94.98	2	1706.85
lcl|NZ_CP011073.1_prot_WP_045899350.1_2904	AVVNYDVTLTNDANAK	81.56	2	1706.85
lcl|NZ_CP011073.1_prot_WP_045899350.1_2904	AVVNYDVTLTNDANAK	90.23	2	1706.85
lcl|NZ_CP011073.1_prot_WP_045899350.1_2904	AVVNYDVTLTNDANAK	56.28	2	1706.85
lcl|NZ_CP011073.1_prot_WP_045899350.1_2904	AVVNYDVTLTNDANAK	32.51	2	1706.85
lcl|NZ_CP011073.1_prot_WP_045899350.1_2904	AVVNYDVTLTNDANAK	94.3	2	1706.85
lcl|NZ_CP011073.1_prot_WP_045899350.1_2904	AVVNYDVTLTNDANAK	74.82	2	1706.85
lcl|NZ_CP011073.1_prot_WP_045899350.1_2904	AVVNYDVTLTNDANAK	94.8	2	1706.85
lcl|NZ_CP011073.1_prot_WP_045899350.1_2904	AVVNYDVTLTNDANAK	81.27	2	1706.85
lcl|NZ_CP011073.1_prot_WP_045899350.1_2904	AVVNYDVTLTNDANAK	90.14	2	1706.85
lcl|NZ_CP011073.1_prot_WP_045899350.1_2904	AVVNYDVTLTNDANAK	90.87	2	1706.85
lcl|NZ_CP011073.1_prot_WP_045899350.1_2904	AVVNYDVTLTNDANAK	59.1	2	1706.85
lcl|NZ_CP011073.1_prot_WP_045899350.1_2904	AVVNYDVTLTNDANAK	57.39	2	1706.85
lcl|NZ_CP011073.1_prot_WP_045899350.1_2904	AVVNYDVTLTNDANAK	28.78	2	1706.85
lcl|NZ_CP011073.1_prot_WP_045899350.1_2904	AVVNYDVTLTNDANAK	35.18	2	1706.85
lcl|NZ_CP011073.1_prot_WP_045899350.1_2904	AVVNYDVTLTNDANAK	19.64	2	1706.85
lcl|NZ_CP011073.1_prot_WP_045899350.1_2904	AVVNYDVTLTNDANAK	83.11	2	1706.85
lcl|NZ_CP011073.1_prot_WP_045899350.1_2904	AVVNYDVTLTNDANAK	95.33	2	1706.85
lcl|NZ_CP011073.1_prot_WP_045899350.1_2904	AVVNYDVTLTNDANAK	80.07	2	1706.85
lcl|NZ_CP011073.1_prot_WP_045899350.1_2904	AVVNYDVTLTNDANAK	41.82	2	1706.85
lcl|NZ_CP011073.1_prot_WP_045899350.1_2904	AVVNYDVTLTNDANAK	87.97	2	1706.85
lcl|NZ_CP011073.1_prot_WP_045899350.1_2904	AVVNYDVTLTNDANAK	90.65	2	1706.85
lcl|NZ_CP011073.1_prot_WP_045899350.1_2904	AVVNYDVTLTNDANAK	96.03	2	1706.85
lcl|NZ_CP011073.1_prot_WP_045899350.1_2904	AVVNYDVTLTNDANAK	44.86	2	1706.85
lcl|NZ_CP011073.1_prot_WP_045899350.1_2904	AVVNYDVTLTNDANAK	60	2	1706.85
lcl|NZ_CP011073.1_prot_WP_045899350.1_2904	AVVNYDVTLTNDANAK	50.48	2	1706.85
lcl|NZ_CP011073.1_prot_WP_045899350.1_2904	AVVNYDVTLTNDANAK	84.62	2	1706.85
lcl|NZ_CP011073.1_prot_WP_045899350.1_2904	AVVNYDVTLTNDANAK	76.43	2	1706.85
lcl|NZ_CP011073.1_prot_WP_045899350.1_2904	AVVNYDVTLTNDANAK	30.47	2	1706.86
lcl|NZ_CP011073.1_prot_WP_045899350.1_2904	AVVNYDVTLTNDANAK	83.17	2	1706.86
lcl|NZ_CP011073.1_prot_WP_045899350.1_2904	AVVNYDVTLTNDANAK	92.81	2	1706.86
lcl|NZ_CP011073.1_prot_WP_045899350.1_2904	AVVNYDVTLTNDANAK	48.88	2	1706.86
lcl|NZ_CP011073.1_prot_WP_045899350.1_2904	NIGTFVLMPSDGDNIK	55.2	2	1719.85
lcl|NZ_CP011073.1_prot_WP_045899350.1_2904	NIGTFVLMPSDGDNIK	35.24	2	1719.85
lcl|NZ_CP011073.1_prot_WP_045899350.1_2904	SNNNWDSDNYGAVSGK	106.42	2	1726.73
lcl|NZ_CP011073.1_prot_WP_045899350.1_2904	AYDMTADPASNSITFK	40.77	2	1730.78
lcl|NZ_CP011073.1_prot_WP_045899350.1_2904	AYDMTADPASNSITFK	19.63	3	1730.79
lcl|NZ_CP011073.1_prot_WP_045899350.1_2904	AYDMTADPASNSITFK	81.08	2	1730.79
lcl|NZ_CP011073.1_prot_WP_045899350.1_2904	AYDMTADPASNSITFK	75.63	2	1730.79
lcl|NZ_CP011073.1_prot_WP_045899350.1_2904	AYDMTADPASNSITFK	69.96	2	1730.79
lcl|NZ_CP011073.1_prot_WP_045899350.1_2904	AYDMTADPASNSITFK	43	2	1730.79
lcl|NZ_CP011073.1_prot_WP_045899350.1_2904	AYDMTADPASNSITFK	93.99	2	1730.79
lcl|NZ_CP011073.1_prot_WP_045899350.1_2904	AYDMTADPASNSITFK	76.08	2	1730.79
lcl|NZ_CP011073.1_prot_WP_045899350.1_2904	AYDMTADPASNSITFK	83.91	2	1730.79
lcl|NZ_CP011073.1_prot_WP_045899350.1_2904	ESELEGELVAGPNNFK	95.16	2	1731.84
lcl|NZ_CP011073.1_prot_WP_045899350.1_2904	ESELEGELVAGPNNFK	97.31	2	1731.84
lcl|NZ_CP011073.1_prot_WP_045899350.1_2904	ESELEGELVAGPNNFK	97.92	2	1731.84
lcl|NZ_CP011073.1_prot_WP_045899350.1_2904	AYDMTADPASNSITFK	13.13	3	1746.78	Oxidation (M)
lcl|NZ_CP011073.1_prot_WP_045899350.1_2904	AYDMTADPASNSITFK	64.17	2	1746.78	Oxidation (M)
lcl|NZ_CP011073.1_prot_WP_045899350.1_2904	AYDMTADPASNSITFK	87.72	2	1746.78	Oxidation (M)
lcl|NZ_CP011073.1_prot_WP_045899350.1_2904	AYDMTADPASNSITFK	105.25	2	1746.78	Oxidation (M)
lcl|NZ_CP011073.1_prot_WP_045899350.1_2904	AYDMTADPASNSITFK	123.58	2	1746.78	Oxidation (M)
lcl|NZ_CP011073.1_prot_WP_045899350.1_2904	AYDMTADPASNSITFK	134.58	2	1746.78	Oxidation (M)
lcl|NZ_CP011073.1_prot_WP_045899350.1_2904	AYDMTADPASNSITFK	129.06	2	1746.78	Oxidation (M)
lcl|NZ_CP011073.1_prot_WP_045899350.1_2904	VGAYPGQTYNFTITLTSK	21.07	3	1959.99
lcl|NZ_CP011073.1_prot_WP_045899350.1_2904	VGAYPGQTYNFTITLTSK	51.49	3	1959.99
lcl|NZ_CP011073.1_prot_WP_045899350.1_2904	VGAYPGQTYNFTITLTSK	14.63	2	1960
lcl|NZ_CP011073.1_prot_WP_045899350.1_2904	VGAYPGQTYNFTITLTSK	25.3	3	1960
lcl|NZ_CP011073.1_prot_WP_045899350.1_2904	VGAYPGQTYNFTITLTSK	20.95	2	1960
lcl|NZ_CP011073.1_prot_WP_045899350.1_2904	VGAYPGQTYNFTITLTSK	17.13	2	1960
lcl|NZ_CP011073.1_prot_WP_045899350.1_2904	VGAYPGQTYNFTITLTSK	112.4	2	1960
lcl|NZ_CP011073.1_prot_WP_045899350.1_2904	VGAYPGQTYNFTITLTSK	20.42	3	1960
lcl|NZ_CP011073.1_prot_WP_045899350.1_2904	VGAYPGQTYNFTITLTSK	16.46	2	1960
lcl|NZ_CP011073.1_prot_WP_045899350.1_2904	VGAYPGQTYNFTITLTSK	126.06	2	1960
lcl|NZ_CP011073.1_prot_WP_045899350.1_2904	VGAYPGQTYNFTITLTSK	131.25	2	1960
lcl|NZ_CP011073.1_prot_WP_045899350.1_2904	VGAYPGQTYNFTITLTSK	84.09	2	1960.01
lcl|NZ_CP011073.1_prot_WP_045899350.1_2904	VGAYPGQTYNFTITLTSK	128.18	2	1960.01
lcl|NZ_CP011073.1_prot_WP_045899350.1_2904	VGAYPGQTYNFTITLTSK	128.29	2	1960.01
lcl|NZ_CP011073.1_prot_WP_045899350.1_2904	VGAYPGQTYNFTITLTSK	128.62	2	1960.01
lcl|NZ_CP011073.1_prot_WP_045899350.1_2904	VGAYPGQTYNFTITLTSK	26.53	2	1960.01
lcl|NZ_CP011073.1_prot_WP_045899350.1_2904	NIGTFVLMPSDGDNIKIETAGYYR	53.04	4	2673.32
lcl|NZ_CP011073.1_prot_WP_045899350.1_2904	NIGTFVLMPSDGDNIKIETAGYYR	27.8	3	2673.33
lcl|NZ_CP011073.1_prot_WP_045899350.1_2904	NIGTFVLMPSDGDNIKIETAGYYR	72.08	3	2673.33
lcl|NZ_CP011073.1_prot_WP_045899350.1_2904	NIGTFVLMPSDGDNIKIETAGYYR	85.43	3	2673.33
lcl|NZ_CP011073.1_prot_WP_045899350.1_2904	NIGTFVLMPSDGDNIKIETAGYYR	105.52	3	2673.33
lcl|NZ_CP011073.1_prot_WP_045899350.1_2904	NIGTFVLMPSDGDNIKIETAGYYR	80.01	3	2673.33
lcl|NZ_CP011073.1_prot_WP_045899350.1_2904	NIGTFVLMPSDGDNIKIETAGYYR	75.68	3	2673.33
lcl|NZ_CP011073.1_prot_WP_045899350.1_2904	TVLLGETGTTSLKFTNGQMNTMMAK	60.03	3	2673.33
lcl|NZ_CP011073.1_prot_WP_045899350.1_2904	TVLLGETGTTSLKFTNGQMNTMMAK	110.27	3	2673.33
lcl|NZ_CP011073.1_prot_WP_045899350.1_2904	NIGTFVLMPSDGDNIKIETAGYYR	81.89	3	2673.33
lcl|NZ_CP011073.1_prot_WP_045899350.1_2904	NIGTFVLMPSDGDNIKIETAGYYR	89.22	3	2673.33
lcl|NZ_CP011073.1_prot_WP_045899350.1_2904	NIGTFVLMPSDGDNIKIETAGYYR	100.7	3	2673.33
lcl|NZ_CP011073.1_prot_WP_045899350.1_2904	NIGTFVLMPSDGDNIKIETAGYYR	63.43	3	2689.32	Oxidation (M)
lcl|NZ_CP011073.1_prot_WP_045899350.1_2904	NIGTFVLMPSDGDNIKIETAGYYR	81.94	3	2689.32	Oxidation (M)
lcl|NZ_CP011073.1_prot_WP_045899350.1_2904	NIGTFVLMPSDGDNIKIETAGYYR	83.4	3	2689.32	Oxidation (M)
lcl|NZ_CP011073.1_prot_WP_045899350.1_2904	NIGTFVLMPSDGDNIKIETAGYYR	86.67	3	2689.32	Oxidation (M)
lcl|NZ_CP011073.1_prot_WP_045899350.1_2904	NIGTFVLMPSDGDNIKIETAGYYR	68.97	3	2689.32	Oxidation (M)
lcl|NZ_CP011073.1_prot_WP_045899350.1_2904	TVLLGETGTTSLKFTNGQMNTMMAK	24.92	3	2689.32	Oxidation (M)
lcl|NZ_CP011073.1_prot_WP_045899350.1_2904	SNNNWDSDNYGAVSGKESELEGELVAGPNNFK	45.01	4	3440.56
lcl|NZ_CP011073.1_prot_WP_045899350.1_2904	SNNNWDSDNYGAVSGKESELEGELVAGPNNFK	52.57	3	3440.57
lcl|NZ_CP011073.1_prot_WP_045899350.1_2904	SNNNWDSDNYGAVSGKESELEGELVAGPNNFK	86.07	3	3440.57
lcl|NZ_CP011073.1_prot_WP_045899350.1_2904	SNNNWDSDNYGAVSGKESELEGELVAGPNNFK	104.44	3	3440.57
lcl|NZ_CP011073.1_prot_WP_005786949.1_1593	VAGVEIR	23.9	2	742.428
lcl|NZ_CP011073.1_prot_WP_005786949.1_1593	YEYYTSR	16.39	2	980.423
lcl|NZ_CP011073.1_prot_WP_005786949.1_1593	MDVSGMSYK	26.77	2	1016.43
lcl|NZ_CP011073.1_prot_WP_005786949.1_1593	MDVSGMSYK	43.77	2	1016.43
lcl|NZ_CP011073.1_prot_WP_005786949.1_1593	MDVSGMSYK	44.24	2	1016.43
lcl|NZ_CP011073.1_prot_WP_005786949.1_1593	GAAATALYGSR	33.73	2	1036.53
lcl|NZ_CP011073.1_prot_WP_005786949.1_1593	GAAATALYGSR	59.93	2	1036.53
lcl|NZ_CP011073.1_prot_WP_005786949.1_1593	GAAATALYGSR	60.5	2	1036.53
lcl|NZ_CP011073.1_prot_WP_005786949.1_1593	GAAATALYGSR	65.04	2	1036.53
lcl|NZ_CP011073.1_prot_WP_005786949.1_1593	GLNGAVVITTK	26.65	2	1071.63
lcl|NZ_CP011073.1_prot_WP_005786949.1_1593	GLNGAVVITTK	23.51	2	1071.63
lcl|NZ_CP011073.1_prot_WP_005786949.1_1593	GLNGAVVITTK	75.58	2	1071.63
lcl|NZ_CP011073.1_prot_WP_005786949.1_1593	GLNGAVVITTK	67.92	2	1071.63
lcl|NZ_CP011073.1_prot_WP_005786949.1_1593	GLNGAVVITTK	68.93	2	1071.63
lcl|NZ_CP011073.1_prot_WP_005786949.1_1593	GLNGAVVITTK	63.43	2	1071.63
lcl|NZ_CP011073.1_prot_WP_005786949.1_1593	NQVYLDVTGR	36.57	2	1163.59
lcl|NZ_CP011073.1_prot_WP_005786949.1_1593	NAWEVGLDLR	13.58	2	1171.6
lcl|NZ_CP011073.1_prot_WP_005786949.1_1593	NGTFATLVDGTK	56.07	2	1222.62
lcl|NZ_CP011073.1_prot_WP_005786949.1_1593	NGTFATLVDGTK	79.78	2	1222.62
lcl|NZ_CP011073.1_prot_WP_005786949.1_1593	NGTFATLVDGTK	54.06	2	1222.62
lcl|NZ_CP011073.1_prot_WP_005786949.1_1593	NGTFATLVDGTK	77.61	2	1222.62
lcl|NZ_CP011073.1_prot_WP_005786949.1_1593	NGTFATLVDGTK	52.84	2	1222.63
lcl|NZ_CP011073.1_prot_WP_005786949.1_1593	NGTFATLVDGTK	48.82	2	1222.63
lcl|NZ_CP011073.1_prot_WP_005786949.1_1593	NLSLHIATDMR	15.23	3	1269.65
lcl|NZ_CP011073.1_prot_WP_005786949.1_1593	NLSLHIATDMR	55.44	2	1269.66
lcl|NZ_CP011073.1_prot_WP_005786949.1_1593	GIEIAVNATPYK	32.55	2	1274.69
lcl|NZ_CP011073.1_prot_WP_005786949.1_1593	GIEIAVNATPYK	71.93	2	1274.69
lcl|NZ_CP011073.1_prot_WP_005786949.1_1593	GIEIAVNATPYK	80.93	2	1274.69
lcl|NZ_CP011073.1_prot_WP_005786949.1_1593	GIEIAVNATPYK	87.59	2	1274.69
lcl|NZ_CP011073.1_prot_WP_005786949.1_1593	GIEIAVNATPYK	87.71	2	1274.69
lcl|NZ_CP011073.1_prot_WP_005786949.1_1593	GIEIAVNATPYK	51.86	2	1274.69
lcl|NZ_CP011073.1_prot_WP_005786949.1_1593	GIEIAVNATPYK	77.13	2	1274.69
lcl|NZ_CP011073.1_prot_WP_005786949.1_1593	KNAWEVGLDLR	32.04	3	1299.69
lcl|NZ_CP011073.1_prot_WP_005786949.1_1593	TLIGAGSYGWGPK	52.26	2	1305.67
lcl|NZ_CP011073.1_prot_WP_005786949.1_1593	TLIGAGSYGWGPK	58.56	2	1305.67
lcl|NZ_CP011073.1_prot_WP_005786949.1_1593	TLIGAGSYGWGPK	84.26	2	1305.67
lcl|NZ_CP011073.1_prot_WP_005786949.1_1593	TLIGAGSYGWGPK	47.75	2	1305.67
lcl|NZ_CP011073.1_prot_WP_005786949.1_1593	TLIGAGSYGWGPK	62.18	2	1305.67
lcl|NZ_CP011073.1_prot_WP_005786949.1_1593	TLIGAGSYGWGPK	18.12	2	1305.67
lcl|NZ_CP011073.1_prot_WP_005786949.1_1593	FGAQGLGLSFSAR	17.69	2	1309.67
lcl|NZ_CP011073.1_prot_WP_005786949.1_1593	FGAQGLGLSFSAR	95.37	2	1309.68
lcl|NZ_CP011073.1_prot_WP_005786949.1_1593	FGAQGLGLSFSAR	95.51	2	1309.68
lcl|NZ_CP011073.1_prot_WP_005786949.1_1593	FGAQGLGLSFSAR	93.93	2	1309.68
lcl|NZ_CP011073.1_prot_WP_005786949.1_1593	FGAQGLGLSFSAR	86.93	2	1309.68
lcl|NZ_CP011073.1_prot_WP_005786949.1_1593	FGAQGLGLSFSAR	93.3	2	1309.68
lcl|NZ_CP011073.1_prot_WP_005786949.1_1593	FGAQGLGLSFSAR	95.87	2	1309.68
lcl|NZ_CP011073.1_prot_WP_005786949.1_1593	FGAQGLGLSFSAR	96.5	2	1309.68
lcl|NZ_CP011073.1_prot_WP_005786949.1_1593	FGAQGLGLSFSAR	23.16	2	1309.68
lcl|NZ_CP011073.1_prot_WP_005786949.1_1593	QIQDFSVGGFAR	38.63	2	1323.66
lcl|NZ_CP011073.1_prot_WP_005786949.1_1593	QIQDFSVGGFAR	38.9	2	1323.66
lcl|NZ_CP011073.1_prot_WP_005786949.1_1593	QIQDFSVGGFAR	46.66	2	1323.66
lcl|NZ_CP011073.1_prot_WP_005786949.1_1593	QIQDFSVGGFAR	44.89	2	1323.66
lcl|NZ_CP011073.1_prot_WP_005786949.1_1593	QIQDFSVGGFAR	24.6	2	1323.66
lcl|NZ_CP011073.1_prot_WP_005786949.1_1593	TSYYTSLSYKK	24.88	2	1339.67
lcl|NZ_CP011073.1_prot_WP_005786949.1_1593	TSYYTSLSYKK	50.92	2	1339.67
lcl|NZ_CP011073.1_prot_WP_005786949.1_1593	AANTISPVAALQGK	60.88	2	1339.75
lcl|NZ_CP011073.1_prot_WP_005786949.1_1593	AANTISPVAALQGK	48.69	2	1339.75
lcl|NZ_CP011073.1_prot_WP_005786949.1_1593	AANTISPVAALQGK	58.55	2	1339.75
lcl|NZ_CP011073.1_prot_WP_005786949.1_1593	EQATFGGTFTVNK	27.68	2	1398.67
lcl|NZ_CP011073.1_prot_WP_005786949.1_1593	EQATFGGTFTVNK	56.32	2	1398.68
lcl|NZ_CP011073.1_prot_WP_005786949.1_1593	EQATFGGTFTVNK	57.76	2	1398.68
lcl|NZ_CP011073.1_prot_WP_005786949.1_1593	EQATFGGTFTVNK	82.1	2	1398.68
lcl|NZ_CP011073.1_prot_WP_005786949.1_1593	EQATFGGTFTVNK	47.32	2	1398.68
lcl|NZ_CP011073.1_prot_WP_005786949.1_1593	EQATFGGTFTVNK	39.09	2	1398.68
lcl|NZ_CP011073.1_prot_WP_005786949.1_1593	NTFERYSFLLK	26.33	2	1416.74
lcl|NZ_CP011073.1_prot_WP_005786949.1_1593	DGTGEPIIGGSVLVK	35.52	2	1440.79
lcl|NZ_CP011073.1_prot_WP_005786949.1_1593	DGTGEPIIGGSVLVK	20.4	2	1440.79
lcl|NZ_CP011073.1_prot_WP_005786949.1_1593	DGTGEPIIGGSVLVK	39.47	2	1440.79
lcl|NZ_CP011073.1_prot_WP_005786949.1_1593	DGTGEPIIGGSVLVK	70.44	2	1440.79
lcl|NZ_CP011073.1_prot_WP_005786949.1_1593	DGTGEPIIGGSVLVK	65.03	2	1440.79
lcl|NZ_CP011073.1_prot_WP_005786949.1_1593	DGTGEPIIGGSVLVK	51.03	2	1440.79
lcl|NZ_CP011073.1_prot_WP_005786949.1_1593	DGTGEPIIGGSVLVK	51.25	2	1440.79
lcl|NZ_CP011073.1_prot_WP_005786949.1_1593	DGTGEPIIGGSVLVK	47	2	1440.79
lcl|NZ_CP011073.1_prot_WP_005786949.1_1593	DGTGEPIIGGSVLVK	25.93	2	1440.79
lcl|NZ_CP011073.1_prot_WP_005786949.1_1593	LEPTHAGTYHVNR	50.21	3	1493.74
lcl|NZ_CP011073.1_prot_WP_005786949.1_1593	GISYGDGVIPDGVFK	45.62	2	1522.77
lcl|NZ_CP011073.1_prot_WP_005786949.1_1593	GISYGDGVIPDGVFK	72.51	2	1522.77
lcl|NZ_CP011073.1_prot_WP_005786949.1_1593	GISYGDGVIPDGVFK	46.96	2	1522.77
lcl|NZ_CP011073.1_prot_WP_005786949.1_1593	GISYGDGVIPDGVFK	63.26	2	1522.77
lcl|NZ_CP011073.1_prot_WP_005786949.1_1593	GISYGDGVIPDGVFK	77.18	2	1522.77
lcl|NZ_CP011073.1_prot_WP_005786949.1_1593	GISYGDGVIPDGVFK	63.41	2	1522.77
lcl|NZ_CP011073.1_prot_WP_005786949.1_1593	ALGYAVTEVKGDDLK	33.42	3	1577.83
lcl|NZ_CP011073.1_prot_WP_005786949.1_1593	ALGYAVTEVKGDDLK	47.51	3	1577.83
lcl|NZ_CP011073.1_prot_WP_005786949.1_1593	ALGYAVTEVKGDDLK	52.48	3	1577.83
lcl|NZ_CP011073.1_prot_WP_005786949.1_1593	ALGYAVTEVKGDDLK	20.58	3	1577.83
lcl|NZ_CP011073.1_prot_WP_005786949.1_1593	ALGYAVTEVKGDDLK	68.55	2	1577.84
lcl|NZ_CP011073.1_prot_WP_005786949.1_1593	NYDGTWTNYSPHK	14.53	3	1581.69
lcl|NZ_CP011073.1_prot_WP_005786949.1_1593	NYDGTWTNYSPHK	31.96	2	1581.69
lcl|NZ_CP011073.1_prot_WP_005786949.1_1593	NLNPDDFETVSVLK	66.72	2	1589.8
lcl|NZ_CP011073.1_prot_WP_005786949.1_1593	NLNPDDFETVSVLK	32.45	2	1589.8
lcl|NZ_CP011073.1_prot_WP_005786949.1_1593	NLNPDDFETVSVLK	57.9	2	1589.8
lcl|NZ_CP011073.1_prot_WP_005786949.1_1593	NLNPDDFETVSVLK	70.31	2	1589.8
lcl|NZ_CP011073.1_prot_WP_005786949.1_1593	NLNPDDFETVSVLK	58.07	2	1589.8
lcl|NZ_CP011073.1_prot_WP_005786949.1_1593	NLNPDDFETVSVLK	63.3	2	1589.8
lcl|NZ_CP011073.1_prot_WP_005786949.1_1593	FKADANMNYYYTK	23.02	2	1643.74	Oxidation (M)
lcl|NZ_CP011073.1_prot_WP_005786949.1_1593	VGGDYGLLMSDILPAK	58.78	2	1647.86
lcl|NZ_CP011073.1_prot_WP_005786949.1_1593	VGGDYGLLMSDILPAK	97.38	2	1647.86
lcl|NZ_CP011073.1_prot_WP_005786949.1_1593	YLGEHGGLASTSYGDK	41.11	3	1653.76
lcl|NZ_CP011073.1_prot_WP_005786949.1_1593	VGGDYGLLMSDILPAK	53.47	2	1663.85	Oxidation (M)
lcl|NZ_CP011073.1_prot_WP_005786949.1_1593	VGGDYGLLMSDILPAK	84.11	2	1663.85	Oxidation (M)
lcl|NZ_CP011073.1_prot_WP_005786949.1_1593	GGNDKTSYYTSLSYK	64.06	2	1682.79
lcl|NZ_CP011073.1_prot_WP_005786949.1_1593	FEEKQLGSGYANEGGK	63.47	3	1712.8
lcl|NZ_CP011073.1_prot_WP_005786949.1_1593	NKDWQWDVAMTYTK	61.39	2	1784.83
lcl|NZ_CP011073.1_prot_WP_005786949.1_1593	NKDWQWDVAMTYTK	91.45	2	1784.83
lcl|NZ_CP011073.1_prot_WP_005786949.1_1593	NKDWQWDVAMTYTK	26.05	2	1800.82	Oxidation (M)
lcl|NZ_CP011073.1_prot_WP_005786949.1_1593	NKDWQWDVAMTYTK	22.76	2	1800.82	Oxidation (M)
lcl|NZ_CP011073.1_prot_WP_005786949.1_1593	NKDWQWDVAMTYTK	34.23	2	1800.82	Oxidation (M)
lcl|NZ_CP011073.1_prot_WP_005786949.1_1593	NKDWQWDVAMTYTK	76.05	2	1800.82	Oxidation (M)
lcl|NZ_CP011073.1_prot_WP_005786949.1_1593	NKDWQWDVAMTYTK	34.03	2	1800.83	Oxidation (M)
lcl|NZ_CP011073.1_prot_WP_005786949.1_1593	DLFFMIDKYDYSQK	15.7	3	1811.85
lcl|NZ_CP011073.1_prot_WP_005786949.1_1593	VAGVEIRQSDGGMFGATK	23.12	3	1821.91
lcl|NZ_CP011073.1_prot_WP_005786949.1_1593	GIVKDGTGEPIIGGSVLVK	35.95	2	1838.06
lcl|NZ_CP011073.1_prot_WP_005786949.1_1593	GIVKDGTGEPIIGGSVLVK	30.59	2	1838.06
lcl|NZ_CP011073.1_prot_WP_005786949.1_1593	GIVKDGTGEPIIGGSVLVK	92.46	2	1838.06
lcl|NZ_CP011073.1_prot_WP_005786949.1_1593	GIVKDGTGEPIIGGSVLVK	99.53	2	1838.06
lcl|NZ_CP011073.1_prot_WP_005786949.1_1593	GFGVSVSQTFGIDHAYR	56.96	3	1839.9
lcl|NZ_CP011073.1_prot_WP_005786949.1_1593	GFGVSVSQTFGIDHAYR	68.5	3	1839.9
lcl|NZ_CP011073.1_prot_WP_005786949.1_1593	GFGVSVSQTFGIDHAYR	73.79	3	1839.9
lcl|NZ_CP011073.1_prot_WP_005786949.1_1593	GFGVSVSQTFGIDHAYR	84.92	3	1839.9
lcl|NZ_CP011073.1_prot_WP_005786949.1_1593	GFGVSVSQTFGIDHAYR	44.3	3	1839.9
lcl|NZ_CP011073.1_prot_WP_005786949.1_1593	GFGVSVSQTFGIDHAYR	70.48	3	1839.9
lcl|NZ_CP011073.1_prot_WP_005786949.1_1593	GFGVSVSQTFGIDHAYR	34.61	2	1839.9
lcl|NZ_CP011073.1_prot_WP_005786949.1_1593	TPDIQTEYGVGLMPGWK	48.66	2	1890.92
lcl|NZ_CP011073.1_prot_WP_005786949.1_1593	TPDIQTEYGVGLMPGWK	73.27	2	1890.93
lcl|NZ_CP011073.1_prot_WP_005786949.1_1593	DKYLGEHGGLASTSYGDK	52.4	2	1896.9
lcl|NZ_CP011073.1_prot_WP_005786949.1_1593	TPDIQTEYGVGLMPGWK	37.55	2	1906.9	Oxidation (M)
lcl|NZ_CP011073.1_prot_WP_005786949.1_1593	TPDIQTEYGVGLMPGWK	45.84	2	1906.92	Oxidation (M)
lcl|NZ_CP011073.1_prot_WP_005786949.1_1593	VGGDYGLLMSDILPAKNEK	78.11	3	2019.04
lcl|NZ_CP011073.1_prot_WP_005786949.1_1593	VGGDYGLLMSDILPAKNEK	71.11	3	2019.04
lcl|NZ_CP011073.1_prot_WP_005786949.1_1593	EMYDGNIYVNTLDKTMK	51.49	3	2033.95
lcl|NZ_CP011073.1_prot_WP_005786949.1_1593	ISDRVEVSAAMSFTNSNPK	32.04	3	2051.99
lcl|NZ_CP011073.1_prot_WP_005786949.1_1593	ISDRVEVSAAMSFTNSNPK	34.37	3	2052.01
lcl|NZ_CP011073.1_prot_WP_005786949.1_1593	ISDRVEVSAAMSFTNSNPK	56.91	3	2068	Oxidation (M)
lcl|NZ_CP011073.1_prot_WP_005786949.1_1593	ISDRVEVSAAMSFTNSNPK	47.07	3	2068	Oxidation (M)
lcl|NZ_CP011073.1_prot_WP_005786949.1_1593	ISDRVEVSAAMSFTNSNPK	39.84	3	2068	Oxidation (M)
lcl|NZ_CP011073.1_prot_WP_005786949.1_1593	ISDRVEVSAAMSFTNSNPK	54.62	3	2068	Oxidation (M)
lcl|NZ_CP011073.1_prot_WP_005786949.1_1593	FGGLVASYSNLYGTQAGWIK	59.26	2	2131.08
lcl|NZ_CP011073.1_prot_WP_005786949.1_1593	TLIGAGSYGWGPKYDGQPIR	16.11	3	2135.09
lcl|NZ_CP011073.1_prot_WP_005786949.1_1593	GFKGFGVSVSQTFGIDHAYR	28.33	4	2172.08
lcl|NZ_CP011073.1_prot_WP_005786949.1_1593	NLGYLYNSLPNHLNPESVR	52.63	3	2199.11
lcl|NZ_CP011073.1_prot_WP_005786949.1_1593	NLGYLYNSLPNHLNPESVR	66.24	3	2199.12
lcl|NZ_CP011073.1_prot_WP_005786949.1_1593	NLGYLYNSLPNHLNPESVR	85.67	3	2199.12
lcl|NZ_CP011073.1_prot_WP_005786949.1_1593	NLGYLYNSLPNHLNPESVR	84.2	3	2199.12
lcl|NZ_CP011073.1_prot_WP_005786949.1_1593	NLGYLYNSLPNHLNPESVR	71.81	3	2199.12
lcl|NZ_CP011073.1_prot_WP_005786949.1_1593	NLGYLYNSLPNHLNPESVR	81.44	3	2199.12
lcl|NZ_CP011073.1_prot_WP_005786949.1_1593	WRDPEHGGLSWTSQYGDSK	35.36	4	2204.99
lcl|NZ_CP011073.1_prot_WP_005786949.1_1593	WRDPEHGGLSWTSQYGDSK	49.75	3	2205
lcl|NZ_CP011073.1_prot_WP_005786949.1_1593	QLVAEGKLEPTHAGTYHVNR	53.19	4	2219.15
lcl|NZ_CP011073.1_prot_WP_005786949.1_1593	QLVAEGKLEPTHAGTYHVNR	37.32	3	2219.15
lcl|NZ_CP011073.1_prot_WP_005786949.1_1593	QLVAEGKLEPTHAGTYHVNR	100.61	3	2219.15
lcl|NZ_CP011073.1_prot_WP_005786949.1_1593	NGTFATLVDGTKMDVSGMSYK	43.04	3	2221.05
lcl|NZ_CP011073.1_prot_WP_005786949.1_1593	NGTFATLVDGTKMDVSGMSYK	113.87	2	2221.05
lcl|NZ_CP011073.1_prot_WP_005786949.1_1593	FVNPNGTIMTPMLDVNYFR	33.23	3	2244.08	Oxidation (M)
lcl|NZ_CP011073.1_prot_WP_005786949.1_1593	FVNPNGTIMTPMLDVNYFR	47.28	3	2260.06	2 Oxidation (M)
lcl|NZ_CP011073.1_prot_WP_005786949.1_1593	FVNPNGTIMTPMLDVNYFR	42.5	3	2260.08	2 Oxidation (M)
lcl|NZ_CP011073.1_prot_WP_005786949.1_1593	NNMLDLYQLGLNSNTNVAIR	37.92	3	2262.15
lcl|NZ_CP011073.1_prot_WP_005786949.1_1593	NNMLDLYQLGLNSNTNVAIR	142.49	2	2262.16
lcl|NZ_CP011073.1_prot_WP_005786949.1_1593	ETVVRPQMEVNVQILDWLR	46.62	3	2340.24	Oxidation (M)
lcl|NZ_CP011073.1_prot_WP_005786949.1_1593	VYTDGGMVVPGQWFVDNSKNPK	32.84	3	2437.19
lcl|NZ_CP011073.1_prot_WP_005786949.1_1593	FVNPNGTIMTPMLDVNYFRDK	87.63	3	2471.21
lcl|NZ_CP011073.1_prot_WP_005786949.1_1593	FVNPNGTIMTPMLDVNYFRDK	67.01	3	2487.19	Oxidation (M)
lcl|NZ_CP011073.1_prot_WP_005786949.1_1593	SEAYKVYTDGGMVVPGQWFVDNSK	18.9	3	2692.27	Oxidation (M)
lcl|NZ_CP011073.1_prot_WP_005786949.1_1593	GISYGDGVIPDGVFKNGTFATLVDGTK	83.76	3	2727.4
lcl|NZ_CP011073.1_prot_WP_005786949.1_1593	GISYGDGVIPDGVFKNGTFATLVDGTK	76.11	3	2727.4
lcl|NZ_CP011073.1_prot_WP_005786949.1_1593	DQIMSIEVPAISGVNTQLINAGNIQNK	36.31	3	2866.48
lcl|NZ_CP011073.1_prot_WP_005786949.1_1593	NLGYLYNSLPNHLNPESVRGNTASEFR	15.06	4	3061.52
lcl|NZ_CP011073.1_prot_WP_005786949.1_1593	NLGYLYNSLPNHLNPESVRGNTASEFR	43.16	4	3061.52
lcl|NZ_CP011073.1_prot_WP_005786949.1_1593	NLGYLYNSLPNHLNPESVRGNTASEFR	80.65	4	3061.52
lcl|NZ_CP011073.1_prot_WP_005786949.1_1593	NKNTIISLHENVADYIALSGYANDYDYHIGSVAK	40.89	4	3767.87
lcl|NZ_CP011073.1_prot_WP_005786949.1_1593	NKNTIISLHENVADYIALSGYANDYDYHIGSVAK	109.37	4	3767.87
lcl|NZ_CP011073.1_prot_WP_005786949.1_1593	NKNTIISLHENVADYIALSGYANDYDYHIGSVAK	48.39	5	3767.87
lcl|NZ_CP011073.1_prot_WP_005790735.1_3330	VLTLSLK	13.24	2	772.504
lcl|NZ_CP011073.1_prot_WP_005790735.1_3330	VLTLSLK	17.6	2	772.504
lcl|NZ_CP011073.1_prot_WP_005790735.1_3330	VLTLSLK	28.48	2	772.504
lcl|NZ_CP011073.1_prot_WP_005790735.1_3330	DKVLTLSLK	31.65	2	1015.63
lcl|NZ_CP011073.1_prot_WP_005790735.1_3330	DKVLTLSLK	39.64	2	1015.63
lcl|NZ_CP011073.1_prot_WP_005790735.1_3330	DKVLTLSLK	28.43	2	1015.63
lcl|NZ_CP011073.1_prot_WP_005790735.1_3330	DKVLTLSLK	33.21	2	1015.63
lcl|NZ_CP011073.1_prot_WP_005790735.1_3330	DKVLTLSLK	14.39	2	1015.63
lcl|NZ_CP011073.1_prot_WP_005790735.1_3330	DKVLTLSLK	16.1	2	1015.63
lcl|NZ_CP011073.1_prot_WP_005790735.1_3330	DIMTKPVTR	16.95	3	1059.57
lcl|NZ_CP011073.1_prot_WP_005790735.1_3330	DIMTKPVTR	22.68	3	1059.57
lcl|NZ_CP011073.1_prot_WP_005790735.1_3330	VDGEGFSGTAK	62.74	2	1066.49
lcl|NZ_CP011073.1_prot_WP_005790735.1_3330	VDGEGFSGTAK	64.07	2	1066.49
lcl|NZ_CP011073.1_prot_WP_005790735.1_3330	ETSQPAPLLK	20.6	2	1082.59
lcl|NZ_CP011073.1_prot_WP_005790735.1_3330	ETSQPAPLLK	25.69	2	1082.59
lcl|NZ_CP011073.1_prot_WP_005790735.1_3330	ETSQPAPLLK	28.87	2	1082.59
lcl|NZ_CP011073.1_prot_WP_005790735.1_3330	ETSQPAPLLK	35.99	2	1082.6
lcl|NZ_CP011073.1_prot_WP_005790735.1_3330	VTVDGMITPEGK	22.3	2	1245.62
lcl|NZ_CP011073.1_prot_WP_005790735.1_3330	VTVDGMITPEGK	87.18	2	1245.63
lcl|NZ_CP011073.1_prot_WP_005790735.1_3330	VTVDGMITPEGK	59.75	2	1245.63
lcl|NZ_CP011073.1_prot_WP_005790735.1_3330	VTVDGMITPEGK	69.73	2	1245.63
lcl|NZ_CP011073.1_prot_WP_005790735.1_3330	VTVDGMITPEGK	70.15	2	1245.63
lcl|NZ_CP011073.1_prot_WP_005790735.1_3330	VTVDGMITPEGK	73.93	2	1245.63
lcl|NZ_CP011073.1_prot_WP_005790735.1_3330	VTVDGMITPEGK	52.85	2	1245.63
lcl|NZ_CP011073.1_prot_WP_005790735.1_3330	VTVDGMITPEGK	93.82	2	1245.63
lcl|NZ_CP011073.1_prot_WP_005790735.1_3330	VTVDGMITPEGK	94.17	2	1245.63
lcl|NZ_CP011073.1_prot_WP_005790735.1_3330	VTVDGMITPEGK	88.94	2	1245.63
lcl|NZ_CP011073.1_prot_WP_005790735.1_3330	VTVDGMITPEGK	94.47	2	1245.63
lcl|NZ_CP011073.1_prot_WP_005790735.1_3330	VTVDGMITPEGK	94.61	2	1245.63
lcl|NZ_CP011073.1_prot_WP_005790735.1_3330	VTVDGMITPEGK	94	2	1245.63
lcl|NZ_CP011073.1_prot_WP_005790735.1_3330	TANASVEYTGSR	62.32	2	1254.59
lcl|NZ_CP011073.1_prot_WP_005790735.1_3330	TANASVEYTGSR	74.17	2	1254.59
lcl|NZ_CP011073.1_prot_WP_005790735.1_3330	TANASVEYTGSR	81.88	2	1254.59
lcl|NZ_CP011073.1_prot_WP_005790735.1_3330	TANASVEYTGSR	85.09	2	1254.59
lcl|NZ_CP011073.1_prot_WP_005790735.1_3330	TANASVEYTGSR	88.44	2	1254.59
lcl|NZ_CP011073.1_prot_WP_005790735.1_3330	TANASVEYTGSR	83.5	2	1254.59
lcl|NZ_CP011073.1_prot_WP_005790735.1_3330	TANASVEYTGSR	69.42	2	1254.59
lcl|NZ_CP011073.1_prot_WP_005790735.1_3330	TANASVEYTGSR	70.81	2	1254.59
lcl|NZ_CP011073.1_prot_WP_005790735.1_3330	TANASVEYTGSR	61.75	2	1254.59
lcl|NZ_CP011073.1_prot_WP_005790735.1_3330	TANASVEYTGSR	57.82	2	1254.59
lcl|NZ_CP011073.1_prot_WP_005790735.1_3330	VTVDGMITPEGK	46.61	2	1261.62	Oxidation (M)
lcl|NZ_CP011073.1_prot_WP_005790735.1_3330	VTVDGMITPEGK	62.01	2	1261.62	Oxidation (M)
lcl|NZ_CP011073.1_prot_WP_005790735.1_3330	VTVDGMITPEGK	70.03	2	1261.62	Oxidation (M)
lcl|NZ_CP011073.1_prot_WP_005790735.1_3330	VTVDGMITPEGK	64.16	2	1261.62	Oxidation (M)
lcl|NZ_CP011073.1_prot_WP_005790735.1_3330	VTVDGMITPEGK	64.68	2	1261.62	Oxidation (M)
lcl|NZ_CP011073.1_prot_WP_005790735.1_3330	VTVDGMITPEGK	62.55	2	1261.62	Oxidation (M)
lcl|NZ_CP011073.1_prot_WP_005790735.1_3330	VTVDGMITPEGK	86.94	2	1261.62	Oxidation (M)
lcl|NZ_CP011073.1_prot_WP_005790735.1_3330	VTVDGMITPEGK	82.51	2	1261.62	Oxidation (M)
lcl|NZ_CP011073.1_prot_WP_005790735.1_3330	VTVDGMITPEGK	63.69	2	1261.62	Oxidation (M)
lcl|NZ_CP011073.1_prot_WP_005790735.1_3330	TANASVEYTGSRK	17.67	3	1382.68
lcl|NZ_CP011073.1_prot_WP_005790735.1_3330	TANASVEYTGSRK	17.67	3	1382.68
lcl|NZ_CP011073.1_prot_WP_005790735.1_3330	TANASVEYTGSRK	13.01	3	1382.68
lcl|NZ_CP011073.1_prot_WP_005790735.1_3330	TANASVEYTGSRK	24.43	3	1382.68
lcl|NZ_CP011073.1_prot_WP_005790735.1_3330	TANASVEYTGSRK	28.3	3	1382.68
lcl|NZ_CP011073.1_prot_WP_005790735.1_3330	NVIPGEEEATLTGVK	26.62	2	1555.81
lcl|NZ_CP011073.1_prot_WP_005790735.1_3330	NVIPGEEEATLTGVK	34.96	2	1555.81
lcl|NZ_CP011073.1_prot_WP_005790735.1_3330	NVIPGEEEATLTGVK	57.73	2	1555.81
lcl|NZ_CP011073.1_prot_WP_005790735.1_3330	NVIPGEEEATLTGVK	60.67	2	1555.81
lcl|NZ_CP011073.1_prot_WP_005790735.1_3330	NVIPGEEEATLTGVK	53.2	2	1555.81
lcl|NZ_CP011073.1_prot_WP_005790735.1_3330	NVIPGEEEATLTGVK	59.88	2	1555.81
lcl|NZ_CP011073.1_prot_WP_005790735.1_3330	NVIPGEEEATLTGVK	51.96	2	1555.81
lcl|NZ_CP011073.1_prot_WP_005790735.1_3330	NVIPGEEEATLTGVK	61.82	2	1555.81
lcl|NZ_CP011073.1_prot_WP_005790735.1_3330	NVIPGEEEATLTGVK	45.3	2	1555.81
lcl|NZ_CP011073.1_prot_WP_005790735.1_3330	NVIPGEEEATLTGVK	63.82	2	1555.81
lcl|NZ_CP011073.1_prot_WP_005790735.1_3330	NVIPGEEEATLTGVK	51.82	2	1555.82
lcl|NZ_CP011073.1_prot_WP_005790735.1_3330	NVIPGEEEATLTGVK	78.64	2	1555.82
lcl|NZ_CP011073.1_prot_WP_005790735.1_3330	NVIPGEEEATLTGVK	55.35	2	1555.82
lcl|NZ_CP011073.1_prot_WP_005790735.1_3330	EVVFDATNGDNVTILLK	22.38	2	1846.96
lcl|NZ_CP011073.1_prot_WP_005790735.1_3330	EVVFDATNGDNVTILLK	40.48	2	1846.97
lcl|NZ_CP011073.1_prot_WP_005790735.1_3330	EVVFDATNGDNVTILLK	68.73	2	1846.97
lcl|NZ_CP011073.1_prot_WP_005790735.1_3330	EVVFDATNGDNVTILLK	92.27	2	1846.97
lcl|NZ_CP011073.1_prot_WP_005790735.1_3330	EVVFDATNGDNVTILLK	60.63	2	1846.97
lcl|NZ_CP011073.1_prot_WP_005790735.1_3330	EVVFDATNGDNVTILLK	77.15	2	1846.97
lcl|NZ_CP011073.1_prot_WP_005790735.1_3330	EVVFDATNGDNVTILLK	87.01	2	1846.97
lcl|NZ_CP011073.1_prot_WP_005790735.1_3330	EVVFDATNGDNVTILLK	32.44	2	1846.97
lcl|NZ_CP011073.1_prot_WP_005790735.1_3330	EVVFDATNGDNVTILLK	88.1	2	1846.97
lcl|NZ_CP011073.1_prot_WP_005790735.1_3330	EVVFDATNGDNVTILLK	35.56	2	1846.97
lcl|NZ_CP011073.1_prot_WP_005790735.1_3330	EVVFDATNGDNVTILLK	109.19	2	1846.98
lcl|NZ_CP011073.1_prot_WP_005790735.1_3330	EVVFDATNGDNVTILLK	61.13	2	1846.98
lcl|NZ_CP011073.1_prot_WP_005790735.1_3330	EVVFDATNGDNVTILLK	49.02	2	1846.98
lcl|NZ_CP011073.1_prot_WP_005790735.1_3330	EVVFDATNGDNVTILLK	123.12	2	1846.98
lcl|NZ_CP011073.1_prot_WP_005790735.1_3330	EVVFDATNGDNVTILLK	98.63	2	1846.98
lcl|NZ_CP011073.1_prot_WP_005790735.1_3330	EVVFDATNGDNVTILLK	110.69	2	1846.98
lcl|NZ_CP011073.1_prot_WP_005790735.1_3330	EVVFDATNGDNVTILLK	106.76	2	1846.98
lcl|NZ_CP011073.1_prot_WP_005790735.1_3330	EVVFDATNGDNVTILLK	51.18	2	1846.98
lcl|NZ_CP011073.1_prot_WP_005790735.1_3330	EVVFDATNGDNVTILLK	110.15	2	1846.98
lcl|NZ_CP011073.1_prot_WP_005790735.1_3330	EVVFDATNGDNVTILLK	103.77	2	1846.98
lcl|NZ_CP011073.1_prot_WP_005790735.1_3330	EVVFDATNGDNVTILLK	76.65	2	1846.98
lcl|NZ_CP011073.1_prot_WP_005790735.1_3330	NVVDGYSDITVDVTMEK	69.99	2	1883.89
lcl|NZ_CP011073.1_prot_WP_005790735.1_3330	NVVDGYSDITVDVTMEK	23.48	2	1883.89
lcl|NZ_CP011073.1_prot_WP_005790735.1_3330	NVVDGYSDITVDVTMEK	104.7	2	1883.89
lcl|NZ_CP011073.1_prot_WP_005790735.1_3330	NVVDGYSDITVDVTMEK	74.5	2	1883.89
lcl|NZ_CP011073.1_prot_WP_005790735.1_3330	NVVDGYSDITVDVTMEK	114.03	2	1883.89
lcl|NZ_CP011073.1_prot_WP_005790735.1_3330	NVVDGYSDITVDVTMEK	83.02	2	1883.89
lcl|NZ_CP011073.1_prot_WP_005790735.1_3330	NVVDGYSDITVDVTMEK	95.74	2	1883.89
lcl|NZ_CP011073.1_prot_WP_005790735.1_3330	NVVDGYSDITVDVTMEK	55.9	2	1883.89
lcl|NZ_CP011073.1_prot_WP_005790735.1_3330	NVVDGYSDITVDVTMEK	47.73	2	1883.89
lcl|NZ_CP011073.1_prot_WP_005790735.1_3330	NVVDGYSDITVDVTMEK	90.81	2	1883.89
lcl|NZ_CP011073.1_prot_WP_005790735.1_3330	NVVDGYSDITVDVTMEK	109.03	2	1883.89
lcl|NZ_CP011073.1_prot_WP_005790735.1_3330	NVVDGYSDITVDVTMEK	24.09	2	1883.89
lcl|NZ_CP011073.1_prot_WP_005790735.1_3330	NVVDGYSDITVDVTMEK	74.47	2	1883.89
lcl|NZ_CP011073.1_prot_WP_005790735.1_3330	NVVDGYSDITVDVTMEK	72.39	2	1883.9
lcl|NZ_CP011073.1_prot_WP_005790735.1_3330	NVVDGYSDITVDVTMEK	123.06	2	1899.89	Oxidation (M)
lcl|NZ_CP011073.1_prot_WP_005790735.1_3330	NVVDGYSDITVDVTMEK	112.01	2	1899.89	Oxidation (M)
lcl|NZ_CP011073.1_prot_WP_005790735.1_3330	NVVDGYSDITVDVTMEK	67.38	2	1899.89	Oxidation (M)
lcl|NZ_CP011073.1_prot_WP_005790735.1_3330	NVVDGYSDITVDVTMEK	122.83	2	1899.89	Oxidation (M)
lcl|NZ_CP011073.1_prot_WP_005790735.1_3330	NVVDGYSDITVDVTMEK	132.07	2	1899.89	Oxidation (M)
lcl|NZ_CP011073.1_prot_WP_005790735.1_3330	NVVDGYSDITVDVTMEK	92.78	2	1899.89	Oxidation (M)
lcl|NZ_CP011073.1_prot_WP_005790735.1_3330	ETSQPAPLLKVTVDGMITPEGK	107.19	3	2310.22
lcl|NZ_CP011073.1_prot_WP_005790735.1_3330	SAFAPLMAVHETGEVDSWGDPVK	85.07	3	2442.17
lcl|NZ_CP011073.1_prot_WP_005790735.1_3330	SAFAPLMAVHETGEVDSWGDPVK	44.69	3	2442.17
lcl|NZ_CP011073.1_prot_WP_005790735.1_3330	SAFAPLMAVHETGEVDSWGDPVK	32.85	3	2458.16	Oxidation (M)
lcl|NZ_CP011073.1_prot_WP_005790735.1_3330	SAFAPLMAVHETGEVDSWGDPVK	46.21	3	2458.16	Oxidation (M)
lcl|NZ_CP011073.1_prot_WP_005790735.1_3330	SAFAPLMAVHETGEVDSWGDPVK	57.61	3	2458.16	Oxidation (M)
lcl|NZ_CP011073.1_prot_WP_005790735.1_3330	NVIPGEEEATLTGVKVDGEGFSGTAK	50.03	3	2604.3
lcl|NZ_CP011073.1_prot_WP_005790735.1_3330	NVIPGEEEATLTGVKVDGEGFSGTAK	58.84	4	2604.3
lcl|NZ_CP011073.1_prot_WP_005790735.1_3330	NVIPGEEEATLTGVKVDGEGFSGTAK	35.92	4	2604.3
lcl|NZ_CP011073.1_prot_WP_005790735.1_3330	NVIPGEEEATLTGVKVDGEGFSGTAK	76.82	3	2604.3
lcl|NZ_CP011073.1_prot_WP_005790735.1_3330	NVIPGEEEATLTGVKVDGEGFSGTAK	55.66	3	2604.31
lcl|NZ_CP011073.1_prot_WP_005790735.1_3330	NVIPGEEEATLTGVKVDGEGFSGTAK	66.62	3	2604.31
lcl|NZ_CP011073.1_prot_WP_005790735.1_3330	NVIPGEEEATLTGVKVDGEGFSGTAK	74.84	3	2604.31
lcl|NZ_CP011073.1_prot_WP_005790735.1_3330	NVIPGEEEATLTGVKVDGEGFSGTAK	92.98	3	2604.31
lcl|NZ_CP011073.1_prot_WP_005790735.1_3330	NVIPGEEEATLTGVKVDGEGFSGTAK	87.14	3	2604.31
lcl|NZ_CP011073.1_prot_WP_005790735.1_3330	NVIPGEEEATLTGVKVDGEGFSGTAK	90.34	3	2604.31
lcl|NZ_CP011073.1_prot_WP_005790735.1_3330	NVIPGEEEATLTGVKVDGEGFSGTAK	25.29	3	2604.31
lcl|NZ_CP011073.1_prot_WP_005790735.1_3330	NVIPGEEEATLTGVKVDGEGFSGTAK	75.42	3	2604.31
lcl|NZ_CP011073.1_prot_WP_005790735.1_3330	NVIPGEEEATLTGVKVDGEGFSGTAK	95.69	3	2604.31
lcl|NZ_CP011073.1_prot_WP_005790735.1_3330	NVIPGEEEATLTGVKVDGEGFSGTAK	82.65	3	2604.31
lcl|NZ_CP011073.1_prot_WP_005790735.1_3330	NVIPGEEEATLTGVKVDGEGFSGTAK	91.88	3	2604.31
lcl|NZ_CP011073.1_prot_WP_005790735.1_3330	NVIPGEEEATLTGVKVDGEGFSGTAK	40.5	3	2604.31
lcl|NZ_CP011073.1_prot_WP_005790735.1_3330	LNIPVIVAQAMGSGAAGLDGIIDQVLKGDPATVK	44.86	3	3346.84	Oxidation (M)
lcl|NZ_CP011073.1_prot_WP_045899454.1_4077	TIAIPAVK	13.5	2	811.515
lcl|NZ_CP011073.1_prot_WP_045899454.1_4077	TIAIPAVK	19.57	2	811.515
lcl|NZ_CP011073.1_prot_WP_045899454.1_4077	TIAIPAVK	18.28	2	811.515
lcl|NZ_CP011073.1_prot_WP_045899454.1_4077	TIAIPAVK	20.14	2	811.515
lcl|NZ_CP011073.1_prot_WP_045899454.1_4077	TIAIPAVK	26.46	2	811.515
lcl|NZ_CP011073.1_prot_WP_045899454.1_4077	IEVPVDAK	30	2	869.482
lcl|NZ_CP011073.1_prot_WP_045899454.1_4077	AATDLEFAK	25.62	2	964.484
lcl|NZ_CP011073.1_prot_WP_045899454.1_4077	LNTGLAENR	39.71	2	986.514
lcl|NZ_CP011073.1_prot_WP_045899454.1_4077	LNTGLAENR	69.81	2	986.514
lcl|NZ_CP011073.1_prot_WP_045899454.1_4077	AKIEVPVDAK	15.33	3	1068.61
lcl|NZ_CP011073.1_prot_WP_045899454.1_4077	LAYQAGDLDK	39.08	2	1092.55
lcl|NZ_CP011073.1_prot_WP_045899454.1_4077	LAYQAGDLDK	49.71	2	1092.55
lcl|NZ_CP011073.1_prot_WP_045899454.1_4077	KAATDLEFAK	19.91	2	1092.57
lcl|NZ_CP011073.1_prot_WP_045899454.1_4077	LTLNYEIIGK	38.38	2	1162.66
lcl|NZ_CP011073.1_prot_WP_045899454.1_4077	NAVVEVTPVLK	50.27	2	1167.68
lcl|NZ_CP011073.1_prot_WP_045899454.1_4077	NAVVEVTPVLK	56.6	2	1167.69
lcl|NZ_CP011073.1_prot_WP_045899454.1_4077	NAVVEVTPVLK	49.62	2	1167.69
lcl|NZ_CP011073.1_prot_WP_045899454.1_4077	NAVVEVTPVLK	57.72	2	1167.69
lcl|NZ_CP011073.1_prot_WP_045899454.1_4077	TNSAALAQILAK	42.02	2	1199.69
lcl|NZ_CP011073.1_prot_WP_045899454.1_4077	TNSAALAQILAK	48.66	2	1199.69
lcl|NZ_CP011073.1_prot_WP_045899454.1_4077	TNSAALAQILAK	61.08	2	1199.69
lcl|NZ_CP011073.1_prot_WP_045899454.1_4077	TNSAALAQILAK	35.2	2	1199.69
lcl|NZ_CP011073.1_prot_WP_045899454.1_4077	TNSAALAQILAK	33.26	2	1199.69
lcl|NZ_CP011073.1_prot_WP_045899454.1_4077	SELYLEFNAK	15.49	2	1212.6
lcl|NZ_CP011073.1_prot_WP_045899454.1_4077	SELYLEFNAK	27.54	2	1212.61
lcl|NZ_CP011073.1_prot_WP_045899454.1_4077	SELYLEFNAK	27.82	2	1212.61
lcl|NZ_CP011073.1_prot_WP_045899454.1_4077	SELYLEFNAK	24.85	2	1212.61
lcl|NZ_CP011073.1_prot_WP_045899454.1_4077	SELYLEFNAK	27.86	2	1212.61
lcl|NZ_CP011073.1_prot_WP_045899454.1_4077	ASQQFPNDYR	40.94	2	1224.55
lcl|NZ_CP011073.1_prot_WP_045899454.1_4077	ASQQFPNDYR	41.31	2	1224.55
lcl|NZ_CP011073.1_prot_WP_045899454.1_4077	ASQQFPNDYR	42.31	2	1224.55
lcl|NZ_CP011073.1_prot_WP_045899454.1_4077	ASQQFPNDYR	41.51	2	1224.56
lcl|NZ_CP011073.1_prot_WP_045899454.1_4077	VEGNDQTISYK	47.93	2	1252.59
lcl|NZ_CP011073.1_prot_WP_045899454.1_4077	VEGNDQTISYK	80.13	2	1252.59
lcl|NZ_CP011073.1_prot_WP_045899454.1_4077	TLADEILPQLR	18.97	2	1267.72
lcl|NZ_CP011073.1_prot_WP_045899454.1_4077	TLADEILPQLR	13.68	2	1267.72
lcl|NZ_CP011073.1_prot_WP_045899454.1_4077	TLADEILPQLR	40.51	2	1267.72
lcl|NZ_CP011073.1_prot_WP_045899454.1_4077	TLADEILPQLR	55.55	2	1267.72
lcl|NZ_CP011073.1_prot_WP_045899454.1_4077	TNNTSMLTSSLK	70.03	2	1295.64
lcl|NZ_CP011073.1_prot_WP_045899454.1_4077	TNNTSMLTSSLK	71.7	2	1295.64
lcl|NZ_CP011073.1_prot_WP_045899454.1_4077	TNNTSMLTSSLK	66.14	2	1295.64
lcl|NZ_CP011073.1_prot_WP_045899454.1_4077	TNNTSMLTSSLK	63.28	2	1295.64
lcl|NZ_CP011073.1_prot_WP_045899454.1_4077	TNNTSMLTSSLK	52.85	2	1295.64
lcl|NZ_CP011073.1_prot_WP_045899454.1_4077	TTFDYVPEMAK	41.38	2	1300.6
lcl|NZ_CP011073.1_prot_WP_045899454.1_4077	TTFDYVPEMAK	47.21	2	1300.6
lcl|NZ_CP011073.1_prot_WP_045899454.1_4077	TTFDYVPEMAK	54.37	2	1300.6
lcl|NZ_CP011073.1_prot_WP_045899454.1_4077	TTFDYVPEMAK	33.59	2	1300.6
lcl|NZ_CP011073.1_prot_WP_045899454.1_4077	TTFDYVPEMAK	30.17	2	1300.6
lcl|NZ_CP011073.1_prot_WP_045899454.1_4077	TNNTSMLTSSLK	37.43	2	1311.64	Oxidation (M)
lcl|NZ_CP011073.1_prot_WP_045899454.1_4077	TNNTSMLTSSLK	62.54	2	1311.64	Oxidation (M)
lcl|NZ_CP011073.1_prot_WP_045899454.1_4077	TNNTSMLTSSLK	87.82	2	1311.64	Oxidation (M)
lcl|NZ_CP011073.1_prot_WP_045899454.1_4077	TNNTSMLTSSLK	72.21	2	1311.64	Oxidation (M)
lcl|NZ_CP011073.1_prot_WP_045899454.1_4077	TTFDYVPEMAK	30.51	2	1316.6	Oxidation (M)
lcl|NZ_CP011073.1_prot_WP_045899454.1_4077	TTFDYVPEMAK	25.42	2	1316.6	Oxidation (M)
lcl|NZ_CP011073.1_prot_WP_045899454.1_4077	TTFDYVPEMAK	36.75	2	1316.6	Oxidation (M)
lcl|NZ_CP011073.1_prot_WP_045899454.1_4077	SNIQDKELILR	24.08	3	1327.74
lcl|NZ_CP011073.1_prot_WP_045899454.1_4077	SNIQDKELILR	32.79	2	1327.74
lcl|NZ_CP011073.1_prot_WP_045899454.1_4077	SNIQDKELILR	20.61	3	1327.74
lcl|NZ_CP011073.1_prot_WP_045899454.1_4077	SNIQDKELILR	40.53	3	1327.74
lcl|NZ_CP011073.1_prot_WP_045899454.1_4077	SNIQDKELILR	44.58	3	1327.74
lcl|NZ_CP011073.1_prot_WP_045899454.1_4077	SNIQDKELILR	17.67	3	1327.74
lcl|NZ_CP011073.1_prot_WP_045899454.1_4077	SNIQDKELILR	69.15	2	1327.75
lcl|NZ_CP011073.1_prot_WP_045899454.1_4077	VLSMYQDPEQR	43.28	2	1364.64
lcl|NZ_CP011073.1_prot_WP_045899454.1_4077	VLSMYQDPEQR	33.08	2	1364.64
lcl|NZ_CP011073.1_prot_WP_045899454.1_4077	VLSMYQDPEQR	38.27	2	1364.65
lcl|NZ_CP011073.1_prot_WP_045899454.1_4077	VLSMYQDPEQR	65.36	2	1364.65
lcl|NZ_CP011073.1_prot_WP_045899454.1_4077	VLSMYQDPEQR	61.71	2	1364.65
lcl|NZ_CP011073.1_prot_WP_045899454.1_4077	VLSMYQDPEQR	64.97	2	1380.63	Oxidation (M)
lcl|NZ_CP011073.1_prot_WP_045899454.1_4077	VLSMYQDPEQR	56.08	2	1380.63	Oxidation (M)
lcl|NZ_CP011073.1_prot_WP_045899454.1_4077	SRLTLNYEIIGK	24.05	2	1405.79
lcl|NZ_CP011073.1_prot_WP_045899454.1_4077	TLADEILPQLRR	26.24	2	1423.82
lcl|NZ_CP011073.1_prot_WP_045899454.1_4077	TLADEILPQLRR	35.36	2	1423.82
lcl|NZ_CP011073.1_prot_WP_045899454.1_4077	TLADEILPQLRR	20.35	2	1423.82
lcl|NZ_CP011073.1_prot_WP_045899454.1_4077	TLADEILPQLRR	14.98	2	1423.82
lcl|NZ_CP011073.1_prot_WP_045899454.1_4077	YYTNADFMSIVK	18.73	2	1450.68
lcl|NZ_CP011073.1_prot_WP_045899454.1_4077	YYTNADFMSIVK	54.38	2	1450.68
lcl|NZ_CP011073.1_prot_WP_045899454.1_4077	YYTNADFMSIVK	69.57	2	1450.68
lcl|NZ_CP011073.1_prot_WP_045899454.1_4077	YYTNADFMSIVK	59.82	2	1466.68	Oxidation (M)
lcl|NZ_CP011073.1_prot_WP_045899454.1_4077	YYTNADFMSIVK	64.95	2	1466.68	Oxidation (M)
lcl|NZ_CP011073.1_prot_WP_045899454.1_4077	LNTGLAENREGNTTK	25.74	3	1616.81
lcl|NZ_CP011073.1_prot_WP_045899454.1_4077	SAPEVNMNLGLIALAK	16.86	3	1639.9
lcl|NZ_CP011073.1_prot_WP_045899454.1_4077	SAPEVNMNLGLIALAK	13.09	3	1639.9
lcl|NZ_CP011073.1_prot_WP_045899454.1_4077	SAPEVNMNLGLIALAK	16.27	2	1639.9
lcl|NZ_CP011073.1_prot_WP_045899454.1_4077	SAPEVNMNLGLIALAK	86.4	2	1639.9
lcl|NZ_CP011073.1_prot_WP_045899454.1_4077	SAPEVNMNLGLIALAK	97.71	2	1639.9
lcl|NZ_CP011073.1_prot_WP_045899454.1_4077	SAPEVNMNLGLIALAK	62.16	2	1639.9
lcl|NZ_CP011073.1_prot_WP_045899454.1_4077	SAPEVNMNLGLIALAK	36.9	2	1639.9
lcl|NZ_CP011073.1_prot_WP_045899454.1_4077	SAPEVNMNLGLIALAK	39.7	2	1655.9	Oxidation (M)
lcl|NZ_CP011073.1_prot_WP_045899454.1_4077	EFNKEVANVNDAENK	29.44	3	1719.81
lcl|NZ_CP011073.1_prot_WP_045899454.1_4077	EFNKEVANVNDAENK	47.1	3	1719.81
lcl|NZ_CP011073.1_prot_WP_045899454.1_4077	ISNIEISAYASPDGGVK	101.41	2	1719.88
lcl|NZ_CP011073.1_prot_WP_045899454.1_4077	ISNIEISAYASPDGGVK	98.79	2	1719.88
lcl|NZ_CP011073.1_prot_WP_045899454.1_4077	ISNIEISAYASPDGGVK	110.4	2	1719.88
lcl|NZ_CP011073.1_prot_WP_045899454.1_4077	ISNIEISAYASPDGGVK	97.59	2	1719.88
lcl|NZ_CP011073.1_prot_WP_045899454.1_4077	TNSAALAQILAKDYNK	106.41	2	1719.92
lcl|NZ_CP011073.1_prot_WP_045899454.1_4077	TNSAALAQILAKDYNK	133.79	2	1719.92
lcl|NZ_CP011073.1_prot_WP_045899454.1_4077	LAYQAGDLDKAQSYVK	14.34	3	1768.9
lcl|NZ_CP011073.1_prot_WP_045899454.1_4077	LAYQAGDLDKAQSYVK	53.16	3	1768.9
lcl|NZ_CP011073.1_prot_WP_045899454.1_4077	LAYQAGDLDKAQSYVK	45.12	3	1768.9
lcl|NZ_CP011073.1_prot_WP_045899454.1_4077	YTAQDWEGFQELVSK	129.58	2	1799.85
lcl|NZ_CP011073.1_prot_WP_045899454.1_4077	YTAQDWEGFQELVSK	76.45	2	1799.85
lcl|NZ_CP011073.1_prot_WP_045899454.1_4077	YTAQDWEGFQELVSK	47.36	2	1799.85
lcl|NZ_CP011073.1_prot_WP_045899454.1_4077	KISNIEISAYASPDGGVK	36.56	2	1847.97
lcl|NZ_CP011073.1_prot_WP_045899454.1_4077	SAPEVNMNLGLIALAKGDK	47.07	2	1940.03
lcl|NZ_CP011073.1_prot_WP_045899454.1_4077	NAVVEVTPVLKWEGGQVK	67.49	3	1952.08
lcl|NZ_CP011073.1_prot_WP_045899454.1_4077	NAVVEVTPVLKWEGGQVK	80.83	3	1952.08
lcl|NZ_CP011073.1_prot_WP_045899454.1_4077	NAVVEVTPVLKWEGGQVK	84.95	3	1952.08
lcl|NZ_CP011073.1_prot_WP_045899454.1_4077	NAVVEVTPVLKWEGGQVK	85.56	3	1952.08
lcl|NZ_CP011073.1_prot_WP_045899454.1_4077	NAVVEVTPVLKWEGGQVK	29.1	3	1952.08
lcl|NZ_CP011073.1_prot_WP_045899454.1_4077	NAVVEVTPVLKWEGGQVK	61.86	2	1952.08
lcl|NZ_CP011073.1_prot_WP_045899454.1_4077	NAVVEVTPVLKWEGGQVK	23.41	2	1952.08
lcl|NZ_CP011073.1_prot_WP_045899454.1_4077	VLSMYQDPEQRETEIK	29.3	3	1964.96
lcl|NZ_CP011073.1_prot_WP_045899454.1_4077	VLSMYQDPEQRETEIK	32.86	3	1964.96
lcl|NZ_CP011073.1_prot_WP_045899454.1_4077	VLSMYQDPEQRETEIK	41.9	3	1964.96
lcl|NZ_CP011073.1_prot_WP_045899454.1_4077	VLSMYQDPEQRETEIK	42.67	3	1964.96
lcl|NZ_CP011073.1_prot_WP_045899454.1_4077	ASQQFPNDYRAFNNLGK	22.51	3	1968.95
lcl|NZ_CP011073.1_prot_WP_045899454.1_4077	ASQQFPNDYRAFNNLGK	59.56	2	1968.95
lcl|NZ_CP011073.1_prot_WP_045899454.1_4077	VLSMYQDPEQRETEIK	33.57	3	1980.95	Oxidation (M)
lcl|NZ_CP011073.1_prot_WP_045899454.1_4077	VLSMYQDPEQRETEIK	39.39	3	1980.95	Oxidation (M)
lcl|NZ_CP011073.1_prot_WP_045899454.1_4077	EAHNANIMFLIQQANIR	41.84	3	1982.03
lcl|NZ_CP011073.1_prot_WP_045899454.1_4077	EAHNANIMFLIQQANIR	78.54	3	1982.03
lcl|NZ_CP011073.1_prot_WP_045899454.1_4077	EAHNANIMFLIQQANIR	54.09	3	1982.03
lcl|NZ_CP011073.1_prot_WP_045899454.1_4077	EAHNANIMFLIQQANIR	86.91	2	1982.03
lcl|NZ_CP011073.1_prot_WP_045899454.1_4077	EAHNANIMFLIQQANIR	59.66	3	1998.02	Oxidation (M)
lcl|NZ_CP011073.1_prot_WP_045899454.1_4077	ELNETLGNLYVAQGQYER	92.35	2	2096.02
lcl|NZ_CP011073.1_prot_WP_045899454.1_4077	ELNETLGNLYVAQGQYER	25.31	3	2096.02
lcl|NZ_CP011073.1_prot_WP_045899454.1_4077	ELNETLGNLYVAQGQYER	36.47	3	2096.02
lcl|NZ_CP011073.1_prot_WP_045899454.1_4077	ELNETLGNLYVAQGQYER	103.78	2	2096.03
lcl|NZ_CP011073.1_prot_WP_045899454.1_4077	ELNETLGNLYVAQGQYER	99.14	2	2096.03
lcl|NZ_CP011073.1_prot_WP_045899454.1_4077	ELNETLGNLYVAQGQYER	136.7	2	2096.03
lcl|NZ_CP011073.1_prot_WP_045899454.1_4077	ELNETLGNLYVAQGQYER	47.53	2	2096.03
lcl|NZ_CP011073.1_prot_WP_045899454.1_4077	ELNETLGNLYVAQGQYER	132.23	2	2096.03
lcl|NZ_CP011073.1_prot_WP_045899454.1_4077	QLNVEEILYAATLTNDPAK	38.13	2	2102.1
lcl|NZ_CP011073.1_prot_WP_045899454.1_4077	AVNAFGDTKTNSAALAQILAK	31.59	3	2103.14
lcl|NZ_CP011073.1_prot_WP_045899454.1_4077	AVNAFGDTKTNSAALAQILAK	65.62	2	2103.14
lcl|NZ_CP011073.1_prot_WP_045899454.1_4077	MGALSSDYFTTTPQVLEAVGGK	150.57	2	2271.12
lcl|NZ_CP011073.1_prot_WP_045899454.1_4077	MGALSSDYFTTTPQVLEAVGGK	99.39	2	2271.13
lcl|NZ_CP011073.1_prot_WP_045899454.1_4077	MGALSSDYFTTTPQVLEAVGGK	86.68	2	2287.12	Oxidation (M)
lcl|NZ_CP011073.1_prot_WP_045899454.1_4077	GQPAVFQGEKVEGNDQTISYK	45.1	3	2294.13
lcl|NZ_CP011073.1_prot_WP_045899454.1_4077	GQPAVFQGEKVEGNDQTISYK	87.41	3	2294.13
lcl|NZ_CP011073.1_prot_WP_045899454.1_4077	GQPAVFQGEKVEGNDQTISYK	80.81	3	2294.13
lcl|NZ_CP011073.1_prot_WP_045899454.1_4077	GQPAVFQGEKVEGNDQTISYK	95.16	3	2294.13
lcl|NZ_CP011073.1_prot_WP_045899454.1_4077	GQPAVFQGEKVEGNDQTISYK	88.3	3	2294.13
lcl|NZ_CP011073.1_prot_WP_045899454.1_4077	IIKEAHNANIMFLIQQANIR	30.75	4	2336.28
lcl|NZ_CP011073.1_prot_WP_045899454.1_4077	IIKEAHNANIMFLIQQANIR	34.5	4	2336.28
lcl|NZ_CP011073.1_prot_WP_045899454.1_4077	IIKEAHNANIMFLIQQANIR	89.61	3	2336.29
lcl|NZ_CP011073.1_prot_WP_045899454.1_4077	NTLAGIATPDAYTDYLMAVLGAR	34	3	2396.22
lcl|NZ_CP011073.1_prot_WP_045899454.1_4077	NTLAGIATPDAYTDYLMAVLGAR	57.82	2	2396.22
lcl|NZ_CP011073.1_prot_WP_045899454.1_4077	AATDLEFAKYYTNADFMSIVK	76.21	3	2397.17
lcl|NZ_CP011073.1_prot_WP_045899454.1_4077	TTFDYVPEMAKSELYLEFNAK	39.4	3	2511.2	Oxidation (M)
lcl|NZ_CP011073.1_prot_WP_045899454.1_4077	TTFDYVPEMAKSELYLEFNAK	31.42	3	2511.2	Oxidation (M)
lcl|NZ_CP011073.1_prot_WP_045899454.1_4077	LTLNYEIIGKSDEEIANLAATDPK	104.45	3	2617.36
lcl|NZ_CP011073.1_prot_WP_045899454.1_4077	LTLNYEIIGKSDEEIANLAATDPK	40.16	3	2617.36
lcl|NZ_CP011073.1_prot_WP_045899454.1_4077	IEVPVDAKYTAQDWEGFQELVSK	73.44	3	2651.33
lcl|NZ_CP011073.1_prot_WP_045899454.1_4077	IADGVISTSELINNTLSSANPALGDDAFQR	60.03	3	3088.55
lcl|NZ_CP011073.1_prot_WP_005791792.1_3569	VVLVESVK	45.23	2	871.535
lcl|NZ_CP011073.1_prot_WP_005791792.1_3569	VVLVESVK	19	2	871.535
lcl|NZ_CP011073.1_prot_WP_005791792.1_3569	VVLVESVK	36.17	2	871.535
lcl|NZ_CP011073.1_prot_WP_005791792.1_3569	VVLVESVK	27.85	2	871.536
lcl|NZ_CP011073.1_prot_WP_005791792.1_3569	VVLVESVK	30.33	2	871.536
lcl|NZ_CP011073.1_prot_WP_005791792.1_3569	VVLVESVK	18.9	2	871.536
lcl|NZ_CP011073.1_prot_WP_005791792.1_3569	VVLVESVK	29.44	2	871.536
lcl|NZ_CP011073.1_prot_WP_005791792.1_3569	VVLVESVK	32.16	2	871.538
lcl|NZ_CP011073.1_prot_WP_005791792.1_3569	AQAVVNALVK	19.13	2	1011.61
lcl|NZ_CP011073.1_prot_WP_005791792.1_3569	AQAVVNALVK	27.08	2	1011.61
lcl|NZ_CP011073.1_prot_WP_005791792.1_3569	AQAVVNALVK	33.88	2	1011.61
lcl|NZ_CP011073.1_prot_WP_005791792.1_3569	AQAVVNALVK	13.29	2	1011.61
lcl|NZ_CP011073.1_prot_WP_005791792.1_3569	LQYSGLQGR	21.32	2	1020.53
lcl|NZ_CP011073.1_prot_WP_005791792.1_3569	LQYSGLQGR	43.36	2	1020.53
lcl|NZ_CP011073.1_prot_WP_005791792.1_3569	LQYSGLQGR	40.99	2	1020.53
lcl|NZ_CP011073.1_prot_WP_005791792.1_3569	LQYSGLQGR	33.91	2	1020.53
lcl|NZ_CP011073.1_prot_WP_005791792.1_3569	LQYSGLQGR	29.77	2	1020.53
lcl|NZ_CP011073.1_prot_WP_005791792.1_3569	WFTPGLGLR	21.13	2	1045.57
lcl|NZ_CP011073.1_prot_WP_005791792.1_3569	WFTPGLGLR	16.2	2	1045.57
lcl|NZ_CP011073.1_prot_WP_005791792.1_3569	WFTPGLGLR	20.21	2	1045.57
lcl|NZ_CP011073.1_prot_WP_005791792.1_3569	WFTPGLGLR	19.43	2	1045.57
lcl|NZ_CP011073.1_prot_WP_005791792.1_3569	WFTPGLGLR	21.1	2	1045.57
lcl|NZ_CP011073.1_prot_WP_005791792.1_3569	WFTPGLGLR	24.02	2	1045.57
lcl|NZ_CP011073.1_prot_WP_005791792.1_3569	ISPTLNVAVGK	25.62	2	1097.64
lcl|NZ_CP011073.1_prot_WP_005791792.1_3569	ISPTLNVAVGK	61.5	2	1097.65
lcl|NZ_CP011073.1_prot_WP_005791792.1_3569	ISPTLNVAVGK	55.01	2	1097.65
lcl|NZ_CP011073.1_prot_WP_005791792.1_3569	ISPTLNVAVGK	58.87	2	1097.65
lcl|NZ_CP011073.1_prot_WP_005791792.1_3569	ISPTLNVAVGK	53.83	2	1097.65
lcl|NZ_CP011073.1_prot_WP_005791792.1_3569	ISPTLNVAVGK	41.02	2	1097.65
lcl|NZ_CP011073.1_prot_WP_005791792.1_3569	ISPTLNVAVGK	40.69	2	1097.65
lcl|NZ_CP011073.1_prot_WP_005791792.1_3569	FGKPIYLNR	14.56	3	1106.62
lcl|NZ_CP011073.1_prot_WP_005791792.1_3569	AQAVVNALVKK	37.35	2	1139.7
lcl|NZ_CP011073.1_prot_WP_005791792.1_3569	AQAVVNALVKK	43.43	2	1139.7
lcl|NZ_CP011073.1_prot_WP_005791792.1_3569	RAQAVVNALVK	42.24	2	1167.71
lcl|NZ_CP011073.1_prot_WP_005791792.1_3569	RAQAVVNALVK	17.37	2	1167.71
lcl|NZ_CP011073.1_prot_WP_005791792.1_3569	RAQAVVNALVK	45.78	2	1167.71
lcl|NZ_CP011073.1_prot_WP_005791792.1_3569	GFAGSETADFVK	50.24	2	1227.58
lcl|NZ_CP011073.1_prot_WP_005791792.1_3569	GFAGSETADFVK	61.2	2	1227.58
lcl|NZ_CP011073.1_prot_WP_005791792.1_3569	GFAGSETADFVK	55.62	2	1227.58
lcl|NZ_CP011073.1_prot_WP_005791792.1_3569	GFAGSETADFVK	45.7	2	1227.58
lcl|NZ_CP011073.1_prot_WP_005791792.1_3569	GFAGSETADFVK	63.78	2	1227.58
lcl|NZ_CP011073.1_prot_WP_005791792.1_3569	GFAGSETADFVK	57.84	2	1227.58
lcl|NZ_CP011073.1_prot_WP_005791792.1_3569	GFAGSETADFVK	58.99	2	1227.58
lcl|NZ_CP011073.1_prot_WP_005791792.1_3569	GFAGSETADFVK	51.07	2	1227.58
lcl|NZ_CP011073.1_prot_WP_005791792.1_3569	GFAGSETADFVK	60.32	2	1227.58
lcl|NZ_CP011073.1_prot_WP_005791792.1_3569	GFAGSETADFVK	22.49	2	1227.58
lcl|NZ_CP011073.1_prot_WP_005791792.1_3569	GFAGSETADFVK	45.39	2	1227.58
lcl|NZ_CP011073.1_prot_WP_005791792.1_3569	EEMNLSYLAAK	41.6	2	1283.61	Oxidation (M)
lcl|NZ_CP011073.1_prot_WP_005791792.1_3569	EAFAMNAGIINR	14.66	3	1305.65
lcl|NZ_CP011073.1_prot_WP_005791792.1_3569	EAFAMNAGIINR	79.72	2	1305.65
lcl|NZ_CP011073.1_prot_WP_005791792.1_3569	EAFAMNAGIINR	78.53	2	1305.65
lcl|NZ_CP011073.1_prot_WP_005791792.1_3569	EAFAMNAGIINR	64.85	2	1305.65
lcl|NZ_CP011073.1_prot_WP_005791792.1_3569	EAFAMNAGIINR	66.48	2	1305.65
lcl|NZ_CP011073.1_prot_WP_005791792.1_3569	EAFAMNAGIINR	69.56	2	1305.65
lcl|NZ_CP011073.1_prot_WP_005791792.1_3569	EAFAMNAGIINR	63.88	2	1321.65	Oxidation (M)
lcl|NZ_CP011073.1_prot_WP_005791792.1_3569	EAFAMNAGIINR	82.17	2	1321.65	Oxidation (M)
lcl|NZ_CP011073.1_prot_WP_005791792.1_3569	EAFAMNAGIINR	71.44	2	1321.65	Oxidation (M)
lcl|NZ_CP011073.1_prot_WP_005791792.1_3569	EAFAMNAGIINR	71.13	2	1321.65	Oxidation (M)
lcl|NZ_CP011073.1_prot_WP_005791792.1_3569	EAFAMNAGIINR	71.51	2	1321.65	Oxidation (M)
lcl|NZ_CP011073.1_prot_WP_005791792.1_3569	DRISPTLNVAVGK	61.01	2	1368.77
lcl|NZ_CP011073.1_prot_WP_005791792.1_3569	DRISPTLNVAVGK	19.97	3	1368.78
lcl|NZ_CP011073.1_prot_WP_005791792.1_3569	DRISPTLNVAVGK	21.95	3	1368.78
lcl|NZ_CP011073.1_prot_WP_005791792.1_3569	TVFFTIGSSELSPR	72.07	2	1539.8
lcl|NZ_CP011073.1_prot_WP_005791792.1_3569	TVFFTIGSSELSPR	88.1	2	1539.8
lcl|NZ_CP011073.1_prot_WP_005791792.1_3569	TVFFTIGSSELSPR	93.8	2	1539.8
lcl|NZ_CP011073.1_prot_WP_005791792.1_3569	TVFFTIGSSELSPR	71.13	2	1539.8
lcl|NZ_CP011073.1_prot_WP_005791792.1_3569	TVFFTIGSSELSPR	69.48	2	1539.8
lcl|NZ_CP011073.1_prot_WP_005791792.1_3569	TVFFTIGSSELSPR	27.51	2	1539.8
lcl|NZ_CP011073.1_prot_WP_005791792.1_3569	EAFAMNAGIINRFR	20.73	3	1608.82
lcl|NZ_CP011073.1_prot_WP_005791792.1_3569	EAFAMNAGIINRFR	28.93	3	1608.82
lcl|NZ_CP011073.1_prot_WP_005791792.1_3569	EAFAMNAGIINRFR	29.42	2	1608.83
lcl|NZ_CP011073.1_prot_WP_005791792.1_3569	EAFAMNAGIINRFR	16.02	3	1624.82	Oxidation (M)
lcl|NZ_CP011073.1_prot_WP_005791792.1_3569	EAFAMNAGIINRFR	19.68	2	1624.82	Oxidation (M)
lcl|NZ_CP011073.1_prot_WP_005791792.1_3569	HGYDGVASLTAGLTYR	76.72	3	1679.83
lcl|NZ_CP011073.1_prot_WP_005791792.1_3569	HGYDGVASLTAGLTYR	49.97	2	1679.83
lcl|NZ_CP011073.1_prot_WP_005791792.1_3569	HGYDGVASLTAGLTYR	96.2	2	1679.83
lcl|NZ_CP011073.1_prot_WP_005791792.1_3569	HGYDGVASLTAGLTYR	105.81	2	1679.83
lcl|NZ_CP011073.1_prot_WP_005791792.1_3569	HGYDGVASLTAGLTYR	84.07	2	1679.83
lcl|NZ_CP011073.1_prot_WP_005791792.1_3569	VDAGGGVDKFGKPIYLNR	26.33	4	1905.02
lcl|NZ_CP011073.1_prot_WP_005791792.1_3569	ISPTLNVAVGKWFTPGLGLR	32.68	4	2125.21
lcl|NZ_CP011073.1_prot_WP_005791792.1_3569	ISPTLNVAVGKWFTPGLGLR	79.64	3	2125.22
lcl|NZ_CP011073.1_prot_WP_005791792.1_3569	ISPTLNVAVGKWFTPGLGLR	93.3	3	2125.22
lcl|NZ_CP011073.1_prot_WP_005791792.1_3569	ISPTLNVAVGKWFTPGLGLR	77.34	3	2125.22
lcl|NZ_CP011073.1_prot_WP_005791792.1_3569	ISPTLNVAVGKWFTPGLGLR	42.54	3	2125.22
lcl|NZ_CP011073.1_prot_WP_005791792.1_3569	ISPTLNVAVGKWFTPGLGLR	85.96	3	2125.22
lcl|NZ_CP011073.1_prot_WP_005791792.1_3569	ISPTLNVAVGKWFTPGLGLR	82.38	3	2125.22
lcl|NZ_CP011073.1_prot_WP_005791792.1_3569	HGYDGVASLTAGLTYRFPAR	50.02	3	2151.09
lcl|NZ_CP011073.1_prot_WP_005791792.1_3569	HGYDGVASLTAGLTYRFPAR	32.01	4	2151.09
lcl|NZ_CP011073.1_prot_WP_005791792.1_3569	HGYDGVASLTAGLTYRFPAR	58.73	3	2151.09
lcl|NZ_CP011073.1_prot_WP_005791792.1_3569	HGYDGVASLTAGLTYRFPAR	57.22	3	2151.09
lcl|NZ_CP011073.1_prot_WP_005791792.1_3569	HGYDGVASLTAGLTYRFPAR	44.04	3	2151.09
lcl|NZ_CP011073.1_prot_WP_005791792.1_3569	HGYDGVASLTAGLTYRFPAR	31.38	3	2151.1
lcl|NZ_CP011073.1_prot_WP_005791792.1_3569	HGYDGVASLTAGLTYRFPAR	15.47	3	2151.1
lcl|NZ_CP011073.1_prot_WP_005791792.1_3569	GFARPMPQIISEIELANMR	57.51	3	2172.13
lcl|NZ_CP011073.1_prot_WP_005791792.1_3569	GFARPMPQIISEIELANMR	73.35	3	2172.13
lcl|NZ_CP011073.1_prot_WP_005791792.1_3569	GFARPMPQIISEIELANMR	92.56	3	2172.13
lcl|NZ_CP011073.1_prot_WP_005791792.1_3569	GFARPMPQIISEIELANMR	70.28	3	2188.12	Oxidation (M)
lcl|NZ_CP011073.1_prot_WP_005791792.1_3569	GFARPMPQIISEIELANMR	54.78	3	2188.13	Oxidation (M)
lcl|NZ_CP011073.1_prot_WP_005791792.1_3569	GFARPMPQIISEIELANMR	13.22	3	2188.13	Oxidation (M)
lcl|NZ_CP011073.1_prot_WP_005791792.1_3569	GFARPMPQIISEIELANMRR	14.18	4	2328.23
lcl|NZ_CP011073.1_prot_WP_005791792.1_3569	GFARPMPQIISEIELANMRR	16.62	4	2328.23
lcl|NZ_CP011073.1_prot_WP_005791792.1_3569	GFARPMPQIISEIELANMRR	20.06	4	2328.23
lcl|NZ_CP011073.1_prot_WP_005791792.1_3569	GFARPMPQIISEIELANMRR	21.97	4	2328.23
lcl|NZ_CP011073.1_prot_WP_005791792.1_3569	GFARPMPQIISEIELANMRR	17.74	3	2328.23
lcl|NZ_CP011073.1_prot_WP_005791792.1_3569	GFARPMPQIISEIELANMRR	17.56	4	2344.22	Oxidation (M)
lcl|NZ_CP011073.1_prot_WP_005791792.1_3569	GFARPMPQIISEIELANMRR	40.17	4	2344.22	Oxidation (M)
lcl|NZ_CP011073.1_prot_WP_005791792.1_3569	GFARPMPQIISEIELANMRR	34.66	4	2344.22	Oxidation (M)
lcl|NZ_CP011073.1_prot_WP_005791792.1_3569	GFARPMPQIISEIELANMRR	19.7	3	2344.22	Oxidation (M)
lcl|NZ_CP011073.1_prot_WP_005791792.1_3569	GFARPMPQIISEIELANMRR	28.39	3	2344.23	Oxidation (M)
lcl|NZ_CP011073.1_prot_WP_005791792.1_3569	GFARPMPQIISEIELANMRR	23.64	4	2360.22	2 Oxidation (M)
lcl|NZ_CP011073.1_prot_WP_005791792.1_3569	VYEIIPYLGAGFTHSYSKPHR	94.94	3	2434.24
lcl|NZ_CP011073.1_prot_WP_005791792.1_3569	VYEIIPYLGAGFTHSYSKPHR	61.63	3	2434.26
lcl|NZ_CP011073.1_prot_WP_005791792.1_3569	VYEIIPYLGAGFTHSYSKPHR	80.27	4	2434.26
lcl|NZ_CP011073.1_prot_WP_005791792.1_3569	VYEIIPYLGAGFTHSYSKPHR	89.49	4	2434.26
lcl|NZ_CP011073.1_prot_WP_005791792.1_3569	VYEIIPYLGAGFTHSYSKPHR	76.57	4	2434.26
lcl|NZ_CP011073.1_prot_WP_005791792.1_3569	VYEIIPYLGAGFTHSYSKPHR	20.17	4	2434.26
lcl|NZ_CP011073.1_prot_WP_005791792.1_3569	VYEIIPYLGAGFTHSYSKPHR	69.42	4	2434.26
lcl|NZ_CP011073.1_prot_WP_005791792.1_3569	TVFFTIGSSELSPREEMNLSYLAAK	20.22	3	2789.4
lcl|NZ_CP011073.1_prot_WP_005791792.1_3569	TVFFTIGSSELSPREEMNLSYLAAK	16.59	4	2789.41
lcl|NZ_CP011073.1_prot_WP_005791792.1_3569	TVFFTIGSSELSPREEMNLSYLAAK	39.8	3	2789.42
lcl|NZ_CP011073.1_prot_WP_005791792.1_3569	TVFFTIGSSELSPREEMNLSYLAAK	46.12	3	2789.42
lcl|NZ_CP011073.1_prot_WP_005791792.1_3569	TVFFTIGSSELSPREEMNLSYLAAK	58.9	3	2789.42
lcl|NZ_CP011073.1_prot_WP_005791792.1_3569	TVFFTIGSSELSPREEMNLSYLAAK	47.92	3	2789.42
lcl|NZ_CP011073.1_prot_WP_005791792.1_3569	TVFFTIGSSELSPREEMNLSYLAAK	51.12	3	2789.42
lcl|NZ_CP011073.1_prot_WP_005791792.1_3569	TVFFTIGSSELSPREEMNLSYLAAK	35.34	3	2805.41	Oxidation (M)
lcl|NZ_CP011073.1_prot_WP_005791792.1_3569	TVFFTIGSSELSPREEMNLSYLAAK	54.33	3	2805.41	Oxidation (M)
lcl|NZ_CP011073.1_prot_WP_005791792.1_3569	TVFFTIGSSELSPREEMNLSYLAAK	54.42	3	2805.41	Oxidation (M)
lcl|NZ_CP011073.1_prot_WP_005791792.1_3569	TVFFTIGSSELSPREEMNLSYLAAK	19.19	3	2805.41	Oxidation (M)
lcl|NZ_CP011073.1_prot_WP_005791792.1_3569	MKEFPDTQYTVYGYADSATGTPAFNK	100.35	3	2901.34
lcl|NZ_CP011073.1_prot_WP_005791792.1_3569	MKEFPDTQYTVYGYADSATGTPAFNK	99.11	3	2901.34
lcl|NZ_CP011073.1_prot_WP_005791792.1_3569	MKEFPDTQYTVYGYADSATGTPAFNK	93.85	3	2901.34
lcl|NZ_CP011073.1_prot_WP_005791792.1_3569	MKEFPDTQYTVYGYADSATGTPAFNK	36.74	3	2917.33	Oxidation (M)
lcl|NZ_CP011073.1_prot_WP_005791792.1_3569	MKEFPDTQYTVYGYADSATGTPAFNK	92.69	3	2917.33	Oxidation (M)
lcl|NZ_CP011073.1_prot_WP_005791792.1_3569	MKEFPDTQYTVYGYADSATGTPAFNK	100.03	3	2917.33	Oxidation (M)
lcl|NZ_CP011073.1_prot_WP_005791792.1_3569	MKEFPDTQYTVYGYADSATGTPAFNK	88.96	3	2917.33	Oxidation (M)
lcl|NZ_CP011073.1_prot_WP_005796345.1_518	LIEAINEK	46.61	2	928.524
lcl|NZ_CP011073.1_prot_WP_005796345.1_518	LNNLPLLR	43.33	2	951.585
lcl|NZ_CP011073.1_prot_WP_005796345.1_518	LNNLPLLR	43.74	2	951.585
lcl|NZ_CP011073.1_prot_WP_005796345.1_518	LNNLPLLR	48.97	2	951.585
lcl|NZ_CP011073.1_prot_WP_005796345.1_518	LNNLPLLR	52.61	2	951.585
lcl|NZ_CP011073.1_prot_WP_005796345.1_518	LNNLPLLR	49.74	2	951.585
lcl|NZ_CP011073.1_prot_WP_005796345.1_518	YLNEIVQR	50.52	2	1033.55
lcl|NZ_CP011073.1_prot_WP_005796345.1_518	YLNEIVQR	48.35	2	1033.55
lcl|NZ_CP011073.1_prot_WP_005796345.1_518	YLNEIVQR	41.01	2	1033.55
lcl|NZ_CP011073.1_prot_WP_005796345.1_518	YLNEIVQR	50.29	2	1033.55
lcl|NZ_CP011073.1_prot_WP_005796345.1_518	IYSEALVVR	25.28	2	1048.59
lcl|NZ_CP011073.1_prot_WP_005796345.1_518	MFYYGDVR	29.57	2	1049.46
lcl|NZ_CP011073.1_prot_WP_005796345.1_518	MFYYGDVR	35.83	2	1049.46
lcl|NZ_CP011073.1_prot_WP_005796345.1_518	MFYYGDVR	19.35	2	1049.47
lcl|NZ_CP011073.1_prot_WP_005796345.1_518	MFYYGDVR	32.38	2	1065.46	Oxidation (M)
lcl|NZ_CP011073.1_prot_WP_005796345.1_518	ALVHFDLVR	41.14	2	1068.61
lcl|NZ_CP011073.1_prot_WP_005796345.1_518	ALVHFDLVR	19.86	2	1068.61
lcl|NZ_CP011073.1_prot_WP_005796345.1_518	ALVHFDLVR	51.56	2	1068.61
lcl|NZ_CP011073.1_prot_WP_005796345.1_518	ALVHFDLVR	33.69	2	1068.61
lcl|NZ_CP011073.1_prot_WP_005796345.1_518	ALVHFDLVR	18.35	2	1068.61
lcl|NZ_CP011073.1_prot_WP_005796345.1_518	AISEADATVER	60.32	2	1160.57
lcl|NZ_CP011073.1_prot_WP_005796345.1_518	AISEADATVER	75.28	2	1160.57
lcl|NZ_CP011073.1_prot_WP_005796345.1_518	AISEADATVER	88.06	2	1160.57
lcl|NZ_CP011073.1_prot_WP_005796345.1_518	AISEADATVER	80.4	2	1160.57
lcl|NZ_CP011073.1_prot_WP_005796345.1_518	AISEADATVER	66.08	2	1160.57
lcl|NZ_CP011073.1_prot_WP_005796345.1_518	KVTDATEAQIGK	22.08	3	1259.67
lcl|NZ_CP011073.1_prot_WP_005796345.1_518	SFMNMLSQDPK	51.84	2	1296.58
lcl|NZ_CP011073.1_prot_WP_005796345.1_518	SFMNMLSQDPK	20.7	2	1328.58	2 Oxidation (M)
lcl|NZ_CP011073.1_prot_WP_005796345.1_518	SFMNMLSQDPK	37.55	2	1328.58	2 Oxidation (M)
lcl|NZ_CP011073.1_prot_WP_005796345.1_518	VAEDIITNSPYK	52.09	2	1348.69
lcl|NZ_CP011073.1_prot_WP_005796345.1_518	VAEDIITNSPYK	78.03	2	1348.69
lcl|NZ_CP011073.1_prot_WP_005796345.1_518	LSEVYLSAAEAAAK	81.22	2	1421.74
lcl|NZ_CP011073.1_prot_WP_005796345.1_518	LSEVYLSAAEAAAK	78.63	2	1421.74
lcl|NZ_CP011073.1_prot_WP_005796345.1_518	LSEVYLSAAEAAAK	74.43	2	1421.74
lcl|NZ_CP011073.1_prot_WP_005796345.1_518	LSEVYLSAAEAAAK	83.41	2	1421.74
lcl|NZ_CP011073.1_prot_WP_005796345.1_518	LSEVYLSAAEAAAK	44.5	2	1421.75
lcl|NZ_CP011073.1_prot_WP_005796345.1_518	LSEVYLSAAEAAAK	47.49	2	1421.75
lcl|NZ_CP011073.1_prot_WP_005796345.1_518	LSEVYLSAAEAAAK	18.56	2	1421.75
lcl|NZ_CP011073.1_prot_WP_005796345.1_518	LSEVYLSAAEAAAK	69.97	2	1421.75
lcl|NZ_CP011073.1_prot_WP_005796345.1_518	DQTPGYINEWAAK	21	2	1491.71
lcl|NZ_CP011073.1_prot_WP_005796345.1_518	DQTPGYINEWAAK	54.06	2	1491.71
lcl|NZ_CP011073.1_prot_WP_005796345.1_518	YFDALRNNETIVR	32.33	3	1609.82
lcl|NZ_CP011073.1_prot_WP_005796345.1_518	SFMNMLSQDPKDVR	45.32	3	1666.78
lcl|NZ_CP011073.1_prot_WP_005796345.1_518	SFMNMLSQDPKDVR	25.22	2	1666.78
lcl|NZ_CP011073.1_prot_WP_005796345.1_518	SFMNMLSQDPKDVR	59.12	3	1666.78
lcl|NZ_CP011073.1_prot_WP_005796345.1_518	SFMNMLSQDPKDVR	70.29	3	1666.78
lcl|NZ_CP011073.1_prot_WP_005796345.1_518	SFMNMLSQDPKDVR	27.47	3	1682.78	Oxidation (M)
lcl|NZ_CP011073.1_prot_WP_005796345.1_518	SFMNMLSQDPKDVR	30.52	3	1682.78	Oxidation (M)
lcl|NZ_CP011073.1_prot_WP_005796345.1_518	SFMNMLSQDPKDVR	30.68	2	1682.78	Oxidation (M)
lcl|NZ_CP011073.1_prot_WP_005796345.1_518	SFMNMLSQDPKDVR	61.63	3	1698.77	2 Oxidation (M)
lcl|NZ_CP011073.1_prot_WP_005796345.1_518	SFMNMLSQDPKDVR	25.17	3	1698.77	2 Oxidation (M)
lcl|NZ_CP011073.1_prot_WP_005796345.1_518	SFMNMLSQDPKDVR	47.97	3	1698.77	2 Oxidation (M)
lcl|NZ_CP011073.1_prot_WP_005796345.1_518	SFMNMLSQDPKDVR	56.93	3	1698.77	2 Oxidation (M)
lcl|NZ_CP011073.1_prot_WP_005796345.1_518	LWTNEEYVNAWYK	43.5	2	1714.8
lcl|NZ_CP011073.1_prot_WP_005796345.1_518	AILPIPVDETNVNPNLR	69.98	3	1874.03
lcl|NZ_CP011073.1_prot_WP_005796345.1_518	AILPIPVDETNVNPNLR	84.27	3	1874.03
lcl|NZ_CP011073.1_prot_WP_005796345.1_518	AILPIPVDETNVNPNLR	82.66	3	1874.03
lcl|NZ_CP011073.1_prot_WP_005796345.1_518	AILPIPVDETNVNPNLR	50.85	2	1874.03
lcl|NZ_CP011073.1_prot_WP_005796345.1_518	AILPIPVDETNVNPNLR	79.77	2	1874.03
lcl|NZ_CP011073.1_prot_WP_005796345.1_518	AILPIPVDETNVNPNLR	90.26	2	1874.03
lcl|NZ_CP011073.1_prot_WP_005796345.1_518	AILPIPVDETNVNPNLR	94.29	2	1874.03
lcl|NZ_CP011073.1_prot_WP_005796345.1_518	AILPIPVDETNVNPNLR	94.67	2	1874.03
lcl|NZ_CP011073.1_prot_WP_005796345.1_518	AILPIPVDETNVNPNLR	103.27	2	1874.03
lcl|NZ_CP011073.1_prot_WP_005796345.1_518	AILPIPVDETNVNPNLR	93.9	2	1874.03
lcl|NZ_CP011073.1_prot_WP_005796345.1_518	AILPIPVDETNVNPNLR	79.67	2	1874.04
lcl|NZ_CP011073.1_prot_WP_005796345.1_518	TGMYDGIQGNSNATSYYGAR	68.66	2	2124.93
lcl|NZ_CP011073.1_prot_WP_005796345.1_518	TGMYDGIQGNSNATSYYGAR	110.84	2	2124.93
lcl|NZ_CP011073.1_prot_WP_005796345.1_518	TGMYDGIQGNSNATSYYGAR	178.88	2	2124.93
lcl|NZ_CP011073.1_prot_WP_005796345.1_518	TGMYDGIQGNSNATSYYGAR	188.41	2	2124.93
lcl|NZ_CP011073.1_prot_WP_005796345.1_518	TGMYDGIQGNSNATSYYGAR	136.71	2	2140.93	Oxidation (M)
lcl|NZ_CP011073.1_prot_WP_005796345.1_518	VTDATEAQIGKIYSEALVVR	74.81	3	2162.16
lcl|NZ_CP011073.1_prot_WP_005796345.1_518	VTDATEAQIGKIYSEALVVR	54	3	2162.16
lcl|NZ_CP011073.1_prot_WP_005796345.1_518	VTDATEAQIGKIYSEALVVR	85.27	2	2162.17
lcl|NZ_CP011073.1_prot_WP_005796345.1_518	VTDATEAQIGKIYSEALVVR	32.03	2	2162.17
lcl|NZ_CP011073.1_prot_WP_005796345.1_518	GDNENALKVAEDIITNSPYK	62.68	3	2190.09
lcl|NZ_CP011073.1_prot_WP_005796345.1_518	KPADGIPSEDAITNYNDALTAR	79.75	3	2331.15
lcl|NZ_CP011073.1_prot_WP_005796345.1_518	KPADGIPSEDAITNYNDALTAR	57.51	3	2331.15
lcl|NZ_CP011073.1_prot_WP_005796345.1_518	IGMVLPAQYDKDLQEEYGDAK	20.04	3	2382.15
lcl|NZ_CP011073.1_prot_WP_005796345.1_518	IGMVLPAQYDKDLQEEYGDAK	96.83	3	2382.15
lcl|NZ_CP011073.1_prot_WP_005796345.1_518	IGMVLPAQYDKDLQEEYGDAK	86.74	3	2382.15
lcl|NZ_CP011073.1_prot_WP_005796345.1_518	IGMVLPAQYDKDLQEEYGDAK	48.48	3	2382.15
lcl|NZ_CP011073.1_prot_WP_005796345.1_518	IGMVLPAQYDKDLQEEYGDAK	46.07	3	2382.16
lcl|NZ_CP011073.1_prot_WP_005796345.1_518	IGMVLPAQYDKDLQEEYGDAK	52	3	2382.16
lcl|NZ_CP011073.1_prot_WP_005796345.1_518	IGMVLPAQYDKDLQEEYGDAK	17.66	3	2398.14	Oxidation (M)
lcl|NZ_CP011073.1_prot_WP_005796345.1_518	IGMVLPAQYDKDLQEEYGDAK	104.23	3	2398.15	Oxidation (M)
lcl|NZ_CP011073.1_prot_WP_005796345.1_518	IGMVLPAQYDKDLQEEYGDAK	95.8	3	2398.15	Oxidation (M)
lcl|NZ_CP011073.1_prot_WP_005796345.1_518	IYGMPYTADNGASLGVPVIVKPLER	79.7	3	2659.41
lcl|NZ_CP011073.1_prot_WP_005796345.1_518	IYGMPYTADNGASLGVPVIVKPLER	109.36	3	2659.42
lcl|NZ_CP011073.1_prot_WP_005796345.1_518	IYGMPYTADNGASLGVPVIVKPLER	113.58	3	2659.42
lcl|NZ_CP011073.1_prot_WP_005796345.1_518	IYGMPYTADNGASLGVPVIVKPLER	126.05	3	2659.42
lcl|NZ_CP011073.1_prot_WP_005796345.1_518	IYGMPYTADNGASLGVPVIVKPLER	121.79	3	2659.42
lcl|NZ_CP011073.1_prot_WP_005796345.1_518	IYGMPYTADNGASLGVPVIVKPLER	57.03	3	2675.41	Oxidation (M)
lcl|NZ_CP011073.1_prot_WP_005796345.1_518	IYGMPYTADNGASLGVPVIVKPLER	62.84	3	2675.41	Oxidation (M)
lcl|NZ_CP011073.1_prot_WP_005796345.1_518	NTVAEVYTQVITDLTDAINSGYLAK	41.02	3	2698.35
lcl|NZ_CP011073.1_prot_WP_005796345.1_518	IYGMPYTADNGASLGVPVIVKPLERNDLPSR	51.19	4	3341.77
lcl|NZ_CP011073.1_prot_WP_032572448.1_248	LTMTFPK	22.01	2	836.444
lcl|NZ_CP011073.1_prot_WP_032572448.1_248	FSDITLNR	35.37	2	964.496
lcl|NZ_CP011073.1_prot_WP_032572448.1_248	FSDITLNR	36.24	2	964.496
lcl|NZ_CP011073.1_prot_WP_032572448.1_248	FSDITLNR	30.99	2	964.496
lcl|NZ_CP011073.1_prot_WP_032572448.1_248	FSDITLNR	42.62	2	964.496
lcl|NZ_CP011073.1_prot_WP_032572448.1_248	FSDITLNR	20.19	2	964.497
lcl|NZ_CP011073.1_prot_WP_032572448.1_248	WLMTDVLR	13.45	2	1032.54
lcl|NZ_CP011073.1_prot_WP_032572448.1_248	WLMTDVLR	24.87	2	1032.54
lcl|NZ_CP011073.1_prot_WP_032572448.1_248	WLMTDVLR	30.76	2	1032.54
lcl|NZ_CP011073.1_prot_WP_032572448.1_248	WLMTDVLR	27.41	2	1032.54
lcl|NZ_CP011073.1_prot_WP_032572448.1_248	WLMTDVLR	25.24	2	1032.54
lcl|NZ_CP011073.1_prot_WP_032572448.1_248	GEVGGLFNLK	31.97	2	1032.56
lcl|NZ_CP011073.1_prot_WP_032572448.1_248	WLMTDVLR	31.06	2	1048.53	Oxidation (M)
lcl|NZ_CP011073.1_prot_WP_032572448.1_248	FTIAPEMLK	20.53	2	1048.56
lcl|NZ_CP011073.1_prot_WP_032572448.1_248	FTIAPEMLK	29.27	2	1048.56
lcl|NZ_CP011073.1_prot_WP_032572448.1_248	FTIAPEMLK	25.73	2	1048.56
lcl|NZ_CP011073.1_prot_WP_032572448.1_248	FTIAPEMLK	40.6	2	1048.56
lcl|NZ_CP011073.1_prot_WP_032572448.1_248	FTIAPEMLK	33.33	2	1064.56	Oxidation (M)
lcl|NZ_CP011073.1_prot_WP_032572448.1_248	FTIAPEMLK	41.85	2	1064.56	Oxidation (M)
lcl|NZ_CP011073.1_prot_WP_032572448.1_248	IYLQPNESR	41.67	2	1118.57
lcl|NZ_CP011073.1_prot_WP_032572448.1_248	IYLQPNESR	23.9	2	1118.57
lcl|NZ_CP011073.1_prot_WP_032572448.1_248	IYLQPNESR	37.09	2	1118.57
lcl|NZ_CP011073.1_prot_WP_032572448.1_248	IYLQPNESR	50.94	2	1118.57
lcl|NZ_CP011073.1_prot_WP_032572448.1_248	IYLQPNESR	45.26	2	1118.57
lcl|NZ_CP011073.1_prot_WP_032572448.1_248	DLVGSVTRPVK	39.57	2	1169.68
lcl|NZ_CP011073.1_prot_WP_032572448.1_248	RGEVGGLFNLK	47.46	2	1188.66
lcl|NZ_CP011073.1_prot_WP_032572448.1_248	KIAGESFVLLK	27.77	2	1203.72
lcl|NZ_CP011073.1_prot_WP_032572448.1_248	AGSEVVQLYIR	32.71	2	1233.67
lcl|NZ_CP011073.1_prot_WP_032572448.1_248	AGSEVVQLYIR	36.28	2	1233.67
lcl|NZ_CP011073.1_prot_WP_032572448.1_248	AGSEVVQLYIR	70.38	2	1233.67
lcl|NZ_CP011073.1_prot_WP_032572448.1_248	TDQQLLDEALK	21.47	2	1272.66
lcl|NZ_CP011073.1_prot_WP_032572448.1_248	YKLGLFDNPYK	28.82	2	1356.7
lcl|NZ_CP011073.1_prot_WP_032572448.1_248	GSNLIGDAAYEER	72.24	2	1393.65
lcl|NZ_CP011073.1_prot_WP_032572448.1_248	GSNLIGDAAYEER	85.8	2	1393.65
lcl|NZ_CP011073.1_prot_WP_032572448.1_248	GSNLIGDAAYEER	98.88	2	1393.65
lcl|NZ_CP011073.1_prot_WP_032572448.1_248	GSNLIGDAAYEER	71.05	2	1393.65
lcl|NZ_CP011073.1_prot_WP_032572448.1_248	GSNLIGDAAYEER	65.69	2	1393.65
lcl|NZ_CP011073.1_prot_WP_032572448.1_248	IRDVQHLAVENSR	40.51	3	1535.81
lcl|NZ_CP011073.1_prot_WP_032572448.1_248	SNMPGTWSVAAVLDK	40.7	2	1574.78
lcl|NZ_CP011073.1_prot_WP_032572448.1_248	SNMPGTWSVAAVLDK	74.24	2	1574.78
lcl|NZ_CP011073.1_prot_WP_032572448.1_248	VSEGSGEDPFLGALIAR	104.41	2	1716.88
lcl|NZ_CP011073.1_prot_WP_032572448.1_248	VSEGSGEDPFLGALIAR	78.97	2	1716.88
lcl|NZ_CP011073.1_prot_WP_032572448.1_248	VSEGSGEDPFLGALIAR	113.54	2	1716.88
lcl|NZ_CP011073.1_prot_WP_032572448.1_248	VSEGSGEDPFLGALIAR	49.81	2	1716.88
lcl|NZ_CP011073.1_prot_WP_032572448.1_248	VSEGSGEDPFLGALIAR	119.84	2	1716.88
lcl|NZ_CP011073.1_prot_WP_032572448.1_248	VSEGSGEDPFLGALIAR	29.99	2	1716.88
lcl|NZ_CP011073.1_prot_WP_032572448.1_248	VSEGSGEDPFLGALIAR	109.55	2	1716.88
lcl|NZ_CP011073.1_prot_WP_032572448.1_248	VSEGSGEDPFLGALIAR	145	2	1716.88
lcl|NZ_CP011073.1_prot_WP_032572448.1_248	VSEGSGEDPFLGALIAR	139.19	2	1716.88
lcl|NZ_CP011073.1_prot_WP_032572448.1_248	VSEGSGEDPFLGALIAR	132.72	2	1716.88
lcl|NZ_CP011073.1_prot_WP_032572448.1_248	VSEGSGEDPFLGALIAR	149.98	2	1716.88
lcl|NZ_CP011073.1_prot_WP_032572448.1_248	SPSLVEGLTEWVGNQGK	103.65	2	1799.92
lcl|NZ_CP011073.1_prot_WP_032572448.1_248	IGQLNLPVTGEITTGQAK	41.72	2	1839.01
lcl|NZ_CP011073.1_prot_WP_032572448.1_248	IGQLNLPVTGEITTGQAK	13.92	2	1839.01
lcl|NZ_CP011073.1_prot_WP_032572448.1_248	IGQLNLPVTGEITTGQAK	61.99	3	1839.02
lcl|NZ_CP011073.1_prot_WP_032572448.1_248	IGQLNLPVTGEITTGQAK	68.37	2	1839.02
lcl|NZ_CP011073.1_prot_WP_032572448.1_248	IGQLNLPVTGEITTGQAK	80.29	2	1839.02
lcl|NZ_CP011073.1_prot_WP_032572448.1_248	IGQLNLPVTGEITTGQAK	85.92	2	1839.02
lcl|NZ_CP011073.1_prot_WP_032572448.1_248	IGQLNLPVTGEITTGQAK	99.8	2	1839.02
lcl|NZ_CP011073.1_prot_WP_032572448.1_248	FVAEPGDFDVMIGPDSR	13.78	3	1850.86
lcl|NZ_CP011073.1_prot_WP_032572448.1_248	FVAEPGDFDVMIGPDSR	75.61	2	1850.86
lcl|NZ_CP011073.1_prot_WP_032572448.1_248	FVAEPGDFDVMIGPDSR	66.82	2	1850.86
lcl|NZ_CP011073.1_prot_WP_032572448.1_248	FVAEPGDFDVMIGPDSR	101.87	2	1850.86
lcl|NZ_CP011073.1_prot_WP_032572448.1_248	FVAEPGDFDVMIGPDSR	83	2	1850.86
lcl|NZ_CP011073.1_prot_WP_032572448.1_248	FVAEPGDFDVMIGPDSR	83.07	3	1866.85	Oxidation (M)
lcl|NZ_CP011073.1_prot_WP_032572448.1_248	FVAEPGDFDVMIGPDSR	48.5	2	1866.85	Oxidation (M)
lcl|NZ_CP011073.1_prot_WP_032572448.1_248	FVAEPGDFDVMIGPDSR	38.11	2	1866.85	Oxidation (M)
lcl|NZ_CP011073.1_prot_WP_032572448.1_248	FVAEPGDFDVMIGPDSR	99.46	2	1866.85	Oxidation (M)
lcl|NZ_CP011073.1_prot_WP_032572448.1_248	FVAEPGDFDVMIGPDSR	86.85	2	1866.85	Oxidation (M)
lcl|NZ_CP011073.1_prot_WP_032572448.1_248	TNLNLPDVQHTLLEALLK	19.43	3	2031.12
lcl|NZ_CP011073.1_prot_WP_032572448.1_248	TNLNLPDVQHTLLEALLK	42.77	2	2031.14
lcl|NZ_CP011073.1_prot_WP_032572448.1_248	GSNLIGDAAYEERATMFGR	49.96	3	2056.98
lcl|NZ_CP011073.1_prot_WP_032572448.1_248	GSNLIGDAAYEERATMFGR	52.64	3	2056.98
lcl|NZ_CP011073.1_prot_WP_032572448.1_248	AINAGVDMDMVSEGFIGTLKK	59.57	3	2195.1
lcl|NZ_CP011073.1_prot_WP_032572448.1_248	AINAGVDMDMVSEGFIGTLKK	91.65	3	2195.11
lcl|NZ_CP011073.1_prot_WP_032572448.1_248	AINAGVDMDMVSEGFIGTLKK	63.31	3	2195.11
lcl|NZ_CP011073.1_prot_WP_032572448.1_248	AINAGVDMDMVSEGFIGTLKK	105.5	3	2195.11
lcl|NZ_CP011073.1_prot_WP_032572448.1_248	AINAGVDMDMVSEGFIGTLKK	13.37	2	2195.11
lcl|NZ_CP011073.1_prot_WP_032572448.1_248	AINAGVDMDMVSEGFIGTLKK	60.78	3	2211.1	Oxidation (M)
lcl|NZ_CP011073.1_prot_WP_032572448.1_248	AINAGVDMDMVSEGFIGTLKK	33.38	3	2227.1	2 Oxidation (M)
lcl|NZ_CP011073.1_prot_WP_032572448.1_248	AINAGVDMDMVSEGFIGTLKK	29.14	3	2227.1	2 Oxidation (M)
lcl|NZ_CP011073.1_prot_WP_032572448.1_248	AINAGVDMDMVSEGFIGTLKK	76.9	3	2227.1	2 Oxidation (M)
lcl|NZ_CP011073.1_prot_WP_032572448.1_248	IASQADVIVAALGESSEMSGESSSR	104.36	3	2480.19
lcl|NZ_CP011073.1_prot_WP_032572448.1_248	IASQADVIVAALGESSEMSGESSSR	79.39	3	2480.19
lcl|NZ_CP011073.1_prot_WP_032572448.1_248	IASQADVIVAALGESSEMSGESSSR	37.92	3	2496.19	Oxidation (M)
lcl|NZ_CP011073.1_prot_WP_032572448.1_248	MTLEEKIGQLNLPVTGEITTGQAK	94.44	3	2570.37
lcl|NZ_CP011073.1_prot_WP_032572448.1_248	MTLEEKIGQLNLPVTGEITTGQAK	91.43	3	2570.37
lcl|NZ_CP011073.1_prot_WP_032572448.1_248	MTLEEKIGQLNLPVTGEITTGQAK	35.41	3	2570.38
lcl|NZ_CP011073.1_prot_WP_032572448.1_248	FYNADLKFVAEPGDFDVMIGPDSR	17.29	3	2702.29
lcl|NZ_CP011073.1_prot_WP_032572448.1_248	IAAVEASADGISWTFSPMVDISRDPR	23.75	3	2806.36	Oxidation (M)
lcl|NZ_CP011073.1_prot_WP_032572448.1_248	IAAVEASADGISWTFSPMVDISRDPR	20.97	3	2806.38	Oxidation (M)
lcl|NZ_CP011073.1_prot_WP_005791958.1_4056	INVEGSLR	16.37	2	886.484
lcl|NZ_CP011073.1_prot_WP_005791958.1_4056	INVEGSLR	25.51	2	886.484
lcl|NZ_CP011073.1_prot_WP_005791958.1_4056	LNNIWGYK	17.75	2	1006.52
lcl|NZ_CP011073.1_prot_WP_005791958.1_4056	LNNIWGYK	16.62	2	1006.53
lcl|NZ_CP011073.1_prot_WP_005791958.1_4056	AFFQGIGKR	27.22	2	1022.57
lcl|NZ_CP011073.1_prot_WP_005791958.1_4056	FVLSDSQQK	31	2	1050.53
lcl|NZ_CP011073.1_prot_WP_005791958.1_4056	DAASASIYGAR	52.88	2	1080.52
lcl|NZ_CP011073.1_prot_WP_005791958.1_4056	DAASASIYGAR	57.07	2	1080.52
lcl|NZ_CP011073.1_prot_WP_005791958.1_4056	DAASASIYGAR	51.42	2	1080.52
lcl|NZ_CP011073.1_prot_WP_005791958.1_4056	AAFGVILVTTK	13.09	2	1118.67
lcl|NZ_CP011073.1_prot_WP_005791958.1_4056	AAFGVILVTTK	28.98	2	1118.67
lcl|NZ_CP011073.1_prot_WP_005791958.1_4056	AAFGVILVTTK	24.53	2	1118.67
lcl|NZ_CP011073.1_prot_WP_005791958.1_4056	AAFGVILVTTK	41.3	2	1118.67
lcl|NZ_CP011073.1_prot_WP_005791958.1_4056	AAFGVILVTTK	43.05	2	1118.67
lcl|NZ_CP011073.1_prot_WP_005791958.1_4056	AAFGVILVTTK	51.43	2	1118.67
lcl|NZ_CP011073.1_prot_WP_005791958.1_4056	NIQIGYTLPK	20.02	2	1145.65
lcl|NZ_CP011073.1_prot_WP_005791958.1_4056	YLQNAAYCR	62.08	2	1171.54	Propionamide (C)
lcl|NZ_CP011073.1_prot_WP_005791958.1_4056	YLQNAAYCR	61.46	2	1171.54	Propionamide (C)
lcl|NZ_CP011073.1_prot_WP_005791958.1_4056	LTGSFDYFVR	39.78	2	1203.59
lcl|NZ_CP011073.1_prot_WP_005791958.1_4056	LTGSFDYFVR	50.84	2	1203.59
lcl|NZ_CP011073.1_prot_WP_005791958.1_4056	LTGSFDYFVR	45.49	2	1203.59
lcl|NZ_CP011073.1_prot_WP_005791958.1_4056	LTGSFDYFVR	30.31	2	1203.59
lcl|NZ_CP011073.1_prot_WP_005791958.1_4056	VMAGFNSELYK	69.29	2	1257.61
lcl|NZ_CP011073.1_prot_WP_005791958.1_4056	VMAGFNSELYK	48.75	2	1257.61
lcl|NZ_CP011073.1_prot_WP_005791958.1_4056	VMAGFNSELYK	41.68	2	1273.61	Oxidation (M)
lcl|NZ_CP011073.1_prot_WP_005791958.1_4056	ASWGQLGNTDTK	67.33	2	1276.61
lcl|NZ_CP011073.1_prot_WP_005791958.1_4056	GATLEISYIGYK	41.27	2	1313.69
lcl|NZ_CP011073.1_prot_WP_005791958.1_4056	YPNEDYNIGTYYK	73.3	2	1638.73
lcl|NZ_CP011073.1_prot_WP_005791958.1_4056	YPNEDYNIGTYYK	98.46	2	1638.73
lcl|NZ_CP011073.1_prot_WP_005791958.1_4056	LGDTGDRVILGNSTPR	18.94	3	1669.87
lcl|NZ_CP011073.1_prot_WP_005791958.1_4056	LGDTGDRVILGNSTPR	66.75	3	1669.88
lcl|NZ_CP011073.1_prot_WP_005791958.1_4056	LGDTGDRVILGNSTPR	89.9	3	1669.88
lcl|NZ_CP011073.1_prot_WP_005791958.1_4056	LGDTGDRVILGNSTPR	68.04	3	1669.88
lcl|NZ_CP011073.1_prot_WP_005791958.1_4056	LGDTGDRVILGNSTPR	17.6	2	1669.88
lcl|NZ_CP011073.1_prot_WP_005791958.1_4056	AWGGYAHNAVAGFFGR	15.82	3	1679.8
lcl|NZ_CP011073.1_prot_WP_005791958.1_4056	AWGGYAHNAVAGFFGR	47.71	3	1679.8
lcl|NZ_CP011073.1_prot_WP_005791958.1_4056	AWGGYAHNAVAGFFGR	56.77	3	1679.8
lcl|NZ_CP011073.1_prot_WP_005791958.1_4056	WGAGDIMYADLDGDGK	76.41	2	1682.74
lcl|NZ_CP011073.1_prot_WP_005791958.1_4056	VKDNATMGTITDLEGK	28.03	3	1691.85
lcl|NZ_CP011073.1_prot_WP_005791958.1_4056	VKDNATMGTITDLEGK	89.69	2	1691.85
lcl|NZ_CP011073.1_prot_WP_005791958.1_4056	WGAGDIMYADLDGDGK	44.02	2	1698.73	Oxidation (M)
lcl|NZ_CP011073.1_prot_WP_005791958.1_4056	AAENAGDSGPFSQEALDR	154.4	2	1833.82
lcl|NZ_CP011073.1_prot_WP_005791958.1_4056	AAENAGDSGPFSQEALDR	147.61	2	1833.82
lcl|NZ_CP011073.1_prot_WP_005791958.1_4056	TIGIAQSQEEMDAHLAK	49.24	2	1840.91
lcl|NZ_CP011073.1_prot_WP_005791958.1_4056	TIGIAQSQEEMDAHLAK	65.54	2	1840.91
lcl|NZ_CP011073.1_prot_WP_005791958.1_4056	TIGIAQSQEEMDAHLAK	46.41	2	1840.91
lcl|NZ_CP011073.1_prot_WP_005791958.1_4056	TIGIAQSQEEMDAHLAK	110.86	2	1840.91
lcl|NZ_CP011073.1_prot_WP_005791958.1_4056	TIGIAQSQEEMDAHLAK	103.38	2	1840.91
lcl|NZ_CP011073.1_prot_WP_005791958.1_4056	TIGIAQSQEEMDAHLAK	52.24	3	1856.9	Oxidation (M)
lcl|NZ_CP011073.1_prot_WP_005791958.1_4056	TIGIAQSQEEMDAHLAK	77.14	2	1856.9	Oxidation (M)
lcl|NZ_CP011073.1_prot_WP_005791958.1_4056	TQYTISGSFLDQNGLLR	26.16	3	1911.97
lcl|NZ_CP011073.1_prot_WP_005791958.1_4056	TQYTISGSFLDQNGLLR	19.74	3	1911.97
lcl|NZ_CP011073.1_prot_WP_005791958.1_4056	TQYTISGSFLDQNGLLR	63.56	2	1911.98
lcl|NZ_CP011073.1_prot_WP_005791958.1_4056	TQYTISGSFLDQNGLLR	84.41	2	1911.98
lcl|NZ_CP011073.1_prot_WP_005791958.1_4056	TQYTISGSFLDQNGLLR	116.61	2	1911.98
lcl|NZ_CP011073.1_prot_WP_005791958.1_4056	TTGTVLDQNGEAMIGVSVK	56.23	2	1918.97
lcl|NZ_CP011073.1_prot_WP_005791958.1_4056	TTGTVLDQNGEAMIGVSVK	73.51	2	1918.98
lcl|NZ_CP011073.1_prot_WP_005791958.1_4056	TTGTVLDQNGEAMIGVSVK	129.9	2	1918.98
lcl|NZ_CP011073.1_prot_WP_005791958.1_4056	TTGTVLDQNGEAMIGVSVK	96.95	2	1918.99
lcl|NZ_CP011073.1_prot_WP_005791958.1_4056	YPNEDYNIGTYYKGQK	45.63	2	1951.91
lcl|NZ_CP011073.1_prot_WP_005791958.1_4056	STLISSSVPTINTATEDPK	60.5	2	1960.01
lcl|NZ_CP011073.1_prot_WP_005791958.1_4056	STLISSSVPTINTATEDPK	61.29	2	1960.01
lcl|NZ_CP011073.1_prot_WP_005791958.1_4056	ILKYPNEDYNIGTYYK	68.36	3	1993
lcl|NZ_CP011073.1_prot_WP_005791958.1_4056	VKTTGTVLDQNGEAMIGVSVK	25.87	3	2146.15
lcl|NZ_CP011073.1_prot_WP_005791958.1_4056	YTYDMIGPAPELAASLGTGVPK	47.97	3	2250.14
lcl|NZ_CP011073.1_prot_WP_005791958.1_4056	YTYDMIGPAPELAASLGTGVPK	114.18	2	2250.14
lcl|NZ_CP011073.1_prot_WP_005791958.1_4056	YTYDMIGPAPELAASLGTGVPK	136.59	2	2250.14
lcl|NZ_CP011073.1_prot_WP_005791958.1_4056	YTYDMIGPAPELAASLGTGVPK	139.47	2	2250.14
lcl|NZ_CP011073.1_prot_WP_005791958.1_4056	YTYDMIGPAPELAASLGTGVPK	23.14	3	2250.15
lcl|NZ_CP011073.1_prot_WP_005791958.1_4056	YTYDMIGPAPELAASLGTGVPK	55.21	3	2266.14	Oxidation (M)
lcl|NZ_CP011073.1_prot_WP_005791958.1_4056	YTYDMIGPAPELAASLGTGVPK	38.03	3	2266.14	Oxidation (M)
lcl|NZ_CP011073.1_prot_WP_005791958.1_4056	EDFDRPSYLTGLFFHNIAR	20.2	4	2297.13
lcl|NZ_CP011073.1_prot_WP_005791958.1_4056	EDFDRPSYLTGLFFHNIAR	13.53	4	2297.13
lcl|NZ_CP011073.1_prot_WP_005791958.1_4056	EDFDRPSYLTGLFFHNIAR	44.49	3	2297.14
lcl|NZ_CP011073.1_prot_WP_005791958.1_4056	EDFDRPSYLTGLFFHNIAR	45.79	3	2297.14
lcl|NZ_CP011073.1_prot_WP_005791958.1_4056	WGAGDIMYADLDGDGKISTGSNK	68.32	3	2370.09
lcl|NZ_CP011073.1_prot_WP_005791958.1_4056	WGAGDIMYADLDGDGKISTGSNK	79.45	3	2370.09
lcl|NZ_CP011073.1_prot_WP_005791958.1_4056	WGAGDIMYADLDGDGKISTGSNK	36.39	3	2370.09
lcl|NZ_CP011073.1_prot_WP_005791958.1_4056	WGAGDIMYADLDGDGKISTGSNK	65.12	3	2386.09	Oxidation (M)
lcl|NZ_CP011073.1_prot_WP_005791958.1_4056	WGAGDIMYADLDGDGKISTGSNK	79.16	3	2386.09	Oxidation (M)
lcl|NZ_CP011073.1_prot_WP_005791958.1_4056	TIGIAQSQEEMDAHLAKVDQSALGSK	51.94	3	2726.37
lcl|NZ_CP011073.1_prot_WP_005791958.1_4056	AAENAGDSGPFSQEALDRILAYQAGTLK	50.93	3	2892.45
lcl|NZ_CP011073.1_prot_WP_005791958.1_4056	AAENAGDSGPFSQEALDRILAYQAGTLK	66.87	3	2892.45
lcl|NZ_CP011073.1_prot_WP_005791958.1_4056	RWPTNPAYDPNGHPVDGMEIEQLENGGK	51.64	4	3120.45
lcl|NZ_CP011073.1_prot_WP_005791958.1_4056	STLISSSVPTINTATEDPKAWGGYAHNAVAGFFGR	81.13	4	3621.82
lcl|NZ_CP011073.1_prot_WP_032572619.1_816	DAASASIYGAR	52.88	2	1080.52
lcl|NZ_CP011073.1_prot_WP_032572619.1_816	DAASASIYGAR	57.07	2	1080.52
lcl|NZ_CP011073.1_prot_WP_032572619.1_816	DAASASIYGAR	51.42	2	1080.52
lcl|NZ_CP011073.1_prot_WP_032572619.1_816	NIQIGYTLPK	20.02	2	1145.65
lcl|NZ_CP011073.1_prot_WP_032572619.1_816	LTGSFDYFVR	39.78	2	1203.59
lcl|NZ_CP011073.1_prot_WP_032572619.1_816	LTGSFDYFVR	50.84	2	1203.59
lcl|NZ_CP011073.1_prot_WP_032572619.1_816	LTGSFDYFVR	45.49	2	1203.59
lcl|NZ_CP011073.1_prot_WP_032572619.1_816	LTGSFDYFVR	30.31	2	1203.59
TRYP_PIG	VATVSLPR	56.32	2	841.499
TRYP_PIG	VATVSLPR	53.91	2	841.499
TRYP_PIG	VATVSLPR	64.4	2	841.499
TRYP_PIG	VATVSLPR	47.11	2	841.499
TRYP_PIG	VATVSLPR	68.15	2	841.499
TRYP_PIG	VATVSLPR	47.34	2	841.499
TRYP_PIG	VATVSLPR	71.65	2	841.499
TRYP_PIG	VATVSLPR	63.99	2	841.499
TRYP_PIG	VATVSLPR	54.15	2	841.5
TRYP_PIG	VATVSLPR	59.33	2	841.5
TRYP_PIG	VATVSLPR	46.18	2	841.5
TRYP_PIG	VATVSLPR	56.26	2	841.5
TRYP_PIG	VATVSLPR	68.01	2	841.5
TRYP_PIG	VATVSLPR	37.08	2	841.5
TRYP_PIG	VATVSLPR	38.21	2	841.5
TRYP_PIG	VATVSLPR	49.83	2	841.5
TRYP_PIG	VATVSLPR	51.03	2	841.5
TRYP_PIG	VATVSLPR	45.64	2	841.5
TRYP_PIG	VATVSLPR	53.63	2	841.5
TRYP_PIG	VATVSLPR	54.31	2	841.5
TRYP_PIG	VATVSLPR	68.38	2	841.5
TRYP_PIG	VATVSLPR	68.36	2	841.5
TRYP_PIG	VATVSLPR	56.7	2	841.5
TRYP_PIG	VATVSLPR	68.26	2	841.5
TRYP_PIG	VATVSLPR	67.84	2	841.5
TRYP_PIG	VATVSLPR	68.37	2	841.5
TRYP_PIG	VATVSLPR	68.37	2	841.5
TRYP_PIG	VATVSLPR	35.86	2	841.5
TRYP_PIG	VATVSLPR	55.58	2	841.5
TRYP_PIG	VATVSLPR	50.44	2	841.501
TRYP_PIG	VATVSLPR	60.08	2	841.501
TRYP_PIG	VATVSLPR	47.91	2	841.501
TRYP_PIG	VATVSLPR	53.54	2	841.501
TRYP_PIG	VATVSLPR	64.15	2	841.501
TRYP_PIG	VATVSLPR	46.66	2	841.501
TRYP_PIG	VATVSLPR	60.22	2	841.501
TRYP_PIG	VATVSLPR	53.38	2	841.501
TRYP_PIG	VATVSLPR	35.39	2	841.501
TRYP_PIG	VATVSLPR	28.47	2	841.501
TRYP_PIG	VATVSLPR	58.04	2	841.502
TRYP_PIG	VATVSLPR	37.18	2	841.502
TRYP_PIG	VATVSLPR	55.08	2	841.502
TRYP_PIG	LSSPATLNSR	69.43	2	1044.55
TRYP_PIG	LSSPATLNSR	71.9	2	1044.55
TRYP_PIG	LSSPATLNSR	74.52	2	1044.55
TRYP_PIG	LSSPATLNSR	61.54	2	1044.55
TRYP_PIG	LSSPATLNSR	63.1	2	1044.55
TRYP_PIG	LSSPATLNSR	58.11	2	1044.55
TRYP_PIG	LGEHNIDVLEGNEQFINAAK	45.7	3	2210.09
TRYP_PIG	LGEHNIDVLEGNEQFINAAK	13.54	3	2210.09
TRYP_PIG	LGEHNIDVLEGNEQFINAAK	76.93	3	2210.1
TRYP_PIG	LGEHNIDVLEGNEQFINAAK	53.36	3	2210.1
TRYP_PIG	LGEHNIDVLEGNEQFINAAK	29.31	3	2210.1
TRYP_PIG	LGEHNIDVLEGNEQFINAAK	30.58	3	2210.1
TRYP_PIG	LGEHNIDVLEGNEQFINAAK	87.24	3	2210.1
TRYP_PIG	LGEHNIDVLEGNEQFINAAK	68.55	3	2210.1
TRYP_PIG	LGEHNIDVLEGNEQFINAAK	34.29	3	2210.1
TRYP_PIG	LGEHNIDVLEGNEQFINAAK	28.12	3	2210.1
TRYP_PIG	LGEHNIDVLEGNEQFINAAK	44.54	4	2210.1
TRYP_PIG	LGEHNIDVLEGNEQFINAAK	31.69	4	2210.1
TRYP_PIG	LGEHNIDVLEGNEQFINAAK	41.25	3	2210.1
TRYP_PIG	LGEHNIDVLEGNEQFINAAK	102.27	3	2210.11
TRYP_PIG	LGEHNIDVLEGNEQFINAAK	105.44	3	2210.11
TRYP_PIG	LGEHNIDVLEGNEQFINAAK	102.04	3	2210.11
TRYP_PIG	LGEHNIDVLEGNEQFINAAK	109.18	3	2210.11
TRYP_PIG	LGEHNIDVLEGNEQFINAAK	101.26	3	2210.11
TRYP_PIG	LGEHNIDVLEGNEQFINAAK	106.22	3	2210.11
TRYP_PIG	LGEHNIDVLEGNEQFINAAK	126.68	2	2210.11
TRYP_PIG	IITHPNFNGNTLDNDIMLIK	14.5	4	2282.18
TRYP_PIG	IITHPNFNGNTLDNDIMLIK	76.93	3	2282.18
TRYP_PIG	IITHPNFNGNTLDNDIMLIK	64.19	3	2282.18
TRYP_PIG	IITHPNFNGNTLDNDIMLIK	75.21	3	2282.18
TRYP_PIG	IITHPNFNGNTLDNDIMLIK	80.76	3	2282.18
TRYP_PIG	IITHPNFNGNTLDNDIMLIK	70.5	3	2282.18
TRYP_PIG	IITHPNFNGNTLDNDIMLIK	46.27	3	2298.18	Oxidation (M)
TRYP_PIG	IITHPNFNGNTLDNDIMLIKLSSPATLNSR	83.39	4	3308.74
lcl|NZ_CP011073.1_prot_WP_032572984.1_1334	YTDVPALK	21.52	2	905.484
lcl|NZ_CP011073.1_prot_WP_032572984.1_1334	LGLNLTHYK	17.59	2	1057.59
lcl|NZ_CP011073.1_prot_WP_032572984.1_1334	YPQPVGTDGK	30.34	2	1060.52
lcl|NZ_CP011073.1_prot_WP_032572984.1_1334	YPQPVGTDGK	23.01	2	1060.52
lcl|NZ_CP011073.1_prot_WP_032572984.1_1334	DAASAALYGSR	50.55	2	1080.52
lcl|NZ_CP011073.1_prot_WP_032572984.1_1334	GANGVIIITTK	27.72	2	1085.64
lcl|NZ_CP011073.1_prot_WP_032572984.1_1334	GANGVIIITTK	43.44	2	1085.64
lcl|NZ_CP011073.1_prot_WP_032572984.1_1334	GANGVIIITTK	44.02	2	1085.64
lcl|NZ_CP011073.1_prot_WP_032572984.1_1334	GANGVIIITTK	79.81	2	1085.64
lcl|NZ_CP011073.1_prot_WP_032572984.1_1334	GANGVIIITTK	33.83	2	1085.65
lcl|NZ_CP011073.1_prot_WP_032572984.1_1334	NLFNNSFLR	28.64	2	1123.58
lcl|NZ_CP011073.1_prot_WP_032572984.1_1334	NLFNNSFLR	26.42	2	1123.58
lcl|NZ_CP011073.1_prot_WP_032572984.1_1334	NLFNNSFLR	21.66	2	1123.58
lcl|NZ_CP011073.1_prot_WP_032572984.1_1334	NLFNNSFLR	18.59	2	1123.58
lcl|NZ_CP011073.1_prot_WP_032572984.1_1334	NLFNNSFLR	38.77	2	1123.58
lcl|NZ_CP011073.1_prot_WP_032572984.1_1334	TELGLNVSGGGK	66.03	2	1130.59
lcl|NZ_CP011073.1_prot_WP_032572984.1_1334	TELGLNVSGGGK	48.07	2	1130.59
lcl|NZ_CP011073.1_prot_WP_032572984.1_1334	GTGVGTITGIDGK	25.65	2	1174.62
lcl|NZ_CP011073.1_prot_WP_032572984.1_1334	GTGVGTITGIDGK	84.26	2	1174.62
lcl|NZ_CP011073.1_prot_WP_032572984.1_1334	GTGVGTITGIDGK	54.08	2	1174.62
lcl|NZ_CP011073.1_prot_WP_032572984.1_1334	LMGAGPNPYGSK	44.21	2	1190.58
lcl|NZ_CP011073.1_prot_WP_032572984.1_1334	LMGAGPNPYGSK	61.91	2	1190.58
lcl|NZ_CP011073.1_prot_WP_032572984.1_1334	IGPAVNTGGSSSR	81.89	2	1201.61
lcl|NZ_CP011073.1_prot_WP_032572984.1_1334	IGPAVNTGGSSSR	83.96	2	1201.61
lcl|NZ_CP011073.1_prot_WP_032572984.1_1334	IGPAVNTGGSSSR	67.17	2	1201.61
lcl|NZ_CP011073.1_prot_WP_032572984.1_1334	FSGSFDFFQR	63.76	2	1236.56
lcl|NZ_CP011073.1_prot_WP_032572984.1_1334	FSGSFDFFQR	48.36	2	1236.57
lcl|NZ_CP011073.1_prot_WP_032572984.1_1334	FSGSFDFFQR	16.82	2	1236.57
lcl|NZ_CP011073.1_prot_WP_032572984.1_1334	SVINVELVPDSK	65.82	2	1298.71
lcl|NZ_CP011073.1_prot_WP_032572984.1_1334	TVSNSWNANSTR	72.24	2	1335.62
lcl|NZ_CP011073.1_prot_WP_032572984.1_1334	VYGGFNTAFSYK	16.32	2	1352.64
lcl|NZ_CP011073.1_prot_WP_032572984.1_1334	VYGGFNTAFSYK	58.18	2	1352.64
lcl|NZ_CP011073.1_prot_WP_032572984.1_1334	TFLEVTFIEGLK	43.78	2	1395.76
lcl|NZ_CP011073.1_prot_WP_032572984.1_1334	NITLSYNFPQPMIK	13.49	2	1664.86
lcl|NZ_CP011073.1_prot_WP_032572984.1_1334	NITLSYNFPQPMIK	55.65	2	1664.87
lcl|NZ_CP011073.1_prot_WP_032572984.1_1334	TNQYYFSAGYLNDK	32.92	2	1682.76
lcl|NZ_CP011073.1_prot_WP_032572984.1_1334	YSFTGAASTVKGDEIAK	33.42	3	1743.87
lcl|NZ_CP011073.1_prot_WP_032572984.1_1334	TTTNDYAQADYYYTGK	91.03	2	1873.81
lcl|NZ_CP011073.1_prot_WP_032572984.1_1334	TTTNDYAQADYYYTGK	128.4	2	1873.81
lcl|NZ_CP011073.1_prot_WP_032572984.1_1334	TTTNDYAQADYYYTGK	127.76	2	1873.81
lcl|NZ_CP011073.1_prot_WP_032572984.1_1334	TTTNDYAQADYYYTGK	129.18	2	1873.81
lcl|NZ_CP011073.1_prot_WP_032572984.1_1334	TTTNDYAQADYYYTGK	144.38	2	1873.81
lcl|NZ_CP011073.1_prot_WP_032572984.1_1334	QWAGVDPENGDPLWYK	18.1	2	1873.88
lcl|NZ_CP011073.1_prot_WP_032572984.1_1334	VSGTVVSEGDPLPGVSVLVK	65.42	2	1938.08
lcl|NZ_CP011073.1_prot_WP_032572984.1_1334	VSGTVVSEGDPLPGVSVLVK	78.29	2	1938.08
lcl|NZ_CP011073.1_prot_WP_032572984.1_1334	VSGTVVSEGDPLPGVSVLVK	80.01	2	1938.08
lcl|NZ_CP011073.1_prot_WP_032572984.1_1334	VSGTVVSEGDPLPGVSVLVK	55.37	2	1938.08
lcl|NZ_CP011073.1_prot_WP_032572984.1_1334	VSGTVVSEGDPLPGVSVLVK	64.61	2	1938.08
lcl|NZ_CP011073.1_prot_WP_032572984.1_1334	VSGTVVSEGDPLPGVSVLVK	106.07	2	1938.08
lcl|NZ_CP011073.1_prot_WP_032572984.1_1334	NVVTDLPLKDMPVSGVHK	44.37	3	1948.05
lcl|NZ_CP011073.1_prot_WP_032572984.1_1334	LMGAGPNPYGSKYPQPVGTDGK	57.1	3	2233.1
lcl|NZ_CP011073.1_prot_WP_032572984.1_1334	LMGAGPNPYGSKYPQPVGTDGK	73.74	3	2233.1
lcl|NZ_CP011073.1_prot_WP_032572984.1_1334	GGVNMSFAHSLQNYPVSSDTK	128.6	2	2238.04
lcl|NZ_CP011073.1_prot_WP_032572984.1_1334	GGVNMSFAHSLQNYPVSSDTK	74.4	3	2238.05
lcl|NZ_CP011073.1_prot_WP_032572984.1_1334	GGVNMSFAHSLQNYPVSSDTK	48.5	3	2254.05	Oxidation (M)
lcl|NZ_CP011073.1_prot_WP_032572984.1_1334	TSFNFDLINYNSLDYTNPK	45.26	2	2265.08
lcl|NZ_CP011073.1_prot_WP_032572984.1_1334	TSFNFDLINYNSLDYTNPK	89.45	2	2265.08
lcl|NZ_CP011073.1_prot_WP_032572984.1_1334	TSFNFDLINYNSLDYTNPK	78.85	2	2265.08
lcl|NZ_CP011073.1_prot_WP_032572984.1_1334	TSFNFDLINYNSLDYTNPK	119.54	2	2265.08
lcl|NZ_CP011073.1_prot_WP_032572984.1_1334	ALEGTVAGLQASAASGQPGTDATIR	19.97	3	2341.19
lcl|NZ_CP011073.1_prot_WP_032572984.1_1334	ALEGTVAGLQASAASGQPGTDATIR	85.94	3	2341.2
lcl|NZ_CP011073.1_prot_WP_032572984.1_1334	ALEGTVAGLQASAASGQPGTDATIR	98.05	3	2341.2
lcl|NZ_CP011073.1_prot_WP_032572984.1_1334	ALEGTVAGLQASAASGQPGTDATIR	130.94	3	2341.2
lcl|NZ_CP011073.1_prot_WP_032572984.1_1334	ALEGTVAGLQASAASGQPGTDATIR	92.54	3	2341.2
lcl|NZ_CP011073.1_prot_WP_032572984.1_1334	NQGLDPEQDISGLTYYRYPAMR	40.4	3	2586.24
lcl|NZ_CP011073.1_prot_WP_032572984.1_1334	NQGLDPEQDISGLTYYRYPAMR	31.39	3	2586.24
lcl|NZ_CP011073.1_prot_WP_032572984.1_1334	TNQYYFSAGYLNDKGIALESGYER	81.17	3	2758.31
lcl|NZ_CP011073.1_prot_WP_032572984.1_1334	LMNGFYPIYQMNEDGTYKLDSEGQR	36.53	3	2968.36
lcl|NZ_CP011073.1_prot_WP_032572984.1_1334	LMNGFYPIYQMNEDGTYKLDSEGQR	53.17	3	2968.36
lcl|NZ_CP011073.1_prot_WP_032572984.1_1334	LMNGFYPIYQMNEDGTYKLDSEGQR	74.77	3	2968.36
lcl|NZ_CP011073.1_prot_WP_032572984.1_1334	IYDFGSYRPSGSMANWNLPATLPNDKSER	38.54	4	3285.56
lcl|NZ_CP011073.1_prot_WP_032572984.1_1334	IYDFGSYRPSGSMANWNLPATLPNDKSER	21.3	4	3301.57	Oxidation (M)
lcl|NZ_CP011073.1_prot_WP_005786956.1_1596	EDPTVDVAIIGHTDK	52.44	2	1608.8
lcl|NZ_CP011073.1_prot_WP_005786956.1_1596	RVEIFMYASEQMIK	19.11	3	1743.87
lcl|NZ_CP011073.1_prot_WP_005786956.1_1596	RVEIFMYASEQMIK	26.53	2	1743.88
lcl|NZ_CP011073.1_prot_WP_005786956.1_1596	GGVIGGGSGAALGAIIGGIAGK	55.19	3	1751.99
lcl|NZ_CP011073.1_prot_WP_005786956.1_1596	GGVIGGGSGAALGAIIGGIAGK	82.15	3	1751.99
lcl|NZ_CP011073.1_prot_WP_005786956.1_1596	GGVIGGGSGAALGAIIGGIAGK	52.41	2	1752
lcl|NZ_CP011073.1_prot_WP_005786956.1_1596	GGVIGGGSGAALGAIIGGIAGK	192.71	2	1752
lcl|NZ_CP011073.1_prot_WP_005786956.1_1596	GGVIGGGSGAALGAIIGGIAGK	161.08	2	1752
lcl|NZ_CP011073.1_prot_WP_005786956.1_1596	DAQVEQVTDNNGLAAVK	80.34	2	1770.89
lcl|NZ_CP011073.1_prot_WP_005786956.1_1596	GAAIGAAVGTAVGAGAGVLIGR	17.48	3	1808.03
lcl|NZ_CP011073.1_prot_WP_005786956.1_1596	GAAIGAAVGTAVGAGAGVLIGR	86.03	2	1808.03
lcl|NZ_CP011073.1_prot_WP_005786956.1_1596	GAAIGAAVGTAVGAGAGVLIGR	71.82	2	1808.03
lcl|NZ_CP011073.1_prot_WP_005786956.1_1596	GAAIGAAVGTAVGAGAGVLIGR	40.89	3	1808.03
lcl|NZ_CP011073.1_prot_WP_005786956.1_1596	GAAIGAAVGTAVGAGAGVLIGR	35.52	3	1808.03
lcl|NZ_CP011073.1_prot_WP_005786956.1_1596	GAAIGAAVGTAVGAGAGVLIGR	82.88	3	1808.03
lcl|NZ_CP011073.1_prot_WP_005786956.1_1596	GAAIGAAVGTAVGAGAGVLIGR	108.55	2	1808.03
lcl|NZ_CP011073.1_prot_WP_005786956.1_1596	GAAIGAAVGTAVGAGAGVLIGR	94.11	2	1808.03
lcl|NZ_CP011073.1_prot_WP_005786956.1_1596	GAAIGAAVGTAVGAGAGVLIGR	65.88	3	1808.03
lcl|NZ_CP011073.1_prot_WP_005786956.1_1596	GAAIGAAVGTAVGAGAGVLIGR	95.38	3	1808.03
lcl|NZ_CP011073.1_prot_WP_005786956.1_1596	GAAIGAAVGTAVGAGAGVLIGR	78.56	2	1808.04
lcl|NZ_CP011073.1_prot_WP_005786956.1_1596	GAAIGAAVGTAVGAGAGVLIGR	94.56	2	1808.04
lcl|NZ_CP011073.1_prot_WP_005786956.1_1596	GAAIGAAVGTAVGAGAGVLIGR	31.42	3	1808.04
lcl|NZ_CP011073.1_prot_WP_005786956.1_1596	GAAIGAAVGTAVGAGAGVLIGRK	46.61	3	1936.12
lcl|NZ_CP011073.1_prot_WP_005786956.1_1596	GGVIGGGSGAALGAIIGGIAGKGK	75.57	3	1937.11
lcl|NZ_CP011073.1_prot_WP_005786956.1_1596	GKGAAIGAAVGTAVGAGAGVLIGR	51.69	4	1993.14
lcl|NZ_CP011073.1_prot_WP_005786956.1_1596	GKGAAIGAAVGTAVGAGAGVLIGR	64.69	3	1993.15
lcl|NZ_CP011073.1_prot_WP_005786956.1_1596	GKGAAIGAAVGTAVGAGAGVLIGR	96.41	3	1993.15
lcl|NZ_CP011073.1_prot_WP_005786956.1_1596	IKDAQVEQVTDNNGLAAVK	53.49	3	2012.05
lcl|NZ_CP011073.1_prot_WP_005786956.1_1596	IKDAQVEQVTDNNGLAAVK	81.97	3	2012.06
lcl|NZ_CP011073.1_prot_WP_005786956.1_1596	IKDAQVEQVTDNNGLAAVK	80.38	3	2012.06
lcl|NZ_CP011073.1_prot_WP_005786956.1_1596	IKDAQVEQVTDNNGLAAVK	79.99	2	2012.06
lcl|NZ_CP011073.1_prot_WP_005786956.1_1596	VTFPSGILFAFNSSALSAASK	142.95	2	2114.12
lcl|NZ_CP011073.1_prot_WP_005786956.1_1596	VTFPSGILFAFNSSALSAASK	136.74	2	2114.12
lcl|NZ_CP011073.1_prot_WP_005786956.1_1596	VTFPSGILFAFNSSALSAASK	128.12	2	2114.12
lcl|NZ_CP011073.1_prot_WP_005786956.1_1596	VTFPSGILFAFNSSALSAASK	147.39	2	2114.12
lcl|NZ_CP011073.1_prot_WP_005786956.1_1596	VTFPSGILFAFNSSALSAASK	62.55	3	2114.12
lcl|NZ_CP011073.1_prot_WP_005786956.1_1596	VTFPSGILFAFNSSALSAASK	38.52	2	2114.12
lcl|NZ_CP011073.1_prot_WP_005786956.1_1596	VTFPSGILFAFNSSALSAASK	139.69	2	2114.12
lcl|NZ_CP011073.1_prot_WP_005786956.1_1596	VTFPSGILFAFNSSALSAASK	139.37	2	2114.12
lcl|NZ_CP011073.1_prot_WP_005786956.1_1596	VTFPSGILFAFNSSALSAASK	139.21	2	2114.12
lcl|NZ_CP011073.1_prot_WP_005786956.1_1596	VTFPSGILFAFNSSALSAASK	129.7	2	2114.12
lcl|NZ_CP011073.1_prot_WP_005786956.1_1596	VEGVGYSQYNESETPEQNR	124.17	2	2184.97
lcl|NZ_CP011073.1_prot_WP_005786956.1_1596	KVEGVGYSQYNESETPEQNR	83.95	3	2313.06
lcl|NZ_CP011073.1_prot_WP_005786956.1_1596	KVEGVGYSQYNESETPEQNR	113.5	3	2313.06
lcl|NZ_CP011073.1_prot_WP_005786956.1_1596	KVEGVGYSQYNESETPEQNR	114.44	3	2313.06
lcl|NZ_CP011073.1_prot_WP_005786956.1_1596	VEGVGYSQYNESETPEQNRR	27.56	3	2341.07
lcl|NZ_CP011073.1_prot_WP_005786956.1_1596	QSLAEFANILKEDPTVDVAIIGHTDK	24.3	4	2823.48
lcl|NZ_CP011073.1_prot_WP_005786956.1_1596	QSLAEFANILKEDPTVDVAIIGHTDK	45.9	4	2823.48
lcl|NZ_CP011073.1_prot_WP_005786045.1_1125	VGITAGIVGK	16.69	2	913.558
lcl|NZ_CP011073.1_prot_WP_005786045.1_1125	VGITAGIVGK	27.87	2	913.558
lcl|NZ_CP011073.1_prot_WP_005786045.1_1125	LPEFISYAK	23.65	2	1066.57
lcl|NZ_CP011073.1_prot_WP_005786045.1_1125	VTVTGNISDAK	38.9	2	1103.58
lcl|NZ_CP011073.1_prot_WP_005786045.1_1125	VGVQDYAEPK	39.06	2	1104.55
lcl|NZ_CP011073.1_prot_WP_005786045.1_1125	VGVQDYAEPK	38.69	2	1104.55
lcl|NZ_CP011073.1_prot_WP_005786045.1_1125	VGVQDYAEPK	56.27	2	1104.55
lcl|NZ_CP011073.1_prot_WP_005786045.1_1125	GINLGVVLTAR	62.35	2	1111.67
lcl|NZ_CP011073.1_prot_WP_005786045.1_1125	GINLGVVLTAR	18.35	2	1111.67
lcl|NZ_CP011073.1_prot_WP_005786045.1_1125	LTDWLNVAGR	42.08	2	1143.61
lcl|NZ_CP011073.1_prot_WP_005786045.1_1125	MAVLGADGYGPR	36.2	2	1205.59
lcl|NZ_CP011073.1_prot_WP_005786045.1_1125	MAVLGADGYGPR	99.8	2	1205.59
lcl|NZ_CP011073.1_prot_WP_005786045.1_1125	MAVLGADGYGPR	78.56	2	1205.59
lcl|NZ_CP011073.1_prot_WP_005786045.1_1125	MAVLGADGYGPR	79.46	2	1205.59
lcl|NZ_CP011073.1_prot_WP_005786045.1_1125	MAVLGADGYGPR	75.16	2	1205.59
lcl|NZ_CP011073.1_prot_WP_005786045.1_1125	DANFINSLQGK	40.53	2	1205.61
lcl|NZ_CP011073.1_prot_WP_005786045.1_1125	DANFINSLQGK	39.86	2	1205.61
lcl|NZ_CP011073.1_prot_WP_005786045.1_1125	ASLGSVLNEIGR	46.1	2	1214.66
lcl|NZ_CP011073.1_prot_WP_005786045.1_1125	ASLGSVLNEIGR	93.73	2	1214.66
lcl|NZ_CP011073.1_prot_WP_005786045.1_1125	ASLGSVLNEIGR	90.57	2	1214.66
lcl|NZ_CP011073.1_prot_WP_005786045.1_1125	ASLGSVLNEIGR	116.84	2	1214.66
lcl|NZ_CP011073.1_prot_WP_005786045.1_1125	MAVLGADGYGPR	67.24	2	1221.58	Oxidation (M)
lcl|NZ_CP011073.1_prot_WP_005786045.1_1125	MAVLGADGYGPR	46.48	2	1221.58	Oxidation (M)
lcl|NZ_CP011073.1_prot_WP_005786045.1_1125	GSYSSVASSFER	50.8	2	1275.58
lcl|NZ_CP011073.1_prot_WP_005786045.1_1125	GSYSSVASSFER	67.1	2	1275.58
lcl|NZ_CP011073.1_prot_WP_005786045.1_1125	EGGTMGDLYVDK	30.81	2	1283.58
lcl|NZ_CP011073.1_prot_WP_005786045.1_1125	EGGTMGDLYVDK	16.83	2	1283.58
lcl|NZ_CP011073.1_prot_WP_005786045.1_1125	EGGTMGDLYVDK	43.62	2	1299.57	Oxidation (M)
lcl|NZ_CP011073.1_prot_WP_005786045.1_1125	ASNENITTVMNR	81.87	2	1348.64
lcl|NZ_CP011073.1_prot_WP_005786045.1_1125	ASNENITTVMNR	46.07	2	1348.64
lcl|NZ_CP011073.1_prot_WP_005786045.1_1125	NINYESNYKPK	49.49	2	1368.67
lcl|NZ_CP011073.1_prot_WP_005786045.1_1125	LSELNLSYTLPR	63.73	2	1404.77
lcl|NZ_CP011073.1_prot_WP_005786045.1_1125	LSELNLSYTLPR	73.2	2	1404.77
lcl|NZ_CP011073.1_prot_WP_005786045.1_1125	LSELNLSYTLPR	57.07	2	1404.77
lcl|NZ_CP011073.1_prot_WP_005786045.1_1125	LSELNLSYTLPR	45.23	2	1404.77
lcl|NZ_CP011073.1_prot_WP_005786045.1_1125	YGNNPGEFASWGNK	83.66	2	1539.68
lcl|NZ_CP011073.1_prot_WP_005786045.1_1125	YGNNPGEFASWGNK	60.66	2	1539.68
lcl|NZ_CP011073.1_prot_WP_005786045.1_1125	LRGSYSSVASSFER	24.72	3	1544.76
lcl|NZ_CP011073.1_prot_WP_005786045.1_1125	DAGGVWINNGFVDAK	62.23	2	1561.76
lcl|NZ_CP011073.1_prot_WP_005786045.1_1125	TDGNGNIWVDSQTGK	92.53	2	1590.74
lcl|NZ_CP011073.1_prot_WP_005786045.1_1125	EGGTMGDLYVDKGLR	71.28	3	1609.78
lcl|NZ_CP011073.1_prot_WP_005786045.1_1125	EGGTMGDLYVDKGLR	52.39	2	1609.78
lcl|NZ_CP011073.1_prot_WP_005786045.1_1125	VAGVTINNSAGGVGSASR	105.55	2	1615.83
lcl|NZ_CP011073.1_prot_WP_005786045.1_1125	VAGVTINNSAGGVGSASR	123.13	2	1615.83
lcl|NZ_CP011073.1_prot_WP_005786045.1_1125	VAGVTINNSAGGVGSASR	110.78	2	1615.83
lcl|NZ_CP011073.1_prot_WP_005786045.1_1125	VAGVTINNSAGGVGSASR	101.26	2	1615.83
lcl|NZ_CP011073.1_prot_WP_005786045.1_1125	VAGVTINNSAGGVGSASR	113.19	2	1615.83
lcl|NZ_CP011073.1_prot_WP_005786045.1_1125	ALSYNVQQVGGDAINTVK	41.56	3	1875.97
lcl|NZ_CP011073.1_prot_WP_005786045.1_1125	GTSNGTITDMNGHFSLPVAK	28.94	3	2045.99
lcl|NZ_CP011073.1_prot_WP_005786045.1_1125	LASGATNPITGEIIDMPELR	105.02	2	2097.08
lcl|NZ_CP011073.1_prot_WP_005786045.1_1125	LASGATNPITGEIIDMPELR	72.68	3	2097.09
lcl|NZ_CP011073.1_prot_WP_005786045.1_1125	LASGATNPITGEIIDMPELR	106.99	2	2097.09
lcl|NZ_CP011073.1_prot_WP_005786045.1_1125	LASGATNPITGEIIDMPELR	165.41	2	2097.09
lcl|NZ_CP011073.1_prot_WP_005786045.1_1125	LASGATNPITGEIIDMPELR	75.91	3	2113.05	Oxidation (M)
lcl|NZ_CP011073.1_prot_WP_005786045.1_1125	LASGATNPITGEIIDMPELR	102.09	2	2113.06	Oxidation (M)
lcl|NZ_CP011073.1_prot_WP_005786045.1_1125	LASGATNPITGEIIDMPELR	93.41	2	2113.08	Oxidation (M)
lcl|NZ_CP011073.1_prot_WP_005786045.1_1125	VGGLCVSNTQGILDYYGVSK	15.21	3	2143.04	Propionamide (C)
lcl|NZ_CP011073.1_prot_WP_005786045.1_1125	RLASGATNPITGEIIDMPELR	23.52	3	2253.18
lcl|NZ_CP011073.1_prot_WP_005786045.1_1125	RLASGATNPITGEIIDMPELR	60.67	3	2253.19
lcl|NZ_CP011073.1_prot_WP_005786045.1_1125	NQTYASASTTNATGILPNNSYSR	112.67	2	2430.16
lcl|NZ_CP011073.1_prot_WP_005786045.1_1125	GDVIEISYIGYAPQAITVTDSKPLK	103.56	3	2677.43
lcl|NZ_CP011073.1_prot_WP_005786045.1_1125	ALSYNVQQVGGDAINTVKDANFINSLQGK	124.74	3	3063.58
lcl|NZ_CP011073.1_prot_WP_005791484.1_3813	VLLILGLTK	16.02	2	968.657
lcl|NZ_CP011073.1_prot_WP_005791484.1_3813	VLLILGLTK	22.75	2	968.661
lcl|NZ_CP011073.1_prot_WP_005791484.1_3813	VLLILGLTK	24.51	2	968.663
lcl|NZ_CP011073.1_prot_WP_005791484.1_3813	VLLILGLTK	24.01	2	968.663
lcl|NZ_CP011073.1_prot_WP_005791484.1_3813	VLLILGLTK	46.52	2	968.663
lcl|NZ_CP011073.1_prot_WP_005791484.1_3813	VLLILGLTK	50.8	2	968.663
lcl|NZ_CP011073.1_prot_WP_005791484.1_3813	VLLILGLTK	60.33	2	968.663
lcl|NZ_CP011073.1_prot_WP_005791484.1_3813	VLLILGLTK	36.12	2	968.663
lcl|NZ_CP011073.1_prot_WP_005791484.1_3813	VLLILGLTK	40.72	2	968.663
lcl|NZ_CP011073.1_prot_WP_005791484.1_3813	VLLILGLTK	20.51	2	968.664
lcl|NZ_CP011073.1_prot_WP_005791484.1_3813	VLLILGLTK	32.4	2	968.664
lcl|NZ_CP011073.1_prot_WP_005791484.1_3813	VFYNQAPLK	24.52	2	1078.58
lcl|NZ_CP011073.1_prot_WP_005791484.1_3813	VFYNQAPLK	33.43	2	1078.58
lcl|NZ_CP011073.1_prot_WP_005791484.1_3813	NILPVLLEAR	35.98	2	1136.69
lcl|NZ_CP011073.1_prot_WP_005791484.1_3813	NILPVLLEAR	20.79	2	1136.69
lcl|NZ_CP011073.1_prot_WP_005791484.1_3813	NILPVLLEAR	44.86	2	1136.69
lcl|NZ_CP011073.1_prot_WP_005791484.1_3813	NILPVLLEAR	36.22	2	1136.69
lcl|NZ_CP011073.1_prot_WP_005791484.1_3813	NILPVLLEAR	42.14	2	1136.69
lcl|NZ_CP011073.1_prot_WP_005791484.1_3813	NILPVLLEAR	50.55	2	1136.69
lcl|NZ_CP011073.1_prot_WP_005791484.1_3813	NILPVLLEAR	48.83	2	1136.69
lcl|NZ_CP011073.1_prot_WP_005791484.1_3813	NILPVLLEAR	45.64	2	1136.69
lcl|NZ_CP011073.1_prot_WP_005791484.1_3813	NILPVLLEAR	42.91	2	1136.69
lcl|NZ_CP011073.1_prot_WP_005791484.1_3813	NILPVLLEAR	45.14	2	1136.69
lcl|NZ_CP011073.1_prot_WP_005791484.1_3813	NILPVLLEAR	43.01	2	1136.69
lcl|NZ_CP011073.1_prot_WP_005791484.1_3813	VFYNQAPLKK	48.47	2	1206.68
lcl|NZ_CP011073.1_prot_WP_005791484.1_3813	VFYNQAPLKK	53.5	2	1206.68
lcl|NZ_CP011073.1_prot_WP_005791484.1_3813	SRVLLILGLTK	53.59	2	1211.8
lcl|NZ_CP011073.1_prot_WP_005791484.1_3813	NILPVLLEARK	27.57	3	1264.79
lcl|NZ_CP011073.1_prot_WP_005791484.1_3813	NILPVLLEARK	32.88	2	1264.79
lcl|NZ_CP011073.1_prot_WP_005791484.1_3813	GVLIAMNGLILGAESAIK	76.41	2	1769
lcl|NZ_CP011073.1_prot_WP_005791484.1_3813	GVLIAMNGLILGAESAIK	33.09	2	1785.01	Oxidation (M)
lcl|NZ_CP011073.1_prot_WP_005791484.1_3813	GVLIAMNGLILGAESAIK	93.55	2	1785.01	Oxidation (M)
lcl|NZ_CP011073.1_prot_WP_005791484.1_3813	GVLIAMNGLILGAESAIK	96.89	2	1785.01	Oxidation (M)
lcl|NZ_CP011073.1_prot_WP_005791484.1_3813	GVLIAMNGLILGAESAIK	68.73	2	1785.01	Oxidation (M)
lcl|NZ_CP011073.1_prot_WP_005791484.1_3813	IASQDMSDEVWLILAK	68.87	2	1817.93
lcl|NZ_CP011073.1_prot_WP_005791484.1_3813	IASQDMSDEVWLILAK	38.08	2	1833.92	Oxidation (M)
lcl|NZ_CP011073.1_prot_WP_005791484.1_3813	IASQDMSDEVWLILAK	107.13	2	1833.93	Oxidation (M)
lcl|NZ_CP011073.1_prot_WP_005791484.1_3813	IASQDMSDEVWLILAK	34	2	1833.93	Oxidation (M)
lcl|NZ_CP011073.1_prot_WP_005791484.1_3813	IASQDMSDEVWLILAK	52.11	2	1833.93	Oxidation (M)
lcl|NZ_CP011073.1_prot_WP_005791484.1_3813	IASQDMSDEVWLILAK	60.65	2	1833.93	Oxidation (M)
lcl|NZ_CP011073.1_prot_WP_005791484.1_3813	TNDWKQIQQYFNEY	60.37	2	1875.85
lcl|NZ_CP011073.1_prot_WP_005791484.1_3813	TNDWKQIQQYFNEY	70.12	2	1875.86
lcl|NZ_CP011073.1_prot_WP_005791484.1_3813	TNDWKQIQQYFNEY	72.15	2	1875.86
lcl|NZ_CP011073.1_prot_WP_005791484.1_3813	HTTQSVFDVTNLNSLPK	28.32	3	1899.97
lcl|NZ_CP011073.1_prot_WP_005791484.1_3813	HTTQSVFDVTNLNSLPK	71.22	3	1899.97
lcl|NZ_CP011073.1_prot_WP_005791484.1_3813	HTTQSVFDVTNLNSLPK	57.07	3	1899.97
lcl|NZ_CP011073.1_prot_WP_005791484.1_3813	HTTQSVFDVTNLNSLPK	54.16	3	1899.97
lcl|NZ_CP011073.1_prot_WP_005791484.1_3813	HTTQSVFDVTNLNSLPK	46.64	3	1899.97
lcl|NZ_CP011073.1_prot_WP_005791484.1_3813	HTTQSVFDVTNLNSLPK	72.91	3	1899.97
lcl|NZ_CP011073.1_prot_WP_005791484.1_3813	HTTQSVFDVTNLNSLPK	72.53	3	1899.97
lcl|NZ_CP011073.1_prot_WP_005791484.1_3813	HTTQSVFDVTNLNSLPK	78.01	3	1899.97
lcl|NZ_CP011073.1_prot_WP_005791484.1_3813	HTTQSVFDVTNLNSLPK	72.18	3	1899.97
lcl|NZ_CP011073.1_prot_WP_005791484.1_3813	HTTQSVFDVTNLNSLPK	55.71	3	1899.98
lcl|NZ_CP011073.1_prot_WP_005791484.1_3813	KHTTQSVFDVTNLNSLPK	29.41	3	2028.07
lcl|NZ_CP011073.1_prot_WP_005791484.1_3813	MNTIDVQTFQAPNSGALGYIFNGK	124.86	3	2585.28
lcl|NZ_CP011073.1_prot_WP_005791484.1_3813	MNTIDVQTFQAPNSGALGYIFNGK	22.92	3	2585.28
lcl|NZ_CP011073.1_prot_WP_005791484.1_3813	VGIVYSYSNIDPDMVTPLLHHDYK	60.29	4	2775.38
lcl|NZ_CP011073.1_prot_WP_005791484.1_3813	VGIVYSYSNIDPDMVTPLLHHDYK	60.89	4	2775.38
lcl|NZ_CP011073.1_prot_WP_005791484.1_3813	VGIVYSYSNIDPDMVTPLLHHDYK	33.18	3	2791.37	Oxidation (M)
lcl|NZ_CP011073.1_prot_WP_005791484.1_3813	RPDIDGIVITHGTDTMEETAYFLNLTVK	39.12	4	3148.6
lcl|NZ_CP011073.1_prot_WP_005791484.1_3813	RPDIDGIVITHGTDTMEETAYFLNLTVK	85.43	4	3164.58	Oxidation (M)
lcl|NZ_CP011073.1_prot_WP_005791484.1_3813	VPTGPTTMDAEVDDTQYQFIASQELNPQK	76.14	3	3222.52
lcl|NZ_CP011073.1_prot_WP_005791484.1_3813	VPTGPTTMDAEVDDTQYQFIASQELNPQK	36.16	3	3222.52
lcl|NZ_CP011073.1_prot_WP_005791484.1_3813	VPTGPTTMDAEVDDTQYQFIASQELNPQK	104.88	3	3222.53
lcl|NZ_CP011073.1_prot_WP_005791484.1_3813	VPTGPTTMDAEVDDTQYQFIASQELNPQK	101.92	3	3222.53
lcl|NZ_CP011073.1_prot_WP_005791484.1_3813	VPTGPTTMDAEVDDTQYQFIASQELNPQK	82.1	3	3238.52	Oxidation (M)
lcl|NZ_CP011073.1_prot_WP_005791484.1_3813	VPTGPTTMDAEVDDTQYQFIASQELNPQK	106.79	3	3238.52	Oxidation (M)
lcl|NZ_CP011073.1_prot_WP_005791484.1_3813	SNKPVVLVGAMRPSTALSADGPLNLYNAVVTAGAK	59.15	4	3480.9
lcl|NZ_CP011073.1_prot_WP_005791484.1_3813	SNKPVVLVGAMRPSTALSADGPLNLYNAVVTAGAK	85.93	4	3480.9
lcl|NZ_CP011073.1_prot_WP_005791484.1_3813	SNKPVVLVGAMRPSTALSADGPLNLYNAVVTAGAK	64.22	4	3480.9
lcl|NZ_CP011073.1_prot_WP_005791484.1_3813	SNKPVVLVGAMRPSTALSADGPLNLYNAVVTAGAK	52.44	4	3480.9
lcl|NZ_CP011073.1_prot_WP_005791484.1_3813	SNKPVVLVGAMRPSTALSADGPLNLYNAVVTAGAK	46.76	4	3480.9
lcl|NZ_CP011073.1_prot_WP_005791484.1_3813	SNKPVVLVGAMRPSTALSADGPLNLYNAVVTAGAK	42.79	4	3496.89	Oxidation (M)
lcl|NZ_CP011073.1_prot_WP_005791484.1_3813	SNKPVVLVGAMRPSTALSADGPLNLYNAVVTAGAK	25.34	3	3496.9	Oxidation (M)
lcl|NZ_CP011073.1_prot_WP_005791484.1_3813	SSRVPTGPTTMDAEVDDTQYQFIASQELNPQK	94.41	4	3552.69
lcl|NZ_CP011073.1_prot_WP_005791484.1_3813	SSRVPTGPTTMDAEVDDTQYQFIASQELNPQK	66.22	3	3552.69
lcl|NZ_CP011073.1_prot_WP_005791484.1_3813	SSRVPTGPTTMDAEVDDTQYQFIASQELNPQK	122.06	3	3552.69
lcl|NZ_CP011073.1_prot_WP_005817018.1_1443	VFPFLTVK	15.21	2	949.563
lcl|NZ_CP011073.1_prot_WP_005817018.1_1443	VFPFLTVK	20.76	2	949.563
lcl|NZ_CP011073.1_prot_WP_005817018.1_1443	VFPFLTVK	15.71	2	949.563
lcl|NZ_CP011073.1_prot_WP_005817018.1_1443	VGGYEVATGR	44.43	2	1007.5
lcl|NZ_CP011073.1_prot_WP_005817018.1_1443	VGGYEVATGR	57.78	2	1007.5
lcl|NZ_CP011073.1_prot_WP_005817018.1_1443	ALIVVDGIVR	44.94	2	1053.65
lcl|NZ_CP011073.1_prot_WP_005817018.1_1443	ALIVVDGIVR	46.49	2	1053.65
lcl|NZ_CP011073.1_prot_WP_005817018.1_1443	ALIVVDGIVR	53.75	2	1053.65
lcl|NZ_CP011073.1_prot_WP_005817018.1_1443	FTVSYIGYK	16.9	2	1076.55
lcl|NZ_CP011073.1_prot_WP_005817018.1_1443	DAASTAIYGAR	29.12	2	1094.54
lcl|NZ_CP011073.1_prot_WP_005817018.1_1443	DAASTAIYGAR	31.78	2	1094.54
lcl|NZ_CP011073.1_prot_WP_005817018.1_1443	DAASTAIYGAR	38.93	2	1094.54
lcl|NZ_CP011073.1_prot_WP_005817018.1_1443	DAASTAIYGAR	47.64	2	1094.54
lcl|NZ_CP011073.1_prot_WP_005817018.1_1443	DAASTAIYGAR	13.02	2	1094.54
lcl|NZ_CP011073.1_prot_WP_005817018.1_1443	ANGGVILVETK	53.05	2	1099.62
lcl|NZ_CP011073.1_prot_WP_005817018.1_1443	ANGGVILVETK	22.53	2	1099.62
lcl|NZ_CP011073.1_prot_WP_005817018.1_1443	ANGGVILVETK	18.35	2	1099.62
lcl|NZ_CP011073.1_prot_WP_005817018.1_1443	NYGFEMEVR	29.55	2	1143.5
lcl|NZ_CP011073.1_prot_WP_005817018.1_1443	YLTDENANLK	55.51	2	1179.58
lcl|NZ_CP011073.1_prot_WP_005817018.1_1443	ISGVISNLKPR	54.95	3	1182.71
lcl|NZ_CP011073.1_prot_WP_005817018.1_1443	ELTLNYNLPK	27.51	2	1203.65
lcl|NZ_CP011073.1_prot_WP_005817018.1_1443	ELTLNYNLPK	19.05	2	1203.65
lcl|NZ_CP011073.1_prot_WP_005817018.1_1443	VTGGFSTTLGYK	87	2	1229.63
lcl|NZ_CP011073.1_prot_WP_005817018.1_1443	GIDNGRYPTPR	18.28	2	1244.63
lcl|NZ_CP011073.1_prot_WP_005817018.1_1443	LSFILDYYNR	37.21	2	1302.66
lcl|NZ_CP011073.1_prot_WP_005817018.1_1443	LSFILDYYNR	33.33	2	1302.66
lcl|NZ_CP011073.1_prot_WP_005817018.1_1443	LSFILDYYNR	40.99	2	1302.67
lcl|NZ_CP011073.1_prot_WP_005817018.1_1443	TGQPGSEPDITLR	42.41	2	1369.68
lcl|NZ_CP011073.1_prot_WP_005817018.1_1443	TGQPGSEPDITLR	62.9	2	1369.69
lcl|NZ_CP011073.1_prot_WP_005817018.1_1443	TGQPGSEPDITLR	90.58	2	1369.69
lcl|NZ_CP011073.1_prot_WP_005817018.1_1443	TGQPGSEPDITLR	70.81	2	1369.69
lcl|NZ_CP011073.1_prot_WP_005817018.1_1443	SLGQYQGSFNIIK	44.44	2	1453.76
lcl|NZ_CP011073.1_prot_WP_005817018.1_1443	SLGQYQGSFNIIK	58.48	2	1453.76
lcl|NZ_CP011073.1_prot_WP_005817018.1_1443	SLGQYQGSFNIIK	52.09	2	1453.76
lcl|NZ_CP011073.1_prot_WP_005817018.1_1443	SLGQYQGSFNIIK	25.93	2	1453.76
lcl|NZ_CP011073.1_prot_WP_005817018.1_1443	SNNGLTAIDNNSSR	35.18	2	1461.68
lcl|NZ_CP011073.1_prot_WP_005817018.1_1443	SNNGLTAIDNNSSR	65.74	2	1461.68
lcl|NZ_CP011073.1_prot_WP_005817018.1_1443	SNNGLTAIDNNSSR	86.45	2	1461.68
lcl|NZ_CP011073.1_prot_WP_005817018.1_1443	IVKLPYNGNPNNR	35.1	3	1497.8
lcl|NZ_CP011073.1_prot_WP_005817018.1_1443	IVKLPYNGNPNNR	14.55	3	1497.8
lcl|NZ_CP011073.1_prot_WP_005817018.1_1443	STYSVGFALDILPK	13.97	2	1509.81
lcl|NZ_CP011073.1_prot_WP_005817018.1_1443	STYSVGFALDILPK	30.91	2	1509.81
lcl|NZ_CP011073.1_prot_WP_005817018.1_1443	STYSVGFALDILPK	15.24	2	1509.81
lcl|NZ_CP011073.1_prot_WP_005817018.1_1443	ATLTTAISKLDNSVLK	98.64	2	1673.96
lcl|NZ_CP011073.1_prot_WP_005817018.1_1443	ATLTTAISKLDNSVLK	19.64	3	1673.96
lcl|NZ_CP011073.1_prot_WP_005817018.1_1443	GLTWDVTANLSSVANK	86.14	2	1674.86
lcl|NZ_CP011073.1_prot_WP_005817018.1_1443	GLTWDVTANLSSVANK	34.37	2	1674.86
lcl|NZ_CP011073.1_prot_WP_005817018.1_1443	VVNKTGQPGSEPDITLR	71.34	3	1809.96
lcl|NZ_CP011073.1_prot_WP_005817018.1_1443	FDYALGHTIYNDLAAR	60.57	2	1838.9
lcl|NZ_CP011073.1_prot_WP_005817018.1_1443	FDYALGHTIYNDLAAR	108.34	2	1838.9
lcl|NZ_CP011073.1_prot_WP_005817018.1_1443	FDYALGHTIYNDLAAR	64.69	2	1838.9
lcl|NZ_CP011073.1_prot_WP_005817018.1_1443	NAAFSNAGQSLQGSVTGLR	98.96	2	1876.94
lcl|NZ_CP011073.1_prot_WP_005817018.1_1443	NAAFSNAGQSLQGSVTGLR	107.57	2	1876.95
lcl|NZ_CP011073.1_prot_WP_005817018.1_1443	NAAFSNAGQSLQGSVTGLR	123.38	2	1876.95
lcl|NZ_CP011073.1_prot_WP_005817018.1_1443	NAAFSNAGQSLQGSVTGLR	154.32	2	1876.95
lcl|NZ_CP011073.1_prot_WP_005817018.1_1443	NAAFSNAGQSLQGSVTGLR	65.75	2	1876.95
lcl|NZ_CP011073.1_prot_WP_005817018.1_1443	TQNSPTDDIPTLNAGSTR	81.64	2	1886.91
lcl|NZ_CP011073.1_prot_WP_005817018.1_1443	TQNSPTDDIPTLNAGSTR	94.33	2	1886.91
lcl|NZ_CP011073.1_prot_WP_005817018.1_1443	TQNSPTDDIPTLNAGSTR	31.22	3	1886.91
lcl|NZ_CP011073.1_prot_WP_005817018.1_1443	GTFSASLGYYKEDGQIR	62.82	3	1890.91
lcl|NZ_CP011073.1_prot_WP_005817018.1_1443	IDEVANLYGPGLAAQYAGK	72.35	2	1948.99
lcl|NZ_CP011073.1_prot_WP_005817018.1_1443	NSMSDINPSDIESIQVLK	25.91	2	1988.99
lcl|NZ_CP011073.1_prot_WP_005817018.1_1443	NSMSDINPSDIESIQVLK	73.01	2	1988.99
lcl|NZ_CP011073.1_prot_WP_005817018.1_1443	NSMSDINPSDIESIQVLK	106.65	2	1988.99
lcl|NZ_CP011073.1_prot_WP_005817018.1_1443	FNGALNGSYKVFPFLTVK	58.95	3	2001.08
lcl|NZ_CP011073.1_prot_WP_005817018.1_1443	FNGALNGSYKVFPFLTVK	21.68	3	2001.08
lcl|NZ_CP011073.1_prot_WP_005817018.1_1443	NSMSDINPSDIESIQVLK	121.21	2	2004.98	Oxidation (M)
lcl|NZ_CP011073.1_prot_WP_005817018.1_1443	VTGGFSTTLGYKNLSLYAR	67.23	3	2047.08
lcl|NZ_CP011073.1_prot_WP_005817018.1_1443	VTGGFSTTLGYKNLSLYAR	23.49	3	2047.08
lcl|NZ_CP011073.1_prot_WP_005817018.1_1443	TNVDTQMGYGIGNNLFDIR	39.26	3	2127.02
lcl|NZ_CP011073.1_prot_WP_005817018.1_1443	TNVDTQMGYGIGNNLFDIR	78.43	3	2127.02
lcl|NZ_CP011073.1_prot_WP_005817018.1_1443	TNVDTQMGYGIGNNLFDIR	95.29	3	2127.02
lcl|NZ_CP011073.1_prot_WP_005817018.1_1443	TNVDTQMGYGIGNNLFDIR	105.9	2	2127.02
lcl|NZ_CP011073.1_prot_WP_005817018.1_1443	TNVDTQMGYGIGNNLFDIR	22.82	2	2127.02
lcl|NZ_CP011073.1_prot_WP_005817018.1_1443	TWSETNTDTDLPAFYYADQLSK	60.62	3	2565.18
lcl|NZ_CP011073.1_prot_WP_005817018.1_1443	YANNRIDEVANLYGPGLAAQYAGK	63.4	3	2567.29
lcl|NZ_CP011073.1_prot_WP_005817018.1_1443	YANNRIDEVANLYGPGLAAQYAGK	89.64	3	2567.29
lcl|NZ_CP011073.1_prot_WP_005817018.1_1443	YLTDENANLKNEGWASMADPFYDGK	31.01	3	2848.29
lcl|NZ_CP011073.1_prot_WP_005797378.1_4057	FILEDLDK	29.25	2	991.523
lcl|NZ_CP011073.1_prot_WP_005797378.1_4057	AMDQLLTTK	18.11	2	1019.53
lcl|NZ_CP011073.1_prot_WP_005797378.1_4057	AMDQLLTTK	19.65	2	1019.53
lcl|NZ_CP011073.1_prot_WP_005797378.1_4057	AMDQLLTTK	36.28	2	1019.53
lcl|NZ_CP011073.1_prot_WP_005797378.1_4057	AMDQLLTTK	29.49	2	1019.53
lcl|NZ_CP011073.1_prot_WP_005797378.1_4057	AAQYWTAIR	32.85	2	1078.55
lcl|NZ_CP011073.1_prot_WP_005797378.1_4057	AAQYWTAIR	48.84	2	1078.56
lcl|NZ_CP011073.1_prot_WP_005797378.1_4057	AAQYWTAIR	33.66	2	1078.56
lcl|NZ_CP011073.1_prot_WP_005797378.1_4057	VPGDETWPGK	18.29	2	1084.52
lcl|NZ_CP011073.1_prot_WP_005797378.1_4057	VPGDETWPGK	33.25	2	1084.52
lcl|NZ_CP011073.1_prot_WP_005797378.1_4057	QMELLSPDR	37.86	2	1087.53
lcl|NZ_CP011073.1_prot_WP_005797378.1_4057	QMELLSPDR	50.19	2	1087.53
lcl|NZ_CP011073.1_prot_WP_005797378.1_4057	QMELLSPDR	38.94	2	1087.53
lcl|NZ_CP011073.1_prot_WP_005797378.1_4057	ALIYYNQLR	33.57	2	1152.63
lcl|NZ_CP011073.1_prot_WP_005797378.1_4057	ALIYYNQLR	31.45	2	1152.63
lcl|NZ_CP011073.1_prot_WP_005797378.1_4057	ALIYYNQLR	25.99	2	1152.64
lcl|NZ_CP011073.1_prot_WP_005797378.1_4057	VALYEATFEK	49.46	2	1169.6
lcl|NZ_CP011073.1_prot_WP_005797378.1_4057	AYYLYPVPIR	37.58	2	1253.68
lcl|NZ_CP011073.1_prot_WP_005797378.1_4057	AYYLYPVPIR	36.57	2	1253.68
lcl|NZ_CP011073.1_prot_WP_005797378.1_4057	AYYLYPVPIR	36.68	2	1253.68
lcl|NZ_CP011073.1_prot_WP_005797378.1_4057	AYYLYPVPIR	49.61	2	1253.68
lcl|NZ_CP011073.1_prot_WP_005797378.1_4057	AYYLYPVPIR	18.2	2	1253.68
lcl|NZ_CP011073.1_prot_WP_005797378.1_4057	AYYLYPVPIR	56.6	2	1253.68
lcl|NZ_CP011073.1_prot_WP_005797378.1_4057	ALIYYNQLRK	21.53	2	1280.73
lcl|NZ_CP011073.1_prot_WP_005797378.1_4057	GGVDTDYEKTIR	34.09	3	1352.66
lcl|NZ_CP011073.1_prot_WP_005797378.1_4057	IVSDGSSTANMSAK	84.26	2	1366.65
lcl|NZ_CP011073.1_prot_WP_005797378.1_4057	SRVALYEATFEK	14.28	3	1412.73
lcl|NZ_CP011073.1_prot_WP_005797378.1_4057	ANNAVFDGYTFAK	38.61	2	1416.67
lcl|NZ_CP011073.1_prot_WP_005797378.1_4057	ANNAVFDGYTFAK	65.72	2	1416.67
lcl|NZ_CP011073.1_prot_WP_005797378.1_4057	ANNAVFDGYTFAK	63.86	2	1416.67
lcl|NZ_CP011073.1_prot_WP_005797378.1_4057	ANNAVFDGYTFAK	55.56	2	1416.67
lcl|NZ_CP011073.1_prot_WP_005797378.1_4057	ANNAVFDGYTFAK	67.85	2	1416.67
lcl|NZ_CP011073.1_prot_WP_005797378.1_4057	FILEDLDKAIGLMK	17.9	2	1620.87	Oxidation (M)
lcl|NZ_CP011073.1_prot_WP_005797378.1_4057	FILEDLDKAIGLMK	30.45	3	1620.88	Oxidation (M)
lcl|NZ_CP011073.1_prot_WP_005797378.1_4057	FILEDLDKAIGLMK	35.39	3	1620.88	Oxidation (M)
lcl|NZ_CP011073.1_prot_WP_005797378.1_4057	FILEDLDKAIGLMK	65.02	2	1620.89	Oxidation (M)
lcl|NZ_CP011073.1_prot_WP_005797378.1_4057	YSGSTLVDATLFNIR	105.71	2	1655.86
lcl|NZ_CP011073.1_prot_WP_005797378.1_4057	YKIVSDGSSTANMSAK	15.03	3	1657.8
lcl|NZ_CP011073.1_prot_WP_005797378.1_4057	YKIVSDGSSTANMSAK	99.21	2	1657.8
lcl|NZ_CP011073.1_prot_WP_005797378.1_4057	YKIVSDGSSTANMSAK	98.86	2	1657.8
lcl|NZ_CP011073.1_prot_WP_005797378.1_4057	YKIVSDGSSTANMSAK	44.9	3	1673.8	Oxidation (M)
lcl|NZ_CP011073.1_prot_WP_005797378.1_4057	VPSNNDNWSNGLSLAR	112.2	2	1742.84
lcl|NZ_CP011073.1_prot_WP_005797378.1_4057	IVSDGSSTANMSAKELGK	64.61	2	1793.9
lcl|NZ_CP011073.1_prot_WP_005797378.1_4057	IVSDGSSTANMSAKELGK	70.14	3	1809.88	Oxidation (M)
lcl|NZ_CP011073.1_prot_WP_005797378.1_4057	IVSDGSSTANMSAKELGK	70.11	3	1809.88	Oxidation (M)
lcl|NZ_CP011073.1_prot_WP_005797378.1_4057	YSGSTLVDATLFNIRR	43.99	3	1811.95
lcl|NZ_CP011073.1_prot_WP_005797378.1_4057	SVNNSVLYQNPYWPSK	64.41	2	1894.93
lcl|NZ_CP011073.1_prot_WP_005797378.1_4057	SVNNSVLYQNPYWPSK	71.53	2	1894.93
lcl|NZ_CP011073.1_prot_WP_005797378.1_4057	SVNNSVLYQNPYWPSK	109.3	2	1894.93
lcl|NZ_CP011073.1_prot_WP_005797378.1_4057	SVNNSVLYQNPYWPSK	89.55	2	1894.93
lcl|NZ_CP011073.1_prot_WP_005797378.1_4057	VALYEATFEKYHQGTGR	19.34	4	1968.97
lcl|NZ_CP011073.1_prot_WP_005797378.1_4057	VALYEATFEKYHQGTGR	39.16	4	1968.97
lcl|NZ_CP011073.1_prot_WP_005797378.1_4057	VALYEATFEKYHQGTGR	60.34	3	1968.98
lcl|NZ_CP011073.1_prot_WP_005797378.1_4057	GIWKVPSNNDNWSNGLSLAR	29.34	3	2227.12
lcl|NZ_CP011073.1_prot_WP_005797378.1_4057	ISGAEDDLKHYIGEMYFMR	36.39	4	2274.05
lcl|NZ_CP011073.1_prot_WP_005797378.1_4057	ISGAEDDLKHYIGEMYFMR	55.09	4	2274.05
lcl|NZ_CP011073.1_prot_WP_005797378.1_4057	ISGAEDDLKHYIGEMYFMR	75	3	2274.06
lcl|NZ_CP011073.1_prot_WP_005797378.1_4057	ISGAEDDLKHYIGEMYFMR	35.84	4	2290.05	Oxidation (M)
lcl|NZ_CP011073.1_prot_WP_005797378.1_4057	ISGAEDDLKHYIGEMYFMR	27.16	4	2306.05	2 Oxidation (M)
lcl|NZ_CP011073.1_prot_WP_005797378.1_4057	AYYLYPVPIRQMELLSPDR	21.19	3	2323.22
lcl|NZ_CP011073.1_prot_WP_005797378.1_4057	AYYLYPVPIRQMELLSPDR	41.7	3	2323.22
lcl|NZ_CP011073.1_prot_WP_005797378.1_4057	YGDYPIITEVLPDDEAILIEK	65.28	2	2405.25
lcl|NZ_CP011073.1_prot_WP_005797378.1_4057	YGDYPIITEVLPDDEAILIEK	60.79	2	2405.25
[truncated: 4,351 more rows]

## Sheet: BacFrag-14
prot_acc	pep_seq	pep_score	pep_exp_z	pep_exp_mr	pep_var_mod
lcl|NZ_CP011073.1_prot_WP_005789575.1_2906	LNIQLNVK	26.87	2	940.576
lcl|NZ_CP011073.1_prot_WP_005789575.1_2906	LNIQLNVK	30.56	2	940.576
lcl|NZ_CP011073.1_prot_WP_005789575.1_2906	NVNAISDLK	30.84	2	972.527
lcl|NZ_CP011073.1_prot_WP_005789575.1_2906	LNEESFLK	23.87	2	978.507
lcl|NZ_CP011073.1_prot_WP_005789575.1_2906	LNEESFLK	22.71	2	978.507
lcl|NZ_CP011073.1_prot_WP_005789575.1_2906	LNEESFLK	36.29	2	978.507
lcl|NZ_CP011073.1_prot_WP_005789575.1_2906	LNEESFLK	39.36	2	978.507
lcl|NZ_CP011073.1_prot_WP_005789575.1_2906	LNEESFLK	14.02	2	978.51
lcl|NZ_CP011073.1_prot_WP_005789575.1_2906	LNYTLLNR	38.18	2	1005.56
lcl|NZ_CP011073.1_prot_WP_005789575.1_2906	LNYTLLNR	22.51	2	1005.56
lcl|NZ_CP011073.1_prot_WP_005789575.1_2906	LNYTLLNR	43.49	2	1005.56
lcl|NZ_CP011073.1_prot_WP_005789575.1_2906	LNYTLLNR	38.5	2	1005.56
lcl|NZ_CP011073.1_prot_WP_005789575.1_2906	YLVTFTLR	30.73	2	1011.58
lcl|NZ_CP011073.1_prot_WP_005789575.1_2906	YLVTFTLR	24.94	2	1011.58
lcl|NZ_CP011073.1_prot_WP_005789575.1_2906	YLVTFTLR	13.08	2	1011.58
lcl|NZ_CP011073.1_prot_WP_005789575.1_2906	YLVTFTLR	39.7	2	1011.58
lcl|NZ_CP011073.1_prot_WP_005789575.1_2906	YLVTFTLR	38.01	2	1011.58
lcl|NZ_CP011073.1_prot_WP_005789575.1_2906	YLVTFTLR	32.89	2	1011.58
lcl|NZ_CP011073.1_prot_WP_005789575.1_2906	YLVTFTLR	32.06	2	1011.58
lcl|NZ_CP011073.1_prot_WP_005789575.1_2906	FHFLPELR	37.32	2	1057.58
lcl|NZ_CP011073.1_prot_WP_005789575.1_2906	FHFLPELR	19.69	2	1057.58
lcl|NZ_CP011073.1_prot_WP_005789575.1_2906	FHFLPELR	18.96	2	1057.58
lcl|NZ_CP011073.1_prot_WP_005789575.1_2906	KLNIQLNVK	59.87	2	1068.67
lcl|NZ_CP011073.1_prot_WP_005789575.1_2906	KLNIQLNVK	35.62	2	1068.67
lcl|NZ_CP011073.1_prot_WP_005789575.1_2906	KLNIQLNVK	53.86	2	1068.67
lcl|NZ_CP011073.1_prot_WP_005789575.1_2906	KLNIQLNVK	17.46	2	1068.67
lcl|NZ_CP011073.1_prot_WP_005789575.1_2906	SIGNAQIDYK	43.34	2	1107.56
lcl|NZ_CP011073.1_prot_WP_005789575.1_2906	SIGNAQIDYK	50.79	2	1107.56
lcl|NZ_CP011073.1_prot_WP_005789575.1_2906	SIGNAQIDYK	48.35	2	1107.56
lcl|NZ_CP011073.1_prot_WP_005789575.1_2906	DASATAIYGSR	57.05	2	1110.53
lcl|NZ_CP011073.1_prot_WP_005789575.1_2906	DASATAIYGSR	56.68	2	1110.53
lcl|NZ_CP011073.1_prot_WP_005789575.1_2906	DASATAIYGSR	51.97	2	1110.53
lcl|NZ_CP011073.1_prot_WP_005789575.1_2906	DASATAIYGSR	47.02	2	1110.53
lcl|NZ_CP011073.1_prot_WP_005789575.1_2906	DASATAIYGSR	57.03	2	1110.53
lcl|NZ_CP011073.1_prot_WP_005789575.1_2906	DASATAIYGSR	50.07	2	1110.53
lcl|NZ_CP011073.1_prot_WP_005789575.1_2906	ASNGVIIITTK	29.47	2	1115.66
lcl|NZ_CP011073.1_prot_WP_005789575.1_2906	ASNGVIIITTK	57.93	2	1115.66
lcl|NZ_CP011073.1_prot_WP_005789575.1_2906	ASNGVIIITTK	29.74	2	1115.66
lcl|NZ_CP011073.1_prot_WP_005789575.1_2906	ASNGVIIITTK	43.8	2	1115.66
lcl|NZ_CP011073.1_prot_WP_005789575.1_2906	ASNGVIIITTK	60.18	2	1115.66
lcl|NZ_CP011073.1_prot_WP_005789575.1_2906	ASNGVIIITTK	95.11	2	1115.66
lcl|NZ_CP011073.1_prot_WP_005789575.1_2906	ASNGVIIITTK	87.6	2	1115.66
lcl|NZ_CP011073.1_prot_WP_005789575.1_2906	NWDFSFALR	14.78	2	1154.56
lcl|NZ_CP011073.1_prot_WP_005789575.1_2906	NWDFSFALR	33.19	2	1154.56
lcl|NZ_CP011073.1_prot_WP_005789575.1_2906	ANLNLGYDVSK	31.48	2	1192.6
lcl|NZ_CP011073.1_prot_WP_005789575.1_2906	ANLNLGYDVSK	43.26	2	1192.61
lcl|NZ_CP011073.1_prot_WP_005789575.1_2906	ANLNLGYDVSK	38.9	2	1192.61
lcl|NZ_CP011073.1_prot_WP_005789575.1_2906	ANLNLGYDVSK	37.45	2	1192.61
lcl|NZ_CP011073.1_prot_WP_005789575.1_2906	ANLNLGYDVSK	65.69	2	1192.61
lcl|NZ_CP011073.1_prot_WP_005789575.1_2906	ANLNLGYDVSK	52.34	2	1192.61
lcl|NZ_CP011073.1_prot_WP_005789575.1_2906	ANLNLGYDVSK	55.22	2	1192.61
lcl|NZ_CP011073.1_prot_WP_005789575.1_2906	ANLNLGYDVSK	52.5	2	1192.61
lcl|NZ_CP011073.1_prot_WP_005789575.1_2906	ANLNLGYDVSK	53.59	2	1192.61
lcl|NZ_CP011073.1_prot_WP_005789575.1_2906	ANLNLGYDVSK	52.45	2	1192.61
lcl|NZ_CP011073.1_prot_WP_005789575.1_2906	ANLNLGYDVSK	52.3	2	1192.61
lcl|NZ_CP011073.1_prot_WP_005789575.1_2906	NVNAISDLKLR	52.74	2	1241.71
lcl|NZ_CP011073.1_prot_WP_005789575.1_2906	NVNAISDLKLR	69.36	2	1241.71
lcl|NZ_CP011073.1_prot_WP_005789575.1_2906	NVNAISDLKLR	46.74	2	1241.71
lcl|NZ_CP011073.1_prot_WP_005789575.1_2906	NVNAISDLKLR	18.69	3	1241.72
lcl|NZ_CP011073.1_prot_WP_005789575.1_2906	NVNAISDLKLR	28.09	3	1241.72
lcl|NZ_CP011073.1_prot_WP_005789575.1_2906	NVNAISDLKLR	35.53	3	1241.72
lcl|NZ_CP011073.1_prot_WP_005789575.1_2906	ITGTIDYYFR	62.51	2	1247.62
lcl|NZ_CP011073.1_prot_WP_005789575.1_2906	ITGTIDYYFR	62.92	2	1247.62
lcl|NZ_CP011073.1_prot_WP_005789575.1_2906	ITGTIDYYFR	40.01	2	1247.62
lcl|NZ_CP011073.1_prot_WP_005789575.1_2906	ITGTIDYYFR	74.24	2	1247.62
lcl|NZ_CP011073.1_prot_WP_005789575.1_2906	ITGTIDYYFR	35.8	2	1247.63
lcl|NZ_CP011073.1_prot_WP_005789575.1_2906	GMATSASDLLVGK	16.04	2	1248.64
lcl|NZ_CP011073.1_prot_WP_005789575.1_2906	GMATSASDLLVGK	55.27	2	1248.64
lcl|NZ_CP011073.1_prot_WP_005789575.1_2906	GMATSASDLLVGK	71.11	2	1248.64
lcl|NZ_CP011073.1_prot_WP_005789575.1_2906	GMATSASDLLVGK	70.91	2	1248.64
lcl|NZ_CP011073.1_prot_WP_005789575.1_2906	GMATSASDLLVGK	72.97	2	1248.64
lcl|NZ_CP011073.1_prot_WP_005789575.1_2906	GMATSASDLLVGK	75.59	2	1248.64
lcl|NZ_CP011073.1_prot_WP_005789575.1_2906	GMATSASDLLVGK	69.13	2	1248.64
lcl|NZ_CP011073.1_prot_WP_005789575.1_2906	GMATSASDLLVGK	39.14	2	1248.64
lcl|NZ_CP011073.1_prot_WP_005789575.1_2906	GMATSASDLLVGK	47.58	2	1248.64
lcl|NZ_CP011073.1_prot_WP_005789575.1_2906	GMATSASDLLVGK	32.4	2	1248.64
lcl|NZ_CP011073.1_prot_WP_005789575.1_2906	GMATSASDLLVGK	31.68	2	1248.64
lcl|NZ_CP011073.1_prot_WP_005789575.1_2906	GMATSASDLLVGK	21.01	2	1248.64
lcl|NZ_CP011073.1_prot_WP_005789575.1_2906	GMATSASDLLVGK	57.77	2	1264.64	Oxidation (M)
lcl|NZ_CP011073.1_prot_WP_005789575.1_2906	GMATSASDLLVGK	60.46	2	1264.64	Oxidation (M)
lcl|NZ_CP011073.1_prot_WP_005789575.1_2906	GMATSASDLLVGK	56.2	2	1264.64	Oxidation (M)
lcl|NZ_CP011073.1_prot_WP_005789575.1_2906	GMATSASDLLVGK	65.04	2	1264.64	Oxidation (M)
lcl|NZ_CP011073.1_prot_WP_005789575.1_2906	GMATSASDLLVGK	61.82	2	1264.64	Oxidation (M)
lcl|NZ_CP011073.1_prot_WP_005789575.1_2906	VDYSGTFSISTK	75.9	2	1303.64
lcl|NZ_CP011073.1_prot_WP_005789575.1_2906	VDYSGTFSISTK	86.2	2	1303.64
lcl|NZ_CP011073.1_prot_WP_005789575.1_2906	FGENSLQANALGK	72.25	2	1347.68
lcl|NZ_CP011073.1_prot_WP_005789575.1_2906	FGENSLQANALGK	79.88	2	1347.68
lcl|NZ_CP011073.1_prot_WP_005789575.1_2906	FGENSLQANALGK	74.93	2	1347.68
lcl|NZ_CP011073.1_prot_WP_005789575.1_2906	FGENSLQANALGK	85.01	2	1347.68
lcl|NZ_CP011073.1_prot_WP_005789575.1_2906	FGENSLQANALGK	76.16	2	1347.68
lcl|NZ_CP011073.1_prot_WP_005789575.1_2906	FGENSLQANALGK	46.95	2	1347.68
lcl|NZ_CP011073.1_prot_WP_005789575.1_2906	AEDFRNFVIEK	37.73	2	1366.69
lcl|NZ_CP011073.1_prot_WP_005789575.1_2906	AEDFRNFVIEK	43.56	2	1366.69
lcl|NZ_CP011073.1_prot_WP_005789575.1_2906	AEDFRNFVIEK	34.67	2	1366.69
lcl|NZ_CP011073.1_prot_WP_005789575.1_2906	AEDFRNFVIEK	25.56	2	1366.69
lcl|NZ_CP011073.1_prot_WP_005789575.1_2906	WGLFPSVALAWK	42.99	2	1373.76
lcl|NZ_CP011073.1_prot_WP_005789575.1_2906	ITGTIDYYFRK	42.45	2	1375.72
lcl|NZ_CP011073.1_prot_WP_005789575.1_2906	ITGTIDYYFRK	36.46	2	1375.72
lcl|NZ_CP011073.1_prot_WP_005789575.1_2906	ITGTIDYYFRK	45.6	2	1375.72
lcl|NZ_CP011073.1_prot_WP_005789575.1_2906	TSTDWQDEIFR	82.63	2	1396.63
lcl|NZ_CP011073.1_prot_WP_005789575.1_2906	TSTDWQDEIFR	79.63	2	1396.63
lcl|NZ_CP011073.1_prot_WP_005789575.1_2906	TSTDWQDEIFR	74.88	2	1396.63
lcl|NZ_CP011073.1_prot_WP_005789575.1_2906	TSTDWQDEIFR	85.95	2	1396.63
lcl|NZ_CP011073.1_prot_WP_005789575.1_2906	TSTDWQDEIFR	68.39	2	1396.63
lcl|NZ_CP011073.1_prot_WP_005789575.1_2906	TSTDWQDEIFR	86.9	2	1396.63
lcl|NZ_CP011073.1_prot_WP_005789575.1_2906	TSTDWQDEIFR	81.45	2	1396.63
lcl|NZ_CP011073.1_prot_WP_005789575.1_2906	TSTDWQDEIFR	47.75	2	1396.64
lcl|NZ_CP011073.1_prot_WP_005789575.1_2906	MDNISLGYTFNK	85.75	2	1401.67
lcl|NZ_CP011073.1_prot_WP_005789575.1_2906	MDNISLGYTFNK	86.55	2	1401.67
lcl|NZ_CP011073.1_prot_WP_005789575.1_2906	MDNISLGYTFNK	86.51	2	1401.67
lcl|NZ_CP011073.1_prot_WP_005789575.1_2906	MDNISLGYTFNK	86.98	2	1401.67
lcl|NZ_CP011073.1_prot_WP_005789575.1_2906	MDNISLGYTFNK	68.03	2	1401.67
lcl|NZ_CP011073.1_prot_WP_005789575.1_2906	MDNISLGYTFNK	21.16	2	1401.67
lcl|NZ_CP011073.1_prot_WP_005789575.1_2906	MDNISLGYTFNK	16.27	2	1401.67
lcl|NZ_CP011073.1_prot_WP_005789575.1_2906	VSVAYTNENGILK	38.15	2	1406.74
lcl|NZ_CP011073.1_prot_WP_005789575.1_2906	VSVAYTNENGILK	65.24	2	1406.74
lcl|NZ_CP011073.1_prot_WP_005789575.1_2906	VSVAYTNENGILK	93.81	2	1406.75
lcl|NZ_CP011073.1_prot_WP_005789575.1_2906	VSVAYTNENGILK	82.94	2	1406.75
lcl|NZ_CP011073.1_prot_WP_005789575.1_2906	VSVAYTNENGILK	73.99	2	1406.75
lcl|NZ_CP011073.1_prot_WP_005789575.1_2906	VSVAYTNENGILK	73.83	2	1406.75
lcl|NZ_CP011073.1_prot_WP_005789575.1_2906	MDNISLGYTFNK	86.09	2	1417.66	Oxidation (M)
lcl|NZ_CP011073.1_prot_WP_005789575.1_2906	MDNISLGYTFNK	90.03	2	1417.66	Oxidation (M)
lcl|NZ_CP011073.1_prot_WP_005789575.1_2906	MDNISLGYTFNK	65.43	2	1417.66	Oxidation (M)
lcl|NZ_CP011073.1_prot_WP_005789575.1_2906	MDNISLGYTFNK	42.16	2	1417.67	Oxidation (M)
lcl|NZ_CP011073.1_prot_WP_005789575.1_2906	SSYYVQNASFVR	68.25	2	1419.68
lcl|NZ_CP011073.1_prot_WP_005789575.1_2906	SSYYVQNASFVR	79.31	2	1419.68
lcl|NZ_CP011073.1_prot_WP_005789575.1_2906	SSYYVQNASFVR	74.43	2	1419.68
lcl|NZ_CP011073.1_prot_WP_005789575.1_2906	SSYYVQNASFVR	77.27	2	1419.68
lcl|NZ_CP011073.1_prot_WP_005789575.1_2906	SSYYVQNASFVR	67.32	2	1419.68
lcl|NZ_CP011073.1_prot_WP_005789575.1_2906	SSYYVQNASFVR	77.01	2	1419.68
lcl|NZ_CP011073.1_prot_WP_005789575.1_2906	SSYYVQNASFVR	67.93	2	1419.69
lcl|NZ_CP011073.1_prot_WP_005789575.1_2906	NDVTGSVMAIDADK	32.04	2	1434.67
lcl|NZ_CP011073.1_prot_WP_005789575.1_2906	NDVTGSVMAIDADK	49.13	2	1434.67
lcl|NZ_CP011073.1_prot_WP_005789575.1_2906	NDVTGSVMAIDADK	92.47	2	1434.67
lcl|NZ_CP011073.1_prot_WP_005789575.1_2906	NDVTGSVMAIDADK	104.6	2	1434.67
lcl|NZ_CP011073.1_prot_WP_005789575.1_2906	NDVTGSVMAIDADK	105.35	2	1434.67
lcl|NZ_CP011073.1_prot_WP_005789575.1_2906	NDVTGSVMAIDADK	25.61	3	1434.68
lcl|NZ_CP011073.1_prot_WP_005789575.1_2906	NDVTGSVMAIDADK	54.18	2	1450.67	Oxidation (M)
lcl|NZ_CP011073.1_prot_WP_005789575.1_2906	NDVTGSVMAIDADK	90.36	2	1450.67	Oxidation (M)
lcl|NZ_CP011073.1_prot_WP_005789575.1_2906	NDVTGSVMAIDADK	100.39	2	1450.67	Oxidation (M)
lcl|NZ_CP011073.1_prot_WP_005789575.1_2906	VYATVQNPFVITK	13.36	2	1478.8
lcl|NZ_CP011073.1_prot_WP_005789575.1_2906	VYATVQNPFVITK	57.77	2	1478.82
lcl|NZ_CP011073.1_prot_WP_005789575.1_2906	VYATVQNPFVITK	63.62	2	1478.82
lcl|NZ_CP011073.1_prot_WP_005789575.1_2906	VYATVQNPFVITK	81.55	2	1478.82
lcl|NZ_CP011073.1_prot_WP_005789575.1_2906	VYATVQNPFVITK	85.86	2	1478.82
lcl|NZ_CP011073.1_prot_WP_005789575.1_2906	VYATVQNPFVITK	24.39	2	1478.82
lcl|NZ_CP011073.1_prot_WP_005789575.1_2906	VYATVQNPFVITK	24.6	2	1478.82
lcl|NZ_CP011073.1_prot_WP_005789575.1_2906	VYATVQNPFVITK	77.34	2	1478.82
lcl|NZ_CP011073.1_prot_WP_005789575.1_2906	VYATVQNPFVITK	52.98	2	1478.82
lcl|NZ_CP011073.1_prot_WP_005789575.1_2906	VYATVQNPFVITK	88.12	2	1478.82
lcl|NZ_CP011073.1_prot_WP_005789575.1_2906	VYATVQNPFVITK	75.31	2	1478.82
lcl|NZ_CP011073.1_prot_WP_005789575.1_2906	VYATVQNPFVITK	73.95	2	1478.82
lcl|NZ_CP011073.1_prot_WP_005789575.1_2906	DSTGEPVIGANVVVK	43.26	2	1483.79
lcl|NZ_CP011073.1_prot_WP_005789575.1_2906	DSTGEPVIGANVVVK	13.12	2	1483.79
lcl|NZ_CP011073.1_prot_WP_005789575.1_2906	DSTGEPVIGANVVVK	27.52	2	1483.79
lcl|NZ_CP011073.1_prot_WP_005789575.1_2906	DSTGEPVIGANVVVK	76.59	2	1483.79
lcl|NZ_CP011073.1_prot_WP_005789575.1_2906	DSTGEPVIGANVVVK	56.9	2	1483.79
lcl|NZ_CP011073.1_prot_WP_005789575.1_2906	DSTGEPVIGANVVVK	61.36	2	1483.79
lcl|NZ_CP011073.1_prot_WP_005789575.1_2906	DSTGEPVIGANVVVK	61.06	2	1483.79
lcl|NZ_CP011073.1_prot_WP_005789575.1_2906	DSTGEPVIGANVVVK	63.44	2	1483.79
lcl|NZ_CP011073.1_prot_WP_005789575.1_2906	DSTGEPVIGANVVVK	69.16	2	1483.8
lcl|NZ_CP011073.1_prot_WP_005789575.1_2906	NGFGENSHYTQLK	59.42	2	1493.69
lcl|NZ_CP011073.1_prot_WP_005789575.1_2906	SNTVDVMKAEDFR	30.99	3	1510.71
lcl|NZ_CP011073.1_prot_WP_005789575.1_2906	SNTVDVMKAEDFR	33.5	2	1510.72
lcl|NZ_CP011073.1_prot_WP_005789575.1_2906	SNTVDVMKAEDFR	56.38	2	1510.72
lcl|NZ_CP011073.1_prot_WP_005789575.1_2906	SNTVDVMKAEDFR	77.82	2	1526.71	Oxidation (M)
lcl|NZ_CP011073.1_prot_WP_005789575.1_2906	SNTVDVMKAEDFR	57	3	1526.71	Oxidation (M)
lcl|NZ_CP011073.1_prot_WP_005789575.1_2906	VKVDYSGTFSISTK	77.64	2	1530.78
lcl|NZ_CP011073.1_prot_WP_005789575.1_2906	VKVDYSGTFSISTK	80.8	2	1530.79
lcl|NZ_CP011073.1_prot_WP_005789575.1_2906	VKVDYSGTFSISTK	72.54	2	1530.79
lcl|NZ_CP011073.1_prot_WP_005789575.1_2906	VKVDYSGTFSISTK	19.58	2	1530.79
lcl|NZ_CP011073.1_prot_WP_005789575.1_2906	VKVDYSGTFSISTK	47.94	2	1530.79
lcl|NZ_CP011073.1_prot_WP_005789575.1_2906	VKVDYSGTFSISTK	88.38	2	1530.8
lcl|NZ_CP011073.1_prot_WP_005789575.1_2906	VKVDYSGTFSISTK	86.53	2	1530.8
lcl|NZ_CP011073.1_prot_WP_005789575.1_2906	VKVDYSGTFSISTK	47.73	2	1530.8
lcl|NZ_CP011073.1_prot_WP_005789575.1_2906	VKVDYSGTFSISTK	36.96	2	1530.8
lcl|NZ_CP011073.1_prot_WP_005789575.1_2906	VKVDYSGTFSISTK	22.81	2	1530.8
lcl|NZ_CP011073.1_prot_WP_005789575.1_2906	VKVDYSGTFSISTK	65.02	2	1530.8
lcl|NZ_CP011073.1_prot_WP_005789575.1_2906	VKVDYSGTFSISTK	94.15	2	1530.8
lcl|NZ_CP011073.1_prot_WP_005789575.1_2906	VKVDYSGTFSISTK	75.75	2	1530.8
lcl|NZ_CP011073.1_prot_WP_005789575.1_2906	VKVDYSGTFSISTK	35.2	2	1530.8
lcl|NZ_CP011073.1_prot_WP_005789575.1_2906	VKVDYSGTFSISTK	34.47	2	1530.8
lcl|NZ_CP011073.1_prot_WP_005789575.1_2906	VKVDYSGTFSISTK	85.6	2	1530.8
lcl|NZ_CP011073.1_prot_WP_005789575.1_2906	VKVDYSGTFSISTK	73.35	2	1530.8
lcl|NZ_CP011073.1_prot_WP_005789575.1_2906	VKVDYSGTFSISTK	67.48	2	1530.8
lcl|NZ_CP011073.1_prot_WP_005789575.1_2906	VKVDYSGTFSISTK	20.85	2	1530.8
lcl|NZ_CP011073.1_prot_WP_005789575.1_2906	VKVDYSGTFSISTK	58.3	2	1530.8
lcl|NZ_CP011073.1_prot_WP_005789575.1_2906	VKVDYSGTFSISTK	69.48	2	1530.8
lcl|NZ_CP011073.1_prot_WP_005789575.1_2906	VKVDYSGTFSISTK	33.91	2	1530.8
lcl|NZ_CP011073.1_prot_WP_005789575.1_2906	KNDVTGSVMAIDADK	149.77	2	1562.76
lcl|NZ_CP011073.1_prot_WP_005789575.1_2906	KNDVTGSVMAIDADK	160.31	2	1562.76
lcl|NZ_CP011073.1_prot_WP_005789575.1_2906	KNDVTGSVMAIDADK	105.1	2	1562.76
lcl|NZ_CP011073.1_prot_WP_005789575.1_2906	KNDVTGSVMAIDADK	47.48	3	1562.76
lcl|NZ_CP011073.1_prot_WP_005789575.1_2906	KNDVTGSVMAIDADK	75.3	3	1562.76
lcl|NZ_CP011073.1_prot_WP_005789575.1_2906	LTGAINLNPNFFDK	17.58	2	1562.81
lcl|NZ_CP011073.1_prot_WP_005789575.1_2906	LTGAINLNPNFFDK	33.09	2	1562.81
lcl|NZ_CP011073.1_prot_WP_005789575.1_2906	LTGAINLNPNFFDK	17.02	2	1562.81
lcl|NZ_CP011073.1_prot_WP_005789575.1_2906	LTGAINLNPNFFDK	60.74	2	1562.82
lcl|NZ_CP011073.1_prot_WP_005789575.1_2906	LTGAINLNPNFFDK	63.8	2	1562.82
lcl|NZ_CP011073.1_prot_WP_005789575.1_2906	LTGAINLNPNFFDK	23.66	2	1562.82
lcl|NZ_CP011073.1_prot_WP_005789575.1_2906	LTGAINLNPNFFDK	86.02	2	1562.82
lcl|NZ_CP011073.1_prot_WP_005789575.1_2906	LTGAINLNPNFFDK	68.15	2	1562.82
lcl|NZ_CP011073.1_prot_WP_005789575.1_2906	LTGAINLNPNFFDK	94.89	2	1562.82
lcl|NZ_CP011073.1_prot_WP_005789575.1_2906	LTGAINLNPNFFDK	86.4	2	1562.82
lcl|NZ_CP011073.1_prot_WP_005789575.1_2906	LTGAINLNPNFFDK	83.73	2	1562.82
lcl|NZ_CP011073.1_prot_WP_005789575.1_2906	LTGAINLNPNFFDK	84.89	2	1562.82
lcl|NZ_CP011073.1_prot_WP_005789575.1_2906	KNDVTGSVMAIDADK	42.66	3	1578.76	Oxidation (M)
lcl|NZ_CP011073.1_prot_WP_005789575.1_2906	KNDVTGSVMAIDADK	81.52	3	1578.76	Oxidation (M)
lcl|NZ_CP011073.1_prot_WP_005789575.1_2906	KNDVTGSVMAIDADK	69.36	3	1578.76	Oxidation (M)
lcl|NZ_CP011073.1_prot_WP_005789575.1_2906	NGFGENSHYTQLKR	36.31	3	1649.8
lcl|NZ_CP011073.1_prot_WP_005789575.1_2906	NGFGENSHYTQLKR	63.63	3	1649.8
lcl|NZ_CP011073.1_prot_WP_005789575.1_2906	NGFGENSHYTQLKR	25.36	4	1649.8
lcl|NZ_CP011073.1_prot_WP_005789575.1_2906	LTGAINLNPNFFDKK	13.19	3	1690.91
lcl|NZ_CP011073.1_prot_WP_005789575.1_2906	LTGAINLNPNFFDKK	36.28	3	1690.91
lcl|NZ_CP011073.1_prot_WP_005789575.1_2906	LTGAINLNPNFFDKK	44.15	3	1690.91
lcl|NZ_CP011073.1_prot_WP_005789575.1_2906	LTGAINLNPNFFDKK	35.21	3	1690.91
lcl|NZ_CP011073.1_prot_WP_005789575.1_2906	LTGAINLNPNFFDKK	16.28	3	1690.92
lcl|NZ_CP011073.1_prot_WP_005789575.1_2906	GSFGNYVYNNVQSNR	68.04	2	1717.79
lcl|NZ_CP011073.1_prot_WP_005789575.1_2906	GSFGNYVYNNVQSNR	65.56	2	1717.79
lcl|NZ_CP011073.1_prot_WP_005789575.1_2906	GSFGNYVYNNVQSNR	112.42	2	1717.79
lcl|NZ_CP011073.1_prot_WP_005789575.1_2906	GSFGNYVYNNVQSNR	114.89	2	1717.79
lcl|NZ_CP011073.1_prot_WP_005789575.1_2906	GSFGNYVYNNVQSNR	104.84	2	1717.79
lcl|NZ_CP011073.1_prot_WP_005789575.1_2906	AAPDVFMGLTSQLSYK	35.99	2	1726.86
lcl|NZ_CP011073.1_prot_WP_005789575.1_2906	AAPDVFMGLTSQLSYK	41.66	2	1726.87
lcl|NZ_CP011073.1_prot_WP_005789575.1_2906	AAPDVFMGLTSQLSYK	79.81	2	1726.87
lcl|NZ_CP011073.1_prot_WP_005789575.1_2906	AAPDVFMGLTSQLSYK	99.53	2	1726.87
lcl|NZ_CP011073.1_prot_WP_005789575.1_2906	AAPDVFMGLTSQLSYK	114.7	2	1726.87
lcl|NZ_CP011073.1_prot_WP_005789575.1_2906	AAPDVFMGLTSQLSYK	109.34	2	1726.87
lcl|NZ_CP011073.1_prot_WP_005789575.1_2906	AAPDVFMGLTSQLSYK	104.35	2	1726.87
lcl|NZ_CP011073.1_prot_WP_005789575.1_2906	AAPDVFMGLTSQLSYK	127.68	2	1726.87
lcl|NZ_CP011073.1_prot_WP_005789575.1_2906	AAPDVFMGLTSQLSYK	77.09	2	1726.87
lcl|NZ_CP011073.1_prot_WP_005789575.1_2906	AAGVSVITDGGAPGAGATIR	32.1	2	1739.92
lcl|NZ_CP011073.1_prot_WP_005789575.1_2906	AAGVSVITDGGAPGAGATIR	22.11	2	1739.92
lcl|NZ_CP011073.1_prot_WP_005789575.1_2906	AAGVSVITDGGAPGAGATIR	61.66	2	1739.92
lcl|NZ_CP011073.1_prot_WP_005789575.1_2906	AAGVSVITDGGAPGAGATIR	80.26	2	1739.92
lcl|NZ_CP011073.1_prot_WP_005789575.1_2906	AAGVSVITDGGAPGAGATIR	71.89	2	1739.92
lcl|NZ_CP011073.1_prot_WP_005789575.1_2906	AAGVSVITDGGAPGAGATIR	56.85	2	1739.92
lcl|NZ_CP011073.1_prot_WP_005789575.1_2906	AAGVSVITDGGAPGAGATIR	80	2	1739.92
lcl|NZ_CP011073.1_prot_WP_005789575.1_2906	AAGVSVITDGGAPGAGATIR	59.74	2	1739.92
lcl|NZ_CP011073.1_prot_WP_005789575.1_2906	AAGVSVITDGGAPGAGATIR	46.91	2	1739.92
lcl|NZ_CP011073.1_prot_WP_005789575.1_2906	AAGVSVITDGGAPGAGATIR	60.08	2	1739.92
lcl|NZ_CP011073.1_prot_WP_005789575.1_2906	AAGVSVITDGGAPGAGATIR	22.28	2	1739.92
lcl|NZ_CP011073.1_prot_WP_005789575.1_2906	AAGVSVITDGGAPGAGATIR	100.77	2	1739.92
lcl|NZ_CP011073.1_prot_WP_005789575.1_2906	AAGVSVITDGGAPGAGATIR	46.46	2	1739.92
lcl|NZ_CP011073.1_prot_WP_005789575.1_2906	AAGVSVITDGGAPGAGATIR	16.44	2	1739.92
lcl|NZ_CP011073.1_prot_WP_005789575.1_2906	AAGVSVITDGGAPGAGATIR	109.25	2	1739.92
lcl|NZ_CP011073.1_prot_WP_005789575.1_2906	AAGVSVITDGGAPGAGATIR	75.73	3	1739.92
lcl|NZ_CP011073.1_prot_WP_005789575.1_2906	AAGVSVITDGGAPGAGATIR	123.08	2	1739.92
lcl|NZ_CP011073.1_prot_WP_005789575.1_2906	AAGVSVITDGGAPGAGATIR	97.65	2	1739.92
lcl|NZ_CP011073.1_prot_WP_005789575.1_2906	AAGVSVITDGGAPGAGATIR	103.07	2	1739.92
lcl|NZ_CP011073.1_prot_WP_005789575.1_2906	AAGVSVITDGGAPGAGATIR	19.03	3	1739.93
lcl|NZ_CP011073.1_prot_WP_005789575.1_2906	AAPDVFMGLTSQLSYK	120.3	2	1742.86	Oxidation (M)
lcl|NZ_CP011073.1_prot_WP_005789575.1_2906	AAPDVFMGLTSQLSYK	89.28	2	1742.86	Oxidation (M)
lcl|NZ_CP011073.1_prot_WP_005789575.1_2906	AAPDVFMGLTSQLSYK	128.01	2	1742.86	Oxidation (M)
lcl|NZ_CP011073.1_prot_WP_005789575.1_2906	AAPDVFMGLTSQLSYK	131.17	2	1742.86	Oxidation (M)
lcl|NZ_CP011073.1_prot_WP_005789575.1_2906	AAPDVFMGLTSQLSYK	61.88	2	1742.87	Oxidation (M)
lcl|NZ_CP011073.1_prot_WP_005789575.1_2906	NDVTGSVMAIDADKMVK	48.09	2	1808.85	Oxidation (M)
lcl|NZ_CP011073.1_prot_WP_005789575.1_2906	NDVTGSVMAIDADKMVK	97.78	2	1808.87	Oxidation (M)
lcl|NZ_CP011073.1_prot_WP_005789575.1_2906	GDDYASESYLVSFFGR	59.77	3	1811.81
lcl|NZ_CP011073.1_prot_WP_005789575.1_2906	NDVTGSVMAIDADKMVK	37.95	3	1824.86	2 Oxidation (M)
lcl|NZ_CP011073.1_prot_WP_005789575.1_2906	EAYEGANMYDQTGFLK	119.04	2	1835.81
lcl|NZ_CP011073.1_prot_WP_005789575.1_2906	EAYEGANMYDQTGFLK	108.98	2	1835.81
lcl|NZ_CP011073.1_prot_WP_005789575.1_2906	EAYEGANMYDQTGFLK	107.96	2	1835.81
lcl|NZ_CP011073.1_prot_WP_005789575.1_2906	EAYEGANMYDQTGFLK	143.34	2	1835.81
lcl|NZ_CP011073.1_prot_WP_005789575.1_2906	EAYEGANMYDQTGFLK	108.77	2	1835.81
lcl|NZ_CP011073.1_prot_WP_005789575.1_2906	EAYEGANMYDQTGFLK	93.08	2	1835.81
lcl|NZ_CP011073.1_prot_WP_005789575.1_2906	EAYEGANMYDQTGFLK	92.32	2	1851.8	Oxidation (M)
lcl|NZ_CP011073.1_prot_WP_005789575.1_2906	EAYEGANMYDQTGFLK	103.45	2	1851.8	Oxidation (M)
lcl|NZ_CP011073.1_prot_WP_005789575.1_2906	EAYEGANMYDQTGFLK	87.73	2	1851.8	Oxidation (M)
lcl|NZ_CP011073.1_prot_WP_005789575.1_2906	EAYEGANMYDQTGFLK	114.99	2	1851.8	Oxidation (M)
lcl|NZ_CP011073.1_prot_WP_005789575.1_2906	EAYEGANMYDQTGFLK	133.69	2	1851.8	Oxidation (M)
lcl|NZ_CP011073.1_prot_WP_005789575.1_2906	KAAPDVFMGLTSQLSYK	55.66	2	1854.97
lcl|NZ_CP011073.1_prot_WP_005789575.1_2906	KAAPDVFMGLTSQLSYK	101.02	2	1854.97
lcl|NZ_CP011073.1_prot_WP_005789575.1_2906	GHVKDSTGEPVIGANVVVK	39.33	3	1905.04
lcl|NZ_CP011073.1_prot_WP_005789575.1_2906	GHVKDSTGEPVIGANVVVK	36.11	4	1905.04
lcl|NZ_CP011073.1_prot_WP_005789575.1_2906	GHVKDSTGEPVIGANVVVK	17.53	4	1905.04
lcl|NZ_CP011073.1_prot_WP_005789575.1_2906	KGDDYASESYLVSFFGR	52.68	3	1939.91
lcl|NZ_CP011073.1_prot_WP_005789575.1_2906	KGDDYASESYLVSFFGR	81.5	3	1939.91
lcl|NZ_CP011073.1_prot_WP_005789575.1_2906	KGDDYASESYLVSFFGR	75.76	3	1939.91
lcl|NZ_CP011073.1_prot_WP_005789575.1_2906	KGDDYASESYLVSFFGR	65.67	3	1939.91
lcl|NZ_CP011073.1_prot_WP_005789575.1_2906	KGDDYASESYLVSFFGR	51.64	3	1939.91
lcl|NZ_CP011073.1_prot_WP_005789575.1_2906	MDNISLGYTFNKLFNDK	78.46	3	2018.99
lcl|NZ_CP011073.1_prot_WP_005789575.1_2906	MDNISLGYTFNKLFNDK	47.45	3	2034.98	Oxidation (M)
lcl|NZ_CP011073.1_prot_WP_005789575.1_2906	MDNISLGYTFNKLFNDK	52	2	2034.99	Oxidation (M)
lcl|NZ_CP011073.1_prot_WP_005789575.1_2906	SIGNAQIDYKFHFLPELR	15.84	4	2147.13
lcl|NZ_CP011073.1_prot_WP_005789575.1_2906	SIGNAQIDYKFHFLPELR	51.03	4	2147.13
lcl|NZ_CP011073.1_prot_WP_005789575.1_2906	SIGNAQIDYKFHFLPELR	20.36	4	2147.13
lcl|NZ_CP011073.1_prot_WP_005789575.1_2906	SIGNAQIDYKFHFLPELR	72.11	3	2147.13
lcl|NZ_CP011073.1_prot_WP_005789575.1_2906	SIGNAQIDYKFHFLPELR	78.83	3	2147.13
lcl|NZ_CP011073.1_prot_WP_005789575.1_2906	SIGNAQIDYKFHFLPELR	92.05	3	2147.13
lcl|NZ_CP011073.1_prot_WP_005789575.1_2906	GLDPEISGEGIDNNIYPRPR	59.2	3	2211.1
lcl|NZ_CP011073.1_prot_WP_005789575.1_2906	GLDPEISGEGIDNNIYPRPR	76.28	3	2211.1
lcl|NZ_CP011073.1_prot_WP_005789575.1_2906	GLDPEISGEGIDNNIYPRPR	76.22	3	2211.1
lcl|NZ_CP011073.1_prot_WP_005789575.1_2906	GLDPEISGEGIDNNIYPRPR	75.54	3	2211.1
lcl|NZ_CP011073.1_prot_WP_005789575.1_2906	GLDPEISGEGIDNNIYPRPR	67.86	3	2211.1
lcl|NZ_CP011073.1_prot_WP_005789575.1_2906	TAFSTDHNVSVSGAVPHMPYR	74.73	3	2272.07
lcl|NZ_CP011073.1_prot_WP_005789575.1_2906	TAFSTDHNVSVSGAVPHMPYR	107.75	3	2272.08
lcl|NZ_CP011073.1_prot_WP_005789575.1_2906	TAFSTDHNVSVSGAVPHMPYR	41.63	4	2272.08
lcl|NZ_CP011073.1_prot_WP_005789575.1_2906	TAFSTDHNVSVSGAVPHMPYR	63.31	4	2272.08
lcl|NZ_CP011073.1_prot_WP_005789575.1_2906	TAFSTDHNVSVSGAVPHMPYR	63.94	4	2272.08
lcl|NZ_CP011073.1_prot_WP_005789575.1_2906	TAFSTDHNVSVSGAVPHMPYR	61.49	4	2272.08
lcl|NZ_CP011073.1_prot_WP_005789575.1_2906	LGYGVTGQQNLGNGDYPYMAR	52.16	3	2273.07
lcl|NZ_CP011073.1_prot_WP_005789575.1_2906	LGYGVTGQQNLGNGDYPYMAR	117.64	2	2273.07
lcl|NZ_CP011073.1_prot_WP_005789575.1_2906	LGYGVTGQQNLGNGDYPYMAR	165.59	2	2273.07
lcl|NZ_CP011073.1_prot_WP_005789575.1_2906	LGYGVTGQQNLGNGDYPYMAR	144.96	2	2273.07
lcl|NZ_CP011073.1_prot_WP_005789575.1_2906	LGYGVTGQQNLGNGDYPYMAR	156.68	2	2273.07
lcl|NZ_CP011073.1_prot_WP_005789575.1_2906	GMGNPLSTVHPNDIETFTILK	43.21	3	2283.17
lcl|NZ_CP011073.1_prot_WP_005789575.1_2906	GMGNPLSTVHPNDIETFTILK	51.46	3	2283.17
lcl|NZ_CP011073.1_prot_WP_005789575.1_2906	GMGNPLSTVHPNDIETFTILK	48.74	3	2283.17
lcl|NZ_CP011073.1_prot_WP_005789575.1_2906	GMGNPLSTVHPNDIETFTILK	47.35	3	2283.17
lcl|NZ_CP011073.1_prot_WP_005789575.1_2906	GMGNPLSTVHPNDIETFTILK	38.32	3	2283.17
lcl|NZ_CP011073.1_prot_WP_005789575.1_2906	TAFSTDHNVSVSGAVPHMPYR	16.62	3	2288.07	Oxidation (M)
lcl|NZ_CP011073.1_prot_WP_005789575.1_2906	TAFSTDHNVSVSGAVPHMPYR	49.12	4	2288.07	Oxidation (M)
lcl|NZ_CP011073.1_prot_WP_005789575.1_2906	TAFSTDHNVSVSGAVPHMPYR	37.76	4	2288.07	Oxidation (M)
lcl|NZ_CP011073.1_prot_WP_005789575.1_2906	TAFSTDHNVSVSGAVPHMPYR	42.98	4	2288.07	Oxidation (M)
lcl|NZ_CP011073.1_prot_WP_005789575.1_2906	TAFSTDHNVSVSGAVPHMPYR	45.53	4	2288.07	Oxidation (M)
lcl|NZ_CP011073.1_prot_WP_005789575.1_2906	LGYGVTGQQNLGNGDYPYMAR	70.61	2	2289.05	Oxidation (M)
lcl|NZ_CP011073.1_prot_WP_005789575.1_2906	LGYGVTGQQNLGNGDYPYMAR	123.71	2	2289.06	Oxidation (M)
lcl|NZ_CP011073.1_prot_WP_005789575.1_2906	LGYGVTGQQNLGNGDYPYMAR	137.94	2	2289.06	Oxidation (M)
lcl|NZ_CP011073.1_prot_WP_005789575.1_2906	GMGNPLSTVHPNDIETFTILK	52.11	3	2299.16	Oxidation (M)
lcl|NZ_CP011073.1_prot_WP_005789575.1_2906	GMGNPLSTVHPNDIETFTILK	39.65	3	2299.16	Oxidation (M)
lcl|NZ_CP011073.1_prot_WP_005789575.1_2906	GMGNPLSTVHPNDIETFTILK	18.5	3	2299.16	Oxidation (M)
lcl|NZ_CP011073.1_prot_WP_005789575.1_2906	GMGNPLSTVHPNDIETFTILK	15.13	3	2299.16	Oxidation (M)
lcl|NZ_CP011073.1_prot_WP_005789575.1_2906	GMGNPLSTVHPNDIETFTILK	65.83	2	2299.17	Oxidation (M)
lcl|NZ_CP011073.1_prot_WP_005789575.1_2906	YKGLDPEISGEGIDNNIYPRPR	45.28	3	2502.26
lcl|NZ_CP011073.1_prot_WP_005789575.1_2906	YKGLDPEISGEGIDNNIYPRPR	56.74	3	2502.26
lcl|NZ_CP011073.1_prot_WP_005789575.1_2906	YKGLDPEISGEGIDNNIYPRPR	87.13	3	2502.26
lcl|NZ_CP011073.1_prot_WP_005789575.1_2906	YKGLDPEISGEGIDNNIYPRPR	33.81	4	2502.27
lcl|NZ_CP011073.1_prot_WP_005789575.1_2906	YKGLDPEISGEGIDNNIYPRPR	52.6	4	2502.27
lcl|NZ_CP011073.1_prot_WP_005789575.1_2906	GGSSMSASNDPLIVIDGVPVDNTEIK	17.4	3	2614.29
lcl|NZ_CP011073.1_prot_WP_005789575.1_2906	GGSSMSASNDPLIVIDGVPVDNTEIK	46.22	3	2614.3
lcl|NZ_CP011073.1_prot_WP_005789575.1_2906	GGSSMSASNDPLIVIDGVPVDNTEIK	72.02	3	2614.3
lcl|NZ_CP011073.1_prot_WP_005789575.1_2906	GGSSMSASNDPLIVIDGVPVDNTEIK	77.92	3	2614.3
lcl|NZ_CP011073.1_prot_WP_005789575.1_2906	GGSSMSASNDPLIVIDGVPVDNTEIK	48.54	3	2614.3
lcl|NZ_CP011073.1_prot_WP_005789575.1_2906	GGSSMSASNDPLIVIDGVPVDNTEIK	55.65	3	2614.3
lcl|NZ_CP011073.1_prot_WP_005789575.1_2906	GGSSMSASNDPLIVIDGVPVDNTEIK	22.4	3	2630.29	Oxidation (M)
lcl|NZ_CP011073.1_prot_WP_005789575.1_2906	GGSSMSASNDPLIVIDGVPVDNTEIK	65.17	3	2630.29	Oxidation (M)
lcl|NZ_CP011073.1_prot_WP_005789575.1_2906	GGSSMSASNDPLIVIDGVPVDNTEIK	88.49	3	2630.29	Oxidation (M)
lcl|NZ_CP011073.1_prot_WP_005789575.1_2906	AGANYYFGDTEYSLIAPQPYDQNLK	46.61	3	2837.34
lcl|NZ_CP011073.1_prot_WP_005789575.1_2906	VRGGSSMSASNDPLIVIDGVPVDNTEIK	84.61	3	2885.47	Oxidation (M)
lcl|NZ_CP011073.1_prot_WP_005789575.1_2906	MTFNDDPNYAGVIHGGIDGGTGYNALIHR	92.73	4	3074.44
lcl|NZ_CP011073.1_prot_WP_005789575.1_2906	MTFNDDPNYAGVIHGGIDGGTGYNALIHR	32.36	4	3074.44
lcl|NZ_CP011073.1_prot_WP_005789575.1_2906	MTFNDDPNYAGVIHGGIDGGTGYNALIHR	41.69	4	3074.44
lcl|NZ_CP011073.1_prot_WP_005789575.1_2906	MTFNDDPNYAGVIHGGIDGGTGYNALIHR	35.3	4	3074.44
lcl|NZ_CP011073.1_prot_WP_005789575.1_2906	MTFNDDPNYAGVIHGGIDGGTGYNALIHR	77.28	4	3074.45
lcl|NZ_CP011073.1_prot_WP_005789575.1_2906	MTFNDDPNYAGVIHGGIDGGTGYNALIHR	116.15	4	3074.45
lcl|NZ_CP011073.1_prot_WP_005789575.1_2906	MTFNDDPNYAGVIHGGIDGGTGYNALIHR	150.71	4	3074.45
lcl|NZ_CP011073.1_prot_WP_005789575.1_2906	MTFNDDPNYAGVIHGGIDGGTGYNALIHR	116.53	4	3074.45
lcl|NZ_CP011073.1_prot_WP_005789575.1_2906	MTFNDDPNYAGVIHGGIDGGTGYNALIHR	116.29	3	3090.44	Oxidation (M)
lcl|NZ_CP011073.1_prot_WP_005789575.1_2906	MTFNDDPNYAGVIHGGIDGGTGYNALIHR	61.2	4	3090.44	Oxidation (M)
lcl|NZ_CP011073.1_prot_WP_005789575.1_2906	MTFNDDPNYAGVIHGGIDGGTGYNALIHR	116.62	4	3090.44	Oxidation (M)
lcl|NZ_CP011073.1_prot_WP_005789575.1_2906	MTFNDDPNYAGVIHGGIDGGTGYNALIHR	96.24	4	3090.44	Oxidation (M)
lcl|NZ_CP011073.1_prot_WP_005789575.1_2906	TKDLLNTVTAPAGTNFSNQLLTNVGTLENK	126.92	3	3173.69
lcl|NZ_CP011073.1_prot_WP_005789575.1_2906	TKDLLNTVTAPAGTNFSNQLLTNVGTLENK	163.65	3	3173.69
lcl|NZ_CP011073.1_prot_WP_005789575.1_2906	AAIGLATQYDPTQPVYMEGNPYGNGYFMYMK	95.86	3	3505.57	Oxidation (M)
lcl|NZ_CP011073.1_prot_WP_005789575.1_2906	AAIGLATQYDPTQPVYMEGNPYGNGYFMYMK	67.53	4	3505.59	Oxidation (M)
lcl|NZ_CP011073.1_prot_WP_005789575.1_2906	AAIGLATQYDPTQPVYMEGNPYGNGYFMYMK	63.89	4	3505.59	Oxidation (M)
lcl|NZ_CP011073.1_prot_WP_005789575.1_2906	AAIGLATQYDPTQPVYMEGNPYGNGYFMYMK	33.96	4	3505.59	Oxidation (M)
lcl|NZ_CP011073.1_prot_WP_005789575.1_2906	AAIGLATQYDPTQPVYMEGNPYGNGYFMYMK	91.17	3	3505.6	Oxidation (M)
lcl|NZ_CP011073.1_prot_WP_005789575.1_2906	AAIGLATQYDPTQPVYMEGNPYGNGYFMYMK	89.31	3	3505.6	Oxidation (M)
lcl|NZ_CP011073.1_prot_WP_005789575.1_2906	AAIGLATQYDPTQPVYMEGNPYGNGYFMYMK	113.3	3	3505.6	Oxidation (M)
lcl|NZ_CP011073.1_prot_WP_005789575.1_2906	AAIGLATQYDPTQPVYMEGNPYGNGYFMYMK	15.37	4	3521.57	2 Oxidation (M)
lcl|NZ_CP011073.1_prot_WP_005789575.1_2906	GSFGNYVYNNVQSNREAYEGANMYDQTGFLK	44.66	4	3535.59
lcl|NZ_CP011073.1_prot_WP_005789575.1_2906	GSFGNYVYNNVQSNREAYEGANMYDQTGFLK	31.09	3	3535.6
lcl|NZ_CP011073.1_prot_WP_005790735.1_3330	VLTLSLK	29.94	2	772.51
lcl|NZ_CP011073.1_prot_WP_005790735.1_3330	VLTLSLK	22.93	2	772.51
lcl|NZ_CP011073.1_prot_WP_005790735.1_3330	VLTLSLK	28.58	2	772.51
lcl|NZ_CP011073.1_prot_WP_005790735.1_3330	DKVLTLSLK	24.48	2	1015.63
lcl|NZ_CP011073.1_prot_WP_005790735.1_3330	DKVLTLSLK	32.2	2	1015.63
lcl|NZ_CP011073.1_prot_WP_005790735.1_3330	DKVLTLSLK	31.18	2	1015.63
lcl|NZ_CP011073.1_prot_WP_005790735.1_3330	DKVLTLSLK	31.85	2	1015.63
lcl|NZ_CP011073.1_prot_WP_005790735.1_3330	DKVLTLSLK	41.1	2	1015.63
lcl|NZ_CP011073.1_prot_WP_005790735.1_3330	DKVLTLSLK	24.65	2	1015.63
lcl|NZ_CP011073.1_prot_WP_005790735.1_3330	DKVLTLSLK	31.61	2	1015.63
lcl|NZ_CP011073.1_prot_WP_005790735.1_3330	DIMTKPVTR	42.12	2	1059.58
lcl|NZ_CP011073.1_prot_WP_005790735.1_3330	DIMTKPVTR	15.46	3	1059.58
lcl|NZ_CP011073.1_prot_WP_005790735.1_3330	VDGEGFSGTAK	63.17	2	1066.49
lcl|NZ_CP011073.1_prot_WP_005790735.1_3330	VDGEGFSGTAK	84.14	2	1066.49
lcl|NZ_CP011073.1_prot_WP_005790735.1_3330	ETSQPAPLLK	17.9	2	1082.6
lcl|NZ_CP011073.1_prot_WP_005790735.1_3330	ETSQPAPLLK	23.08	2	1082.6
lcl|NZ_CP011073.1_prot_WP_005790735.1_3330	ETSQPAPLLK	38.39	2	1082.6
lcl|NZ_CP011073.1_prot_WP_005790735.1_3330	ETSQPAPLLK	27.06	2	1082.6
lcl|NZ_CP011073.1_prot_WP_005790735.1_3330	VTMNDPKGWAK	32.93	2	1245.62
lcl|NZ_CP011073.1_prot_WP_005790735.1_3330	VTVDGMITPEGK	75.09	2	1245.63
lcl|NZ_CP011073.1_prot_WP_005790735.1_3330	VTVDGMITPEGK	80.45	2	1245.63
lcl|NZ_CP011073.1_prot_WP_005790735.1_3330	VTVDGMITPEGK	94.34	2	1245.63
lcl|NZ_CP011073.1_prot_WP_005790735.1_3330	VTVDGMITPEGK	94.27	2	1245.63
lcl|NZ_CP011073.1_prot_WP_005790735.1_3330	VTVDGMITPEGK	94.37	2	1245.63
lcl|NZ_CP011073.1_prot_WP_005790735.1_3330	VTVDGMITPEGK	94.29	2	1245.63
lcl|NZ_CP011073.1_prot_WP_005790735.1_3330	VTVDGMITPEGK	73.67	2	1245.63
lcl|NZ_CP011073.1_prot_WP_005790735.1_3330	VTVDGMITPEGK	70.69	2	1245.63
lcl|NZ_CP011073.1_prot_WP_005790735.1_3330	VTVDGMITPEGK	79.5	2	1245.63
lcl|NZ_CP011073.1_prot_WP_005790735.1_3330	VTVDGMITPEGK	93.87	2	1245.63
lcl|NZ_CP011073.1_prot_WP_005790735.1_3330	VTVDGMITPEGK	68.31	2	1245.63
lcl|NZ_CP011073.1_prot_WP_005790735.1_3330	VTVDGMITPEGK	76.96	2	1245.63
lcl|NZ_CP011073.1_prot_WP_005790735.1_3330	VTVDGMITPEGK	81.65	2	1245.63
lcl|NZ_CP011073.1_prot_WP_005790735.1_3330	VTVDGMITPEGK	52.31	2	1245.63
lcl|NZ_CP011073.1_prot_WP_005790735.1_3330	VTVDGMITPEGK	52.95	2	1245.63
lcl|NZ_CP011073.1_prot_WP_005790735.1_3330	VTVDGMITPEGK	50.98	2	1245.64
lcl|NZ_CP011073.1_prot_WP_005790735.1_3330	TANASVEYTGSR	78.42	2	1254.58
lcl|NZ_CP011073.1_prot_WP_005790735.1_3330	TANASVEYTGSR	84.97	2	1254.58
lcl|NZ_CP011073.1_prot_WP_005790735.1_3330	TANASVEYTGSR	76.29	2	1254.59
lcl|NZ_CP011073.1_prot_WP_005790735.1_3330	TANASVEYTGSR	88	2	1254.59
lcl|NZ_CP011073.1_prot_WP_005790735.1_3330	TANASVEYTGSR	63.19	2	1254.59
lcl|NZ_CP011073.1_prot_WP_005790735.1_3330	TANASVEYTGSR	66.76	2	1254.59
lcl|NZ_CP011073.1_prot_WP_005790735.1_3330	TANASVEYTGSR	64.29	2	1254.59
lcl|NZ_CP011073.1_prot_WP_005790735.1_3330	VTVDGMITPEGK	31.44	2	1261.62	Oxidation (M)
lcl|NZ_CP011073.1_prot_WP_005790735.1_3330	VTVDGMITPEGK	54.63	2	1261.62	Oxidation (M)
lcl|NZ_CP011073.1_prot_WP_005790735.1_3330	VTVDGMITPEGK	51.21	2	1261.62	Oxidation (M)
lcl|NZ_CP011073.1_prot_WP_005790735.1_3330	VTVDGMITPEGK	20.99	2	1261.63	Oxidation (M)
lcl|NZ_CP011073.1_prot_WP_005790735.1_3330	VTVDGMITPEGK	60.25	2	1261.63	Oxidation (M)
lcl|NZ_CP011073.1_prot_WP_005790735.1_3330	VTVDGMITPEGK	56.41	2	1261.63	Oxidation (M)
lcl|NZ_CP011073.1_prot_WP_005790735.1_3330	VTVDGMITPEGK	73.09	2	1261.63	Oxidation (M)
lcl|NZ_CP011073.1_prot_WP_005790735.1_3330	VTVDGMITPEGK	84.85	2	1261.63	Oxidation (M)
lcl|NZ_CP011073.1_prot_WP_005790735.1_3330	VTVDGMITPEGK	46.17	2	1261.63	Oxidation (M)
lcl|NZ_CP011073.1_prot_WP_005790735.1_3330	QADGSFKFNGTK	14.65	3	1298.63
lcl|NZ_CP011073.1_prot_WP_005790735.1_3330	VADGHSYIYLDK	44.55	2	1379.67
lcl|NZ_CP011073.1_prot_WP_005790735.1_3330	VADGHSYIYLDK	51.46	2	1379.67
lcl|NZ_CP011073.1_prot_WP_005790735.1_3330	TANASVEYTGSRK	14.17	3	1382.68
lcl|NZ_CP011073.1_prot_WP_005790735.1_3330	TANASVEYTGSRK	16.6	3	1382.68
lcl|NZ_CP011073.1_prot_WP_005790735.1_3330	NVIPGEEEATLTGVK	60.81	2	1555.81
lcl|NZ_CP011073.1_prot_WP_005790735.1_3330	NVIPGEEEATLTGVK	55.27	2	1555.81
lcl|NZ_CP011073.1_prot_WP_005790735.1_3330	NVIPGEEEATLTGVK	54.09	2	1555.81
lcl|NZ_CP011073.1_prot_WP_005790735.1_3330	NVIPGEEEATLTGVK	64.71	2	1555.81
lcl|NZ_CP011073.1_prot_WP_005790735.1_3330	NVIPGEEEATLTGVK	68.78	2	1555.81
lcl|NZ_CP011073.1_prot_WP_005790735.1_3330	NVIPGEEEATLTGVK	62.19	2	1555.81
lcl|NZ_CP011073.1_prot_WP_005790735.1_3330	NVIPGEEEATLTGVK	64.4	2	1555.81
lcl|NZ_CP011073.1_prot_WP_005790735.1_3330	NVIPGEEEATLTGVK	49.44	2	1555.82
lcl|NZ_CP011073.1_prot_WP_005790735.1_3330	NVIPGEEEATLTGVK	21.24	2	1555.82
lcl|NZ_CP011073.1_prot_WP_005790735.1_3330	NVIPGEEEATLTGVK	69.56	2	1555.82
lcl|NZ_CP011073.1_prot_WP_005790735.1_3330	NVIPGEEEATLTGVK	26.03	3	1555.82
lcl|NZ_CP011073.1_prot_WP_005790735.1_3330	NVIPGEEEATLTGVK	48.08	2	1555.82
lcl|NZ_CP011073.1_prot_WP_005790735.1_3330	NVIPGEEEATLTGVK	51.89	2	1555.82
lcl|NZ_CP011073.1_prot_WP_005790735.1_3330	NVIPGEEEATLTGVK	31.4	2	1555.82
lcl|NZ_CP011073.1_prot_WP_005790735.1_3330	NVIPGEEEATLTGVK	48.68	2	1555.82
lcl|NZ_CP011073.1_prot_WP_005790735.1_3330	NVIPGEEEATLTGVK	52.09	2	1555.82
lcl|NZ_CP011073.1_prot_WP_005790735.1_3330	NVIPGEEEATLTGVK	14.08	2	1555.82
lcl|NZ_CP011073.1_prot_WP_005790735.1_3330	EVVFDATNGDNVTILLK	86.74	2	1846.97
lcl|NZ_CP011073.1_prot_WP_005790735.1_3330	EVVFDATNGDNVTILLK	73.43	2	1846.97
lcl|NZ_CP011073.1_prot_WP_005790735.1_3330	EVVFDATNGDNVTILLK	99.34	2	1846.97
lcl|NZ_CP011073.1_prot_WP_005790735.1_3330	EVVFDATNGDNVTILLK	81.34	2	1846.97
lcl|NZ_CP011073.1_prot_WP_005790735.1_3330	EVVFDATNGDNVTILLK	45.27	2	1846.97
lcl|NZ_CP011073.1_prot_WP_005790735.1_3330	EVVFDATNGDNVTILLK	59.62	2	1846.97
lcl|NZ_CP011073.1_prot_WP_005790735.1_3330	EVVFDATNGDNVTILLK	107.78	2	1846.97
lcl|NZ_CP011073.1_prot_WP_005790735.1_3330	EVVFDATNGDNVTILLK	121.87	2	1846.97
lcl|NZ_CP011073.1_prot_WP_005790735.1_3330	EVVFDATNGDNVTILLK	114.3	2	1846.98
lcl|NZ_CP011073.1_prot_WP_005790735.1_3330	EVVFDATNGDNVTILLK	113.21	2	1846.98
lcl|NZ_CP011073.1_prot_WP_005790735.1_3330	EVVFDATNGDNVTILLK	132.05	2	1846.98
lcl|NZ_CP011073.1_prot_WP_005790735.1_3330	EVVFDATNGDNVTILLK	124.67	2	1846.98
lcl|NZ_CP011073.1_prot_WP_005790735.1_3330	EVVFDATNGDNVTILLK	118.81	2	1846.98
lcl|NZ_CP011073.1_prot_WP_005790735.1_3330	EVVFDATNGDNVTILLK	95.84	2	1846.98
lcl|NZ_CP011073.1_prot_WP_005790735.1_3330	EVVFDATNGDNVTILLK	94.77	2	1846.98
lcl|NZ_CP011073.1_prot_WP_005790735.1_3330	EVVFDATNGDNVTILLK	135.59	2	1846.98
lcl|NZ_CP011073.1_prot_WP_005790735.1_3330	EVVFDATNGDNVTILLK	64.09	2	1846.98
lcl|NZ_CP011073.1_prot_WP_005790735.1_3330	EVVFDATNGDNVTILLK	61.96	2	1846.98
lcl|NZ_CP011073.1_prot_WP_005790735.1_3330	EVVFDATNGDNVTILLK	48.13	2	1846.98
lcl|NZ_CP011073.1_prot_WP_005790735.1_3330	EVVFDATNGDNVTILLK	102.13	2	1846.98
lcl|NZ_CP011073.1_prot_WP_005790735.1_3330	EVVFDATNGDNVTILLK	21.01	3	1846.98
lcl|NZ_CP011073.1_prot_WP_005790735.1_3330	EVVFDATNGDNVTILLK	95.08	2	1846.98
lcl|NZ_CP011073.1_prot_WP_005790735.1_3330	EVVFDATNGDNVTILLK	121.77	2	1846.98
lcl|NZ_CP011073.1_prot_WP_005790735.1_3330	EVVFDATNGDNVTILLK	75.48	2	1846.98
lcl|NZ_CP011073.1_prot_WP_005790735.1_3330	EVVFDATNGDNVTILLK	90.74	2	1846.98
lcl|NZ_CP011073.1_prot_WP_005790735.1_3330	EVVFDATNGDNVTILLK	130.45	2	1846.98
lcl|NZ_CP011073.1_prot_WP_005790735.1_3330	EVVFDATNGDNVTILLK	96.43	2	1846.98
lcl|NZ_CP011073.1_prot_WP_005790735.1_3330	EVVFDATNGDNVTILLK	125.54	2	1846.98
lcl|NZ_CP011073.1_prot_WP_005790735.1_3330	EVVFDATNGDNVTILLK	88.3	2	1846.98
lcl|NZ_CP011073.1_prot_WP_005790735.1_3330	EVVFDATNGDNVTILLK	19.81	3	1846.98
lcl|NZ_CP011073.1_prot_WP_005790735.1_3330	EVVFDATNGDNVTILLK	129.93	2	1846.98
lcl|NZ_CP011073.1_prot_WP_005790735.1_3330	EVVFDATNGDNVTILLK	88.67	2	1846.98
lcl|NZ_CP011073.1_prot_WP_005790735.1_3330	EVVFDATNGDNVTILLK	118.54	2	1846.98
lcl|NZ_CP011073.1_prot_WP_005790735.1_3330	EVVFDATNGDNVTILLK	115.86	2	1846.98
lcl|NZ_CP011073.1_prot_WP_005790735.1_3330	EVVFDATNGDNVTILLK	131.81	2	1846.98
lcl|NZ_CP011073.1_prot_WP_005790735.1_3330	EVVFDATNGDNVTILLK	98.27	2	1846.98
lcl|NZ_CP011073.1_prot_WP_005790735.1_3330	EVVFDATNGDNVTILLK	89.09	2	1846.98
lcl|NZ_CP011073.1_prot_WP_005790735.1_3330	EVVFDATNGDNVTILLK	125.06	2	1846.98
lcl|NZ_CP011073.1_prot_WP_005790735.1_3330	EVVFDATNGDNVTILLK	101.1	2	1846.98
lcl|NZ_CP011073.1_prot_WP_005790735.1_3330	EVVFDATNGDNVTILLK	76.26	2	1846.98
lcl|NZ_CP011073.1_prot_WP_005790735.1_3330	EVVFDATNGDNVTILLK	34.07	3	1846.98
lcl|NZ_CP011073.1_prot_WP_005790735.1_3330	EVVFDATNGDNVTILLK	45.16	2	1846.98
lcl|NZ_CP011073.1_prot_WP_005790735.1_3330	EVVFDATNGDNVTILLK	87.9	2	1846.98
lcl|NZ_CP011073.1_prot_WP_005790735.1_3330	NVVDGYSDITVDVTMEK	71.77	2	1883.89
lcl|NZ_CP011073.1_prot_WP_005790735.1_3330	NVVDGYSDITVDVTMEK	33.13	2	1883.89
lcl|NZ_CP011073.1_prot_WP_005790735.1_3330	NVVDGYSDITVDVTMEK	103.71	2	1883.89
lcl|NZ_CP011073.1_prot_WP_005790735.1_3330	NVVDGYSDITVDVTMEK	122.16	2	1883.89
lcl|NZ_CP011073.1_prot_WP_005790735.1_3330	NVVDGYSDITVDVTMEK	60.68	2	1883.89
lcl|NZ_CP011073.1_prot_WP_005790735.1_3330	NVVDGYSDITVDVTMEK	103.52	2	1883.89
lcl|NZ_CP011073.1_prot_WP_005790735.1_3330	NVVDGYSDITVDVTMEK	118.58	2	1883.89
lcl|NZ_CP011073.1_prot_WP_005790735.1_3330	NVVDGYSDITVDVTMEK	135.98	2	1883.89
lcl|NZ_CP011073.1_prot_WP_005790735.1_3330	NVVDGYSDITVDVTMEK	121.47	2	1883.89
lcl|NZ_CP011073.1_prot_WP_005790735.1_3330	NVVDGYSDITVDVTMEK	86.04	2	1883.89
lcl|NZ_CP011073.1_prot_WP_005790735.1_3330	NVVDGYSDITVDVTMEK	118.25	2	1883.89
lcl|NZ_CP011073.1_prot_WP_005790735.1_3330	NVVDGYSDITVDVTMEK	84.12	2	1883.89
lcl|NZ_CP011073.1_prot_WP_005790735.1_3330	NVVDGYSDITVDVTMEK	95.19	2	1883.89
lcl|NZ_CP011073.1_prot_WP_005790735.1_3330	NVVDGYSDITVDVTMEK	122.24	2	1883.89
lcl|NZ_CP011073.1_prot_WP_005790735.1_3330	NVVDGYSDITVDVTMEK	63.55	2	1883.9
lcl|NZ_CP011073.1_prot_WP_005790735.1_3330	NVVDGYSDITVDVTMEK	70.44	2	1883.9
lcl|NZ_CP011073.1_prot_WP_005790735.1_3330	NVVDGYSDITVDVTMEK	25.49	2	1883.9
lcl|NZ_CP011073.1_prot_WP_005790735.1_3330	NVVDGYSDITVDVTMEK	92.74	2	1883.9
lcl|NZ_CP011073.1_prot_WP_005790735.1_3330	NVVDGYSDITVDVTMEK	102.86	2	1883.9
lcl|NZ_CP011073.1_prot_WP_005790735.1_3330	NVVDGYSDITVDVTMEK	102.69	2	1899.88	Oxidation (M)
lcl|NZ_CP011073.1_prot_WP_005790735.1_3330	NVVDGYSDITVDVTMEK	112.04	2	1899.88	Oxidation (M)
lcl|NZ_CP011073.1_prot_WP_005790735.1_3330	NVVDGYSDITVDVTMEK	137.23	2	1899.88	Oxidation (M)
lcl|NZ_CP011073.1_prot_WP_005790735.1_3330	NVVDGYSDITVDVTMEK	137.59	2	1899.88	Oxidation (M)
lcl|NZ_CP011073.1_prot_WP_005790735.1_3330	LIPTEGWLQSPTNLAYWFEK	67.13	2	2392.23
lcl|NZ_CP011073.1_prot_WP_005790735.1_3330	SAFAPLMAVHETGEVDSWGDPVK	93.96	3	2442.16
lcl|NZ_CP011073.1_prot_WP_005790735.1_3330	SAFAPLMAVHETGEVDSWGDPVK	63.7	3	2442.17
lcl|NZ_CP011073.1_prot_WP_005790735.1_3330	SAFAPLMAVHETGEVDSWGDPVK	103.3	3	2442.17
lcl|NZ_CP011073.1_prot_WP_005790735.1_3330	SAFAPLMAVHETGEVDSWGDPVK	100.54	3	2442.17
lcl|NZ_CP011073.1_prot_WP_005790735.1_3330	SAFAPLMAVHETGEVDSWGDPVK	95.72	3	2442.17
lcl|NZ_CP011073.1_prot_WP_005790735.1_3330	SAFAPLMAVHETGEVDSWGDPVK	97.7	3	2442.17
lcl|NZ_CP011073.1_prot_WP_005790735.1_3330	SAFAPLMAVHETGEVDSWGDPVK	63.4	3	2442.17
lcl|NZ_CP011073.1_prot_WP_005790735.1_3330	SAFAPLMAVHETGEVDSWGDPVK	99.72	3	2442.17
lcl|NZ_CP011073.1_prot_WP_005790735.1_3330	SAFAPLMAVHETGEVDSWGDPVK	51.18	3	2442.17
lcl|NZ_CP011073.1_prot_WP_005790735.1_3330	SAFAPLMAVHETGEVDSWGDPVK	48.54	3	2442.18
lcl|NZ_CP011073.1_prot_WP_005790735.1_3330	SAFAPLMAVHETGEVDSWGDPVK	73.85	3	2458.16	Oxidation (M)
lcl|NZ_CP011073.1_prot_WP_005790735.1_3330	SAFAPLMAVHETGEVDSWGDPVK	71.62	3	2458.16	Oxidation (M)
lcl|NZ_CP011073.1_prot_WP_005790735.1_3330	SAFAPLMAVHETGEVDSWGDPVK	115.45	3	2458.16	Oxidation (M)
lcl|NZ_CP011073.1_prot_WP_005790735.1_3330	SAFAPLMAVHETGEVDSWGDPVK	58.59	3	2458.16	Oxidation (M)
lcl|NZ_CP011073.1_prot_WP_005790735.1_3330	SAFAPLMAVHETGEVDSWGDPVK	24.74	3	2458.16	Oxidation (M)
lcl|NZ_CP011073.1_prot_WP_005790735.1_3330	SAFAPLMAVHETGEVDSWGDPVK	16.16	3	2458.17	Oxidation (M)
lcl|NZ_CP011073.1_prot_WP_005790735.1_3330	NVIPGEEEATLTGVKVDGEGFSGTAK	55.52	3	2604.3
lcl|NZ_CP011073.1_prot_WP_005790735.1_3330	NVIPGEEEATLTGVKVDGEGFSGTAK	63.11	3	2604.3
lcl|NZ_CP011073.1_prot_WP_005790735.1_3330	NVIPGEEEATLTGVKVDGEGFSGTAK	68.45	3	2604.3
lcl|NZ_CP011073.1_prot_WP_005790735.1_3330	NVIPGEEEATLTGVKVDGEGFSGTAK	98.21	3	2604.3
lcl|NZ_CP011073.1_prot_WP_005790735.1_3330	NVIPGEEEATLTGVKVDGEGFSGTAK	90.37	3	2604.3
lcl|NZ_CP011073.1_prot_WP_005790735.1_3330	NVIPGEEEATLTGVKVDGEGFSGTAK	89.82	3	2604.3
lcl|NZ_CP011073.1_prot_WP_005790735.1_3330	NVIPGEEEATLTGVKVDGEGFSGTAK	85.64	3	2604.3
lcl|NZ_CP011073.1_prot_WP_005790735.1_3330	NVIPGEEEATLTGVKVDGEGFSGTAK	102.6	3	2604.3
lcl|NZ_CP011073.1_prot_WP_005790735.1_3330	NVIPGEEEATLTGVKVDGEGFSGTAK	53.59	3	2604.3
lcl|NZ_CP011073.1_prot_WP_005790735.1_3330	NVIPGEEEATLTGVKVDGEGFSGTAK	56.09	4	2604.3
lcl|NZ_CP011073.1_prot_WP_005790735.1_3330	AENVDFQLNGTNTTGTVNFEATSLQSATVGFK	95.46	3	3360.63
lcl|NZ_CP011073.1_prot_WP_005790735.1_3330	AENVDFQLNGTNTTGTVNFEATSLQSATVGFK	122.1	3	3360.63
lcl|NZ_CP011073.1_prot_WP_005790735.1_3330	AENVDFQLNGTNTTGTVNFEATSLQSATVGFK	44.5	4	3360.64
lcl|NZ_CP011073.1_prot_WP_005790735.1_3330	AENVDFQLNGTNTTGTVNFEATSLQSATVGFK	100.35	3	3360.64
lcl|NZ_CP011073.1_prot_WP_005790735.1_3330	AENVDFQLNGTNTTGTVNFEATSLQSATVGFK	127.83	3	3360.64
lcl|NZ_CP011073.1_prot_WP_005798906.1_2905	AAAWALLSR	39.11	2	957.543
lcl|NZ_CP011073.1_prot_WP_005798906.1_2905	AAAWALLSR	46.59	2	957.544
lcl|NZ_CP011073.1_prot_WP_005798906.1_2905	AAAWALLSR	38.99	2	957.544
lcl|NZ_CP011073.1_prot_WP_005798906.1_2905	AAAWALLSR	51.56	2	957.544
lcl|NZ_CP011073.1_prot_WP_005798906.1_2905	AAAWALLSR	45.98	2	957.544
lcl|NZ_CP011073.1_prot_WP_005798906.1_2905	AAAWALLSR	47.1	2	957.544
lcl|NZ_CP011073.1_prot_WP_005798906.1_2905	EFFFEGQR	31.16	2	1058.49
lcl|NZ_CP011073.1_prot_WP_005798906.1_2905	EFFFEGQR	31.67	2	1058.49
lcl|NZ_CP011073.1_prot_WP_005798906.1_2905	EFFFEGQR	19.56	2	1058.49
lcl|NZ_CP011073.1_prot_WP_005798906.1_2905	EFFFEGQR	20.2	2	1058.49
lcl|NZ_CP011073.1_prot_WP_005798906.1_2905	EFFFEGQR	14.53	2	1058.49
lcl|NZ_CP011073.1_prot_WP_005798906.1_2905	SSLYNLFLK	25.34	2	1083.6
lcl|NZ_CP011073.1_prot_WP_005798906.1_2905	SSLYNLFLK	35.06	2	1083.6
lcl|NZ_CP011073.1_prot_WP_005798906.1_2905	SSLYNLFLK	36.8	2	1083.6
lcl|NZ_CP011073.1_prot_WP_005798906.1_2905	SSLYNLFLK	35.03	2	1083.6
lcl|NZ_CP011073.1_prot_WP_005798906.1_2905	SSLYNLFLK	29.86	2	1083.6
lcl|NZ_CP011073.1_prot_WP_005798906.1_2905	SSLYNLFLK	31.19	2	1083.6
lcl|NZ_CP011073.1_prot_WP_005798906.1_2905	SSLYNLFLK	24.51	2	1083.6
lcl|NZ_CP011073.1_prot_WP_005798906.1_2905	SSLYNLFLK	17.71	2	1083.6
lcl|NZ_CP011073.1_prot_WP_005798906.1_2905	SSLYNLFLK	26.97	2	1083.6
lcl|NZ_CP011073.1_prot_WP_005798906.1_2905	EAYVDFPLFR	23.38	2	1255.63
lcl|NZ_CP011073.1_prot_WP_005798906.1_2905	EAYVDFPLFR	65	2	1255.63
lcl|NZ_CP011073.1_prot_WP_005798906.1_2905	EAYVDFPLFR	30.54	2	1255.63
lcl|NZ_CP011073.1_prot_WP_005798906.1_2905	EAYVDFPLFR	42.88	2	1255.63
lcl|NZ_CP011073.1_prot_WP_005798906.1_2905	EAYVDFPLFR	68.9	2	1255.63
lcl|NZ_CP011073.1_prot_WP_005798906.1_2905	EAYVDFPLFR	55.57	2	1255.63
lcl|NZ_CP011073.1_prot_WP_005798906.1_2905	EAYVDFPLFR	68.67	2	1255.63
lcl|NZ_CP011073.1_prot_WP_005798906.1_2905	EAYVDFPLFR	58	2	1255.63
lcl|NZ_CP011073.1_prot_WP_005798906.1_2905	EAYVDFPLFR	55.37	2	1255.63
lcl|NZ_CP011073.1_prot_WP_005798906.1_2905	EAYVDFPLFR	55.16	2	1255.63
lcl|NZ_CP011073.1_prot_WP_005798906.1_2905	EAYVDFPLFR	42.37	2	1255.63
lcl|NZ_CP011073.1_prot_WP_005798906.1_2905	EAYVDFPLFR	32.2	2	1255.63
lcl|NZ_CP011073.1_prot_WP_005798906.1_2905	EAYVDFPLFR	27.18	2	1255.63
lcl|NZ_CP011073.1_prot_WP_005798906.1_2905	EAYVDFPLFR	40.77	2	1255.63
lcl|NZ_CP011073.1_prot_WP_005798906.1_2905	EAYVDFPLFR	26.25	2	1255.63
lcl|NZ_CP011073.1_prot_WP_005798906.1_2905	EAYVDFPLFR	43.53	2	1255.63
lcl|NZ_CP011073.1_prot_WP_005798906.1_2905	EAYVDFPLFR	25.9	2	1255.63
lcl|NZ_CP011073.1_prot_WP_005798906.1_2905	GREFFFEGQR	19.32	2	1271.61
lcl|NZ_CP011073.1_prot_WP_005798906.1_2905	GREFFFEGQR	22.46	2	1271.61
lcl|NZ_CP011073.1_prot_WP_005798906.1_2905	GREFFFEGQR	24.43	2	1271.61
lcl|NZ_CP011073.1_prot_WP_005798906.1_2905	GREFFFEGQR	29.1	2	1271.61
lcl|NZ_CP011073.1_prot_WP_005798906.1_2905	ALSYEYALDLYR	81.56	2	1475.74
lcl|NZ_CP011073.1_prot_WP_005798906.1_2905	ALSYEYALDLYR	81.18	2	1475.74
lcl|NZ_CP011073.1_prot_WP_005798906.1_2905	ALSYEYALDLYR	92.88	2	1475.74
lcl|NZ_CP011073.1_prot_WP_005798906.1_2905	ALSYEYALDLYR	66.88	2	1475.74
lcl|NZ_CP011073.1_prot_WP_005798906.1_2905	ALSYEYALDLYR	70.07	2	1475.74
lcl|NZ_CP011073.1_prot_WP_005798906.1_2905	ALSYEYALDLYR	65.16	2	1475.74
lcl|NZ_CP011073.1_prot_WP_005798906.1_2905	ALSYEYALDLYR	18.64	3	1475.74
lcl|NZ_CP011073.1_prot_WP_005798906.1_2905	ALSYEYALDLYR	60.57	2	1475.74
lcl|NZ_CP011073.1_prot_WP_005798906.1_2905	ALSYEYALDLYR	16.76	2	1475.74
lcl|NZ_CP011073.1_prot_WP_005798906.1_2905	ALSYEYALDLYR	31.54	2	1475.74
lcl|NZ_CP011073.1_prot_WP_005798906.1_2905	ALSYEYALDLYR	14.64	2	1475.74
lcl|NZ_CP011073.1_prot_WP_005798906.1_2905	LYLNAETYVGQNK	46.09	2	1511.76
lcl|NZ_CP011073.1_prot_WP_005798906.1_2905	LYLNAETYVGQNK	46.83	2	1511.77
lcl|NZ_CP011073.1_prot_WP_005798906.1_2905	LYLNAETYVGQNK	76.52	2	1511.77
lcl|NZ_CP011073.1_prot_WP_005798906.1_2905	LYLNAETYVGQNK	76.5	2	1511.77
lcl|NZ_CP011073.1_prot_WP_005798906.1_2905	LYLNAETYVGQNK	80.46	2	1511.77
lcl|NZ_CP011073.1_prot_WP_005798906.1_2905	LYLNAETYVGQNK	75.14	2	1511.77
lcl|NZ_CP011073.1_prot_WP_005798906.1_2905	LYLNAETYVGQNK	80.5	2	1511.77
lcl|NZ_CP011073.1_prot_WP_005798906.1_2905	YFNVNKDGTLPPSK	59.61	2	1578.8
lcl|NZ_CP011073.1_prot_WP_005798906.1_2905	YFNVNKDGTLPPSK	54.25	2	1578.8
lcl|NZ_CP011073.1_prot_WP_005798906.1_2905	YFNVNKDGTLPPSK	70.93	2	1578.81
lcl|NZ_CP011073.1_prot_WP_005798906.1_2905	YFNVNKDGTLPPSK	70.04	2	1578.81
lcl|NZ_CP011073.1_prot_WP_005798906.1_2905	YFNVNKDGTLPPSK	25.5	3	1578.81
lcl|NZ_CP011073.1_prot_WP_005798906.1_2905	LFYQINVANAYLR	50.25	2	1583.84
lcl|NZ_CP011073.1_prot_WP_005798906.1_2905	LFYQINVANAYLR	43.8	2	1583.85
lcl|NZ_CP011073.1_prot_WP_005798906.1_2905	LFYQINVANAYLR	49.04	2	1583.85
lcl|NZ_CP011073.1_prot_WP_005798906.1_2905	LFYQINVANAYLR	29.06	2	1583.85
lcl|NZ_CP011073.1_prot_WP_005798906.1_2905	LFYQINVANAYLR	44.86	2	1583.85
lcl|NZ_CP011073.1_prot_WP_005798906.1_2905	LFYQINVANAYLR	73.01	2	1583.85
lcl|NZ_CP011073.1_prot_WP_005798906.1_2905	LFYQINVANAYLR	76.42	2	1583.85
lcl|NZ_CP011073.1_prot_WP_005798906.1_2905	LFYQINVANAYLR	67.59	2	1583.85
lcl|NZ_CP011073.1_prot_WP_005798906.1_2905	LFYQINVANAYLR	60.77	2	1583.85
lcl|NZ_CP011073.1_prot_WP_005798906.1_2905	LFYQINVANAYLR	24.88	2	1583.85
lcl|NZ_CP011073.1_prot_WP_005798906.1_2905	LFYQINVANAYLR	78.55	2	1583.85
lcl|NZ_CP011073.1_prot_WP_005798906.1_2905	LFYQINVANAYLR	61.81	2	1583.85
lcl|NZ_CP011073.1_prot_WP_005798906.1_2905	LFYQINVANAYLR	65.52	2	1583.85
lcl|NZ_CP011073.1_prot_WP_005798906.1_2905	LGEIYLTYAEAVLR	73.25	2	1609.88
lcl|NZ_CP011073.1_prot_WP_005798906.1_2905	LGEIYLTYAEAVLR	68.68	2	1609.88
lcl|NZ_CP011073.1_prot_WP_005798906.1_2905	LGEIYLTYAEAVLR	54.54	2	1609.88
lcl|NZ_CP011073.1_prot_WP_005798906.1_2905	LGEIYLTYAEAVLR	89.39	2	1609.88
lcl|NZ_CP011073.1_prot_WP_005798906.1_2905	LGEIYLTYAEAVLR	67.95	2	1609.88
lcl|NZ_CP011073.1_prot_WP_005798906.1_2905	LGEIYLTYAEAVLR	61.25	2	1609.88
lcl|NZ_CP011073.1_prot_WP_005798906.1_2905	LGEIYLTYAEAVLR	60.62	2	1609.88
lcl|NZ_CP011073.1_prot_WP_005798906.1_2905	LGEIYLTYAEAVLR	83.1	2	1609.88
lcl|NZ_CP011073.1_prot_WP_005798906.1_2905	LGEIYLTYAEAVLR	100.62	2	1609.88
lcl|NZ_CP011073.1_prot_WP_005798906.1_2905	LGEIYLTYAEAVLR	59.37	3	1609.88
lcl|NZ_CP011073.1_prot_WP_005798906.1_2905	LGEIYLTYAEAVLR	61.44	2	1609.88
lcl|NZ_CP011073.1_prot_WP_005798906.1_2905	LGEIYLTYAEAVLR	55.57	2	1609.88
lcl|NZ_CP011073.1_prot_WP_005798906.1_2905	LGEIYLTYAEAVLR	31.97	2	1609.88
lcl|NZ_CP011073.1_prot_WP_005798906.1_2905	LGEIYLTYAEAVLR	42.06	2	1609.89
lcl|NZ_CP011073.1_prot_WP_005798906.1_2905	LGEIYLTYAEAVLR	71.09	2	1609.89
lcl|NZ_CP011073.1_prot_WP_005798906.1_2905	LGEIYLTYAEAVLR	69.25	2	1609.89
lcl|NZ_CP011073.1_prot_WP_005798906.1_2905	FGLFTTAGYVWPWK	13.95	2	1671.86
lcl|NZ_CP011073.1_prot_WP_005798906.1_2905	FGLFTTAGYVWPWK	102.13	2	1671.86
lcl|NZ_CP011073.1_prot_WP_005798906.1_2905	NVPFVDENSPIGSIPPK	89.41	2	1808.94
lcl|NZ_CP011073.1_prot_WP_005798906.1_2905	NVPFVDENSPIGSIPPK	111.21	2	1808.94
lcl|NZ_CP011073.1_prot_WP_005798906.1_2905	NVPFVDENSPIGSIPPK	82.81	2	1808.94
lcl|NZ_CP011073.1_prot_WP_005798906.1_2905	NVPFVDENSPIGSIPPK	89.7	2	1808.94
lcl|NZ_CP011073.1_prot_WP_005798906.1_2905	NVPFVDENSPIGSIPPK	87.69	2	1808.94
lcl|NZ_CP011073.1_prot_WP_005798906.1_2905	NVPFVDENSPIGSIPPK	78.86	2	1808.94
lcl|NZ_CP011073.1_prot_WP_005798906.1_2905	NVPFVDENSPIGSIPPK	85.56	2	1808.94
lcl|NZ_CP011073.1_prot_WP_005798906.1_2905	NVPFVDENSPIGSIPPK	91.17	2	1808.94
lcl|NZ_CP011073.1_prot_WP_005798906.1_2905	NVPFVDENSPIGSIPPK	103.71	2	1808.94
lcl|NZ_CP011073.1_prot_WP_005798906.1_2905	NVPFVDENSPIGSIPPK	94.78	2	1808.94
lcl|NZ_CP011073.1_prot_WP_005798906.1_2905	NVPFVDENSPIGSIPPK	83.15	2	1808.94
lcl|NZ_CP011073.1_prot_WP_005798906.1_2905	NVPFVDENSPIGSIPPK	98.53	2	1808.94
lcl|NZ_CP011073.1_prot_WP_005798906.1_2905	NVPFVDENSPIGSIPPK	96.68	2	1808.94
lcl|NZ_CP011073.1_prot_WP_005798906.1_2905	NVPFVDENSPIGSIPPK	78.73	2	1808.94
lcl|NZ_CP011073.1_prot_WP_005798906.1_2905	NVPFVDENSPIGSIPPK	85.97	2	1808.94
lcl|NZ_CP011073.1_prot_WP_005798906.1_2905	NVPFVDENSPIGSIPPK	65.73	2	1808.94
lcl|NZ_CP011073.1_prot_WP_005798906.1_2905	NVPFVDENSPIGSIPPK	74.98	2	1808.94
lcl|NZ_CP011073.1_prot_WP_005798906.1_2905	NVPFVDENSPIGSIPPK	81.29	2	1808.94
lcl|NZ_CP011073.1_prot_WP_005798906.1_2905	NVPFVDENSPIGSIPPK	92.22	2	1808.94
lcl|NZ_CP011073.1_prot_WP_005798906.1_2905	NVPFVDENSPIGSIPPK	95.96	2	1808.94
lcl|NZ_CP011073.1_prot_WP_005798906.1_2905	NVPFVDENSPIGSIPPK	92.89	2	1808.94
lcl|NZ_CP011073.1_prot_WP_005798906.1_2905	NVPFVDENSPIGSIPPK	82.15	2	1808.94
lcl|NZ_CP011073.1_prot_WP_005798906.1_2905	NVPFVDENSPIGSIPPK	101.25	2	1808.94
lcl|NZ_CP011073.1_prot_WP_005798906.1_2905	NVPFVDENSPIGSIPPK	93.92	2	1808.94
lcl|NZ_CP011073.1_prot_WP_005798906.1_2905	NVPFVDENSPIGSIPPK	56.33	2	1808.94
lcl|NZ_CP011073.1_prot_WP_005798906.1_2905	NVPFVDENSPIGSIPPK	95.53	2	1808.94
lcl|NZ_CP011073.1_prot_WP_005798906.1_2905	NVPFVDENSPIGSIPPK	89.38	2	1808.94
lcl|NZ_CP011073.1_prot_WP_005798906.1_2905	NVPFVDENSPIGSIPPK	82.52	2	1808.94
lcl|NZ_CP011073.1_prot_WP_005798906.1_2905	NVPFVDENSPIGSIPPK	31.64	2	1808.94
lcl|NZ_CP011073.1_prot_WP_005798906.1_2905	NVPFVDENSPIGSIPPK	86.73	2	1808.94
lcl|NZ_CP011073.1_prot_WP_005798906.1_2905	VIETGYQLEPVYVDMFK	32.81	3	2030.02
lcl|NZ_CP011073.1_prot_WP_005798906.1_2905	VIETGYQLEPVYVDMFK	23.9	2	2030.02
lcl|NZ_CP011073.1_prot_WP_005798906.1_2905	VIETGYQLEPVYVDMFK	122.31	2	2030.03
lcl|NZ_CP011073.1_prot_WP_005798906.1_2905	VIETGYQLEPVYVDMFK	110.52	2	2030.03
lcl|NZ_CP011073.1_prot_WP_005798906.1_2905	VIETGYQLEPVYVDMFK	129.9	2	2030.03
lcl|NZ_CP011073.1_prot_WP_005798906.1_2905	VIETGYQLEPVYVDMFK	106.47	2	2046.01	Oxidation (M)
lcl|NZ_CP011073.1_prot_WP_005798906.1_2905	VIETGYQLEPVYVDMFK	95.62	2	2046.01	Oxidation (M)
lcl|NZ_CP011073.1_prot_WP_005798906.1_2905	VIETGYQLEPVYVDMFK	101.87	2	2046.01	Oxidation (M)
lcl|NZ_CP011073.1_prot_WP_005798906.1_2905	VIETGYQLEPVYVDMFK	27.24	2	2046.01	Oxidation (M)
lcl|NZ_CP011073.1_prot_WP_005798906.1_2905	VIETGYQLEPVYVDMFK	60.36	2	2046.01	Oxidation (M)
lcl|NZ_CP011073.1_prot_WP_005798906.1_2905	DGTLPPSKEAYVDFPLFR	90	3	2051.04
lcl|NZ_CP011073.1_prot_WP_005798906.1_2905	DGTLPPSKEAYVDFPLFR	35.52	2	2051.04
lcl|NZ_CP011073.1_prot_WP_005798906.1_2905	DGTLPPSKEAYVDFPLFR	91.53	3	2051.05
lcl|NZ_CP011073.1_prot_WP_005798906.1_2905	DGTLPPSKEAYVDFPLFR	91.97	3	2051.05
lcl|NZ_CP011073.1_prot_WP_005798906.1_2905	DGTLPPSKEAYVDFPLFR	25.45	2	2051.05
lcl|NZ_CP011073.1_prot_WP_005798906.1_2905	KVIETGYQLEPVYVDMFK	56.13	3	2158.11
lcl|NZ_CP011073.1_prot_WP_005798906.1_2905	KVIETGYQLEPVYVDMFK	20.79	3	2158.11
lcl|NZ_CP011073.1_prot_WP_005798906.1_2905	KVIETGYQLEPVYVDMFK	40.57	3	2158.11
lcl|NZ_CP011073.1_prot_WP_005798906.1_2905	KVIETGYQLEPVYVDMFK	38.51	3	2158.11
lcl|NZ_CP011073.1_prot_WP_005798906.1_2905	KVIETGYQLEPVYVDMFK	55.66	3	2158.11
lcl|NZ_CP011073.1_prot_WP_005798906.1_2905	KVIETGYQLEPVYVDMFK	72.65	3	2158.11
lcl|NZ_CP011073.1_prot_WP_005798906.1_2905	KVIETGYQLEPVYVDMFK	74.69	3	2158.11
lcl|NZ_CP011073.1_prot_WP_005798906.1_2905	KVIETGYQLEPVYVDMFK	51.84	2	2158.11
lcl|NZ_CP011073.1_prot_WP_005798906.1_2905	KVIETGYQLEPVYVDMFK	50.44	3	2174.1	Oxidation (M)
lcl|NZ_CP011073.1_prot_WP_005798906.1_2905	KVIETGYQLEPVYVDMFK	124.15	2	2174.1	Oxidation (M)
lcl|NZ_CP011073.1_prot_WP_005798906.1_2905	KVIETGYQLEPVYVDMFK	55.73	2	2174.1	Oxidation (M)
lcl|NZ_CP011073.1_prot_WP_005798906.1_2905	TLAPISDSDLTLNFIIDERGR	49.21	3	2345.23
lcl|NZ_CP011073.1_prot_WP_005798906.1_2905	DELVSDVVFGNEPLAYEQSLAK	77.76	3	2422.21
lcl|NZ_CP011073.1_prot_WP_005798906.1_2905	AVENFYNVFPIPSDDIGSNTNLK	60.94	3	2553.25
lcl|NZ_CP011073.1_prot_WP_005798906.1_2905	AVENFYNVFPIPSDDIGSNTNLK	45.58	3	2553.25
lcl|NZ_CP011073.1_prot_WP_005798906.1_2905	AVENFYNVFPIPSDDIGSNTNLK	57.2	3	2553.26
lcl|NZ_CP011073.1_prot_WP_005798906.1_2905	AVENFYNVFPIPSDDIGSNTNLK	59.88	3	2553.26
lcl|NZ_CP011073.1_prot_WP_005798906.1_2905	AVENFYNVFPIPSDDIGSNTNLK	76.6	3	2553.26
lcl|NZ_CP011073.1_prot_WP_005798906.1_2905	AVENFYNVFPIPSDDIGSNTNLK	97	3	2553.26
lcl|NZ_CP011073.1_prot_WP_005798906.1_2905	AVENFYNVFPIPSDDIGSNTNLK	104.26	3	2553.26
lcl|NZ_CP011073.1_prot_WP_005798906.1_2905	TDLTTSLEIIDENTFQNNGIPVTK	43.8	4	2662.35
lcl|NZ_CP011073.1_prot_WP_005798906.1_2905	TDLTTSLEIIDENTFQNNGIPVTK	43.91	3	2662.36
lcl|NZ_CP011073.1_prot_WP_005798906.1_2905	TDLTTSLEIIDENTFQNNGIPVTK	71.87	3	2662.36
lcl|NZ_CP011073.1_prot_WP_005798906.1_2905	TDLTTSLEIIDENTFQNNGIPVTK	110.95	3	2662.36
lcl|NZ_CP011073.1_prot_WP_005798906.1_2905	TDLTTSLEIIDENTFQNNGIPVTK	113.19	3	2662.36
lcl|NZ_CP011073.1_prot_WP_005798906.1_2905	AYSDKTLAPISDSDLTLNFIIDER	89.83	3	2696.38
lcl|NZ_CP011073.1_prot_WP_005798906.1_2905	IYAGMAIGGNSGGDSDQDVVGIDGGSQASFLR	59.83	4	3113.45
lcl|NZ_CP011073.1_prot_WP_005798906.1_2905	IYAGMAIGGNSGGDSDQDVVGIDGGSQASFLR	36.09	3	3113.45
lcl|NZ_CP011073.1_prot_WP_005798906.1_2905	IYAGMAIGGNSGGDSDQDVVGIDGGSQASFLR	131.06	3	3113.45
lcl|NZ_CP011073.1_prot_WP_005798906.1_2905	IYAGMAIGGNSGGDSDQDVVGIDGGSQASFLR	95.34	3	3113.45
lcl|NZ_CP011073.1_prot_WP_005798906.1_2905	IYAGMAIGGNSGGDSDQDVVGIDGGSQASFLR	114.52	3	3113.45
lcl|NZ_CP011073.1_prot_WP_005798906.1_2905	IYAGMAIGGNSGGDSDQDVVGIDGGSQASFLR	117.62	3	3113.45
lcl|NZ_CP011073.1_prot_WP_005798906.1_2905	IYAGMAIGGNSGGDSDQDVVGIDGGSQASFLR	63.42	4	3113.45
lcl|NZ_CP011073.1_prot_WP_005798906.1_2905	IYAGMAIGGNSGGDSDQDVVGIDGGSQASFLR	62.76	4	3113.45
lcl|NZ_CP011073.1_prot_WP_005798906.1_2905	IYAGMAIGGNSGGDSDQDVVGIDGGSQASFLR	144.23	3	3113.45
lcl|NZ_CP011073.1_prot_WP_005798906.1_2905	IYAGMAIGGNSGGDSDQDVVGIDGGSQASFLR	137.04	3	3113.45
lcl|NZ_CP011073.1_prot_WP_005798906.1_2905	IYAGMAIGGNSGGDSDQDVVGIDGGSQASFLR	123.16	3	3113.45
lcl|NZ_CP011073.1_prot_WP_005798906.1_2905	IYAGMAIGGNSGGDSDQDVVGIDGGSQASFLR	138.07	3	3113.45
lcl|NZ_CP011073.1_prot_WP_005798906.1_2905	IYAGMAIGGNSGGDSDQDVVGIDGGSQASFLR	132.1	3	3113.45
lcl|NZ_CP011073.1_prot_WP_005798906.1_2905	IYAGMAIGGNSGGDSDQDVVGIDGGSQASFLR	33.26	3	3113.45
lcl|NZ_CP011073.1_prot_WP_005798906.1_2905	IYAGMAIGGNSGGDSDQDVVGIDGGSQASFLR	16.08	3	3113.46
lcl|NZ_CP011073.1_prot_WP_005798906.1_2905	IYAGMAIGGNSGGDSDQDVVGIDGGSQASFLR	109.2	3	3129.45	Oxidation (M)
lcl|NZ_CP011073.1_prot_WP_005798906.1_2905	IYAGMAIGGNSGGDSDQDVVGIDGGSQASFLR	99.36	3	3129.45	Oxidation (M)
lcl|NZ_CP011073.1_prot_WP_005798906.1_2905	IYAGMAIGGNSGGDSDQDVVGIDGGSQASFLR	150.73	3	3129.45	Oxidation (M)
lcl|NZ_CP011073.1_prot_WP_005798906.1_2905	IYAGMAIGGNSGGDSDQDVVGIDGGSQASFLR	121.7	3	3129.45	Oxidation (M)
lcl|NZ_CP011073.1_prot_WP_005798906.1_2905	AVENFYNVFPIPSDDIGSNTNLKQNEGY	51.64	3	3144.48
lcl|NZ_CP011073.1_prot_WP_005798906.1_2905	AVENFYNVFPIPSDDIGSNTNLKQNEGY	77.97	3	3144.48
lcl|NZ_CP011073.1_prot_WP_005798906.1_2905	AVENFYNVFPIPSDDIGSNTNLKQNEGY	30.33	4	3144.49
lcl|NZ_CP011073.1_prot_WP_005798906.1_2905	AVENFYNVFPIPSDDIGSNTNLKQNEGY	24.12	4	3144.49
lcl|NZ_CP011073.1_prot_WP_005798906.1_2905	AVENFYNVFPIPSDDIGSNTNLKQNEGY	49.63	3	3144.49
lcl|NZ_CP011073.1_prot_WP_005798906.1_2905	AVENFYNVFPIPSDDIGSNTNLKQNEGY	60.33	3	3144.49
lcl|NZ_CP011073.1_prot_WP_005798906.1_2905	AVENFYNVFPIPSDDIGSNTNLKQNEGY	85.94	3	3144.5
lcl|NZ_CP011073.1_prot_WP_005798906.1_2905	AVENFYNVFPIPSDDIGSNTNLKQNEGY	97.85	3	3144.5
lcl|NZ_CP011073.1_prot_WP_005798906.1_2905	AVENFYNVFPIPSDDIGSNTNLKQNEGY	108.81	3	3144.5
lcl|NZ_CP011073.1_prot_WP_005788914.1_2597	IIGIVTDSK	50.24	2	944.558
lcl|NZ_CP011073.1_prot_WP_005788914.1_2597	IIGIVTDSK	55.17	2	944.558
lcl|NZ_CP011073.1_prot_WP_005788914.1_2597	IIGIVTDSK	64.62	2	944.558
lcl|NZ_CP011073.1_prot_WP_005788914.1_2597	IIGIVTDSK	56.53	2	944.558
lcl|NZ_CP011073.1_prot_WP_005788914.1_2597	IIGIVTDSK	37.59	2	944.559
lcl|NZ_CP011073.1_prot_WP_005788914.1_2597	IIGIVTDSK	21.12	2	944.559
lcl|NZ_CP011073.1_prot_WP_005788914.1_2597	SSDFFSYK	23.98	2	979.433
lcl|NZ_CP011073.1_prot_WP_005788914.1_2597	SSDFFSYK	37.32	2	979.433
lcl|NZ_CP011073.1_prot_WP_005788914.1_2597	LSGVIAYQR	59.91	2	1005.56
lcl|NZ_CP011073.1_prot_WP_005788914.1_2597	LSGVIAYQR	66.32	2	1005.56
lcl|NZ_CP011073.1_prot_WP_005788914.1_2597	LSGVIAYQR	60.77	2	1005.56
lcl|NZ_CP011073.1_prot_WP_005788914.1_2597	LSGVIAYQR	66.35	2	1005.56
lcl|NZ_CP011073.1_prot_WP_005788914.1_2597	LSGVIAYQR	58.29	2	1005.56
lcl|NZ_CP011073.1_prot_WP_005788914.1_2597	LEGYVNTPTK	55.5	2	1120.58
lcl|NZ_CP011073.1_prot_WP_005788914.1_2597	LEGYVNTPTK	72.79	2	1120.58
lcl|NZ_CP011073.1_prot_WP_005788914.1_2597	LEGYVNTPTK	59.16	2	1120.58
lcl|NZ_CP011073.1_prot_WP_005788914.1_2597	LEGYVNTPTK	73.5	2	1120.58
lcl|NZ_CP011073.1_prot_WP_005788914.1_2597	DATASAMYGTR	61.75	2	1142.51
lcl|NZ_CP011073.1_prot_WP_005788914.1_2597	DATASAMYGTR	33.48	2	1142.51
lcl|NZ_CP011073.1_prot_WP_005788914.1_2597	DATASAMYGTR	57.33	2	1142.51
lcl|NZ_CP011073.1_prot_WP_005788914.1_2597	TYNVGIQLTFK	53.27	2	1282.69
lcl|NZ_CP011073.1_prot_WP_005788914.1_2597	TYNVGIQLTFK	49.4	2	1282.69
lcl|NZ_CP011073.1_prot_WP_005788914.1_2597	TYNVGIQLTFK	46.78	2	1282.69
lcl|NZ_CP011073.1_prot_WP_005788914.1_2597	TYNVGIQLTFK	15.55	2	1282.7
lcl|NZ_CP011073.1_prot_WP_005788914.1_2597	TYNVGIQLTFK	28.95	2	1282.7
lcl|NZ_CP011073.1_prot_WP_005788914.1_2597	TYNVGIQLTFK	38.16	2	1282.7
lcl|NZ_CP011073.1_prot_WP_005788914.1_2597	TYNVGIQLTFK	47.26	2	1282.7
lcl|NZ_CP011073.1_prot_WP_005788914.1_2597	EIRDNIFQQK	39.86	2	1289.68
lcl|NZ_CP011073.1_prot_WP_005788914.1_2597	EIRDNIFQQK	26.75	2	1289.68
lcl|NZ_CP011073.1_prot_WP_005788914.1_2597	EIRDNIFQQK	24.96	2	1289.68
lcl|NZ_CP011073.1_prot_WP_005788914.1_2597	EIRDNIFQQK	22.47	2	1289.68
lcl|NZ_CP011073.1_prot_WP_005788914.1_2597	NTGFDLALDYGK	42.3	2	1312.63
lcl|NZ_CP011073.1_prot_WP_005788914.1_2597	NTGFDLALDYGK	43.49	2	1312.63
lcl|NZ_CP011073.1_prot_WP_005788914.1_2597	NTGFDLALDYGK	64.25	2	1312.64
lcl|NZ_CP011073.1_prot_WP_005788914.1_2597	NTGFDLALDYGK	67.92	2	1312.64
lcl|NZ_CP011073.1_prot_WP_005788914.1_2597	NTGFDLALDYGK	56.64	2	1312.64
lcl|NZ_CP011073.1_prot_WP_005788914.1_2597	NTGFDLALDYGK	59.26	2	1312.64
lcl|NZ_CP011073.1_prot_WP_005788914.1_2597	LWDPEMGGGAGMK	77.2	2	1347.6
lcl|NZ_CP011073.1_prot_WP_005788914.1_2597	LWDPEMGGGAGMK	75.35	2	1347.6
lcl|NZ_CP011073.1_prot_WP_005788914.1_2597	LWDPEMGGGAGMK	78.02	2	1347.6
lcl|NZ_CP011073.1_prot_WP_005788914.1_2597	LWDPEMGGGAGMK	72.25	2	1347.6
lcl|NZ_CP011073.1_prot_WP_005788914.1_2597	LWDPEMGGGAGMK	42.61	2	1363.6	Oxidation (M)
lcl|NZ_CP011073.1_prot_WP_005788914.1_2597	LWDPEMGGGAGMK	64.89	2	1363.6	Oxidation (M)
lcl|NZ_CP011073.1_prot_WP_005788914.1_2597	LWDPEMGGGAGMK	54.43	2	1363.6	Oxidation (M)
lcl|NZ_CP011073.1_prot_WP_005788914.1_2597	NSIPNYLGTASTK	30.69	2	1364.69
lcl|NZ_CP011073.1_prot_WP_005788914.1_2597	NSIPNYLGTASTK	43.86	2	1364.7
lcl|NZ_CP011073.1_prot_WP_005788914.1_2597	NSIPNYLGTASTK	63.53	2	1364.7
lcl|NZ_CP011073.1_prot_WP_005788914.1_2597	NSIPNYLGTASTK	52.84	2	1364.7
lcl|NZ_CP011073.1_prot_WP_005788914.1_2597	NSIPNYLGTASTK	63.33	2	1364.7
lcl|NZ_CP011073.1_prot_WP_005788914.1_2597	NSIPNYLGTASTK	60.8	2	1364.7
lcl|NZ_CP011073.1_prot_WP_005788914.1_2597	NSIPNYLGTASTK	70.48	2	1364.7
lcl|NZ_CP011073.1_prot_WP_005788914.1_2597	NSIPNYLGTASTK	36.33	2	1364.7
lcl|NZ_CP011073.1_prot_WP_005788914.1_2597	NSIPNYLGTASTK	28.43	2	1364.7
lcl|NZ_CP011073.1_prot_WP_005788914.1_2597	GTFTYAHNEVLK	22.49	2	1378.69
lcl|NZ_CP011073.1_prot_WP_005788914.1_2597	GTFTYAHNEVLK	66.5	2	1378.69
lcl|NZ_CP011073.1_prot_WP_005788914.1_2597	SGSDLDRPIIGVR	64.02	2	1383.75
lcl|NZ_CP011073.1_prot_WP_005788914.1_2597	SGSDLDRPIIGVR	18.63	3	1383.75
lcl|NZ_CP011073.1_prot_WP_005788914.1_2597	SGSDLDRPIIGVR	30.47	3	1383.75
lcl|NZ_CP011073.1_prot_WP_005788914.1_2597	SGSDLDRPIIGVR	25.91	3	1383.75
lcl|NZ_CP011073.1_prot_WP_005788914.1_2597	SGSDLDRPIIGVR	15.01	3	1383.75
lcl|NZ_CP011073.1_prot_WP_005788914.1_2597	SGSDLDRPIIGVR	21.68	3	1383.75
lcl|NZ_CP011073.1_prot_WP_005788914.1_2597	KPEIVDGPTYMR	64.71	2	1404.71
lcl|NZ_CP011073.1_prot_WP_005788914.1_2597	KPEIVDGPTYMR	66.28	2	1404.71
lcl|NZ_CP011073.1_prot_WP_005788914.1_2597	KPEIVDGPTYMR	29.19	3	1404.71
lcl|NZ_CP011073.1_prot_WP_005788914.1_2597	KPEIVDGPTYMR	36.84	2	1420.7	Oxidation (M)
lcl|NZ_CP011073.1_prot_WP_005788914.1_2597	KPEIVDGPTYMR	62.96	2	1420.71	Oxidation (M)
lcl|NZ_CP011073.1_prot_WP_005788914.1_2597	KPEIVDGPTYMR	54.48	3	1420.71	Oxidation (M)
lcl|NZ_CP011073.1_prot_WP_005788914.1_2597	FYIQGYLNYER	32.47	2	1464.71
lcl|NZ_CP011073.1_prot_WP_005788914.1_2597	FYIQGYLNYER	68.72	2	1464.71
lcl|NZ_CP011073.1_prot_WP_005788914.1_2597	SGEPGQNSADFFIR	93.54	2	1523.71
lcl|NZ_CP011073.1_prot_WP_005788914.1_2597	SGEPGQNSADFFIR	115.61	2	1523.71
lcl|NZ_CP011073.1_prot_WP_005788914.1_2597	SGEPGQNSADFFIR	90.32	2	1523.71
lcl|NZ_CP011073.1_prot_WP_005788914.1_2597	SGEPGQNSADFFIR	99.43	2	1523.71
lcl|NZ_CP011073.1_prot_WP_005788914.1_2597	SGEPGQNSADFFIR	89.8	2	1523.71
lcl|NZ_CP011073.1_prot_WP_005788914.1_2597	SGEPGQNSADFFIR	97.27	2	1523.71
lcl|NZ_CP011073.1_prot_WP_005788914.1_2597	NEIQISYIGYVTK	71.57	2	1526.8
lcl|NZ_CP011073.1_prot_WP_005788914.1_2597	NEIQISYIGYVTK	75.5	2	1526.8
lcl|NZ_CP011073.1_prot_WP_005788914.1_2597	NEIQISYIGYVTK	61.49	2	1526.8
lcl|NZ_CP011073.1_prot_WP_005788914.1_2597	NEIQISYIGYVTK	66.14	2	1526.81
lcl|NZ_CP011073.1_prot_WP_005788914.1_2597	NEIQISYIGYVTK	46.75	2	1526.81
lcl|NZ_CP011073.1_prot_WP_005788914.1_2597	NEIQISYIGYVTK	46.87	2	1526.81
lcl|NZ_CP011073.1_prot_WP_005788914.1_2597	YVDQPDASGNYDGK	59.57	2	1527.65
lcl|NZ_CP011073.1_prot_WP_005788914.1_2597	YVDQPDASGNYDGK	91.46	2	1527.65
lcl|NZ_CP011073.1_prot_WP_005788914.1_2597	YVDQPDASGNYDGK	76.58	2	1527.65
lcl|NZ_CP011073.1_prot_WP_005788914.1_2597	YVDQPDASGNYDGK	80.14	2	1527.65
lcl|NZ_CP011073.1_prot_WP_005788914.1_2597	YVDQPDASGNYDGK	83.53	2	1527.65
lcl|NZ_CP011073.1_prot_WP_005788914.1_2597	GSYGLVGNDQIGSDR	31.31	2	1536.72
lcl|NZ_CP011073.1_prot_WP_005788914.1_2597	GSYGLVGNDQIGSDR	55.74	2	1536.72
lcl|NZ_CP011073.1_prot_WP_005788914.1_2597	VKNTGFDLALDYGK	28.41	2	1539.8
lcl|NZ_CP011073.1_prot_WP_005788914.1_2597	VKNTGFDLALDYGK	16.38	3	1539.8
lcl|NZ_CP011073.1_prot_WP_005788914.1_2597	LQGYNSYQLSDYK	66.9	2	1577.74
lcl|NZ_CP011073.1_prot_WP_005788914.1_2597	LQGYNSYQLSDYK	85.44	2	1577.74
lcl|NZ_CP011073.1_prot_WP_005788914.1_2597	FQNNELTWEVGNK	44.58	2	1577.76
lcl|NZ_CP011073.1_prot_WP_005788914.1_2597	FQNNELTWEVGNK	78.44	2	1577.76
lcl|NZ_CP011073.1_prot_WP_005788914.1_2597	FQNNELTWEVGNK	72.99	2	1577.76
lcl|NZ_CP011073.1_prot_WP_005788914.1_2597	YAFQNNVDFHLSK	13.31	3	1581.77
lcl|NZ_CP011073.1_prot_WP_005788914.1_2597	YAFQNNVDFHLSK	20.97	3	1581.77
lcl|NZ_CP011073.1_prot_WP_005788914.1_2597	ALVSFKNWSYNQK	25.76	2	1583.81
lcl|NZ_CP011073.1_prot_WP_005788914.1_2597	FWKPIKPVISNFK	23.65	3	1602.94
lcl|NZ_CP011073.1_prot_WP_005788914.1_2597	FWKPIKPVISNFK	28.29	3	1602.94
lcl|NZ_CP011073.1_prot_WP_005788914.1_2597	NEIQISYIGYVTKK	26.86	2	1654.89
lcl|NZ_CP011073.1_prot_WP_005788914.1_2597	NEIQISYIGYVTKK	45.16	2	1654.9
lcl|NZ_CP011073.1_prot_WP_005788914.1_2597	NEIQISYIGYVTKK	56.92	2	1654.9
lcl|NZ_CP011073.1_prot_WP_005788914.1_2597	YDEAAGLRPALSQVGK	79.85	2	1673.88
lcl|NZ_CP011073.1_prot_WP_005788914.1_2597	YDEAAGLRPALSQVGK	67.4	2	1673.88
lcl|NZ_CP011073.1_prot_WP_005788914.1_2597	YDEAAGLRPALSQVGK	79.82	2	1673.88
lcl|NZ_CP011073.1_prot_WP_005788914.1_2597	YDEAAGLRPALSQVGK	93.36	2	1673.88
lcl|NZ_CP011073.1_prot_WP_005788914.1_2597	IYVNGSNLLTFSPFK	112.08	2	1698.91
lcl|NZ_CP011073.1_prot_WP_005788914.1_2597	IYVNGSNLLTFSPFK	88.58	2	1698.91
lcl|NZ_CP011073.1_prot_WP_005788914.1_2597	IYVNGSNLLTFSPFK	108	2	1698.91
lcl|NZ_CP011073.1_prot_WP_005788914.1_2597	IYVNGSNLLTFSPFK	67.97	2	1698.91
lcl|NZ_CP011073.1_prot_WP_005788914.1_2597	VSFMMSGFEPFGTQSK	81.38	2	1778.81
lcl|NZ_CP011073.1_prot_WP_005788914.1_2597	VSFMMSGFEPFGTQSK	97.75	2	1778.81
lcl|NZ_CP011073.1_prot_WP_005788914.1_2597	VSFMMSGFEPFGTQSK	101.35	2	1778.81
lcl|NZ_CP011073.1_prot_WP_005788914.1_2597	VSFMMSGFEPFGTQSK	122.47	2	1778.81
lcl|NZ_CP011073.1_prot_WP_005788914.1_2597	VSFMMSGFEPFGTQSK	50.22	2	1794.8	Oxidation (M)
lcl|NZ_CP011073.1_prot_WP_005788914.1_2597	VSFMMSGFEPFGTQSK	103.57	2	1794.8	Oxidation (M)
lcl|NZ_CP011073.1_prot_WP_005788914.1_2597	VSFMMSGFEPFGTQSK	99.05	2	1794.81	Oxidation (M)
lcl|NZ_CP011073.1_prot_WP_005788914.1_2597	VSFMMSGFEPFGTQSK	92.74	2	1810.79	2 Oxidation (M)
lcl|NZ_CP011073.1_prot_WP_005788914.1_2597	SSDFFSYKNNIDYMK	36.86	3	1857.83
lcl|NZ_CP011073.1_prot_WP_005788914.1_2597	SSDFFSYKNNIDYMK	69.5	2	1857.84
lcl|NZ_CP011073.1_prot_WP_005788914.1_2597	ADLNSLDPEVIESFSVLK	39.55	3	1975.02
lcl|NZ_CP011073.1_prot_WP_005788914.1_2597	ADLNSLDPEVIESFSVLK	24.53	2	1975.03
lcl|NZ_CP011073.1_prot_WP_005788914.1_2597	ADLNSLDPEVIESFSVLK	68.86	2	1975.03
lcl|NZ_CP011073.1_prot_WP_005788914.1_2597	ADLNSLDPEVIESFSVLK	39.52	2	1975.03
lcl|NZ_CP011073.1_prot_WP_005788914.1_2597	LWDPEMGGGAGMKYPTQR	32.55	3	1992.93
lcl|NZ_CP011073.1_prot_WP_005788914.1_2597	LWDPEMGGGAGMKYPTQR	26.21	2	2008.93	Oxidation (M)
lcl|NZ_CP011073.1_prot_WP_005788914.1_2597	LWDPEMGGGAGMKYPTQR	17.01	3	2024.91	2 Oxidation (M)
lcl|NZ_CP011073.1_prot_WP_005788914.1_2597	LWDPEMGGGAGMKYPTQR	78.34	3	2024.91	2 Oxidation (M)
lcl|NZ_CP011073.1_prot_WP_005788914.1_2597	WISDDHWSKDNQNPNAR	21.28	4	2081.94
lcl|NZ_CP011073.1_prot_WP_005788914.1_2597	LTQYNNNNNTASSSYWLR	99.38	2	2145
lcl|NZ_CP011073.1_prot_WP_005788914.1_2597	LTQYNNNNNTASSSYWLR	114.21	2	2145
lcl|NZ_CP011073.1_prot_WP_005788914.1_2597	LTQYNNNNNTASSSYWLR	132.27	2	2145
lcl|NZ_CP011073.1_prot_WP_005788914.1_2597	LTQYNNNNNTASSSYWLR	142.83	2	2145
lcl|NZ_CP011073.1_prot_WP_005788914.1_2597	LTQYNNNNNTASSSYWLR	148.04	2	2145
lcl|NZ_CP011073.1_prot_WP_005788914.1_2597	LTQYNNNNNTASSSYWLR	14.55	3	2145
lcl|NZ_CP011073.1_prot_WP_005788914.1_2597	LYNEAVTNQGTGAVLYSDEK	88.64	2	2171.05
lcl|NZ_CP011073.1_prot_WP_005788914.1_2597	LYNEAVTNQGTGAVLYSDEK	132.11	2	2171.05
lcl|NZ_CP011073.1_prot_WP_005788914.1_2597	LYNEAVTNQGTGAVLYSDEK	183.39	2	2171.05
lcl|NZ_CP011073.1_prot_WP_005788914.1_2597	GVATMNGATSPLIILDGVEVSK	36.69	3	2171.17
lcl|NZ_CP011073.1_prot_WP_005788914.1_2597	GVATMNGATSPLIILDGVEVSK	131.55	2	2171.17
lcl|NZ_CP011073.1_prot_WP_005788914.1_2597	GVATMNGATSPLIILDGVEVSK	139.87	2	2171.17
lcl|NZ_CP011073.1_prot_WP_005788914.1_2597	GVATMNGATSPLIILDGVEVSK	157.65	2	2171.17
lcl|NZ_CP011073.1_prot_WP_005788914.1_2597	GVATMNGATSPLIILDGVEVSK	158.21	2	2171.17
lcl|NZ_CP011073.1_prot_WP_005788914.1_2597	GVATMNGATSPLIILDGVEVSK	44.55	3	2187.16	Oxidation (M)
lcl|NZ_CP011073.1_prot_WP_005788914.1_2597	GVATMNGATSPLIILDGVEVSK	136.91	2	2187.16	Oxidation (M)
lcl|NZ_CP011073.1_prot_WP_005788914.1_2597	GVATMNGATSPLIILDGVEVSK	134.36	2	2187.16	Oxidation (M)
lcl|NZ_CP011073.1_prot_WP_005788914.1_2597	GVATMNGATSPLIILDGVEVSK	107.09	2	2187.16	Oxidation (M)
lcl|NZ_CP011073.1_prot_WP_005788914.1_2597	YVDQPDASGNYDGKITSDDR	111.39	3	2214.98
lcl|NZ_CP011073.1_prot_WP_005788914.1_2597	SSQYTFFYNANDLKNTTLK	59.53	3	2254.09
lcl|NZ_CP011073.1_prot_WP_005788914.1_2597	SSQYTFFYNANDLKNTTLK	14.51	2	2254.1
lcl|NZ_CP011073.1_prot_WP_005788914.1_2597	SSQYTFFYNANDLKNTTLK	28.16	3	2254.11
lcl|NZ_CP011073.1_prot_WP_005788914.1_2597	ITYFMNVNMNHETGMLKDR	54.92	4	2313.08
lcl|NZ_CP011073.1_prot_WP_005788914.1_2597	ITYFMNVNMNHETGMLKDR	51.64	4	2313.08
lcl|NZ_CP011073.1_prot_WP_005788914.1_2597	ITYFMNVNMNHETGMLKDR	24.2	3	2313.09
lcl|NZ_CP011073.1_prot_WP_005788914.1_2597	ITYFMNVNMNHETGMLKDR	44.12	3	2329.06	Oxidation (M)
lcl|NZ_CP011073.1_prot_WP_005788914.1_2597	ITYFMNVNMNHETGMLKDR	19.29	4	2329.07	Oxidation (M)
lcl|NZ_CP011073.1_prot_WP_005788914.1_2597	ITYFMNVNMNHETGMLKDR	23.59	4	2345.07	2 Oxidation (M)
lcl|NZ_CP011073.1_prot_WP_005788914.1_2597	ITYFMNVNMNHETGMLKDR	59.37	4	2345.08	2 Oxidation (M)
lcl|NZ_CP011073.1_prot_WP_005788914.1_2597	LEGYVNTPTKKPEIVDGPTYMR	69.52	4	2507.28
lcl|NZ_CP011073.1_prot_WP_005788914.1_2597	LEGYVNTPTKKPEIVDGPTYMR	73.01	4	2507.28
lcl|NZ_CP011073.1_prot_WP_005788914.1_2597	LEGYVNTPTKKPEIVDGPTYMR	115.65	4	2507.28
lcl|NZ_CP011073.1_prot_WP_005788914.1_2597	LEGYVNTPTKKPEIVDGPTYMR	72.17	3	2507.28
lcl|NZ_CP011073.1_prot_WP_005788914.1_2597	LEGYVNTPTKKPEIVDGPTYMR	42.41	3	2523.28	Oxidation (M)
lcl|NZ_CP011073.1_prot_WP_005788914.1_2597	LSYDYDHRYMLEVNAGYNGSESFAK	16.54	4	2928.32
lcl|NZ_CP011073.1_prot_WP_005788914.1_2597	ETITGSIQSVRPSDLLVPSANLSSSFAGR	20.61	4	2988.57
lcl|NZ_CP011073.1_prot_WP_005788914.1_2597	ETITGSIQSVRPSDLLVPSANLSSSFAGR	30.72	4	2988.57
lcl|NZ_CP011073.1_prot_WP_005788914.1_2597	ETITGSIQSVRPSDLLVPSANLSSSFAGR	68.73	3	2988.57
lcl|NZ_CP011073.1_prot_WP_005788914.1_2597	ETITGSIQSVRPSDLLVPSANLSSSFAGR	72.5	3	2988.57
lcl|NZ_CP011073.1_prot_WP_005788914.1_2597	ETITGSIQSVRPSDLLVPSANLSSSFAGR	80.47	3	2988.57
lcl|NZ_CP011073.1_prot_WP_005788914.1_2597	KETITGSIQSVRPSDLLVPSANLSSSFAGR	74.5	4	3116.67
lcl|NZ_CP011073.1_prot_WP_005788914.1_2597	SFGSHNVSGMLLYNQDDYNTNVNSSLIASLPK	30.25	4	3484.68
lcl|NZ_CP011073.1_prot_WP_005788914.1_2597	SFGSHNVSGMLLYNQDDYNTNVNSSLIASLPK	66.52	4	3484.68
lcl|NZ_CP011073.1_prot_WP_005788914.1_2597	SFGSHNVSGMLLYNQDDYNTNVNSSLIASLPK	40.07	3	3484.69
lcl|NZ_CP011073.1_prot_WP_005788914.1_2597	SFGSHNVSGMLLYNQDDYNTNVNSSLIASLPK	128.07	3	3484.69
lcl|NZ_CP011073.1_prot_WP_005788914.1_2597	SFGSHNVSGMLLYNQDDYNTNVNSSLIASLPK	144.69	3	3484.69
lcl|NZ_CP011073.1_prot_WP_005788914.1_2597	SFGSHNVSGMLLYNQDDYNTNVNSSLIASLPK	121.1	3	3500.68	Oxidation (M)
lcl|NZ_CP011073.1_prot_WP_005786949.1_1593	EITLSYR	22.74	2	880.468
lcl|NZ_CP011073.1_prot_WP_005786949.1_1593	YEYYTSR	20.44	2	980.427
lcl|NZ_CP011073.1_prot_WP_005786949.1_1593	MDVSGMSYK	45.81	2	1016.43
lcl|NZ_CP011073.1_prot_WP_005786949.1_1593	MDVSGMSYK	44.4	2	1016.43
lcl|NZ_CP011073.1_prot_WP_005786949.1_1593	MDVSGMSYK	16.13	2	1016.44
lcl|NZ_CP011073.1_prot_WP_005786949.1_1593	GAAATALYGSR	51.74	2	1036.53
lcl|NZ_CP011073.1_prot_WP_005786949.1_1593	GAAATALYGSR	58.14	2	1036.53
lcl|NZ_CP011073.1_prot_WP_005786949.1_1593	GAAATALYGSR	31.17	2	1036.53
lcl|NZ_CP011073.1_prot_WP_005786949.1_1593	GAAATALYGSR	14.98	2	1036.53
lcl|NZ_CP011073.1_prot_WP_005786949.1_1593	ALGYAVTEVK	29.19	2	1049.58
lcl|NZ_CP011073.1_prot_WP_005786949.1_1593	GLNGAVVITTK	43.63	2	1071.63
lcl|NZ_CP011073.1_prot_WP_005786949.1_1593	GLNGAVVITTK	49.07	2	1071.63
lcl|NZ_CP011073.1_prot_WP_005786949.1_1593	GLNGAVVITTK	70.17	2	1071.63
lcl|NZ_CP011073.1_prot_WP_005786949.1_1593	GLNGAVVITTK	78.64	2	1071.63
lcl|NZ_CP011073.1_prot_WP_005786949.1_1593	GLNGAVVITTK	20.6	2	1071.63
lcl|NZ_CP011073.1_prot_WP_005786949.1_1593	QSDGGMFGATK	23.84	2	1097.48
lcl|NZ_CP011073.1_prot_WP_005786949.1_1593	NQVYLDVTGR	38.62	2	1163.6
lcl|NZ_CP011073.1_prot_WP_005786949.1_1593	NQVYLDVTGR	16	2	1163.6
lcl|NZ_CP011073.1_prot_WP_005786949.1_1593	NQVYLDVTGR	27.76	2	1163.6
lcl|NZ_CP011073.1_prot_WP_005786949.1_1593	NQVYLDVTGR	35.51	2	1163.6
lcl|NZ_CP011073.1_prot_WP_005786949.1_1593	NAWEVGLDLR	27.21	2	1171.61
lcl|NZ_CP011073.1_prot_WP_005786949.1_1593	NAWEVGLDLR	44.31	2	1171.61
lcl|NZ_CP011073.1_prot_WP_005786949.1_1593	NAWEVGLDLR	42.88	2	1171.61
lcl|NZ_CP011073.1_prot_WP_005786949.1_1593	LNFDFTYYK	51.1	2	1209.58
lcl|NZ_CP011073.1_prot_WP_005786949.1_1593	TSYYTSLSYK	50.74	2	1211.58
lcl|NZ_CP011073.1_prot_WP_005786949.1_1593	NGTFATLVDGTK	47.68	2	1222.62
lcl|NZ_CP011073.1_prot_WP_005786949.1_1593	NGTFATLVDGTK	28.69	2	1222.62
lcl|NZ_CP011073.1_prot_WP_005786949.1_1593	NGTFATLVDGTK	70.57	2	1222.62
lcl|NZ_CP011073.1_prot_WP_005786949.1_1593	NGTFATLVDGTK	72.08	2	1222.62
lcl|NZ_CP011073.1_prot_WP_005786949.1_1593	NGTFATLVDGTK	82.07	2	1222.62
lcl|NZ_CP011073.1_prot_WP_005786949.1_1593	NGTFATLVDGTK	84.45	2	1222.62
lcl|NZ_CP011073.1_prot_WP_005786949.1_1593	EITLSYRFPK	35.61	2	1252.68
lcl|NZ_CP011073.1_prot_WP_005786949.1_1593	NLSLHIATDMR	29.96	3	1269.66
lcl|NZ_CP011073.1_prot_WP_005786949.1_1593	GIEIAVNATPYK	32.56	2	1274.68
lcl|NZ_CP011073.1_prot_WP_005786949.1_1593	GIEIAVNATPYK	73.23	2	1274.69
lcl|NZ_CP011073.1_prot_WP_005786949.1_1593	GIEIAVNATPYK	50.4	2	1274.69
lcl|NZ_CP011073.1_prot_WP_005786949.1_1593	GIEIAVNATPYK	72.79	2	1274.69
lcl|NZ_CP011073.1_prot_WP_005786949.1_1593	GIEIAVNATPYK	89.2	2	1274.69
lcl|NZ_CP011073.1_prot_WP_005786949.1_1593	GIEIAVNATPYK	91.77	2	1274.69
lcl|NZ_CP011073.1_prot_WP_005786949.1_1593	GIEIAVNATPYK	89.36	2	1274.69
lcl|NZ_CP011073.1_prot_WP_005786949.1_1593	GIEIAVNATPYK	82.1	2	1274.69
lcl|NZ_CP011073.1_prot_WP_005786949.1_1593	NLSLHIATDMR	26.91	3	1285.65	Oxidation (M)
lcl|NZ_CP011073.1_prot_WP_005786949.1_1593	KNAWEVGLDLR	16.95	3	1299.7
lcl|NZ_CP011073.1_prot_WP_005786949.1_1593	KNAWEVGLDLR	21.18	3	1299.7
lcl|NZ_CP011073.1_prot_WP_005786949.1_1593	TLIGAGSYGWGPK	62.46	2	1305.68
lcl|NZ_CP011073.1_prot_WP_005786949.1_1593	TLIGAGSYGWGPK	67.2	2	1305.68
lcl|NZ_CP011073.1_prot_WP_005786949.1_1593	TLIGAGSYGWGPK	80.21	2	1305.68
lcl|NZ_CP011073.1_prot_WP_005786949.1_1593	TLIGAGSYGWGPK	74.33	2	1305.68
lcl|NZ_CP011073.1_prot_WP_005786949.1_1593	TLIGAGSYGWGPK	27.4	2	1305.68
lcl|NZ_CP011073.1_prot_WP_005786949.1_1593	TLIGAGSYGWGPK	48.85	2	1305.68
lcl|NZ_CP011073.1_prot_WP_005786949.1_1593	FGAQGLGLSFSAR	82.58	2	1309.68
lcl|NZ_CP011073.1_prot_WP_005786949.1_1593	FGAQGLGLSFSAR	98.83	2	1309.68
lcl|NZ_CP011073.1_prot_WP_005786949.1_1593	FGAQGLGLSFSAR	100.92	2	1309.68
lcl|NZ_CP011073.1_prot_WP_005786949.1_1593	FGAQGLGLSFSAR	106.62	2	1309.68
lcl|NZ_CP011073.1_prot_WP_005786949.1_1593	FGAQGLGLSFSAR	87.42	2	1309.68
lcl|NZ_CP011073.1_prot_WP_005786949.1_1593	FGAQGLGLSFSAR	99.3	2	1309.68
lcl|NZ_CP011073.1_prot_WP_005786949.1_1593	QIQDFSVGGFAR	35.79	2	1323.65
lcl|NZ_CP011073.1_prot_WP_005786949.1_1593	QIQDFSVGGFAR	49.75	2	1323.66
lcl|NZ_CP011073.1_prot_WP_005786949.1_1593	QIQDFSVGGFAR	55.96	2	1323.66
lcl|NZ_CP011073.1_prot_WP_005786949.1_1593	QIQDFSVGGFAR	44.1	2	1323.66
lcl|NZ_CP011073.1_prot_WP_005786949.1_1593	TSYYTSLSYKK	63.03	2	1339.67
lcl|NZ_CP011073.1_prot_WP_005786949.1_1593	AANTISPVAALQGK	64.28	2	1339.75
lcl|NZ_CP011073.1_prot_WP_005786949.1_1593	AANTISPVAALQGK	57.07	2	1339.75
lcl|NZ_CP011073.1_prot_WP_005786949.1_1593	AANTISPVAALQGK	58.35	2	1339.75
lcl|NZ_CP011073.1_prot_WP_005786949.1_1593	ADANMNYYYTK	32.38	2	1352.58
lcl|NZ_CP011073.1_prot_WP_005786949.1_1593	EQATFGGTFTVNK	61.07	2	1398.68
lcl|NZ_CP011073.1_prot_WP_005786949.1_1593	EQATFGGTFTVNK	69.43	2	1398.68
lcl|NZ_CP011073.1_prot_WP_005786949.1_1593	EQATFGGTFTVNK	63.09	2	1398.68
lcl|NZ_CP011073.1_prot_WP_005786949.1_1593	EQATFGGTFTVNK	34.65	2	1398.69
lcl|NZ_CP011073.1_prot_WP_005786949.1_1593	EQATFGGTFTVNK	20.63	2	1398.69
lcl|NZ_CP011073.1_prot_WP_005786949.1_1593	EQATFGGTFTVNK	32.6	2	1398.69
lcl|NZ_CP011073.1_prot_WP_005786949.1_1593	EQATFGGTFTVNK	74.7	2	1398.69
lcl|NZ_CP011073.1_prot_WP_005786949.1_1593	DGTGEPIIGGSVLVK	33.25	2	1440.79
lcl|NZ_CP011073.1_prot_WP_005786949.1_1593	DGTGEPIIGGSVLVK	57.68	2	1440.79
lcl|NZ_CP011073.1_prot_WP_005786949.1_1593	DGTGEPIIGGSVLVK	55.87	2	1440.79
lcl|NZ_CP011073.1_prot_WP_005786949.1_1593	DGTGEPIIGGSVLVK	69.15	2	1440.79
lcl|NZ_CP011073.1_prot_WP_005786949.1_1593	DGTGEPIIGGSVLVK	27.25	2	1440.79
lcl|NZ_CP011073.1_prot_WP_005786949.1_1593	DGTGEPIIGGSVLVK	22.63	2	1440.79
lcl|NZ_CP011073.1_prot_WP_005786949.1_1593	LEPTHAGTYHVNR	62.8	3	1493.74
lcl|NZ_CP011073.1_prot_WP_005786949.1_1593	GETLLEWDDSWR	56.1	2	1505.69
lcl|NZ_CP011073.1_prot_WP_005786949.1_1593	GETLLEWDDSWR	60.48	2	1505.69
lcl|NZ_CP011073.1_prot_WP_005786949.1_1593	GISYGDGVIPDGVFK	17.09	3	1522.77
lcl|NZ_CP011073.1_prot_WP_005786949.1_1593	GISYGDGVIPDGVFK	34.37	2	1522.77
lcl|NZ_CP011073.1_prot_WP_005786949.1_1593	GISYGDGVIPDGVFK	65.73	2	1522.78
lcl|NZ_CP011073.1_prot_WP_005786949.1_1593	GISYGDGVIPDGVFK	70.23	2	1522.78
lcl|NZ_CP011073.1_prot_WP_005786949.1_1593	GISYGDGVIPDGVFK	70.96	2	1522.78
lcl|NZ_CP011073.1_prot_WP_005786949.1_1593	GISYGDGVIPDGVFK	26.42	2	1522.78
lcl|NZ_CP011073.1_prot_WP_005786949.1_1593	GISYGDGVIPDGVFK	24.91	2	1522.78
lcl|NZ_CP011073.1_prot_WP_005786949.1_1593	ALGYAVTEVKGDDLK	65.87	2	1577.84
lcl|NZ_CP011073.1_prot_WP_005786949.1_1593	ALGYAVTEVKGDDLK	52.7	3	1577.84
lcl|NZ_CP011073.1_prot_WP_005786949.1_1593	ALGYAVTEVKGDDLK	48.27	3	1577.84
lcl|NZ_CP011073.1_prot_WP_005786949.1_1593	NYDGTWTNYSPHK	26.87	3	1581.69
lcl|NZ_CP011073.1_prot_WP_005786949.1_1593	NLNPDDFETVSVLK	31.42	2	1589.8
lcl|NZ_CP011073.1_prot_WP_005786949.1_1593	NLNPDDFETVSVLK	19.36	2	1589.8
lcl|NZ_CP011073.1_prot_WP_005786949.1_1593	NLNPDDFETVSVLK	35.19	2	1589.8
lcl|NZ_CP011073.1_prot_WP_005786949.1_1593	NLNPDDFETVSVLK	55.51	2	1589.8
lcl|NZ_CP011073.1_prot_WP_005786949.1_1593	NLNPDDFETVSVLK	67.97	2	1589.8
lcl|NZ_CP011073.1_prot_WP_005786949.1_1593	NLNPDDFETVSVLK	60.96	2	1589.8
lcl|NZ_CP011073.1_prot_WP_005786949.1_1593	NLNPDDFETVSVLK	20.21	3	1589.81
lcl|NZ_CP011073.1_prot_WP_005786949.1_1593	FKADANMNYYYTK	90.8	2	1627.74
lcl|NZ_CP011073.1_prot_WP_005786949.1_1593	FKADANMNYYYTK	66.31	2	1643.74	Oxidation (M)
lcl|NZ_CP011073.1_prot_WP_005786949.1_1593	VGGDYGLLMSDILPAK	28.59	3	1647.86
lcl|NZ_CP011073.1_prot_WP_005786949.1_1593	VGGDYGLLMSDILPAK	84.44	2	1647.86
lcl|NZ_CP011073.1_prot_WP_005786949.1_1593	VGGDYGLLMSDILPAK	115.17	2	1647.86
lcl|NZ_CP011073.1_prot_WP_005786949.1_1593	VGGDYGLLMSDILPAK	36.4	2	1647.87
lcl|NZ_CP011073.1_prot_WP_005786949.1_1593	YLGEHGGLASTSYGDK	79.26	2	1653.77
lcl|NZ_CP011073.1_prot_WP_005786949.1_1593	VGGDYGLLMSDILPAK	102.52	2	1663.85	Oxidation (M)
lcl|NZ_CP011073.1_prot_WP_005786949.1_1593	VGGDYGLLMSDILPAK	75.04	2	1663.85	Oxidation (M)
lcl|NZ_CP011073.1_prot_WP_005786949.1_1593	EMYDGNIYVNTLDK	51.61	2	1673.77
lcl|NZ_CP011073.1_prot_WP_005786949.1_1593	EMYDGNIYVNTLDK	84.57	2	1673.77
lcl|NZ_CP011073.1_prot_WP_005786949.1_1593	EMYDGNIYVNTLDK	64.48	2	1673.77
lcl|NZ_CP011073.1_prot_WP_005786949.1_1593	EMYDGNIYVNTLDK	80.66	2	1673.77
lcl|NZ_CP011073.1_prot_WP_005786949.1_1593	EMYDGNIYVNTLDK	17.17	3	1673.78
lcl|NZ_CP011073.1_prot_WP_005786949.1_1593	GGNDKTSYYTSLSYK	47.77	2	1682.78
lcl|NZ_CP011073.1_prot_WP_005786949.1_1593	EMYDGNIYVNTLDK	85.57	2	1689.76	Oxidation (M)
lcl|NZ_CP011073.1_prot_WP_005786949.1_1593	LNFDFTYYKENTR	49.68	3	1709.82
lcl|NZ_CP011073.1_prot_WP_005786949.1_1593	LNFDFTYYKENTR	31.01	3	1709.82
lcl|NZ_CP011073.1_prot_WP_005786949.1_1593	FEEKQLGSGYANEGGK	34.6	3	1712.81
lcl|NZ_CP011073.1_prot_WP_005786949.1_1593	DTDNNGSVWDPFQFK	17.46	2	1768.78
lcl|NZ_CP011073.1_prot_WP_005786949.1_1593	DTDNNGSVWDPFQFK	69.34	2	1768.78
lcl|NZ_CP011073.1_prot_WP_005786949.1_1593	NKDWQWDVAMTYTK	25.06	2	1784.83
lcl|NZ_CP011073.1_prot_WP_005786949.1_1593	NKDWQWDVAMTYTK	54.01	2	1784.83
lcl|NZ_CP011073.1_prot_WP_005786949.1_1593	NKDWQWDVAMTYTK	18.24	2	1800.82	Oxidation (M)
lcl|NZ_CP011073.1_prot_WP_005786949.1_1593	NKDWQWDVAMTYTK	22.27	2	1800.83	Oxidation (M)
lcl|NZ_CP011073.1_prot_WP_005786949.1_1593	DLFFMIDKYDYSQK	65.47	2	1811.86
lcl|NZ_CP011073.1_prot_WP_005786949.1_1593	DLFFMIDKYDYSQK	33.46	2	1811.86
lcl|NZ_CP011073.1_prot_WP_005786949.1_1593	DLFFMIDKYDYSQK	76.72	2	1827.85	Oxidation (M)
lcl|NZ_CP011073.1_prot_WP_005786949.1_1593	GFGVSVSQTFGIDHAYR	34.63	2	1839.89
lcl|NZ_CP011073.1_prot_WP_005786949.1_1593	GFGVSVSQTFGIDHAYR	59.79	2	1839.9
lcl|NZ_CP011073.1_prot_WP_005786949.1_1593	GFGVSVSQTFGIDHAYR	64.48	3	1839.9
lcl|NZ_CP011073.1_prot_WP_005786949.1_1593	GFGVSVSQTFGIDHAYR	80.63	3	1839.9
lcl|NZ_CP011073.1_prot_WP_005786949.1_1593	GFGVSVSQTFGIDHAYR	89.73	3	1839.9
lcl|NZ_CP011073.1_prot_WP_005786949.1_1593	GFGVSVSQTFGIDHAYR	79.88	3	1839.9
lcl|NZ_CP011073.1_prot_WP_005786949.1_1593	GFGVSVSQTFGIDHAYR	96.21	3	1839.9
lcl|NZ_CP011073.1_prot_WP_005786949.1_1593	GFGVSVSQTFGIDHAYR	47.85	2	1839.9
lcl|NZ_CP011073.1_prot_WP_005786949.1_1593	NEKGETLLEWDDSWR	71.55	2	1876.87
lcl|NZ_CP011073.1_prot_WP_005786949.1_1593	NEKGETLLEWDDSWR	67.01	2	1876.87
lcl|NZ_CP011073.1_prot_WP_005786949.1_1593	TPDIQTEYGVGLMPGWK	13.98	2	1890.93
lcl|NZ_CP011073.1_prot_WP_005786949.1_1593	TPDIQTEYGVGLMPGWK	72.93	2	1890.93
lcl|NZ_CP011073.1_prot_WP_005786949.1_1593	TPDIQTEYGVGLMPGWK	96.28	2	1890.93
lcl|NZ_CP011073.1_prot_WP_005786949.1_1593	TPDIQTEYGVGLMPGWK	139.33	2	1890.93
lcl|NZ_CP011073.1_prot_WP_005786949.1_1593	TPDIQTEYGVGLMPGWK	50.75	2	1906.92	Oxidation (M)
lcl|NZ_CP011073.1_prot_WP_005786949.1_1593	TPDIQTEYGVGLMPGWK	87.72	2	1906.92	Oxidation (M)
lcl|NZ_CP011073.1_prot_WP_005786949.1_1593	VGGDYGLLMSDILPAKNEK	79.06	3	2019.05
lcl|NZ_CP011073.1_prot_WP_005786949.1_1593	VGGDYGLLMSDILPAKNEK	84.02	3	2019.05
lcl|NZ_CP011073.1_prot_WP_005786949.1_1593	ISDRVEVSAAMSFTNSNPK	22.72	3	2051.98
lcl|NZ_CP011073.1_prot_WP_005786949.1_1593	ISDRVEVSAAMSFTNSNPK	18.48	3	2052
lcl|NZ_CP011073.1_prot_WP_005786949.1_1593	ISDRVEVSAAMSFTNSNPK	27.87	3	2052.01
lcl|NZ_CP011073.1_prot_WP_005786949.1_1593	VYTDGGMVVPGQWFVDNSK	103.76	2	2098
lcl|NZ_CP011073.1_prot_WP_005786949.1_1593	VYTDGGMVVPGQWFVDNSK	107.11	2	2098
lcl|NZ_CP011073.1_prot_WP_005786949.1_1593	VYTDGGMVVPGQWFVDNSK	46.13	2	2113.99	Oxidation (M)
lcl|NZ_CP011073.1_prot_WP_005786949.1_1593	VYTDGGMVVPGQWFVDNSK	89.06	2	2113.99	Oxidation (M)
lcl|NZ_CP011073.1_prot_WP_005786949.1_1593	FGGLVASYSNLYGTQAGWIK	22.86	3	2131.08
lcl|NZ_CP011073.1_prot_WP_005786949.1_1593	FGGLVASYSNLYGTQAGWIK	32.53	2	2131.08
lcl|NZ_CP011073.1_prot_WP_005786949.1_1593	FGGLVASYSNLYGTQAGWIK	154.47	2	2131.09
lcl|NZ_CP011073.1_prot_WP_005786949.1_1593	FGGLVASYSNLYGTQAGWIK	129.55	2	2131.09
lcl|NZ_CP011073.1_prot_WP_005786949.1_1593	FGGLVASYSNLYGTQAGWIK	86.96	2	2131.09
lcl|NZ_CP011073.1_prot_WP_005786949.1_1593	FGGLVASYSNLYGTQAGWIK	58.97	2	2131.09
lcl|NZ_CP011073.1_prot_WP_005786949.1_1593	NLGYLYNSLPNHLNPESVR	62.37	3	2199.12
lcl|NZ_CP011073.1_prot_WP_005786949.1_1593	NLGYLYNSLPNHLNPESVR	59.23	3	2199.12
lcl|NZ_CP011073.1_prot_WP_005786949.1_1593	NLGYLYNSLPNHLNPESVR	88.24	3	2199.12
lcl|NZ_CP011073.1_prot_WP_005786949.1_1593	NLGYLYNSLPNHLNPESVR	86.39	3	2199.12
lcl|NZ_CP011073.1_prot_WP_005786949.1_1593	NLGYLYNSLPNHLNPESVR	96.51	3	2199.12
lcl|NZ_CP011073.1_prot_WP_005786949.1_1593	NLGYLYNSLPNHLNPESVR	95.03	2	2199.12
lcl|NZ_CP011073.1_prot_WP_005786949.1_1593	WRDPEHGGLSWTSQYGDSK	48.2	4	2205
lcl|NZ_CP011073.1_prot_WP_005786949.1_1593	WRDPEHGGLSWTSQYGDSK	15.06	3	2205.01
lcl|NZ_CP011073.1_prot_WP_005786949.1_1593	QLVAEGKLEPTHAGTYHVNR	91.29	4	2219.15
lcl|NZ_CP011073.1_prot_WP_005786949.1_1593	FVNPNGTIMTPMLDVNYFR	106.27	2	2228.1
lcl|NZ_CP011073.1_prot_WP_005786949.1_1593	FVNPNGTIMTPMLDVNYFR	67.85	3	2244.09	Oxidation (M)
lcl|NZ_CP011073.1_prot_WP_005786949.1_1593	FVNPNGTIMTPMLDVNYFR	73.18	2	2244.09	Oxidation (M)
lcl|NZ_CP011073.1_prot_WP_005786949.1_1593	FVNPNGTIMTPMLDVNYFR	72.29	2	2244.09	Oxidation (M)
lcl|NZ_CP011073.1_prot_WP_005786949.1_1593	FVNPNGTIMTPMLDVNYFR	106.84	2	2244.09	Oxidation (M)
lcl|NZ_CP011073.1_prot_WP_005786949.1_1593	NGTFATLVDGTKMDVSGMSYK	17.85	2	2253.05	2 Oxidation (M)
lcl|NZ_CP011073.1_prot_WP_005786949.1_1593	FVNPNGTIMTPMLDVNYFR	25.27	3	2260.07	2 Oxidation (M)
lcl|NZ_CP011073.1_prot_WP_005786949.1_1593	FVNPNGTIMTPMLDVNYFR	45.24	3	2260.07	2 Oxidation (M)
lcl|NZ_CP011073.1_prot_WP_005786949.1_1593	FVNPNGTIMTPMLDVNYFR	94.48	2	2260.08	2 Oxidation (M)
lcl|NZ_CP011073.1_prot_WP_005786949.1_1593	FVNPNGTIMTPMLDVNYFR	82.85	2	2260.08	2 Oxidation (M)
lcl|NZ_CP011073.1_prot_WP_005786949.1_1593	NNMLDLYQLGLNSNTNVAIR	98.69	3	2262.16
lcl|NZ_CP011073.1_prot_WP_005786949.1_1593	NNMLDLYQLGLNSNTNVAIR	72.96	3	2262.16
lcl|NZ_CP011073.1_prot_WP_005786949.1_1593	NNMLDLYQLGLNSNTNVAIR	83.21	3	2262.16
lcl|NZ_CP011073.1_prot_WP_005786949.1_1593	NNMLDLYQLGLNSNTNVAIR	51.11	3	2278.16	Oxidation (M)
lcl|NZ_CP011073.1_prot_WP_005786949.1_1593	NNMLDLYQLGLNSNTNVAIR	55.13	3	2278.16	Oxidation (M)
lcl|NZ_CP011073.1_prot_WP_005786949.1_1593	ETVVRPQMEVNVQILDWLR	55.44	3	2340.24	Oxidation (M)
lcl|NZ_CP011073.1_prot_WP_005786949.1_1593	ETVVRPQMEVNVQILDWLR	61.02	3	2340.24	Oxidation (M)
lcl|NZ_CP011073.1_prot_WP_005786949.1_1593	YLGEHGGLASTSYGDKYGSVPGR	55.93	4	2370.14
lcl|NZ_CP011073.1_prot_WP_005786949.1_1593	FVNPNGTIMTPMLDVNYFRDK	18.41	3	2471.21
lcl|NZ_CP011073.1_prot_WP_005786949.1_1593	FVNPNGTIMTPMLDVNYFRDK	65.24	3	2471.21
lcl|NZ_CP011073.1_prot_WP_005786949.1_1593	FVNPNGTIMTPMLDVNYFRDK	30.06	3	2503.21	2 Oxidation (M)
lcl|NZ_CP011073.1_prot_WP_005786949.1_1593	GSWAQVGNDTDPYYVNSVYGFETK	51.82	3	2696.22
lcl|NZ_CP011073.1_prot_WP_005786949.1_1593	GSWAQVGNDTDPYYVNSVYGFETK	89.61	3	2696.22
lcl|NZ_CP011073.1_prot_WP_005786949.1_1593	DQIMSIEVPAISGVNTQLINAGNIQNK	94.37	3	2866.51
lcl|NZ_CP011073.1_prot_WP_005786949.1_1593	DQIMSIEVPAISGVNTQLINAGNIQNK	98.47	3	2882.5	Oxidation (M)
lcl|NZ_CP011073.1_prot_WP_005786949.1_1593	ENTRDQIMSIEVPAISGVNTQLINAGNIQNK	59.56	3	3366.75
lcl|NZ_CP011073.1_prot_WP_005786949.1_1593	NTIISLHENVADYIALSGYANDYDYHIGSVAK	44.19	4	3525.73
lcl|NZ_CP011073.1_prot_WP_045899350.1_2904	IETAGYYR	51.34	2	971.472
lcl|NZ_CP011073.1_prot_WP_045899350.1_2904	IETAGYYR	47.01	2	971.472
lcl|NZ_CP011073.1_prot_WP_045899350.1_2904	WTAADYGVK	29.83	2	1009.49
lcl|NZ_CP011073.1_prot_WP_045899350.1_2904	WTAADYGVK	29.86	2	1009.49
lcl|NZ_CP011073.1_prot_WP_045899350.1_2904	DTQMDYDATTR	34.26	2	1315.54
lcl|NZ_CP011073.1_prot_WP_045899350.1_2904	TVLLGETGTTSLK	18.4	2	1318.73
lcl|NZ_CP011073.1_prot_WP_045899350.1_2904	TVLLGETGTTSLK	34.16	2	1318.73
lcl|NZ_CP011073.1_prot_WP_045899350.1_2904	TVLLGETGTTSLK	30.21	2	1318.74
lcl|NZ_CP011073.1_prot_WP_045899350.1_2904	TVLLGETGTTSLK	32.8	2	1318.74
lcl|NZ_CP011073.1_prot_WP_045899350.1_2904	TVLLGETGTTSLK	16.91	2	1318.74
lcl|NZ_CP011073.1_prot_WP_045899350.1_2904	TVLLGETGTTSLK	40.85	2	1318.74
lcl|NZ_CP011073.1_prot_WP_045899350.1_2904	TVLLGETGTTSLK	46.94	2	1318.74
lcl|NZ_CP011073.1_prot_WP_045899350.1_2904	TVLLGETGTTSLK	64.53	2	1318.74
lcl|NZ_CP011073.1_prot_WP_045899350.1_2904	TVLLGETGTTSLK	77.56	2	1318.74
lcl|NZ_CP011073.1_prot_WP_045899350.1_2904	TVLLGETGTTSLK	65.31	2	1318.74
lcl|NZ_CP011073.1_prot_WP_045899350.1_2904	TVLLGETGTTSLK	88.81	2	1318.74
lcl|NZ_CP011073.1_prot_WP_045899350.1_2904	TVLLGETGTTSLK	85.31	2	1318.74
lcl|NZ_CP011073.1_prot_WP_045899350.1_2904	TVLLGETGTTSLK	78.91	2	1318.74
lcl|NZ_CP011073.1_prot_WP_045899350.1_2904	TVLLGETGTTSLK	81.5	2	1318.74
lcl|NZ_CP011073.1_prot_WP_045899350.1_2904	TVLLGETGTTSLK	62.38	2	1318.74
lcl|NZ_CP011073.1_prot_WP_045899350.1_2904	TVLLGETGTTSLK	78.9	2	1318.74
lcl|NZ_CP011073.1_prot_WP_045899350.1_2904	TVLLGETGTTSLK	44.85	2	1318.74
lcl|NZ_CP011073.1_prot_WP_045899350.1_2904	FTNGQMNTMMAK	81.14	2	1372.59
lcl|NZ_CP011073.1_prot_WP_045899350.1_2904	FTNGQMNTMMAK	56.97	2	1372.59
lcl|NZ_CP011073.1_prot_WP_045899350.1_2904	FTNGQMNTMMAK	78.63	2	1372.59
lcl|NZ_CP011073.1_prot_WP_045899350.1_2904	ATLFDPNAVDWK	16.07	2	1375.68
lcl|NZ_CP011073.1_prot_WP_045899350.1_2904	ATLFDPNAVDWK	52.65	2	1375.68
lcl|NZ_CP011073.1_prot_WP_045899350.1_2904	ATLFDPNAVDWK	61.03	2	1375.68
lcl|NZ_CP011073.1_prot_WP_045899350.1_2904	ATLFDPNAVDWK	76.32	2	1375.68
lcl|NZ_CP011073.1_prot_WP_045899350.1_2904	ATLFDPNAVDWK	65	2	1375.68
lcl|NZ_CP011073.1_prot_WP_045899350.1_2904	FTNGQMNTMMAK	34.18	2	1388.59	Oxidation (M)
lcl|NZ_CP011073.1_prot_WP_045899350.1_2904	FTNGQMNTMMAK	71.95	2	1388.59	Oxidation (M)
lcl|NZ_CP011073.1_prot_WP_045899350.1_2904	FTNGQMNTMMAK	44	2	1388.59	Oxidation (M)
lcl|NZ_CP011073.1_prot_WP_045899350.1_2904	VTAGAYTIVLNPDAK	22.14	2	1531.83
lcl|NZ_CP011073.1_prot_WP_045899350.1_2904	VTAGAYTIVLNPDAK	101.5	2	1531.83
lcl|NZ_CP011073.1_prot_WP_045899350.1_2904	VTAGAYTIVLNPDAK	82.34	2	1531.83
lcl|NZ_CP011073.1_prot_WP_045899350.1_2904	VTAGAYTIVLNPDAK	106.21	2	1531.83
lcl|NZ_CP011073.1_prot_WP_045899350.1_2904	VTAGAYTIVLNPDAK	50.64	2	1531.83
lcl|NZ_CP011073.1_prot_WP_045899350.1_2904	VTAGAYTIVLNPDAK	22.05	2	1531.83
lcl|NZ_CP011073.1_prot_WP_045899350.1_2904	ASPYVITMNLTNAGK	25.49	2	1578.81
lcl|NZ_CP011073.1_prot_WP_045899350.1_2904	ASPYVITMNLTNAGK	55.01	2	1578.81
lcl|NZ_CP011073.1_prot_WP_045899350.1_2904	ASPYVITMNLTNAGK	72.23	2	1578.81
lcl|NZ_CP011073.1_prot_WP_045899350.1_2904	ASPYVITMNLTNAGK	95.38	2	1578.81
lcl|NZ_CP011073.1_prot_WP_045899350.1_2904	ASPYVITMNLTNAGK	107.37	2	1578.81
lcl|NZ_CP011073.1_prot_WP_045899350.1_2904	ASPYVITMNLTNAGK	96.4	2	1578.81
lcl|NZ_CP011073.1_prot_WP_045899350.1_2904	ASPYVITMNLTNAGK	93.31	2	1578.81
lcl|NZ_CP011073.1_prot_WP_045899350.1_2904	ASPYVITMNLTNAGK	88.68	2	1578.81
lcl|NZ_CP011073.1_prot_WP_045899350.1_2904	ASPYVITMNLTNAGK	76.71	2	1578.81
lcl|NZ_CP011073.1_prot_WP_045899350.1_2904	ASPYVITMNLTNAGK	78.23	2	1578.81
lcl|NZ_CP011073.1_prot_WP_045899350.1_2904	ASPYVITMNLTNAGK	49.84	2	1594.81	Oxidation (M)
lcl|NZ_CP011073.1_prot_WP_045899350.1_2904	ASPYVITMNLTNAGK	90.42	2	1594.81	Oxidation (M)
lcl|NZ_CP011073.1_prot_WP_045899350.1_2904	ASPYVITMNLTNAGK	114.64	2	1594.81	Oxidation (M)
lcl|NZ_CP011073.1_prot_WP_045899350.1_2904	ASPYVITMNLTNAGK	124.19	2	1594.81	Oxidation (M)
lcl|NZ_CP011073.1_prot_WP_045899350.1_2904	LWTVTTSLLDKEFK	30.46	2	1679.92
lcl|NZ_CP011073.1_prot_WP_045899350.1_2904	LWTVTTSLLDKEFK	41.27	3	1679.92
lcl|NZ_CP011073.1_prot_WP_045899350.1_2904	LWTVTTSLLDKEFK	58.31	3	1679.92
lcl|NZ_CP011073.1_prot_WP_045899350.1_2904	LWTVTTSLLDKEFK	43.65	3	1679.92
lcl|NZ_CP011073.1_prot_WP_045899350.1_2904	LWTVTTSLLDKEFK	68.94	3	1679.92
lcl|NZ_CP011073.1_prot_WP_045899350.1_2904	LWTVTTSLLDKEFK	85.51	2	1679.92
lcl|NZ_CP011073.1_prot_WP_045899350.1_2904	TGWEIIGDATPGGWDK	105.3	2	1701.81
lcl|NZ_CP011073.1_prot_WP_045899350.1_2904	TGWEIIGDATPGGWDK	101.09	2	1701.81
lcl|NZ_CP011073.1_prot_WP_045899350.1_2904	AVVNYDVTLTNDANAK	95.91	2	1706.85
lcl|NZ_CP011073.1_prot_WP_045899350.1_2904	AVVNYDVTLTNDANAK	63.15	2	1706.85
lcl|NZ_CP011073.1_prot_WP_045899350.1_2904	AVVNYDVTLTNDANAK	77.62	2	1706.85
lcl|NZ_CP011073.1_prot_WP_045899350.1_2904	AVVNYDVTLTNDANAK	94.58	2	1706.85
lcl|NZ_CP011073.1_prot_WP_045899350.1_2904	AVVNYDVTLTNDANAK	95.9	2	1706.85
lcl|NZ_CP011073.1_prot_WP_045899350.1_2904	AVVNYDVTLTNDANAK	71.56	2	1706.85
lcl|NZ_CP011073.1_prot_WP_045899350.1_2904	AVVNYDVTLTNDANAK	17.99	2	1706.85
lcl|NZ_CP011073.1_prot_WP_045899350.1_2904	AVVNYDVTLTNDANAK	19.29	2	1706.85
lcl|NZ_CP011073.1_prot_WP_045899350.1_2904	AVVNYDVTLTNDANAK	90.68	2	1706.85
lcl|NZ_CP011073.1_prot_WP_045899350.1_2904	AVVNYDVTLTNDANAK	105.42	2	1706.85
lcl|NZ_CP011073.1_prot_WP_045899350.1_2904	AVVNYDVTLTNDANAK	77.29	2	1706.85
lcl|NZ_CP011073.1_prot_WP_045899350.1_2904	AVVNYDVTLTNDANAK	94.43	2	1706.85
lcl|NZ_CP011073.1_prot_WP_045899350.1_2904	AVVNYDVTLTNDANAK	100.65	2	1706.85
lcl|NZ_CP011073.1_prot_WP_045899350.1_2904	AVVNYDVTLTNDANAK	95.67	2	1706.85
lcl|NZ_CP011073.1_prot_WP_045899350.1_2904	AVVNYDVTLTNDANAK	75.62	2	1706.85
lcl|NZ_CP011073.1_prot_WP_045899350.1_2904	AVVNYDVTLTNDANAK	48.61	2	1706.85
lcl|NZ_CP011073.1_prot_WP_045899350.1_2904	AVVNYDVTLTNDANAK	17.48	2	1706.86
lcl|NZ_CP011073.1_prot_WP_045899350.1_2904	AVVNYDVTLTNDANAK	17.36	2	1706.86
lcl|NZ_CP011073.1_prot_WP_045899350.1_2904	AVVNYDVTLTNDANAK	40.63	2	1706.86
lcl|NZ_CP011073.1_prot_WP_045899350.1_2904	NIGTFVLMPSDGDNIK	85.16	2	1719.86
lcl|NZ_CP011073.1_prot_WP_045899350.1_2904	NIGTFVLMPSDGDNIK	66.73	2	1719.86
lcl|NZ_CP011073.1_prot_WP_045899350.1_2904	NIGTFVLMPSDGDNIK	18.31	3	1719.86
lcl|NZ_CP011073.1_prot_WP_045899350.1_2904	NIGTFVLMPSDGDNIK	84.56	2	1719.86
lcl|NZ_CP011073.1_prot_WP_045899350.1_2904	SNNNWDSDNYGAVSGK	86.27	2	1726.72
lcl|NZ_CP011073.1_prot_WP_045899350.1_2904	SNNNWDSDNYGAVSGK	132.1	2	1726.72
lcl|NZ_CP011073.1_prot_WP_045899350.1_2904	SNNNWDSDNYGAVSGK	89.02	2	1726.72
lcl|NZ_CP011073.1_prot_WP_045899350.1_2904	SNNNWDSDNYGAVSGK	135.92	2	1726.72
lcl|NZ_CP011073.1_prot_WP_045899350.1_2904	SNNNWDSDNYGAVSGK	132.35	2	1726.72
lcl|NZ_CP011073.1_prot_WP_045899350.1_2904	AYDMTADPASNSITFK	76.67	2	1730.79
lcl|NZ_CP011073.1_prot_WP_045899350.1_2904	AYDMTADPASNSITFK	85.35	2	1730.79
lcl|NZ_CP011073.1_prot_WP_045899350.1_2904	AYDMTADPASNSITFK	15.33	3	1730.79
lcl|NZ_CP011073.1_prot_WP_045899350.1_2904	AYDMTADPASNSITFK	62.7	3	1730.79
lcl|NZ_CP011073.1_prot_WP_045899350.1_2904	AYDMTADPASNSITFK	87.27	2	1730.79
lcl|NZ_CP011073.1_prot_WP_045899350.1_2904	AYDMTADPASNSITFK	93.03	2	1730.79
lcl|NZ_CP011073.1_prot_WP_045899350.1_2904	AYDMTADPASNSITFK	97.66	2	1730.79
lcl|NZ_CP011073.1_prot_WP_045899350.1_2904	ESELEGELVAGPNNFK	45.96	2	1731.84
lcl|NZ_CP011073.1_prot_WP_045899350.1_2904	ESELEGELVAGPNNFK	93.81	2	1731.84
lcl|NZ_CP011073.1_prot_WP_045899350.1_2904	ESELEGELVAGPNNFK	94.17	2	1731.84
lcl|NZ_CP011073.1_prot_WP_045899350.1_2904	ESELEGELVAGPNNFK	76.27	2	1731.84
lcl|NZ_CP011073.1_prot_WP_045899350.1_2904	ESELEGELVAGPNNFK	31.9	3	1731.84
lcl|NZ_CP011073.1_prot_WP_045899350.1_2904	ESELEGELVAGPNNFK	107.88	2	1731.84
lcl|NZ_CP011073.1_prot_WP_045899350.1_2904	ESELEGELVAGPNNFK	127.3	2	1731.84
lcl|NZ_CP011073.1_prot_WP_045899350.1_2904	AYDMTADPASNSITFK	101.37	2	1746.78	Oxidation (M)
lcl|NZ_CP011073.1_prot_WP_045899350.1_2904	AYDMTADPASNSITFK	93.3	2	1746.78	Oxidation (M)
lcl|NZ_CP011073.1_prot_WP_045899350.1_2904	AYDMTADPASNSITFK	96.56	2	1746.78	Oxidation (M)
lcl|NZ_CP011073.1_prot_WP_045899350.1_2904	AYDMTADPASNSITFK	124.56	2	1746.78	Oxidation (M)
lcl|NZ_CP011073.1_prot_WP_045899350.1_2904	AYDMTADPASNSITFK	114.93	2	1746.78	Oxidation (M)
lcl|NZ_CP011073.1_prot_WP_045899350.1_2904	AYDMTADPASNSITFK	18.38	3	1746.78	Oxidation (M)
lcl|NZ_CP011073.1_prot_WP_045899350.1_2904	VGAYPGQTYNFTITLTSK	17.96	2	1960
lcl|NZ_CP011073.1_prot_WP_045899350.1_2904	VGAYPGQTYNFTITLTSK	29.35	2	1960
lcl|NZ_CP011073.1_prot_WP_045899350.1_2904	VGAYPGQTYNFTITLTSK	17.51	2	1960
lcl|NZ_CP011073.1_prot_WP_045899350.1_2904	VGAYPGQTYNFTITLTSK	41.89	3	1960
lcl|NZ_CP011073.1_prot_WP_045899350.1_2904	VGAYPGQTYNFTITLTSK	35.89	3	1960
lcl|NZ_CP011073.1_prot_WP_045899350.1_2904	VGAYPGQTYNFTITLTSK	37.12	3	1960.01
lcl|NZ_CP011073.1_prot_WP_045899350.1_2904	VGAYPGQTYNFTITLTSK	69.53	3	1960.01
lcl|NZ_CP011073.1_prot_WP_045899350.1_2904	VGAYPGQTYNFTITLTSK	60.58	2	1960.01
lcl|NZ_CP011073.1_prot_WP_045899350.1_2904	VGAYPGQTYNFTITLTSK	96.5	2	1960.01
lcl|NZ_CP011073.1_prot_WP_045899350.1_2904	VGAYPGQTYNFTITLTSK	142.44	2	1960.01
lcl|NZ_CP011073.1_prot_WP_045899350.1_2904	VGAYPGQTYNFTITLTSK	143.69	2	1960.01
lcl|NZ_CP011073.1_prot_WP_045899350.1_2904	VGAYPGQTYNFTITLTSK	16.13	3	1960.01
lcl|NZ_CP011073.1_prot_WP_045899350.1_2904	NIGTFVLMPSDGDNIKIETAGYYR	44.79	3	2673.33
lcl|NZ_CP011073.1_prot_WP_045899350.1_2904	NIGTFVLMPSDGDNIKIETAGYYR	69.59	3	2673.33
lcl|NZ_CP011073.1_prot_WP_045899350.1_2904	NIGTFVLMPSDGDNIKIETAGYYR	85.68	3	2673.33
lcl|NZ_CP011073.1_prot_WP_045899350.1_2904	NIGTFVLMPSDGDNIKIETAGYYR	82.94	3	2673.33
lcl|NZ_CP011073.1_prot_WP_045899350.1_2904	NIGTFVLMPSDGDNIKIETAGYYR	91.37	3	2673.33
lcl|NZ_CP011073.1_prot_WP_045899350.1_2904	NIGTFVLMPSDGDNIKIETAGYYR	101.42	3	2673.33
lcl|NZ_CP011073.1_prot_WP_045899350.1_2904	NIGTFVLMPSDGDNIKIETAGYYR	76.41	3	2673.33
lcl|NZ_CP011073.1_prot_WP_045899350.1_2904	NIGTFVLMPSDGDNIKIETAGYYR	28.74	3	2689.32	Oxidation (M)
lcl|NZ_CP011073.1_prot_WP_045899350.1_2904	NIGTFVLMPSDGDNIKIETAGYYR	34.58	3	2689.32	Oxidation (M)
lcl|NZ_CP011073.1_prot_WP_045899350.1_2904	NIGTFVLMPSDGDNIKIETAGYYR	73.35	3	2689.32	Oxidation (M)
lcl|NZ_CP011073.1_prot_WP_045899350.1_2904	VDAEGKVEQTEPLVWGVVGDATSGGWDK	91.2	3	2928.44
lcl|NZ_CP011073.1_prot_WP_045899350.1_2904	ASAFEPFSQSDFTFNDENAAAEFPEIK	19.57	4	3008.36
lcl|NZ_CP011073.1_prot_WP_045899350.1_2904	SNNNWDSDNYGAVSGKESELEGELVAGPNNFK	62.23	3	3440.57
lcl|NZ_CP011073.1_prot_WP_045899350.1_2904	SNNNWDSDNYGAVSGKESELEGELVAGPNNFK	119.9	3	3440.57
lcl|NZ_CP011073.1_prot_WP_045899350.1_2904	VEQTEPLVWGVVGDATSGGWDKDTQMDYDATTR	55.78	4	3626.68
lcl|NZ_CP011073.1_prot_WP_005817018.1_1443	ILSGFGR	16.75	1	748.423
lcl|NZ_CP011073.1_prot_WP_005817018.1_1443	GDYLALR	19.52	2	806.433
lcl|NZ_CP011073.1_prot_WP_005817018.1_1443	GDYLALR	26.97	2	806.433
lcl|NZ_CP011073.1_prot_WP_005817018.1_1443	LGELVAYK	14.05	2	891.51
lcl|NZ_CP011073.1_prot_WP_005817018.1_1443	ATLTTAISK	16.73	2	904.528
lcl|NZ_CP011073.1_prot_WP_005817018.1_1443	VFPFLTVK	17.28	2	949.568
lcl|NZ_CP011073.1_prot_WP_005817018.1_1443	VFPFLTVK	22.41	2	949.568
lcl|NZ_CP011073.1_prot_WP_005817018.1_1443	VFPFLTVK	21.59	2	949.568
lcl|NZ_CP011073.1_prot_WP_005817018.1_1443	YLISFVAR	33.25	2	967.552
lcl|NZ_CP011073.1_prot_WP_005817018.1_1443	YLISFVAR	36.73	2	967.552
lcl|NZ_CP011073.1_prot_WP_005817018.1_1443	QVVGNIFPK	18.56	2	1000.58
lcl|NZ_CP011073.1_prot_WP_005817018.1_1443	VGGYEVATGR	69.9	2	1007.51
lcl|NZ_CP011073.1_prot_WP_005817018.1_1443	VGGYEVATGR	59.48	2	1007.51
lcl|NZ_CP011073.1_prot_WP_005817018.1_1443	ALIVVDGIVR	39.16	2	1053.66
lcl|NZ_CP011073.1_prot_WP_005817018.1_1443	ALIVVDGIVR	55.73	2	1053.66
lcl|NZ_CP011073.1_prot_WP_005817018.1_1443	FNGALNGSYK	30.57	2	1069.52
lcl|NZ_CP011073.1_prot_WP_005817018.1_1443	FTVSYIGYK	47.59	2	1076.56
lcl|NZ_CP011073.1_prot_WP_005817018.1_1443	INYNYDMR	54.33	2	1087.48
lcl|NZ_CP011073.1_prot_WP_005817018.1_1443	INYNYDMR	54.35	2	1087.48
lcl|NZ_CP011073.1_prot_WP_005817018.1_1443	DAASTAIYGAR	43.26	2	1094.54
lcl|NZ_CP011073.1_prot_WP_005817018.1_1443	DAASTAIYGAR	55.9	2	1094.54
lcl|NZ_CP011073.1_prot_WP_005817018.1_1443	DAASTAIYGAR	31.13	2	1094.54
lcl|NZ_CP011073.1_prot_WP_005817018.1_1443	DAASTAIYGAR	24.59	2	1094.54
lcl|NZ_CP011073.1_prot_WP_005817018.1_1443	ANGGVILVETK	29.93	2	1099.63
lcl|NZ_CP011073.1_prot_WP_005817018.1_1443	ANGGVILVETK	53.9	2	1099.63
lcl|NZ_CP011073.1_prot_WP_005817018.1_1443	ANGGVILVETK	69.9	2	1099.63
lcl|NZ_CP011073.1_prot_WP_005817018.1_1443	INYNYDMR	41.46	2	1103.47	Oxidation (M)
lcl|NZ_CP011073.1_prot_WP_005817018.1_1443	NYGFEMEVR	40.42	2	1143.51
lcl|NZ_CP011073.1_prot_WP_005817018.1_1443	NYGFEMEVR	33.22	2	1143.51
lcl|NZ_CP011073.1_prot_WP_005817018.1_1443	LPYNGNPNNR	56.51	2	1157.56
lcl|NZ_CP011073.1_prot_WP_005817018.1_1443	YLTDENANLK	38.78	2	1179.58
lcl|NZ_CP011073.1_prot_WP_005817018.1_1443	YLTDENANLK	48.32	2	1179.58
lcl|NZ_CP011073.1_prot_WP_005817018.1_1443	ISGVISNLKPR	63.13	2	1182.71
lcl|NZ_CP011073.1_prot_WP_005817018.1_1443	ISGVISNLKPR	62.2	3	1182.71
lcl|NZ_CP011073.1_prot_WP_005817018.1_1443	ELTLNYNLPK	24.09	2	1203.65
lcl|NZ_CP011073.1_prot_WP_005817018.1_1443	ELTLNYNLPK	21.08	2	1203.65
lcl|NZ_CP011073.1_prot_WP_005817018.1_1443	ELTLNYNLPK	31.74	2	1203.65
lcl|NZ_CP011073.1_prot_WP_005817018.1_1443	LVLNGNASLYR	67.04	2	1218.66
lcl|NZ_CP011073.1_prot_WP_005817018.1_1443	VTGGFSTTLGYK	80.58	2	1229.63
lcl|NZ_CP011073.1_prot_WP_005817018.1_1443	VTGGFSTTLGYK	35.7	2	1229.63
lcl|NZ_CP011073.1_prot_WP_005817018.1_1443	VTGGFSTTLGYK	38.08	2	1229.63
lcl|NZ_CP011073.1_prot_WP_005817018.1_1443	VTGGFSTTLGYK	59.48	2	1229.63
lcl|NZ_CP011073.1_prot_WP_005817018.1_1443	LSFILDYYNR	29.86	2	1302.66
lcl|NZ_CP011073.1_prot_WP_005817018.1_1443	LSFILDYYNR	37.39	2	1302.67
lcl|NZ_CP011073.1_prot_WP_005817018.1_1443	LSFILDYYNR	55	2	1302.67
lcl|NZ_CP011073.1_prot_WP_005817018.1_1443	LSFILDYYNR	50.78	2	1302.67
lcl|NZ_CP011073.1_prot_WP_005817018.1_1443	LSFILDYYNR	55.61	2	1302.67
lcl|NZ_CP011073.1_prot_WP_005817018.1_1443	KLVLNGNASLYR	33.87	2	1346.77
lcl|NZ_CP011073.1_prot_WP_005817018.1_1443	KLVLNGNASLYR	14.65	2	1346.77
lcl|NZ_CP011073.1_prot_WP_005817018.1_1443	KLVLNGNASLYR	18.05	3	1346.77
lcl|NZ_CP011073.1_prot_WP_005817018.1_1443	TGQPGSEPDITLR	44.27	2	1369.69
lcl|NZ_CP011073.1_prot_WP_005817018.1_1443	TGQPGSEPDITLR	72.51	2	1369.69
lcl|NZ_CP011073.1_prot_WP_005817018.1_1443	TGQPGSEPDITLR	87.46	2	1369.69
lcl|NZ_CP011073.1_prot_WP_005817018.1_1443	TGQPGSEPDITLR	75.15	2	1369.69
lcl|NZ_CP011073.1_prot_WP_005817018.1_1443	TGQPGSEPDITLR	92.96	2	1369.69
lcl|NZ_CP011073.1_prot_WP_005817018.1_1443	TGQPGSEPDITLR	57.64	2	1369.69
lcl|NZ_CP011073.1_prot_WP_005817018.1_1443	FYEKGDYLALR	16.46	2	1373.71
lcl|NZ_CP011073.1_prot_WP_005817018.1_1443	ADGTDETKWIAGR	78.7	2	1418.68
lcl|NZ_CP011073.1_prot_WP_005817018.1_1443	SLGQYQGSFNIIK	35.4	2	1453.76
lcl|NZ_CP011073.1_prot_WP_005817018.1_1443	SLGQYQGSFNIIK	42.63	2	1453.76
lcl|NZ_CP011073.1_prot_WP_005817018.1_1443	SLGQYQGSFNIIK	58.6	2	1453.76
lcl|NZ_CP011073.1_prot_WP_005817018.1_1443	SLGQYQGSFNIIK	69	2	1453.76
lcl|NZ_CP011073.1_prot_WP_005817018.1_1443	SNNGLTAIDNNSSR	54.13	2	1461.68
lcl|NZ_CP011073.1_prot_WP_005817018.1_1443	SNNGLTAIDNNSSR	91.45	2	1461.68
lcl|NZ_CP011073.1_prot_WP_005817018.1_1443	SNNGLTAIDNNSSR	88.46	2	1461.68
lcl|NZ_CP011073.1_prot_WP_005817018.1_1443	IVKLPYNGNPNNR	55.12	3	1497.81
lcl|NZ_CP011073.1_prot_WP_005817018.1_1443	ATLTTAISKLDNSVLK	59.71	2	1673.95
lcl|NZ_CP011073.1_prot_WP_005817018.1_1443	GLTWDVTANLSSVANK	51.81	2	1674.87
lcl|NZ_CP011073.1_prot_WP_005817018.1_1443	GLTWDVTANLSSVANK	81.33	2	1674.87
lcl|NZ_CP011073.1_prot_WP_005817018.1_1443	GLTWDVTANLSSVANK	104.68	2	1674.87
lcl|NZ_CP011073.1_prot_WP_005817018.1_1443	GLTWDVTANLSSVANK	117.91	2	1674.87
lcl|NZ_CP011073.1_prot_WP_005817018.1_1443	GLTWDVTANLSSVANK	108.02	2	1674.87
lcl|NZ_CP011073.1_prot_WP_005817018.1_1443	GLTWDVTANLSSVANK	49.99	2	1674.87
lcl|NZ_CP011073.1_prot_WP_005817018.1_1443	FDYALGHTIYNDLAAR	100.65	2	1838.91
lcl|NZ_CP011073.1_prot_WP_005817018.1_1443	FDYALGHTIYNDLAAR	64.75	3	1838.91
lcl|NZ_CP011073.1_prot_WP_005817018.1_1443	FDYALGHTIYNDLAAR	58.75	2	1838.91
lcl|NZ_CP011073.1_prot_WP_005817018.1_1443	NAAFSNAGQSLQGSVTGLR	107.81	2	1876.95
lcl|NZ_CP011073.1_prot_WP_005817018.1_1443	NAAFSNAGQSLQGSVTGLR	89.01	2	1876.95
lcl|NZ_CP011073.1_prot_WP_005817018.1_1443	NAAFSNAGQSLQGSVTGLR	69.92	2	1876.95
lcl|NZ_CP011073.1_prot_WP_005817018.1_1443	NAAFSNAGQSLQGSVTGLR	156.37	2	1876.95
lcl|NZ_CP011073.1_prot_WP_005817018.1_1443	NAAFSNAGQSLQGSVTGLR	138.39	2	1876.95
lcl|NZ_CP011073.1_prot_WP_005817018.1_1443	NAAFSNAGQSLQGSVTGLR	143.25	2	1876.95
lcl|NZ_CP011073.1_prot_WP_005817018.1_1443	TQNSPTDDIPTLNAGSTR	93.64	2	1886.9
lcl|NZ_CP011073.1_prot_WP_005817018.1_1443	TQNSPTDDIPTLNAGSTR	120.1	2	1886.9
lcl|NZ_CP011073.1_prot_WP_005817018.1_1443	TQNSPTDDIPTLNAGSTR	114.42	2	1886.9
lcl|NZ_CP011073.1_prot_WP_005817018.1_1443	TQNSPTDDIPTLNAGSTR	117.24	2	1886.9
lcl|NZ_CP011073.1_prot_WP_005817018.1_1443	GTFSASLGYYKEDGQIR	103.27	2	1890.91
lcl|NZ_CP011073.1_prot_WP_005817018.1_1443	GTFSASLGYYKEDGQIR	28.79	3	1890.92
lcl|NZ_CP011073.1_prot_WP_005817018.1_1443	GTFSASLGYYKEDGQIR	73.59	3	1890.92
lcl|NZ_CP011073.1_prot_WP_005817018.1_1443	IDEVANLYGPGLAAQYAGK	35.86	2	1949
lcl|NZ_CP011073.1_prot_WP_005817018.1_1443	IDEVANLYGPGLAAQYAGK	112.22	2	1949
lcl|NZ_CP011073.1_prot_WP_005817018.1_1443	IDEVANLYGPGLAAQYAGK	50.48	3	1949
lcl|NZ_CP011073.1_prot_WP_005817018.1_1443	TYGGSTAFYNSGLVNTGLR	106.19	2	1976.97
lcl|NZ_CP011073.1_prot_WP_005817018.1_1443	TYGGSTAFYNSGLVNTGLR	137.82	2	1976.97
lcl|NZ_CP011073.1_prot_WP_005817018.1_1443	TYGGSTAFYNSGLVNTGLR	120.29	2	1976.97
lcl|NZ_CP011073.1_prot_WP_005817018.1_1443	TYGGSTAFYNSGLVNTGLR	125.92	2	1976.97
lcl|NZ_CP011073.1_prot_WP_005817018.1_1443	NSMSDINPSDIESIQVLK	36.28	2	1988.98
lcl|NZ_CP011073.1_prot_WP_005817018.1_1443	NSMSDINPSDIESIQVLK	30.66	3	1988.98
lcl|NZ_CP011073.1_prot_WP_005817018.1_1443	NSMSDINPSDIESIQVLK	115.89	2	1988.98
lcl|NZ_CP011073.1_prot_WP_005817018.1_1443	NSMSDINPSDIESIQVLK	137.68	2	1988.98
lcl|NZ_CP011073.1_prot_WP_005817018.1_1443	NSMSDINPSDIESIQVLK	92.02	2	2004.98	Oxidation (M)
lcl|NZ_CP011073.1_prot_WP_005817018.1_1443	NSMSDINPSDIESIQVLK	93.95	2	2004.98	Oxidation (M)
lcl|NZ_CP011073.1_prot_WP_005817018.1_1443	NSMSDINPSDIESIQVLK	31.94	3	2004.98	Oxidation (M)
lcl|NZ_CP011073.1_prot_WP_005817018.1_1443	TNVDTQMGYGIGNNLFDIR	24.77	3	2127.02
lcl|NZ_CP011073.1_prot_WP_005817018.1_1443	TNVDTQMGYGIGNNLFDIR	102.07	3	2127.02
lcl|NZ_CP011073.1_prot_WP_005817018.1_1443	TNVDTQMGYGIGNNLFDIR	105.87	2	2127.02
lcl|NZ_CP011073.1_prot_WP_005817018.1_1443	TNVDTQMGYGIGNNLFDIR	155.97	2	2127.02
lcl|NZ_CP011073.1_prot_WP_005817018.1_1443	TNVDTQMGYGIGNNLFDIR	160.09	2	2127.02
lcl|NZ_CP011073.1_prot_WP_005817018.1_1443	TNVDTQMGYGIGNNLFDIR	46.4	2	2143.01	Oxidation (M)
lcl|NZ_CP011073.1_prot_WP_005817018.1_1443	TNVDTQMGYGIGNNLFDIR	121.13	2	2143.01	Oxidation (M)
lcl|NZ_CP011073.1_prot_WP_005817018.1_1443	QALPGYTGFTEIMTNMGTLR	28.67	3	2216.08	Oxidation (M)
lcl|NZ_CP011073.1_prot_WP_005817018.1_1443	YNQIQLNGTLTYTDTFAEK	34.14	2	2219.08
lcl|NZ_CP011073.1_prot_WP_005817018.1_1443	QALPGYTGFTEIMTNMGTLR	41.04	3	2232.07	2 Oxidation (M)
lcl|NZ_CP011073.1_prot_WP_005817018.1_1443	TWSETNTDTDLPAFYYADQLSK	56.93	3	2565.17
lcl|NZ_CP011073.1_prot_WP_005817018.1_1443	TWSETNTDTDLPAFYYADQLSK	63.26	3	2565.17
lcl|NZ_CP011073.1_prot_WP_005817018.1_1443	TWSETNTDTDLPAFYYADQLSK	86.87	3	2565.17
lcl|NZ_CP011073.1_prot_WP_005817018.1_1443	YANNRIDEVANLYGPGLAAQYAGK	75.05	3	2567.3
lcl|NZ_CP011073.1_prot_WP_005817018.1_1443	YANNRIDEVANLYGPGLAAQYAGK	92.4	3	2567.3
lcl|NZ_CP011073.1_prot_WP_005817018.1_1443	YANNRIDEVANLYGPGLAAQYAGK	93.36	3	2567.3
lcl|NZ_CP011073.1_prot_WP_005817018.1_1443	YLTDENANLKNEGWASMADPFYDGK	20.75	3	2848.28
lcl|NZ_CP011073.1_prot_WP_005817018.1_1443	YLTDENANLKNEGWASMADPFYDGK	83.19	3	2848.28
lcl|NZ_CP011073.1_prot_WP_005817018.1_1443	YLTDENANLKNEGWASMADPFYDGK	82.77	3	2848.28
lcl|NZ_CP011073.1_prot_WP_005817018.1_1443	DYSGELDDVVFNNSALTQDHYVNITGGNDK	79.11	3	3299.51
lcl|NZ_CP011073.1_prot_WP_005817018.1_1443	DYSGELDDVVFNNSALTQDHYVNITGGNDK	24.63	4	3299.51
lcl|NZ_CP011073.1_prot_WP_005817018.1_1443	SQRPTWNPWNEDGTPASGFGTGDGNPDYYR	68.34	3	3341.47
lcl|NZ_CP011073.1_prot_WP_045899454.1_4077	TIAIPAVK	15.54	2	811.52
lcl|NZ_CP011073.1_prot_WP_045899454.1_4077	TIAIPAVK	14.5	2	811.521
lcl|NZ_CP011073.1_prot_WP_045899454.1_4077	TIAIPAVK	14.26	2	811.521
lcl|NZ_CP011073.1_prot_WP_045899454.1_4077	TIAIPAVK	22.93	2	811.521
lcl|NZ_CP011073.1_prot_WP_045899454.1_4077	IEVPVDAK	24.55	2	869.493
lcl|NZ_CP011073.1_prot_WP_045899454.1_4077	AAAESYLGK	13.67	2	908.465
lcl|NZ_CP011073.1_prot_WP_045899454.1_4077	AATDLEFAK	29.79	2	964.488
lcl|NZ_CP011073.1_prot_WP_045899454.1_4077	AATDLEFAK	16.83	2	964.489
lcl|NZ_CP011073.1_prot_WP_045899454.1_4077	AATDLEFAK	35.67	2	964.489
lcl|NZ_CP011073.1_prot_WP_045899454.1_4077	LNTGLAENR	44.85	2	986.517
lcl|NZ_CP011073.1_prot_WP_045899454.1_4077	LNTGLAENR	76.59	2	986.517
lcl|NZ_CP011073.1_prot_WP_045899454.1_4077	GQPAVFQGEK	38.07	2	1059.53
lcl|NZ_CP011073.1_prot_WP_045899454.1_4077	LAYQAGDLDK	37.66	2	1092.55
lcl|NZ_CP011073.1_prot_WP_045899454.1_4077	KAATDLEFAK	23.52	2	1092.58
lcl|NZ_CP011073.1_prot_WP_045899454.1_4077	LTLNYEIIGK	27.67	2	1162.67
lcl|NZ_CP011073.1_prot_WP_045899454.1_4077	LTLNYEIIGK	47.83	2	1162.67
lcl|NZ_CP011073.1_prot_WP_045899454.1_4077	NAVVEVTPVLK	52.6	2	1167.69
lcl|NZ_CP011073.1_prot_WP_045899454.1_4077	NAVVEVTPVLK	52.46	2	1167.69
lcl|NZ_CP011073.1_prot_WP_045899454.1_4077	NAVVEVTPVLK	60.39	2	1167.69
lcl|NZ_CP011073.1_prot_WP_045899454.1_4077	NAVVEVTPVLK	61.52	2	1167.69
lcl|NZ_CP011073.1_prot_WP_045899454.1_4077	TNSAALAQILAK	46.69	2	1199.69
lcl|NZ_CP011073.1_prot_WP_045899454.1_4077	TNSAALAQILAK	60.42	2	1199.69
lcl|NZ_CP011073.1_prot_WP_045899454.1_4077	TNSAALAQILAK	64.44	2	1199.69
lcl|NZ_CP011073.1_prot_WP_045899454.1_4077	TNSAALAQILAK	41.57	2	1199.69
lcl|NZ_CP011073.1_prot_WP_045899454.1_4077	TNSAALAQILAK	34.54	2	1199.69
lcl|NZ_CP011073.1_prot_WP_045899454.1_4077	TNSAALAQILAK	38.64	2	1199.69
lcl|NZ_CP011073.1_prot_WP_045899454.1_4077	SELYLEFNAK	29.66	2	1212.61
lcl|NZ_CP011073.1_prot_WP_045899454.1_4077	SELYLEFNAK	32.94	2	1212.61
lcl|NZ_CP011073.1_prot_WP_045899454.1_4077	SELYLEFNAK	30.27	2	1212.61
lcl|NZ_CP011073.1_prot_WP_045899454.1_4077	SELYLEFNAK	37.83	2	1212.61
lcl|NZ_CP011073.1_prot_WP_045899454.1_4077	ASQQFPNDYR	57.45	2	1224.55
lcl|NZ_CP011073.1_prot_WP_045899454.1_4077	ASQQFPNDYR	39.43	2	1224.56
lcl|NZ_CP011073.1_prot_WP_045899454.1_4077	ASQQFPNDYR	57.33	2	1224.56
lcl|NZ_CP011073.1_prot_WP_045899454.1_4077	ASQQFPNDYR	48.56	2	1224.56
lcl|NZ_CP011073.1_prot_WP_045899454.1_4077	ASQQFPNDYR	62.52	2	1224.56
lcl|NZ_CP011073.1_prot_WP_045899454.1_4077	TLADEILPQLR	39.61	2	1267.72
lcl|NZ_CP011073.1_prot_WP_045899454.1_4077	TLADEILPQLR	39.51	2	1267.72
lcl|NZ_CP011073.1_prot_WP_045899454.1_4077	TLADEILPQLR	62.49	2	1267.72
lcl|NZ_CP011073.1_prot_WP_045899454.1_4077	TLADEILPQLR	45.67	2	1267.72
lcl|NZ_CP011073.1_prot_WP_045899454.1_4077	TLADEILPQLR	62.16	2	1267.72
lcl|NZ_CP011073.1_prot_WP_045899454.1_4077	TNNTSMLTSSLK	58.24	2	1295.64
lcl|NZ_CP011073.1_prot_WP_045899454.1_4077	TNNTSMLTSSLK	62.96	2	1295.64
lcl|NZ_CP011073.1_prot_WP_045899454.1_4077	TNNTSMLTSSLK	58.97	2	1295.64
lcl|NZ_CP011073.1_prot_WP_045899454.1_4077	TNNTSMLTSSLK	61.67	2	1295.64
lcl|NZ_CP011073.1_prot_WP_045899454.1_4077	TNNTSMLTSSLK	31.68	2	1295.64
lcl|NZ_CP011073.1_prot_WP_045899454.1_4077	TNNTSMLTSSLK	15.7	2	1295.65
lcl|NZ_CP011073.1_prot_WP_045899454.1_4077	TTFDYVPEMAK	36.45	2	1300.61
lcl|NZ_CP011073.1_prot_WP_045899454.1_4077	TTFDYVPEMAK	38.31	2	1300.61
lcl|NZ_CP011073.1_prot_WP_045899454.1_4077	TTFDYVPEMAK	49.05	2	1300.61
lcl|NZ_CP011073.1_prot_WP_045899454.1_4077	TTFDYVPEMAK	50.88	2	1300.61
lcl|NZ_CP011073.1_prot_WP_045899454.1_4077	TTFDYVPEMAK	24.03	2	1300.61
lcl|NZ_CP011073.1_prot_WP_045899454.1_4077	TNNTSMLTSSLK	47.32	2	1311.64	Oxidation (M)
lcl|NZ_CP011073.1_prot_WP_045899454.1_4077	TNNTSMLTSSLK	74.75	2	1311.64	Oxidation (M)
lcl|NZ_CP011073.1_prot_WP_045899454.1_4077	TNNTSMLTSSLK	74.24	2	1311.64	Oxidation (M)
lcl|NZ_CP011073.1_prot_WP_045899454.1_4077	TNNTSMLTSSLK	22.15	2	1311.64	Oxidation (M)
lcl|NZ_CP011073.1_prot_WP_045899454.1_4077	TTFDYVPEMAK	23.19	2	1316.6	Oxidation (M)
lcl|NZ_CP011073.1_prot_WP_045899454.1_4077	TTFDYVPEMAK	37.84	2	1316.6	Oxidation (M)
lcl|NZ_CP011073.1_prot_WP_045899454.1_4077	TTFDYVPEMAK	41.63	2	1316.6	Oxidation (M)
lcl|NZ_CP011073.1_prot_WP_045899454.1_4077	TTFDYVPEMAK	18.35	2	1316.6	Oxidation (M)
lcl|NZ_CP011073.1_prot_WP_045899454.1_4077	SNIQDKELILR	93.25	2	1327.75
lcl|NZ_CP011073.1_prot_WP_045899454.1_4077	SNIQDKELILR	38	3	1327.75
lcl|NZ_CP011073.1_prot_WP_045899454.1_4077	VLSMYQDPEQR	63.85	2	1364.64
lcl|NZ_CP011073.1_prot_WP_045899454.1_4077	VLSMYQDPEQR	62.74	2	1364.64
lcl|NZ_CP011073.1_prot_WP_045899454.1_4077	VLSMYQDPEQR	78.16	2	1364.64
lcl|NZ_CP011073.1_prot_WP_045899454.1_4077	VLSMYQDPEQR	35.2	2	1364.65
lcl|NZ_CP011073.1_prot_WP_045899454.1_4077	VLSMYQDPEQR	49.34	2	1380.64	Oxidation (M)
lcl|NZ_CP011073.1_prot_WP_045899454.1_4077	VLSMYQDPEQR	61.7	2	1380.64	Oxidation (M)
lcl|NZ_CP011073.1_prot_WP_045899454.1_4077	SRLTLNYEIIGK	28.49	2	1405.8
lcl|NZ_CP011073.1_prot_WP_045899454.1_4077	TLADEILPQLRR	23.82	2	1423.82
lcl|NZ_CP011073.1_prot_WP_045899454.1_4077	TLADEILPQLRR	28.51	2	1423.82
lcl|NZ_CP011073.1_prot_WP_045899454.1_4077	TLADEILPQLRR	35.2	2	1423.82
lcl|NZ_CP011073.1_prot_WP_045899454.1_4077	YYTNADFMSIVK	59.58	2	1450.69
lcl|NZ_CP011073.1_prot_WP_045899454.1_4077	YYTNADFMSIVK	32.1	2	1450.69
lcl|NZ_CP011073.1_prot_WP_045899454.1_4077	YYTNADFMSIVK	20.34	2	1450.69
lcl|NZ_CP011073.1_prot_WP_045899454.1_4077	YYTNADFMSIVK	57.04	2	1450.69
lcl|NZ_CP011073.1_prot_WP_045899454.1_4077	YYTNADFMSIVK	72.19	2	1450.69
lcl|NZ_CP011073.1_prot_WP_045899454.1_4077	YYTNADFMSIVK	40.05	2	1450.69
lcl|NZ_CP011073.1_prot_WP_045899454.1_4077	YYTNADFMSIVK	27.69	2	1450.69
lcl|NZ_CP011073.1_prot_WP_045899454.1_4077	YYTNADFMSIVK	19.96	2	1450.69
lcl|NZ_CP011073.1_prot_WP_045899454.1_4077	YYTNADFMSIVK	15.5	2	1466.68	Oxidation (M)
lcl|NZ_CP011073.1_prot_WP_045899454.1_4077	YYTNADFMSIVK	62.2	2	1466.68	Oxidation (M)
lcl|NZ_CP011073.1_prot_WP_045899454.1_4077	YYTNADFMSIVK	64.17	2	1466.68	Oxidation (M)
lcl|NZ_CP011073.1_prot_WP_045899454.1_4077	SDEEIANLAATDPK	53.14	2	1472.7
lcl|NZ_CP011073.1_prot_WP_045899454.1_4077	SDEEIANLAATDPK	80.41	2	1472.7
lcl|NZ_CP011073.1_prot_WP_045899454.1_4077	SDEEIANLAATDPK	75.94	2	1472.7
lcl|NZ_CP011073.1_prot_WP_045899454.1_4077	SDEEIANLAATDPK	46.03	2	1472.71
lcl|NZ_CP011073.1_prot_WP_045899454.1_4077	SAPEVNMNLGLIALAK	22.99	2	1639.9
lcl|NZ_CP011073.1_prot_WP_045899454.1_4077	SAPEVNMNLGLIALAK	16.08	2	1639.9
lcl|NZ_CP011073.1_prot_WP_045899454.1_4077	SAPEVNMNLGLIALAK	21.38	2	1639.9
lcl|NZ_CP011073.1_prot_WP_045899454.1_4077	SAPEVNMNLGLIALAK	113.36	2	1639.9
lcl|NZ_CP011073.1_prot_WP_045899454.1_4077	SAPEVNMNLGLIALAK	34.06	3	1639.91
lcl|NZ_CP011073.1_prot_WP_045899454.1_4077	SAPEVNMNLGLIALAK	32.33	2	1655.9	Oxidation (M)
lcl|NZ_CP011073.1_prot_WP_045899454.1_4077	SAPEVNMNLGLIALAK	71.06	2	1655.9	Oxidation (M)
lcl|NZ_CP011073.1_prot_WP_045899454.1_4077	SAPEVNMNLGLIALAK	67.49	2	1655.9	Oxidation (M)
lcl|NZ_CP011073.1_prot_WP_045899454.1_4077	EFNKEVANVNDAENK	45.54	3	1719.81
lcl|NZ_CP011073.1_prot_WP_045899454.1_4077	ISNIEISAYASPDGGVK	36.81	2	1719.87
lcl|NZ_CP011073.1_prot_WP_045899454.1_4077	ISNIEISAYASPDGGVK	109.06	2	1719.88
lcl|NZ_CP011073.1_prot_WP_045899454.1_4077	ISNIEISAYASPDGGVK	110.56	2	1719.88
lcl|NZ_CP011073.1_prot_WP_045899454.1_4077	ISNIEISAYASPDGGVK	115.74	2	1719.88
lcl|NZ_CP011073.1_prot_WP_045899454.1_4077	ISNIEISAYASPDGGVK	92.08	2	1719.88
lcl|NZ_CP011073.1_prot_WP_045899454.1_4077	ISNIEISAYASPDGGVK	101.6	2	1719.88
lcl|NZ_CP011073.1_prot_WP_045899454.1_4077	LAYQAGDLDKAQSYVK	130.88	2	1768.91
lcl|NZ_CP011073.1_prot_WP_045899454.1_4077	LAYQAGDLDKAQSYVK	38.71	3	1768.91
lcl|NZ_CP011073.1_prot_WP_045899454.1_4077	YTAQDWEGFQELVSK	40.26	2	1799.85
lcl|NZ_CP011073.1_prot_WP_045899454.1_4077	YTAQDWEGFQELVSK	110.63	2	1799.85
lcl|NZ_CP011073.1_prot_WP_045899454.1_4077	YTAQDWEGFQELVSK	123.04	2	1799.85
lcl|NZ_CP011073.1_prot_WP_045899454.1_4077	YTAQDWEGFQELVSK	122.2	2	1799.85
lcl|NZ_CP011073.1_prot_WP_045899454.1_4077	YTAQDWEGFQELVSK	78.49	2	1799.85
lcl|NZ_CP011073.1_prot_WP_045899454.1_4077	KISNIEISAYASPDGGVK	105.46	2	1847.97
lcl|NZ_CP011073.1_prot_WP_045899454.1_4077	NAVVEVTPVLKWEGGQVK	43.96	2	1952.08
lcl|NZ_CP011073.1_prot_WP_045899454.1_4077	VLSMYQDPEQRETEIK	70.87	2	1964.96
lcl|NZ_CP011073.1_prot_WP_045899454.1_4077	VLSMYQDPEQRETEIK	26.12	3	1964.96
lcl|NZ_CP011073.1_prot_WP_045899454.1_4077	VLSMYQDPEQRETEIK	20.3	3	1980.95	Oxidation (M)
lcl|NZ_CP011073.1_prot_WP_045899454.1_4077	EAHNANIMFLIQQANIR	61.66	3	1982.02
lcl|NZ_CP011073.1_prot_WP_045899454.1_4077	EAHNANIMFLIQQANIR	54.24	3	1982.02
lcl|NZ_CP011073.1_prot_WP_045899454.1_4077	EAHNANIMFLIQQANIR	80.04	3	1982.02
lcl|NZ_CP011073.1_prot_WP_045899454.1_4077	EAHNANIMFLIQQANIR	85.47	3	1982.02
lcl|NZ_CP011073.1_prot_WP_045899454.1_4077	EAHNANIMFLIQQANIR	75.54	2	1982.03
lcl|NZ_CP011073.1_prot_WP_045899454.1_4077	EAHNANIMFLIQQANIR	25.94	2	1998.02	Oxidation (M)
lcl|NZ_CP011073.1_prot_WP_045899454.1_4077	EAHNANIMFLIQQANIR	63.47	3	1998.02	Oxidation (M)
lcl|NZ_CP011073.1_prot_WP_045899454.1_4077	EAHNANIMFLIQQANIR	61.7	3	1998.02	Oxidation (M)
lcl|NZ_CP011073.1_prot_WP_045899454.1_4077	ELNETLGNLYVAQGQYER	58.08	2	2096.02
lcl|NZ_CP011073.1_prot_WP_045899454.1_4077	ELNETLGNLYVAQGQYER	137.28	2	2096.02
lcl|NZ_CP011073.1_prot_WP_045899454.1_4077	ELNETLGNLYVAQGQYER	28.28	2	2096.02
lcl|NZ_CP011073.1_prot_WP_045899454.1_4077	ELNETLGNLYVAQGQYER	132.51	2	2096.02
lcl|NZ_CP011073.1_prot_WP_045899454.1_4077	ELNETLGNLYVAQGQYER	133.5	2	2096.02
lcl|NZ_CP011073.1_prot_WP_045899454.1_4077	ELNETLGNLYVAQGQYER	75.93	2	2096.03
lcl|NZ_CP011073.1_prot_WP_045899454.1_4077	ELNETLGNLYVAQGQYER	67.19	3	2096.03
lcl|NZ_CP011073.1_prot_WP_045899454.1_4077	ELNETLGNLYVAQGQYER	74.89	3	2096.03
lcl|NZ_CP011073.1_prot_WP_045899454.1_4077	QLNVEEILYAATLTNDPAKK	49.36	3	2230.2
lcl|NZ_CP011073.1_prot_WP_045899454.1_4077	MGALSSDYFTTTPQVLEAVGGK	22	2	2271.12
lcl|NZ_CP011073.1_prot_WP_045899454.1_4077	MGALSSDYFTTTPQVLEAVGGK	28.93	3	2271.12
lcl|NZ_CP011073.1_prot_WP_045899454.1_4077	MGALSSDYFTTTPQVLEAVGGK	103.35	2	2271.13
lcl|NZ_CP011073.1_prot_WP_045899454.1_4077	MGALSSDYFTTTPQVLEAVGGK	142.75	2	2271.13
lcl|NZ_CP011073.1_prot_WP_045899454.1_4077	MGALSSDYFTTTPQVLEAVGGK	80.86	2	2271.13
lcl|NZ_CP011073.1_prot_WP_045899454.1_4077	MGALSSDYFTTTPQVLEAVGGK	88.14	2	2271.13
lcl|NZ_CP011073.1_prot_WP_045899454.1_4077	MGALSSDYFTTTPQVLEAVGGK	17.56	2	2287.12	Oxidation (M)
lcl|NZ_CP011073.1_prot_WP_045899454.1_4077	MGALSSDYFTTTPQVLEAVGGK	117.06	2	2287.12	Oxidation (M)
lcl|NZ_CP011073.1_prot_WP_045899454.1_4077	MGALSSDYFTTTPQVLEAVGGK	85.51	2	2287.12	Oxidation (M)
lcl|NZ_CP011073.1_prot_WP_045899454.1_4077	GQPAVFQGEKVEGNDQTISYK	83.45	3	2294.13
lcl|NZ_CP011073.1_prot_WP_045899454.1_4077	GQPAVFQGEKVEGNDQTISYK	96.82	3	2294.13
lcl|NZ_CP011073.1_prot_WP_045899454.1_4077	GQPAVFQGEKVEGNDQTISYK	85.5	3	2294.13
lcl|NZ_CP011073.1_prot_WP_045899454.1_4077	LTLNYEIIGKSDEEIANLAATDPK	82.89	3	2617.37
lcl|NZ_CP011073.1_prot_WP_045899454.1_4077	LTLNYEIIGKSDEEIANLAATDPK	98.7	3	2617.37
lcl|NZ_CP011073.1_prot_WP_045899454.1_4077	LTLNYEIIGKSDEEIANLAATDPK	49.14	3	2617.37
lcl|NZ_CP011073.1_prot_WP_045899454.1_4077	IADGVISTSELINNTLSSANPALGDDAFQR	71.24	3	3088.56
lcl|NZ_CP011073.1_prot_WP_045899454.1_4077	IADGVISTSELINNTLSSANPALGDDAFQR	68.31	3	3088.56
lcl|NZ_CP011073.1_prot_WP_032572984.1_1334	YTDVPALK	33.79	2	905.488
lcl|NZ_CP011073.1_prot_WP_032572984.1_1334	YFFSGSYR	19.62	2	1025.47
lcl|NZ_CP011073.1_prot_WP_032572984.1_1334	YFFSGSYR	37.13	2	1025.47
lcl|NZ_CP011073.1_prot_WP_032572984.1_1334	SVYDFYMK	13.91	2	1051.47
lcl|NZ_CP011073.1_prot_WP_032572984.1_1334	LGLNLTHYK	40.55	2	1057.6
lcl|NZ_CP011073.1_prot_WP_032572984.1_1334	LGLNLTHYK	60.17	2	1057.6
lcl|NZ_CP011073.1_prot_WP_032572984.1_1334	YPQPVGTDGK	35.21	2	1060.52
lcl|NZ_CP011073.1_prot_WP_032572984.1_1334	YPQPVGTDGK	39.12	2	1060.52
lcl|NZ_CP011073.1_prot_WP_032572984.1_1334	SVYDFYMK	15.87	2	1067.47	Oxidation (M)
lcl|NZ_CP011073.1_prot_WP_032572984.1_1334	SVYDFYMK	16.2	2	1067.47	Oxidation (M)
lcl|NZ_CP011073.1_prot_WP_032572984.1_1334	DAASAALYGSR	36.46	2	1080.52
lcl|NZ_CP011073.1_prot_WP_032572984.1_1334	DAASAALYGSR	21.14	2	1080.52
lcl|NZ_CP011073.1_prot_WP_032572984.1_1334	DAASAALYGSR	60.13	2	1080.52
lcl|NZ_CP011073.1_prot_WP_032572984.1_1334	DAASAALYGSR	48.77	2	1080.52
lcl|NZ_CP011073.1_prot_WP_032572984.1_1334	DAASAALYGSR	29.42	2	1080.52
lcl|NZ_CP011073.1_prot_WP_032572984.1_1334	GANGVIIITTK	14.2	2	1085.65
lcl|NZ_CP011073.1_prot_WP_032572984.1_1334	GANGVIIITTK	39.57	2	1085.65
lcl|NZ_CP011073.1_prot_WP_032572984.1_1334	GANGVIIITTK	35.96	2	1085.65
lcl|NZ_CP011073.1_prot_WP_032572984.1_1334	GANGVIIITTK	49.16	2	1085.65
lcl|NZ_CP011073.1_prot_WP_032572984.1_1334	AWSTEILNR	27.8	2	1088.56
lcl|NZ_CP011073.1_prot_WP_032572984.1_1334	AWSTEILNR	39.45	2	1088.56
lcl|NZ_CP011073.1_prot_WP_032572984.1_1334	AWSTEILNR	41.53	2	1088.56
lcl|NZ_CP011073.1_prot_WP_032572984.1_1334	AWSTEILNR	23.52	2	1088.56
lcl|NZ_CP011073.1_prot_WP_032572984.1_1334	GIALESGYER	61.67	2	1093.54
lcl|NZ_CP011073.1_prot_WP_032572984.1_1334	GIALESGYER	50.99	2	1093.54
lcl|NZ_CP011073.1_prot_WP_032572984.1_1334	NYTPQTAAIK	35.7	2	1105.58
lcl|NZ_CP011073.1_prot_WP_032572984.1_1334	NYTPQTAAIK	29.85	2	1105.58
lcl|NZ_CP011073.1_prot_WP_032572984.1_1334	NLFNNSFLR	38.65	2	1123.59
lcl|NZ_CP011073.1_prot_WP_032572984.1_1334	TELGLNVSGGGK	57.61	2	1130.6
lcl|NZ_CP011073.1_prot_WP_032572984.1_1334	TELGLNVSGGGK	67.97	2	1130.6
lcl|NZ_CP011073.1_prot_WP_032572984.1_1334	GTGVGTITGIDGK	68.84	2	1174.62
lcl|NZ_CP011073.1_prot_WP_032572984.1_1334	GTGVGTITGIDGK	58.52	2	1174.62
lcl|NZ_CP011073.1_prot_WP_032572984.1_1334	GTGVGTITGIDGK	42.13	2	1174.62
lcl|NZ_CP011073.1_prot_WP_032572984.1_1334	GTGVGTITGIDGK	20.4	2	1174.62
lcl|NZ_CP011073.1_prot_WP_032572984.1_1334	LMGAGPNPYGSK	53.73	2	1190.58
lcl|NZ_CP011073.1_prot_WP_032572984.1_1334	LMGAGPNPYGSK	58.73	2	1190.58
lcl|NZ_CP011073.1_prot_WP_032572984.1_1334	LMGAGPNPYGSK	67.5	2	1190.58
lcl|NZ_CP011073.1_prot_WP_032572984.1_1334	LMGAGPNPYGSK	28.28	2	1190.58
lcl|NZ_CP011073.1_prot_WP_032572984.1_1334	LMGAGPNPYGSK	14.8	2	1190.58
lcl|NZ_CP011073.1_prot_WP_032572984.1_1334	IGPAVNTGGSSSR	91.19	2	1201.61
lcl|NZ_CP011073.1_prot_WP_032572984.1_1334	IGPAVNTGGSSSR	81.5	2	1201.61
lcl|NZ_CP011073.1_prot_WP_032572984.1_1334	FSGSFDFFQR	67.58	2	1236.56
lcl|NZ_CP011073.1_prot_WP_032572984.1_1334	FSGSFDFFQR	63.58	2	1236.56
lcl|NZ_CP011073.1_prot_WP_032572984.1_1334	FSGSFDFFQR	43.79	2	1236.56
lcl|NZ_CP011073.1_prot_WP_032572984.1_1334	KYSFTGAASTVK	101.09	2	1258.66
lcl|NZ_CP011073.1_prot_WP_032572984.1_1334	SVINVELVPDSK	61.1	2	1298.71
lcl|NZ_CP011073.1_prot_WP_032572984.1_1334	SVINVELVPDSK	78.04	2	1298.71
lcl|NZ_CP011073.1_prot_WP_032572984.1_1334	SVINVELVPDSK	36.56	2	1298.71
lcl|NZ_CP011073.1_prot_WP_032572984.1_1334	SVINVELVPDSK	49.53	2	1298.71
lcl|NZ_CP011073.1_prot_WP_032572984.1_1334	SVINVELVPDSK	50.11	2	1298.71
lcl|NZ_CP011073.1_prot_WP_032572984.1_1334	TVSNSWNANSTR	73.69	2	1335.62
lcl|NZ_CP011073.1_prot_WP_032572984.1_1334	VYGGFNTAFSYK	67.17	2	1352.65
lcl|NZ_CP011073.1_prot_WP_032572984.1_1334	VYGGFNTAFSYK	67.25	2	1352.65
lcl|NZ_CP011073.1_prot_WP_032572984.1_1334	VYGGFNTAFSYK	39.04	2	1352.65
lcl|NZ_CP011073.1_prot_WP_032572984.1_1334	QLEEVMVVAYATAK	76.81	2	1550.81
lcl|NZ_CP011073.1_prot_WP_032572984.1_1334	QLEEVMVVAYATAK	72.74	2	1550.81
lcl|NZ_CP011073.1_prot_WP_032572984.1_1334	NITLSYNFPQPMIK	65.39	2	1664.86
lcl|NZ_CP011073.1_prot_WP_032572984.1_1334	NITLSYNFPQPMIK	60.76	2	1664.86
lcl|NZ_CP011073.1_prot_WP_032572984.1_1334	NITLSYNFPQPMIK	23.22	2	1664.87
lcl|NZ_CP011073.1_prot_WP_032572984.1_1334	NITLSYNFPQPMIK	17.22	2	1680.87	Oxidation (M)
lcl|NZ_CP011073.1_prot_WP_032572984.1_1334	TNQYYFSAGYLNDK	41.13	2	1682.77
lcl|NZ_CP011073.1_prot_WP_032572984.1_1334	TNQYYFSAGYLNDK	84.15	2	1682.77
lcl|NZ_CP011073.1_prot_WP_032572984.1_1334	TNQYYFSAGYLNDK	89.98	2	1682.77
lcl|NZ_CP011073.1_prot_WP_032572984.1_1334	YSFTGAASTVKGDEIAK	20.52	3	1743.88
lcl|NZ_CP011073.1_prot_WP_032572984.1_1334	YSFTGAASTVKGDEIAK	18.1	3	1743.88
lcl|NZ_CP011073.1_prot_WP_032572984.1_1334	NTGVEIDLKGTLIHTR	77.9	3	1765.96
lcl|NZ_CP011073.1_prot_WP_032572984.1_1334	TTTNDYAQADYYYTGK	69.55	2	1873.8
lcl|NZ_CP011073.1_prot_WP_032572984.1_1334	TTTNDYAQADYYYTGK	73.57	2	1873.81
lcl|NZ_CP011073.1_prot_WP_032572984.1_1334	TTTNDYAQADYYYTGK	104.46	2	1873.81
lcl|NZ_CP011073.1_prot_WP_032572984.1_1334	TTTNDYAQADYYYTGK	113.96	2	1873.81
lcl|NZ_CP011073.1_prot_WP_032572984.1_1334	TTTNDYAQADYYYTGK	133.64	2	1873.81
lcl|NZ_CP011073.1_prot_WP_032572984.1_1334	TTTNDYAQADYYYTGK	129.87	2	1873.81
lcl|NZ_CP011073.1_prot_WP_032572984.1_1334	TTTNDYAQADYYYTGK	33.23	3	1873.81
lcl|NZ_CP011073.1_prot_WP_032572984.1_1334	QWAGVDPENGDPLWYK	97.44	2	1873.87
lcl|NZ_CP011073.1_prot_WP_032572984.1_1334	VSGTVVSEGDPLPGVSVLVK	19.19	2	1938.07
lcl|NZ_CP011073.1_prot_WP_032572984.1_1334	VSGTVVSEGDPLPGVSVLVK	18.79	2	1938.08
lcl|NZ_CP011073.1_prot_WP_032572984.1_1334	VSGTVVSEGDPLPGVSVLVK	73.03	2	1938.08
lcl|NZ_CP011073.1_prot_WP_032572984.1_1334	VSGTVVSEGDPLPGVSVLVK	73.13	2	1938.08
lcl|NZ_CP011073.1_prot_WP_032572984.1_1334	VSGTVVSEGDPLPGVSVLVK	111.74	2	1938.08
lcl|NZ_CP011073.1_prot_WP_032572984.1_1334	VSGTVVSEGDPLPGVSVLVK	90.87	2	1938.08
lcl|NZ_CP011073.1_prot_WP_032572984.1_1334	NVVTDLPLKDMPVSGVHK	33.9	3	1948.06
lcl|NZ_CP011073.1_prot_WP_032572984.1_1334	NVVTDLPLKDMPVSGVHK	30.79	3	1964.05	Oxidation (M)
lcl|NZ_CP011073.1_prot_WP_032572984.1_1334	NQGLDPEQDISGLTYYR	69.24	2	1967.93
lcl|NZ_CP011073.1_prot_WP_032572984.1_1334	NQGLDPEQDISGLTYYR	93.85	2	1967.93
lcl|NZ_CP011073.1_prot_WP_032572984.1_1334	NQGLDPEQDISGLTYYR	130.65	2	1967.93
lcl|NZ_CP011073.1_prot_WP_032572984.1_1334	NQGLDPEQDISGLTYYR	120.03	2	1967.93
lcl|NZ_CP011073.1_prot_WP_032572984.1_1334	YSINVPSDGTLVFSFIGLK	43.32	2	2056.1
lcl|NZ_CP011073.1_prot_WP_032572984.1_1334	LMNGFYPIYQMNEDGTYK	22.42	2	2182.99
lcl|NZ_CP011073.1_prot_WP_032572984.1_1334	TLGEHHFNLLAGQEAYSYR	36.04	4	2205.07
lcl|NZ_CP011073.1_prot_WP_032572984.1_1334	TLGEHHFNLLAGQEAYSYR	23.22	4	2205.07
lcl|NZ_CP011073.1_prot_WP_032572984.1_1334	TLGEHHFNLLAGQEAYSYR	104.03	3	2205.07
lcl|NZ_CP011073.1_prot_WP_032572984.1_1334	LMGAGPNPYGSKYPQPVGTDGK	47.62	3	2233.09
lcl|NZ_CP011073.1_prot_WP_032572984.1_1334	LMGAGPNPYGSKYPQPVGTDGK	90.02	3	2233.09
lcl|NZ_CP011073.1_prot_WP_032572984.1_1334	GGVNMSFAHSLQNYPVSSDTK	80.01	3	2238.05
lcl|NZ_CP011073.1_prot_WP_032572984.1_1334	GGVNMSFAHSLQNYPVSSDTK	78.17	3	2238.05
lcl|NZ_CP011073.1_prot_WP_032572984.1_1334	GGVNMSFAHSLQNYPVSSDTK	40.5	3	2254.04	Oxidation (M)
lcl|NZ_CP011073.1_prot_WP_032572984.1_1334	GGVNMSFAHSLQNYPVSSDTK	68.59	3	2254.04	Oxidation (M)
lcl|NZ_CP011073.1_prot_WP_032572984.1_1334	TSFNFDLINYNSLDYTNPK	17.85	2	2265.08
lcl|NZ_CP011073.1_prot_WP_032572984.1_1334	TSFNFDLINYNSLDYTNPK	90.47	2	2265.08
lcl|NZ_CP011073.1_prot_WP_032572984.1_1334	TSFNFDLINYNSLDYTNPK	88.86	2	2265.08
lcl|NZ_CP011073.1_prot_WP_032572984.1_1334	TSFNFDLINYNSLDYTNPK	56.99	2	2265.08
lcl|NZ_CP011073.1_prot_WP_032572984.1_1334	ALEGTVAGLQASAASGQPGTDATIR	87.13	2	2341.2
lcl|NZ_CP011073.1_prot_WP_032572984.1_1334	ALEGTVAGLQASAASGQPGTDATIR	96.31	2	2341.2
lcl|NZ_CP011073.1_prot_WP_032572984.1_1334	ALEGTVAGLQASAASGQPGTDATIR	160.61	2	2341.2
lcl|NZ_CP011073.1_prot_WP_032572984.1_1334	ALEGTVAGLQASAASGQPGTDATIR	105.21	3	2341.2
lcl|NZ_CP011073.1_prot_WP_032572984.1_1334	NQGLDPEQDISGLTYYRYPAMR	42.57	3	2586.24
lcl|NZ_CP011073.1_prot_WP_032572984.1_1334	NQGLDPEQDISGLTYYRYPAMR	31.44	3	2586.24
lcl|NZ_CP011073.1_prot_WP_032572984.1_1334	NQGLDPEQDISGLTYYRYPAMR	14.8	3	2602.23	Oxidation (M)
lcl|NZ_CP011073.1_prot_WP_032572984.1_1334	DLLYSRPLAPSLGYNSVDENVGELK	73.13	3	2748.42
lcl|NZ_CP011073.1_prot_WP_032572984.1_1334	DLLYSRPLAPSLGYNSVDENVGELK	129.25	3	2748.42
lcl|NZ_CP011073.1_prot_WP_032572984.1_1334	TNQYYFSAGYLNDKGIALESGYER	54.48	3	2758.31
lcl|NZ_CP011073.1_prot_WP_032572984.1_1334	TNQYYFSAGYLNDKGIALESGYER	92.55	3	2758.31
lcl|NZ_CP011073.1_prot_WP_032572984.1_1334	IYDFGSYRPSGSMANWNLPATLPNDK	64.38	3	2913.39
lcl|NZ_CP011073.1_prot_WP_032572984.1_1334	SKDLLYSRPLAPSLGYNSVDENVGELK	42.73	4	2963.53
lcl|NZ_CP011073.1_prot_WP_032572984.1_1334	LMNGFYPIYQMNEDGTYKLDSEGQR	70.74	3	2968.35
lcl|NZ_CP011073.1_prot_WP_032572984.1_1334	LMNGFYPIYQMNEDGTYKLDSEGQR	50.73	3	2968.35
lcl|NZ_CP011073.1_prot_WP_032572984.1_1334	LMNGFYPIYQMNEDGTYKLDSEGQR	46.75	3	2984.35	Oxidation (M)
lcl|NZ_CP011073.1_prot_WP_032572984.1_1334	IYDFGSYRPSGSMANWNLPATLPNDKSER	19.82	4	3285.57
lcl|NZ_CP011073.1_prot_WP_032572984.1_1334	IYDFGSYRPSGSMANWNLPATLPNDKSER	43.4	4	3285.57
lcl|NZ_CP011073.1_prot_WP_032572984.1_1334	IYDFGSYRPSGSMANWNLPATLPNDKSER	33.94	4	3301.56	Oxidation (M)
lcl|NZ_CP011073.1_prot_WP_032572984.1_1334	DLLYSRPLAPSLGYNSVDENVGELKNTGVEIDLK	24.94	4	3717.94
lcl|NZ_CP011073.1_prot_WP_032572984.1_1334	VSYGAQGNDNLGTYYASSGLYSVVSNNGENALVSDR	62.32	4	3740.74
lcl|NZ_CP011073.1_prot_WP_032572984.1_1334	VSYGAQGNDNLGTYYASSGLYSVVSNNGENALVSDR	66.51	3	3740.75
lcl|NZ_CP011073.1_prot_WP_032572984.1_1334	VSYGAQGNDNLGTYYASSGLYSVVSNNGENALVSDR	127.43	3	3740.75
lcl|NZ_CP011073.1_prot_WP_032572984.1_1334	VSYGAQGNDNLGTYYASSGLYSVVSNNGENALVSDR	139.41	3	3740.75
lcl|NZ_CP011073.1_prot_WP_005788911.1_2596	TLLFNLDR	17.2	2	990.554
lcl|NZ_CP011073.1_prot_WP_005788911.1_2596	TLLFNLDR	35.04	2	990.554
lcl|NZ_CP011073.1_prot_WP_005788911.1_2596	TSLVDWDSR	68.09	2	1077.52
lcl|NZ_CP011073.1_prot_WP_005788911.1_2596	TSLVDWDSR	41.35	2	1077.52
lcl|NZ_CP011073.1_prot_WP_005788911.1_2596	NPEVLLAETR	56.68	2	1140.62
lcl|NZ_CP011073.1_prot_WP_005788911.1_2596	NPEVLLAETR	55.19	2	1140.62
lcl|NZ_CP011073.1_prot_WP_005788911.1_2596	NPEVLLAETR	57.53	2	1140.62
lcl|NZ_CP011073.1_prot_WP_005788911.1_2596	NPEVLLAETR	73	2	1140.62
lcl|NZ_CP011073.1_prot_WP_005788911.1_2596	NPEVLLAETR	37.25	2	1140.62
lcl|NZ_CP011073.1_prot_WP_005788911.1_2596	LNQYPWPIIR	20.89	2	1298.72
lcl|NZ_CP011073.1_prot_WP_005788911.1_2596	LNQYPWPIIR	39.83	2	1298.72
lcl|NZ_CP011073.1_prot_WP_005788911.1_2596	LNQYPWPIIR	44.6	2	1298.72
lcl|NZ_CP011073.1_prot_WP_005788911.1_2596	LNQYPWPIIR	42.08	2	1298.72
lcl|NZ_CP011073.1_prot_WP_005788911.1_2596	LNQYPWPIIR	51.45	2	1298.72
lcl|NZ_CP011073.1_prot_WP_005788911.1_2596	LNQYPWPIIR	49.85	2	1298.72
lcl|NZ_CP011073.1_prot_WP_005788911.1_2596	LNQYPWPIIR	42.04	2	1298.72
lcl|NZ_CP011073.1_prot_WP_005788911.1_2596	WLLAGQYFNVK	28.63	2	1337.72
lcl|NZ_CP011073.1_prot_WP_005788911.1_2596	WLLAGQYFNVK	18.12	2	1337.72
lcl|NZ_CP011073.1_prot_WP_005788911.1_2596	WLLAGQYFNVK	29.03	2	1337.72
lcl|NZ_CP011073.1_prot_WP_005788911.1_2596	WLLAGQYFNVK	29.41	2	1337.72
lcl|NZ_CP011073.1_prot_WP_005788911.1_2596	TLLFNLDREPR	19.24	2	1372.75
lcl|NZ_CP011073.1_prot_WP_005788911.1_2596	TLLFNLDREPR	24	2	1372.75
lcl|NZ_CP011073.1_prot_WP_005788911.1_2596	TLLFNLDREPR	13.02	2	1372.75
lcl|NZ_CP011073.1_prot_WP_005788911.1_2596	GVDPNTVVSTNATK	53.63	2	1401.71
lcl|NZ_CP011073.1_prot_WP_005788911.1_2596	GVDPNTVVSTNATK	72.9	2	1401.71
lcl|NZ_CP011073.1_prot_WP_005788911.1_2596	GVDPNTVVSTNATK	27.12	2	1401.71
lcl|NZ_CP011073.1_prot_WP_005788911.1_2596	GVDPNTVVSTNATK	78.59	2	1401.71
lcl|NZ_CP011073.1_prot_WP_005788911.1_2596	GVDPNTVVSTNATK	95.31	2	1401.71
lcl|NZ_CP011073.1_prot_WP_005788911.1_2596	KGVDPNTVVSTNATK	40.93	3	1529.81
lcl|NZ_CP011073.1_prot_WP_005788911.1_2596	KGVDPNTVVSTNATK	52.1	2	1529.81
lcl|NZ_CP011073.1_prot_WP_005788911.1_2596	KGVDPNTVVSTNATK	70.31	3	1529.81
lcl|NZ_CP011073.1_prot_WP_005788911.1_2596	KGVDPNTVVSTNATK	76.19	3	1529.81
lcl|NZ_CP011073.1_prot_WP_005788911.1_2596	KGVDPNTVVSTNATK	57.15	3	1529.81
lcl|NZ_CP011073.1_prot_WP_005788911.1_2596	SGSQLMPLTYDPNK	43.37	2	1549.75
lcl|NZ_CP011073.1_prot_WP_005788911.1_2596	SGSQLMPLTYDPNK	71.81	2	1549.75
lcl|NZ_CP011073.1_prot_WP_005788911.1_2596	SGSQLMPLTYDPNK	67.4	2	1549.75
lcl|NZ_CP011073.1_prot_WP_005788911.1_2596	TNKEDYGLATSVGAK	71.92	2	1552.77
lcl|NZ_CP011073.1_prot_WP_005788911.1_2596	TNKEDYGLATSVGAK	23.78	2	1552.77
lcl|NZ_CP011073.1_prot_WP_005788911.1_2596	TNKEDYGLATSVGAK	126.62	2	1552.78
lcl|NZ_CP011073.1_prot_WP_005788911.1_2596	TNKEDYGLATSVGAK	99.45	2	1552.78
lcl|NZ_CP011073.1_prot_WP_005788911.1_2596	TNKEDYGLATSVGAK	35.27	3	1552.78
lcl|NZ_CP011073.1_prot_WP_005788911.1_2596	FLIAYYHYQLAR	72.36	2	1556.82
lcl|NZ_CP011073.1_prot_WP_005788911.1_2596	FLIAYYHYQLAR	29.09	2	1556.82
lcl|NZ_CP011073.1_prot_WP_005788911.1_2596	FLIAYYHYQLAR	14.88	3	1556.82
lcl|NZ_CP011073.1_prot_WP_005788911.1_2596	FLIAYYHYQLAR	29.56	3	1556.82
lcl|NZ_CP011073.1_prot_WP_005788911.1_2596	FLIAYYHYQLAR	32.31	3	1556.82
lcl|NZ_CP011073.1_prot_WP_005788911.1_2596	SGSQLMPLTYDPNK	94.88	2	1565.74	Oxidation (M)
lcl|NZ_CP011073.1_prot_WP_005788911.1_2596	SGSQLMPLTYDPNK	63.48	2	1565.74	Oxidation (M)
lcl|NZ_CP011073.1_prot_WP_005788911.1_2596	IGNEDANPYPAAGPVR	54.28	2	1639.79
lcl|NZ_CP011073.1_prot_WP_005788911.1_2596	IGNEDANPYPAAGPVR	95.7	2	1639.79
lcl|NZ_CP011073.1_prot_WP_005788911.1_2596	IGNEDANPYPAAGPVR	75.16	2	1639.8
lcl|NZ_CP011073.1_prot_WP_005788911.1_2596	IGNEDANPYPAAGPVR	107.63	2	1639.8
lcl|NZ_CP011073.1_prot_WP_005788911.1_2596	IGNEDANPYPAAGPVR	110.03	2	1639.8
lcl|NZ_CP011073.1_prot_WP_005788911.1_2596	IGNEDANPYPAAGPVR	118.26	2	1639.8
lcl|NZ_CP011073.1_prot_WP_005788911.1_2596	IGNEDANPYPAAGPVR	134.45	2	1639.8
lcl|NZ_CP011073.1_prot_WP_005788911.1_2596	IGNEDANPYPAAGPVR	104.03	2	1639.8
lcl|NZ_CP011073.1_prot_WP_005788911.1_2596	GLNIAATTIEDYAIVK	54.03	2	1690.91
lcl|NZ_CP011073.1_prot_WP_005788911.1_2596	GLNIAATTIEDYAIVK	21.97	2	1690.92
lcl|NZ_CP011073.1_prot_WP_005788911.1_2596	GLNIAATTIEDYAIVK	40.54	2	1690.92
lcl|NZ_CP011073.1_prot_WP_005788911.1_2596	GLNIAATTIEDYAIVK	30.7	2	1690.92
lcl|NZ_CP011073.1_prot_WP_005788911.1_2596	GLNIAATTIEDYAIVK	103.46	2	1690.92
lcl|NZ_CP011073.1_prot_WP_005788911.1_2596	GLNIAATTIEDYAIVK	105.96	2	1690.92
lcl|NZ_CP011073.1_prot_WP_005788911.1_2596	GLNIAATTIEDYAIVK	102.67	2	1690.92
lcl|NZ_CP011073.1_prot_WP_005788911.1_2596	GLNIAATTIEDYAIVK	104.59	2	1690.92
lcl|NZ_CP011073.1_prot_WP_005788911.1_2596	GLNIAATTIEDYAIVK	108.75	2	1690.92
lcl|NZ_CP011073.1_prot_WP_005788911.1_2596	GLNIAATTIEDYAIVK	100.98	2	1690.92
lcl|NZ_CP011073.1_prot_WP_005788911.1_2596	GLNIAATTIEDYAIVK	38.04	2	1690.93
lcl|NZ_CP011073.1_prot_WP_005788911.1_2596	GLNIAATTIEDYAIVK	22.85	2	1690.93
lcl|NZ_CP011073.1_prot_WP_005788911.1_2596	ELPDVNASQAEYLPR	82.68	2	1700.83
lcl|NZ_CP011073.1_prot_WP_005788911.1_2596	ELPDVNASQAEYLPR	76.97	2	1700.84
lcl|NZ_CP011073.1_prot_WP_005788911.1_2596	ELPDVNASQAEYLPR	82.96	2	1700.84
lcl|NZ_CP011073.1_prot_WP_005788911.1_2596	ELPDVNASQAEYLPR	111.34	2	1700.85
lcl|NZ_CP011073.1_prot_WP_005788911.1_2596	ELPDVNASQAEYLPR	117.19	2	1700.85
lcl|NZ_CP011073.1_prot_WP_005788911.1_2596	ELPDVNASQAEYLPR	95.27	2	1700.85
lcl|NZ_CP011073.1_prot_WP_005788911.1_2596	ELPDVNASQAEYLPR	99.51	2	1700.85
lcl|NZ_CP011073.1_prot_WP_005788911.1_2596	ELPDVNASQAEYLPR	118.96	2	1700.85
lcl|NZ_CP011073.1_prot_WP_005788911.1_2596	EAIDLAEQNGHALYVK	17.18	3	1769.9
lcl|NZ_CP011073.1_prot_WP_005788911.1_2596	EAIDLAEQNGHALYVK	42.49	3	1769.9
lcl|NZ_CP011073.1_prot_WP_005788911.1_2596	EAIDLAEQNGHALYVK	38.16	3	1769.9
lcl|NZ_CP011073.1_prot_WP_005788911.1_2596	SGSQLMPLTYDPNKWVK	31.07	3	1963
lcl|NZ_CP011073.1_prot_WP_005788911.1_2596	SGSQLMPLTYDPNKWVK	39.47	3	1963
lcl|NZ_CP011073.1_prot_WP_005788911.1_2596	SGSQLMPLTYDPNKWVK	18	3	1978.99	Oxidation (M)
lcl|NZ_CP011073.1_prot_WP_005788911.1_2596	SGSQLMPLTYDPNKWVK	31.47	2	1978.99	Oxidation (M)
lcl|NZ_CP011073.1_prot_WP_005788911.1_2596	SGSQLMPLTYDPNKWVK	24.95	2	1978.99	Oxidation (M)
lcl|NZ_CP011073.1_prot_WP_005788911.1_2596	AGIPTVETAWSGVAALDQTK	25.41	3	2014.05
lcl|NZ_CP011073.1_prot_WP_005788911.1_2596	AGIPTVETAWSGVAALDQTK	49.53	3	2014.05
lcl|NZ_CP011073.1_prot_WP_005788911.1_2596	AGIPTVETAWSGVAALDQTK	59.09	3	2014.05
lcl|NZ_CP011073.1_prot_WP_005788911.1_2596	AGIPTVETAWSGVAALDQTK	17.68	3	2014.05
lcl|NZ_CP011073.1_prot_WP_005788911.1_2596	AGIPTVETAWSGVAALDQTK	110.07	2	2014.05
lcl|NZ_CP011073.1_prot_WP_005788911.1_2596	AGIPTVETAWSGVAALDQTK	128.56	2	2014.05
lcl|NZ_CP011073.1_prot_WP_005788911.1_2596	AGIPTVETAWSGVAALDQTK	122.54	2	2014.05
lcl|NZ_CP011073.1_prot_WP_005788911.1_2596	AGIPTVETAWSGVAALDQTK	19.51	2	2014.05
lcl|NZ_CP011073.1_prot_WP_005788911.1_2596	GTATVQRPGNYTPSGYLNK	34.38	3	2023.01
lcl|NZ_CP011073.1_prot_WP_005788911.1_2596	GTATVQRPGNYTPSGYLNK	20.68	3	2023.01
lcl|NZ_CP011073.1_prot_WP_005788911.1_2596	GTATVQRPGNYTPSGYLNK	30.1	3	2023.01
lcl|NZ_CP011073.1_prot_WP_005788911.1_2596	MNELYLENQNFWDMRR	34.4	3	2157.98
lcl|NZ_CP011073.1_prot_WP_005788911.1_2596	MNELYLENQNFWDMRR	33.91	3	2157.98
lcl|NZ_CP011073.1_prot_WP_005788911.1_2596	KFEAPTQYLLPIPSADINR	38.69	3	2172.16
lcl|NZ_CP011073.1_prot_WP_005788911.1_2596	KFEAPTQYLLPIPSADINR	40.08	3	2172.16
lcl|NZ_CP011073.1_prot_WP_005788911.1_2596	KFEAPTQYLLPIPSADINR	40.82	3	2172.17
lcl|NZ_CP011073.1_prot_WP_005788911.1_2596	KFEAPTQYLLPIPSADINR	63.36	3	2172.17
lcl|NZ_CP011073.1_prot_WP_005788911.1_2596	KFEAPTQYLLPIPSADINR	80.75	3	2172.17
lcl|NZ_CP011073.1_prot_WP_005788911.1_2596	KFEAPTQYLLPIPSADINR	80.2	3	2172.17
lcl|NZ_CP011073.1_prot_WP_005788911.1_2596	KFEAPTQYLLPIPSADINR	88.01	3	2172.17
lcl|NZ_CP011073.1_prot_WP_005788911.1_2596	KFEAPTQYLLPIPSADINR	83.49	2	2172.17
lcl|NZ_CP011073.1_prot_WP_005788911.1_2596	MNELYLENQNFWDMRR	18.09	3	2173.99	Oxidation (M)
lcl|NZ_CP011073.1_prot_WP_005788911.1_2596	QDYKIGNEDANPYPAAGPVR	60.97	3	2174.05
lcl|NZ_CP011073.1_prot_WP_005788911.1_2596	QDYKIGNEDANPYPAAGPVR	30.93	3	2174.05
lcl|NZ_CP011073.1_prot_WP_005788911.1_2596	TAIKEAIDLAEQNGHALYVK	35.06	3	2183.17
lcl|NZ_CP011073.1_prot_WP_005788911.1_2596	TAIKEAIDLAEQNGHALYVK	32.12	3	2183.17
lcl|NZ_CP011073.1_prot_WP_005788911.1_2596	TAIKEAIDLAEQNGHALYVK	65.02	3	2183.17
lcl|NZ_CP011073.1_prot_WP_005788911.1_2596	MNELYLENQNFWDMRR	15.35	3	2189.98	2 Oxidation (M)
lcl|NZ_CP011073.1_prot_WP_005788911.1_2596	TSLVDWDSRNPEVLLAETR	48.63	3	2200.12
lcl|NZ_CP011073.1_prot_WP_005788911.1_2596	TSLVDWDSRNPEVLLAETR	57.84	3	2200.12
lcl|NZ_CP011073.1_prot_WP_005788911.1_2596	TSLVDWDSRNPEVLLAETR	105.87	3	2200.12
lcl|NZ_CP011073.1_prot_WP_005788911.1_2596	TSLVDWDSRNPEVLLAETR	83.43	3	2200.12
lcl|NZ_CP011073.1_prot_WP_005788911.1_2596	TSLVDWDSRNPEVLLAETR	69.49	3	2200.12
lcl|NZ_CP011073.1_prot_WP_005788911.1_2596	TSLVDWDSRNPEVLLAETR	66.43	3	2200.12
lcl|NZ_CP011073.1_prot_WP_005788911.1_2596	AGIPTVETAWSGVAALDQTKLR	57.43	3	2283.21
lcl|NZ_CP011073.1_prot_WP_005788911.1_2596	LADLYLAYAEACVETNDLETAK	83.64	3	2486.21	Propionamide (C)
lcl|NZ_CP011073.1_prot_WP_005788911.1_2596	LADLYLAYAEACVETNDLETAK	86.99	3	2486.21	Propionamide (C)
lcl|NZ_CP011073.1_prot_WP_005788911.1_2596	MLLYAASPLFNGNSSFYSNFTDK	25.11	3	2586.22
lcl|NZ_CP011073.1_prot_WP_005795015.1_1440	IMSFFGR	13.69	2	856.43
lcl|NZ_CP011073.1_prot_WP_005795015.1_1440	IMSFFGR	19.69	2	856.43
lcl|NZ_CP011073.1_prot_WP_005795015.1_1440	IMSFFGR	19.72	2	872.428	Oxidation (M)
lcl|NZ_CP011073.1_prot_WP_005795015.1_1440	YLLSLVLR	49.8	2	975.616
lcl|NZ_CP011073.1_prot_WP_005795015.1_1440	YLLSLVLR	47.46	2	975.616
lcl|NZ_CP011073.1_prot_WP_005795015.1_1440	NTASILSFGK	32.1	2	1036.56
lcl|NZ_CP011073.1_prot_WP_005795015.1_1440	NTASILSFGK	49.56	2	1036.56
lcl|NZ_CP011073.1_prot_WP_005795015.1_1440	NTASILSFGK	19.11	2	1036.56
lcl|NZ_CP011073.1_prot_WP_005795015.1_1440	NTASILSFGK	83.48	2	1036.56
lcl|NZ_CP011073.1_prot_WP_005795015.1_1440	ANDGVVLVTTK	69.42	2	1115.62
lcl|NZ_CP011073.1_prot_WP_005795015.1_1440	ASFGLNGNVNK	53.98	2	1119.57
lcl|NZ_CP011073.1_prot_WP_005795015.1_1440	YLLSLVLRR	20.5	2	1131.72
lcl|NZ_CP011073.1_prot_WP_005795015.1_1440	ADNNGGYPLPR	52.67	2	1172.56
lcl|NZ_CP011073.1_prot_WP_005795015.1_1440	ADNNGGYPLPR	66.77	2	1172.56
lcl|NZ_CP011073.1_prot_WP_005795015.1_1440	ADNNGGYPLPR	64.33	2	1172.56
lcl|NZ_CP011073.1_prot_WP_005795015.1_1440	VVSLPDNGLER	53.52	2	1197.64
lcl|NZ_CP011073.1_prot_WP_005795015.1_1440	VVSLPDNGLER	68.21	2	1197.64
lcl|NZ_CP011073.1_prot_WP_005795015.1_1440	VVSLPDNGLER	63.65	2	1197.64
lcl|NZ_CP011073.1_prot_WP_005795015.1_1440	VVSLPDNGLER	27.13	2	1197.64
lcl|NZ_CP011073.1_prot_WP_005795015.1_1440	GNYYAGLGYNK	55.62	2	1218.57
lcl|NZ_CP011073.1_prot_WP_005795015.1_1440	ITFTFNADYK	40.4	2	1218.6
lcl|NZ_CP011073.1_prot_WP_005795015.1_1440	ITFTFNADYK	40.87	2	1218.6
lcl|NZ_CP011073.1_prot_WP_005795015.1_1440	SNALPIQPGDVK	22.35	2	1237.67
lcl|NZ_CP011073.1_prot_WP_005795015.1_1440	SNALPIQPGDVK	58.26	2	1237.67
lcl|NZ_CP011073.1_prot_WP_005795015.1_1440	SNALPIQPGDVK	30.29	2	1237.67
lcl|NZ_CP011073.1_prot_WP_005795015.1_1440	SNALPIQPGDVK	50.17	2	1237.67
lcl|NZ_CP011073.1_prot_WP_005795015.1_1440	SNALPIQPGDVK	59.19	2	1237.67
lcl|NZ_CP011073.1_prot_WP_005795015.1_1440	SNALPIQPGDVK	19.07	2	1237.67
lcl|NZ_CP011073.1_prot_WP_005795015.1_1440	INANLTYYNR	51.61	2	1240.62
lcl|NZ_CP011073.1_prot_WP_005795015.1_1440	INANLTYYNR	53.62	2	1240.62
lcl|NZ_CP011073.1_prot_WP_005795015.1_1440	INANLTYYNR	65.26	2	1240.62
lcl|NZ_CP011073.1_prot_WP_005795015.1_1440	INANLTYYNR	48.7	2	1240.62
lcl|NZ_CP011073.1_prot_WP_005795015.1_1440	NTWTPENPNAK	39.57	2	1270.59
lcl|NZ_CP011073.1_prot_WP_005795015.1_1440	NTWTPENPNAK	52.08	2	1270.59
lcl|NZ_CP011073.1_prot_WP_005795015.1_1440	ANDGVVLVTTKR	13.32	3	1271.72
lcl|NZ_CP011073.1_prot_WP_005795015.1_1440	WNLNWNGALNK	22.75	2	1328.67
lcl|NZ_CP011073.1_prot_WP_005795015.1_1440	WNLNWNGALNK	49.68	2	1328.67
lcl|NZ_CP011073.1_prot_WP_005795015.1_1440	WTGGINTTVSWK	23.75	2	1348.68
lcl|NZ_CP011073.1_prot_WP_005795015.1_1440	WTGGINTTVSWK	37.64	2	1348.69
lcl|NZ_CP011073.1_prot_WP_005795015.1_1440	WTGGINTTVSWK	33.41	2	1348.69
lcl|NZ_CP011073.1_prot_WP_005795015.1_1440	LGAIWYYSEEK	43.53	2	1357.67
lcl|NZ_CP011073.1_prot_WP_005795015.1_1440	TGYMNAYVGDMK	39.88	2	1364.58	Oxidation (M)
lcl|NZ_CP011073.1_prot_WP_005795015.1_1440	TGYMNAYVGDMK	72.75	2	1364.58	Oxidation (M)
lcl|NZ_CP011073.1_prot_WP_005795015.1_1440	SEGTAVGNWYQR	60.01	2	1366.63
lcl|NZ_CP011073.1_prot_WP_005795015.1_1440	SEGTAVGNWYQR	81.97	2	1366.63
lcl|NZ_CP011073.1_prot_WP_005795015.1_1440	SEGTAVGNWYQR	48.03	2	1366.64
lcl|NZ_CP011073.1_prot_WP_005795015.1_1440	YPTYVWADQLGK	55.46	2	1439.72
lcl|NZ_CP011073.1_prot_WP_005795015.1_1440	YPTYVWADQLGK	55.64	2	1439.72
lcl|NZ_CP011073.1_prot_WP_005795015.1_1440	YPTYVWADQLGK	75.45	2	1439.72
lcl|NZ_CP011073.1_prot_WP_005795015.1_1440	FDYALGFTAVDWK	67.92	2	1531.75
lcl|NZ_CP011073.1_prot_WP_005795015.1_1440	FDYALGFTAVDWK	63.97	2	1531.75
lcl|NZ_CP011073.1_prot_WP_005795015.1_1440	QSAYQVYTGNGDEK	104.21	2	1558.69
lcl|NZ_CP011073.1_prot_WP_005795015.1_1440	VSFVGYQPQTIDVK	62.66	2	1579.83
lcl|NZ_CP011073.1_prot_WP_005795015.1_1440	VSFVGYQPQTIDVK	68.68	2	1579.83
lcl|NZ_CP011073.1_prot_WP_005795015.1_1440	VSFVGYQPQTIDVK	78.3	2	1579.83
lcl|NZ_CP011073.1_prot_WP_005795015.1_1440	VSFVGYQPQTIDVK	30.28	2	1579.83
lcl|NZ_CP011073.1_prot_WP_005795015.1_1440	VSFVGYQPQTIDVK	36.78	2	1579.83
lcl|NZ_CP011073.1_prot_WP_005795015.1_1440	YPTYVWADQLGKR	28.62	2	1595.82
lcl|NZ_CP011073.1_prot_WP_005795015.1_1440	YPTYVWADQLGKR	53.33	2	1595.82
lcl|NZ_CP011073.1_prot_WP_005795015.1_1440	YPTYVWADQLGKR	18.07	3	1595.82
lcl|NZ_CP011073.1_prot_WP_005795015.1_1440	YPTYVWADQLGKR	53.4	3	1595.82
lcl|NZ_CP011073.1_prot_WP_005795015.1_1440	YPTYVWADQLGKR	25.48	2	1595.82
lcl|NZ_CP011073.1_prot_WP_005795015.1_1440	QSAYQVYTGNGDEKK	21.1	3	1686.79
lcl|NZ_CP011073.1_prot_WP_005795015.1_1440	SSSMFAYNGNYIALR	72.54	2	1692.8
lcl|NZ_CP011073.1_prot_WP_005795015.1_1440	SSSMFAYNGNYIALR	94.21	2	1692.8
lcl|NZ_CP011073.1_prot_WP_005795015.1_1440	SSSMFAYNGNYIALR	127.19	2	1692.8
lcl|NZ_CP011073.1_prot_WP_005795015.1_1440	DVNNDGVIDNYDMVK	43.96	2	1709.76
lcl|NZ_CP011073.1_prot_WP_005795015.1_1440	DVNNDGVIDNYDMVK	84.6	2	1709.76
lcl|NZ_CP011073.1_prot_WP_005795015.1_1440	ELSLSYKLPSILVQK	33.73	3	1717.01
lcl|NZ_CP011073.1_prot_WP_005795015.1_1440	NFVGNYTVQGAYGSNR	33.42	2	1745.82
lcl|NZ_CP011073.1_prot_WP_005795015.1_1440	NFVGNYTVQGAYGSNR	86.93	2	1745.82
lcl|NZ_CP011073.1_prot_WP_005795015.1_1440	NFVGNYTVQGAYGSNR	98.79	2	1745.82
lcl|NZ_CP011073.1_prot_WP_005795015.1_1440	SSLSDINPDDIESMEVLK	32.09	2	1990.95
lcl|NZ_CP011073.1_prot_WP_005795015.1_1440	SSLSDINPDDIESMEVLK	86.3	2	1990.95
lcl|NZ_CP011073.1_prot_WP_005795015.1_1440	SSLSDINPDDIESMEVLK	102.64	2	1990.95
lcl|NZ_CP011073.1_prot_WP_005795015.1_1440	SSLSDINPDDIESMEVLK	110.45	2	1990.95
lcl|NZ_CP011073.1_prot_WP_005795015.1_1440	SSLSDINPDDIESMEVLK	61.36	2	1990.95
lcl|NZ_CP011073.1_prot_WP_005795015.1_1440	GGTNFDGSGSPLILIDGQVR	99.32	2	2002.02
lcl|NZ_CP011073.1_prot_WP_005795015.1_1440	GGTNFDGSGSPLILIDGQVR	164.76	2	2002.02
lcl|NZ_CP011073.1_prot_WP_005795015.1_1440	GGTNFDGSGSPLILIDGQVR	42.74	3	2002.02
lcl|NZ_CP011073.1_prot_WP_005795015.1_1440	GGTNFDGSGSPLILIDGQVR	39.1	3	2002.02
lcl|NZ_CP011073.1_prot_WP_005795015.1_1440	GGTNFDGSGSPLILIDGQVR	15.9	3	2002.02
lcl|NZ_CP011073.1_prot_WP_005795015.1_1440	SSLSDINPDDIESMEVLK	23.87	3	2006.94	Oxidation (M)
lcl|NZ_CP011073.1_prot_WP_005795015.1_1440	WKDVNNDGVIDNYDMVK	71.35	2	2023.94
lcl|NZ_CP011073.1_prot_WP_005795015.1_1440	WKDVNNDGVIDNYDMVK	16.86	3	2023.94
lcl|NZ_CP011073.1_prot_WP_005795015.1_1440	WKDVNNDGVIDNYDMVK	67.87	3	2023.94
lcl|NZ_CP011073.1_prot_WP_005795015.1_1440	WKDVNNDGVIDNYDMVK	35.56	3	2039.94	Oxidation (M)
lcl|NZ_CP011073.1_prot_WP_005795015.1_1440	TGYMNAYVGDMKHPDGAGIK	44.05	3	2123.98
lcl|NZ_CP011073.1_prot_WP_005795015.1_1440	LSNVELSITGQNLGYLTEAK	14.2	3	2149.12
lcl|NZ_CP011073.1_prot_WP_005795015.1_1440	LSNVELSITGQNLGYLTEAK	24.45	2	2149.12
lcl|NZ_CP011073.1_prot_WP_005795015.1_1440	LSNVELSITGQNLGYLTEAK	54.47	2	2149.13
lcl|NZ_CP011073.1_prot_WP_005795015.1_1440	LSNVELSITGQNLGYLTEAK	57.79	2	2149.13
lcl|NZ_CP011073.1_prot_WP_005795015.1_1440	LSNVELSITGQNLGYLTEAK	35.34	3	2149.13
lcl|NZ_CP011073.1_prot_WP_005795015.1_1440	LSNVELSITGQNLGYLTEAK	70.79	3	2149.13
lcl|NZ_CP011073.1_prot_WP_005795015.1_1440	LSNVELSITGQNLGYLTEAK	73.92	3	2149.13
lcl|NZ_CP011073.1_prot_WP_005795015.1_1440	LSNVELSITGQNLGYLTEAK	46.96	2	2149.14
lcl|NZ_CP011073.1_prot_WP_005795015.1_1440	LSNVELSITGQNLGYLTEAK	90.45	2	2149.14
lcl|NZ_CP011073.1_prot_WP_005795015.1_1440	LSNVELSITGQNLGYLTEAK	113.61	2	2149.14
lcl|NZ_CP011073.1_prot_WP_005795015.1_1440	GFSASGSGAPTDDFMDLEYTSK	40.34	2	2281.98
lcl|NZ_CP011073.1_prot_WP_005795015.1_1440	GFSASGSGAPTDDFMDLEYTSK	103.86	2	2281.98
lcl|NZ_CP011073.1_prot_WP_005795015.1_1440	DNNTDKFTMNQSFTIDFMK	15.31	3	2312.03	Oxidation (M)
lcl|NZ_CP011073.1_prot_WP_005795015.1_1440	AKLSNVELSITGQNLGYLTEAK	34.69	3	2348.27
lcl|NZ_CP011073.1_prot_WP_005795015.1_1440	AKLSNVELSITGQNLGYLTEAK	38.14	3	2348.27
lcl|NZ_CP011073.1_prot_WP_005795015.1_1440	GYNADGDMLLGPNSGDGNQQYNFK	109.49	3	2574.12
lcl|NZ_CP011073.1_prot_WP_005795015.1_1440	WVGGYQEGQRPGDLYMFVAEGLYK	56.87	3	2762.34
lcl|NZ_CP011073.1_prot_WP_005795015.1_1440	SSLSDINPDDIESMEVLKDAGATAIYGAR	45.04	4	3037.48
lcl|NZ_CP011073.1_prot_WP_005795015.1_1440	SSLSDINPDDIESMEVLKDAGATAIYGAR	47.78	3	3037.49
lcl|NZ_CP011073.1_prot_WP_005795015.1_1440	SSLSDINPDDIESMEVLKDAGATAIYGAR	96.49	3	3037.49
lcl|NZ_CP011073.1_prot_WP_005795015.1_1440	SSLSDINPDDIESMEVLKDAGATAIYGAR	101.45	3	3037.49
lcl|NZ_CP011073.1_prot_WP_005795015.1_1440	GWSSLSGLTTATPYGTGNLYFDKDGVTPLDGNK	50.33	4	3431.68
K2C1_HUMAN	SISISVAR	35.49	2	831.483
K2C1_HUMAN	SISISVAR	48.1	2	831.485
K2C1_HUMAN	SLVNLGGSK	27.3	2	873.498
K2C1_HUMAN	IEISELNR	27.63	2	972.528
K2C1_HUMAN	IEISELNR	43.73	2	972.529
K2C1_HUMAN	IEISELNR	48.23	2	972.529
K2C1_HUMAN	IEISELNR	50.59	2	972.529
K2C1_HUMAN	IEISELNR	34.43	2	972.529
K2C1_HUMAN	TLLEGEESR	56.93	2	1032.51
K2C1_HUMAN	TLLEGEESR	21.08	2	1032.51
K2C1_HUMAN	TLLEGEESR	34.09	2	1032.51
K2C1_HUMAN	DYQELMNTK	38.55	2	1140.52
K2C1_HUMAN	YEELQITAGR	35.06	2	1178.59
K2C1_HUMAN	YEELQITAGR	45.93	2	1178.6
K2C1_HUMAN	YEELQITAGR	68.39	2	1178.6
K2C1_HUMAN	YEELQITAGR	62.44	2	1178.6
K2C1_HUMAN	YEELQITAGR	54.93	2	1178.6
K2C1_HUMAN	TNAENEFVTIK	54.84	2	1264.64
K2C1_HUMAN	TNAENEFVTIK	54.68	2	1264.64
K2C1_HUMAN	TNAENEFVTIK	21.13	2	1264.64
K2C1_HUMAN	LALDLEIATYR	50.9	2	1276.71
K2C1_HUMAN	LALDLEIATYR	67.61	2	1276.71
K2C1_HUMAN	LALDLEIATYR	77.69	2	1276.71
K2C1_HUMAN	LALDLEIATYR	14.75	2	1276.71
K2C1_HUMAN	NMQDMVEDYR	53.27	2	1299.53
K2C1_HUMAN	NSKIEISELNR	78.38	2	1301.69
K2C1_HUMAN	SLDLDSIIAEVK	16.28	2	1301.71
K2C1_HUMAN	SLDLDSIIAEVK	51.4	2	1301.71
K2C1_HUMAN	SLDLDSIIAEVK	50.95	2	1301.72
K2C1_HUMAN	SLDLDSIIAEVK	56.44	2	1301.72
K2C1_HUMAN	SLDLDSIIAEVK	94.71	2	1301.72
K2C1_HUMAN	SLDLDSIIAEVK	59.45	2	1301.72
K2C1_HUMAN	SLDLDSIIAEVK	81.27	2	1301.72
K2C1_HUMAN	LNDLEDALQQAK	28.46	2	1356.7
K2C1_HUMAN	LNDLEDALQQAK	77.42	2	1356.7
K2C1_HUMAN	SLNNQFASFIDK	22.77	2	1382.68
K2C1_HUMAN	SLNNQFASFIDK	38.41	2	1382.69
K2C1_HUMAN	SLNNQFASFIDK	13.62	2	1382.69
K2C1_HUMAN	SLNNQFASFIDK	22.51	2	1382.69
K2C1_HUMAN	SLNNQFASFIDK	66.85	2	1382.69
K2C1_HUMAN	TNAENEFVTIKK	47.34	2	1392.73
K2C1_HUMAN	TNAENEFVTIKK	14.65	2	1392.73
K2C1_HUMAN	TNAENEFVTIKK	18.21	3	1392.73
K2C1_HUMAN	TNAENEFVTIKK	20.9	3	1392.73
K2C1_HUMAN	FLEQQNQVLQTK	32.64	2	1474.78
K2C1_HUMAN	FLEQQNQVLQTK	61.49	2	1474.78
K2C1_HUMAN	FLEQQNQVLQTK	69.54	2	1474.78
K2C1_HUMAN	FLEQQNQVLQTK	83.79	2	1474.78
K2C1_HUMAN	LLRDYQELMNTK	20.4	2	1522.77
K2C1_HUMAN	LLRDYQELMNTK	13.46	2	1522.79
K2C1_HUMAN	LLRDYQELMNTK	52.19	2	1522.79
K2C1_HUMAN	LLRDYQELMNTK	15.22	3	1522.79
K2C1_HUMAN	LLRDYQELMNTK	72.47	2	1538.78	Oxidation (M)
K2C1_HUMAN	LLRDYQELMNTK	66.29	2	1538.78	Oxidation (M)
K2C1_HUMAN	NKLNDLEDALQQAK	94.62	2	1598.83
K2C1_HUMAN	SLNNQFASFIDKVR	54.66	3	1637.86
K2C1_HUMAN	SLNNQFASFIDKVR	56.47	3	1637.86
K2C1_HUMAN	SLNNQFASFIDKVR	95.99	2	1637.86
K2C1_HUMAN	SGGGFSSGSAGIINYQR	150.4	2	1656.79
K2C1_HUMAN	SGGGFSSGSAGIINYQR	120.8	2	1656.79
K2C1_HUMAN	QISNLQQSISDAEQR	99.89	2	1715.85
K2C1_HUMAN	QISNLQQSISDAEQR	84.16	2	1715.85
K2C1_HUMAN	FSSCGGGGGSFGAGGGFGSR	135.13	2	1778.75	Propionamide (C)
K2C1_HUMAN	FSSCGGGGGSFGAGGGFGSR	162.03	2	1778.75	Propionamide (C)
K2C1_HUMAN	LNDLEDALQQAKEDLAR	51.88	3	1940.99
K2C1_HUMAN	LNDLEDALQQAKEDLAR	109.2	2	1940.99
K2C1_HUMAN	LDSELKNMQDMVEDYR	17.74	3	1984.9
K2C1_HUMAN	THNLEPYFESFINNLR	61.72	3	1992.98
K2C1_HUMAN	THNLEPYFESFINNLR	54.81	3	1992.98
K2C1_HUMAN	THNLEPYFESFINNLR	72.31	3	1992.98
K2C1_HUMAN	LDSELKNMQDMVEDYR	49.44	3	2000.9	Oxidation (M)
K2C1_HUMAN	LDSELKNMQDMVEDYR	37.9	3	2000.9	Oxidation (M)
K2C1_HUMAN	THNLEPYFESFINNLRR	17.94	3	2149.09
K2C1_HUMAN	THNLEPYFESFINNLRR	19.17	3	2149.09
K2C1_HUMAN	THNLEPYFESFINNLRR	37.28	3	2149.09
K2C1_HUMAN	THNLEPYFESFINNLRR	29.74	3	2149.09
K2C1_HUMAN	AEAESLYQSKYEELQITAGR	96.93	2	2285.13
K2C1_HUMAN	QISNLQQSISDAEQRGENALK	14.79	3	2328.18
K2C1_HUMAN	QISNLQQSISDAEQRGENALK	50.31	3	2328.18
K2C1_HUMAN	QISNLQQSISDAEQRGENALK	69.65	3	2328.18
K2C1_HUMAN	GGGGGGYGSGGSSYGSGGGSYGSGGGGGGGR	104.85	3	2382.95
K2C1_HUMAN	GGGGGGYGSGGSSYGSGGGSYGSGGGGGGGR	101.35	3	2382.95
K2C1_HUMAN	GGGGGGYGSGGSSYGSGGGSYGSGGGGGGGR	126.75	3	2382.95
K2C1_HUMAN	MSGECAPNVSVSVSTSHTTISGGGSR	106.5	3	2578.19	Propionamide (C)
K2C1_HUMAN	MSGECAPNVSVSVSTSHTTISGGGSR	94.46	3	2594.17	Oxidation (M); Propionamide (C)
K2C1_HUMAN	FLEQQNQVLQTKWELLQQVDTSTR	88.35	3	2931.52
K2C1_HUMAN	FLEQQNQVLQTKWELLQQVDTSTR	126.06	3	2931.53
K2C1_HUMAN	FLEQQNQVLQTKWELLQQVDTSTR	103.22	3	2931.53
K2C1_HUMAN	FLEQQNQVLQTKWELLQQVDTSTR	133.84	3	2931.53
K2C1_HUMAN	GSYGSGGSSYGSGGGSYGSGGGGGGHGSYGSGSSSGGYR	168.06	4	3311.31
lcl|NZ_CP011073.1_prot_WP_005796345.1_518	LIEAINEK	46.43	2	928.529
lcl|NZ_CP011073.1_prot_WP_005796345.1_518	LNNLPLLR	24.38	2	951.592
lcl|NZ_CP011073.1_prot_WP_005796345.1_518	LNNLPLLR	57.09	2	951.592
lcl|NZ_CP011073.1_prot_WP_005796345.1_518	LNNLPLLR	49.69	2	951.592
lcl|NZ_CP011073.1_prot_WP_005796345.1_518	YLNEIVQR	52.53	2	1033.56
lcl|NZ_CP011073.1_prot_WP_005796345.1_518	YLNEIVQR	39.91	2	1033.56
lcl|NZ_CP011073.1_prot_WP_005796345.1_518	YLNEIVQR	50.49	2	1033.56
lcl|NZ_CP011073.1_prot_WP_005796345.1_518	IYSEALVVR	42.97	2	1048.58
lcl|NZ_CP011073.1_prot_WP_005796345.1_518	IYSEALVVR	44.21	2	1048.58
lcl|NZ_CP011073.1_prot_WP_005796345.1_518	IYSEALVVR	43.04	2	1048.58
lcl|NZ_CP011073.1_prot_WP_005796345.1_518	IYSEALVVR	18.24	2	1048.6
lcl|NZ_CP011073.1_prot_WP_005796345.1_518	MFYYGDVR	30.43	2	1049.47
lcl|NZ_CP011073.1_prot_WP_005796345.1_518	MFYYGDVR	34.25	2	1049.47
lcl|NZ_CP011073.1_prot_WP_005796345.1_518	MFYYGDVR	33.09	2	1049.47
lcl|NZ_CP011073.1_prot_WP_005796345.1_518	MFYYGDVR	31.04	2	1065.46	Oxidation (M)
lcl|NZ_CP011073.1_prot_WP_005796345.1_518	MFYYGDVR	32.38	2	1065.46	Oxidation (M)
lcl|NZ_CP011073.1_prot_WP_005796345.1_518	ALVHFDLVR	31.48	2	1068.61
lcl|NZ_CP011073.1_prot_WP_005796345.1_518	ALVHFDLVR	33.22	2	1068.61
lcl|NZ_CP011073.1_prot_WP_005796345.1_518	ALVHFDLVR	36.89	2	1068.61
lcl|NZ_CP011073.1_prot_WP_005796345.1_518	ALVHFDLVR	50.13	2	1068.61
lcl|NZ_CP011073.1_prot_WP_005796345.1_518	AISEADATVER	68.36	2	1160.57
lcl|NZ_CP011073.1_prot_WP_005796345.1_518	AISEADATVER	71.28	2	1160.57
lcl|NZ_CP011073.1_prot_WP_005796345.1_518	AISEADATVER	79.71	2	1160.57
lcl|NZ_CP011073.1_prot_WP_005796345.1_518	AISEADATVER	75.15	2	1160.57
lcl|NZ_CP011073.1_prot_WP_005796345.1_518	IGMVLPAQYDK	21.22	2	1233.65
lcl|NZ_CP011073.1_prot_WP_005796345.1_518	KVTDATEAQIGK	26.66	3	1259.68
lcl|NZ_CP011073.1_prot_WP_005796345.1_518	SFMNMLSQDPK	58.49	2	1296.59
lcl|NZ_CP011073.1_prot_WP_005796345.1_518	SFMNMLSQDPK	39.7	2	1296.59
lcl|NZ_CP011073.1_prot_WP_005796345.1_518	SFMNMLSQDPK	28.79	2	1312.58	Oxidation (M)
lcl|NZ_CP011073.1_prot_WP_005796345.1_518	SFMNMLSQDPK	46.55	2	1312.59	Oxidation (M)
lcl|NZ_CP011073.1_prot_WP_005796345.1_518	SFMNMLSQDPK	32.57	2	1312.59	Oxidation (M)
lcl|NZ_CP011073.1_prot_WP_005796345.1_518	SFMNMLSQDPK	17.49	2	1328.58	2 Oxidation (M)
lcl|NZ_CP011073.1_prot_WP_005796345.1_518	SFMNMLSQDPK	42.96	2	1328.58	2 Oxidation (M)
lcl|NZ_CP011073.1_prot_WP_005796345.1_518	SFMNMLSQDPK	14.15	2	1328.58	2 Oxidation (M)
lcl|NZ_CP011073.1_prot_WP_005796345.1_518	VAEDIITNSPYK	31.06	2	1348.69
lcl|NZ_CP011073.1_prot_WP_005796345.1_518	VAEDIITNSPYK	74.45	2	1348.69
lcl|NZ_CP011073.1_prot_WP_005796345.1_518	VAEDIITNSPYK	85.91	2	1348.69
lcl|NZ_CP011073.1_prot_WP_005796345.1_518	VAEDIITNSPYK	87.17	2	1348.69
lcl|NZ_CP011073.1_prot_WP_005796345.1_518	FPADKDDVGEMR	54.4	2	1378.62
lcl|NZ_CP011073.1_prot_WP_005796345.1_518	FPADKDDVGEMR	22.89	2	1378.63
lcl|NZ_CP011073.1_prot_WP_005796345.1_518	FPADKDDVGEMR	31.47	3	1378.63
lcl|NZ_CP011073.1_prot_WP_005796345.1_518	FPADKDDVGEMR	33.08	3	1378.63
lcl|NZ_CP011073.1_prot_WP_005796345.1_518	FPADKDDVGEMR	32.76	3	1378.63
lcl|NZ_CP011073.1_prot_WP_005796345.1_518	FPADKDDVGEMR	27.39	3	1378.63
[truncated: 4,576 more rows]

## Sheet: BacFrag-15
prot_acc	pep_seq	pep_score	pep_exp_z	pep_exp_mr	pep_var_mod
lcl|NZ_CP011073.1_prot_WP_005789575.1_2906	LNIQLNVK	16.21	2	940.569
lcl|NZ_CP011073.1_prot_WP_005789575.1_2906	LNEESFLK	24.79	2	978.501
lcl|NZ_CP011073.1_prot_WP_005789575.1_2906	LNYTLLNR	13.41	2	1005.56
lcl|NZ_CP011073.1_prot_WP_005789575.1_2906	LNYTLLNR	38.5	2	1005.56
lcl|NZ_CP011073.1_prot_WP_005789575.1_2906	YLVTFTLR	36.06	2	1011.57
lcl|NZ_CP011073.1_prot_WP_005789575.1_2906	YLVTFTLR	27.91	2	1011.57
lcl|NZ_CP011073.1_prot_WP_005789575.1_2906	YLVTFTLR	30.34	2	1011.57
lcl|NZ_CP011073.1_prot_WP_005789575.1_2906	YLVTFTLR	22.02	2	1011.57
lcl|NZ_CP011073.1_prot_WP_005789575.1_2906	FHFLPELR	20.78	2	1057.57
lcl|NZ_CP011073.1_prot_WP_005789575.1_2906	KLNIQLNVK	36.63	2	1068.66
lcl|NZ_CP011073.1_prot_WP_005789575.1_2906	KLNIQLNVK	42.77	2	1068.66
lcl|NZ_CP011073.1_prot_WP_005789575.1_2906	DASATAIYGSR	55.34	2	1110.53
lcl|NZ_CP011073.1_prot_WP_005789575.1_2906	DASATAIYGSR	62.27	2	1110.53
lcl|NZ_CP011073.1_prot_WP_005789575.1_2906	DASATAIYGSR	13.64	2	1110.53
lcl|NZ_CP011073.1_prot_WP_005789575.1_2906	ASNGVIIITTK	24.27	2	1115.66
lcl|NZ_CP011073.1_prot_WP_005789575.1_2906	ASNGVIIITTK	61.29	2	1115.66
lcl|NZ_CP011073.1_prot_WP_005789575.1_2906	ASNGVIIITTK	75.05	2	1115.66
lcl|NZ_CP011073.1_prot_WP_005789575.1_2906	ASNGVIIITTK	23.32	2	1115.66
lcl|NZ_CP011073.1_prot_WP_005789575.1_2906	ASNGVIIITTK	22.82	2	1115.66
lcl|NZ_CP011073.1_prot_WP_005789575.1_2906	NWDFSFALR	13.52	2	1154.55
lcl|NZ_CP011073.1_prot_WP_005789575.1_2906	NWDFSFALR	19.35	2	1154.55
lcl|NZ_CP011073.1_prot_WP_005789575.1_2906	NWDFSFALR	31.6	2	1154.55
lcl|NZ_CP011073.1_prot_WP_005789575.1_2906	ANLNLGYDVSK	35.42	2	1192.61
lcl|NZ_CP011073.1_prot_WP_005789575.1_2906	ANLNLGYDVSK	49.16	2	1192.61
lcl|NZ_CP011073.1_prot_WP_005789575.1_2906	ANLNLGYDVSK	49.64	2	1192.61
lcl|NZ_CP011073.1_prot_WP_005789575.1_2906	ANLNLGYDVSK	52.1	2	1192.61
lcl|NZ_CP011073.1_prot_WP_005789575.1_2906	ANLNLGYDVSK	49.86	2	1192.61
lcl|NZ_CP011073.1_prot_WP_005789575.1_2906	ANLNLGYDVSK	52.2	2	1192.61
lcl|NZ_CP011073.1_prot_WP_005789575.1_2906	ANLNLGYDVSK	52.01	2	1192.61
lcl|NZ_CP011073.1_prot_WP_005789575.1_2906	ANLNLGYDVSK	54.41	2	1192.61
lcl|NZ_CP011073.1_prot_WP_005789575.1_2906	STDFKNAQYR	18.28	3	1228.58
lcl|NZ_CP011073.1_prot_WP_005789575.1_2906	NVNAISDLKLR	26.49	3	1241.71
lcl|NZ_CP011073.1_prot_WP_005789575.1_2906	NVNAISDLKLR	16.88	2	1241.71
lcl|NZ_CP011073.1_prot_WP_005789575.1_2906	NVNAISDLKLR	61.56	2	1241.71
lcl|NZ_CP011073.1_prot_WP_005789575.1_2906	ITGTIDYYFR	40.69	2	1247.62
lcl|NZ_CP011073.1_prot_WP_005789575.1_2906	ITGTIDYYFR	74.21	2	1247.62
lcl|NZ_CP011073.1_prot_WP_005789575.1_2906	GMATSASDLLVGK	45.97	2	1248.64
lcl|NZ_CP011073.1_prot_WP_005789575.1_2906	GMATSASDLLVGK	77.89	2	1248.64
lcl|NZ_CP011073.1_prot_WP_005789575.1_2906	GMATSASDLLVGK	34.6	2	1248.64
lcl|NZ_CP011073.1_prot_WP_005789575.1_2906	GMATSASDLLVGK	75.53	2	1248.64
lcl|NZ_CP011073.1_prot_WP_005789575.1_2906	GMATSASDLLVGK	58.04	2	1248.64
lcl|NZ_CP011073.1_prot_WP_005789575.1_2906	GMATSASDLLVGK	73.63	2	1248.64
lcl|NZ_CP011073.1_prot_WP_005789575.1_2906	GMATSASDLLVGK	55.24	2	1248.64
lcl|NZ_CP011073.1_prot_WP_005789575.1_2906	GMATSASDLLVGK	18.43	2	1248.64
lcl|NZ_CP011073.1_prot_WP_005789575.1_2906	GMATSASDLLVGK	44.42	2	1264.63	Oxidation (M)
lcl|NZ_CP011073.1_prot_WP_005789575.1_2906	GMATSASDLLVGK	50.96	2	1264.63	Oxidation (M)
lcl|NZ_CP011073.1_prot_WP_005789575.1_2906	GMATSASDLLVGK	31.09	2	1264.63	Oxidation (M)
lcl|NZ_CP011073.1_prot_WP_005789575.1_2906	VDYSGTFSISTK	62.34	2	1303.63
lcl|NZ_CP011073.1_prot_WP_005789575.1_2906	FGENSLQANALGK	37.56	2	1347.67
lcl|NZ_CP011073.1_prot_WP_005789575.1_2906	FGENSLQANALGK	79.27	2	1347.68
lcl|NZ_CP011073.1_prot_WP_005789575.1_2906	FGENSLQANALGK	92.85	2	1347.68
lcl|NZ_CP011073.1_prot_WP_005789575.1_2906	FGENSLQANALGK	84.85	2	1347.68
lcl|NZ_CP011073.1_prot_WP_005789575.1_2906	FGENSLQANALGK	79.96	2	1347.68
lcl|NZ_CP011073.1_prot_WP_005789575.1_2906	AEDFRNFVIEK	36.91	2	1366.68
lcl|NZ_CP011073.1_prot_WP_005789575.1_2906	AEDFRNFVIEK	20.88	2	1366.68
lcl|NZ_CP011073.1_prot_WP_005789575.1_2906	ITGTIDYYFRK	46.83	2	1375.72
lcl|NZ_CP011073.1_prot_WP_005789575.1_2906	ITGTIDYYFRK	39.31	2	1375.72
lcl|NZ_CP011073.1_prot_WP_005789575.1_2906	ITGTIDYYFRK	52.54	2	1375.72
lcl|NZ_CP011073.1_prot_WP_005789575.1_2906	TSTDWQDEIFR	74.74	2	1396.63
lcl|NZ_CP011073.1_prot_WP_005789575.1_2906	TSTDWQDEIFR	74.73	2	1396.63
lcl|NZ_CP011073.1_prot_WP_005789575.1_2906	TSTDWQDEIFR	70.49	2	1396.63
lcl|NZ_CP011073.1_prot_WP_005789575.1_2906	TSTDWQDEIFR	74.2	2	1396.63
lcl|NZ_CP011073.1_prot_WP_005789575.1_2906	TSTDWQDEIFR	68.61	2	1396.63
lcl|NZ_CP011073.1_prot_WP_005789575.1_2906	TSTDWQDEIFR	73.9	2	1396.63
lcl|NZ_CP011073.1_prot_WP_005789575.1_2906	TSTDWQDEIFR	63.21	2	1396.63
lcl|NZ_CP011073.1_prot_WP_005789575.1_2906	MDNISLGYTFNK	86.46	2	1401.67
lcl|NZ_CP011073.1_prot_WP_005789575.1_2906	MDNISLGYTFNK	69.45	2	1401.67
lcl|NZ_CP011073.1_prot_WP_005789575.1_2906	VSVAYTNENGILK	71.55	2	1406.74
lcl|NZ_CP011073.1_prot_WP_005789575.1_2906	VSVAYTNENGILK	75.96	2	1406.74
lcl|NZ_CP011073.1_prot_WP_005789575.1_2906	VSVAYTNENGILK	92.57	2	1406.74
lcl|NZ_CP011073.1_prot_WP_005789575.1_2906	VSVAYTNENGILK	92.58	2	1406.74
lcl|NZ_CP011073.1_prot_WP_005789575.1_2906	VSVAYTNENGILK	72.92	2	1406.74
lcl|NZ_CP011073.1_prot_WP_005789575.1_2906	SSYYVQNASFVR	52.77	2	1419.68
lcl|NZ_CP011073.1_prot_WP_005789575.1_2906	SSYYVQNASFVR	61.49	2	1419.68
lcl|NZ_CP011073.1_prot_WP_005789575.1_2906	SSYYVQNASFVR	70.13	2	1419.68
lcl|NZ_CP011073.1_prot_WP_005789575.1_2906	SSYYVQNASFVR	79.25	2	1419.68
lcl|NZ_CP011073.1_prot_WP_005789575.1_2906	SSYYVQNASFVR	84.64	2	1419.68
lcl|NZ_CP011073.1_prot_WP_005789575.1_2906	SSYYVQNASFVR	76.63	2	1419.68
lcl|NZ_CP011073.1_prot_WP_005789575.1_2906	SSYYVQNASFVR	76.72	2	1419.68
lcl|NZ_CP011073.1_prot_WP_005789575.1_2906	SSYYVQNASFVR	60.81	2	1419.68
lcl|NZ_CP011073.1_prot_WP_005789575.1_2906	NDVTGSVMAIDADK	17.56	2	1434.67
lcl|NZ_CP011073.1_prot_WP_005789575.1_2906	NDVTGSVMAIDADK	69.69	2	1434.68
lcl|NZ_CP011073.1_prot_WP_005789575.1_2906	NDVTGSVMAIDADK	95.7	2	1434.68
lcl|NZ_CP011073.1_prot_WP_005789575.1_2906	NDVTGSVMAIDADK	103	2	1450.67	Oxidation (M)
lcl|NZ_CP011073.1_prot_WP_005789575.1_2906	VYATVQNPFVITK	20.05	2	1478.81
lcl|NZ_CP011073.1_prot_WP_005789575.1_2906	VYATVQNPFVITK	25.17	2	1478.81
lcl|NZ_CP011073.1_prot_WP_005789575.1_2906	VYATVQNPFVITK	48.9	2	1478.81
lcl|NZ_CP011073.1_prot_WP_005789575.1_2906	VYATVQNPFVITK	46.83	2	1478.82
lcl|NZ_CP011073.1_prot_WP_005789575.1_2906	VYATVQNPFVITK	70.04	2	1478.82
lcl|NZ_CP011073.1_prot_WP_005789575.1_2906	VYATVQNPFVITK	72.84	2	1478.82
lcl|NZ_CP011073.1_prot_WP_005789575.1_2906	VYATVQNPFVITK	70.57	2	1478.82
lcl|NZ_CP011073.1_prot_WP_005789575.1_2906	VYATVQNPFVITK	80.1	2	1478.82
lcl|NZ_CP011073.1_prot_WP_005789575.1_2906	VYATVQNPFVITK	71.16	2	1478.82
lcl|NZ_CP011073.1_prot_WP_005789575.1_2906	VYATVQNPFVITK	56.74	2	1478.82
lcl|NZ_CP011073.1_prot_WP_005789575.1_2906	DSTGEPVIGANVVVK	23.88	2	1483.79
lcl|NZ_CP011073.1_prot_WP_005789575.1_2906	DSTGEPVIGANVVVK	43.33	2	1483.79
lcl|NZ_CP011073.1_prot_WP_005789575.1_2906	DSTGEPVIGANVVVK	58.38	2	1483.79
lcl|NZ_CP011073.1_prot_WP_005789575.1_2906	DSTGEPVIGANVVVK	50.75	2	1483.79
lcl|NZ_CP011073.1_prot_WP_005789575.1_2906	DSTGEPVIGANVVVK	61.19	2	1483.79
lcl|NZ_CP011073.1_prot_WP_005789575.1_2906	SNTVDVMKAEDFR	81.08	2	1510.72
lcl|NZ_CP011073.1_prot_WP_005789575.1_2906	VKVDYSGTFSISTK	15.94	2	1530.79
lcl|NZ_CP011073.1_prot_WP_005789575.1_2906	VKVDYSGTFSISTK	38.78	2	1530.79
lcl|NZ_CP011073.1_prot_WP_005789575.1_2906	VKVDYSGTFSISTK	19.35	2	1530.8
lcl|NZ_CP011073.1_prot_WP_005789575.1_2906	VKVDYSGTFSISTK	25.66	2	1530.8
lcl|NZ_CP011073.1_prot_WP_005789575.1_2906	VKVDYSGTFSISTK	31.05	2	1530.8
lcl|NZ_CP011073.1_prot_WP_005789575.1_2906	KNDVTGSVMAIDADK	106.96	2	1562.77
lcl|NZ_CP011073.1_prot_WP_005789575.1_2906	KNDVTGSVMAIDADK	80.01	2	1562.77
lcl|NZ_CP011073.1_prot_WP_005789575.1_2906	KNDVTGSVMAIDADK	166.28	2	1562.77
lcl|NZ_CP011073.1_prot_WP_005789575.1_2906	KNDVTGSVMAIDADK	143.06	2	1562.77
lcl|NZ_CP011073.1_prot_WP_005789575.1_2906	LTGAINLNPNFFDK	82.2	2	1562.81
lcl|NZ_CP011073.1_prot_WP_005789575.1_2906	LTGAINLNPNFFDK	80.57	2	1562.81
lcl|NZ_CP011073.1_prot_WP_005789575.1_2906	LTGAINLNPNFFDK	84.18	2	1562.81
lcl|NZ_CP011073.1_prot_WP_005789575.1_2906	NGFGENSHYTQLKR	20.31	3	1649.79
lcl|NZ_CP011073.1_prot_WP_005789575.1_2906	LTGAINLNPNFFDKK	99.67	2	1690.91
lcl|NZ_CP011073.1_prot_WP_005789575.1_2906	GSFGNYVYNNVQSNR	23.6	2	1717.79
lcl|NZ_CP011073.1_prot_WP_005789575.1_2906	GSFGNYVYNNVQSNR	73.46	2	1717.79
lcl|NZ_CP011073.1_prot_WP_005789575.1_2906	GSFGNYVYNNVQSNR	81.38	2	1717.79
lcl|NZ_CP011073.1_prot_WP_005789575.1_2906	GSFGNYVYNNVQSNR	27.85	2	1717.79
lcl|NZ_CP011073.1_prot_WP_005789575.1_2906	GSFGNYVYNNVQSNR	91.68	2	1717.79
lcl|NZ_CP011073.1_prot_WP_005789575.1_2906	GSFGNYVYNNVQSNR	92.34	2	1717.79
lcl|NZ_CP011073.1_prot_WP_005789575.1_2906	AAPDVFMGLTSQLSYK	124.2	2	1726.87
lcl|NZ_CP011073.1_prot_WP_005789575.1_2906	AAPDVFMGLTSQLSYK	86.99	2	1726.87
lcl|NZ_CP011073.1_prot_WP_005789575.1_2906	AAPDVFMGLTSQLSYK	66.42	2	1726.87
lcl|NZ_CP011073.1_prot_WP_005789575.1_2906	AAGVSVITDGGAPGAGATIR	22.96	3	1739.91
lcl|NZ_CP011073.1_prot_WP_005789575.1_2906	AAGVSVITDGGAPGAGATIR	59.9	2	1739.91
lcl|NZ_CP011073.1_prot_WP_005789575.1_2906	AAGVSVITDGGAPGAGATIR	37.53	2	1739.91
lcl|NZ_CP011073.1_prot_WP_005789575.1_2906	AAGVSVITDGGAPGAGATIR	100.23	2	1739.91
lcl|NZ_CP011073.1_prot_WP_005789575.1_2906	AAGVSVITDGGAPGAGATIR	35.51	2	1739.91
lcl|NZ_CP011073.1_prot_WP_005789575.1_2906	AAGVSVITDGGAPGAGATIR	35.2	2	1739.91
lcl|NZ_CP011073.1_prot_WP_005789575.1_2906	AAGVSVITDGGAPGAGATIR	54.45	2	1739.92
lcl|NZ_CP011073.1_prot_WP_005789575.1_2906	AAGVSVITDGGAPGAGATIR	23.11	2	1739.92
lcl|NZ_CP011073.1_prot_WP_005789575.1_2906	AAGVSVITDGGAPGAGATIR	65.46	2	1739.92
lcl|NZ_CP011073.1_prot_WP_005789575.1_2906	AAGVSVITDGGAPGAGATIR	94.63	2	1739.92
lcl|NZ_CP011073.1_prot_WP_005789575.1_2906	AAGVSVITDGGAPGAGATIR	13.1	2	1739.92
lcl|NZ_CP011073.1_prot_WP_005789575.1_2906	AAGVSVITDGGAPGAGATIR	90	2	1739.92
lcl|NZ_CP011073.1_prot_WP_005789575.1_2906	AAGVSVITDGGAPGAGATIR	92.5	2	1739.92
lcl|NZ_CP011073.1_prot_WP_005789575.1_2906	AAGVSVITDGGAPGAGATIR	81.46	2	1739.92
lcl|NZ_CP011073.1_prot_WP_005789575.1_2906	AAGVSVITDGGAPGAGATIR	110.03	2	1739.92
lcl|NZ_CP011073.1_prot_WP_005789575.1_2906	AAGVSVITDGGAPGAGATIR	84.12	2	1739.92
lcl|NZ_CP011073.1_prot_WP_005789575.1_2906	AAGVSVITDGGAPGAGATIR	111.27	2	1739.92
lcl|NZ_CP011073.1_prot_WP_005789575.1_2906	NDVTGSVMAIDADKMVK	39.69	3	1792.88
lcl|NZ_CP011073.1_prot_WP_005789575.1_2906	NDVTGSVMAIDADKMVK	95.91	2	1792.88
lcl|NZ_CP011073.1_prot_WP_005789575.1_2906	NDVTGSVMAIDADKMVK	88.27	2	1808.88	Oxidation (M)
lcl|NZ_CP011073.1_prot_WP_005789575.1_2906	GDDYASESYLVSFFGR	41.38	2	1811.81
lcl|NZ_CP011073.1_prot_WP_005789575.1_2906	GDDYASESYLVSFFGR	70.49	2	1811.82
lcl|NZ_CP011073.1_prot_WP_005789575.1_2906	EAYEGANMYDQTGFLK	109.06	2	1835.81
lcl|NZ_CP011073.1_prot_WP_005789575.1_2906	EAYEGANMYDQTGFLK	101.99	2	1835.81
lcl|NZ_CP011073.1_prot_WP_005789575.1_2906	EAYEGANMYDQTGFLK	120.51	2	1835.81
lcl|NZ_CP011073.1_prot_WP_005789575.1_2906	EAYEGANMYDQTGFLK	123.55	2	1835.81
lcl|NZ_CP011073.1_prot_WP_005789575.1_2906	EAYEGANMYDQTGFLK	97.79	2	1835.81
lcl|NZ_CP011073.1_prot_WP_005789575.1_2906	EAYEGANMYDQTGFLK	95.96	2	1835.81
lcl|NZ_CP011073.1_prot_WP_005789575.1_2906	EAYEGANMYDQTGFLK	123.31	2	1851.8	Oxidation (M)
lcl|NZ_CP011073.1_prot_WP_005789575.1_2906	EAYEGANMYDQTGFLK	128.11	2	1851.8	Oxidation (M)
lcl|NZ_CP011073.1_prot_WP_005789575.1_2906	GHVKDSTGEPVIGANVVVK	13.17	4	1905.03
lcl|NZ_CP011073.1_prot_WP_005789575.1_2906	GHVKDSTGEPVIGANVVVK	28.25	3	1905.04
lcl|NZ_CP011073.1_prot_WP_005789575.1_2906	QSARVYATVQNPFVITK	34.8	2	1921.05
lcl|NZ_CP011073.1_prot_WP_005789575.1_2906	KGDDYASESYLVSFFGR	60.93	3	1939.9
lcl|NZ_CP011073.1_prot_WP_005789575.1_2906	KGDDYASESYLVSFFGR	117.76	2	1939.91
lcl|NZ_CP011073.1_prot_WP_005789575.1_2906	MDNISLGYTFNKLFNDK	81.98	3	2018.99
lcl|NZ_CP011073.1_prot_WP_005789575.1_2906	MDNISLGYTFNKLFNDK	32.82	3	2018.99
lcl|NZ_CP011073.1_prot_WP_005789575.1_2906	MDNISLGYTFNKLFNDK	29.82	2	2034.98	Oxidation (M)
lcl|NZ_CP011073.1_prot_WP_005789575.1_2906	FSPDNRWGLFPSVALAWK	20.19	2	2090.09
lcl|NZ_CP011073.1_prot_WP_005789575.1_2906	FSPDNRWGLFPSVALAWK	24.52	2	2090.09
lcl|NZ_CP011073.1_prot_WP_005789575.1_2906	FSPDNRWGLFPSVALAWK	59.33	2	2090.09
lcl|NZ_CP011073.1_prot_WP_005789575.1_2906	SIGNAQIDYKFHFLPELR	48.22	4	2147.12
lcl|NZ_CP011073.1_prot_WP_005789575.1_2906	SIGNAQIDYKFHFLPELR	64.05	4	2147.12
lcl|NZ_CP011073.1_prot_WP_005789575.1_2906	SIGNAQIDYKFHFLPELR	61.39	4	2147.12
lcl|NZ_CP011073.1_prot_WP_005789575.1_2906	SIGNAQIDYKFHFLPELR	62.2	4	2147.12
lcl|NZ_CP011073.1_prot_WP_005789575.1_2906	SIGNAQIDYKFHFLPELR	21.75	4	2147.12
lcl|NZ_CP011073.1_prot_WP_005789575.1_2906	SIGNAQIDYKFHFLPELR	78.26	3	2147.12
lcl|NZ_CP011073.1_prot_WP_005789575.1_2906	SIGNAQIDYKFHFLPELR	77.04	2	2147.13
lcl|NZ_CP011073.1_prot_WP_005789575.1_2906	GLDPEISGEGIDNNIYPRPR	41.81	3	2211.09
lcl|NZ_CP011073.1_prot_WP_005789575.1_2906	GLDPEISGEGIDNNIYPRPR	56.88	3	2211.1
lcl|NZ_CP011073.1_prot_WP_005789575.1_2906	GLDPEISGEGIDNNIYPRPR	82.11	3	2211.1
lcl|NZ_CP011073.1_prot_WP_005789575.1_2906	GLDPEISGEGIDNNIYPRPR	84.92	3	2211.1
lcl|NZ_CP011073.1_prot_WP_005789575.1_2906	GLDPEISGEGIDNNIYPRPR	66.25	3	2211.1
lcl|NZ_CP011073.1_prot_WP_005789575.1_2906	GLDPEISGEGIDNNIYPRPR	54.74	2	2211.1
lcl|NZ_CP011073.1_prot_WP_005789575.1_2906	TAFSTDHNVSVSGAVPHMPYR	31.21	4	2272.07
lcl|NZ_CP011073.1_prot_WP_005789575.1_2906	TAFSTDHNVSVSGAVPHMPYR	68.9	3	2272.07
lcl|NZ_CP011073.1_prot_WP_005789575.1_2906	TAFSTDHNVSVSGAVPHMPYR	30.84	4	2272.08
lcl|NZ_CP011073.1_prot_WP_005789575.1_2906	TAFSTDHNVSVSGAVPHMPYR	49.25	4	2272.08
lcl|NZ_CP011073.1_prot_WP_005789575.1_2906	TAFSTDHNVSVSGAVPHMPYR	46.19	4	2272.08
lcl|NZ_CP011073.1_prot_WP_005789575.1_2906	TAFSTDHNVSVSGAVPHMPYR	56.98	4	2272.08
lcl|NZ_CP011073.1_prot_WP_005789575.1_2906	TAFSTDHNVSVSGAVPHMPYR	32.38	4	2272.08
lcl|NZ_CP011073.1_prot_WP_005789575.1_2906	TAFSTDHNVSVSGAVPHMPYR	80.84	3	2272.08
lcl|NZ_CP011073.1_prot_WP_005789575.1_2906	TAFSTDHNVSVSGAVPHMPYR	95.99	3	2272.08
lcl|NZ_CP011073.1_prot_WP_005789575.1_2906	TAFSTDHNVSVSGAVPHMPYR	48.99	3	2272.08
lcl|NZ_CP011073.1_prot_WP_005789575.1_2906	LGYGVTGQQNLGNGDYPYMAR	136.53	2	2273.07
lcl|NZ_CP011073.1_prot_WP_005789575.1_2906	LGYGVTGQQNLGNGDYPYMAR	143.16	2	2273.07
lcl|NZ_CP011073.1_prot_WP_005789575.1_2906	LGYGVTGQQNLGNGDYPYMAR	154.54	2	2273.07
lcl|NZ_CP011073.1_prot_WP_005789575.1_2906	LGYGVTGQQNLGNGDYPYMAR	131.18	2	2273.07
lcl|NZ_CP011073.1_prot_WP_005789575.1_2906	LGYGVTGQQNLGNGDYPYMAR	101.7	2	2273.07
lcl|NZ_CP011073.1_prot_WP_005789575.1_2906	GMGNPLSTVHPNDIETFTILK	58.37	3	2283.17
lcl|NZ_CP011073.1_prot_WP_005789575.1_2906	GMGNPLSTVHPNDIETFTILK	55.23	3	2283.17
lcl|NZ_CP011073.1_prot_WP_005789575.1_2906	GMGNPLSTVHPNDIETFTILK	16.31	3	2283.17
lcl|NZ_CP011073.1_prot_WP_005789575.1_2906	TAFSTDHNVSVSGAVPHMPYR	15.84	4	2288.08	Oxidation (M)
lcl|NZ_CP011073.1_prot_WP_005789575.1_2906	LGYGVTGQQNLGNGDYPYMAR	106.63	2	2289.06	Oxidation (M)
lcl|NZ_CP011073.1_prot_WP_005789575.1_2906	LGYGVTGQQNLGNGDYPYMAR	138.54	2	2289.06	Oxidation (M)
lcl|NZ_CP011073.1_prot_WP_005789575.1_2906	SKGDVIIADNSPLTYCTGNFK	24.64	3	2313.13	Propionamide (C)
lcl|NZ_CP011073.1_prot_WP_005789575.1_2906	YKGLDPEISGEGIDNNIYPRPR	18.03	4	2502.25
lcl|NZ_CP011073.1_prot_WP_005789575.1_2906	YKGLDPEISGEGIDNNIYPRPR	37.6	3	2502.25
lcl|NZ_CP011073.1_prot_WP_005789575.1_2906	YKGLDPEISGEGIDNNIYPRPR	14.18	5	2502.25
lcl|NZ_CP011073.1_prot_WP_005789575.1_2906	YKGLDPEISGEGIDNNIYPRPR	24.62	4	2502.25
lcl|NZ_CP011073.1_prot_WP_005789575.1_2906	YKGLDPEISGEGIDNNIYPRPR	56.18	4	2502.25
lcl|NZ_CP011073.1_prot_WP_005789575.1_2906	YKGLDPEISGEGIDNNIYPRPR	53.86	4	2502.25
lcl|NZ_CP011073.1_prot_WP_005789575.1_2906	YKGLDPEISGEGIDNNIYPRPR	56.23	3	2502.26
lcl|NZ_CP011073.1_prot_WP_005789575.1_2906	YKGLDPEISGEGIDNNIYPRPR	34.83	3	2502.26
lcl|NZ_CP011073.1_prot_WP_005789575.1_2906	YKGLDPEISGEGIDNNIYPRPR	71.98	3	2502.26
lcl|NZ_CP011073.1_prot_WP_005789575.1_2906	GGSSMSASNDPLIVIDGVPVDNTEIK	25.2	3	2614.29
lcl|NZ_CP011073.1_prot_WP_005789575.1_2906	VRGGSSMSASNDPLIVIDGVPVDNTEIK	83.05	3	2869.46
lcl|NZ_CP011073.1_prot_WP_005789575.1_2906	AAPSVTVTLHEDAVMLQEAVVIGYGTVK	27.25	4	2897.53
lcl|NZ_CP011073.1_prot_WP_005789575.1_2906	AAPSVTVTLHEDAVMLQEAVVIGYGTVK	13.7	3	2897.54
lcl|NZ_CP011073.1_prot_WP_005789575.1_2906	AAPSVTVTLHEDAVMLQEAVVIGYGTVK	14.57	4	2897.54
lcl|NZ_CP011073.1_prot_WP_005789575.1_2906	MTFNDDPNYAGVIHGGIDGGTGYNALIHR	123.12	4	3074.45
lcl|NZ_CP011073.1_prot_WP_005789575.1_2906	MTFNDDPNYAGVIHGGIDGGTGYNALIHR	113.1	4	3074.45
lcl|NZ_CP011073.1_prot_WP_005789575.1_2906	MTFNDDPNYAGVIHGGIDGGTGYNALIHR	122.33	4	3074.45
lcl|NZ_CP011073.1_prot_WP_005789575.1_2906	MTFNDDPNYAGVIHGGIDGGTGYNALIHR	111.48	4	3074.45
lcl|NZ_CP011073.1_prot_WP_005789575.1_2906	MTFNDDPNYAGVIHGGIDGGTGYNALIHR	35.47	4	3090.44	Oxidation (M)
lcl|NZ_CP011073.1_prot_WP_005789575.1_2906	MTFNDDPNYAGVIHGGIDGGTGYNALIHR	126.66	4	3090.44	Oxidation (M)
lcl|NZ_CP011073.1_prot_WP_005789575.1_2906	GMGNPLSTVHPNDIETFTILKDASATAIYGSR	87.51	3	3375.71
lcl|NZ_CP011073.1_prot_WP_005789575.1_2906	GSFGNYVYNNVQSNREAYEGANMYDQTGFLK	127.58	3	3535.6
lcl|NZ_CP011073.1_prot_WP_005789575.1_2906	GSFGNYVYNNVQSNREAYEGANMYDQTGFLK	118.73	3	3535.6
lcl|NZ_CP011073.1_prot_WP_005789575.1_2906	GSFGNYVYNNVQSNREAYEGANMYDQTGFLK	49.66	3	3551.59	Oxidation (M)
lcl|NZ_CP011073.1_prot_WP_005789575.1_2906	TSTDWQDEIFRTAFSTDHNVSVSGAVPHMPYR	22.33	5	3650.71
lcl|NZ_CP011073.1_prot_WP_005789575.1_2906	TSTDWQDEIFRTAFSTDHNVSVSGAVPHMPYR	27.74	5	3650.71
lcl|NZ_CP011073.1_prot_WP_005789575.1_2906	TSTDWQDEIFRTAFSTDHNVSVSGAVPHMPYR	68.63	4	3650.72
lcl|NZ_CP011073.1_prot_WP_005789575.1_2906	TSTDWQDEIFRTAFSTDHNVSVSGAVPHMPYR	57.16	4	3650.72
lcl|NZ_CP011073.1_prot_WP_005791971.1_4045	ISIKDTR	23.37	2	831.478
lcl|NZ_CP011073.1_prot_WP_005791971.1_4045	AYLVNTGWNGSGK	61.11	2	1365.67
lcl|NZ_CP011073.1_prot_WP_005791971.1_4045	AYLVNTGWNGSGK	78.97	2	1365.67
lcl|NZ_CP011073.1_prot_WP_005791971.1_4045	AYLVNTGWNGSGK	71.89	2	1365.67
lcl|NZ_CP011073.1_prot_WP_005791971.1_4045	DALLENVTVAADGK	54.61	2	1414.73
lcl|NZ_CP011073.1_prot_WP_005791971.1_4045	DALLENVTVAADGK	94.85	2	1414.73
lcl|NZ_CP011073.1_prot_WP_005791971.1_4045	DALLENVTVAADGK	93.85	2	1414.73
lcl|NZ_CP011073.1_prot_WP_005791971.1_4045	DALLENVTVAADGK	101.17	2	1414.73
lcl|NZ_CP011073.1_prot_WP_005791971.1_4045	DALLENVTVAADGK	89.49	2	1414.73
lcl|NZ_CP011073.1_prot_WP_005791971.1_4045	DALLENVTVAADGK	19.87	2	1414.73
lcl|NZ_CP011073.1_prot_WP_005791971.1_4045	DALLENVTVAADGK	81.43	2	1414.73
lcl|NZ_CP011073.1_prot_WP_005791971.1_4045	ESEPDIFNAIKR	43.59	3	1417.72
lcl|NZ_CP011073.1_prot_WP_005791971.1_4045	INFADKSVTENTR	71.96	2	1493.75
lcl|NZ_CP011073.1_prot_WP_005791971.1_4045	INFADKSVTENTR	87.71	2	1493.75
lcl|NZ_CP011073.1_prot_WP_005791971.1_4045	AYLVNTGWNGSGKR	21.58	3	1521.77
lcl|NZ_CP011073.1_prot_WP_005791971.1_4045	AYLVNTGWNGSGKR	67.44	3	1521.77
lcl|NZ_CP011073.1_prot_WP_005791971.1_4045	AYLVNTGWNGSGKR	105.83	2	1521.77
lcl|NZ_CP011073.1_prot_WP_005791971.1_4045	AYLVNTGWNGSGKR	70.27	2	1521.77
lcl|NZ_CP011073.1_prot_WP_005791971.1_4045	AYLVNTGWNGSGKR	41.68	3	1521.77
lcl|NZ_CP011073.1_prot_WP_005791971.1_4045	RDALLENVTVAADGK	15.35	2	1570.82
lcl|NZ_CP011073.1_prot_WP_005791971.1_4045	GMFSIMNYMNPLR	86.5	2	1572.73
lcl|NZ_CP011073.1_prot_WP_005791971.1_4045	GMFSIMNYMNPLR	69.35	2	1572.73
lcl|NZ_CP011073.1_prot_WP_005791971.1_4045	GMFSIMNYMNPLR	73.55	2	1572.73
lcl|NZ_CP011073.1_prot_WP_005791971.1_4045	GMFSIMNYMNPLR	85.92	2	1572.73
lcl|NZ_CP011073.1_prot_WP_005791971.1_4045	GMFSIMNYMNPLR	53.82	2	1572.73
lcl|NZ_CP011073.1_prot_WP_005791971.1_4045	GMFSIMNYMNPLR	71.73	2	1572.73
lcl|NZ_CP011073.1_prot_WP_005791971.1_4045	GMFSIMNYMNPLR	44.11	2	1572.73
lcl|NZ_CP011073.1_prot_WP_005791971.1_4045	GMFSIMNYMNPLR	42.83	2	1572.73
lcl|NZ_CP011073.1_prot_WP_005791971.1_4045	GMFSIMNYMNPLR	16.78	2	1572.73
lcl|NZ_CP011073.1_prot_WP_005791971.1_4045	GMFSIMNYMNPLR	54.43	2	1572.73
lcl|NZ_CP011073.1_prot_WP_005791971.1_4045	GMFSIMNYMNPLR	68.51	2	1572.73
lcl|NZ_CP011073.1_prot_WP_005791971.1_4045	GMFSIMNYMNPLR	53.47	2	1572.73
lcl|NZ_CP011073.1_prot_WP_005791971.1_4045	GMFSIMNYMNPLR	66.94	2	1572.73
lcl|NZ_CP011073.1_prot_WP_005791971.1_4045	GMFSIMNYMNPLR	69.28	2	1572.73
lcl|NZ_CP011073.1_prot_WP_005791971.1_4045	GMFSIMNYMNPLR	26.26	2	1588.72	Oxidation (M)
lcl|NZ_CP011073.1_prot_WP_005791971.1_4045	GMFSIMNYMNPLR	32.88	2	1588.72	Oxidation (M)
lcl|NZ_CP011073.1_prot_WP_005791971.1_4045	GMFSIMNYMNPLR	52.55	2	1588.73	Oxidation (M)
lcl|NZ_CP011073.1_prot_WP_005791971.1_4045	GMFSIMNYMNPLR	65.61	2	1588.73	Oxidation (M)
lcl|NZ_CP011073.1_prot_WP_005791971.1_4045	GMFSIMNYMNPLR	71.04	2	1588.73	Oxidation (M)
lcl|NZ_CP011073.1_prot_WP_005791971.1_4045	GMFSIMNYMNPLR	67.83	2	1588.73	Oxidation (M)
lcl|NZ_CP011073.1_prot_WP_005791971.1_4045	GMFSIMNYMNPLR	49.79	2	1588.73	Oxidation (M)
lcl|NZ_CP011073.1_prot_WP_005791971.1_4045	GMFSIMNYMNPLR	52.53	2	1588.73	Oxidation (M)
lcl|NZ_CP011073.1_prot_WP_005791971.1_4045	GMFSIMNYMNPLR	62.98	2	1588.73	Oxidation (M)
lcl|NZ_CP011073.1_prot_WP_005791971.1_4045	GMFSIMNYMNPLR	60.84	2	1588.73	Oxidation (M)
lcl|NZ_CP011073.1_prot_WP_005791971.1_4045	GMFSIMNYMNPLR	55.94	2	1588.73	Oxidation (M)
lcl|NZ_CP011073.1_prot_WP_005791971.1_4045	GMFSIMNYMNPLR	28.15	2	1604.72	2 Oxidation (M)
lcl|NZ_CP011073.1_prot_WP_005791971.1_4045	GMFSIMNYMNPLR	37.11	2	1604.72	2 Oxidation (M)
lcl|NZ_CP011073.1_prot_WP_005791971.1_4045	GMFSIMNYMNPLR	21.69	2	1604.72	2 Oxidation (M)
lcl|NZ_CP011073.1_prot_WP_005791971.1_4045	GMFSIMNYMNPLR	52.82	2	1604.72	2 Oxidation (M)
lcl|NZ_CP011073.1_prot_WP_005791971.1_4045	GMFSIMNYMNPLR	52.42	2	1620.72	3 Oxidation (M)
lcl|NZ_CP011073.1_prot_WP_005791971.1_4045	GMFSIMNYMNPLR	56.59	2	1620.72	3 Oxidation (M)
lcl|NZ_CP011073.1_prot_WP_005791971.1_4045	DTYADPAQWNEKAK	65.08	2	1635.76
lcl|NZ_CP011073.1_prot_WP_005791971.1_4045	LFVVDTFCGANEGTR	96.38	2	1698.81	Propionamide (C)
lcl|NZ_CP011073.1_prot_WP_005791971.1_4045	LFVVDTFCGANEGTR	105.44	2	1698.81	Propionamide (C)
lcl|NZ_CP011073.1_prot_WP_005791971.1_4045	LFVVDTFCGANEGTR	97.31	2	1698.81	Propionamide (C)
lcl|NZ_CP011073.1_prot_WP_005791971.1_4045	LFVVDTFCGANEGTR	57.94	2	1698.81	Propionamide (C)
lcl|NZ_CP011073.1_prot_WP_005791971.1_4045	KGMFSIMNYMNPLR	49.53	2	1700.83
lcl|NZ_CP011073.1_prot_WP_005791971.1_4045	KGMFSIMNYMNPLR	46.82	2	1700.83
lcl|NZ_CP011073.1_prot_WP_005791971.1_4045	KGMFSIMNYMNPLR	53.9	2	1700.83
lcl|NZ_CP011073.1_prot_WP_005791971.1_4045	KGMFSIMNYMNPLR	67.26	2	1700.83
lcl|NZ_CP011073.1_prot_WP_005791971.1_4045	KGMFSIMNYMNPLR	29.45	2	1716.83	Oxidation (M)
lcl|NZ_CP011073.1_prot_WP_005791971.1_4045	KGMFSIMNYMNPLR	83.04	2	1716.83	Oxidation (M)
lcl|NZ_CP011073.1_prot_WP_005791971.1_4045	GIIDAILDGSIDKAPTK	39.61	3	1725.95
lcl|NZ_CP011073.1_prot_WP_005791971.1_4045	GIIDAILDGSIDKAPTK	37.38	3	1725.95
lcl|NZ_CP011073.1_prot_WP_005791971.1_4045	GIIDAILDGSIDKAPTK	57.15	3	1725.95
lcl|NZ_CP011073.1_prot_WP_005791971.1_4045	GIIDAILDGSIDKAPTK	31.32	3	1725.95
lcl|NZ_CP011073.1_prot_WP_005791971.1_4045	GIIDAILDGSIDKAPTK	49.21	3	1725.95
lcl|NZ_CP011073.1_prot_WP_005791971.1_4045	GIIDAILDGSIDKAPTK	26.62	3	1725.95
lcl|NZ_CP011073.1_prot_WP_005791971.1_4045	GIIDAILDGSIDKAPTK	25.37	3	1725.95
lcl|NZ_CP011073.1_prot_WP_005791971.1_4045	GIIDAILDGSIDKAPTK	46.81	3	1725.95
lcl|NZ_CP011073.1_prot_WP_005791971.1_4045	GIIDAILDGSIDKAPTK	57.15	3	1725.95
lcl|NZ_CP011073.1_prot_WP_005791971.1_4045	GIIDAILDGSIDKAPTK	34.04	3	1725.95
lcl|NZ_CP011073.1_prot_WP_005791971.1_4045	GIIDAILDGSIDKAPTK	40.64	3	1725.96
lcl|NZ_CP011073.1_prot_WP_005791971.1_4045	GIIDAILDGSIDKAPTK	71.15	3	1725.96
lcl|NZ_CP011073.1_prot_WP_005791971.1_4045	GIIDAILDGSIDKAPTK	46.08	3	1725.96
lcl|NZ_CP011073.1_prot_WP_005791971.1_4045	GIIDAILDGSIDKAPTK	80.48	3	1725.96
lcl|NZ_CP011073.1_prot_WP_005791971.1_4045	GIIDAILDGSIDKAPTK	82.72	3	1725.96
lcl|NZ_CP011073.1_prot_WP_005791971.1_4045	GIIDAILDGSIDKAPTK	80.89	3	1725.96
lcl|NZ_CP011073.1_prot_WP_005791971.1_4045	GIIDAILDGSIDKAPTK	13.17	2	1725.96
lcl|NZ_CP011073.1_prot_WP_005791971.1_4045	GIIDAILDGSIDKAPTK	61.36	2	1725.96
lcl|NZ_CP011073.1_prot_WP_005791971.1_4045	GIIDAILDGSIDKAPTK	51.41	2	1725.96
lcl|NZ_CP011073.1_prot_WP_005791971.1_4045	GIIDAILDGSIDKAPTK	38.43	3	1725.96
lcl|NZ_CP011073.1_prot_WP_005791971.1_4045	GIIDAILDGSIDKAPTK	36.2	2	1725.96
lcl|NZ_CP011073.1_prot_WP_005791971.1_4045	GIIDAILDGSIDKAPTK	58.94	2	1725.96
lcl|NZ_CP011073.1_prot_WP_005791971.1_4045	GIIDAILDGSIDKAPTK	64.94	2	1725.96
lcl|NZ_CP011073.1_prot_WP_005791971.1_4045	GIIDAILDGSIDKAPTK	32.47	3	1725.96
lcl|NZ_CP011073.1_prot_WP_005791971.1_4045	GIIDAILDGSIDKAPTK	31.44	2	1725.96
lcl|NZ_CP011073.1_prot_WP_005791971.1_4045	GIIDAILDGSIDKAPTK	124.31	2	1725.96
lcl|NZ_CP011073.1_prot_WP_005791971.1_4045	KGMFSIMNYMNPLR	18.66	3	1732.81	2 Oxidation (M)
lcl|NZ_CP011073.1_prot_WP_005791971.1_4045	EQVILNTWYGGEMKK	62.17	2	1810.9	Oxidation (M)
lcl|NZ_CP011073.1_prot_WP_005791971.1_4045	RLFVVDTFCGANEGTR	38.4	2	1854.91	Propionamide (C)
lcl|NZ_CP011073.1_prot_WP_005791971.1_4045	TKEQVILNTWYGGEMK	18.42	2	1895.95
lcl|NZ_CP011073.1_prot_WP_005791971.1_4045	TKEQVILNTWYGGEMK	76.02	2	1895.95
lcl|NZ_CP011073.1_prot_WP_005791971.1_4045	TKEQVILNTWYGGEMK	96.7	2	1895.95
lcl|NZ_CP011073.1_prot_WP_005791971.1_4045	TKEQVILNTWYGGEMK	24.91	2	1911.95	Oxidation (M)
lcl|NZ_CP011073.1_prot_WP_005791971.1_4045	VINLDKESEPDIFNAIK	32.6	3	1944.03
lcl|NZ_CP011073.1_prot_WP_005791971.1_4045	VINLDKESEPDIFNAIK	50.69	3	1944.03
lcl|NZ_CP011073.1_prot_WP_005791971.1_4045	VINLDKESEPDIFNAIK	69.67	3	1944.03
lcl|NZ_CP011073.1_prot_WP_005791971.1_4045	GQVTELGAVNVMTGVYTGR	50.78	2	1950.96
lcl|NZ_CP011073.1_prot_WP_005791971.1_4045	GQVTELGAVNVMTGVYTGR	42.51	2	1950.96
lcl|NZ_CP011073.1_prot_WP_005791971.1_4045	GQVTELGAVNVMTGVYTGR	15.43	3	1950.99
lcl|NZ_CP011073.1_prot_WP_005791971.1_4045	GQVTELGAVNVMTGVYTGR	29.73	2	1950.99
lcl|NZ_CP011073.1_prot_WP_005791971.1_4045	GQVTELGAVNVMTGVYTGR	135.4	2	1950.99
lcl|NZ_CP011073.1_prot_WP_005791971.1_4045	GQVTELGAVNVMTGVYTGR	153.22	2	1950.99
lcl|NZ_CP011073.1_prot_WP_005791971.1_4045	GQVTELGAVNVMTGVYTGR	162.28	2	1950.99
lcl|NZ_CP011073.1_prot_WP_005791971.1_4045	GQVTELGAVNVMTGVYTGR	129.09	2	1950.99
lcl|NZ_CP011073.1_prot_WP_005791971.1_4045	GQVTELGAVNVMTGVYTGR	117.34	2	1950.99
lcl|NZ_CP011073.1_prot_WP_005791971.1_4045	GQVTELGAVNVMTGVYTGR	27.48	2	1951
lcl|NZ_CP011073.1_prot_WP_005791971.1_4045	GQVTELGAVNVMTGVYTGR	160.16	2	1951
lcl|NZ_CP011073.1_prot_WP_005791971.1_4045	VSYPIYHIENIVKPVSK	23.64	4	1985.1
lcl|NZ_CP011073.1_prot_WP_005791971.1_4045	VSYPIYHIENIVKPVSK	14.18	4	1985.1
lcl|NZ_CP011073.1_prot_WP_005791971.1_4045	VSYPIYHIENIVKPVSK	25.14	3	1985.1
lcl|NZ_CP011073.1_prot_WP_005791971.1_4045	VSYPIYHIENIVKPVSK	41.28	2	1985.11
lcl|NZ_CP011073.1_prot_WP_005791971.1_4045	ILDPRDTYADPAQWNEK	21.6	3	2030.98
lcl|NZ_CP011073.1_prot_WP_005791971.1_4045	ILDPRDTYADPAQWNEK	21.51	3	2030.98
lcl|NZ_CP011073.1_prot_WP_005791971.1_4045	ILDPRDTYADPAQWNEK	34.21	3	2030.98
lcl|NZ_CP011073.1_prot_WP_005791971.1_4045	ILDPRDTYADPAQWNEK	27.13	3	2030.98
lcl|NZ_CP011073.1_prot_WP_005791971.1_4045	DALLENVTVAADGKINFADK	49.89	2	2103.08
lcl|NZ_CP011073.1_prot_WP_005791971.1_4045	DALLENVTVAADGKINFADK	54.59	3	2103.09
lcl|NZ_CP011073.1_prot_WP_005791971.1_4045	DALLENVTVAADGKINFADK	40.72	2	2103.09
lcl|NZ_CP011073.1_prot_WP_005791971.1_4045	DALLENVTVAADGKINFADK	70.26	3	2103.09
lcl|NZ_CP011073.1_prot_WP_005791971.1_4045	DALLENVTVAADGKINFADK	59.21	3	2103.09
lcl|NZ_CP011073.1_prot_WP_005791971.1_4045	DALLENVTVAADGKINFADK	57.6	3	2103.09
lcl|NZ_CP011073.1_prot_WP_005791971.1_4045	DALLENVTVAADGKINFADK	44.35	3	2103.09
lcl|NZ_CP011073.1_prot_WP_005791971.1_4045	DALLENVTVAADGKINFADK	38.85	2	2103.09
lcl|NZ_CP011073.1_prot_WP_005791971.1_4045	DALLENVTVAADGKINFADK	62.94	3	2103.09
lcl|NZ_CP011073.1_prot_WP_005791971.1_4045	DALLENVTVAADGKINFADK	56.59	3	2103.09
lcl|NZ_CP011073.1_prot_WP_005791971.1_4045	DALLENVTVAADGKINFADK	69.54	3	2103.09
lcl|NZ_CP011073.1_prot_WP_005791971.1_4045	DALLENVTVAADGKINFADK	50.98	3	2103.09
lcl|NZ_CP011073.1_prot_WP_005791971.1_4045	DALLENVTVAADGKINFADK	70.09	3	2103.09
lcl|NZ_CP011073.1_prot_WP_005791971.1_4045	DALLENVTVAADGKINFADK	60.1	3	2103.09
lcl|NZ_CP011073.1_prot_WP_005791971.1_4045	DALLENVTVAADGKINFADK	99.74	3	2103.09
lcl|NZ_CP011073.1_prot_WP_005791971.1_4045	DALLENVTVAADGKINFADK	61.82	3	2103.09
lcl|NZ_CP011073.1_prot_WP_005791971.1_4045	DALLENVTVAADGKINFADK	89.19	3	2103.09
lcl|NZ_CP011073.1_prot_WP_005791971.1_4045	DALLENVTVAADGKINFADK	66.04	3	2103.09
lcl|NZ_CP011073.1_prot_WP_005791971.1_4045	DALLENVTVAADGKINFADK	45.4	3	2103.09
lcl|NZ_CP011073.1_prot_WP_005791971.1_4045	DALLENVTVAADGKINFADK	32.6	3	2103.09
lcl|NZ_CP011073.1_prot_WP_005791971.1_4045	DALLENVTVAADGKINFADK	84.69	3	2103.09
lcl|NZ_CP011073.1_prot_WP_005791971.1_4045	DALLENVTVAADGKINFADK	41.59	3	2103.09
lcl|NZ_CP011073.1_prot_WP_005791971.1_4045	DALLENVTVAADGKINFADK	64.7	3	2103.09
lcl|NZ_CP011073.1_prot_WP_005791971.1_4045	DALLENVTVAADGKINFADK	59.94	3	2103.09
lcl|NZ_CP011073.1_prot_WP_005791971.1_4045	DALLENVTVAADGKINFADK	65.15	3	2103.09
lcl|NZ_CP011073.1_prot_WP_005791971.1_4045	DALLENVTVAADGKINFADK	48.83	3	2103.09
lcl|NZ_CP011073.1_prot_WP_005791971.1_4045	DALLENVTVAADGKINFADK	68.73	3	2103.09
lcl|NZ_CP011073.1_prot_WP_005791971.1_4045	DALLENVTVAADGKINFADK	83.82	3	2103.09
lcl|NZ_CP011073.1_prot_WP_005791971.1_4045	DALLENVTVAADGKINFADK	58.75	3	2103.09
lcl|NZ_CP011073.1_prot_WP_005791971.1_4045	DALLENVTVAADGKINFADK	38.06	2	2103.09
lcl|NZ_CP011073.1_prot_WP_005791971.1_4045	DALLENVTVAADGKINFADK	64.26	3	2103.09
lcl|NZ_CP011073.1_prot_WP_005791971.1_4045	DALLENVTVAADGKINFADK	59.43	3	2103.09
lcl|NZ_CP011073.1_prot_WP_005791971.1_4045	DALLENVTVAADGKINFADK	96.79	3	2103.09
lcl|NZ_CP011073.1_prot_WP_005791971.1_4045	DALLENVTVAADGKINFADK	29.97	3	2103.09
lcl|NZ_CP011073.1_prot_WP_005791971.1_4045	DALLENVTVAADGKINFADK	64.97	3	2103.09
lcl|NZ_CP011073.1_prot_WP_005791971.1_4045	DALLENVTVAADGKINFADK	87.84	3	2103.1
lcl|NZ_CP011073.1_prot_WP_005791971.1_4045	DALLENVTVAADGKINFADK	50.62	3	2103.1
lcl|NZ_CP011073.1_prot_WP_005791971.1_4045	DALLENVTVAADGKINFADK	63.08	3	2103.1
lcl|NZ_CP011073.1_prot_WP_005791971.1_4045	DALLENVTVAADGKINFADK	65.29	3	2103.1
lcl|NZ_CP011073.1_prot_WP_005791971.1_4045	DALLENVTVAADGKINFADK	55.57	3	2103.1
lcl|NZ_CP011073.1_prot_WP_005791971.1_4045	DALLENVTVAADGKINFADK	39.15	3	2103.1
lcl|NZ_CP011073.1_prot_WP_005791971.1_4045	DALLENVTVAADGKINFADK	70.59	2	2103.1
lcl|NZ_CP011073.1_prot_WP_005791971.1_4045	DALLENVTVAADGKINFADK	80.47	3	2103.1
lcl|NZ_CP011073.1_prot_WP_005791971.1_4045	DALLENVTVAADGKINFADK	16.14	2	2103.1
lcl|NZ_CP011073.1_prot_WP_005791971.1_4045	DALLENVTVAADGKINFADK	52.06	2	2103.1
lcl|NZ_CP011073.1_prot_WP_005791971.1_4045	DALLENVTVAADGKINFADK	51.47	3	2103.1
lcl|NZ_CP011073.1_prot_WP_005791971.1_4045	DALLENVTVAADGKINFADK	96.49	2	2103.1
lcl|NZ_CP011073.1_prot_WP_005791971.1_4045	DALLENVTVAADGKINFADK	43.12	2	2103.1
lcl|NZ_CP011073.1_prot_WP_005791971.1_4045	DALLENVTVAADGKINFADK	46.8	2	2103.1
lcl|NZ_CP011073.1_prot_WP_005791971.1_4045	DALLENVTVAADGKINFADK	48.98	3	2103.1
lcl|NZ_CP011073.1_prot_WP_005791971.1_4045	VIPFFDFVVPTELPGVDPK	27.59	3	2115.13
lcl|NZ_CP011073.1_prot_WP_005791971.1_4045	VIPFFDFVVPTELPGVDPK	14.3	3	2115.13
lcl|NZ_CP011073.1_prot_WP_005791971.1_4045	VIPFFDFVVPTELPGVDPK	19.69	3	2115.13
lcl|NZ_CP011073.1_prot_WP_005791971.1_4045	VIPFFDFVVPTELPGVDPK	37.24	3	2115.13
lcl|NZ_CP011073.1_prot_WP_005791971.1_4045	VIPFFDFVVPTELPGVDPK	26.31	3	2115.13
lcl|NZ_CP011073.1_prot_WP_005791971.1_4045	VIPFFDFVVPTELPGVDPK	29.35	3	2115.14
lcl|NZ_CP011073.1_prot_WP_005791971.1_4045	VIPFFDFVVPTELPGVDPK	26.01	3	2115.14
lcl|NZ_CP011073.1_prot_WP_005791971.1_4045	VIPFFDFVVPTELPGVDPK	26.74	2	2115.14
lcl|NZ_CP011073.1_prot_WP_005791971.1_4045	VIPFFDFVVPTELPGVDPK	56.18	2	2115.14
lcl|NZ_CP011073.1_prot_WP_005791971.1_4045	VIPFFDFVVPTELPGVDPK	63.7	2	2115.14
lcl|NZ_CP011073.1_prot_WP_005791971.1_4045	VIPFFDFVVPTELPGVDPK	56.92	2	2115.14
lcl|NZ_CP011073.1_prot_WP_005791971.1_4045	VIPFFDFVVPTELPGVDPK	59.63	2	2115.14
lcl|NZ_CP011073.1_prot_WP_005791971.1_4045	VIPFFDFVVPTELPGVDPK	57.94	2	2115.14
lcl|NZ_CP011073.1_prot_WP_005791971.1_4045	VIPFFDFVVPTELPGVDPK	60.32	2	2115.14
lcl|NZ_CP011073.1_prot_WP_005791971.1_4045	VIPFFDFVVPTELPGVDPK	53.33	2	2115.14
lcl|NZ_CP011073.1_prot_WP_005791971.1_4045	VIPFFDFVVPTELPGVDPK	55	2	2115.14
lcl|NZ_CP011073.1_prot_WP_005791971.1_4045	VIPFFDFVVPTELPGVDPK	71.93	2	2115.14
lcl|NZ_CP011073.1_prot_WP_005791971.1_4045	VIPFFDFVVPTELPGVDPK	65.09	2	2115.14
lcl|NZ_CP011073.1_prot_WP_005791971.1_4045	VIPFFDFVVPTELPGVDPK	59.39	2	2115.14
lcl|NZ_CP011073.1_prot_WP_005791971.1_4045	VIPFFDFVVPTELPGVDPK	52.45	2	2115.14
lcl|NZ_CP011073.1_prot_WP_005791971.1_4045	VIPFFDFVVPTELPGVDPK	66.83	2	2115.14
lcl|NZ_CP011073.1_prot_WP_005791971.1_4045	VIPFFDFVVPTELPGVDPK	62.52	2	2115.14
lcl|NZ_CP011073.1_prot_WP_005791971.1_4045	VIPFFDFVVPTELPGVDPK	68.05	2	2115.14
lcl|NZ_CP011073.1_prot_WP_005791971.1_4045	VIPFFDFVVPTELPGVDPK	33.08	2	2115.14
lcl|NZ_CP011073.1_prot_WP_005791971.1_4045	VIPFFDFVVPTELPGVDPK	47.04	2	2115.14
lcl|NZ_CP011073.1_prot_WP_005791971.1_4045	VIPFFDFVVPTELPGVDPK	54.49	2	2115.14
lcl|NZ_CP011073.1_prot_WP_005791971.1_4045	VIPFFDFVVPTELPGVDPK	64.34	2	2115.14
lcl|NZ_CP011073.1_prot_WP_005791971.1_4045	VDNYKELGLNSETATVFNLK	100.73	3	2254.16
lcl|NZ_CP011073.1_prot_WP_005791971.1_4045	VDNYKELGLNSETATVFNLK	26.9	3	2254.16
lcl|NZ_CP011073.1_prot_WP_005791971.1_4045	VDNYKELGLNSETATVFNLK	92.2	3	2254.16
lcl|NZ_CP011073.1_prot_WP_005791971.1_4045	VDNYKELGLNSETATVFNLK	108.39	3	2254.16
lcl|NZ_CP011073.1_prot_WP_005791971.1_4045	VDNYKELGLNSETATVFNLK	94.35	2	2254.16
lcl|NZ_CP011073.1_prot_WP_005791971.1_4045	VSYPIYHIENIVKPVSKGPHAK	26.31	5	2475.37
lcl|NZ_CP011073.1_prot_WP_005791971.1_4045	VSYPIYHIENIVKPVSKGPHAK	31.21	5	2475.37
lcl|NZ_CP011073.1_prot_WP_005791971.1_4045	GITEPTPTFSACFGAAFLSLHPTK	85.32	3	2563.29	Propionamide (C)
lcl|NZ_CP011073.1_prot_WP_005791971.1_4045	GITEPTPTFSACFGAAFLSLHPTK	84.13	3	2563.29	Propionamide (C)
lcl|NZ_CP011073.1_prot_WP_005791971.1_4045	LIGDDEHGWDNEGVFNYEGGCYAK	57.42	3	2758.17	Propionamide (C)
lcl|NZ_CP011073.1_prot_WP_005791971.1_4045	LIGDDEHGWDNEGVFNYEGGCYAK	76.47	3	2758.17	Propionamide (C)
lcl|NZ_CP011073.1_prot_WP_005791971.1_4045	KLIGDDEHGWDNEGVFNYEGGCYAK	20.31	4	2886.27	Propionamide (C)
lcl|NZ_CP011073.1_prot_WP_005791971.1_4045	KLIGDDEHGWDNEGVFNYEGGCYAK	65.36	4	2886.27	Propionamide (C)
lcl|NZ_CP011073.1_prot_WP_005791971.1_4045	KLIGDDEHGWDNEGVFNYEGGCYAK	83.3	3	2886.27	Propionamide (C)
lcl|NZ_CP011073.1_prot_WP_005791971.1_4045	KLIGDDEHGWDNEGVFNYEGGCYAK	123.75	3	2886.27	Propionamide (C)
lcl|NZ_CP011073.1_prot_WP_005791971.1_4045	GIASMHCSANTDMEGTSSAIFFGLSGTGK	20.05	3	2947.33	Propionamide (C)
lcl|NZ_CP011073.1_prot_WP_005791971.1_4045	GIASMHCSANTDMEGTSSAIFFGLSGTGK	111.3	3	2947.33	Propionamide (C)
lcl|NZ_CP011073.1_prot_WP_005791971.1_4045	GITEPTPTFSACFGAAFLSLHPTKYAEELVK	38.27	3	3395.74	Propionamide (C)
lcl|NZ_CP011073.1_prot_WP_005791971.1_4045	GITEPTPTFSACFGAAFLSLHPTKYAEELVK	13.56	4	3395.74	Propionamide (C)
lcl|NZ_CP011073.1_prot_WP_005791971.1_4045	YGITGVTEILHNPSYDVLFAEETKPGLEGFEK	30.63	4	3552.79
lcl|NZ_CP011073.1_prot_WP_005791971.1_4045	YGITGVTEILHNPSYDVLFAEETKPGLEGFEK	44.98	4	3552.79
lcl|NZ_CP011073.1_prot_WP_005791971.1_4045	YGITGVTEILHNPSYDVLFAEETKPGLEGFEK	61.97	4	3552.79
lcl|NZ_CP011073.1_prot_WP_005798906.1_2905	AAAWALLSR	15.26	2	957.538
lcl|NZ_CP011073.1_prot_WP_005798906.1_2905	AAAWALLSR	37.53	2	957.539
lcl|NZ_CP011073.1_prot_WP_005798906.1_2905	AAAWALLSR	44.15	2	957.539
lcl|NZ_CP011073.1_prot_WP_005798906.1_2905	AAAWALLSR	41.38	2	957.539
lcl|NZ_CP011073.1_prot_WP_005798906.1_2905	AAAWALLSR	46.71	2	957.539
lcl|NZ_CP011073.1_prot_WP_005798906.1_2905	AAAWALLSR	35.73	2	957.54
lcl|NZ_CP011073.1_prot_WP_005798906.1_2905	EFFFEGQR	32.21	2	1058.48
lcl|NZ_CP011073.1_prot_WP_005798906.1_2905	SSLYNLFLK	36.43	2	1083.6
lcl|NZ_CP011073.1_prot_WP_005798906.1_2905	SSLYNLFLK	31.1	2	1083.6
lcl|NZ_CP011073.1_prot_WP_005798906.1_2905	SSLYNLFLK	25.01	2	1083.6
lcl|NZ_CP011073.1_prot_WP_005798906.1_2905	SSLYNLFLK	19.36	2	1083.6
lcl|NZ_CP011073.1_prot_WP_005798906.1_2905	EAYVDFPLFR	50.82	2	1255.63
lcl|NZ_CP011073.1_prot_WP_005798906.1_2905	EAYVDFPLFR	57.65	2	1255.63
lcl|NZ_CP011073.1_prot_WP_005798906.1_2905	EAYVDFPLFR	61.56	2	1255.63
lcl|NZ_CP011073.1_prot_WP_005798906.1_2905	EAYVDFPLFR	57.09	2	1255.63
lcl|NZ_CP011073.1_prot_WP_005798906.1_2905	EAYVDFPLFR	41.59	2	1255.63
lcl|NZ_CP011073.1_prot_WP_005798906.1_2905	EAYVDFPLFR	24.47	2	1255.63
lcl|NZ_CP011073.1_prot_WP_005798906.1_2905	EAYVDFPLFR	26.13	2	1255.63
lcl|NZ_CP011073.1_prot_WP_005798906.1_2905	GREFFFEGQR	27.46	2	1271.61
lcl|NZ_CP011073.1_prot_WP_005798906.1_2905	AKSSLYNLFLK	40.49	2	1282.73
lcl|NZ_CP011073.1_prot_WP_005798906.1_2905	ALSYEYALDLYR	61.18	2	1475.73
lcl|NZ_CP011073.1_prot_WP_005798906.1_2905	ALSYEYALDLYR	66.97	2	1475.73
lcl|NZ_CP011073.1_prot_WP_005798906.1_2905	ALSYEYALDLYR	67.32	2	1475.73
lcl|NZ_CP011073.1_prot_WP_005798906.1_2905	ALSYEYALDLYR	64.31	2	1475.73
lcl|NZ_CP011073.1_prot_WP_005798906.1_2905	ALSYEYALDLYR	40.43	2	1475.74
lcl|NZ_CP011073.1_prot_WP_005798906.1_2905	ALSYEYALDLYR	20.55	2	1475.74
lcl|NZ_CP011073.1_prot_WP_005798906.1_2905	ALSYEYALDLYR	14.55	2	1475.74
lcl|NZ_CP011073.1_prot_WP_005798906.1_2905	LYLNAETYVGQNK	72.51	2	1511.76
lcl|NZ_CP011073.1_prot_WP_005798906.1_2905	LYLNAETYVGQNK	71.24	2	1511.76
lcl|NZ_CP011073.1_prot_WP_005798906.1_2905	YFNVNKDGTLPPSK	14	3	1578.8
lcl|NZ_CP011073.1_prot_WP_005798906.1_2905	YFNVNKDGTLPPSK	13.11	3	1578.8
lcl|NZ_CP011073.1_prot_WP_005798906.1_2905	YFNVNKDGTLPPSK	56.12	2	1578.81
lcl|NZ_CP011073.1_prot_WP_005798906.1_2905	LFYQINVANAYLR	60.21	2	1583.85
lcl|NZ_CP011073.1_prot_WP_005798906.1_2905	LFYQINVANAYLR	72.19	2	1583.85
lcl|NZ_CP011073.1_prot_WP_005798906.1_2905	LFYQINVANAYLR	63.58	2	1583.85
lcl|NZ_CP011073.1_prot_WP_005798906.1_2905	LFYQINVANAYLR	62.99	2	1583.85
lcl|NZ_CP011073.1_prot_WP_005798906.1_2905	LFYQINVANAYLR	14.72	2	1583.85
lcl|NZ_CP011073.1_prot_WP_005798906.1_2905	LGEIYLTYAEAVLR	61.63	2	1609.88
lcl|NZ_CP011073.1_prot_WP_005798906.1_2905	LGEIYLTYAEAVLR	77.38	2	1609.88
lcl|NZ_CP011073.1_prot_WP_005798906.1_2905	LGEIYLTYAEAVLR	83.58	2	1609.88
lcl|NZ_CP011073.1_prot_WP_005798906.1_2905	LGEIYLTYAEAVLR	79.34	2	1609.88
lcl|NZ_CP011073.1_prot_WP_005798906.1_2905	LGEIYLTYAEAVLR	82.75	2	1609.88
lcl|NZ_CP011073.1_prot_WP_005798906.1_2905	LGEIYLTYAEAVLR	98.69	2	1609.88
lcl|NZ_CP011073.1_prot_WP_005798906.1_2905	LGEIYLTYAEAVLR	82.34	2	1609.88
lcl|NZ_CP011073.1_prot_WP_005798906.1_2905	LGEIYLTYAEAVLR	67.8	2	1609.88
lcl|NZ_CP011073.1_prot_WP_005798906.1_2905	LGEIYLTYAEAVLR	83.57	2	1609.88
lcl|NZ_CP011073.1_prot_WP_005798906.1_2905	LGEIYLTYAEAVLR	73.62	2	1609.88
lcl|NZ_CP011073.1_prot_WP_005798906.1_2905	LGEIYLTYAEAVLR	76.3	2	1609.88
lcl|NZ_CP011073.1_prot_WP_005798906.1_2905	LGEIYLTYAEAVLR	79.23	2	1609.88
lcl|NZ_CP011073.1_prot_WP_005798906.1_2905	LGEIYLTYAEAVLR	73.03	2	1609.88
lcl|NZ_CP011073.1_prot_WP_005798906.1_2905	LGEIYLTYAEAVLR	73.87	2	1609.88
lcl|NZ_CP011073.1_prot_WP_005798906.1_2905	LGEIYLTYAEAVLR	76.15	2	1609.88
lcl|NZ_CP011073.1_prot_WP_005798906.1_2905	LGEIYLTYAEAVLR	58.39	2	1609.88
lcl|NZ_CP011073.1_prot_WP_005798906.1_2905	LGEIYLTYAEAVLR	67.19	2	1609.88
lcl|NZ_CP011073.1_prot_WP_005798906.1_2905	LGEIYLTYAEAVLR	88.63	2	1609.88
lcl|NZ_CP011073.1_prot_WP_005798906.1_2905	LGEIYLTYAEAVLR	59.22	2	1609.88
lcl|NZ_CP011073.1_prot_WP_005798906.1_2905	LGEIYLTYAEAVLR	80.39	2	1609.88
lcl|NZ_CP011073.1_prot_WP_005798906.1_2905	LGEIYLTYAEAVLR	87.12	2	1609.88
lcl|NZ_CP011073.1_prot_WP_005798906.1_2905	LGEIYLTYAEAVLR	81.49	2	1609.88
lcl|NZ_CP011073.1_prot_WP_005798906.1_2905	LGEIYLTYAEAVLR	65.11	2	1609.88
lcl|NZ_CP011073.1_prot_WP_005798906.1_2905	ADNHLSNEMIFPVR	26.17	3	1641.8
lcl|NZ_CP011073.1_prot_WP_005798906.1_2905	FGLFTTAGYVWPWK	62	2	1671.85
lcl|NZ_CP011073.1_prot_WP_005798906.1_2905	FGLFTTAGYVWPWK	37.28	2	1671.85
lcl|NZ_CP011073.1_prot_WP_005798906.1_2905	FGLFTTAGYVWPWK	70.6	2	1671.85
lcl|NZ_CP011073.1_prot_WP_005798906.1_2905	FGLFTTAGYVWPWK	62.35	2	1671.85
lcl|NZ_CP011073.1_prot_WP_005798906.1_2905	FGLFTTAGYVWPWK	79.99	2	1671.85
lcl|NZ_CP011073.1_prot_WP_005798906.1_2905	FGLFTTAGYVWPWK	31.24	2	1671.85
lcl|NZ_CP011073.1_prot_WP_005798906.1_2905	FGLFTTAGYVWPWK	33.62	2	1671.85
lcl|NZ_CP011073.1_prot_WP_005798906.1_2905	FGLFTTAGYVWPWK	101.05	2	1671.85
lcl|NZ_CP011073.1_prot_WP_005798906.1_2905	FGLFTTAGYVWPWK	99.13	2	1671.85
lcl|NZ_CP011073.1_prot_WP_005798906.1_2905	FGLFTTAGYVWPWK	66.96	2	1671.85
lcl|NZ_CP011073.1_prot_WP_005798906.1_2905	FGLFTTAGYVWPWK	64.16	2	1671.85
lcl|NZ_CP011073.1_prot_WP_005798906.1_2905	FGLFTTAGYVWPWK	69.65	2	1671.85
lcl|NZ_CP011073.1_prot_WP_005798906.1_2905	FGLFTTAGYVWPWK	73.31	2	1671.85
lcl|NZ_CP011073.1_prot_WP_005798906.1_2905	FGLFTTAGYVWPWK	83.6	2	1671.86
lcl|NZ_CP011073.1_prot_WP_005798906.1_2905	NVPFVDENSPIGSIPPK	65.29	2	1808.94
lcl|NZ_CP011073.1_prot_WP_005798906.1_2905	NVPFVDENSPIGSIPPK	64.54	2	1808.94
lcl|NZ_CP011073.1_prot_WP_005798906.1_2905	NVPFVDENSPIGSIPPK	63.65	2	1808.94
lcl|NZ_CP011073.1_prot_WP_005798906.1_2905	NVPFVDENSPIGSIPPK	82.25	2	1808.94
lcl|NZ_CP011073.1_prot_WP_005798906.1_2905	NVPFVDENSPIGSIPPK	76.53	2	1808.94
lcl|NZ_CP011073.1_prot_WP_005798906.1_2905	NVPFVDENSPIGSIPPK	75.74	2	1808.94
lcl|NZ_CP011073.1_prot_WP_005798906.1_2905	NVPFVDENSPIGSIPPK	70.16	2	1808.94
lcl|NZ_CP011073.1_prot_WP_005798906.1_2905	NVPFVDENSPIGSIPPK	98.76	2	1808.94
lcl|NZ_CP011073.1_prot_WP_005798906.1_2905	NVPFVDENSPIGSIPPK	74.14	2	1808.94
lcl|NZ_CP011073.1_prot_WP_005798906.1_2905	NVPFVDENSPIGSIPPK	93.13	2	1808.94
lcl|NZ_CP011073.1_prot_WP_005798906.1_2905	NVPFVDENSPIGSIPPK	79.52	2	1808.94
lcl|NZ_CP011073.1_prot_WP_005798906.1_2905	NVPFVDENSPIGSIPPK	82.05	2	1808.94
lcl|NZ_CP011073.1_prot_WP_005798906.1_2905	NVPFVDENSPIGSIPPK	70.26	2	1808.94
lcl|NZ_CP011073.1_prot_WP_005798906.1_2905	NVPFVDENSPIGSIPPK	71.32	2	1808.94
lcl|NZ_CP011073.1_prot_WP_005798906.1_2905	NVPFVDENSPIGSIPPK	83.28	2	1808.94
lcl|NZ_CP011073.1_prot_WP_005798906.1_2905	NVPFVDENSPIGSIPPK	94.86	2	1808.94
lcl|NZ_CP011073.1_prot_WP_005798906.1_2905	NVPFVDENSPIGSIPPK	86.5	2	1808.94
lcl|NZ_CP011073.1_prot_WP_005798906.1_2905	NVPFVDENSPIGSIPPK	53.43	2	1808.94
lcl|NZ_CP011073.1_prot_WP_005798906.1_2905	NVPFVDENSPIGSIPPK	64.21	2	1808.94
lcl|NZ_CP011073.1_prot_WP_005798906.1_2905	NVPFVDENSPIGSIPPK	74.71	2	1808.94
lcl|NZ_CP011073.1_prot_WP_005798906.1_2905	NVPFVDENSPIGSIPPK	80.4	2	1808.94
lcl|NZ_CP011073.1_prot_WP_005798906.1_2905	NVPFVDENSPIGSIPPK	21.56	2	1808.94
lcl|NZ_CP011073.1_prot_WP_005798906.1_2905	NVPFVDENSPIGSIPPK	52.95	2	1808.95
lcl|NZ_CP011073.1_prot_WP_005798906.1_2905	SSLYNLFLKESGSDADTR	122.86	3	2001.97
lcl|NZ_CP011073.1_prot_WP_005798906.1_2905	SSLYNLFLKESGSDADTR	123.42	3	2001.97
lcl|NZ_CP011073.1_prot_WP_005798906.1_2905	SSLYNLFLKESGSDADTR	137.98	3	2001.97
lcl|NZ_CP011073.1_prot_WP_005798906.1_2905	SSLYNLFLKESGSDADTR	51.99	2	2001.98
lcl|NZ_CP011073.1_prot_WP_005798906.1_2905	SSLYNLFLKESGSDADTR	118.04	2	2001.98
lcl|NZ_CP011073.1_prot_WP_005798906.1_2905	VIETGYQLEPVYVDMFK	20.02	3	2030.01
lcl|NZ_CP011073.1_prot_WP_005798906.1_2905	VIETGYQLEPVYVDMFK	94.2	2	2030.02
lcl|NZ_CP011073.1_prot_WP_005798906.1_2905	VIETGYQLEPVYVDMFK	103.28	2	2030.02
lcl|NZ_CP011073.1_prot_WP_005798906.1_2905	VIETGYQLEPVYVDMFK	84.11	2	2030.02
lcl|NZ_CP011073.1_prot_WP_005798906.1_2905	VIETGYQLEPVYVDMFK	13.43	2	2030.02
lcl|NZ_CP011073.1_prot_WP_005798906.1_2905	VIETGYQLEPVYVDMFK	42.7	2	2030.02
lcl|NZ_CP011073.1_prot_WP_005798906.1_2905	VIETGYQLEPVYVDMFK	94.43	2	2046.01	Oxidation (M)
lcl|NZ_CP011073.1_prot_WP_005798906.1_2905	VIETGYQLEPVYVDMFK	15.4	2	2046.01	Oxidation (M)
lcl|NZ_CP011073.1_prot_WP_005798906.1_2905	DGTLPPSKEAYVDFPLFR	55.72	3	2051.04
lcl|NZ_CP011073.1_prot_WP_005798906.1_2905	DGTLPPSKEAYVDFPLFR	89.98	3	2051.04
lcl|NZ_CP011073.1_prot_WP_005798906.1_2905	DGTLPPSKEAYVDFPLFR	85.7	3	2051.05
lcl|NZ_CP011073.1_prot_WP_005798906.1_2905	DGTLPPSKEAYVDFPLFR	87.21	3	2051.05
lcl|NZ_CP011073.1_prot_WP_005798906.1_2905	DGTLPPSKEAYVDFPLFR	87.87	3	2051.05
lcl|NZ_CP011073.1_prot_WP_005798906.1_2905	DGTLPPSKEAYVDFPLFR	84.77	3	2051.05
lcl|NZ_CP011073.1_prot_WP_005798906.1_2905	DGTLPPSKEAYVDFPLFR	88.65	3	2051.05
lcl|NZ_CP011073.1_prot_WP_005798906.1_2905	DGTLPPSKEAYVDFPLFR	94.51	2	2051.05
lcl|NZ_CP011073.1_prot_WP_005798906.1_2905	DGTLPPSKEAYVDFPLFR	49.07	2	2051.05
lcl|NZ_CP011073.1_prot_WP_005798906.1_2905	DGTLPPSKEAYVDFPLFR	49.3	2	2051.05
lcl|NZ_CP011073.1_prot_WP_005798906.1_2905	DGTLPPSKEAYVDFPLFR	66.42	2	2051.05
lcl|NZ_CP011073.1_prot_WP_005798906.1_2905	FGLFTTAGYVWPWKGGTAK	36.21	3	2086.08
lcl|NZ_CP011073.1_prot_WP_005798906.1_2905	FGLFTTAGYVWPWKGGTAK	53.33	3	2086.08
lcl|NZ_CP011073.1_prot_WP_005798906.1_2905	FGLFTTAGYVWPWKGGTAK	84.75	3	2086.08
lcl|NZ_CP011073.1_prot_WP_005798906.1_2905	FGLFTTAGYVWPWKGGTAK	49.46	2	2086.08
lcl|NZ_CP011073.1_prot_WP_005798906.1_2905	FGLFTTAGYVWPWKGGTAK	20.43	2	2086.08
lcl|NZ_CP011073.1_prot_WP_005798906.1_2905	KVIETGYQLEPVYVDMFK	20.51	3	2158.11
lcl|NZ_CP011073.1_prot_WP_005798906.1_2905	KVIETGYQLEPVYVDMFK	29.56	3	2158.11
lcl|NZ_CP011073.1_prot_WP_005798906.1_2905	KVIETGYQLEPVYVDMFK	101.39	2	2158.12
lcl|NZ_CP011073.1_prot_WP_005798906.1_2905	KVIETGYQLEPVYVDMFK	129.72	2	2158.12
lcl|NZ_CP011073.1_prot_WP_005798906.1_2905	AVENFYNVFPIPSDDIGSNTNLK	82.22	3	2553.25
lcl|NZ_CP011073.1_prot_WP_005798906.1_2905	TDLTTSLEIIDENTFQNNGIPVTK	14.67	3	2662.34
lcl|NZ_CP011073.1_prot_WP_005798906.1_2905	TDLTTSLEIIDENTFQNNGIPVTK	15.56	3	2662.34
lcl|NZ_CP011073.1_prot_WP_005798906.1_2905	TDLTTSLEIIDENTFQNNGIPVTK	28.7	3	2662.34
lcl|NZ_CP011073.1_prot_WP_005798906.1_2905	TDLTTSLEIIDENTFQNNGIPVTK	23.89	3	2662.34
lcl|NZ_CP011073.1_prot_WP_005798906.1_2905	TDLTTSLEIIDENTFQNNGIPVTK	24.73	3	2662.35
lcl|NZ_CP011073.1_prot_WP_005798906.1_2905	TDLTTSLEIIDENTFQNNGIPVTK	83.48	3	2662.35
lcl|NZ_CP011073.1_prot_WP_005798906.1_2905	TDLTTSLEIIDENTFQNNGIPVTK	83.91	3	2662.35
lcl|NZ_CP011073.1_prot_WP_005798906.1_2905	TDLTTSLEIIDENTFQNNGIPVTK	97.75	3	2662.35
lcl|NZ_CP011073.1_prot_WP_005798906.1_2905	AYSDKTLAPISDSDLTLNFIIDER	22.04	3	2696.37
lcl|NZ_CP011073.1_prot_WP_005798906.1_2905	GKAVENFYNVFPIPSDDIGSNTNLK	15.46	3	2738.37
lcl|NZ_CP011073.1_prot_WP_005798906.1_2905	IYAGMAIGGNSGGDSDQDVVGIDGGSQASFLR	40.94	3	3113.45
lcl|NZ_CP011073.1_prot_WP_005798906.1_2905	IYAGMAIGGNSGGDSDQDVVGIDGGSQASFLR	124.06	3	3113.46
lcl|NZ_CP011073.1_prot_WP_005798906.1_2905	IYAGMAIGGNSGGDSDQDVVGIDGGSQASFLR	111.08	3	3113.46
lcl|NZ_CP011073.1_prot_WP_005798906.1_2905	IYAGMAIGGNSGGDSDQDVVGIDGGSQASFLR	39.97	3	3113.46
lcl|NZ_CP011073.1_prot_WP_005798906.1_2905	IYAGMAIGGNSGGDSDQDVVGIDGGSQASFLR	86.69	3	3113.46
lcl|NZ_CP011073.1_prot_WP_005798906.1_2905	IYAGMAIGGNSGGDSDQDVVGIDGGSQASFLR	113.46	3	3113.46
lcl|NZ_CP011073.1_prot_WP_005798906.1_2905	IYAGMAIGGNSGGDSDQDVVGIDGGSQASFLR	121.11	3	3113.46
lcl|NZ_CP011073.1_prot_WP_005798906.1_2905	IYAGMAIGGNSGGDSDQDVVGIDGGSQASFLR	142.38	3	3113.46
lcl|NZ_CP011073.1_prot_WP_005798906.1_2905	IYAGMAIGGNSGGDSDQDVVGIDGGSQASFLR	132.72	3	3113.46
lcl|NZ_CP011073.1_prot_WP_005798906.1_2905	IYAGMAIGGNSGGDSDQDVVGIDGGSQASFLR	116.5	3	3113.46
lcl|NZ_CP011073.1_prot_WP_005798906.1_2905	IYAGMAIGGNSGGDSDQDVVGIDGGSQASFLR	98.29	3	3129.45	Oxidation (M)
lcl|NZ_CP011073.1_prot_WP_005798906.1_2905	AVENFYNVFPIPSDDIGSNTNLKQNEGY	21.04	4	3144.49
lcl|NZ_CP011073.1_prot_WP_005798906.1_2905	AVENFYNVFPIPSDDIGSNTNLKQNEGY	20.28	4	3144.49
lcl|NZ_CP011073.1_prot_WP_005798906.1_2905	AVENFYNVFPIPSDDIGSNTNLKQNEGY	39.5	4	3144.49
lcl|NZ_CP011073.1_prot_WP_005798906.1_2905	AVENFYNVFPIPSDDIGSNTNLKQNEGY	73.56	3	3144.49
lcl|NZ_CP011073.1_prot_WP_005798906.1_2905	AVENFYNVFPIPSDDIGSNTNLKQNEGY	111.91	3	3144.49
lcl|NZ_CP011073.1_prot_WP_005798906.1_2905	AVENFYNVFPIPSDDIGSNTNLKQNEGY	107.18	3	3144.49
lcl|NZ_CP011073.1_prot_WP_005798906.1_2905	AVENFYNVFPIPSDDIGSNTNLKQNEGY	97.4	3	3144.49
lcl|NZ_CP011073.1_prot_WP_005791792.1_3569	VVLVESVK	33.16	2	871.536
lcl|NZ_CP011073.1_prot_WP_005791792.1_3569	VVLVESVK	31.07	2	871.537
lcl|NZ_CP011073.1_prot_WP_005791792.1_3569	VVLVESVK	32.24	2	871.537
lcl|NZ_CP011073.1_prot_WP_005791792.1_3569	VVLVESVK	13.3	2	871.537
lcl|NZ_CP011073.1_prot_WP_005791792.1_3569	VVLVESVK	38.13	2	871.537
lcl|NZ_CP011073.1_prot_WP_005791792.1_3569	VVLVESVK	18.04	2	871.537
lcl|NZ_CP011073.1_prot_WP_005791792.1_3569	VVLVESVK	38.33	2	871.537
lcl|NZ_CP011073.1_prot_WP_005791792.1_3569	VVLVESVK	38.39	2	871.537
lcl|NZ_CP011073.1_prot_WP_005791792.1_3569	AQAVVNALVK	18.71	2	1011.61
lcl|NZ_CP011073.1_prot_WP_005791792.1_3569	AQAVVNALVK	20.26	2	1011.61
lcl|NZ_CP011073.1_prot_WP_005791792.1_3569	AQAVVNALVK	30.45	2	1011.61
lcl|NZ_CP011073.1_prot_WP_005791792.1_3569	AQAVVNALVK	21.65	2	1011.61
lcl|NZ_CP011073.1_prot_WP_005791792.1_3569	AQAVVNALVK	31.94	2	1011.61
lcl|NZ_CP011073.1_prot_WP_005791792.1_3569	AQAVVNALVK	30.26	2	1011.61
lcl|NZ_CP011073.1_prot_WP_005791792.1_3569	LQYSGLQGR	49.96	2	1020.53
lcl|NZ_CP011073.1_prot_WP_005791792.1_3569	LQYSGLQGR	38.69	2	1020.54
lcl|NZ_CP011073.1_prot_WP_005791792.1_3569	LQYSGLQGR	34.08	2	1020.54
lcl|NZ_CP011073.1_prot_WP_005791792.1_3569	WFTPGLGLR	15.74	2	1045.57
lcl|NZ_CP011073.1_prot_WP_005791792.1_3569	WFTPGLGLR	19.21	2	1045.57
lcl|NZ_CP011073.1_prot_WP_005791792.1_3569	WFTPGLGLR	23.12	2	1045.57
lcl|NZ_CP011073.1_prot_WP_005791792.1_3569	WFTPGLGLR	24.37	2	1045.57
lcl|NZ_CP011073.1_prot_WP_005791792.1_3569	WFTPGLGLR	19.04	2	1045.57
lcl|NZ_CP011073.1_prot_WP_005791792.1_3569	WFTPGLGLR	21.06	2	1045.57
lcl|NZ_CP011073.1_prot_WP_005791792.1_3569	WFTPGLGLR	19.56	2	1045.57
lcl|NZ_CP011073.1_prot_WP_005791792.1_3569	WFTPGLGLR	19.38	2	1045.57
lcl|NZ_CP011073.1_prot_WP_005791792.1_3569	WFTPGLGLR	29.34	2	1045.57
lcl|NZ_CP011073.1_prot_WP_005791792.1_3569	WFTPGLGLR	15.76	2	1045.57
lcl|NZ_CP011073.1_prot_WP_005791792.1_3569	LKVDAGGGVDK	13.01	3	1057.57
lcl|NZ_CP011073.1_prot_WP_005791792.1_3569	ISPTLNVAVGK	19.75	2	1097.64
lcl|NZ_CP011073.1_prot_WP_005791792.1_3569	ISPTLNVAVGK	23.12	2	1097.64
lcl|NZ_CP011073.1_prot_WP_005791792.1_3569	ISPTLNVAVGK	52.35	2	1097.64
lcl|NZ_CP011073.1_prot_WP_005791792.1_3569	ISPTLNVAVGK	18.73	2	1097.64
lcl|NZ_CP011073.1_prot_WP_005791792.1_3569	ISPTLNVAVGK	38.88	2	1097.64
lcl|NZ_CP011073.1_prot_WP_005791792.1_3569	ISPTLNVAVGK	30.05	2	1097.64
lcl|NZ_CP011073.1_prot_WP_005791792.1_3569	ISPTLNVAVGK	56.13	2	1097.64
lcl|NZ_CP011073.1_prot_WP_005791792.1_3569	ISPTLNVAVGK	59.48	2	1097.64
lcl|NZ_CP011073.1_prot_WP_005791792.1_3569	ISPTLNVAVGK	54.69	2	1097.64
lcl|NZ_CP011073.1_prot_WP_005791792.1_3569	ISPTLNVAVGK	58.8	2	1097.64
lcl|NZ_CP011073.1_prot_WP_005791792.1_3569	ISPTLNVAVGK	56.22	2	1097.64
lcl|NZ_CP011073.1_prot_WP_005791792.1_3569	ISPTLNVAVGK	51.21	2	1097.64
lcl|NZ_CP011073.1_prot_WP_005791792.1_3569	AQAVVNALVKK	28.22	2	1139.7
lcl|NZ_CP011073.1_prot_WP_005791792.1_3569	AQAVVNALVKK	22.92	2	1139.7
lcl|NZ_CP011073.1_prot_WP_005791792.1_3569	AQAVVNALVKK	51.4	2	1139.7
lcl|NZ_CP011073.1_prot_WP_005791792.1_3569	RAQAVVNALVK	42.34	2	1167.71
lcl|NZ_CP011073.1_prot_WP_005791792.1_3569	RAQAVVNALVK	54.3	2	1167.71
lcl|NZ_CP011073.1_prot_WP_005791792.1_3569	RAQAVVNALVK	44.17	2	1167.71
lcl|NZ_CP011073.1_prot_WP_005791792.1_3569	RAQAVVNALVK	41.71	2	1167.71
lcl|NZ_CP011073.1_prot_WP_005791792.1_3569	RAQAVVNALVK	55.01	2	1167.71
lcl|NZ_CP011073.1_prot_WP_005791792.1_3569	RAQAVVNALVK	44.32	2	1167.71
lcl|NZ_CP011073.1_prot_WP_005791792.1_3569	GFAGSETADFVK	55.88	2	1227.58
lcl|NZ_CP011073.1_prot_WP_005791792.1_3569	GFAGSETADFVK	40.91	2	1227.58
lcl|NZ_CP011073.1_prot_WP_005791792.1_3569	GFAGSETADFVK	38.54	2	1227.58
lcl|NZ_CP011073.1_prot_WP_005791792.1_3569	GFAGSETADFVK	41.79	2	1227.58
lcl|NZ_CP011073.1_prot_WP_005791792.1_3569	GFAGSETADFVK	53.51	2	1227.58
lcl|NZ_CP011073.1_prot_WP_005791792.1_3569	GFAGSETADFVK	41.92	2	1227.58
lcl|NZ_CP011073.1_prot_WP_005791792.1_3569	GFAGSETADFVK	51.06	2	1227.58
lcl|NZ_CP011073.1_prot_WP_005791792.1_3569	GFAGSETADFVK	49.13	2	1227.58
lcl|NZ_CP011073.1_prot_WP_005791792.1_3569	GFAGSETADFVK	70.72	2	1227.58
lcl|NZ_CP011073.1_prot_WP_005791792.1_3569	GFAGSETADFVK	66.12	2	1227.58
lcl|NZ_CP011073.1_prot_WP_005791792.1_3569	GFAGSETADFVK	75.18	2	1227.58
lcl|NZ_CP011073.1_prot_WP_005791792.1_3569	GFAGSETADFVK	59.31	2	1227.58
lcl|NZ_CP011073.1_prot_WP_005791792.1_3569	GFAGSETADFVK	50.65	2	1227.58
lcl|NZ_CP011073.1_prot_WP_005791792.1_3569	GFAGSETADFVK	24.57	2	1227.58
lcl|NZ_CP011073.1_prot_WP_005791792.1_3569	GFAGSETADFVK	57.85	2	1227.58
lcl|NZ_CP011073.1_prot_WP_005791792.1_3569	GFAGSETADFVK	50.63	2	1227.58
lcl|NZ_CP011073.1_prot_WP_005791792.1_3569	GFAGSETADFVK	25.13	2	1227.58
lcl|NZ_CP011073.1_prot_WP_005791792.1_3569	GFAGSETADFVK	43.79	2	1227.58
lcl|NZ_CP011073.1_prot_WP_005791792.1_3569	GFAGSETADFVK	29.41	2	1227.58
lcl|NZ_CP011073.1_prot_WP_005791792.1_3569	EEMNLSYLAAK	23.92	2	1267.61
lcl|NZ_CP011073.1_prot_WP_005791792.1_3569	EEMNLSYLAAK	44.62	2	1267.61
lcl|NZ_CP011073.1_prot_WP_005791792.1_3569	EEMNLSYLAAK	31.77	2	1267.61
lcl|NZ_CP011073.1_prot_WP_005791792.1_3569	EEMNLSYLAAK	24.76	2	1267.61
lcl|NZ_CP011073.1_prot_WP_005791792.1_3569	EEMNLSYLAAK	26.61	2	1267.61
lcl|NZ_CP011073.1_prot_WP_005791792.1_3569	EEMNLSYLAAK	32.39	2	1283.61	Oxidation (M)
lcl|NZ_CP011073.1_prot_WP_005791792.1_3569	EAFAMNAGIINR	90.48	2	1305.65
lcl|NZ_CP011073.1_prot_WP_005791792.1_3569	EAFAMNAGIINR	83.72	2	1305.65
lcl|NZ_CP011073.1_prot_WP_005791792.1_3569	EAFAMNAGIINR	94.11	2	1305.65
lcl|NZ_CP011073.1_prot_WP_005791792.1_3569	EAFAMNAGIINR	81.62	2	1305.65
lcl|NZ_CP011073.1_prot_WP_005791792.1_3569	EAFAMNAGIINR	79.31	2	1305.65
lcl|NZ_CP011073.1_prot_WP_005791792.1_3569	EAFAMNAGIINR	98.01	2	1321.65	Oxidation (M)
lcl|NZ_CP011073.1_prot_WP_005791792.1_3569	DRISPTLNVAVGK	41.84	2	1368.77
lcl|NZ_CP011073.1_prot_WP_005791792.1_3569	DRISPTLNVAVGK	59.34	2	1368.77
lcl|NZ_CP011073.1_prot_WP_005791792.1_3569	GFAGSETADFVKSGK	24.17	2	1499.73
lcl|NZ_CP011073.1_prot_WP_005791792.1_3569	TVFFTIGSSELSPR	38.67	2	1539.8
lcl|NZ_CP011073.1_prot_WP_005791792.1_3569	TVFFTIGSSELSPR	68.65	2	1539.8
lcl|NZ_CP011073.1_prot_WP_005791792.1_3569	TVFFTIGSSELSPR	77.19	2	1539.8
lcl|NZ_CP011073.1_prot_WP_005791792.1_3569	TVFFTIGSSELSPR	76.18	2	1539.8
lcl|NZ_CP011073.1_prot_WP_005791792.1_3569	TVFFTIGSSELSPR	76.17	2	1539.8
lcl|NZ_CP011073.1_prot_WP_005791792.1_3569	TVFFTIGSSELSPR	90.36	2	1539.8
lcl|NZ_CP011073.1_prot_WP_005791792.1_3569	TVFFTIGSSELSPR	72.44	2	1539.8
lcl|NZ_CP011073.1_prot_WP_005791792.1_3569	TVFFTIGSSELSPR	71.46	2	1539.8
lcl|NZ_CP011073.1_prot_WP_005791792.1_3569	TVFFTIGSSELSPR	84.52	2	1539.8
lcl|NZ_CP011073.1_prot_WP_005791792.1_3569	EAFAMNAGIINRFR	24.11	3	1608.82
lcl|NZ_CP011073.1_prot_WP_005791792.1_3569	EAFAMNAGIINRFR	16.59	3	1608.82
lcl|NZ_CP011073.1_prot_WP_005791792.1_3569	EAFAMNAGIINRFR	13.64	3	1608.82
lcl|NZ_CP011073.1_prot_WP_005791792.1_3569	EAFAMNAGIINRFR	42.69	2	1608.82
lcl|NZ_CP011073.1_prot_WP_005791792.1_3569	EAFAMNAGIINRFR	58.3	2	1608.82
lcl|NZ_CP011073.1_prot_WP_005791792.1_3569	EAFAMNAGIINRFR	60.86	2	1624.81	Oxidation (M)
lcl|NZ_CP011073.1_prot_WP_005791792.1_3569	EAFAMNAGIINRFR	54.06	2	1624.82	Oxidation (M)
lcl|NZ_CP011073.1_prot_WP_005791792.1_3569	HGYDGVASLTAGLTYR	24.1	2	1679.82
lcl|NZ_CP011073.1_prot_WP_005791792.1_3569	HGYDGVASLTAGLTYR	39.92	3	1679.83
lcl|NZ_CP011073.1_prot_WP_005791792.1_3569	HGYDGVASLTAGLTYR	52.24	3	1679.83
lcl|NZ_CP011073.1_prot_WP_005791792.1_3569	HGYDGVASLTAGLTYR	27.42	2	1679.83
lcl|NZ_CP011073.1_prot_WP_005791792.1_3569	VDAGGGVDKFGKPIYLNR	36.3	4	1905.01
lcl|NZ_CP011073.1_prot_WP_005791792.1_3569	VDAGGGVDKFGKPIYLNR	42.98	4	1905.01
lcl|NZ_CP011073.1_prot_WP_005791792.1_3569	VDAGGGVDKFGKPIYLNR	51.85	4	1905.01
lcl|NZ_CP011073.1_prot_WP_005791792.1_3569	VDAGGGVDKFGKPIYLNR	55.62	4	1905.01
lcl|NZ_CP011073.1_prot_WP_005791792.1_3569	VDAGGGVDKFGKPIYLNR	16.35	4	1905.01
lcl|NZ_CP011073.1_prot_WP_005791792.1_3569	VDAGGGVDKFGKPIYLNR	13.19	3	1905.02
lcl|NZ_CP011073.1_prot_WP_005791792.1_3569	ISPTLNVAVGKWFTPGLGLR	69.73	3	2125.21
lcl|NZ_CP011073.1_prot_WP_005791792.1_3569	ISPTLNVAVGKWFTPGLGLR	65.62	3	2125.21
lcl|NZ_CP011073.1_prot_WP_005791792.1_3569	ISPTLNVAVGKWFTPGLGLR	85.99	3	2125.21
lcl|NZ_CP011073.1_prot_WP_005791792.1_3569	ISPTLNVAVGKWFTPGLGLR	77.06	3	2125.21
lcl|NZ_CP011073.1_prot_WP_005791792.1_3569	ISPTLNVAVGKWFTPGLGLR	86.43	3	2125.21
lcl|NZ_CP011073.1_prot_WP_005791792.1_3569	ISPTLNVAVGKWFTPGLGLR	33.59	4	2125.21
lcl|NZ_CP011073.1_prot_WP_005791792.1_3569	ISPTLNVAVGKWFTPGLGLR	49.76	3	2125.21
lcl|NZ_CP011073.1_prot_WP_005791792.1_3569	ISPTLNVAVGKWFTPGLGLR	68.46	3	2125.21
lcl|NZ_CP011073.1_prot_WP_005791792.1_3569	ISPTLNVAVGKWFTPGLGLR	72.66	3	2125.21
lcl|NZ_CP011073.1_prot_WP_005791792.1_3569	ISPTLNVAVGKWFTPGLGLR	48.97	3	2125.21
lcl|NZ_CP011073.1_prot_WP_005791792.1_3569	ISPTLNVAVGKWFTPGLGLR	52.99	3	2125.21
lcl|NZ_CP011073.1_prot_WP_005791792.1_3569	ISPTLNVAVGKWFTPGLGLR	76.13	3	2125.21
lcl|NZ_CP011073.1_prot_WP_005791792.1_3569	ISPTLNVAVGKWFTPGLGLR	96.99	3	2125.21
lcl|NZ_CP011073.1_prot_WP_005791792.1_3569	ISPTLNVAVGKWFTPGLGLR	89.43	3	2125.21
lcl|NZ_CP011073.1_prot_WP_005791792.1_3569	ISPTLNVAVGKWFTPGLGLR	73.14	3	2125.21
lcl|NZ_CP011073.1_prot_WP_005791792.1_3569	ISPTLNVAVGKWFTPGLGLR	86.89	3	2125.21
lcl|NZ_CP011073.1_prot_WP_005791792.1_3569	ISPTLNVAVGKWFTPGLGLR	95.86	3	2125.21
lcl|NZ_CP011073.1_prot_WP_005791792.1_3569	ISPTLNVAVGKWFTPGLGLR	99.69	3	2125.22
lcl|NZ_CP011073.1_prot_WP_005791792.1_3569	ISPTLNVAVGKWFTPGLGLR	119.79	2	2125.22
lcl|NZ_CP011073.1_prot_WP_005791792.1_3569	ISPTLNVAVGKWFTPGLGLR	41.24	2	2125.22
lcl|NZ_CP011073.1_prot_WP_005791792.1_3569	HGYDGVASLTAGLTYRFPAR	33.55	3	2151.09
lcl|NZ_CP011073.1_prot_WP_005791792.1_3569	HGYDGVASLTAGLTYRFPAR	46.42	3	2151.09
lcl|NZ_CP011073.1_prot_WP_005791792.1_3569	HGYDGVASLTAGLTYRFPAR	30.76	3	2151.09
lcl|NZ_CP011073.1_prot_WP_005791792.1_3569	HGYDGVASLTAGLTYRFPAR	36.95	4	2151.09
lcl|NZ_CP011073.1_prot_WP_005791792.1_3569	HGYDGVASLTAGLTYRFPAR	30.66	3	2151.09
lcl|NZ_CP011073.1_prot_WP_005791792.1_3569	HGYDGVASLTAGLTYRFPAR	40.52	3	2151.1
lcl|NZ_CP011073.1_prot_WP_005791792.1_3569	HGYDGVASLTAGLTYRFPAR	48.55	3	2151.1
lcl|NZ_CP011073.1_prot_WP_005791792.1_3569	HGYDGVASLTAGLTYRFPAR	13.97	3	2151.1
lcl|NZ_CP011073.1_prot_WP_005791792.1_3569	HGYDGVASLTAGLTYRFPAR	29.91	3	2151.1
lcl|NZ_CP011073.1_prot_WP_005791792.1_3569	HGYDGVASLTAGLTYRFPAR	14.22	3	2151.1
lcl|NZ_CP011073.1_prot_WP_005791792.1_3569	HGYDGVASLTAGLTYRFPAR	31.39	3	2151.1
lcl|NZ_CP011073.1_prot_WP_005791792.1_3569	GFARPMPQIISEIELANMR	62.28	3	2172.13
lcl|NZ_CP011073.1_prot_WP_005791792.1_3569	GFARPMPQIISEIELANMR	42.92	3	2172.13
lcl|NZ_CP011073.1_prot_WP_005791792.1_3569	GFARPMPQIISEIELANMR	77.9	3	2172.13
lcl|NZ_CP011073.1_prot_WP_005791792.1_3569	GFARPMPQIISEIELANMR	69.72	3	2172.13
lcl|NZ_CP011073.1_prot_WP_005791792.1_3569	GFARPMPQIISEIELANMR	86.52	3	2172.13
lcl|NZ_CP011073.1_prot_WP_005791792.1_3569	GFARPMPQIISEIELANMR	66.24	3	2172.13
lcl|NZ_CP011073.1_prot_WP_005791792.1_3569	GFARPMPQIISEIELANMR	37.86	3	2172.13
lcl|NZ_CP011073.1_prot_WP_005791792.1_3569	GFARPMPQIISEIELANMR	19.19	2	2172.13
lcl|NZ_CP011073.1_prot_WP_005791792.1_3569	GFARPMPQIISEIELANMR	43.9	2	2172.13
lcl|NZ_CP011073.1_prot_WP_005791792.1_3569	GFARPMPQIISEIELANMR	23.93	2	2188.12	Oxidation (M)
lcl|NZ_CP011073.1_prot_WP_005791792.1_3569	GFARPMPQIISEIELANMRR	14.24	4	2328.22
lcl|NZ_CP011073.1_prot_WP_005791792.1_3569	GFARPMPQIISEIELANMRR	16.96	4	2328.22
lcl|NZ_CP011073.1_prot_WP_005791792.1_3569	GFARPMPQIISEIELANMRR	23.76	4	2328.22
lcl|NZ_CP011073.1_prot_WP_005791792.1_3569	GFARPMPQIISEIELANMRR	22.53	4	2328.22
lcl|NZ_CP011073.1_prot_WP_005791792.1_3569	GFARPMPQIISEIELANMRR	30.29	4	2328.22
lcl|NZ_CP011073.1_prot_WP_005791792.1_3569	GFARPMPQIISEIELANMRR	17.39	4	2328.22
lcl|NZ_CP011073.1_prot_WP_005791792.1_3569	GFARPMPQIISEIELANMRR	14.91	4	2344.22	Oxidation (M)
lcl|NZ_CP011073.1_prot_WP_005791792.1_3569	GFARPMPQIISEIELANMRR	21.14	4	2344.22	Oxidation (M)
lcl|NZ_CP011073.1_prot_WP_005791792.1_3569	GFARPMPQIISEIELANMRR	15.61	4	2344.22	Oxidation (M)
lcl|NZ_CP011073.1_prot_WP_005791792.1_3569	GFARPMPQIISEIELANMRR	17.3	4	2344.22	Oxidation (M)
lcl|NZ_CP011073.1_prot_WP_005791792.1_3569	GFARPMPQIISEIELANMRR	31.03	4	2344.22	Oxidation (M)
lcl|NZ_CP011073.1_prot_WP_005791792.1_3569	GFARPMPQIISEIELANMRR	41.54	4	2344.22	Oxidation (M)
lcl|NZ_CP011073.1_prot_WP_005791792.1_3569	GFARPMPQIISEIELANMRR	30.07	4	2344.22	Oxidation (M)
lcl|NZ_CP011073.1_prot_WP_005791792.1_3569	GFARPMPQIISEIELANMRR	41.83	3	2344.22	Oxidation (M)
lcl|NZ_CP011073.1_prot_WP_005791792.1_3569	VYEIIPYLGAGFTHSYSKPHR	102.79	4	2434.25
lcl|NZ_CP011073.1_prot_WP_005791792.1_3569	VYEIIPYLGAGFTHSYSKPHR	102.14	4	2434.25
lcl|NZ_CP011073.1_prot_WP_005791792.1_3569	VYEIIPYLGAGFTHSYSKPHR	45.43	4	2434.25
lcl|NZ_CP011073.1_prot_WP_005791792.1_3569	VYEIIPYLGAGFTHSYSKPHR	98	3	2434.25
lcl|NZ_CP011073.1_prot_WP_005791792.1_3569	VYEIIPYLGAGFTHSYSKPHR	73.26	3	2434.25
lcl|NZ_CP011073.1_prot_WP_005791792.1_3569	VYEIIPYLGAGFTHSYSKPHR	60.73	3	2434.25
lcl|NZ_CP011073.1_prot_WP_005791792.1_3569	TVFFTIGSSELSPREEMNLSYLAAK	46.91	3	2789.4
lcl|NZ_CP011073.1_prot_WP_005791792.1_3569	TVFFTIGSSELSPREEMNLSYLAAK	48.72	3	2789.4
lcl|NZ_CP011073.1_prot_WP_005791792.1_3569	TVFFTIGSSELSPREEMNLSYLAAK	22.76	3	2789.41
lcl|NZ_CP011073.1_prot_WP_005791792.1_3569	TVFFTIGSSELSPREEMNLSYLAAK	36.02	3	2789.41
lcl|NZ_CP011073.1_prot_WP_005791792.1_3569	TVFFTIGSSELSPREEMNLSYLAAK	13.72	3	2789.41
lcl|NZ_CP011073.1_prot_WP_005791792.1_3569	TVFFTIGSSELSPREEMNLSYLAAK	45.44	3	2789.41
lcl|NZ_CP011073.1_prot_WP_005791792.1_3569	TVFFTIGSSELSPREEMNLSYLAAK	54.41	3	2789.41
lcl|NZ_CP011073.1_prot_WP_005791792.1_3569	TVFFTIGSSELSPREEMNLSYLAAK	50.48	3	2789.41
lcl|NZ_CP011073.1_prot_WP_005791792.1_3569	TVFFTIGSSELSPREEMNLSYLAAK	29.2	3	2789.41
lcl|NZ_CP011073.1_prot_WP_005791792.1_3569	TVFFTIGSSELSPREEMNLSYLAAK	57.11	3	2789.41
lcl|NZ_CP011073.1_prot_WP_005791792.1_3569	TVFFTIGSSELSPREEMNLSYLAAK	44.09	3	2789.41
lcl|NZ_CP011073.1_prot_WP_005791792.1_3569	TVFFTIGSSELSPREEMNLSYLAAK	40.04	3	2789.41
lcl|NZ_CP011073.1_prot_WP_005791792.1_3569	TVFFTIGSSELSPREEMNLSYLAAK	48.93	3	2789.41
lcl|NZ_CP011073.1_prot_WP_005791792.1_3569	TVFFTIGSSELSPREEMNLSYLAAK	56.41	3	2789.41
lcl|NZ_CP011073.1_prot_WP_005791792.1_3569	TVFFTIGSSELSPREEMNLSYLAAK	42.61	3	2789.41
lcl|NZ_CP011073.1_prot_WP_005791792.1_3569	TVFFTIGSSELSPREEMNLSYLAAK	50.6	3	2805.41	Oxidation (M)
lcl|NZ_CP011073.1_prot_WP_005791792.1_3569	TVFFTIGSSELSPREEMNLSYLAAK	58.04	3	2805.41	Oxidation (M)
lcl|NZ_CP011073.1_prot_WP_005791792.1_3569	TVFFTIGSSELSPREEMNLSYLAAK	47.85	3	2805.41	Oxidation (M)
lcl|NZ_CP011073.1_prot_WP_005791792.1_3569	TVFFTIGSSELSPREEMNLSYLAAK	38.63	3	2805.41	Oxidation (M)
lcl|NZ_CP011073.1_prot_WP_005791792.1_3569	TVFFTIGSSELSPREEMNLSYLAAK	53.46	3	2805.41	Oxidation (M)
lcl|NZ_CP011073.1_prot_WP_005791792.1_3569	MKEFPDTQYTVYGYADSATGTPAFNK	61.42	3	2901.32
lcl|NZ_CP011073.1_prot_WP_005791792.1_3569	MKEFPDTQYTVYGYADSATGTPAFNK	38.55	3	2901.33
lcl|NZ_CP011073.1_prot_WP_005791792.1_3569	MKEFPDTQYTVYGYADSATGTPAFNK	113.62	3	2901.33
lcl|NZ_CP011073.1_prot_WP_005791792.1_3569	MKEFPDTQYTVYGYADSATGTPAFNK	110.95	3	2901.33
lcl|NZ_CP011073.1_prot_WP_005791792.1_3569	MKEFPDTQYTVYGYADSATGTPAFNK	126.37	3	2901.33
lcl|NZ_CP011073.1_prot_WP_005791792.1_3569	MKEFPDTQYTVYGYADSATGTPAFNK	96.34	3	2901.34
lcl|NZ_CP011073.1_prot_WP_005791792.1_3569	MKEFPDTQYTVYGYADSATGTPAFNK	82.47	3	2917.33	Oxidation (M)
lcl|NZ_CP011073.1_prot_WP_005791792.1_3569	MKEFPDTQYTVYGYADSATGTPAFNK	110.06	3	2917.33	Oxidation (M)
lcl|NZ_CP011073.1_prot_WP_045899454.1_4077	TIAIPAVK	13.05	2	811.515
lcl|NZ_CP011073.1_prot_WP_045899454.1_4077	TIAIPAVK	25.06	2	811.515
lcl|NZ_CP011073.1_prot_WP_045899454.1_4077	TIAIPAVK	13.61	2	811.515
lcl|NZ_CP011073.1_prot_WP_045899454.1_4077	LNTGLAENR	70.07	2	986.514
lcl|NZ_CP011073.1_prot_WP_045899454.1_4077	LAYQAGDLDK	33.1	2	1092.54
lcl|NZ_CP011073.1_prot_WP_045899454.1_4077	LTLNYEIIGK	20.97	2	1162.66
lcl|NZ_CP011073.1_prot_WP_045899454.1_4077	NAVVEVTPVLK	29	2	1167.68
lcl|NZ_CP011073.1_prot_WP_045899454.1_4077	NAVVEVTPVLK	41.71	2	1167.69
lcl|NZ_CP011073.1_prot_WP_045899454.1_4077	NAVVEVTPVLK	45.68	2	1167.69
lcl|NZ_CP011073.1_prot_WP_045899454.1_4077	NAVVEVTPVLK	52.98	2	1167.69
lcl|NZ_CP011073.1_prot_WP_045899454.1_4077	NAVVEVTPVLK	40.09	2	1167.69
lcl|NZ_CP011073.1_prot_WP_045899454.1_4077	TNSAALAQILAK	37.86	2	1199.69
lcl|NZ_CP011073.1_prot_WP_045899454.1_4077	TNSAALAQILAK	34.8	2	1199.69
lcl|NZ_CP011073.1_prot_WP_045899454.1_4077	TNSAALAQILAK	44.58	2	1199.69
lcl|NZ_CP011073.1_prot_WP_045899454.1_4077	TNSAALAQILAK	53.27	2	1199.69
lcl|NZ_CP011073.1_prot_WP_045899454.1_4077	SELYLEFNAK	13.21	2	1212.6
lcl|NZ_CP011073.1_prot_WP_045899454.1_4077	SELYLEFNAK	22.41	2	1212.6
lcl|NZ_CP011073.1_prot_WP_045899454.1_4077	SELYLEFNAK	28.74	2	1212.6
lcl|NZ_CP011073.1_prot_WP_045899454.1_4077	ASQQFPNDYR	67.3	2	1224.55
lcl|NZ_CP011073.1_prot_WP_045899454.1_4077	ASQQFPNDYR	17.27	2	1224.55
lcl|NZ_CP011073.1_prot_WP_045899454.1_4077	TLADEILPQLR	44.07	2	1267.71
lcl|NZ_CP011073.1_prot_WP_045899454.1_4077	TLADEILPQLR	58.1	2	1267.71
lcl|NZ_CP011073.1_prot_WP_045899454.1_4077	TLADEILPQLR	54.99	2	1267.71
lcl|NZ_CP011073.1_prot_WP_045899454.1_4077	TLADEILPQLR	50.08	2	1267.72
lcl|NZ_CP011073.1_prot_WP_045899454.1_4077	TNNTSMLTSSLK	80.02	2	1295.64
lcl|NZ_CP011073.1_prot_WP_045899454.1_4077	TNNTSMLTSSLK	82.86	2	1295.64
lcl|NZ_CP011073.1_prot_WP_045899454.1_4077	TNNTSMLTSSLK	47.44	2	1295.64
lcl|NZ_CP011073.1_prot_WP_045899454.1_4077	KNAVVEVTPVLK	33.79	2	1295.78
lcl|NZ_CP011073.1_prot_WP_045899454.1_4077	TTFDYVPEMAK	41.63	2	1300.6
lcl|NZ_CP011073.1_prot_WP_045899454.1_4077	TTFDYVPEMAK	29.2	2	1300.6
lcl|NZ_CP011073.1_prot_WP_045899454.1_4077	TTFDYVPEMAK	35.61	2	1300.6
lcl|NZ_CP011073.1_prot_WP_045899454.1_4077	TTFDYVPEMAK	24.73	2	1300.61
lcl|NZ_CP011073.1_prot_WP_045899454.1_4077	TTFDYVPEMAK	17.2	2	1316.6	Oxidation (M)
lcl|NZ_CP011073.1_prot_WP_045899454.1_4077	SNIQDKELILR	20	3	1327.75
lcl|NZ_CP011073.1_prot_WP_045899454.1_4077	SNIQDKELILR	42.38	3	1327.75
lcl|NZ_CP011073.1_prot_WP_045899454.1_4077	SNIQDKELILR	31.29	3	1327.75
lcl|NZ_CP011073.1_prot_WP_045899454.1_4077	SNIQDKELILR	102.22	2	1327.75
lcl|NZ_CP011073.1_prot_WP_045899454.1_4077	VLSMYQDPEQR	24.93	2	1364.64
lcl|NZ_CP011073.1_prot_WP_045899454.1_4077	VLSMYQDPEQR	63.15	2	1380.64	Oxidation (M)
lcl|NZ_CP011073.1_prot_WP_045899454.1_4077	SRLTLNYEIIGK	40.57	2	1405.78
lcl|NZ_CP011073.1_prot_WP_045899454.1_4077	SRLTLNYEIIGK	26.09	2	1405.78
lcl|NZ_CP011073.1_prot_WP_045899454.1_4077	SRLTLNYEIIGK	34.23	3	1405.79
lcl|NZ_CP011073.1_prot_WP_045899454.1_4077	TLADEILPQLRR	24.01	2	1423.82
lcl|NZ_CP011073.1_prot_WP_045899454.1_4077	TLADEILPQLRR	25.92	2	1423.82
lcl|NZ_CP011073.1_prot_WP_045899454.1_4077	YYTNADFMSIVK	19.86	2	1450.68
lcl|NZ_CP011073.1_prot_WP_045899454.1_4077	YYTNADFMSIVK	48.28	2	1450.68
lcl|NZ_CP011073.1_prot_WP_045899454.1_4077	YYTNADFMSIVK	42.14	2	1466.68	Oxidation (M)
lcl|NZ_CP011073.1_prot_WP_045899454.1_4077	SDEEIANLAATDPK	42.58	2	1472.7
lcl|NZ_CP011073.1_prot_WP_045899454.1_4077	SDEEIANLAATDPK	60.99	2	1472.71
lcl|NZ_CP011073.1_prot_WP_045899454.1_4077	LNTGLAENREGNTTK	18	3	1616.81
lcl|NZ_CP011073.1_prot_WP_045899454.1_4077	SAPEVNMNLGLIALAK	54.9	2	1639.89
lcl|NZ_CP011073.1_prot_WP_045899454.1_4077	SAPEVNMNLGLIALAK	24.27	2	1639.9
lcl|NZ_CP011073.1_prot_WP_045899454.1_4077	SAPEVNMNLGLIALAK	47.1	2	1639.9
lcl|NZ_CP011073.1_prot_WP_045899454.1_4077	SAPEVNMNLGLIALAK	59.6	2	1639.9
lcl|NZ_CP011073.1_prot_WP_045899454.1_4077	SAPEVNMNLGLIALAK	45.56	2	1639.9
lcl|NZ_CP011073.1_prot_WP_045899454.1_4077	SAPEVNMNLGLIALAK	78.05	2	1639.9
lcl|NZ_CP011073.1_prot_WP_045899454.1_4077	SAPEVNMNLGLIALAK	78.82	2	1639.9
lcl|NZ_CP011073.1_prot_WP_045899454.1_4077	SAPEVNMNLGLIALAK	65.46	2	1639.9
lcl|NZ_CP011073.1_prot_WP_045899454.1_4077	SAPEVNMNLGLIALAK	35.72	2	1639.9
lcl|NZ_CP011073.1_prot_WP_045899454.1_4077	SAPEVNMNLGLIALAK	82.7	2	1639.9
lcl|NZ_CP011073.1_prot_WP_045899454.1_4077	SAPEVNMNLGLIALAK	113.03	2	1639.9
lcl|NZ_CP011073.1_prot_WP_045899454.1_4077	SAPEVNMNLGLIALAK	109.81	2	1639.9
lcl|NZ_CP011073.1_prot_WP_045899454.1_4077	SAPEVNMNLGLIALAK	80.56	2	1639.9
lcl|NZ_CP011073.1_prot_WP_045899454.1_4077	EFNKEVANVNDAENK	16.3	3	1719.81
lcl|NZ_CP011073.1_prot_WP_045899454.1_4077	TNSAALAQILAKDYNK	18.8	3	1719.92
lcl|NZ_CP011073.1_prot_WP_045899454.1_4077	TNSAALAQILAKDYNK	14.32	3	1719.92
lcl|NZ_CP011073.1_prot_WP_045899454.1_4077	TNSAALAQILAKDYNK	51.41	3	1719.92
lcl|NZ_CP011073.1_prot_WP_045899454.1_4077	TNSAALAQILAKDYNK	55.67	3	1719.92
lcl|NZ_CP011073.1_prot_WP_045899454.1_4077	TNSAALAQILAKDYNK	18.28	3	1719.92
lcl|NZ_CP011073.1_prot_WP_045899454.1_4077	LAYQAGDLDKAQSYVK	18.75	3	1768.9
lcl|NZ_CP011073.1_prot_WP_045899454.1_4077	LAYQAGDLDKAQSYVK	35.95	3	1768.9
lcl|NZ_CP011073.1_prot_WP_045899454.1_4077	LAYQAGDLDKAQSYVK	58.01	3	1768.9
lcl|NZ_CP011073.1_prot_WP_045899454.1_4077	LAYQAGDLDKAQSYVK	36.44	3	1768.9
lcl|NZ_CP011073.1_prot_WP_045899454.1_4077	LAYQAGDLDKAQSYVK	33.96	2	1768.91
lcl|NZ_CP011073.1_prot_WP_045899454.1_4077	YTAQDWEGFQELVSK	86.67	2	1799.85
lcl|NZ_CP011073.1_prot_WP_045899454.1_4077	YTAQDWEGFQELVSK	41.83	2	1799.85
lcl|NZ_CP011073.1_prot_WP_045899454.1_4077	YTAQDWEGFQELVSK	106.25	2	1799.85
lcl|NZ_CP011073.1_prot_WP_045899454.1_4077	YTAQDWEGFQELVSK	103.8	2	1799.85
lcl|NZ_CP011073.1_prot_WP_045899454.1_4077	KISNIEISAYASPDGGVK	95.84	2	1847.97
lcl|NZ_CP011073.1_prot_WP_045899454.1_4077	SAPEVNMNLGLIALAKGDK	49.58	3	1940.04
lcl|NZ_CP011073.1_prot_WP_045899454.1_4077	SAPEVNMNLGLIALAKGDK	92.43	2	1940.05
lcl|NZ_CP011073.1_prot_WP_045899454.1_4077	NAVVEVTPVLKWEGGQVK	13.61	4	1952.08
lcl|NZ_CP011073.1_prot_WP_045899454.1_4077	NAVVEVTPVLKWEGGQVK	61.8	3	1952.08
lcl|NZ_CP011073.1_prot_WP_045899454.1_4077	NAVVEVTPVLKWEGGQVK	68.19	3	1952.08
lcl|NZ_CP011073.1_prot_WP_045899454.1_4077	NAVVEVTPVLKWEGGQVK	89.75	3	1952.08
lcl|NZ_CP011073.1_prot_WP_045899454.1_4077	NAVVEVTPVLKWEGGQVK	77.43	3	1952.08
lcl|NZ_CP011073.1_prot_WP_045899454.1_4077	NAVVEVTPVLKWEGGQVK	57.41	2	1952.08
lcl|NZ_CP011073.1_prot_WP_045899454.1_4077	NAVVEVTPVLKWEGGQVK	81.19	2	1952.08
lcl|NZ_CP011073.1_prot_WP_045899454.1_4077	NAVVEVTPVLKWEGGQVK	86.87	2	1952.08
lcl|NZ_CP011073.1_prot_WP_045899454.1_4077	SAPEVNMNLGLIALAKGDK	32.94	2	1956.05	Oxidation (M)
lcl|NZ_CP011073.1_prot_WP_045899454.1_4077	VLSMYQDPEQRETEIK	20.9	3	1964.96
lcl|NZ_CP011073.1_prot_WP_045899454.1_4077	VLSMYQDPEQRETEIK	32.3	3	1964.96
lcl|NZ_CP011073.1_prot_WP_045899454.1_4077	VLSMYQDPEQRETEIK	46.39	3	1964.96
lcl|NZ_CP011073.1_prot_WP_045899454.1_4077	ASQQFPNDYRAFNNLGK	18.09	3	1968.95
lcl|NZ_CP011073.1_prot_WP_045899454.1_4077	ASQQFPNDYRAFNNLGK	24.03	3	1968.95
lcl|NZ_CP011073.1_prot_WP_045899454.1_4077	ASQQFPNDYRAFNNLGK	27.72	3	1968.95
lcl|NZ_CP011073.1_prot_WP_045899454.1_4077	VLSMYQDPEQRETEIK	46.38	3	1980.95	Oxidation (M)
lcl|NZ_CP011073.1_prot_WP_045899454.1_4077	EAHNANIMFLIQQANIR	76.41	3	1982.02
lcl|NZ_CP011073.1_prot_WP_045899454.1_4077	EAHNANIMFLIQQANIR	99.67	2	1982.03
lcl|NZ_CP011073.1_prot_WP_045899454.1_4077	EAHNANIMFLIQQANIR	22.44	2	1982.03
lcl|NZ_CP011073.1_prot_WP_045899454.1_4077	EAHNANIMFLIQQANIR	111.03	2	1982.03
lcl|NZ_CP011073.1_prot_WP_045899454.1_4077	EAHNANIMFLIQQANIR	29.68	3	1998.01	Oxidation (M)
lcl|NZ_CP011073.1_prot_WP_045899454.1_4077	EAHNANIMFLIQQANIR	16.83	2	1998.01	Oxidation (M)
lcl|NZ_CP011073.1_prot_WP_045899454.1_4077	EAHNANIMFLIQQANIR	49.05	2	1998.01	Oxidation (M)
lcl|NZ_CP011073.1_prot_WP_045899454.1_4077	ELNETLGNLYVAQGQYER	75.28	2	2096.02
lcl|NZ_CP011073.1_prot_WP_045899454.1_4077	ELNETLGNLYVAQGQYER	126.27	2	2096.03
lcl|NZ_CP011073.1_prot_WP_045899454.1_4077	ELNETLGNLYVAQGQYER	117.9	2	2096.03
lcl|NZ_CP011073.1_prot_WP_045899454.1_4077	ELNETLGNLYVAQGQYER	138.64	2	2096.03
lcl|NZ_CP011073.1_prot_WP_045899454.1_4077	ELNETLGNLYVAQGQYER	129.69	2	2096.03
lcl|NZ_CP011073.1_prot_WP_045899454.1_4077	ELNETLGNLYVAQGQYER	139.94	2	2096.03
lcl|NZ_CP011073.1_prot_WP_045899454.1_4077	AVNAFGDTKTNSAALAQILAK	19.79	3	2103.14
lcl|NZ_CP011073.1_prot_WP_045899454.1_4077	AVNAFGDTKTNSAALAQILAK	73.79	3	2103.14
lcl|NZ_CP011073.1_prot_WP_045899454.1_4077	AVNAFGDTKTNSAALAQILAK	112.38	3	2103.14
lcl|NZ_CP011073.1_prot_WP_045899454.1_4077	MGALSSDYFTTTPQVLEAVGGK	90.83	2	2271.13
lcl|NZ_CP011073.1_prot_WP_045899454.1_4077	MGALSSDYFTTTPQVLEAVGGK	117.71	2	2271.13
lcl|NZ_CP011073.1_prot_WP_045899454.1_4077	MGALSSDYFTTTPQVLEAVGGK	119.85	2	2271.13
lcl|NZ_CP011073.1_prot_WP_045899454.1_4077	MGALSSDYFTTTPQVLEAVGGK	135.27	2	2271.13
lcl|NZ_CP011073.1_prot_WP_045899454.1_4077	MGALSSDYFTTTPQVLEAVGGK	106.69	2	2287.12	Oxidation (M)
lcl|NZ_CP011073.1_prot_WP_045899454.1_4077	GQPAVFQGEKVEGNDQTISYK	73.34	3	2294.13
lcl|NZ_CP011073.1_prot_WP_045899454.1_4077	GQPAVFQGEKVEGNDQTISYK	98.75	3	2294.13
lcl|NZ_CP011073.1_prot_WP_045899454.1_4077	GQPAVFQGEKVEGNDQTISYK	83.78	3	2294.13
lcl|NZ_CP011073.1_prot_WP_045899454.1_4077	GQPAVFQGEKVEGNDQTISYK	101.94	3	2294.13
lcl|NZ_CP011073.1_prot_WP_045899454.1_4077	GQPAVFQGEKVEGNDQTISYK	55.83	2	2294.13
lcl|NZ_CP011073.1_prot_WP_045899454.1_4077	IIKEAHNANIMFLIQQANIR	27.68	4	2336.28
lcl|NZ_CP011073.1_prot_WP_045899454.1_4077	IIKEAHNANIMFLIQQANIR	38.38	4	2336.28
lcl|NZ_CP011073.1_prot_WP_045899454.1_4077	IIKEAHNANIMFLIQQANIR	28.84	4	2336.29
lcl|NZ_CP011073.1_prot_WP_045899454.1_4077	IIKEAHNANIMFLIQQANIR	64.44	3	2336.29
lcl|NZ_CP011073.1_prot_WP_045899454.1_4077	IIKEAHNANIMFLIQQANIR	80.35	3	2336.29
lcl|NZ_CP011073.1_prot_WP_045899454.1_4077	IIKEAHNANIMFLIQQANIR	37.6	3	2336.29
lcl|NZ_CP011073.1_prot_WP_045899454.1_4077	IIKEAHNANIMFLIQQANIR	16.93	4	2352.28	Oxidation (M)
lcl|NZ_CP011073.1_prot_WP_045899454.1_4077	NTLAGIATPDAYTDYLMAVLGAR	33.96	3	2396.21
lcl|NZ_CP011073.1_prot_WP_045899454.1_4077	NTLAGIATPDAYTDYLMAVLGAR	14.89	3	2396.21
lcl|NZ_CP011073.1_prot_WP_045899454.1_4077	NTLAGIATPDAYTDYLMAVLGAR	68.18	2	2396.22
lcl|NZ_CP011073.1_prot_WP_045899454.1_4077	NTLAGIATPDAYTDYLMAVLGAR	14.12	2	2396.22
lcl|NZ_CP011073.1_prot_WP_045899454.1_4077	NTLAGIATPDAYTDYLMAVLGAR	79.37	2	2396.22
lcl|NZ_CP011073.1_prot_WP_045899454.1_4077	NTLAGIATPDAYTDYLMAVLGAR	29.59	2	2396.22
lcl|NZ_CP011073.1_prot_WP_045899454.1_4077	NTLAGIATPDAYTDYLMAVLGAR	107.11	2	2396.22
lcl|NZ_CP011073.1_prot_WP_045899454.1_4077	NTLAGIATPDAYTDYLMAVLGAR	63.97	2	2396.22
lcl|NZ_CP011073.1_prot_WP_045899454.1_4077	AATDLEFAKYYTNADFMSIVK	39.87	3	2397.17
lcl|NZ_CP011073.1_prot_WP_045899454.1_4077	AATDLEFAKYYTNADFMSIVK	99.28	3	2397.17
lcl|NZ_CP011073.1_prot_WP_045899454.1_4077	AATDLEFAKYYTNADFMSIVK	103.91	2	2397.17
lcl|NZ_CP011073.1_prot_WP_045899454.1_4077	AATDLEFAKYYTNADFMSIVK	55.13	3	2413.17	Oxidation (M)
lcl|NZ_CP011073.1_prot_WP_045899454.1_4077	AAGAKELNETLGNLYVAQGQYER	41.66	2	2494.26
lcl|NZ_CP011073.1_prot_WP_045899454.1_4077	AAGAKELNETLGNLYVAQGQYER	89.62	2	2494.26
lcl|NZ_CP011073.1_prot_WP_045899454.1_4077	TTFDYVPEMAKSELYLEFNAK	33.91	3	2495.21
lcl|NZ_CP011073.1_prot_WP_045899454.1_4077	TTFDYVPEMAKSELYLEFNAK	54.75	3	2495.21
lcl|NZ_CP011073.1_prot_WP_045899454.1_4077	TTFDYVPEMAKSELYLEFNAK	55.82	2	2495.21
lcl|NZ_CP011073.1_prot_WP_045899454.1_4077	IADGVISTSELINNTLSSANPALGDDAFQR	24.18	3	3088.55
lcl|NZ_CP011073.1_prot_WP_045899454.1_4077	IADGVISTSELINNTLSSANPALGDDAFQR	41.16	3	3088.56
lcl|NZ_CP011073.1_prot_WP_045899454.1_4077	IADGVISTSELINNTLSSANPALGDDAFQR	50.81	3	3088.56
lcl|NZ_CP011073.1_prot_WP_045899454.1_4077	IADGVISTSELINNTLSSANPALGDDAFQR	43.26	3	3088.56
lcl|NZ_CP011073.1_prot_WP_005785741.1_1019	ITGREILDSR	33.92	2	1158.63
lcl|NZ_CP011073.1_prot_WP_005785741.1_1019	TADEQIDYLEK	41.34	2	1323.62
lcl|NZ_CP011073.1_prot_WP_005785741.1_1019	AAANYLDIPLYR	51.29	2	1378.71
lcl|NZ_CP011073.1_prot_WP_005785741.1_1019	AAANYLDIPLYR	47.39	2	1378.72
lcl|NZ_CP011073.1_prot_WP_005785741.1_1019	AAANYLDIPLYR	34.55	2	1378.72
lcl|NZ_CP011073.1_prot_WP_005785741.1_1019	AAANYLDIPLYR	49.17	2	1378.72
lcl|NZ_CP011073.1_prot_WP_005785741.1_1019	AAANYLDIPLYR	29.9	2	1378.72
lcl|NZ_CP011073.1_prot_WP_005785741.1_1019	AAANYLDIPLYR	15.83	2	1378.72
lcl|NZ_CP011073.1_prot_WP_005785741.1_1019	AAANYLDIPLYR	20.39	2	1378.72
lcl|NZ_CP011073.1_prot_WP_005785741.1_1019	AAANYLDIPLYR	13.51	2	1378.72
lcl|NZ_CP011073.1_prot_WP_005785741.1_1019	AAANYLDIPLYR	32.58	2	1378.73
lcl|NZ_CP011073.1_prot_WP_005785741.1_1019	AAANYLDIPLYR	55.27	2	1378.73
lcl|NZ_CP011073.1_prot_WP_005785741.1_1019	AAANYLDIPLYR	51.17	2	1378.73
lcl|NZ_CP011073.1_prot_WP_005785741.1_1019	AAANYLDIPLYR	50.98	2	1378.73
lcl|NZ_CP011073.1_prot_WP_005785741.1_1019	AAANYLDIPLYR	50.97	2	1378.73
lcl|NZ_CP011073.1_prot_WP_005785741.1_1019	AAANYLDIPLYR	50.73	2	1378.73
lcl|NZ_CP011073.1_prot_WP_005785741.1_1019	AAANYLDIPLYR	56.54	2	1378.73
lcl|NZ_CP011073.1_prot_WP_005785741.1_1019	AAANYLDIPLYR	45.66	2	1378.73
lcl|NZ_CP011073.1_prot_WP_005785741.1_1019	LGANAILGVSLAVAK	16.79	2	1395.83
lcl|NZ_CP011073.1_prot_WP_005785741.1_1019	LGANAILGVSLAVAK	37.6	2	1395.84
lcl|NZ_CP011073.1_prot_WP_005785741.1_1019	LGANAILGVSLAVAK	18.92	2	1395.84
lcl|NZ_CP011073.1_prot_WP_005785741.1_1019	LGANAILGVSLAVAK	34.77	2	1395.84
lcl|NZ_CP011073.1_prot_WP_005785741.1_1019	LGANAILGVSLAVAK	14.66	2	1395.84
lcl|NZ_CP011073.1_prot_WP_005785741.1_1019	LGANAILGVSLAVAK	14.61	2	1395.84
lcl|NZ_CP011073.1_prot_WP_005785741.1_1019	LGANAILGVSLAVAK	21.87	2	1395.85
lcl|NZ_CP011073.1_prot_WP_005785741.1_1019	LGANAILGVSLAVAK	61.27	2	1395.85
lcl|NZ_CP011073.1_prot_WP_005785741.1_1019	LGANAILGVSLAVAK	56.74	2	1395.85
lcl|NZ_CP011073.1_prot_WP_005785741.1_1019	LGANAILGVSLAVAK	37.2	2	1395.85
lcl|NZ_CP011073.1_prot_WP_005785741.1_1019	LGANAILGVSLAVAK	14.32	2	1395.85
lcl|NZ_CP011073.1_prot_WP_005785741.1_1019	LGANAILGVSLAVAK	25.42	2	1395.85
lcl|NZ_CP011073.1_prot_WP_005785741.1_1019	LGANAILGVSLAVAK	26.22	2	1395.85
lcl|NZ_CP011073.1_prot_WP_005785741.1_1019	LGANAILGVSLAVAK	33.19	2	1395.85
lcl|NZ_CP011073.1_prot_WP_005785741.1_1019	LGANAILGVSLAVAK	38.48	2	1395.85
lcl|NZ_CP011073.1_prot_WP_005785741.1_1019	LGANAILGVSLAVAK	38.93	2	1395.85
lcl|NZ_CP011073.1_prot_WP_005785741.1_1019	LGANAILGVSLAVAK	76.12	2	1395.85
lcl|NZ_CP011073.1_prot_WP_005785741.1_1019	LGANAILGVSLAVAK	49.92	2	1395.85
lcl|NZ_CP011073.1_prot_WP_005785741.1_1019	LGANAILGVSLAVAK	67.6	2	1395.85
lcl|NZ_CP011073.1_prot_WP_005785741.1_1019	LGANAILGVSLAVAK	59.27	2	1395.85
lcl|NZ_CP011073.1_prot_WP_005785741.1_1019	LGANAILGVSLAVAK	43.17	2	1395.85
lcl|NZ_CP011073.1_prot_WP_005785741.1_1019	LGANAILGVSLAVAK	49.06	2	1395.85
lcl|NZ_CP011073.1_prot_WP_005785741.1_1019	LGANAILGVSLAVAK	66.31	2	1395.85
lcl|NZ_CP011073.1_prot_WP_005785741.1_1019	LGANAILGVSLAVAK	44.72	2	1395.85
lcl|NZ_CP011073.1_prot_WP_005785741.1_1019	LGANAILGVSLAVAK	66.85	2	1395.85
lcl|NZ_CP011073.1_prot_WP_005785741.1_1019	LGANAILGVSLAVAK	27.59	2	1395.85
lcl|NZ_CP011073.1_prot_WP_005785741.1_1019	LGANAILGVSLAVAK	44.23	2	1395.85
lcl|NZ_CP011073.1_prot_WP_005785741.1_1019	LGANAILGVSLAVAK	28.62	2	1395.85
lcl|NZ_CP011073.1_prot_WP_005785741.1_1019	LGANAILGVSLAVAK	67.55	2	1395.85
lcl|NZ_CP011073.1_prot_WP_005785741.1_1019	LGANAILGVSLAVAK	46.56	2	1395.85
lcl|NZ_CP011073.1_prot_WP_005785741.1_1019	LGANAILGVSLAVAK	51.05	2	1395.85
lcl|NZ_CP011073.1_prot_WP_005785741.1_1019	LGANAILGVSLAVAK	46.44	2	1395.85
lcl|NZ_CP011073.1_prot_WP_005785741.1_1019	LGANAILGVSLAVAK	30.76	2	1395.85
lcl|NZ_CP011073.1_prot_WP_005785741.1_1019	LGANAILGVSLAVAK	17.94	2	1395.85
lcl|NZ_CP011073.1_prot_WP_005785741.1_1019	LGANAILGVSLAVAK	20.87	2	1395.85
lcl|NZ_CP011073.1_prot_WP_005785741.1_1019	LGANAILGVSLAVAK	63.53	2	1395.85
lcl|NZ_CP011073.1_prot_WP_005785741.1_1019	LGANAILGVSLAVAK	44.64	2	1395.85
lcl|NZ_CP011073.1_prot_WP_005785741.1_1019	LGANAILGVSLAVAK	58	2	1395.85
lcl|NZ_CP011073.1_prot_WP_005785741.1_1019	LGANAILGVSLAVAK	78.1	2	1395.85
lcl|NZ_CP011073.1_prot_WP_005785741.1_1019	LGANAILGVSLAVAK	73.35	2	1395.85
lcl|NZ_CP011073.1_prot_WP_005785741.1_1019	LGANAILGVSLAVAK	71.03	2	1395.85
lcl|NZ_CP011073.1_prot_WP_005785741.1_1019	LGANAILGVSLAVAK	62.11	2	1395.85
lcl|NZ_CP011073.1_prot_WP_005785741.1_1019	LGANAILGVSLAVAK	81.47	2	1395.85
lcl|NZ_CP011073.1_prot_WP_005785741.1_1019	LGANAILGVSLAVAK	76.56	2	1395.85
lcl|NZ_CP011073.1_prot_WP_005785741.1_1019	LGANAILGVSLAVAK	61.94	2	1395.85
lcl|NZ_CP011073.1_prot_WP_005785741.1_1019	LGANAILGVSLAVAK	70.15	2	1395.85
lcl|NZ_CP011073.1_prot_WP_005785741.1_1019	LGANAILGVSLAVAK	48.98	2	1395.85
lcl|NZ_CP011073.1_prot_WP_005785741.1_1019	AKLGANAILGVSLAVAK	53.53	2	1594.98
lcl|NZ_CP011073.1_prot_WP_005785741.1_1019	IEEELGDRAVYGYK	16.78	3	1640.81
lcl|NZ_CP011073.1_prot_WP_005785741.1_1019	IEEELGDRAVYGYK	72.15	2	1640.81
lcl|NZ_CP011073.1_prot_WP_005785741.1_1019	YNQLLRIEEELGDR	38.39	3	1746.9
lcl|NZ_CP011073.1_prot_WP_005785741.1_1019	ASVPSGASTGEHEALELR	96.5	3	1809.89
lcl|NZ_CP011073.1_prot_WP_005785741.1_1019	ASVPSGASTGEHEALELR	74.88	2	1809.89
lcl|NZ_CP011073.1_prot_WP_005785741.1_1019	ASVPSGASTGEHEALELR	99.81	3	1809.89
lcl|NZ_CP011073.1_prot_WP_005785741.1_1019	ASVPSGASTGEHEALELR	94.71	3	1809.89
lcl|NZ_CP011073.1_prot_WP_005785741.1_1019	ASVPSGASTGEHEALELR	142.23	3	1809.89
lcl|NZ_CP011073.1_prot_WP_005785741.1_1019	GNPTVEVDVVLESGIMGR	98.31	2	1870.95
lcl|NZ_CP011073.1_prot_WP_005785741.1_1019	GNPTVEVDVVLESGIMGR	33.01	2	1870.95
lcl|NZ_CP011073.1_prot_WP_005785741.1_1019	GNPTVEVDVVLESGIMGR	82.89	2	1870.96
lcl|NZ_CP011073.1_prot_WP_005785741.1_1019	GNPTVEVDVVLESGIMGR	64.54	2	1870.96
lcl|NZ_CP011073.1_prot_WP_005785741.1_1019	GNPTVEVDVVLESGIMGR	73.59	2	1870.96
lcl|NZ_CP011073.1_prot_WP_005785741.1_1019	GNPTVEVDVVLESGIMGR	96.92	2	1870.96
lcl|NZ_CP011073.1_prot_WP_005785741.1_1019	GNPTVEVDVVLESGIMGR	22.72	2	1870.96
lcl|NZ_CP011073.1_prot_WP_005785741.1_1019	CQLVGDDLFVTNVDFLAK	47.37	2	2067.05	Propionamide (C)
lcl|NZ_CP011073.1_prot_WP_005785741.1_1019	VNQIGSLTETLNAIEMAHR	128.44	3	2096.08
lcl|NZ_CP011073.1_prot_WP_005785741.1_1019	VNQIGSLTETLNAIEMAHR	138.31	3	2096.08
lcl|NZ_CP011073.1_prot_WP_005785741.1_1019	VNQIGSLTETLNAIEMAHR	31.56	2	2096.08
lcl|NZ_CP011073.1_prot_WP_005785741.1_1019	VNQIGSLTETLNAIEMAHR	56.08	2	2096.08
lcl|NZ_CP011073.1_prot_WP_005785741.1_1019	VNQIGSLTETLNAIEMAHR	101.74	2	2096.08
lcl|NZ_CP011073.1_prot_WP_005785741.1_1019	VNQIGSLTETLNAIEMAHR	68.96	3	2112.07	Oxidation (M)
lcl|NZ_CP011073.1_prot_WP_005785741.1_1019	VNQIGSLTETLNAIEMAHR	78.79	3	2112.07	Oxidation (M)
lcl|NZ_CP011073.1_prot_WP_005785741.1_1019	VNQIGSLTETLNAIEMAHR	90.51	3	2112.07	Oxidation (M)
lcl|NZ_CP011073.1_prot_WP_005785741.1_1019	VNQIGSLTETLNAIEMAHR	58.24	2	2112.07	Oxidation (M)
lcl|NZ_CP011073.1_prot_WP_005785741.1_1019	SGETEDATIADIAVATNSGQIK	43.63	2	2190.07
lcl|NZ_CP011073.1_prot_WP_005785741.1_1019	SGETEDATIADIAVATNSGQIK	141.95	2	2190.08
lcl|NZ_CP011073.1_prot_WP_005785741.1_1019	SGETEDATIADIAVATNSGQIK	172.37	2	2190.08
lcl|NZ_CP011073.1_prot_WP_005785741.1_1019	SGETEDATIADIAVATNSGQIK	196.06	2	2190.08
lcl|NZ_CP011073.1_prot_WP_005785741.1_1019	SGETEDATIADIAVATNSGQIK	173.91	2	2190.08
lcl|NZ_CP011073.1_prot_WP_005785741.1_1019	EILDSRGNPTVEVDVVLESGIMGR	20.29	3	2584.32
lcl|NZ_CP011073.1_prot_WP_005785741.1_1019	EILDSRGNPTVEVDVVLESGIMGR	32.12	3	2584.32
lcl|NZ_CP011073.1_prot_WP_005785741.1_1019	EILDSRGNPTVEVDVVLESGIMGR	65.14	3	2584.34
lcl|NZ_CP011073.1_prot_WP_005785741.1_1019	LINEYPIDSIEDGMSENDWEGWK	87.33	3	2739.22
lcl|NZ_CP011073.1_prot_WP_005785741.1_1019	LINEYPIDSIEDGMSENDWEGWKK	54.49	3	2867.32
lcl|NZ_CP011073.1_prot_WP_005785741.1_1019	LINEYPIDSIEDGMSENDWEGWKK	67.21	3	2867.32
lcl|NZ_CP011073.1_prot_WP_005785741.1_1019	LINEYPIDSIEDGMSENDWEGWKK	51.58	3	2883.31	Oxidation (M)
lcl|NZ_CP011073.1_prot_WP_005785741.1_1019	VIAPHLIGMSALDQIGIDHAMLALDGTK	35.71	4	2899.54
lcl|NZ_CP011073.1_prot_WP_005785741.1_1019	VIAPHLIGMSALDQIGIDHAMLALDGTK	77.73	4	2915.53	Oxidation (M)
lcl|NZ_CP011073.1_prot_WP_005785741.1_1019	VIAPHLIGMSALDQIGIDHAMLALDGTK	73.37	4	2915.53	Oxidation (M)
lcl|NZ_CP011073.1_prot_WP_005785741.1_1019	VIAPHLIGMSALDQIGIDHAMLALDGTK	85.65	4	2915.54	Oxidation (M)
lcl|NZ_CP011073.1_prot_WP_005785741.1_1019	VIAPHLIGMSALDQIGIDHAMLALDGTK	95.65	4	2915.54	Oxidation (M)
lcl|NZ_CP011073.1_prot_WP_005785741.1_1019	VIAPHLIGMSALDQIGIDHAMLALDGTK	36.96	4	2931.54	2 Oxidation (M)
lcl|NZ_CP011073.1_prot_WP_005785741.1_1019	VIAPHLIGMSALDQIGIDHAMLALDGTK	30.23	4	2931.54	2 Oxidation (M)
lcl|NZ_CP011073.1_prot_WP_005785741.1_1019	GLSTAVGDEGGFAPNLEGTEDALNSILAAIK	32.4	3	3029.54
lcl|NZ_CP011073.1_prot_WP_005785741.1_1019	GLSTAVGDEGGFAPNLEGTEDALNSILAAIK	50.83	3	3029.54
lcl|NZ_CP011073.1_prot_WP_005785741.1_1019	GLSTAVGDEGGFAPNLEGTEDALNSILAAIK	45.81	3	3029.54
lcl|NZ_CP011073.1_prot_WP_005785741.1_1019	GLSTAVGDEGGFAPNLEGTEDALNSILAAIK	50.38	3	3029.54
lcl|NZ_CP011073.1_prot_WP_005785741.1_1019	GLSTAVGDEGGFAPNLEGTEDALNSILAAIK	25.64	3	3029.54
lcl|NZ_CP011073.1_prot_WP_005785741.1_1019	GLSTAVGDEGGFAPNLEGTEDALNSILAAIK	122.63	3	3029.55
lcl|NZ_CP011073.1_prot_WP_005785741.1_1019	VNQIGSLTETLNAIEMAHRHGYTTVTSHR	32.04	5	3235.63
lcl|NZ_CP011073.1_prot_WP_005785741.1_1019	AVENVNKVIAPHLIGMSALDQIGIDHAMLALDGTK	112.33	5	3653.95
lcl|NZ_CP011073.1_prot_WP_005785741.1_1019	AVENVNKVIAPHLIGMSALDQIGIDHAMLALDGTK	101.59	5	3653.95
lcl|NZ_CP011073.1_prot_WP_005785741.1_1019	AVENVNKVIAPHLIGMSALDQIGIDHAMLALDGTK	65.48	5	3653.95
lcl|NZ_CP011073.1_prot_WP_005785741.1_1019	AVENVNKVIAPHLIGMSALDQIGIDHAMLALDGTK	74.21	4	3653.95
lcl|NZ_CP011073.1_prot_WP_005785741.1_1019	AVENVNKVIAPHLIGMSALDQIGIDHAMLALDGTK	78.55	5	3669.94	Oxidation (M)
lcl|NZ_CP011073.1_prot_WP_005785741.1_1019	AVENVNKVIAPHLIGMSALDQIGIDHAMLALDGTK	103.18	5	3669.94	Oxidation (M)
lcl|NZ_CP011073.1_prot_WP_005785741.1_1019	AVENVNKVIAPHLIGMSALDQIGIDHAMLALDGTK	61.61	5	3685.93	2 Oxidation (M)
lcl|NZ_CP011073.1_prot_WP_045899350.1_2904	KLTASLTK	16.28	2	860.526
lcl|NZ_CP011073.1_prot_WP_045899350.1_2904	TVLLGETGTTSLK	54.26	2	1318.73
lcl|NZ_CP011073.1_prot_WP_045899350.1_2904	TVLLGETGTTSLK	65.94	2	1318.73
lcl|NZ_CP011073.1_prot_WP_045899350.1_2904	TVLLGETGTTSLK	53.69	2	1318.73
lcl|NZ_CP011073.1_prot_WP_045899350.1_2904	TVLLGETGTTSLK	62.18	2	1318.73
lcl|NZ_CP011073.1_prot_WP_045899350.1_2904	TVLLGETGTTSLK	60.01	2	1318.74
lcl|NZ_CP011073.1_prot_WP_045899350.1_2904	TVLLGETGTTSLK	78.21	2	1318.74
lcl|NZ_CP011073.1_prot_WP_045899350.1_2904	TVLLGETGTTSLK	64.54	2	1318.74
lcl|NZ_CP011073.1_prot_WP_045899350.1_2904	TVLLGETGTTSLK	78.66	2	1318.74
lcl|NZ_CP011073.1_prot_WP_045899350.1_2904	TVLLGETGTTSLK	78.69	2	1318.74
lcl|NZ_CP011073.1_prot_WP_045899350.1_2904	TVLLGETGTTSLK	78.56	2	1318.74
lcl|NZ_CP011073.1_prot_WP_045899350.1_2904	TVLLGETGTTSLK	43.52	2	1318.74
lcl|NZ_CP011073.1_prot_WP_045899350.1_2904	FTNGQMNTMMAK	57.2	2	1372.59
lcl|NZ_CP011073.1_prot_WP_045899350.1_2904	FTNGQMNTMMAK	44.03	2	1372.59
lcl|NZ_CP011073.1_prot_WP_045899350.1_2904	ATLFDPNAVDWK	50.65	2	1375.68
lcl|NZ_CP011073.1_prot_WP_045899350.1_2904	ATLFDPNAVDWK	66.84	2	1375.68
lcl|NZ_CP011073.1_prot_WP_045899350.1_2904	ATLFDPNAVDWK	59.37	2	1375.68
lcl|NZ_CP011073.1_prot_WP_045899350.1_2904	FTNGQMNTMMAK	47.26	2	1388.59	Oxidation (M)
lcl|NZ_CP011073.1_prot_WP_045899350.1_2904	VTAGAYTIVLNPDAK	22.55	2	1531.81
lcl|NZ_CP011073.1_prot_WP_045899350.1_2904	VTAGAYTIVLNPDAK	56.27	2	1531.83
lcl|NZ_CP011073.1_prot_WP_045899350.1_2904	VTAGAYTIVLNPDAK	96.54	2	1531.83
lcl|NZ_CP011073.1_prot_WP_045899350.1_2904	VTAGAYTIVLNPDAK	101.54	2	1531.83
lcl|NZ_CP011073.1_prot_WP_045899350.1_2904	VTAGAYTIVLNPDAK	106.2	2	1531.83
lcl|NZ_CP011073.1_prot_WP_045899350.1_2904	ASPYVITMNLTNAGK	74.42	2	1578.81
lcl|NZ_CP011073.1_prot_WP_045899350.1_2904	ASPYVITMNLTNAGK	103.09	2	1578.81
lcl|NZ_CP011073.1_prot_WP_045899350.1_2904	ASPYVITMNLTNAGK	81.85	2	1578.81
lcl|NZ_CP011073.1_prot_WP_045899350.1_2904	ASPYVITMNLTNAGK	87.17	2	1578.81
lcl|NZ_CP011073.1_prot_WP_045899350.1_2904	ASPYVITMNLTNAGK	53.79	2	1578.81
lcl|NZ_CP011073.1_prot_WP_045899350.1_2904	ASPYVITMNLTNAGK	85.44	2	1594.8	Oxidation (M)
lcl|NZ_CP011073.1_prot_WP_045899350.1_2904	ASPYVITMNLTNAGK	78.96	2	1594.8	Oxidation (M)
lcl|NZ_CP011073.1_prot_WP_045899350.1_2904	TGWEIIGDATPGGWDK	45.87	2	1701.81
lcl|NZ_CP011073.1_prot_WP_045899350.1_2904	TGWEIIGDATPGGWDK	69.63	2	1701.81
lcl|NZ_CP011073.1_prot_WP_045899350.1_2904	TGWEIIGDATPGGWDK	93.39	2	1701.81
lcl|NZ_CP011073.1_prot_WP_045899350.1_2904	TGWEIIGDATPGGWDK	24.64	2	1701.81
lcl|NZ_CP011073.1_prot_WP_045899350.1_2904	AVVNYDVTLTNDANAK	90.87	2	1706.84
lcl|NZ_CP011073.1_prot_WP_045899350.1_2904	AVVNYDVTLTNDANAK	89.5	2	1706.84
lcl|NZ_CP011073.1_prot_WP_045899350.1_2904	AVVNYDVTLTNDANAK	78.06	2	1706.85
lcl|NZ_CP011073.1_prot_WP_045899350.1_2904	AVVNYDVTLTNDANAK	14.84	2	1706.85
lcl|NZ_CP011073.1_prot_WP_045899350.1_2904	AVVNYDVTLTNDANAK	97.41	2	1706.85
lcl|NZ_CP011073.1_prot_WP_045899350.1_2904	AVVNYDVTLTNDANAK	64.81	2	1706.85
lcl|NZ_CP011073.1_prot_WP_045899350.1_2904	AVVNYDVTLTNDANAK	35.78	2	1706.85
lcl|NZ_CP011073.1_prot_WP_045899350.1_2904	AVVNYDVTLTNDANAK	35.61	2	1706.85
lcl|NZ_CP011073.1_prot_WP_045899350.1_2904	AVVNYDVTLTNDANAK	77.31	2	1706.85
lcl|NZ_CP011073.1_prot_WP_045899350.1_2904	AVVNYDVTLTNDANAK	80.67	2	1706.85
lcl|NZ_CP011073.1_prot_WP_045899350.1_2904	AVVNYDVTLTNDANAK	35.37	2	1706.85
lcl|NZ_CP011073.1_prot_WP_045899350.1_2904	AVVNYDVTLTNDANAK	100.18	2	1706.85
lcl|NZ_CP011073.1_prot_WP_045899350.1_2904	AVVNYDVTLTNDANAK	56.24	2	1706.85
lcl|NZ_CP011073.1_prot_WP_045899350.1_2904	AVVNYDVTLTNDANAK	49.61	2	1706.85
lcl|NZ_CP011073.1_prot_WP_045899350.1_2904	AVVNYDVTLTNDANAK	31.51	2	1706.85
lcl|NZ_CP011073.1_prot_WP_045899350.1_2904	AVVNYDVTLTNDANAK	44.81	2	1706.85
lcl|NZ_CP011073.1_prot_WP_045899350.1_2904	AVVNYDVTLTNDANAK	53.92	2	1706.85
lcl|NZ_CP011073.1_prot_WP_045899350.1_2904	AVVNYDVTLTNDANAK	23.8	2	1706.85
lcl|NZ_CP011073.1_prot_WP_045899350.1_2904	AVVNYDVTLTNDANAK	99.02	2	1706.85
lcl|NZ_CP011073.1_prot_WP_045899350.1_2904	AVVNYDVTLTNDANAK	98.84	2	1706.85
lcl|NZ_CP011073.1_prot_WP_045899350.1_2904	AVVNYDVTLTNDANAK	91.9	2	1706.85
lcl|NZ_CP011073.1_prot_WP_045899350.1_2904	AVVNYDVTLTNDANAK	53.15	2	1706.85
lcl|NZ_CP011073.1_prot_WP_045899350.1_2904	AVVNYDVTLTNDANAK	95.48	2	1706.85
lcl|NZ_CP011073.1_prot_WP_045899350.1_2904	AVVNYDVTLTNDANAK	96.22	2	1706.85
lcl|NZ_CP011073.1_prot_WP_045899350.1_2904	AVVNYDVTLTNDANAK	55.91	2	1706.85
lcl|NZ_CP011073.1_prot_WP_045899350.1_2904	AVVNYDVTLTNDANAK	21.49	2	1706.85
lcl|NZ_CP011073.1_prot_WP_045899350.1_2904	AVVNYDVTLTNDANAK	22.37	2	1706.85
lcl|NZ_CP011073.1_prot_WP_045899350.1_2904	AVVNYDVTLTNDANAK	43.17	2	1706.85
lcl|NZ_CP011073.1_prot_WP_045899350.1_2904	AVVNYDVTLTNDANAK	50.63	2	1706.86
lcl|NZ_CP011073.1_prot_WP_045899350.1_2904	SNNNWDSDNYGAVSGK	100.76	2	1726.72
lcl|NZ_CP011073.1_prot_WP_045899350.1_2904	SNNNWDSDNYGAVSGK	114.56	2	1726.72
lcl|NZ_CP011073.1_prot_WP_045899350.1_2904	AYDMTADPASNSITFK	55.44	2	1730.79
lcl|NZ_CP011073.1_prot_WP_045899350.1_2904	AYDMTADPASNSITFK	35.94	3	1730.79
lcl|NZ_CP011073.1_prot_WP_045899350.1_2904	AYDMTADPASNSITFK	93.42	2	1730.79
lcl|NZ_CP011073.1_prot_WP_045899350.1_2904	AYDMTADPASNSITFK	85.37	2	1730.79
lcl|NZ_CP011073.1_prot_WP_045899350.1_2904	AYDMTADPASNSITFK	27.18	2	1730.79
lcl|NZ_CP011073.1_prot_WP_045899350.1_2904	ESELEGELVAGPNNFK	82.69	2	1731.84
lcl|NZ_CP011073.1_prot_WP_045899350.1_2904	ESELEGELVAGPNNFK	118.64	2	1731.84
lcl|NZ_CP011073.1_prot_WP_045899350.1_2904	ESELEGELVAGPNNFK	85.88	2	1731.84
lcl|NZ_CP011073.1_prot_WP_045899350.1_2904	AYDMTADPASNSITFK	67.76	2	1746.78	Oxidation (M)
lcl|NZ_CP011073.1_prot_WP_045899350.1_2904	AYDMTADPASNSITFK	88.54	2	1746.78	Oxidation (M)
lcl|NZ_CP011073.1_prot_WP_045899350.1_2904	AYDMTADPASNSITFK	118.59	2	1746.78	Oxidation (M)
lcl|NZ_CP011073.1_prot_WP_045899350.1_2904	AYDMTADPASNSITFK	117.05	2	1746.78	Oxidation (M)
lcl|NZ_CP011073.1_prot_WP_045899350.1_2904	AYDMTADPASNSITFK	128.86	2	1746.78	Oxidation (M)
lcl|NZ_CP011073.1_prot_WP_045899350.1_2904	VGAYPGQTYNFTITLTSK	13.62	2	1960
lcl|NZ_CP011073.1_prot_WP_045899350.1_2904	VGAYPGQTYNFTITLTSK	13.81	3	1960
lcl|NZ_CP011073.1_prot_WP_045899350.1_2904	VGAYPGQTYNFTITLTSK	19.55	3	1960
lcl|NZ_CP011073.1_prot_WP_045899350.1_2904	VGAYPGQTYNFTITLTSK	32.19	3	1960
lcl|NZ_CP011073.1_prot_WP_045899350.1_2904	VGAYPGQTYNFTITLTSK	14.03	2	1960
lcl|NZ_CP011073.1_prot_WP_045899350.1_2904	VGAYPGQTYNFTITLTSK	24.45	2	1960
lcl|NZ_CP011073.1_prot_WP_045899350.1_2904	VGAYPGQTYNFTITLTSK	16.29	2	1960
lcl|NZ_CP011073.1_prot_WP_045899350.1_2904	VGAYPGQTYNFTITLTSK	46.54	2	1960.01
lcl|NZ_CP011073.1_prot_WP_045899350.1_2904	VGAYPGQTYNFTITLTSK	73.36	2	1960.01
lcl|NZ_CP011073.1_prot_WP_045899350.1_2904	VGAYPGQTYNFTITLTSK	121.68	2	1960.01
lcl|NZ_CP011073.1_prot_WP_045899350.1_2904	VGAYPGQTYNFTITLTSK	133.85	2	1960.01
lcl|NZ_CP011073.1_prot_WP_045899350.1_2904	VGAYPGQTYNFTITLTSK	111.15	2	1960.01
lcl|NZ_CP011073.1_prot_WP_045899350.1_2904	ESELEGELVAGPNNFKVLK	55.02	2	2072.09
lcl|NZ_CP011073.1_prot_WP_045899350.1_2904	NIGTFVLMPSDGDNIKIETAGYYR	67.38	3	2673.33
lcl|NZ_CP011073.1_prot_WP_045899350.1_2904	NIGTFVLMPSDGDNIKIETAGYYR	65.62	3	2673.33
lcl|NZ_CP011073.1_prot_WP_045899350.1_2904	NIGTFVLMPSDGDNIKIETAGYYR	77.22	3	2673.33
lcl|NZ_CP011073.1_prot_WP_045899350.1_2904	NIGTFVLMPSDGDNIKIETAGYYR	88.32	3	2673.33
lcl|NZ_CP011073.1_prot_WP_045899350.1_2904	NIGTFVLMPSDGDNIKIETAGYYR	98.2	3	2673.33
[truncated: 7,081 more rows]

## Sheet: BacFrag-16
prot_acc	pep_seq	pep_score	pep_exp_z	pep_exp_mr	pep_var_mod
[truncated: 4,802 more rows]

[truncated: 2 more sheets: BacFrag-17, BacFrag-18]
