# Supplementary material for: Outer membrane vesicles secreted by pathogenic and nonpathogenic Bacteroides fragilis represent different metabolic activities
Source: Sci Rep. 2017 Jul 10;7:5008. doi: 10.1038/s41598-017-05264-6 (PMC5503946; doi:10.1038/s41598-017-05264-6)
Supplement: Supplementary file 7 — Supplementary table S3-4 [file 41598_2017_5264_MOESM7_ESM.xls]

## Sheet: Abbreviation
File name	sample_name	fraction	strain
S3-1	BacFrag-01	Cytosol	ETBF
S3-1	BacFrag-02	Cytosol	ETBF
S3-1	BacFrag-03	Cytosol	ETBF
S3-1	BacFrag-04	Cytosol	NTBF
S3-1	BacFrag-05	Cytosol	NTBF
S3-1	BacFrag-06	Cytosol	NTBF
S3-2	BacFrag-07	Membarne	ETBF
S3-2	BacFrag-08	Membarne	ETBF
S3-2	BacFrag-09	Membarne	ETBF
S3-2	BacFrag-10	Membarne	NTBF
S3-2	BacFrag-11	Membarne	NTBF
S3-2	BacFrag-12	Membarne	NTBF
S3-3	BacFrag-13	OMVs	ETBF
S3-3	BacFrag-14	OMVs	NTBF
S3-3	BacFrag-15	OMVs	ETBF
S3-3	BacFrag-16	OMVs	NTBF
S3-3	BacFrag-17	OMVs	ETBF
S3-3	BacFrag-18	OMVs	NTBF
S3-4	BacFrag-19	Total	ETBF
S3-4	BacFrag-20	Total	ETBF
S3-4	BacFrag-21	Total	ETBF
S3-4	BacFrag-22	Total	NTBF
S3-4	BacFrag-23	Total	NTBF
S3-4	BacFrag-24	Total	NTBF
S3-4	BacFrag-25	Total	NTBF
S3-5	BacFrag-26	Membarne	ETBF
S3-5	BacFrag-27	Membarne	ETBF
S3-5	BacFrag-28	Membarne	ETBF
S3-5	BacFrag-29	Membarne	ETBF
S3-5	BacFrag-30	Membarne	NTBF
S3-5	BacFrag-31	Membarne	NTBF
S3-5	BacFrag-32	Membarne	NTBF
S3-5	BacFrag-33	Membarne	NTBF
S3-6	BacFrag-34	Cytosol	ETBF
S3-6	BacFrag-35	Cytosol	ETBF
S3-6	BacFrag-36	Cytosol	ETBF
S3-6	BacFrag-37	Cytosol	ETBF
S3-6	BacFrag-38	Cytosol	NTBF
S3-6	BacFrag-39	Cytosol	NTBF
S3-6	BacFrag-40	Cytosol	NTBF
S3-6	BacFrag-41	Cytosol	NTBF
S3-7	BacFrag-42	OMVs	ETBF
S3-7	BacFrag-43	OMVs	ETBF
S3-7	BacFrag-44	OMVs	ETBF
S3-7	BacFrag-45	OMVs	ETBF
S3-7	BacFrag-46	OMVs	NTBF
S3-7	BacFrag-47	OMVs	NTBF
S3-7	BacFrag-48	OMVs	NTBF
S3-7	BacFrag-49	OMVs	NTBF

## Sheet: BacFrag-19
prot_acc	pep_seq	pep_score	pep_exp_z	pep_exp_mr	pep_var_mod
lcl|NZ_CP011073.1_prot_WP_005789575.1_2906	LNIQLNVK	13.21	2	940.569
lcl|NZ_CP011073.1_prot_WP_005789575.1_2906	LNIQLNVK	14.35	2	940.569
lcl|NZ_CP011073.1_prot_WP_005789575.1_2906	LNIQLNVK	20.83	2	940.57
lcl|NZ_CP011073.1_prot_WP_005789575.1_2906	LNIQLNVK	31.2	2	940.57
lcl|NZ_CP011073.1_prot_WP_005789575.1_2906	LNIQLNVK	23.33	2	940.572
lcl|NZ_CP011073.1_prot_WP_005789575.1_2906	LNIQLNVK	16.16	2	940.573
lcl|NZ_CP011073.1_prot_WP_005789575.1_2906	LNYTLLNR	27.17	2	1005.56
lcl|NZ_CP011073.1_prot_WP_005789575.1_2906	LNYTLLNR	35.5	2	1005.56
lcl|NZ_CP011073.1_prot_WP_005789575.1_2906	LNYTLLNR	31.54	2	1005.56
lcl|NZ_CP011073.1_prot_WP_005789575.1_2906	LNYTLLNR	30.64	2	1005.56
lcl|NZ_CP011073.1_prot_WP_005789575.1_2906	YLVTFTLR	37.33	2	1011.57
lcl|NZ_CP011073.1_prot_WP_005789575.1_2906	YLVTFTLR	13.94	2	1011.57
lcl|NZ_CP011073.1_prot_WP_005789575.1_2906	YLVTFTLR	19.5	2	1011.57
lcl|NZ_CP011073.1_prot_WP_005789575.1_2906	YLVTFTLR	45.01	2	1011.57
lcl|NZ_CP011073.1_prot_WP_005789575.1_2906	YLVTFTLR	20.56	2	1011.57
lcl|NZ_CP011073.1_prot_WP_005789575.1_2906	YLVTFTLR	14.93	2	1011.57
lcl|NZ_CP011073.1_prot_WP_005789575.1_2906	YLVTFTLR	40.21	2	1011.58
lcl|NZ_CP011073.1_prot_WP_005789575.1_2906	YLVTFTLR	44.11	2	1011.58
lcl|NZ_CP011073.1_prot_WP_005789575.1_2906	YLVTFTLR	41.11	2	1011.58
lcl|NZ_CP011073.1_prot_WP_005789575.1_2906	YLVTFTLR	22.83	2	1011.58
lcl|NZ_CP011073.1_prot_WP_005789575.1_2906	YLVTFTLR	30.4	2	1011.58
lcl|NZ_CP011073.1_prot_WP_005789575.1_2906	YLVTFTLR	27.04	2	1011.58
lcl|NZ_CP011073.1_prot_WP_005789575.1_2906	YLVTFTLR	23.44	2	1011.58
lcl|NZ_CP011073.1_prot_WP_005789575.1_2906	YLVTFTLR	24.86	2	1011.58
lcl|NZ_CP011073.1_prot_WP_005789575.1_2906	YLVTFTLR	41.81	2	1011.58
lcl|NZ_CP011073.1_prot_WP_005789575.1_2906	YLVTFTLR	20.92	2	1011.58
lcl|NZ_CP011073.1_prot_WP_005789575.1_2906	FHFLPELR	15.17	2	1057.57
lcl|NZ_CP011073.1_prot_WP_005789575.1_2906	FHFLPELR	20.07	2	1057.57
lcl|NZ_CP011073.1_prot_WP_005789575.1_2906	FHFLPELR	16.42	2	1057.57
lcl|NZ_CP011073.1_prot_WP_005789575.1_2906	FHFLPELR	14.8	2	1057.57
lcl|NZ_CP011073.1_prot_WP_005789575.1_2906	FHFLPELR	43.44	2	1057.57
lcl|NZ_CP011073.1_prot_WP_005789575.1_2906	FHFLPELR	24.66	2	1057.57
lcl|NZ_CP011073.1_prot_WP_005789575.1_2906	FHFLPELR	27.34	2	1057.57
lcl|NZ_CP011073.1_prot_WP_005789575.1_2906	FHFLPELR	28.94	2	1057.57
lcl|NZ_CP011073.1_prot_WP_005789575.1_2906	FHFLPELR	18.34	2	1057.57
lcl|NZ_CP011073.1_prot_WP_005789575.1_2906	FHFLPELR	37.44	2	1057.57
lcl|NZ_CP011073.1_prot_WP_005789575.1_2906	FHFLPELR	36.66	2	1057.57
lcl|NZ_CP011073.1_prot_WP_005789575.1_2906	FHFLPELR	34.55	2	1057.57
lcl|NZ_CP011073.1_prot_WP_005789575.1_2906	ASNGVIIITTK	16.96	2	1115.65
lcl|NZ_CP011073.1_prot_WP_005789575.1_2906	ASNGVIIITTK	18.13	2	1115.65
lcl|NZ_CP011073.1_prot_WP_005789575.1_2906	NWDFSFALR	16.54	2	1154.55
lcl|NZ_CP011073.1_prot_WP_005789575.1_2906	NWDFSFALR	29.54	2	1154.55
lcl|NZ_CP011073.1_prot_WP_005789575.1_2906	NWDFSFALR	30.71	2	1154.55
lcl|NZ_CP011073.1_prot_WP_005789575.1_2906	NWDFSFALR	15.4	2	1154.55
lcl|NZ_CP011073.1_prot_WP_005789575.1_2906	NWDFSFALR	41.41	2	1154.55
lcl|NZ_CP011073.1_prot_WP_005789575.1_2906	NWDFSFALR	13.32	2	1154.55
lcl|NZ_CP011073.1_prot_WP_005789575.1_2906	NWDFSFALR	14.57	2	1154.55
lcl|NZ_CP011073.1_prot_WP_005789575.1_2906	NWDFSFALR	13.87	2	1154.55
lcl|NZ_CP011073.1_prot_WP_005789575.1_2906	NWDFSFALR	23.95	2	1154.55
lcl|NZ_CP011073.1_prot_WP_005789575.1_2906	ANLNLGYDVSK	13.1	2	1192.61
lcl|NZ_CP011073.1_prot_WP_005789575.1_2906	ANLNLGYDVSK	13.63	2	1192.61
lcl|NZ_CP011073.1_prot_WP_005789575.1_2906	ANLNLGYDVSK	16.91	2	1192.61
lcl|NZ_CP011073.1_prot_WP_005789575.1_2906	ANLNLGYDVSK	31.27	2	1192.61
lcl|NZ_CP011073.1_prot_WP_005789575.1_2906	ANLNLGYDVSK	14.89	2	1192.61
lcl|NZ_CP011073.1_prot_WP_005789575.1_2906	ANLNLGYDVSK	17.02	2	1192.61
lcl|NZ_CP011073.1_prot_WP_005789575.1_2906	ANLNLGYDVSK	13.39	2	1192.61
lcl|NZ_CP011073.1_prot_WP_005789575.1_2906	ANLNLGYDVSK	28.25	2	1192.61
lcl|NZ_CP011073.1_prot_WP_005789575.1_2906	ANLNLGYDVSK	32.03	2	1192.61
lcl|NZ_CP011073.1_prot_WP_005789575.1_2906	ANLNLGYDVSK	24.58	2	1192.61
lcl|NZ_CP011073.1_prot_WP_005789575.1_2906	ANLNLGYDVSK	58.48	2	1192.61
lcl|NZ_CP011073.1_prot_WP_005789575.1_2906	ANLNLGYDVSK	36.09	2	1192.61
lcl|NZ_CP011073.1_prot_WP_005789575.1_2906	ANLNLGYDVSK	55.74	2	1192.61
lcl|NZ_CP011073.1_prot_WP_005789575.1_2906	ANLNLGYDVSK	30.65	2	1192.61
lcl|NZ_CP011073.1_prot_WP_005789575.1_2906	ANLNLGYDVSK	13.88	2	1192.61
lcl|NZ_CP011073.1_prot_WP_005789575.1_2906	ANLNLGYDVSK	48.83	2	1192.61
lcl|NZ_CP011073.1_prot_WP_005789575.1_2906	ANLNLGYDVSK	20.26	2	1192.61
lcl|NZ_CP011073.1_prot_WP_005789575.1_2906	ANLNLGYDVSK	13.01	2	1192.61
lcl|NZ_CP011073.1_prot_WP_005789575.1_2906	ANLNLGYDVSK	57.74	2	1192.61
lcl|NZ_CP011073.1_prot_WP_005789575.1_2906	NVNAISDLKLR	15.57	3	1241.71
lcl|NZ_CP011073.1_prot_WP_005789575.1_2906	NVNAISDLKLR	22.18	3	1241.71
lcl|NZ_CP011073.1_prot_WP_005789575.1_2906	NVNAISDLKLR	25.91	2	1241.71
lcl|NZ_CP011073.1_prot_WP_005789575.1_2906	NVNAISDLKLR	35.91	2	1241.71
lcl|NZ_CP011073.1_prot_WP_005789575.1_2906	NVNAISDLKLR	26.29	2	1241.71
lcl|NZ_CP011073.1_prot_WP_005789575.1_2906	NVNAISDLKLR	38.12	3	1241.71
lcl|NZ_CP011073.1_prot_WP_005789575.1_2906	NVNAISDLKLR	20.94	2	1241.71
lcl|NZ_CP011073.1_prot_WP_005789575.1_2906	NVNAISDLKLR	22.8	3	1241.71
lcl|NZ_CP011073.1_prot_WP_005789575.1_2906	NVNAISDLKLR	22.37	2	1241.71
lcl|NZ_CP011073.1_prot_WP_005789575.1_2906	NVNAISDLKLR	21.66	2	1241.71
lcl|NZ_CP011073.1_prot_WP_005789575.1_2906	NVNAISDLKLR	40.71	3	1241.71
lcl|NZ_CP011073.1_prot_WP_005789575.1_2906	NVNAISDLKLR	33.71	3	1241.71
lcl|NZ_CP011073.1_prot_WP_005789575.1_2906	NVNAISDLKLR	23.59	3	1241.71
lcl|NZ_CP011073.1_prot_WP_005789575.1_2906	NVNAISDLKLR	54.62	3	1241.71
lcl|NZ_CP011073.1_prot_WP_005789575.1_2906	NVNAISDLKLR	31.56	2	1241.71
lcl|NZ_CP011073.1_prot_WP_005789575.1_2906	NVNAISDLKLR	38.88	2	1241.71
lcl|NZ_CP011073.1_prot_WP_005789575.1_2906	NVNAISDLKLR	14.88	3	1241.71
lcl|NZ_CP011073.1_prot_WP_005789575.1_2906	NVNAISDLKLR	29.84	3	1241.71
lcl|NZ_CP011073.1_prot_WP_005789575.1_2906	ITGTIDYYFR	44.11	2	1247.62
lcl|NZ_CP011073.1_prot_WP_005789575.1_2906	ITGTIDYYFR	41.55	2	1247.62
lcl|NZ_CP011073.1_prot_WP_005789575.1_2906	ITGTIDYYFR	37.97	2	1247.62
lcl|NZ_CP011073.1_prot_WP_005789575.1_2906	ITGTIDYYFR	21.44	2	1247.62
lcl|NZ_CP011073.1_prot_WP_005789575.1_2906	ITGTIDYYFR	54.08	2	1247.62
lcl|NZ_CP011073.1_prot_WP_005789575.1_2906	ITGTIDYYFR	22.55	2	1247.62
lcl|NZ_CP011073.1_prot_WP_005789575.1_2906	ITGTIDYYFR	63.59	2	1247.62
lcl|NZ_CP011073.1_prot_WP_005789575.1_2906	ITGTIDYYFR	53.44	2	1247.62
lcl|NZ_CP011073.1_prot_WP_005789575.1_2906	ITGTIDYYFR	37.32	2	1247.62
lcl|NZ_CP011073.1_prot_WP_005789575.1_2906	ITGTIDYYFR	40.81	2	1247.62
lcl|NZ_CP011073.1_prot_WP_005789575.1_2906	ITGTIDYYFR	15.64	2	1247.62
lcl|NZ_CP011073.1_prot_WP_005789575.1_2906	ITGTIDYYFR	21.19	2	1247.62
lcl|NZ_CP011073.1_prot_WP_005789575.1_2906	ITGTIDYYFR	34.59	2	1247.62
lcl|NZ_CP011073.1_prot_WP_005789575.1_2906	ITGTIDYYFR	52.8	2	1247.62
lcl|NZ_CP011073.1_prot_WP_005789575.1_2906	ITGTIDYYFR	62.43	2	1247.62
lcl|NZ_CP011073.1_prot_WP_005789575.1_2906	ITGTIDYYFR	63.83	2	1247.62
lcl|NZ_CP011073.1_prot_WP_005789575.1_2906	ITGTIDYYFR	43.31	2	1247.62
lcl|NZ_CP011073.1_prot_WP_005789575.1_2906	ITGTIDYYFR	17.8	2	1247.62
lcl|NZ_CP011073.1_prot_WP_005789575.1_2906	ITGTIDYYFR	62.91	2	1247.62
lcl|NZ_CP011073.1_prot_WP_005789575.1_2906	ITGTIDYYFR	64.55	2	1247.62
lcl|NZ_CP011073.1_prot_WP_005789575.1_2906	ITGTIDYYFR	63.02	2	1247.62
lcl|NZ_CP011073.1_prot_WP_005789575.1_2906	ITGTIDYYFR	35.07	2	1247.62
lcl|NZ_CP011073.1_prot_WP_005789575.1_2906	ITGTIDYYFR	62.87	2	1247.62
lcl|NZ_CP011073.1_prot_WP_005789575.1_2906	GMATSASDLLVGK	35.99	2	1248.64
lcl|NZ_CP011073.1_prot_WP_005789575.1_2906	GMATSASDLLVGK	47.04	2	1248.64
lcl|NZ_CP011073.1_prot_WP_005789575.1_2906	GMATSASDLLVGK	33.77	2	1248.64
lcl|NZ_CP011073.1_prot_WP_005789575.1_2906	GMATSASDLLVGK	29.05	2	1248.64
lcl|NZ_CP011073.1_prot_WP_005789575.1_2906	GMATSASDLLVGK	41.85	2	1248.64
lcl|NZ_CP011073.1_prot_WP_005789575.1_2906	GMATSASDLLVGK	23.37	2	1248.64
lcl|NZ_CP011073.1_prot_WP_005789575.1_2906	GMATSASDLLVGK	33.32	2	1248.64
lcl|NZ_CP011073.1_prot_WP_005789575.1_2906	GMATSASDLLVGK	36.24	2	1248.64
lcl|NZ_CP011073.1_prot_WP_005789575.1_2906	GMATSASDLLVGK	36.19	2	1248.64
lcl|NZ_CP011073.1_prot_WP_005789575.1_2906	GMATSASDLLVGK	51.37	2	1248.64
lcl|NZ_CP011073.1_prot_WP_005789575.1_2906	GMATSASDLLVGK	55.17	2	1248.64
lcl|NZ_CP011073.1_prot_WP_005789575.1_2906	GMATSASDLLVGK	54.85	2	1248.64
lcl|NZ_CP011073.1_prot_WP_005789575.1_2906	GMATSASDLLVGK	37.12	2	1248.64
lcl|NZ_CP011073.1_prot_WP_005789575.1_2906	GMATSASDLLVGK	50.8	2	1248.64
lcl|NZ_CP011073.1_prot_WP_005789575.1_2906	GMATSASDLLVGK	44.97	2	1248.64
lcl|NZ_CP011073.1_prot_WP_005789575.1_2906	GMATSASDLLVGK	74.49	2	1248.64
lcl|NZ_CP011073.1_prot_WP_005789575.1_2906	GMATSASDLLVGK	68.01	2	1248.64
lcl|NZ_CP011073.1_prot_WP_005789575.1_2906	GMATSASDLLVGK	67.61	2	1248.64
lcl|NZ_CP011073.1_prot_WP_005789575.1_2906	GMATSASDLLVGK	51.33	2	1248.64
lcl|NZ_CP011073.1_prot_WP_005789575.1_2906	GMATSASDLLVGK	73.48	2	1248.64
lcl|NZ_CP011073.1_prot_WP_005789575.1_2906	GMATSASDLLVGK	65.3	2	1248.64
lcl|NZ_CP011073.1_prot_WP_005789575.1_2906	GMATSASDLLVGK	23.82	2	1264.63	Oxidation (M)
lcl|NZ_CP011073.1_prot_WP_005789575.1_2906	GMATSASDLLVGK	18.04	2	1264.63	Oxidation (M)
lcl|NZ_CP011073.1_prot_WP_005789575.1_2906	GMATSASDLLVGK	24.16	2	1264.63	Oxidation (M)
lcl|NZ_CP011073.1_prot_WP_005789575.1_2906	GMATSASDLLVGK	46.37	2	1264.63	Oxidation (M)
lcl|NZ_CP011073.1_prot_WP_005789575.1_2906	GMATSASDLLVGK	41.5	2	1264.64	Oxidation (M)
lcl|NZ_CP011073.1_prot_WP_005789575.1_2906	GMATSASDLLVGK	28.63	2	1264.64	Oxidation (M)
lcl|NZ_CP011073.1_prot_WP_005789575.1_2906	GMATSASDLLVGK	40.26	2	1264.64	Oxidation (M)
lcl|NZ_CP011073.1_prot_WP_005789575.1_2906	GMATSASDLLVGK	29.67	2	1264.64	Oxidation (M)
lcl|NZ_CP011073.1_prot_WP_005789575.1_2906	VDYSGTFSISTK	41.74	2	1303.63
lcl|NZ_CP011073.1_prot_WP_005789575.1_2906	VDYSGTFSISTK	25.19	2	1303.63
lcl|NZ_CP011073.1_prot_WP_005789575.1_2906	VDYSGTFSISTK	36.06	2	1303.63
lcl|NZ_CP011073.1_prot_WP_005789575.1_2906	VDYSGTFSISTK	28.01	2	1303.63
lcl|NZ_CP011073.1_prot_WP_005789575.1_2906	VDYSGTFSISTK	40.2	2	1303.63
lcl|NZ_CP011073.1_prot_WP_005789575.1_2906	VDYSGTFSISTK	40.5	2	1303.63
lcl|NZ_CP011073.1_prot_WP_005789575.1_2906	VDYSGTFSISTK	31.12	2	1303.63
lcl|NZ_CP011073.1_prot_WP_005789575.1_2906	VDYSGTFSISTK	40.22	2	1303.63
lcl|NZ_CP011073.1_prot_WP_005789575.1_2906	VDYSGTFSISTK	40.22	2	1303.63
lcl|NZ_CP011073.1_prot_WP_005789575.1_2906	VDYSGTFSISTK	24.8	2	1303.63
lcl|NZ_CP011073.1_prot_WP_005789575.1_2906	VDYSGTFSISTK	30.75	2	1303.63
lcl|NZ_CP011073.1_prot_WP_005789575.1_2906	VDYSGTFSISTK	29.43	2	1303.63
lcl|NZ_CP011073.1_prot_WP_005789575.1_2906	VDYSGTFSISTK	26.42	2	1303.63
lcl|NZ_CP011073.1_prot_WP_005789575.1_2906	VDYSGTFSISTK	27.85	2	1303.63
lcl|NZ_CP011073.1_prot_WP_005789575.1_2906	VDYSGTFSISTK	18.58	2	1303.63
lcl|NZ_CP011073.1_prot_WP_005789575.1_2906	FGENSLQANALGK	19.28	2	1347.67
lcl|NZ_CP011073.1_prot_WP_005789575.1_2906	FGENSLQANALGK	24.78	2	1347.67
lcl|NZ_CP011073.1_prot_WP_005789575.1_2906	FGENSLQANALGK	34.19	2	1347.67
lcl|NZ_CP011073.1_prot_WP_005789575.1_2906	FGENSLQANALGK	30.23	2	1347.68
lcl|NZ_CP011073.1_prot_WP_005789575.1_2906	FGENSLQANALGK	13.74	2	1347.68
lcl|NZ_CP011073.1_prot_WP_005789575.1_2906	FGENSLQANALGK	18.26	2	1347.68
lcl|NZ_CP011073.1_prot_WP_005789575.1_2906	FGENSLQANALGK	110.76	2	1347.68
lcl|NZ_CP011073.1_prot_WP_005789575.1_2906	FGENSLQANALGK	60.92	2	1347.68
lcl|NZ_CP011073.1_prot_WP_005789575.1_2906	FGENSLQANALGK	53.49	2	1347.68
lcl|NZ_CP011073.1_prot_WP_005789575.1_2906	FGENSLQANALGK	46.26	2	1347.68
lcl|NZ_CP011073.1_prot_WP_005789575.1_2906	FGENSLQANALGK	13.76	3	1347.68
lcl|NZ_CP011073.1_prot_WP_005789575.1_2906	FGENSLQANALGK	96.1	2	1347.68
lcl|NZ_CP011073.1_prot_WP_005789575.1_2906	FGENSLQANALGK	90.93	2	1347.68
lcl|NZ_CP011073.1_prot_WP_005789575.1_2906	FGENSLQANALGK	114.84	2	1347.68
lcl|NZ_CP011073.1_prot_WP_005789575.1_2906	FGENSLQANALGK	69.44	2	1347.68
lcl|NZ_CP011073.1_prot_WP_005789575.1_2906	FGENSLQANALGK	114.64	2	1347.68
lcl|NZ_CP011073.1_prot_WP_005789575.1_2906	FGENSLQANALGK	17.72	2	1347.68
lcl|NZ_CP011073.1_prot_WP_005789575.1_2906	FGENSLQANALGK	86.26	2	1347.68
lcl|NZ_CP011073.1_prot_WP_005789575.1_2906	FGENSLQANALGK	110.72	2	1347.68
lcl|NZ_CP011073.1_prot_WP_005789575.1_2906	FGENSLQANALGK	63.55	2	1347.68
lcl|NZ_CP011073.1_prot_WP_005789575.1_2906	FGENSLQANALGK	110.75	2	1347.68
lcl|NZ_CP011073.1_prot_WP_005789575.1_2906	FGENSLQANALGK	84.26	2	1347.68
lcl|NZ_CP011073.1_prot_WP_005789575.1_2906	FGENSLQANALGK	96.19	2	1347.68
lcl|NZ_CP011073.1_prot_WP_005789575.1_2906	FGENSLQANALGK	107.14	2	1347.68
lcl|NZ_CP011073.1_prot_WP_005789575.1_2906	FGENSLQANALGK	96.31	2	1347.68
lcl|NZ_CP011073.1_prot_WP_005789575.1_2906	AEDFRNFVIEK	27.02	2	1366.69
lcl|NZ_CP011073.1_prot_WP_005789575.1_2906	AEDFRNFVIEK	21.94	2	1366.69
lcl|NZ_CP011073.1_prot_WP_005789575.1_2906	AEDFRNFVIEK	13.08	3	1366.69
lcl|NZ_CP011073.1_prot_WP_005789575.1_2906	AEDFRNFVIEK	13.06	3	1366.69
lcl|NZ_CP011073.1_prot_WP_005789575.1_2906	AEDFRNFVIEK	13.39	3	1366.69
lcl|NZ_CP011073.1_prot_WP_005789575.1_2906	WGLFPSVALAWK	15.49	3	1373.75
lcl|NZ_CP011073.1_prot_WP_005789575.1_2906	WGLFPSVALAWK	37.41	2	1373.75
lcl|NZ_CP011073.1_prot_WP_005789575.1_2906	WGLFPSVALAWK	37.75	2	1373.75
lcl|NZ_CP011073.1_prot_WP_005789575.1_2906	WGLFPSVALAWK	32.53	2	1373.75
lcl|NZ_CP011073.1_prot_WP_005789575.1_2906	WGLFPSVALAWK	15.03	2	1373.75
lcl|NZ_CP011073.1_prot_WP_005789575.1_2906	WGLFPSVALAWK	43.77	2	1373.75
lcl|NZ_CP011073.1_prot_WP_005789575.1_2906	WGLFPSVALAWK	26.85	2	1373.75
lcl|NZ_CP011073.1_prot_WP_005789575.1_2906	WGLFPSVALAWK	44.28	2	1373.75
lcl|NZ_CP011073.1_prot_WP_005789575.1_2906	WGLFPSVALAWK	22.33	2	1373.75
lcl|NZ_CP011073.1_prot_WP_005789575.1_2906	WGLFPSVALAWK	25.28	2	1373.75
lcl|NZ_CP011073.1_prot_WP_005789575.1_2906	WGLFPSVALAWK	26.57	2	1373.75
lcl|NZ_CP011073.1_prot_WP_005789575.1_2906	WGLFPSVALAWK	25.97	2	1373.75
lcl|NZ_CP011073.1_prot_WP_005789575.1_2906	WGLFPSVALAWK	28.49	2	1373.75
lcl|NZ_CP011073.1_prot_WP_005789575.1_2906	WGLFPSVALAWK	40.28	2	1373.75
lcl|NZ_CP011073.1_prot_WP_005789575.1_2906	WGLFPSVALAWK	15.97	2	1373.75
lcl|NZ_CP011073.1_prot_WP_005789575.1_2906	WGLFPSVALAWK	43.73	2	1373.75
lcl|NZ_CP011073.1_prot_WP_005789575.1_2906	WGLFPSVALAWK	22.69	2	1373.75
lcl|NZ_CP011073.1_prot_WP_005789575.1_2906	WGLFPSVALAWK	22.95	2	1373.75
lcl|NZ_CP011073.1_prot_WP_005789575.1_2906	WGLFPSVALAWK	43.91	2	1373.75
lcl|NZ_CP011073.1_prot_WP_005789575.1_2906	WGLFPSVALAWK	28.41	2	1373.75
lcl|NZ_CP011073.1_prot_WP_005789575.1_2906	WGLFPSVALAWK	37.98	2	1373.75
lcl|NZ_CP011073.1_prot_WP_005789575.1_2906	WGLFPSVALAWK	29.08	2	1373.75
lcl|NZ_CP011073.1_prot_WP_005789575.1_2906	WGLFPSVALAWK	34.08	2	1373.75
lcl|NZ_CP011073.1_prot_WP_005789575.1_2906	WGLFPSVALAWK	19.57	2	1373.75
lcl|NZ_CP011073.1_prot_WP_005789575.1_2906	WGLFPSVALAWK	45.03	2	1373.76
lcl|NZ_CP011073.1_prot_WP_005789575.1_2906	ITGTIDYYFRK	39.02	3	1375.71
lcl|NZ_CP011073.1_prot_WP_005789575.1_2906	ITGTIDYYFRK	14.67	3	1375.71
lcl|NZ_CP011073.1_prot_WP_005789575.1_2906	ITGTIDYYFRK	21.99	3	1375.71
lcl|NZ_CP011073.1_prot_WP_005789575.1_2906	ITGTIDYYFRK	18.28	3	1375.71
lcl|NZ_CP011073.1_prot_WP_005789575.1_2906	ITGTIDYYFRK	16.16	2	1375.71
lcl|NZ_CP011073.1_prot_WP_005789575.1_2906	ITGTIDYYFRK	13.79	3	1375.71
lcl|NZ_CP011073.1_prot_WP_005789575.1_2906	ITGTIDYYFRK	13.03	3	1375.71
lcl|NZ_CP011073.1_prot_WP_005789575.1_2906	ITGTIDYYFRK	13.47	3	1375.71
lcl|NZ_CP011073.1_prot_WP_005789575.1_2906	ITGTIDYYFRK	23.33	3	1375.71
lcl|NZ_CP011073.1_prot_WP_005789575.1_2906	ITGTIDYYFRK	47.33	2	1375.71
lcl|NZ_CP011073.1_prot_WP_005789575.1_2906	ITGTIDYYFRK	32.98	3	1375.71
lcl|NZ_CP011073.1_prot_WP_005789575.1_2906	ITGTIDYYFRK	37.21	2	1375.71
lcl|NZ_CP011073.1_prot_WP_005789575.1_2906	ITGTIDYYFRK	20.22	2	1375.72
lcl|NZ_CP011073.1_prot_WP_005789575.1_2906	ITGTIDYYFRK	26.47	3	1375.72
lcl|NZ_CP011073.1_prot_WP_005789575.1_2906	ITGTIDYYFRK	44.15	3	1375.72
lcl|NZ_CP011073.1_prot_WP_005789575.1_2906	ITGTIDYYFRK	44.42	3	1375.72
lcl|NZ_CP011073.1_prot_WP_005789575.1_2906	ITGTIDYYFRK	41.42	3	1375.72
lcl|NZ_CP011073.1_prot_WP_005789575.1_2906	ITGTIDYYFRK	41.67	3	1375.72
lcl|NZ_CP011073.1_prot_WP_005789575.1_2906	ITGTIDYYFRK	56.47	2	1375.72
lcl|NZ_CP011073.1_prot_WP_005789575.1_2906	ITGTIDYYFRK	15.21	3	1375.72
lcl|NZ_CP011073.1_prot_WP_005789575.1_2906	ITGTIDYYFRK	40.43	3	1375.72
lcl|NZ_CP011073.1_prot_WP_005789575.1_2906	TSTDWQDEIFR	42.9	3	1396.62
lcl|NZ_CP011073.1_prot_WP_005789575.1_2906	TSTDWQDEIFR	79.65	2	1396.62
lcl|NZ_CP011073.1_prot_WP_005789575.1_2906	TSTDWQDEIFR	76.75	2	1396.63
lcl|NZ_CP011073.1_prot_WP_005789575.1_2906	TSTDWQDEIFR	46.93	2	1396.63
lcl|NZ_CP011073.1_prot_WP_005789575.1_2906	TSTDWQDEIFR	74.22	2	1396.63
lcl|NZ_CP011073.1_prot_WP_005789575.1_2906	TSTDWQDEIFR	83.58	2	1396.63
lcl|NZ_CP011073.1_prot_WP_005789575.1_2906	TSTDWQDEIFR	64.46	2	1396.63
lcl|NZ_CP011073.1_prot_WP_005789575.1_2906	TSTDWQDEIFR	41.39	2	1396.63
lcl|NZ_CP011073.1_prot_WP_005789575.1_2906	TSTDWQDEIFR	20.74	2	1396.63
lcl|NZ_CP011073.1_prot_WP_005789575.1_2906	TSTDWQDEIFR	87.81	2	1396.63
lcl|NZ_CP011073.1_prot_WP_005789575.1_2906	TSTDWQDEIFR	74.47	2	1396.63
lcl|NZ_CP011073.1_prot_WP_005789575.1_2906	TSTDWQDEIFR	72.75	2	1396.63
lcl|NZ_CP011073.1_prot_WP_005789575.1_2906	TSTDWQDEIFR	82.59	2	1396.63
lcl|NZ_CP011073.1_prot_WP_005789575.1_2906	TSTDWQDEIFR	72.55	2	1396.63
lcl|NZ_CP011073.1_prot_WP_005789575.1_2906	TSTDWQDEIFR	41.43	2	1396.63
lcl|NZ_CP011073.1_prot_WP_005789575.1_2906	TSTDWQDEIFR	59.77	2	1396.63
lcl|NZ_CP011073.1_prot_WP_005789575.1_2906	TSTDWQDEIFR	60.89	2	1396.63
lcl|NZ_CP011073.1_prot_WP_005789575.1_2906	TSTDWQDEIFR	20.05	2	1396.63
lcl|NZ_CP011073.1_prot_WP_005789575.1_2906	TSTDWQDEIFR	44.69	2	1396.63
lcl|NZ_CP011073.1_prot_WP_005789575.1_2906	TSTDWQDEIFR	29.3	2	1396.63
lcl|NZ_CP011073.1_prot_WP_005789575.1_2906	TSTDWQDEIFR	88.18	2	1396.63
lcl|NZ_CP011073.1_prot_WP_005789575.1_2906	TSTDWQDEIFR	55.25	2	1396.63
lcl|NZ_CP011073.1_prot_WP_005789575.1_2906	TSTDWQDEIFR	42.75	2	1396.63
lcl|NZ_CP011073.1_prot_WP_005789575.1_2906	TSTDWQDEIFR	70.44	2	1396.63
lcl|NZ_CP011073.1_prot_WP_005789575.1_2906	TSTDWQDEIFR	22.3	3	1396.63
lcl|NZ_CP011073.1_prot_WP_005789575.1_2906	TSTDWQDEIFR	14.03	2	1396.63
lcl|NZ_CP011073.1_prot_WP_005789575.1_2906	MDNISLGYTFNK	32.16	2	1401.66
lcl|NZ_CP011073.1_prot_WP_005789575.1_2906	MDNISLGYTFNK	54.37	2	1401.66
lcl|NZ_CP011073.1_prot_WP_005789575.1_2906	MDNISLGYTFNK	37.2	2	1401.66
lcl|NZ_CP011073.1_prot_WP_005789575.1_2906	MDNISLGYTFNK	48.22	2	1401.66
lcl|NZ_CP011073.1_prot_WP_005789575.1_2906	MDNISLGYTFNK	16.62	3	1401.66
lcl|NZ_CP011073.1_prot_WP_005789575.1_2906	MDNISLGYTFNK	44.38	2	1401.66
lcl|NZ_CP011073.1_prot_WP_005789575.1_2906	MDNISLGYTFNK	55.47	2	1401.66
lcl|NZ_CP011073.1_prot_WP_005789575.1_2906	MDNISLGYTFNK	93.18	2	1401.66
lcl|NZ_CP011073.1_prot_WP_005789575.1_2906	MDNISLGYTFNK	60.24	2	1401.66
lcl|NZ_CP011073.1_prot_WP_005789575.1_2906	MDNISLGYTFNK	37.7	2	1401.66
lcl|NZ_CP011073.1_prot_WP_005789575.1_2906	MDNISLGYTFNK	51.89	2	1401.66
lcl|NZ_CP011073.1_prot_WP_005789575.1_2906	MDNISLGYTFNK	72.63	2	1401.66
lcl|NZ_CP011073.1_prot_WP_005789575.1_2906	MDNISLGYTFNK	52.73	2	1401.66
lcl|NZ_CP011073.1_prot_WP_005789575.1_2906	MDNISLGYTFNK	40.68	2	1401.66
lcl|NZ_CP011073.1_prot_WP_005789575.1_2906	MDNISLGYTFNK	59.37	2	1401.66
lcl|NZ_CP011073.1_prot_WP_005789575.1_2906	VSVAYTNENGILK	47.83	2	1406.73
lcl|NZ_CP011073.1_prot_WP_005789575.1_2906	VSVAYTNENGILK	30.52	2	1406.73
lcl|NZ_CP011073.1_prot_WP_005789575.1_2906	VSVAYTNENGILK	39.32	2	1406.74
lcl|NZ_CP011073.1_prot_WP_005789575.1_2906	VSVAYTNENGILK	18.61	2	1406.74
lcl|NZ_CP011073.1_prot_WP_005789575.1_2906	VSVAYTNENGILK	39.81	2	1406.74
lcl|NZ_CP011073.1_prot_WP_005789575.1_2906	VSVAYTNENGILK	51.13	2	1406.74
lcl|NZ_CP011073.1_prot_WP_005789575.1_2906	VSVAYTNENGILK	40.09	2	1406.74
lcl|NZ_CP011073.1_prot_WP_005789575.1_2906	VSVAYTNENGILK	13.37	2	1406.74
lcl|NZ_CP011073.1_prot_WP_005789575.1_2906	VSVAYTNENGILK	21.28	2	1406.74
lcl|NZ_CP011073.1_prot_WP_005789575.1_2906	VSVAYTNENGILK	31.42	3	1406.74
lcl|NZ_CP011073.1_prot_WP_005789575.1_2906	VSVAYTNENGILK	15.48	2	1406.74
lcl|NZ_CP011073.1_prot_WP_005789575.1_2906	VSVAYTNENGILK	61.21	2	1406.74
lcl|NZ_CP011073.1_prot_WP_005789575.1_2906	VSVAYTNENGILK	36.62	2	1406.74
lcl|NZ_CP011073.1_prot_WP_005789575.1_2906	VSVAYTNENGILK	27.83	2	1406.74
lcl|NZ_CP011073.1_prot_WP_005789575.1_2906	VSVAYTNENGILK	26.27	2	1406.74
lcl|NZ_CP011073.1_prot_WP_005789575.1_2906	VSVAYTNENGILK	52.31	2	1406.74
lcl|NZ_CP011073.1_prot_WP_005789575.1_2906	VSVAYTNENGILK	40.1	2	1406.74
lcl|NZ_CP011073.1_prot_WP_005789575.1_2906	VSVAYTNENGILK	18.74	2	1406.74
lcl|NZ_CP011073.1_prot_WP_005789575.1_2906	VSVAYTNENGILK	30.22	2	1406.74
lcl|NZ_CP011073.1_prot_WP_005789575.1_2906	VSVAYTNENGILK	63.26	2	1406.74
lcl|NZ_CP011073.1_prot_WP_005789575.1_2906	VSVAYTNENGILK	59.92	2	1406.74
lcl|NZ_CP011073.1_prot_WP_005789575.1_2906	VSVAYTNENGILK	65.79	2	1406.74
lcl|NZ_CP011073.1_prot_WP_005789575.1_2906	VSVAYTNENGILK	50.41	2	1406.74
lcl|NZ_CP011073.1_prot_WP_005789575.1_2906	VSVAYTNENGILK	17.75	2	1406.74
lcl|NZ_CP011073.1_prot_WP_005789575.1_2906	VSVAYTNENGILK	18.48	2	1406.74
lcl|NZ_CP011073.1_prot_WP_005789575.1_2906	VSVAYTNENGILK	65.3	2	1406.74
lcl|NZ_CP011073.1_prot_WP_005789575.1_2906	VSVAYTNENGILK	33.24	2	1406.74
lcl|NZ_CP011073.1_prot_WP_005789575.1_2906	VSVAYTNENGILK	36.4	2	1406.74
lcl|NZ_CP011073.1_prot_WP_005789575.1_2906	VSVAYTNENGILK	47.99	2	1406.74
lcl|NZ_CP011073.1_prot_WP_005789575.1_2906	VSVAYTNENGILK	52.8	2	1406.74
lcl|NZ_CP011073.1_prot_WP_005789575.1_2906	VSVAYTNENGILK	41.01	2	1406.74
lcl|NZ_CP011073.1_prot_WP_005789575.1_2906	VSVAYTNENGILK	15.24	2	1406.75
lcl|NZ_CP011073.1_prot_WP_005789575.1_2906	VSVAYTNENGILK	69.67	2	1406.75
lcl|NZ_CP011073.1_prot_WP_005789575.1_2906	VSVAYTNENGILK	35.31	2	1406.75
lcl|NZ_CP011073.1_prot_WP_005789575.1_2906	VSVAYTNENGILK	15.4	2	1406.75
lcl|NZ_CP011073.1_prot_WP_005789575.1_2906	MDNISLGYTFNK	17.77	2	1417.65	Oxidation (M)
lcl|NZ_CP011073.1_prot_WP_005789575.1_2906	MDNISLGYTFNK	20.24	2	1417.65	Oxidation (M)
lcl|NZ_CP011073.1_prot_WP_005789575.1_2906	MDNISLGYTFNK	16.6	2	1417.65	Oxidation (M)
lcl|NZ_CP011073.1_prot_WP_005789575.1_2906	MDNISLGYTFNK	29.51	2	1417.65	Oxidation (M)
lcl|NZ_CP011073.1_prot_WP_005789575.1_2906	MDNISLGYTFNK	89.27	2	1417.65	Oxidation (M)
lcl|NZ_CP011073.1_prot_WP_005789575.1_2906	MDNISLGYTFNK	82.99	2	1417.65	Oxidation (M)
lcl|NZ_CP011073.1_prot_WP_005789575.1_2906	MDNISLGYTFNK	61.02	2	1417.65	Oxidation (M)
lcl|NZ_CP011073.1_prot_WP_005789575.1_2906	MDNISLGYTFNK	56.08	2	1417.66	Oxidation (M)
lcl|NZ_CP011073.1_prot_WP_005789575.1_2906	MDNISLGYTFNK	47.37	2	1417.66	Oxidation (M)
lcl|NZ_CP011073.1_prot_WP_005789575.1_2906	MDNISLGYTFNK	40.42	2	1417.66	Oxidation (M)
lcl|NZ_CP011073.1_prot_WP_005789575.1_2906	MDNISLGYTFNK	17.06	2	1417.66	Oxidation (M)
lcl|NZ_CP011073.1_prot_WP_005789575.1_2906	MDNISLGYTFNK	99.86	2	1417.66	Oxidation (M)
lcl|NZ_CP011073.1_prot_WP_005789575.1_2906	MDNISLGYTFNK	36.31	2	1417.66	Oxidation (M)
lcl|NZ_CP011073.1_prot_WP_005789575.1_2906	MDNISLGYTFNK	31.15	2	1417.66	Oxidation (M)
lcl|NZ_CP011073.1_prot_WP_005789575.1_2906	MDNISLGYTFNK	16.22	2	1417.66	Oxidation (M)
lcl|NZ_CP011073.1_prot_WP_005789575.1_2906	MDNISLGYTFNK	31.6	2	1417.66	Oxidation (M)
lcl|NZ_CP011073.1_prot_WP_005789575.1_2906	SSYYVQNASFVR	27.22	2	1419.67
lcl|NZ_CP011073.1_prot_WP_005789575.1_2906	SSYYVQNASFVR	60.86	2	1419.68
lcl|NZ_CP011073.1_prot_WP_005789575.1_2906	SSYYVQNASFVR	29.3	2	1419.68
lcl|NZ_CP011073.1_prot_WP_005789575.1_2906	SSYYVQNASFVR	48.26	2	1419.68
lcl|NZ_CP011073.1_prot_WP_005789575.1_2906	SSYYVQNASFVR	66.01	2	1419.68
lcl|NZ_CP011073.1_prot_WP_005789575.1_2906	SSYYVQNASFVR	45.1	2	1419.68
lcl|NZ_CP011073.1_prot_WP_005789575.1_2906	SSYYVQNASFVR	66.19	2	1419.68
lcl|NZ_CP011073.1_prot_WP_005789575.1_2906	SSYYVQNASFVR	40.53	2	1419.68
lcl|NZ_CP011073.1_prot_WP_005789575.1_2906	SSYYVQNASFVR	85.27	2	1419.68
lcl|NZ_CP011073.1_prot_WP_005789575.1_2906	SSYYVQNASFVR	87.56	2	1419.68
lcl|NZ_CP011073.1_prot_WP_005789575.1_2906	SSYYVQNASFVR	22.81	2	1419.68
lcl|NZ_CP011073.1_prot_WP_005789575.1_2906	SSYYVQNASFVR	63.86	2	1419.68
lcl|NZ_CP011073.1_prot_WP_005789575.1_2906	SSYYVQNASFVR	82.33	2	1419.68
lcl|NZ_CP011073.1_prot_WP_005789575.1_2906	SSYYVQNASFVR	55.29	2	1419.68
lcl|NZ_CP011073.1_prot_WP_005789575.1_2906	SSYYVQNASFVR	73.46	2	1419.68
lcl|NZ_CP011073.1_prot_WP_005789575.1_2906	SSYYVQNASFVR	16.06	3	1419.68
lcl|NZ_CP011073.1_prot_WP_005789575.1_2906	SSYYVQNASFVR	52.89	2	1419.68
lcl|NZ_CP011073.1_prot_WP_005789575.1_2906	SSYYVQNASFVR	62.83	2	1419.68
lcl|NZ_CP011073.1_prot_WP_005789575.1_2906	SSYYVQNASFVR	70.06	2	1419.68
lcl|NZ_CP011073.1_prot_WP_005789575.1_2906	SSYYVQNASFVR	89.61	2	1419.68
lcl|NZ_CP011073.1_prot_WP_005789575.1_2906	SSYYVQNASFVR	68.06	2	1419.68
lcl|NZ_CP011073.1_prot_WP_005789575.1_2906	SSYYVQNASFVR	52.36	3	1419.68
lcl|NZ_CP011073.1_prot_WP_005789575.1_2906	SSYYVQNASFVR	42.52	2	1419.68
lcl|NZ_CP011073.1_prot_WP_005789575.1_2906	SSYYVQNASFVR	72.11	2	1419.68
lcl|NZ_CP011073.1_prot_WP_005789575.1_2906	SSYYVQNASFVR	27.82	2	1419.68
lcl|NZ_CP011073.1_prot_WP_005789575.1_2906	SSYYVQNASFVR	63.52	2	1419.68
lcl|NZ_CP011073.1_prot_WP_005789575.1_2906	SSYYVQNASFVR	67.16	3	1419.68
lcl|NZ_CP011073.1_prot_WP_005789575.1_2906	SSYYVQNASFVR	73.94	2	1419.68
lcl|NZ_CP011073.1_prot_WP_005789575.1_2906	SSYYVQNASFVR	86.38	2	1419.68
lcl|NZ_CP011073.1_prot_WP_005789575.1_2906	SSYYVQNASFVR	31.72	2	1419.68
lcl|NZ_CP011073.1_prot_WP_005789575.1_2906	SSYYVQNASFVR	93.49	2	1419.68
lcl|NZ_CP011073.1_prot_WP_005789575.1_2906	SSYYVQNASFVR	13.14	2	1419.69
lcl|NZ_CP011073.1_prot_WP_005789575.1_2906	NDVTGSVMAIDADK	18.83	2	1434.66
lcl|NZ_CP011073.1_prot_WP_005789575.1_2906	NDVTGSVMAIDADK	86.21	2	1434.66
lcl|NZ_CP011073.1_prot_WP_005789575.1_2906	NDVTGSVMAIDADK	57.33	2	1434.66
lcl|NZ_CP011073.1_prot_WP_005789575.1_2906	NDVTGSVMAIDADK	53.53	2	1434.66
lcl|NZ_CP011073.1_prot_WP_005789575.1_2906	NDVTGSVMAIDADK	26.58	2	1434.66
lcl|NZ_CP011073.1_prot_WP_005789575.1_2906	NDVTGSVMAIDADK	22.35	2	1434.67
lcl|NZ_CP011073.1_prot_WP_005789575.1_2906	NDVTGSVMAIDADK	125.63	2	1434.67
lcl|NZ_CP011073.1_prot_WP_005789575.1_2906	NDVTGSVMAIDADK	86.1	2	1434.67
lcl|NZ_CP011073.1_prot_WP_005789575.1_2906	NDVTGSVMAIDADK	109.24	2	1434.67
lcl|NZ_CP011073.1_prot_WP_005789575.1_2906	NDVTGSVMAIDADK	72.73	2	1434.67
lcl|NZ_CP011073.1_prot_WP_005789575.1_2906	NDVTGSVMAIDADK	96.79	2	1434.67
lcl|NZ_CP011073.1_prot_WP_005789575.1_2906	NDVTGSVMAIDADK	24.47	2	1434.67
lcl|NZ_CP011073.1_prot_WP_005789575.1_2906	NDVTGSVMAIDADK	19.38	2	1434.67
lcl|NZ_CP011073.1_prot_WP_005789575.1_2906	NDVTGSVMAIDADK	76.58	2	1434.67
lcl|NZ_CP011073.1_prot_WP_005789575.1_2906	NDVTGSVMAIDADK	104.64	2	1434.67
lcl|NZ_CP011073.1_prot_WP_005789575.1_2906	NDVTGSVMAIDADK	31.78	2	1434.68
lcl|NZ_CP011073.1_prot_WP_005789575.1_2906	VYATVQNPFVITK	17.27	2	1478.81
lcl|NZ_CP011073.1_prot_WP_005789575.1_2906	VYATVQNPFVITK	52.84	2	1478.81
lcl|NZ_CP011073.1_prot_WP_005789575.1_2906	VYATVQNPFVITK	31.45	2	1478.81
lcl|NZ_CP011073.1_prot_WP_005789575.1_2906	VYATVQNPFVITK	53.97	2	1478.81
lcl|NZ_CP011073.1_prot_WP_005789575.1_2906	VYATVQNPFVITK	38.62	2	1478.81
lcl|NZ_CP011073.1_prot_WP_005789575.1_2906	VYATVQNPFVITK	16.13	2	1478.81
lcl|NZ_CP011073.1_prot_WP_005789575.1_2906	VYATVQNPFVITK	32.33	2	1478.81
lcl|NZ_CP011073.1_prot_WP_005789575.1_2906	VYATVQNPFVITK	42.3	2	1478.81
lcl|NZ_CP011073.1_prot_WP_005789575.1_2906	VYATVQNPFVITK	45.17	3	1478.81
lcl|NZ_CP011073.1_prot_WP_005789575.1_2906	VYATVQNPFVITK	87.55	2	1478.81
lcl|NZ_CP011073.1_prot_WP_005789575.1_2906	VYATVQNPFVITK	64.8	2	1478.81
lcl|NZ_CP011073.1_prot_WP_005789575.1_2906	VYATVQNPFVITK	93.09	2	1478.82
lcl|NZ_CP011073.1_prot_WP_005789575.1_2906	VYATVQNPFVITK	86.9	2	1478.82
lcl|NZ_CP011073.1_prot_WP_005789575.1_2906	VYATVQNPFVITK	87.23	2	1478.82
lcl|NZ_CP011073.1_prot_WP_005789575.1_2906	VYATVQNPFVITK	52.06	2	1478.82
lcl|NZ_CP011073.1_prot_WP_005789575.1_2906	VYATVQNPFVITK	30.63	3	1478.82
lcl|NZ_CP011073.1_prot_WP_005789575.1_2906	VYATVQNPFVITK	20.43	3	1478.82
lcl|NZ_CP011073.1_prot_WP_005789575.1_2906	VYATVQNPFVITK	17.12	3	1478.82
lcl|NZ_CP011073.1_prot_WP_005789575.1_2906	VYATVQNPFVITK	37.64	2	1478.82
lcl|NZ_CP011073.1_prot_WP_005789575.1_2906	VYATVQNPFVITK	83.05	2	1478.82
lcl|NZ_CP011073.1_prot_WP_005789575.1_2906	DSTGEPVIGANVVVK	16.77	2	1483.79
lcl|NZ_CP011073.1_prot_WP_005789575.1_2906	DSTGEPVIGANVVVK	25.41	2	1483.79
lcl|NZ_CP011073.1_prot_WP_005789575.1_2906	DSTGEPVIGANVVVK	33.72	3	1483.79
lcl|NZ_CP011073.1_prot_WP_005789575.1_2906	DSTGEPVIGANVVVK	16.5	3	1483.79
lcl|NZ_CP011073.1_prot_WP_005789575.1_2906	DSTGEPVIGANVVVK	25.61	2	1483.79
lcl|NZ_CP011073.1_prot_WP_005789575.1_2906	DSTGEPVIGANVVVK	23.07	2	1483.79
lcl|NZ_CP011073.1_prot_WP_005789575.1_2906	DSTGEPVIGANVVVK	51.96	2	1483.79
lcl|NZ_CP011073.1_prot_WP_005789575.1_2906	DSTGEPVIGANVVVK	43.17	2	1483.79
lcl|NZ_CP011073.1_prot_WP_005789575.1_2906	DSTGEPVIGANVVVK	67.57	2	1483.79
lcl|NZ_CP011073.1_prot_WP_005789575.1_2906	DSTGEPVIGANVVVK	25.72	2	1483.79
lcl|NZ_CP011073.1_prot_WP_005789575.1_2906	DSTGEPVIGANVVVK	76.58	2	1483.79
lcl|NZ_CP011073.1_prot_WP_005789575.1_2906	DSTGEPVIGANVVVK	32.12	3	1483.79
lcl|NZ_CP011073.1_prot_WP_005789575.1_2906	DSTGEPVIGANVVVK	22.15	2	1483.79
lcl|NZ_CP011073.1_prot_WP_005789575.1_2906	DSTGEPVIGANVVVK	64.87	2	1483.79
lcl|NZ_CP011073.1_prot_WP_005789575.1_2906	DSTGEPVIGANVVVK	21.68	2	1483.79
lcl|NZ_CP011073.1_prot_WP_005789575.1_2906	DSTGEPVIGANVVVK	25.43	2	1483.79
lcl|NZ_CP011073.1_prot_WP_005789575.1_2906	DSTGEPVIGANVVVK	41.76	2	1483.79
lcl|NZ_CP011073.1_prot_WP_005789575.1_2906	DSTGEPVIGANVVVK	27.4	2	1483.79
lcl|NZ_CP011073.1_prot_WP_005789575.1_2906	DSTGEPVIGANVVVK	75.02	2	1483.79
lcl|NZ_CP011073.1_prot_WP_005789575.1_2906	DSTGEPVIGANVVVK	42.46	2	1483.79
lcl|NZ_CP011073.1_prot_WP_005789575.1_2906	DSTGEPVIGANVVVK	62.24	2	1483.79
lcl|NZ_CP011073.1_prot_WP_005789575.1_2906	DSTGEPVIGANVVVK	82.37	2	1483.79
lcl|NZ_CP011073.1_prot_WP_005789575.1_2906	SNTVDVMKAEDFR	49.3	3	1510.71
lcl|NZ_CP011073.1_prot_WP_005789575.1_2906	SNTVDVMKAEDFR	35.38	2	1510.71
lcl|NZ_CP011073.1_prot_WP_005789575.1_2906	SNTVDVMKAEDFR	14.48	3	1510.71
lcl|NZ_CP011073.1_prot_WP_005789575.1_2906	SNTVDVMKAEDFR	26.87	2	1510.71
lcl|NZ_CP011073.1_prot_WP_005789575.1_2906	SNTVDVMKAEDFR	29.84	2	1510.71
lcl|NZ_CP011073.1_prot_WP_005789575.1_2906	SNTVDVMKAEDFR	36.35	2	1510.71
lcl|NZ_CP011073.1_prot_WP_005789575.1_2906	SNTVDVMKAEDFR	35.24	3	1510.71
lcl|NZ_CP011073.1_prot_WP_005789575.1_2906	SNTVDVMKAEDFR	48.45	3	1510.71
lcl|NZ_CP011073.1_prot_WP_005789575.1_2906	SNTVDVMKAEDFR	24.64	3	1510.71
lcl|NZ_CP011073.1_prot_WP_005789575.1_2906	SNTVDVMKAEDFR	42.14	2	1510.71
lcl|NZ_CP011073.1_prot_WP_005789575.1_2906	SNTVDVMKAEDFR	33.28	3	1510.71
lcl|NZ_CP011073.1_prot_WP_005789575.1_2906	SNTVDVMKAEDFR	20.3	2	1510.71
lcl|NZ_CP011073.1_prot_WP_005789575.1_2906	SNTVDVMKAEDFR	65.78	3	1510.71
lcl|NZ_CP011073.1_prot_WP_005789575.1_2906	SNTVDVMKAEDFR	21.8	3	1526.71	Oxidation (M)
lcl|NZ_CP011073.1_prot_WP_005789575.1_2906	VKVDYSGTFSISTK	18.83	3	1530.78
lcl|NZ_CP011073.1_prot_WP_005789575.1_2906	VKVDYSGTFSISTK	23.27	3	1530.79
lcl|NZ_CP011073.1_prot_WP_005789575.1_2906	VKVDYSGTFSISTK	14.98	3	1530.79
lcl|NZ_CP011073.1_prot_WP_005789575.1_2906	VKVDYSGTFSISTK	20.1	3	1530.79
lcl|NZ_CP011073.1_prot_WP_005789575.1_2906	VKVDYSGTFSISTK	17.78	3	1530.79
lcl|NZ_CP011073.1_prot_WP_005789575.1_2906	VKVDYSGTFSISTK	20.06	3	1530.79
lcl|NZ_CP011073.1_prot_WP_005789575.1_2906	VKVDYSGTFSISTK	14.93	3	1530.79
lcl|NZ_CP011073.1_prot_WP_005789575.1_2906	VKVDYSGTFSISTK	15.11	3	1530.79
lcl|NZ_CP011073.1_prot_WP_005789575.1_2906	VKVDYSGTFSISTK	16.34	3	1530.79
lcl|NZ_CP011073.1_prot_WP_005789575.1_2906	VKVDYSGTFSISTK	22.01	3	1530.79
lcl|NZ_CP011073.1_prot_WP_005789575.1_2906	VKVDYSGTFSISTK	18.17	3	1530.79
lcl|NZ_CP011073.1_prot_WP_005789575.1_2906	VKVDYSGTFSISTK	21.97	3	1530.79
lcl|NZ_CP011073.1_prot_WP_005789575.1_2906	VKVDYSGTFSISTK	14.19	3	1530.8
lcl|NZ_CP011073.1_prot_WP_005789575.1_2906	VKVDYSGTFSISTK	13.25	3	1530.8
lcl|NZ_CP011073.1_prot_WP_005789575.1_2906	VKVDYSGTFSISTK	18.66	3	1530.8
lcl|NZ_CP011073.1_prot_WP_005789575.1_2906	VKVDYSGTFSISTK	13.93	3	1530.8
lcl|NZ_CP011073.1_prot_WP_005789575.1_2906	VKVDYSGTFSISTK	17.61	3	1530.8
lcl|NZ_CP011073.1_prot_WP_005789575.1_2906	VKVDYSGTFSISTK	19.73	3	1530.8
lcl|NZ_CP011073.1_prot_WP_005789575.1_2906	KNDVTGSVMAIDADK	58.23	3	1562.76
lcl|NZ_CP011073.1_prot_WP_005789575.1_2906	KNDVTGSVMAIDADK	14.2	2	1562.76
lcl|NZ_CP011073.1_prot_WP_005789575.1_2906	KNDVTGSVMAIDADK	39.49	3	1562.76
lcl|NZ_CP011073.1_prot_WP_005789575.1_2906	KNDVTGSVMAIDADK	44.58	3	1562.76
lcl|NZ_CP011073.1_prot_WP_005789575.1_2906	KNDVTGSVMAIDADK	37.95	3	1562.76
lcl|NZ_CP011073.1_prot_WP_005789575.1_2906	KNDVTGSVMAIDADK	30.44	3	1562.76
lcl|NZ_CP011073.1_prot_WP_005789575.1_2906	KNDVTGSVMAIDADK	41.83	3	1562.76
lcl|NZ_CP011073.1_prot_WP_005789575.1_2906	KNDVTGSVMAIDADK	28.81	3	1562.77
lcl|NZ_CP011073.1_prot_WP_005789575.1_2906	KNDVTGSVMAIDADK	39.89	3	1562.77
lcl|NZ_CP011073.1_prot_WP_005789575.1_2906	LTGAINLNPNFFDK	24.79	2	1562.8
lcl|NZ_CP011073.1_prot_WP_005789575.1_2906	LTGAINLNPNFFDK	18.61	2	1562.8
lcl|NZ_CP011073.1_prot_WP_005789575.1_2906	LTGAINLNPNFFDK	15.37	2	1562.81
lcl|NZ_CP011073.1_prot_WP_005789575.1_2906	LTGAINLNPNFFDK	16.2	2	1562.81
lcl|NZ_CP011073.1_prot_WP_005789575.1_2906	LTGAINLNPNFFDK	46.5	2	1562.81
lcl|NZ_CP011073.1_prot_WP_005789575.1_2906	LTGAINLNPNFFDK	44.74	2	1562.81
lcl|NZ_CP011073.1_prot_WP_005789575.1_2906	LTGAINLNPNFFDK	20.02	2	1562.81
lcl|NZ_CP011073.1_prot_WP_005789575.1_2906	LTGAINLNPNFFDK	62.53	2	1562.81
lcl|NZ_CP011073.1_prot_WP_005789575.1_2906	LTGAINLNPNFFDK	96.58	2	1562.81
lcl|NZ_CP011073.1_prot_WP_005789575.1_2906	LTGAINLNPNFFDK	19.7	2	1562.81
lcl|NZ_CP011073.1_prot_WP_005789575.1_2906	LTGAINLNPNFFDK	28.61	2	1562.81
lcl|NZ_CP011073.1_prot_WP_005789575.1_2906	LTGAINLNPNFFDK	16.6	2	1562.81
lcl|NZ_CP011073.1_prot_WP_005789575.1_2906	LTGAINLNPNFFDK	14.56	2	1562.81
lcl|NZ_CP011073.1_prot_WP_005789575.1_2906	LTGAINLNPNFFDK	61.25	2	1562.81
lcl|NZ_CP011073.1_prot_WP_005789575.1_2906	LTGAINLNPNFFDK	21.94	2	1562.81
lcl|NZ_CP011073.1_prot_WP_005789575.1_2906	LTGAINLNPNFFDK	16.69	2	1562.81
lcl|NZ_CP011073.1_prot_WP_005789575.1_2906	LTGAINLNPNFFDK	25.19	2	1562.81
lcl|NZ_CP011073.1_prot_WP_005789575.1_2906	LTGAINLNPNFFDK	27.97	2	1562.81
lcl|NZ_CP011073.1_prot_WP_005789575.1_2906	LTGAINLNPNFFDK	35.36	2	1562.81
lcl|NZ_CP011073.1_prot_WP_005789575.1_2906	LTGAINLNPNFFDK	61.93	2	1562.81
lcl|NZ_CP011073.1_prot_WP_005789575.1_2906	LTGAINLNPNFFDK	21.94	2	1562.81
lcl|NZ_CP011073.1_prot_WP_005789575.1_2906	LTGAINLNPNFFDK	45.75	2	1562.81
lcl|NZ_CP011073.1_prot_WP_005789575.1_2906	LTGAINLNPNFFDK	80.42	2	1562.81
lcl|NZ_CP011073.1_prot_WP_005789575.1_2906	LTGAINLNPNFFDK	37.28	2	1562.81
lcl|NZ_CP011073.1_prot_WP_005789575.1_2906	LTGAINLNPNFFDK	13.36	2	1562.81
lcl|NZ_CP011073.1_prot_WP_005789575.1_2906	LTGAINLNPNFFDK	21.13	2	1562.81
lcl|NZ_CP011073.1_prot_WP_005789575.1_2906	LTGAINLNPNFFDK	67.96	2	1562.81
lcl|NZ_CP011073.1_prot_WP_005789575.1_2906	LTGAINLNPNFFDK	74.89	2	1562.81
lcl|NZ_CP011073.1_prot_WP_005789575.1_2906	LTGAINLNPNFFDK	76.81	2	1562.81
lcl|NZ_CP011073.1_prot_WP_005789575.1_2906	LTGAINLNPNFFDK	69.84	2	1562.81
lcl|NZ_CP011073.1_prot_WP_005789575.1_2906	LTGAINLNPNFFDK	23.78	2	1562.81
lcl|NZ_CP011073.1_prot_WP_005789575.1_2906	LTGAINLNPNFFDK	63.42	2	1562.81
lcl|NZ_CP011073.1_prot_WP_005789575.1_2906	LTGAINLNPNFFDK	23.48	2	1562.81
lcl|NZ_CP011073.1_prot_WP_005789575.1_2906	LTGAINLNPNFFDK	26.14	2	1562.81
lcl|NZ_CP011073.1_prot_WP_005789575.1_2906	LTGAINLNPNFFDK	31.32	2	1562.81
lcl|NZ_CP011073.1_prot_WP_005789575.1_2906	LTGAINLNPNFFDK	68.98	2	1562.81
lcl|NZ_CP011073.1_prot_WP_005789575.1_2906	LTGAINLNPNFFDK	58.98	2	1562.81
lcl|NZ_CP011073.1_prot_WP_005789575.1_2906	LTGAINLNPNFFDK	63.25	2	1562.82
lcl|NZ_CP011073.1_prot_WP_005789575.1_2906	LTGAINLNPNFFDKK	79.02	2	1690.9
lcl|NZ_CP011073.1_prot_WP_005789575.1_2906	LTGAINLNPNFFDKK	48.69	2	1690.9
lcl|NZ_CP011073.1_prot_WP_005789575.1_2906	LTGAINLNPNFFDKK	25.59	3	1690.9
lcl|NZ_CP011073.1_prot_WP_005789575.1_2906	LTGAINLNPNFFDKK	39.9	3	1690.9
lcl|NZ_CP011073.1_prot_WP_005789575.1_2906	LTGAINLNPNFFDKK	56.56	3	1690.91
lcl|NZ_CP011073.1_prot_WP_005789575.1_2906	LTGAINLNPNFFDKK	56.62	3	1690.91
lcl|NZ_CP011073.1_prot_WP_005789575.1_2906	LTGAINLNPNFFDKK	35.39	3	1690.91
lcl|NZ_CP011073.1_prot_WP_005789575.1_2906	LTGAINLNPNFFDKK	56.4	3	1690.91
lcl|NZ_CP011073.1_prot_WP_005789575.1_2906	LTGAINLNPNFFDKK	36.18	3	1690.91
lcl|NZ_CP011073.1_prot_WP_005789575.1_2906	LTGAINLNPNFFDKK	50.05	3	1690.91
lcl|NZ_CP011073.1_prot_WP_005789575.1_2906	GSFGNYVYNNVQSNR	75.42	2	1717.78
lcl|NZ_CP011073.1_prot_WP_005789575.1_2906	GSFGNYVYNNVQSNR	49.44	2	1717.78
lcl|NZ_CP011073.1_prot_WP_005789575.1_2906	GSFGNYVYNNVQSNR	43.45	2	1717.78
lcl|NZ_CP011073.1_prot_WP_005789575.1_2906	GSFGNYVYNNVQSNR	84.05	2	1717.78
lcl|NZ_CP011073.1_prot_WP_005789575.1_2906	GSFGNYVYNNVQSNR	28.66	3	1717.78
lcl|NZ_CP011073.1_prot_WP_005789575.1_2906	GSFGNYVYNNVQSNR	41.27	2	1717.78
lcl|NZ_CP011073.1_prot_WP_005789575.1_2906	GSFGNYVYNNVQSNR	62.77	2	1717.78
lcl|NZ_CP011073.1_prot_WP_005789575.1_2906	GSFGNYVYNNVQSNR	116.03	2	1717.78
lcl|NZ_CP011073.1_prot_WP_005789575.1_2906	GSFGNYVYNNVQSNR	48.19	3	1717.78
lcl|NZ_CP011073.1_prot_WP_005789575.1_2906	GSFGNYVYNNVQSNR	95.22	2	1717.79
lcl|NZ_CP011073.1_prot_WP_005789575.1_2906	GSFGNYVYNNVQSNR	102.8	2	1717.79
lcl|NZ_CP011073.1_prot_WP_005789575.1_2906	GSFGNYVYNNVQSNR	55.02	3	1717.79
lcl|NZ_CP011073.1_prot_WP_005789575.1_2906	GSFGNYVYNNVQSNR	55.91	2	1717.79
lcl|NZ_CP011073.1_prot_WP_005789575.1_2906	GSFGNYVYNNVQSNR	30.09	3	1717.79
lcl|NZ_CP011073.1_prot_WP_005789575.1_2906	GSFGNYVYNNVQSNR	70.03	2	1717.79
lcl|NZ_CP011073.1_prot_WP_005789575.1_2906	GSFGNYVYNNVQSNR	40.65	2	1717.79
lcl|NZ_CP011073.1_prot_WP_005789575.1_2906	GSFGNYVYNNVQSNR	46.56	2	1717.79
lcl|NZ_CP011073.1_prot_WP_005789575.1_2906	GSFGNYVYNNVQSNR	19.94	2	1717.79
lcl|NZ_CP011073.1_prot_WP_005789575.1_2906	GSFGNYVYNNVQSNR	31.7	2	1717.79
lcl|NZ_CP011073.1_prot_WP_005789575.1_2906	GSFGNYVYNNVQSNR	47.24	2	1717.79
lcl|NZ_CP011073.1_prot_WP_005789575.1_2906	AAPDVFMGLTSQLSYK	18.89	2	1726.85
lcl|NZ_CP011073.1_prot_WP_005789575.1_2906	AAPDVFMGLTSQLSYK	45.42	3	1726.86
lcl|NZ_CP011073.1_prot_WP_005789575.1_2906	AAPDVFMGLTSQLSYK	21.74	2	1726.86
lcl|NZ_CP011073.1_prot_WP_005789575.1_2906	AAPDVFMGLTSQLSYK	56.6	2	1726.86
lcl|NZ_CP011073.1_prot_WP_005789575.1_2906	AAPDVFMGLTSQLSYK	76.76	2	1726.86
lcl|NZ_CP011073.1_prot_WP_005789575.1_2906	AAPDVFMGLTSQLSYK	35.54	2	1726.86
lcl|NZ_CP011073.1_prot_WP_005789575.1_2906	AAPDVFMGLTSQLSYK	57.71	2	1726.86
lcl|NZ_CP011073.1_prot_WP_005789575.1_2906	AAPDVFMGLTSQLSYK	34.6	2	1726.86
lcl|NZ_CP011073.1_prot_WP_005789575.1_2906	AAPDVFMGLTSQLSYK	43.69	2	1726.86
lcl|NZ_CP011073.1_prot_WP_005789575.1_2906	AAPDVFMGLTSQLSYK	57.43	2	1726.86
lcl|NZ_CP011073.1_prot_WP_005789575.1_2906	AAPDVFMGLTSQLSYK	36.06	2	1726.86
lcl|NZ_CP011073.1_prot_WP_005789575.1_2906	AAPDVFMGLTSQLSYK	31.85	2	1726.86
lcl|NZ_CP011073.1_prot_WP_005789575.1_2906	AAPDVFMGLTSQLSYK	63.01	2	1726.86
lcl|NZ_CP011073.1_prot_WP_005789575.1_2906	AAPDVFMGLTSQLSYK	20.72	2	1726.86
lcl|NZ_CP011073.1_prot_WP_005789575.1_2906	AAPDVFMGLTSQLSYK	120.48	2	1726.86
lcl|NZ_CP011073.1_prot_WP_005789575.1_2906	AAPDVFMGLTSQLSYK	87.63	2	1726.86
lcl|NZ_CP011073.1_prot_WP_005789575.1_2906	AAPDVFMGLTSQLSYK	59.97	2	1726.86
lcl|NZ_CP011073.1_prot_WP_005789575.1_2906	AAPDVFMGLTSQLSYK	51.01	2	1726.86
lcl|NZ_CP011073.1_prot_WP_005789575.1_2906	AAPDVFMGLTSQLSYK	99.53	2	1726.86
lcl|NZ_CP011073.1_prot_WP_005789575.1_2906	AAPDVFMGLTSQLSYK	51.45	2	1726.86
lcl|NZ_CP011073.1_prot_WP_005789575.1_2906	AAPDVFMGLTSQLSYK	93.49	2	1726.86
lcl|NZ_CP011073.1_prot_WP_005789575.1_2906	AAPDVFMGLTSQLSYK	34.12	2	1726.86
lcl|NZ_CP011073.1_prot_WP_005789575.1_2906	AAPDVFMGLTSQLSYK	85.24	2	1726.86
lcl|NZ_CP011073.1_prot_WP_005789575.1_2906	AAPDVFMGLTSQLSYK	15.71	2	1726.86
lcl|NZ_CP011073.1_prot_WP_005789575.1_2906	AAPDVFMGLTSQLSYK	20.18	3	1726.86
lcl|NZ_CP011073.1_prot_WP_005789575.1_2906	AAPDVFMGLTSQLSYK	21.1	2	1726.86
lcl|NZ_CP011073.1_prot_WP_005789575.1_2906	AAPDVFMGLTSQLSYK	15.19	2	1726.86
lcl|NZ_CP011073.1_prot_WP_005789575.1_2906	AAPDVFMGLTSQLSYK	27.79	2	1726.86
lcl|NZ_CP011073.1_prot_WP_005789575.1_2906	AAPDVFMGLTSQLSYK	15.48	2	1726.86
lcl|NZ_CP011073.1_prot_WP_005789575.1_2906	AAPDVFMGLTSQLSYK	19.64	3	1726.86
lcl|NZ_CP011073.1_prot_WP_005789575.1_2906	AAPDVFMGLTSQLSYK	106.62	2	1726.86
lcl|NZ_CP011073.1_prot_WP_005789575.1_2906	AAPDVFMGLTSQLSYK	16.82	3	1726.86
lcl|NZ_CP011073.1_prot_WP_005789575.1_2906	AAPDVFMGLTSQLSYK	52.08	2	1726.86
lcl|NZ_CP011073.1_prot_WP_005789575.1_2906	AAPDVFMGLTSQLSYK	22.28	2	1726.86
lcl|NZ_CP011073.1_prot_WP_005789575.1_2906	AAPDVFMGLTSQLSYK	26.47	2	1726.86
lcl|NZ_CP011073.1_prot_WP_005789575.1_2906	AAPDVFMGLTSQLSYK	101.6	2	1726.86
lcl|NZ_CP011073.1_prot_WP_005789575.1_2906	AAPDVFMGLTSQLSYK	70.12	2	1726.86
lcl|NZ_CP011073.1_prot_WP_005789575.1_2906	AAPDVFMGLTSQLSYK	58.87	2	1726.86
lcl|NZ_CP011073.1_prot_WP_005789575.1_2906	AAPDVFMGLTSQLSYK	15.45	2	1726.86
lcl|NZ_CP011073.1_prot_WP_005789575.1_2906	AAPDVFMGLTSQLSYK	47.11	2	1726.86
lcl|NZ_CP011073.1_prot_WP_005789575.1_2906	AAPDVFMGLTSQLSYK	64.67	2	1726.86
lcl|NZ_CP011073.1_prot_WP_005789575.1_2906	AAPDVFMGLTSQLSYK	79.36	2	1726.86
lcl|NZ_CP011073.1_prot_WP_005789575.1_2906	AAPDVFMGLTSQLSYK	38.49	2	1726.86
lcl|NZ_CP011073.1_prot_WP_005789575.1_2906	AAPDVFMGLTSQLSYK	86.59	2	1726.86
lcl|NZ_CP011073.1_prot_WP_005789575.1_2906	AAPDVFMGLTSQLSYK	41.87	3	1726.86
lcl|NZ_CP011073.1_prot_WP_005789575.1_2906	AAPDVFMGLTSQLSYK	72	2	1726.86
lcl|NZ_CP011073.1_prot_WP_005789575.1_2906	AAPDVFMGLTSQLSYK	68.49	2	1726.86
lcl|NZ_CP011073.1_prot_WP_005789575.1_2906	AAPDVFMGLTSQLSYK	102.42	2	1726.86
lcl|NZ_CP011073.1_prot_WP_005789575.1_2906	AAPDVFMGLTSQLSYK	39.27	2	1726.86
lcl|NZ_CP011073.1_prot_WP_005789575.1_2906	AAPDVFMGLTSQLSYK	58.86	2	1726.86
lcl|NZ_CP011073.1_prot_WP_005789575.1_2906	AAPDVFMGLTSQLSYK	58.46	3	1726.86
lcl|NZ_CP011073.1_prot_WP_005789575.1_2906	AAPDVFMGLTSQLSYK	40.92	2	1726.86
lcl|NZ_CP011073.1_prot_WP_005789575.1_2906	AAPDVFMGLTSQLSYK	15.24	3	1726.86
lcl|NZ_CP011073.1_prot_WP_005789575.1_2906	AAPDVFMGLTSQLSYK	69.48	2	1726.86
lcl|NZ_CP011073.1_prot_WP_005789575.1_2906	AAPDVFMGLTSQLSYK	84.21	2	1726.86
lcl|NZ_CP011073.1_prot_WP_005789575.1_2906	AAPDVFMGLTSQLSYK	24.45	3	1726.86
lcl|NZ_CP011073.1_prot_WP_005789575.1_2906	AAPDVFMGLTSQLSYK	60.15	3	1726.86
lcl|NZ_CP011073.1_prot_WP_005789575.1_2906	AAPDVFMGLTSQLSYK	19.1	3	1726.86
lcl|NZ_CP011073.1_prot_WP_005789575.1_2906	AAPDVFMGLTSQLSYK	27.74	2	1726.86
lcl|NZ_CP011073.1_prot_WP_005789575.1_2906	AAPDVFMGLTSQLSYK	33.6	3	1726.87
lcl|NZ_CP011073.1_prot_WP_005789575.1_2906	AAPDVFMGLTSQLSYK	58.05	3	1726.87
lcl|NZ_CP011073.1_prot_WP_005789575.1_2906	AAPDVFMGLTSQLSYK	13.3	3	1726.87
lcl|NZ_CP011073.1_prot_WP_005789575.1_2906	AAPDVFMGLTSQLSYK	20.41	3	1726.87
lcl|NZ_CP011073.1_prot_WP_005789575.1_2906	AAPDVFMGLTSQLSYK	78.96	2	1726.87
lcl|NZ_CP011073.1_prot_WP_005789575.1_2906	AAPDVFMGLTSQLSYK	14.32	3	1726.87
lcl|NZ_CP011073.1_prot_WP_005789575.1_2906	AAPDVFMGLTSQLSYK	13.72	3	1726.87
lcl|NZ_CP011073.1_prot_WP_005789575.1_2906	AAPDVFMGLTSQLSYK	115.46	2	1726.87
lcl|NZ_CP011073.1_prot_WP_005789575.1_2906	AAPDVFMGLTSQLSYK	21.02	2	1726.87
lcl|NZ_CP011073.1_prot_WP_005789575.1_2906	AAGVSVITDGGAPGAGATIR	32.86	2	1739.91
lcl|NZ_CP011073.1_prot_WP_005789575.1_2906	AAGVSVITDGGAPGAGATIR	38.58	2	1739.91
lcl|NZ_CP011073.1_prot_WP_005789575.1_2906	AAGVSVITDGGAPGAGATIR	21.77	2	1739.91
lcl|NZ_CP011073.1_prot_WP_005789575.1_2906	AAGVSVITDGGAPGAGATIR	35.46	2	1739.91
lcl|NZ_CP011073.1_prot_WP_005789575.1_2906	AAGVSVITDGGAPGAGATIR	38.83	2	1739.91
lcl|NZ_CP011073.1_prot_WP_005789575.1_2906	AAGVSVITDGGAPGAGATIR	69.72	2	1739.91
lcl|NZ_CP011073.1_prot_WP_005789575.1_2906	AAGVSVITDGGAPGAGATIR	25.2	3	1739.91
lcl|NZ_CP011073.1_prot_WP_005789575.1_2906	AAGVSVITDGGAPGAGATIR	48.15	2	1739.91
lcl|NZ_CP011073.1_prot_WP_005789575.1_2906	AAGVSVITDGGAPGAGATIR	36.76	2	1739.91
lcl|NZ_CP011073.1_prot_WP_005789575.1_2906	AAGVSVITDGGAPGAGATIR	19.21	2	1739.91
lcl|NZ_CP011073.1_prot_WP_005789575.1_2906	AAGVSVITDGGAPGAGATIR	43.63	2	1739.91
lcl|NZ_CP011073.1_prot_WP_005789575.1_2906	AAGVSVITDGGAPGAGATIR	39.09	2	1739.91
lcl|NZ_CP011073.1_prot_WP_005789575.1_2906	AAGVSVITDGGAPGAGATIR	22.73	2	1739.91
lcl|NZ_CP011073.1_prot_WP_005789575.1_2906	AAGVSVITDGGAPGAGATIR	34.91	3	1739.91
lcl|NZ_CP011073.1_prot_WP_005789575.1_2906	AAGVSVITDGGAPGAGATIR	33.76	2	1739.91
lcl|NZ_CP011073.1_prot_WP_005789575.1_2906	AAGVSVITDGGAPGAGATIR	48.28	2	1739.91
lcl|NZ_CP011073.1_prot_WP_005789575.1_2906	AAGVSVITDGGAPGAGATIR	69.97	2	1739.92
lcl|NZ_CP011073.1_prot_WP_005789575.1_2906	AAGVSVITDGGAPGAGATIR	75.28	2	1739.92
lcl|NZ_CP011073.1_prot_WP_005789575.1_2906	AAGVSVITDGGAPGAGATIR	56.54	2	1739.92
lcl|NZ_CP011073.1_prot_WP_005789575.1_2906	AAGVSVITDGGAPGAGATIR	14.22	2	1739.92
lcl|NZ_CP011073.1_prot_WP_005789575.1_2906	AAGVSVITDGGAPGAGATIR	46.68	2	1739.92
lcl|NZ_CP011073.1_prot_WP_005789575.1_2906	AAGVSVITDGGAPGAGATIR	21.59	3	1739.92
lcl|NZ_CP011073.1_prot_WP_005789575.1_2906	AAGVSVITDGGAPGAGATIR	31.68	3	1739.92
lcl|NZ_CP011073.1_prot_WP_005789575.1_2906	AAGVSVITDGGAPGAGATIR	41.28	2	1739.92
lcl|NZ_CP011073.1_prot_WP_005789575.1_2906	AAGVSVITDGGAPGAGATIR	96.7	2	1739.92
lcl|NZ_CP011073.1_prot_WP_005789575.1_2906	AAGVSVITDGGAPGAGATIR	55.35	2	1739.92
lcl|NZ_CP011073.1_prot_WP_005789575.1_2906	AAGVSVITDGGAPGAGATIR	71.45	3	1739.92
lcl|NZ_CP011073.1_prot_WP_005789575.1_2906	AAGVSVITDGGAPGAGATIR	110	2	1739.92
lcl|NZ_CP011073.1_prot_WP_005789575.1_2906	AAGVSVITDGGAPGAGATIR	92.2	3	1739.92
lcl|NZ_CP011073.1_prot_WP_005789575.1_2906	AAGVSVITDGGAPGAGATIR	19.51	2	1739.92
lcl|NZ_CP011073.1_prot_WP_005789575.1_2906	AAGVSVITDGGAPGAGATIR	13.47	3	1739.92
lcl|NZ_CP011073.1_prot_WP_005789575.1_2906	AAGVSVITDGGAPGAGATIR	26.77	3	1739.92
lcl|NZ_CP011073.1_prot_WP_005789575.1_2906	AAGVSVITDGGAPGAGATIR	34.98	2	1739.92
lcl|NZ_CP011073.1_prot_WP_005789575.1_2906	AAGVSVITDGGAPGAGATIR	19.05	3	1739.92
lcl|NZ_CP011073.1_prot_WP_005789575.1_2906	AAGVSVITDGGAPGAGATIR	60.33	2	1739.92
lcl|NZ_CP011073.1_prot_WP_005789575.1_2906	AAGVSVITDGGAPGAGATIR	82.7	2	1739.92
lcl|NZ_CP011073.1_prot_WP_005789575.1_2906	AAGVSVITDGGAPGAGATIR	69.15	2	1739.92
lcl|NZ_CP011073.1_prot_WP_005789575.1_2906	AAGVSVITDGGAPGAGATIR	74.35	2	1739.92
lcl|NZ_CP011073.1_prot_WP_005789575.1_2906	AAGVSVITDGGAPGAGATIR	53.22	2	1739.92
lcl|NZ_CP011073.1_prot_WP_005789575.1_2906	AAGVSVITDGGAPGAGATIR	69.63	2	1739.92
lcl|NZ_CP011073.1_prot_WP_005789575.1_2906	AAGVSVITDGGAPGAGATIR	69.8	3	1739.92
lcl|NZ_CP011073.1_prot_WP_005789575.1_2906	AAGVSVITDGGAPGAGATIR	36.4	3	1739.92
lcl|NZ_CP011073.1_prot_WP_005789575.1_2906	AAGVSVITDGGAPGAGATIR	32.91	2	1739.92
lcl|NZ_CP011073.1_prot_WP_005789575.1_2906	AAGVSVITDGGAPGAGATIR	40.05	2	1739.92
lcl|NZ_CP011073.1_prot_WP_005789575.1_2906	AAGVSVITDGGAPGAGATIR	59.24	3	1739.92
lcl|NZ_CP011073.1_prot_WP_005789575.1_2906	AAGVSVITDGGAPGAGATIR	44.36	2	1739.92
lcl|NZ_CP011073.1_prot_WP_005789575.1_2906	AAGVSVITDGGAPGAGATIR	22	3	1739.92
lcl|NZ_CP011073.1_prot_WP_005789575.1_2906	AAGVSVITDGGAPGAGATIR	94.16	2	1739.92
lcl|NZ_CP011073.1_prot_WP_005789575.1_2906	AAGVSVITDGGAPGAGATIR	88.32	2	1739.92
lcl|NZ_CP011073.1_prot_WP_005789575.1_2906	AAGVSVITDGGAPGAGATIR	32.08	3	1739.92
lcl|NZ_CP011073.1_prot_WP_005789575.1_2906	AAGVSVITDGGAPGAGATIR	98.6	3	1739.92
lcl|NZ_CP011073.1_prot_WP_005789575.1_2906	AAGVSVITDGGAPGAGATIR	27.77	3	1739.92
lcl|NZ_CP011073.1_prot_WP_005789575.1_2906	AAGVSVITDGGAPGAGATIR	59.54	2	1739.92
lcl|NZ_CP011073.1_prot_WP_005789575.1_2906	AAGVSVITDGGAPGAGATIR	22.61	3	1739.92
lcl|NZ_CP011073.1_prot_WP_005789575.1_2906	AAGVSVITDGGAPGAGATIR	58.9	3	1739.92
lcl|NZ_CP011073.1_prot_WP_005789575.1_2906	AAGVSVITDGGAPGAGATIR	74.44	3	1739.92
lcl|NZ_CP011073.1_prot_WP_005789575.1_2906	AAGVSVITDGGAPGAGATIR	72.25	2	1739.92
lcl|NZ_CP011073.1_prot_WP_005789575.1_2906	AAGVSVITDGGAPGAGATIR	20.44	3	1739.92
lcl|NZ_CP011073.1_prot_WP_005789575.1_2906	AAGVSVITDGGAPGAGATIR	102.98	2	1739.92
lcl|NZ_CP011073.1_prot_WP_005789575.1_2906	AAGVSVITDGGAPGAGATIR	50.32	3	1739.92
lcl|NZ_CP011073.1_prot_WP_005789575.1_2906	AAGVSVITDGGAPGAGATIR	63.07	2	1739.92
lcl|NZ_CP011073.1_prot_WP_005789575.1_2906	AAGVSVITDGGAPGAGATIR	40.09	3	1739.92
lcl|NZ_CP011073.1_prot_WP_005789575.1_2906	AAGVSVITDGGAPGAGATIR	27.14	2	1739.92
lcl|NZ_CP011073.1_prot_WP_005789575.1_2906	AAGVSVITDGGAPGAGATIR	52.82	3	1739.92
lcl|NZ_CP011073.1_prot_WP_005789575.1_2906	AAGVSVITDGGAPGAGATIR	99.95	3	1739.92
lcl|NZ_CP011073.1_prot_WP_005789575.1_2906	AAGVSVITDGGAPGAGATIR	105.03	2	1739.92
lcl|NZ_CP011073.1_prot_WP_005789575.1_2906	AAGVSVITDGGAPGAGATIR	45.76	2	1739.92
lcl|NZ_CP011073.1_prot_WP_005789575.1_2906	AAGVSVITDGGAPGAGATIR	31.52	2	1739.92
lcl|NZ_CP011073.1_prot_WP_005789575.1_2906	AAGVSVITDGGAPGAGATIR	70.86	2	1739.92
lcl|NZ_CP011073.1_prot_WP_005789575.1_2906	AAGVSVITDGGAPGAGATIR	28.18	2	1739.92
lcl|NZ_CP011073.1_prot_WP_005789575.1_2906	AAGVSVITDGGAPGAGATIR	74.22	3	1739.92
lcl|NZ_CP011073.1_prot_WP_005789575.1_2906	AAGVSVITDGGAPGAGATIR	41.36	3	1739.92
lcl|NZ_CP011073.1_prot_WP_005789575.1_2906	AAGVSVITDGGAPGAGATIR	27.58	2	1739.92
lcl|NZ_CP011073.1_prot_WP_005789575.1_2906	AAGVSVITDGGAPGAGATIR	20.77	3	1739.92
lcl|NZ_CP011073.1_prot_WP_005789575.1_2906	AAGVSVITDGGAPGAGATIR	19.74	3	1739.92
lcl|NZ_CP011073.1_prot_WP_005789575.1_2906	AAGVSVITDGGAPGAGATIR	105.06	2	1739.92
lcl|NZ_CP011073.1_prot_WP_005789575.1_2906	AAPDVFMGLTSQLSYK	20.4	3	1742.85	Oxidation (M)
lcl|NZ_CP011073.1_prot_WP_005789575.1_2906	AAPDVFMGLTSQLSYK	23.27	3	1742.85	Oxidation (M)
lcl|NZ_CP011073.1_prot_WP_005789575.1_2906	AAPDVFMGLTSQLSYK	19.9	3	1742.85	Oxidation (M)
lcl|NZ_CP011073.1_prot_WP_005789575.1_2906	AAPDVFMGLTSQLSYK	14.78	3	1742.85	Oxidation (M)
lcl|NZ_CP011073.1_prot_WP_005789575.1_2906	AAPDVFMGLTSQLSYK	20.91	3	1742.86	Oxidation (M)
lcl|NZ_CP011073.1_prot_WP_005789575.1_2906	AAPDVFMGLTSQLSYK	26.01	2	1742.86	Oxidation (M)
lcl|NZ_CP011073.1_prot_WP_005789575.1_2906	AAPDVFMGLTSQLSYK	63.83	2	1742.86	Oxidation (M)
lcl|NZ_CP011073.1_prot_WP_005789575.1_2906	AAPDVFMGLTSQLSYK	88.66	2	1742.86	Oxidation (M)
lcl|NZ_CP011073.1_prot_WP_005789575.1_2906	AAPDVFMGLTSQLSYK	54.36	2	1742.86	Oxidation (M)
lcl|NZ_CP011073.1_prot_WP_005789575.1_2906	AAPDVFMGLTSQLSYK	15.14	3	1742.86	Oxidation (M)
lcl|NZ_CP011073.1_prot_WP_005789575.1_2906	AAPDVFMGLTSQLSYK	27.07	3	1742.86	Oxidation (M)
lcl|NZ_CP011073.1_prot_WP_005789575.1_2906	AAPDVFMGLTSQLSYK	16.01	2	1742.86	Oxidation (M)
lcl|NZ_CP011073.1_prot_WP_005789575.1_2906	AAPDVFMGLTSQLSYK	108.8	2	1742.86	Oxidation (M)
lcl|NZ_CP011073.1_prot_WP_005789575.1_2906	AAPDVFMGLTSQLSYK	95.56	2	1742.86	Oxidation (M)
lcl|NZ_CP011073.1_prot_WP_005789575.1_2906	AAPDVFMGLTSQLSYK	81.28	2	1742.86	Oxidation (M)
lcl|NZ_CP011073.1_prot_WP_005789575.1_2906	AAPDVFMGLTSQLSYK	54.9	2	1742.86	Oxidation (M)
lcl|NZ_CP011073.1_prot_WP_005789575.1_2906	AAPDVFMGLTSQLSYK	73.1	2	1742.86	Oxidation (M)
lcl|NZ_CP011073.1_prot_WP_005789575.1_2906	AAPDVFMGLTSQLSYK	78.6	2	1742.86	Oxidation (M)
lcl|NZ_CP011073.1_prot_WP_005789575.1_2906	AAPDVFMGLTSQLSYK	13.27	2	1742.86	Oxidation (M)
lcl|NZ_CP011073.1_prot_WP_005789575.1_2906	GDDYASESYLVSFFGR	22.9	2	1811.79
lcl|NZ_CP011073.1_prot_WP_005789575.1_2906	GDDYASESYLVSFFGR	40.19	2	1811.8
lcl|NZ_CP011073.1_prot_WP_005789575.1_2906	GDDYASESYLVSFFGR	19.47	2	1811.81
lcl|NZ_CP011073.1_prot_WP_005789575.1_2906	GDDYASESYLVSFFGR	50.78	2	1811.81
lcl|NZ_CP011073.1_prot_WP_005789575.1_2906	GDDYASESYLVSFFGR	23.2	3	1811.81
lcl|NZ_CP011073.1_prot_WP_005789575.1_2906	EAYEGANMYDQTGFLK	32.67	3	1835.8
lcl|NZ_CP011073.1_prot_WP_005789575.1_2906	EAYEGANMYDQTGFLK	61.89	2	1835.8
lcl|NZ_CP011073.1_prot_WP_005789575.1_2906	EAYEGANMYDQTGFLK	52.55	2	1835.8
lcl|NZ_CP011073.1_prot_WP_005789575.1_2906	EAYEGANMYDQTGFLK	41.42	2	1835.8
lcl|NZ_CP011073.1_prot_WP_005789575.1_2906	EAYEGANMYDQTGFLK	103.6	2	1835.8
lcl|NZ_CP011073.1_prot_WP_005789575.1_2906	EAYEGANMYDQTGFLK	109.08	2	1835.8
lcl|NZ_CP011073.1_prot_WP_005789575.1_2906	EAYEGANMYDQTGFLK	49.25	3	1835.8
lcl|NZ_CP011073.1_prot_WP_005789575.1_2906	EAYEGANMYDQTGFLK	53.21	2	1835.8
lcl|NZ_CP011073.1_prot_WP_005789575.1_2906	EAYEGANMYDQTGFLK	103.64	2	1835.8
lcl|NZ_CP011073.1_prot_WP_005789575.1_2906	EAYEGANMYDQTGFLK	93.36	2	1835.8
lcl|NZ_CP011073.1_prot_WP_005789575.1_2906	EAYEGANMYDQTGFLK	90.39	2	1835.8
lcl|NZ_CP011073.1_prot_WP_005789575.1_2906	EAYEGANMYDQTGFLK	52.27	2	1835.81
lcl|NZ_CP011073.1_prot_WP_005789575.1_2906	EAYEGANMYDQTGFLK	133.5	2	1835.81
lcl|NZ_CP011073.1_prot_WP_005789575.1_2906	EAYEGANMYDQTGFLK	60.46	2	1835.81
lcl|NZ_CP011073.1_prot_WP_005789575.1_2906	EAYEGANMYDQTGFLK	136.9	2	1835.81
lcl|NZ_CP011073.1_prot_WP_005789575.1_2906	EAYEGANMYDQTGFLK	129.32	2	1835.81
lcl|NZ_CP011073.1_prot_WP_005789575.1_2906	EAYEGANMYDQTGFLK	115.46	2	1835.81
lcl|NZ_CP011073.1_prot_WP_005789575.1_2906	EAYEGANMYDQTGFLK	68.91	2	1835.81
lcl|NZ_CP011073.1_prot_WP_005789575.1_2906	EAYEGANMYDQTGFLK	75.47	2	1835.81
lcl|NZ_CP011073.1_prot_WP_005789575.1_2906	EAYEGANMYDQTGFLK	119.36	2	1835.81
lcl|NZ_CP011073.1_prot_WP_005789575.1_2906	EAYEGANMYDQTGFLK	133.58	2	1835.81
lcl|NZ_CP011073.1_prot_WP_005789575.1_2906	EAYEGANMYDQTGFLK	34.59	3	1835.81
lcl|NZ_CP011073.1_prot_WP_005789575.1_2906	EAYEGANMYDQTGFLK	25.79	3	1835.81
lcl|NZ_CP011073.1_prot_WP_005789575.1_2906	EAYEGANMYDQTGFLK	111.01	2	1835.81
lcl|NZ_CP011073.1_prot_WP_005789575.1_2906	EAYEGANMYDQTGFLK	23.01	3	1835.81
lcl|NZ_CP011073.1_prot_WP_005789575.1_2906	EAYEGANMYDQTGFLK	139.4	2	1835.81
lcl|NZ_CP011073.1_prot_WP_005789575.1_2906	EAYEGANMYDQTGFLK	31.12	3	1835.81
lcl|NZ_CP011073.1_prot_WP_005789575.1_2906	EAYEGANMYDQTGFLK	129.52	2	1835.81
lcl|NZ_CP011073.1_prot_WP_005789575.1_2906	EAYEGANMYDQTGFLK	133.65	2	1835.81
lcl|NZ_CP011073.1_prot_WP_005789575.1_2906	EAYEGANMYDQTGFLK	71.32	2	1835.81
lcl|NZ_CP011073.1_prot_WP_005789575.1_2906	EAYEGANMYDQTGFLK	53.17	2	1835.81
lcl|NZ_CP011073.1_prot_WP_005789575.1_2906	EAYEGANMYDQTGFLK	47.51	3	1835.81
lcl|NZ_CP011073.1_prot_WP_005789575.1_2906	EAYEGANMYDQTGFLK	129.65	2	1835.81
lcl|NZ_CP011073.1_prot_WP_005789575.1_2906	EAYEGANMYDQTGFLK	68.01	2	1835.81
lcl|NZ_CP011073.1_prot_WP_005789575.1_2906	EAYEGANMYDQTGFLK	36.21	2	1835.81
lcl|NZ_CP011073.1_prot_WP_005789575.1_2906	EAYEGANMYDQTGFLK	57.92	3	1835.81
lcl|NZ_CP011073.1_prot_WP_005789575.1_2906	EAYEGANMYDQTGFLK	91.83	2	1851.8	Oxidation (M)
lcl|NZ_CP011073.1_prot_WP_005789575.1_2906	EAYEGANMYDQTGFLK	26.88	2	1851.8	Oxidation (M)
lcl|NZ_CP011073.1_prot_WP_005789575.1_2906	EAYEGANMYDQTGFLK	101.27	2	1851.8	Oxidation (M)
lcl|NZ_CP011073.1_prot_WP_005789575.1_2906	EAYEGANMYDQTGFLK	72.1	2	1851.8	Oxidation (M)
lcl|NZ_CP011073.1_prot_WP_005789575.1_2906	EAYEGANMYDQTGFLK	50.19	2	1851.8	Oxidation (M)
lcl|NZ_CP011073.1_prot_WP_005789575.1_2906	EAYEGANMYDQTGFLK	53.84	2	1851.8	Oxidation (M)
lcl|NZ_CP011073.1_prot_WP_005789575.1_2906	EAYEGANMYDQTGFLK	71.18	2	1851.8	Oxidation (M)
lcl|NZ_CP011073.1_prot_WP_005789575.1_2906	EAYEGANMYDQTGFLK	121.5	2	1851.8	Oxidation (M)
lcl|NZ_CP011073.1_prot_WP_005789575.1_2906	EAYEGANMYDQTGFLK	71.62	2	1851.8	Oxidation (M)
lcl|NZ_CP011073.1_prot_WP_005789575.1_2906	EAYEGANMYDQTGFLK	53.4	2	1851.8	Oxidation (M)
lcl|NZ_CP011073.1_prot_WP_005789575.1_2906	EAYEGANMYDQTGFLK	139.14	2	1851.8	Oxidation (M)
lcl|NZ_CP011073.1_prot_WP_005789575.1_2906	EAYEGANMYDQTGFLK	76.92	2	1851.8	Oxidation (M)
lcl|NZ_CP011073.1_prot_WP_005789575.1_2906	KAAPDVFMGLTSQLSYK	27.27	3	1854.95
lcl|NZ_CP011073.1_prot_WP_005789575.1_2906	KAAPDVFMGLTSQLSYK	14.09	3	1870.95	Oxidation (M)
lcl|NZ_CP011073.1_prot_WP_005789575.1_2906	KAAPDVFMGLTSQLSYK	14.36	3	1870.95	Oxidation (M)
lcl|NZ_CP011073.1_prot_WP_005789575.1_2906	TSPIDIGLANPVAMLEEK	15.51	2	1896.98
lcl|NZ_CP011073.1_prot_WP_005789575.1_2906	TSPIDIGLANPVAMLEEK	31.33	2	1896.98
lcl|NZ_CP011073.1_prot_WP_005789575.1_2906	TSPIDIGLANPVAMLEEK	22.03	2	1896.98
lcl|NZ_CP011073.1_prot_WP_005789575.1_2906	TSPIDIGLANPVAMLEEK	35.53	2	1896.98
lcl|NZ_CP011073.1_prot_WP_005789575.1_2906	TSPIDIGLANPVAMLEEK	49	2	1896.98
lcl|NZ_CP011073.1_prot_WP_005789575.1_2906	TSPIDIGLANPVAMLEEK	61.71	2	1896.99
lcl|NZ_CP011073.1_prot_WP_005789575.1_2906	TSPIDIGLANPVAMLEEK	21.75	2	1896.99
lcl|NZ_CP011073.1_prot_WP_005789575.1_2906	TSPIDIGLANPVAMLEEK	15.77	3	1896.99
lcl|NZ_CP011073.1_prot_WP_005789575.1_2906	TSPIDIGLANPVAMLEEK	65.89	2	1896.99
lcl|NZ_CP011073.1_prot_WP_005789575.1_2906	GHVKDSTGEPVIGANVVVK	14.58	4	1905.03
lcl|NZ_CP011073.1_prot_WP_005789575.1_2906	GHVKDSTGEPVIGANVVVK	17.1	3	1905.03
lcl|NZ_CP011073.1_prot_WP_005789575.1_2906	GHVKDSTGEPVIGANVVVK	13.5	3	1905.03
lcl|NZ_CP011073.1_prot_WP_005789575.1_2906	GHVKDSTGEPVIGANVVVK	15.22	3	1905.04
lcl|NZ_CP011073.1_prot_WP_005789575.1_2906	GHVKDSTGEPVIGANVVVK	22.44	3	1905.04
lcl|NZ_CP011073.1_prot_WP_005789575.1_2906	KGDDYASESYLVSFFGR	45.24	3	1939.89
lcl|NZ_CP011073.1_prot_WP_005789575.1_2906	KGDDYASESYLVSFFGR	38.87	3	1939.89
lcl|NZ_CP011073.1_prot_WP_005789575.1_2906	KGDDYASESYLVSFFGR	48.86	3	1939.89
lcl|NZ_CP011073.1_prot_WP_005789575.1_2906	KGDDYASESYLVSFFGR	47.93	3	1939.89
lcl|NZ_CP011073.1_prot_WP_005789575.1_2906	KGDDYASESYLVSFFGR	42.12	3	1939.89
lcl|NZ_CP011073.1_prot_WP_005789575.1_2906	KGDDYASESYLVSFFGR	50.1	3	1939.89
lcl|NZ_CP011073.1_prot_WP_005789575.1_2906	KGDDYASESYLVSFFGR	27.01	3	1939.9
lcl|NZ_CP011073.1_prot_WP_005789575.1_2906	KGDDYASESYLVSFFGR	41.86	3	1939.9
lcl|NZ_CP011073.1_prot_WP_005789575.1_2906	KGDDYASESYLVSFFGR	42.85	3	1939.9
lcl|NZ_CP011073.1_prot_WP_005789575.1_2906	KGDDYASESYLVSFFGR	44.32	3	1939.9
lcl|NZ_CP011073.1_prot_WP_005789575.1_2906	KGDDYASESYLVSFFGR	46.57	3	1939.9
lcl|NZ_CP011073.1_prot_WP_005789575.1_2906	KGDDYASESYLVSFFGR	16.77	3	1939.9
lcl|NZ_CP011073.1_prot_WP_005789575.1_2906	KGDDYASESYLVSFFGR	30.15	3	1939.9
lcl|NZ_CP011073.1_prot_WP_005789575.1_2906	KGDDYASESYLVSFFGR	25.42	3	1939.9
lcl|NZ_CP011073.1_prot_WP_005789575.1_2906	KGDDYASESYLVSFFGR	29.91	3	1939.9
lcl|NZ_CP011073.1_prot_WP_005789575.1_2906	KGDDYASESYLVSFFGR	46.69	3	1939.9
lcl|NZ_CP011073.1_prot_WP_005789575.1_2906	KGDDYASESYLVSFFGR	30.13	3	1939.9
lcl|NZ_CP011073.1_prot_WP_005789575.1_2906	KGDDYASESYLVSFFGR	61.63	3	1939.9
lcl|NZ_CP011073.1_prot_WP_005789575.1_2906	KGDDYASESYLVSFFGR	50.21	3	1939.9
lcl|NZ_CP011073.1_prot_WP_005789575.1_2906	KGDDYASESYLVSFFGR	42.07	3	1939.9
lcl|NZ_CP011073.1_prot_WP_005789575.1_2906	KGDDYASESYLVSFFGR	16.15	3	1939.9
lcl|NZ_CP011073.1_prot_WP_005789575.1_2906	KGDDYASESYLVSFFGR	28.61	3	1939.9
lcl|NZ_CP011073.1_prot_WP_005789575.1_2906	KGDDYASESYLVSFFGR	21.13	3	1939.9
lcl|NZ_CP011073.1_prot_WP_005789575.1_2906	KGDDYASESYLVSFFGR	50.9	3	1939.9
lcl|NZ_CP011073.1_prot_WP_005789575.1_2906	KGDDYASESYLVSFFGR	34.35	3	1939.9
lcl|NZ_CP011073.1_prot_WP_005789575.1_2906	KGDDYASESYLVSFFGR	35.1	3	1939.9
lcl|NZ_CP011073.1_prot_WP_005789575.1_2906	KGDDYASESYLVSFFGR	39.3	3	1939.9
lcl|NZ_CP011073.1_prot_WP_005789575.1_2906	KGDDYASESYLVSFFGR	22.97	3	1939.9
lcl|NZ_CP011073.1_prot_WP_005789575.1_2906	KGDDYASESYLVSFFGR	42.73	3	1939.9
lcl|NZ_CP011073.1_prot_WP_005789575.1_2906	KGDDYASESYLVSFFGR	15	3	1939.91
lcl|NZ_CP011073.1_prot_WP_005789575.1_2906	MDNISLGYTFNKLFNDK	26.96	3	2018.98
lcl|NZ_CP011073.1_prot_WP_005789575.1_2906	SIGNAQIDYKFHFLPELR	14.92	3	2147.11
lcl|NZ_CP011073.1_prot_WP_005789575.1_2906	SIGNAQIDYKFHFLPELR	13.54	3	2147.11
lcl|NZ_CP011073.1_prot_WP_005789575.1_2906	SIGNAQIDYKFHFLPELR	40.59	3	2147.11
lcl|NZ_CP011073.1_prot_WP_005789575.1_2906	SIGNAQIDYKFHFLPELR	53.43	4	2147.11
lcl|NZ_CP011073.1_prot_WP_005789575.1_2906	SIGNAQIDYKFHFLPELR	59.08	4	2147.11
lcl|NZ_CP011073.1_prot_WP_005789575.1_2906	SIGNAQIDYKFHFLPELR	64.83	3	2147.11
lcl|NZ_CP011073.1_prot_WP_005789575.1_2906	SIGNAQIDYKFHFLPELR	25.27	3	2147.12
lcl|NZ_CP011073.1_prot_WP_005789575.1_2906	SIGNAQIDYKFHFLPELR	58.75	4	2147.12
lcl|NZ_CP011073.1_prot_WP_005789575.1_2906	SIGNAQIDYKFHFLPELR	33.83	4	2147.12
lcl|NZ_CP011073.1_prot_WP_005789575.1_2906	SIGNAQIDYKFHFLPELR	19.29	3	2147.12
lcl|NZ_CP011073.1_prot_WP_005789575.1_2906	SIGNAQIDYKFHFLPELR	39.52	4	2147.12
lcl|NZ_CP011073.1_prot_WP_005789575.1_2906	SIGNAQIDYKFHFLPELR	45.71	4	2147.12
lcl|NZ_CP011073.1_prot_WP_005789575.1_2906	SIGNAQIDYKFHFLPELR	55.76	4	2147.12
lcl|NZ_CP011073.1_prot_WP_005789575.1_2906	SIGNAQIDYKFHFLPELR	15.36	3	2147.12
lcl|NZ_CP011073.1_prot_WP_005789575.1_2906	SIGNAQIDYKFHFLPELR	28.73	4	2147.12
lcl|NZ_CP011073.1_prot_WP_005789575.1_2906	SIGNAQIDYKFHFLPELR	53.54	3	2147.12
lcl|NZ_CP011073.1_prot_WP_005789575.1_2906	SIGNAQIDYKFHFLPELR	70.8	4	2147.12
lcl|NZ_CP011073.1_prot_WP_005789575.1_2906	SIGNAQIDYKFHFLPELR	51.98	4	2147.12
lcl|NZ_CP011073.1_prot_WP_005789575.1_2906	GLDPEISGEGIDNNIYPRPR	37.1	3	2211.09
lcl|NZ_CP011073.1_prot_WP_005789575.1_2906	GLDPEISGEGIDNNIYPRPR	13.88	3	2211.09
lcl|NZ_CP011073.1_prot_WP_005789575.1_2906	GLDPEISGEGIDNNIYPRPR	31.17	3	2211.09
lcl|NZ_CP011073.1_prot_WP_005789575.1_2906	GLDPEISGEGIDNNIYPRPR	41.02	3	2211.09
lcl|NZ_CP011073.1_prot_WP_005789575.1_2906	GLDPEISGEGIDNNIYPRPR	20.76	3	2211.09
lcl|NZ_CP011073.1_prot_WP_005789575.1_2906	GLDPEISGEGIDNNIYPRPR	76.99	3	2211.09
lcl|NZ_CP011073.1_prot_WP_005789575.1_2906	GLDPEISGEGIDNNIYPRPR	91.36	3	2211.09
lcl|NZ_CP011073.1_prot_WP_005789575.1_2906	GLDPEISGEGIDNNIYPRPR	27.02	3	2211.09
lcl|NZ_CP011073.1_prot_WP_005789575.1_2906	GLDPEISGEGIDNNIYPRPR	44.43	3	2211.09
lcl|NZ_CP011073.1_prot_WP_005789575.1_2906	GLDPEISGEGIDNNIYPRPR	35.23	3	2211.09
lcl|NZ_CP011073.1_prot_WP_005789575.1_2906	GLDPEISGEGIDNNIYPRPR	33.26	3	2211.09
lcl|NZ_CP011073.1_prot_WP_005789575.1_2906	GLDPEISGEGIDNNIYPRPR	75.9	3	2211.09
lcl|NZ_CP011073.1_prot_WP_005789575.1_2906	GLDPEISGEGIDNNIYPRPR	89.3	3	2211.09
lcl|NZ_CP011073.1_prot_WP_005789575.1_2906	GLDPEISGEGIDNNIYPRPR	78.32	3	2211.09
lcl|NZ_CP011073.1_prot_WP_005789575.1_2906	GLDPEISGEGIDNNIYPRPR	41.65	3	2211.09
lcl|NZ_CP011073.1_prot_WP_005789575.1_2906	GLDPEISGEGIDNNIYPRPR	44.45	3	2211.09
lcl|NZ_CP011073.1_prot_WP_005789575.1_2906	GLDPEISGEGIDNNIYPRPR	74.73	3	2211.1
lcl|NZ_CP011073.1_prot_WP_005789575.1_2906	GLDPEISGEGIDNNIYPRPR	86.22	3	2211.1
lcl|NZ_CP011073.1_prot_WP_005789575.1_2906	GLDPEISGEGIDNNIYPRPR	35.73	3	2211.1
lcl|NZ_CP011073.1_prot_WP_005789575.1_2906	GLDPEISGEGIDNNIYPRPR	41.6	3	2211.1
lcl|NZ_CP011073.1_prot_WP_005789575.1_2906	GLDPEISGEGIDNNIYPRPR	100.57	3	2211.1
lcl|NZ_CP011073.1_prot_WP_005789575.1_2906	GLDPEISGEGIDNNIYPRPR	60.44	3	2211.1
lcl|NZ_CP011073.1_prot_WP_005789575.1_2906	GLDPEISGEGIDNNIYPRPR	61.59	3	2211.1
lcl|NZ_CP011073.1_prot_WP_005789575.1_2906	GLDPEISGEGIDNNIYPRPR	26.31	4	2211.1
lcl|NZ_CP011073.1_prot_WP_005789575.1_2906	GLDPEISGEGIDNNIYPRPR	18.55	4	2211.1
lcl|NZ_CP011073.1_prot_WP_005789575.1_2906	GLDPEISGEGIDNNIYPRPR	33.76	4	2211.11
lcl|NZ_CP011073.1_prot_WP_005789575.1_2906	TSPIDIGLANPVAMLEEKDDK	55.04	3	2255.14
lcl|NZ_CP011073.1_prot_WP_005789575.1_2906	TSPIDIGLANPVAMLEEKDDK	84.95	3	2255.14
lcl|NZ_CP011073.1_prot_WP_005789575.1_2906	TSPIDIGLANPVAMLEEKDDK	57.92	3	2255.15
lcl|NZ_CP011073.1_prot_WP_005789575.1_2906	TSPIDIGLANPVAMLEEKDDK	58.95	3	2255.15
lcl|NZ_CP011073.1_prot_WP_005789575.1_2906	TSPIDIGLANPVAMLEEKDDK	14.56	3	2255.15
lcl|NZ_CP011073.1_prot_WP_005789575.1_2906	TSPIDIGLANPVAMLEEKDDK	61.41	3	2255.15
lcl|NZ_CP011073.1_prot_WP_005789575.1_2906	TAFSTDHNVSVSGAVPHMPYR	13.94	3	2272.06
lcl|NZ_CP011073.1_prot_WP_005789575.1_2906	TAFSTDHNVSVSGAVPHMPYR	45.37	4	2272.07
lcl|NZ_CP011073.1_prot_WP_005789575.1_2906	TAFSTDHNVSVSGAVPHMPYR	44.49	3	2272.07
lcl|NZ_CP011073.1_prot_WP_005789575.1_2906	TAFSTDHNVSVSGAVPHMPYR	38.16	4	2272.07
lcl|NZ_CP011073.1_prot_WP_005789575.1_2906	TAFSTDHNVSVSGAVPHMPYR	27.9	4	2272.07
lcl|NZ_CP011073.1_prot_WP_005789575.1_2906	TAFSTDHNVSVSGAVPHMPYR	21.18	4	2272.07
lcl|NZ_CP011073.1_prot_WP_005789575.1_2906	TAFSTDHNVSVSGAVPHMPYR	86.08	3	2272.07
lcl|NZ_CP011073.1_prot_WP_005789575.1_2906	TAFSTDHNVSVSGAVPHMPYR	28.76	4	2272.07
lcl|NZ_CP011073.1_prot_WP_005789575.1_2906	TAFSTDHNVSVSGAVPHMPYR	34.54	4	2272.07
lcl|NZ_CP011073.1_prot_WP_005789575.1_2906	TAFSTDHNVSVSGAVPHMPYR	41.53	4	2272.07
lcl|NZ_CP011073.1_prot_WP_005789575.1_2906	TAFSTDHNVSVSGAVPHMPYR	18.49	3	2272.07
lcl|NZ_CP011073.1_prot_WP_005789575.1_2906	TAFSTDHNVSVSGAVPHMPYR	32.99	4	2272.07
lcl|NZ_CP011073.1_prot_WP_005789575.1_2906	TAFSTDHNVSVSGAVPHMPYR	49.21	3	2272.07
lcl|NZ_CP011073.1_prot_WP_005789575.1_2906	TAFSTDHNVSVSGAVPHMPYR	49.01	3	2272.07
lcl|NZ_CP011073.1_prot_WP_005789575.1_2906	TAFSTDHNVSVSGAVPHMPYR	32.7	4	2272.07
lcl|NZ_CP011073.1_prot_WP_005789575.1_2906	TAFSTDHNVSVSGAVPHMPYR	18.91	4	2272.07
lcl|NZ_CP011073.1_prot_WP_005789575.1_2906	TAFSTDHNVSVSGAVPHMPYR	45.18	4	2272.07
lcl|NZ_CP011073.1_prot_WP_005789575.1_2906	TAFSTDHNVSVSGAVPHMPYR	46.05	4	2272.07
lcl|NZ_CP011073.1_prot_WP_005789575.1_2906	TAFSTDHNVSVSGAVPHMPYR	24.99	4	2272.07
lcl|NZ_CP011073.1_prot_WP_005789575.1_2906	TAFSTDHNVSVSGAVPHMPYR	27.23	4	2272.07
lcl|NZ_CP011073.1_prot_WP_005789575.1_2906	TAFSTDHNVSVSGAVPHMPYR	57.52	3	2272.07
lcl|NZ_CP011073.1_prot_WP_005789575.1_2906	TAFSTDHNVSVSGAVPHMPYR	22.67	4	2272.07
lcl|NZ_CP011073.1_prot_WP_005789575.1_2906	TAFSTDHNVSVSGAVPHMPYR	37.37	4	2272.07
lcl|NZ_CP011073.1_prot_WP_005789575.1_2906	TAFSTDHNVSVSGAVPHMPYR	43.2	4	2272.07
lcl|NZ_CP011073.1_prot_WP_005789575.1_2906	TAFSTDHNVSVSGAVPHMPYR	60.3	4	2272.07
lcl|NZ_CP011073.1_prot_WP_005789575.1_2906	TAFSTDHNVSVSGAVPHMPYR	46.28	4	2272.07
lcl|NZ_CP011073.1_prot_WP_005789575.1_2906	TAFSTDHNVSVSGAVPHMPYR	45.82	4	2272.07
lcl|NZ_CP011073.1_prot_WP_005789575.1_2906	TAFSTDHNVSVSGAVPHMPYR	18.05	4	2272.07
lcl|NZ_CP011073.1_prot_WP_005789575.1_2906	TAFSTDHNVSVSGAVPHMPYR	56.23	4	2272.07
lcl|NZ_CP011073.1_prot_WP_005789575.1_2906	TAFSTDHNVSVSGAVPHMPYR	39.86	3	2272.07
lcl|NZ_CP011073.1_prot_WP_005789575.1_2906	TAFSTDHNVSVSGAVPHMPYR	21.63	3	2272.07
lcl|NZ_CP011073.1_prot_WP_005789575.1_2906	TAFSTDHNVSVSGAVPHMPYR	47.02	4	2272.07
lcl|NZ_CP011073.1_prot_WP_005789575.1_2906	TAFSTDHNVSVSGAVPHMPYR	52.47	3	2272.07
lcl|NZ_CP011073.1_prot_WP_005789575.1_2906	TAFSTDHNVSVSGAVPHMPYR	13.9	4	2272.07
lcl|NZ_CP011073.1_prot_WP_005789575.1_2906	TAFSTDHNVSVSGAVPHMPYR	39.49	4	2272.08
lcl|NZ_CP011073.1_prot_WP_005789575.1_2906	TAFSTDHNVSVSGAVPHMPYR	35.13	4	2272.08
lcl|NZ_CP011073.1_prot_WP_005789575.1_2906	TAFSTDHNVSVSGAVPHMPYR	67.58	3	2272.08
lcl|NZ_CP011073.1_prot_WP_005789575.1_2906	TAFSTDHNVSVSGAVPHMPYR	27.15	4	2272.08
lcl|NZ_CP011073.1_prot_WP_005789575.1_2906	TAFSTDHNVSVSGAVPHMPYR	45.96	4	2272.08
lcl|NZ_CP011073.1_prot_WP_005789575.1_2906	TAFSTDHNVSVSGAVPHMPYR	43.15	4	2272.08
lcl|NZ_CP011073.1_prot_WP_005789575.1_2906	TAFSTDHNVSVSGAVPHMPYR	24.19	4	2272.08
lcl|NZ_CP011073.1_prot_WP_005789575.1_2906	TAFSTDHNVSVSGAVPHMPYR	19.4	4	2272.08
lcl|NZ_CP011073.1_prot_WP_005789575.1_2906	TAFSTDHNVSVSGAVPHMPYR	20.95	4	2272.08
lcl|NZ_CP011073.1_prot_WP_005789575.1_2906	TAFSTDHNVSVSGAVPHMPYR	16.88	4	2272.08
lcl|NZ_CP011073.1_prot_WP_005789575.1_2906	TAFSTDHNVSVSGAVPHMPYR	67	4	2272.08
lcl|NZ_CP011073.1_prot_WP_005789575.1_2906	TAFSTDHNVSVSGAVPHMPYR	19.98	4	2272.08
lcl|NZ_CP011073.1_prot_WP_005789575.1_2906	LGYGVTGQQNLGNGDYPYMAR	26.07	2	2273.04
lcl|NZ_CP011073.1_prot_WP_005789575.1_2906	LGYGVTGQQNLGNGDYPYMAR	18.66	2	2273.04
lcl|NZ_CP011073.1_prot_WP_005789575.1_2906	LGYGVTGQQNLGNGDYPYMAR	32.36	2	2273.05
lcl|NZ_CP011073.1_prot_WP_005789575.1_2906	LGYGVTGQQNLGNGDYPYMAR	29.72	2	2273.05
lcl|NZ_CP011073.1_prot_WP_005789575.1_2906	LGYGVTGQQNLGNGDYPYMAR	50.78	2	2273.05
lcl|NZ_CP011073.1_prot_WP_005789575.1_2906	LGYGVTGQQNLGNGDYPYMAR	32.18	2	2273.05
lcl|NZ_CP011073.1_prot_WP_005789575.1_2906	LGYGVTGQQNLGNGDYPYMAR	23.99	2	2273.05
lcl|NZ_CP011073.1_prot_WP_005789575.1_2906	LGYGVTGQQNLGNGDYPYMAR	45.63	3	2273.05
lcl|NZ_CP011073.1_prot_WP_005789575.1_2906	LGYGVTGQQNLGNGDYPYMAR	67.55	2	2273.05
lcl|NZ_CP011073.1_prot_WP_005789575.1_2906	LGYGVTGQQNLGNGDYPYMAR	90.44	3	2273.05
lcl|NZ_CP011073.1_prot_WP_005789575.1_2906	LGYGVTGQQNLGNGDYPYMAR	74.41	3	2273.05
lcl|NZ_CP011073.1_prot_WP_005789575.1_2906	LGYGVTGQQNLGNGDYPYMAR	82.67	3	2273.06
lcl|NZ_CP011073.1_prot_WP_005789575.1_2906	LGYGVTGQQNLGNGDYPYMAR	60.5	3	2273.06
lcl|NZ_CP011073.1_prot_WP_005789575.1_2906	LGYGVTGQQNLGNGDYPYMAR	87.55	3	2273.06
lcl|NZ_CP011073.1_prot_WP_005789575.1_2906	LGYGVTGQQNLGNGDYPYMAR	78.97	3	2273.06
lcl|NZ_CP011073.1_prot_WP_005789575.1_2906	LGYGVTGQQNLGNGDYPYMAR	63.74	3	2273.06
lcl|NZ_CP011073.1_prot_WP_005789575.1_2906	LGYGVTGQQNLGNGDYPYMAR	87.02	3	2273.06
lcl|NZ_CP011073.1_prot_WP_005789575.1_2906	LGYGVTGQQNLGNGDYPYMAR	62.65	3	2273.06
lcl|NZ_CP011073.1_prot_WP_005789575.1_2906	LGYGVTGQQNLGNGDYPYMAR	86.94	3	2273.06
lcl|NZ_CP011073.1_prot_WP_005789575.1_2906	LGYGVTGQQNLGNGDYPYMAR	68.72	2	2273.06
lcl|NZ_CP011073.1_prot_WP_005789575.1_2906	LGYGVTGQQNLGNGDYPYMAR	85.38	3	2273.06
lcl|NZ_CP011073.1_prot_WP_005789575.1_2906	LGYGVTGQQNLGNGDYPYMAR	22.28	3	2273.06
lcl|NZ_CP011073.1_prot_WP_005789575.1_2906	LGYGVTGQQNLGNGDYPYMAR	53.95	3	2273.06
lcl|NZ_CP011073.1_prot_WP_005789575.1_2906	LGYGVTGQQNLGNGDYPYMAR	88.85	3	2273.06
lcl|NZ_CP011073.1_prot_WP_005789575.1_2906	LGYGVTGQQNLGNGDYPYMAR	72.1	3	2273.06
lcl|NZ_CP011073.1_prot_WP_005789575.1_2906	LGYGVTGQQNLGNGDYPYMAR	18.18	2	2273.06
lcl|NZ_CP011073.1_prot_WP_005789575.1_2906	LGYGVTGQQNLGNGDYPYMAR	95.07	3	2273.06
lcl|NZ_CP011073.1_prot_WP_005789575.1_2906	LGYGVTGQQNLGNGDYPYMAR	47.52	3	2273.06
lcl|NZ_CP011073.1_prot_WP_005789575.1_2906	LGYGVTGQQNLGNGDYPYMAR	105.9	3	2273.06
lcl|NZ_CP011073.1_prot_WP_005789575.1_2906	LGYGVTGQQNLGNGDYPYMAR	36.78	2	2273.06
lcl|NZ_CP011073.1_prot_WP_005789575.1_2906	GMGNPLSTVHPNDIETFTILK	25.77	3	2283.15
lcl|NZ_CP011073.1_prot_WP_005789575.1_2906	GMGNPLSTVHPNDIETFTILK	19.57	3	2283.15
lcl|NZ_CP011073.1_prot_WP_005789575.1_2906	GMGNPLSTVHPNDIETFTILK	20.16	3	2283.16
lcl|NZ_CP011073.1_prot_WP_005789575.1_2906	GMGNPLSTVHPNDIETFTILK	18.66	3	2283.16
lcl|NZ_CP011073.1_prot_WP_005789575.1_2906	GMGNPLSTVHPNDIETFTILK	13.13	3	2283.16
lcl|NZ_CP011073.1_prot_WP_005789575.1_2906	GMGNPLSTVHPNDIETFTILK	47.56	3	2283.16
lcl|NZ_CP011073.1_prot_WP_005789575.1_2906	GMGNPLSTVHPNDIETFTILK	47.84	3	2283.16
lcl|NZ_CP011073.1_prot_WP_005789575.1_2906	GMGNPLSTVHPNDIETFTILK	60.2	3	2283.16
lcl|NZ_CP011073.1_prot_WP_005789575.1_2906	GMGNPLSTVHPNDIETFTILK	22.51	3	2283.16
lcl|NZ_CP011073.1_prot_WP_005789575.1_2906	GMGNPLSTVHPNDIETFTILK	20.66	3	2283.16
lcl|NZ_CP011073.1_prot_WP_005789575.1_2906	GMGNPLSTVHPNDIETFTILK	30.15	3	2283.16
lcl|NZ_CP011073.1_prot_WP_005789575.1_2906	GMGNPLSTVHPNDIETFTILK	24.47	3	2283.16
lcl|NZ_CP011073.1_prot_WP_005789575.1_2906	GMGNPLSTVHPNDIETFTILK	18.39	3	2283.16
lcl|NZ_CP011073.1_prot_WP_005789575.1_2906	GMGNPLSTVHPNDIETFTILK	35.96	3	2283.16
lcl|NZ_CP011073.1_prot_WP_005789575.1_2906	GMGNPLSTVHPNDIETFTILK	21.67	3	2283.16
lcl|NZ_CP011073.1_prot_WP_005789575.1_2906	GMGNPLSTVHPNDIETFTILK	35.82	3	2283.16
lcl|NZ_CP011073.1_prot_WP_005789575.1_2906	GMGNPLSTVHPNDIETFTILK	27.53	3	2283.16
lcl|NZ_CP011073.1_prot_WP_005789575.1_2906	GMGNPLSTVHPNDIETFTILK	34.45	3	2283.16
lcl|NZ_CP011073.1_prot_WP_005789575.1_2906	GMGNPLSTVHPNDIETFTILK	15.48	3	2283.16
lcl|NZ_CP011073.1_prot_WP_005789575.1_2906	GMGNPLSTVHPNDIETFTILK	17.91	3	2283.16
lcl|NZ_CP011073.1_prot_WP_005789575.1_2906	GMGNPLSTVHPNDIETFTILK	16.39	3	2283.16
lcl|NZ_CP011073.1_prot_WP_005789575.1_2906	GMGNPLSTVHPNDIETFTILK	24.57	3	2283.16
lcl|NZ_CP011073.1_prot_WP_005789575.1_2906	GMGNPLSTVHPNDIETFTILK	14.98	3	2283.16
lcl|NZ_CP011073.1_prot_WP_005789575.1_2906	GMGNPLSTVHPNDIETFTILK	55.75	3	2283.16
lcl|NZ_CP011073.1_prot_WP_005789575.1_2906	GMGNPLSTVHPNDIETFTILK	39.67	3	2283.17
lcl|NZ_CP011073.1_prot_WP_005789575.1_2906	GMGNPLSTVHPNDIETFTILK	24.63	3	2283.17
lcl|NZ_CP011073.1_prot_WP_005789575.1_2906	GMGNPLSTVHPNDIETFTILK	43.63	3	2283.17
lcl|NZ_CP011073.1_prot_WP_005789575.1_2906	GMGNPLSTVHPNDIETFTILK	40.69	3	2283.17
lcl|NZ_CP011073.1_prot_WP_005789575.1_2906	GMGNPLSTVHPNDIETFTILK	14.13	3	2283.17
lcl|NZ_CP011073.1_prot_WP_005789575.1_2906	GMGNPLSTVHPNDIETFTILK	41.99	3	2283.17
lcl|NZ_CP011073.1_prot_WP_005789575.1_2906	GMGNPLSTVHPNDIETFTILK	66.62	3	2283.17
lcl|NZ_CP011073.1_prot_WP_005789575.1_2906	GMGNPLSTVHPNDIETFTILK	49.87	3	2283.17
lcl|NZ_CP011073.1_prot_WP_005789575.1_2906	TAFSTDHNVSVSGAVPHMPYR	16.25	3	2288.06	Oxidation (M)
lcl|NZ_CP011073.1_prot_WP_005789575.1_2906	TAFSTDHNVSVSGAVPHMPYR	17.42	4	2288.06	Oxidation (M)
lcl|NZ_CP011073.1_prot_WP_005789575.1_2906	TAFSTDHNVSVSGAVPHMPYR	18.92	4	2288.07	Oxidation (M)
lcl|NZ_CP011073.1_prot_WP_005789575.1_2906	TAFSTDHNVSVSGAVPHMPYR	24.27	3	2288.07	Oxidation (M)
lcl|NZ_CP011073.1_prot_WP_005789575.1_2906	TAFSTDHNVSVSGAVPHMPYR	19.65	4	2288.07	Oxidation (M)
lcl|NZ_CP011073.1_prot_WP_005789575.1_2906	TAFSTDHNVSVSGAVPHMPYR	15.99	4	2288.07	Oxidation (M)
lcl|NZ_CP011073.1_prot_WP_005789575.1_2906	TAFSTDHNVSVSGAVPHMPYR	17.08	3	2288.07	Oxidation (M)
lcl|NZ_CP011073.1_prot_WP_005789575.1_2906	TAFSTDHNVSVSGAVPHMPYR	14.93	4	2288.07	Oxidation (M)
lcl|NZ_CP011073.1_prot_WP_005789575.1_2906	LGYGVTGQQNLGNGDYPYMAR	19.43	2	2289.05	Oxidation (M)
lcl|NZ_CP011073.1_prot_WP_005789575.1_2906	LGYGVTGQQNLGNGDYPYMAR	15.89	2	2289.05	Oxidation (M)
lcl|NZ_CP011073.1_prot_WP_005789575.1_2906	LGYGVTGQQNLGNGDYPYMAR	36.97	2	2289.05	Oxidation (M)
lcl|NZ_CP011073.1_prot_WP_005789575.1_2906	LGYGVTGQQNLGNGDYPYMAR	47.13	3	2289.05	Oxidation (M)
lcl|NZ_CP011073.1_prot_WP_005789575.1_2906	LGYGVTGQQNLGNGDYPYMAR	51.01	3	2289.05	Oxidation (M)
lcl|NZ_CP011073.1_prot_WP_005789575.1_2906	GMGNPLSTVHPNDIETFTILK	13.86	3	2299.13	Oxidation (M)
lcl|NZ_CP011073.1_prot_WP_005789575.1_2906	GMGNPLSTVHPNDIETFTILK	19.02	3	2299.15	Oxidation (M)
lcl|NZ_CP011073.1_prot_WP_005789575.1_2906	GMGNPLSTVHPNDIETFTILK	18.06	3	2299.15	Oxidation (M)
lcl|NZ_CP011073.1_prot_WP_005789575.1_2906	GMGNPLSTVHPNDIETFTILK	32.74	3	2299.15	Oxidation (M)
lcl|NZ_CP011073.1_prot_WP_005789575.1_2906	GMGNPLSTVHPNDIETFTILK	40.79	3	2299.15	Oxidation (M)
lcl|NZ_CP011073.1_prot_WP_005789575.1_2906	GMGNPLSTVHPNDIETFTILK	27.14	3	2299.15	Oxidation (M)
lcl|NZ_CP011073.1_prot_WP_005789575.1_2906	GMGNPLSTVHPNDIETFTILK	18.69	3	2299.15	Oxidation (M)
lcl|NZ_CP011073.1_prot_WP_005789575.1_2906	GMGNPLSTVHPNDIETFTILK	24.5	3	2299.15	Oxidation (M)
lcl|NZ_CP011073.1_prot_WP_005789575.1_2906	GMGNPLSTVHPNDIETFTILK	25.95	3	2299.15	Oxidation (M)
lcl|NZ_CP011073.1_prot_WP_005789575.1_2906	GMGNPLSTVHPNDIETFTILK	31.74	3	2299.15	Oxidation (M)
lcl|NZ_CP011073.1_prot_WP_005789575.1_2906	GMGNPLSTVHPNDIETFTILK	34.81	3	2299.16	Oxidation (M)
lcl|NZ_CP011073.1_prot_WP_005789575.1_2906	GMGNPLSTVHPNDIETFTILK	31.61	3	2299.16	Oxidation (M)
lcl|NZ_CP011073.1_prot_WP_005789575.1_2906	GMGNPLSTVHPNDIETFTILK	36.52	3	2299.16	Oxidation (M)
lcl|NZ_CP011073.1_prot_WP_005789575.1_2906	GMGNPLSTVHPNDIETFTILK	35.24	3	2299.16	Oxidation (M)
lcl|NZ_CP011073.1_prot_WP_005789575.1_2906	GMGNPLSTVHPNDIETFTILK	13.39	3	2299.16	Oxidation (M)
lcl|NZ_CP011073.1_prot_WP_005789575.1_2906	GMGNPLSTVHPNDIETFTILK	15.17	3	2299.16	Oxidation (M)
lcl|NZ_CP011073.1_prot_WP_005789575.1_2906	GMGNPLSTVHPNDIETFTILK	26.59	3	2299.16	Oxidation (M)
lcl|NZ_CP011073.1_prot_WP_005789575.1_2906	GMGNPLSTVHPNDIETFTILK	21.75	3	2299.16	Oxidation (M)
lcl|NZ_CP011073.1_prot_WP_005789575.1_2906	GMGNPLSTVHPNDIETFTILK	43.44	3	2299.16	Oxidation (M)
lcl|NZ_CP011073.1_prot_WP_005789575.1_2906	SKGDVIIADNSPLTYCTGNFK	28.04	3	2313.12	Propionamide (C)
lcl|NZ_CP011073.1_prot_WP_005789575.1_2906	SKGDVIIADNSPLTYCTGNFK	19.25	3	2313.13	Propionamide (C)
lcl|NZ_CP011073.1_prot_WP_005789575.1_2906	SKGDVIIADNSPLTYCTGNFK	27.46	3	2313.13	Propionamide (C)
lcl|NZ_CP011073.1_prot_WP_005789575.1_2906	SKGDVIIADNSPLTYCTGNFK	18.27	3	2313.13	Propionamide (C)
lcl|NZ_CP011073.1_prot_WP_005789575.1_2906	SKGDVIIADNSPLTYCTGNFK	23.73	3	2313.13	Propionamide (C)
lcl|NZ_CP011073.1_prot_WP_005789575.1_2906	SKGDVIIADNSPLTYCTGNFK	84.39	3	2313.14	Propionamide (C)
lcl|NZ_CP011073.1_prot_WP_005789575.1_2906	SKGDVIIADNSPLTYCTGNFK	81.62	3	2313.14	Propionamide (C)
lcl|NZ_CP011073.1_prot_WP_005789575.1_2906	SKGDVIIADNSPLTYCTGNFK	82.15	3	2313.14	Propionamide (C)
lcl|NZ_CP011073.1_prot_WP_005789575.1_2906	SKGDVIIADNSPLTYCTGNFK	73.15	3	2313.14	Propionamide (C)
lcl|NZ_CP011073.1_prot_WP_005789575.1_2906	SKGDVIIADNSPLTYCTGNFK	41.96	3	2313.14	Propionamide (C)
lcl|NZ_CP011073.1_prot_WP_005789575.1_2906	YKGLDPEISGEGIDNNIYPRPR	25.78	3	2502.25
lcl|NZ_CP011073.1_prot_WP_005789575.1_2906	YKGLDPEISGEGIDNNIYPRPR	56.43	4	2502.25
lcl|NZ_CP011073.1_prot_WP_005789575.1_2906	YKGLDPEISGEGIDNNIYPRPR	59.88	4	2502.25
lcl|NZ_CP011073.1_prot_WP_005789575.1_2906	YKGLDPEISGEGIDNNIYPRPR	27.15	3	2502.25
lcl|NZ_CP011073.1_prot_WP_005789575.1_2906	YKGLDPEISGEGIDNNIYPRPR	68.58	4	2502.25
lcl|NZ_CP011073.1_prot_WP_005789575.1_2906	YKGLDPEISGEGIDNNIYPRPR	21.4	3	2502.25
lcl|NZ_CP011073.1_prot_WP_005789575.1_2906	YKGLDPEISGEGIDNNIYPRPR	54.58	4	2502.25
lcl|NZ_CP011073.1_prot_WP_005789575.1_2906	YKGLDPEISGEGIDNNIYPRPR	42.64	4	2502.26
lcl|NZ_CP011073.1_prot_WP_005789575.1_2906	YKGLDPEISGEGIDNNIYPRPR	49.43	4	2502.26
lcl|NZ_CP011073.1_prot_WP_005789575.1_2906	YKGLDPEISGEGIDNNIYPRPR	69.06	4	2502.26
lcl|NZ_CP011073.1_prot_WP_005789575.1_2906	YKGLDPEISGEGIDNNIYPRPR	69.12	4	2502.26
lcl|NZ_CP011073.1_prot_WP_005789575.1_2906	YKGLDPEISGEGIDNNIYPRPR	72.23	4	2502.26
lcl|NZ_CP011073.1_prot_WP_005789575.1_2906	GGSSMSASNDPLIVIDGVPVDNTEIK	24.25	3	2614.27
lcl|NZ_CP011073.1_prot_WP_005789575.1_2906	GGSSMSASNDPLIVIDGVPVDNTEIK	63.07	3	2614.28
lcl|NZ_CP011073.1_prot_WP_005789575.1_2906	GGSSMSASNDPLIVIDGVPVDNTEIK	57.15	3	2614.28
lcl|NZ_CP011073.1_prot_WP_005789575.1_2906	GGSSMSASNDPLIVIDGVPVDNTEIK	37.88	3	2614.28
lcl|NZ_CP011073.1_prot_WP_005789575.1_2906	GGSSMSASNDPLIVIDGVPVDNTEIK	33.03	3	2614.28
lcl|NZ_CP011073.1_prot_WP_005789575.1_2906	GGSSMSASNDPLIVIDGVPVDNTEIK	14.79	3	2614.28
lcl|NZ_CP011073.1_prot_WP_005789575.1_2906	GGSSMSASNDPLIVIDGVPVDNTEIK	47.68	3	2614.29
lcl|NZ_CP011073.1_prot_WP_005789575.1_2906	GGSSMSASNDPLIVIDGVPVDNTEIK	45.09	2	2614.29
lcl|NZ_CP011073.1_prot_WP_005789575.1_2906	GGSSMSASNDPLIVIDGVPVDNTEIK	24.16	3	2614.29
lcl|NZ_CP011073.1_prot_WP_005789575.1_2906	GGSSMSASNDPLIVIDGVPVDNTEIK	50.14	3	2614.29
lcl|NZ_CP011073.1_prot_WP_005789575.1_2906	GGSSMSASNDPLIVIDGVPVDNTEIK	71.17	2	2614.29
lcl|NZ_CP011073.1_prot_WP_005789575.1_2906	GGSSMSASNDPLIVIDGVPVDNTEIK	26.72	3	2614.29
lcl|NZ_CP011073.1_prot_WP_005789575.1_2906	GGSSMSASNDPLIVIDGVPVDNTEIK	81.79	3	2614.29
lcl|NZ_CP011073.1_prot_WP_005789575.1_2906	GGSSMSASNDPLIVIDGVPVDNTEIK	76.84	3	2614.29
lcl|NZ_CP011073.1_prot_WP_005789575.1_2906	GGSSMSASNDPLIVIDGVPVDNTEIK	15.91	3	2614.29
lcl|NZ_CP011073.1_prot_WP_005789575.1_2906	GGSSMSASNDPLIVIDGVPVDNTEIK	21.6	3	2630.27	Oxidation (M)
lcl|NZ_CP011073.1_prot_WP_005789575.1_2906	GGSSMSASNDPLIVIDGVPVDNTEIK	39.95	3	2630.28	Oxidation (M)
lcl|NZ_CP011073.1_prot_WP_005789575.1_2906	GGSSMSASNDPLIVIDGVPVDNTEIK	26.93	3	2630.28	Oxidation (M)
lcl|NZ_CP011073.1_prot_WP_005789575.1_2906	GGSSMSASNDPLIVIDGVPVDNTEIK	15.65	3	2630.28	Oxidation (M)
lcl|NZ_CP011073.1_prot_WP_005789575.1_2906	GGSSMSASNDPLIVIDGVPVDNTEIK	40.84	3	2630.28	Oxidation (M)
lcl|NZ_CP011073.1_prot_WP_005789575.1_2906	GGSSMSASNDPLIVIDGVPVDNTEIK	26.33	3	2630.29	Oxidation (M)
lcl|NZ_CP011073.1_prot_WP_005789575.1_2906	AGANYYFGDTEYSLIAPQPYDQNLK	28.58	3	2837.32
lcl|NZ_CP011073.1_prot_WP_005789575.1_2906	AGANYYFGDTEYSLIAPQPYDQNLK	39.74	3	2837.32
lcl|NZ_CP011073.1_prot_WP_005789575.1_2906	AGANYYFGDTEYSLIAPQPYDQNLK	18.66	3	2837.32
lcl|NZ_CP011073.1_prot_WP_005789575.1_2906	AGANYYFGDTEYSLIAPQPYDQNLK	32.2	3	2837.33
lcl|NZ_CP011073.1_prot_WP_005789575.1_2906	AGANYYFGDTEYSLIAPQPYDQNLK	16.81	3	2837.33
lcl|NZ_CP011073.1_prot_WP_005789575.1_2906	VRGGSSMSASNDPLIVIDGVPVDNTEIK	27.19	3	2869.43
lcl|NZ_CP011073.1_prot_WP_005789575.1_2906	VRGGSSMSASNDPLIVIDGVPVDNTEIK	43.56	3	2869.44
lcl|NZ_CP011073.1_prot_WP_005789575.1_2906	VRGGSSMSASNDPLIVIDGVPVDNTEIK	16.08	3	2869.45
lcl|NZ_CP011073.1_prot_WP_005789575.1_2906	VRGGSSMSASNDPLIVIDGVPVDNTEIK	20.19	3	2869.45
lcl|NZ_CP011073.1_prot_WP_005789575.1_2906	VRGGSSMSASNDPLIVIDGVPVDNTEIK	48.71	3	2869.45
lcl|NZ_CP011073.1_prot_WP_005789575.1_2906	VRGGSSMSASNDPLIVIDGVPVDNTEIK	25.82	3	2869.45
lcl|NZ_CP011073.1_prot_WP_005789575.1_2906	VRGGSSMSASNDPLIVIDGVPVDNTEIK	47.84	3	2869.46
lcl|NZ_CP011073.1_prot_WP_005789575.1_2906	VRGGSSMSASNDPLIVIDGVPVDNTEIK	23.21	3	2869.46
lcl|NZ_CP011073.1_prot_WP_005789575.1_2906	VRGGSSMSASNDPLIVIDGVPVDNTEIK	25.81	3	2869.46
lcl|NZ_CP011073.1_prot_WP_005789575.1_2906	VRGGSSMSASNDPLIVIDGVPVDNTEIK	20.28	3	2885.44	Oxidation (M)
lcl|NZ_CP011073.1_prot_WP_005789575.1_2906	VRGGSSMSASNDPLIVIDGVPVDNTEIK	13.71	3	2885.44	Oxidation (M)
lcl|NZ_CP011073.1_prot_WP_005789575.1_2906	VRGGSSMSASNDPLIVIDGVPVDNTEIK	37.9	3	2885.44	Oxidation (M)
lcl|NZ_CP011073.1_prot_WP_005789575.1_2906	VRGGSSMSASNDPLIVIDGVPVDNTEIK	14.76	3	2885.45	Oxidation (M)
lcl|NZ_CP011073.1_prot_WP_005789575.1_2906	VRGGSSMSASNDPLIVIDGVPVDNTEIK	38.02	3	2885.45	Oxidation (M)
lcl|NZ_CP011073.1_prot_WP_005789575.1_2906	VRGGSSMSASNDPLIVIDGVPVDNTEIK	29.08	3	2885.45	Oxidation (M)
lcl|NZ_CP011073.1_prot_WP_005789575.1_2906	AAPSVTVTLHEDAVMLQEAVVIGYGTVK	47.95	3	2897.51
lcl|NZ_CP011073.1_prot_WP_005789575.1_2906	AAPSVTVTLHEDAVMLQEAVVIGYGTVK	46.32	3	2897.51
lcl|NZ_CP011073.1_prot_WP_005789575.1_2906	AAPSVTVTLHEDAVMLQEAVVIGYGTVK	13.45	3	2897.52
lcl|NZ_CP011073.1_prot_WP_005789575.1_2906	AAPSVTVTLHEDAVMLQEAVVIGYGTVK	16.88	4	2897.52
lcl|NZ_CP011073.1_prot_WP_005789575.1_2906	AAPSVTVTLHEDAVMLQEAVVIGYGTVK	51.98	3	2897.52
lcl|NZ_CP011073.1_prot_WP_005789575.1_2906	AAPSVTVTLHEDAVMLQEAVVIGYGTVK	31.32	3	2897.52
lcl|NZ_CP011073.1_prot_WP_005789575.1_2906	AAPSVTVTLHEDAVMLQEAVVIGYGTVK	49.67	3	2897.53
lcl|NZ_CP011073.1_prot_WP_005789575.1_2906	AAPSVTVTLHEDAVMLQEAVVIGYGTVK	15.83	3	2897.54
lcl|NZ_CP011073.1_prot_WP_005789575.1_2906	DLLNTVTAPAGTNFSNQLLTNVGTLENK	52.74	3	2944.5
lcl|NZ_CP011073.1_prot_WP_005789575.1_2906	DLLNTVTAPAGTNFSNQLLTNVGTLENK	26.31	3	2944.5
lcl|NZ_CP011073.1_prot_WP_005789575.1_2906	DLLNTVTAPAGTNFSNQLLTNVGTLENK	24.51	3	2944.5
lcl|NZ_CP011073.1_prot_WP_005789575.1_2906	DLLNTVTAPAGTNFSNQLLTNVGTLENK	52.23	3	2944.5
lcl|NZ_CP011073.1_prot_WP_005789575.1_2906	DLLNTVTAPAGTNFSNQLLTNVGTLENK	43.18	3	2944.51
lcl|NZ_CP011073.1_prot_WP_005789575.1_2906	DLLNTVTAPAGTNFSNQLLTNVGTLENK	48.16	3	2944.51
lcl|NZ_CP011073.1_prot_WP_005789575.1_2906	DLLNTVTAPAGTNFSNQLLTNVGTLENK	23.14	3	2944.51
lcl|NZ_CP011073.1_prot_WP_005789575.1_2906	DLLNTVTAPAGTNFSNQLLTNVGTLENK	37.16	3	2944.51
lcl|NZ_CP011073.1_prot_WP_005789575.1_2906	DLLNTVTAPAGTNFSNQLLTNVGTLENK	23.93	3	2944.51
lcl|NZ_CP011073.1_prot_WP_005789575.1_2906	DLLNTVTAPAGTNFSNQLLTNVGTLENK	33.77	3	2944.51
lcl|NZ_CP011073.1_prot_WP_005789575.1_2906	DLLNTVTAPAGTNFSNQLLTNVGTLENK	14.29	4	2944.51
lcl|NZ_CP011073.1_prot_WP_005789575.1_2906	DLLNTVTAPAGTNFSNQLLTNVGTLENK	37.63	3	2944.51
lcl|NZ_CP011073.1_prot_WP_005789575.1_2906	DLLNTVTAPAGTNFSNQLLTNVGTLENK	85.03	3	2944.52
lcl|NZ_CP011073.1_prot_WP_005789575.1_2906	DLLNTVTAPAGTNFSNQLLTNVGTLENK	39.57	3	2944.52
lcl|NZ_CP011073.1_prot_WP_005789575.1_2906	DLLNTVTAPAGTNFSNQLLTNVGTLENK	54.44	3	2944.52
lcl|NZ_CP011073.1_prot_WP_005789575.1_2906	DLLNTVTAPAGTNFSNQLLTNVGTLENK	54.17	3	2944.52
lcl|NZ_CP011073.1_prot_WP_005789575.1_2906	DLLNTVTAPAGTNFSNQLLTNVGTLENK	114.23	3	2944.52
lcl|NZ_CP011073.1_prot_WP_005789575.1_2906	DLLNTVTAPAGTNFSNQLLTNVGTLENK	117.09	3	2944.52
lcl|NZ_CP011073.1_prot_WP_005789575.1_2906	DLLNTVTAPAGTNFSNQLLTNVGTLENK	94.01	3	2944.52
lcl|NZ_CP011073.1_prot_WP_005789575.1_2906	DLLNTVTAPAGTNFSNQLLTNVGTLENK	113.44	3	2944.52
lcl|NZ_CP011073.1_prot_WP_005789575.1_2906	DLLNTVTAPAGTNFSNQLLTNVGTLENK	94.09	3	2944.52
lcl|NZ_CP011073.1_prot_WP_005789575.1_2906	DLLNTVTAPAGTNFSNQLLTNVGTLENK	111.24	3	2944.53
lcl|NZ_CP011073.1_prot_WP_005789575.1_2906	DLLNTVTAPAGTNFSNQLLTNVGTLENK	24.1	3	2944.53
lcl|NZ_CP011073.1_prot_WP_005789575.1_2906	MTFNDDPNYAGVIHGGIDGGTGYNALIHR	34.01	3	3074.41
lcl|NZ_CP011073.1_prot_WP_005789575.1_2906	MTFNDDPNYAGVIHGGIDGGTGYNALIHR	22.84	3	3074.42
lcl|NZ_CP011073.1_prot_WP_005789575.1_2906	MTFNDDPNYAGVIHGGIDGGTGYNALIHR	97.74	4	3074.43
lcl|NZ_CP011073.1_prot_WP_005789575.1_2906	MTFNDDPNYAGVIHGGIDGGTGYNALIHR	87.34	4	3074.43
lcl|NZ_CP011073.1_prot_WP_005789575.1_2906	MTFNDDPNYAGVIHGGIDGGTGYNALIHR	90.99	4	3074.43
lcl|NZ_CP011073.1_prot_WP_005789575.1_2906	MTFNDDPNYAGVIHGGIDGGTGYNALIHR	50.46	4	3074.43
lcl|NZ_CP011073.1_prot_WP_005789575.1_2906	MTFNDDPNYAGVIHGGIDGGTGYNALIHR	90.01	4	3074.43
lcl|NZ_CP011073.1_prot_WP_005789575.1_2906	MTFNDDPNYAGVIHGGIDGGTGYNALIHR	37.74	3	3074.43
lcl|NZ_CP011073.1_prot_WP_005789575.1_2906	MTFNDDPNYAGVIHGGIDGGTGYNALIHR	113.4	4	3074.43
lcl|NZ_CP011073.1_prot_WP_005789575.1_2906	MTFNDDPNYAGVIHGGIDGGTGYNALIHR	96.22	4	3074.43
lcl|NZ_CP011073.1_prot_WP_005789575.1_2906	MTFNDDPNYAGVIHGGIDGGTGYNALIHR	36.82	3	3074.43
lcl|NZ_CP011073.1_prot_WP_005789575.1_2906	MTFNDDPNYAGVIHGGIDGGTGYNALIHR	82.82	4	3074.43
lcl|NZ_CP011073.1_prot_WP_005789575.1_2906	MTFNDDPNYAGVIHGGIDGGTGYNALIHR	75.08	4	3074.44
lcl|NZ_CP011073.1_prot_WP_005789575.1_2906	MTFNDDPNYAGVIHGGIDGGTGYNALIHR	94.84	4	3074.44
lcl|NZ_CP011073.1_prot_WP_005789575.1_2906	MTFNDDPNYAGVIHGGIDGGTGYNALIHR	87.56	4	3074.44
lcl|NZ_CP011073.1_prot_WP_005789575.1_2906	MTFNDDPNYAGVIHGGIDGGTGYNALIHR	73.23	4	3074.44
lcl|NZ_CP011073.1_prot_WP_005789575.1_2906	MTFNDDPNYAGVIHGGIDGGTGYNALIHR	109.61	4	3074.44
lcl|NZ_CP011073.1_prot_WP_005789575.1_2906	MTFNDDPNYAGVIHGGIDGGTGYNALIHR	85.62	4	3074.44
lcl|NZ_CP011073.1_prot_WP_005789575.1_2906	MTFNDDPNYAGVIHGGIDGGTGYNALIHR	77.63	4	3074.44
lcl|NZ_CP011073.1_prot_WP_005789575.1_2906	MTFNDDPNYAGVIHGGIDGGTGYNALIHR	92.04	4	3074.44
lcl|NZ_CP011073.1_prot_WP_005789575.1_2906	MTFNDDPNYAGVIHGGIDGGTGYNALIHR	103.8	4	3074.44
lcl|NZ_CP011073.1_prot_WP_005789575.1_2906	MTFNDDPNYAGVIHGGIDGGTGYNALIHR	85.77	4	3074.44
lcl|NZ_CP011073.1_prot_WP_005789575.1_2906	MTFNDDPNYAGVIHGGIDGGTGYNALIHR	68.32	4	3074.44
lcl|NZ_CP011073.1_prot_WP_005789575.1_2906	MTFNDDPNYAGVIHGGIDGGTGYNALIHR	17.61	4	3074.44
lcl|NZ_CP011073.1_prot_WP_005789575.1_2906	MTFNDDPNYAGVIHGGIDGGTGYNALIHR	73.73	4	3074.44
lcl|NZ_CP011073.1_prot_WP_005789575.1_2906	MTFNDDPNYAGVIHGGIDGGTGYNALIHR	70.2	4	3074.45
lcl|NZ_CP011073.1_prot_WP_005789575.1_2906	MTFNDDPNYAGVIHGGIDGGTGYNALIHR	27.26	4	3090.41	Oxidation (M)
lcl|NZ_CP011073.1_prot_WP_005789575.1_2906	MTFNDDPNYAGVIHGGIDGGTGYNALIHR	25.88	4	3090.42	Oxidation (M)
lcl|NZ_CP011073.1_prot_WP_005789575.1_2906	MTFNDDPNYAGVIHGGIDGGTGYNALIHR	16.03	4	3090.42	Oxidation (M)
lcl|NZ_CP011073.1_prot_WP_005789575.1_2906	MTFNDDPNYAGVIHGGIDGGTGYNALIHR	120.99	4	3090.42	Oxidation (M)
lcl|NZ_CP011073.1_prot_WP_005789575.1_2906	MTFNDDPNYAGVIHGGIDGGTGYNALIHR	126.13	4	3090.42	Oxidation (M)
lcl|NZ_CP011073.1_prot_WP_005789575.1_2906	MTFNDDPNYAGVIHGGIDGGTGYNALIHR	55.17	4	3090.43	Oxidation (M)
lcl|NZ_CP011073.1_prot_WP_005789575.1_2906	MTFNDDPNYAGVIHGGIDGGTGYNALIHR	17.02	3	3090.43	Oxidation (M)
lcl|NZ_CP011073.1_prot_WP_005789575.1_2906	MTFNDDPNYAGVIHGGIDGGTGYNALIHR	57.32	4	3090.43	Oxidation (M)
lcl|NZ_CP011073.1_prot_WP_005789575.1_2906	MTFNDDPNYAGVIHGGIDGGTGYNALIHR	23.74	4	3090.43	Oxidation (M)
lcl|NZ_CP011073.1_prot_WP_005789575.1_2906	MTFNDDPNYAGVIHGGIDGGTGYNALIHR	95.91	4	3090.44	Oxidation (M)
lcl|NZ_CP011073.1_prot_WP_005789575.1_2906	MTFNDDPNYAGVIHGGIDGGTGYNALIHR	100.29	4	3090.44	Oxidation (M)
lcl|NZ_CP011073.1_prot_WP_005789575.1_2906	MTFNDDPNYAGVIHGGIDGGTGYNALIHR	15.85	4	3090.44	Oxidation (M)
lcl|NZ_CP011073.1_prot_WP_005789575.1_2906	MTFNDDPNYAGVIHGGIDGGTGYNALIHR	123.63	4	3090.44	Oxidation (M)
lcl|NZ_CP011073.1_prot_WP_005789575.1_2906	MTFNDDPNYAGVIHGGIDGGTGYNALIHR	34.28	4	3090.44	Oxidation (M)
lcl|NZ_CP011073.1_prot_WP_005789575.1_2906	MTFNDDPNYAGVIHGGIDGGTGYNALIHR	57.62	4	3090.44	Oxidation (M)
lcl|NZ_CP011073.1_prot_WP_005789575.1_2906	TKDLLNTVTAPAGTNFSNQLLTNVGTLENK	24.22	3	3173.64
lcl|NZ_CP011073.1_prot_WP_005789575.1_2906	TKDLLNTVTAPAGTNFSNQLLTNVGTLENK	29.65	3	3173.65
lcl|NZ_CP011073.1_prot_WP_005789575.1_2906	TKDLLNTVTAPAGTNFSNQLLTNVGTLENK	78.82	3	3173.65
lcl|NZ_CP011073.1_prot_WP_005789575.1_2906	TKDLLNTVTAPAGTNFSNQLLTNVGTLENK	29.47	3	3173.65
lcl|NZ_CP011073.1_prot_WP_005789575.1_2906	TKDLLNTVTAPAGTNFSNQLLTNVGTLENK	49.92	3	3173.66
lcl|NZ_CP011073.1_prot_WP_005789575.1_2906	TKDLLNTVTAPAGTNFSNQLLTNVGTLENK	180.56	3	3173.66
lcl|NZ_CP011073.1_prot_WP_005789575.1_2906	TKDLLNTVTAPAGTNFSNQLLTNVGTLENK	49.08	3	3173.66
lcl|NZ_CP011073.1_prot_WP_005789575.1_2906	TKDLLNTVTAPAGTNFSNQLLTNVGTLENK	38.49	3	3173.66
lcl|NZ_CP011073.1_prot_WP_005789575.1_2906	TKDLLNTVTAPAGTNFSNQLLTNVGTLENK	45.24	3	3173.66
lcl|NZ_CP011073.1_prot_WP_005789575.1_2906	TKDLLNTVTAPAGTNFSNQLLTNVGTLENK	154.56	3	3173.66
lcl|NZ_CP011073.1_prot_WP_005789575.1_2906	TKDLLNTVTAPAGTNFSNQLLTNVGTLENK	142.04	3	3173.66
lcl|NZ_CP011073.1_prot_WP_005789575.1_2906	TKDLLNTVTAPAGTNFSNQLLTNVGTLENK	33.75	3	3173.66
lcl|NZ_CP011073.1_prot_WP_005789575.1_2906	TKDLLNTVTAPAGTNFSNQLLTNVGTLENK	175.69	3	3173.66
lcl|NZ_CP011073.1_prot_WP_005789575.1_2906	TKDLLNTVTAPAGTNFSNQLLTNVGTLENK	54.02	3	3173.66
lcl|NZ_CP011073.1_prot_WP_005789575.1_2906	TKDLLNTVTAPAGTNFSNQLLTNVGTLENK	113.73	3	3173.67
lcl|NZ_CP011073.1_prot_WP_005789575.1_2906	TKDLLNTVTAPAGTNFSNQLLTNVGTLENK	178.97	3	3173.67
lcl|NZ_CP011073.1_prot_WP_005789575.1_2906	TKDLLNTVTAPAGTNFSNQLLTNVGTLENK	36.68	3	3173.67
lcl|NZ_CP011073.1_prot_WP_005789575.1_2906	AAIGLATQYDPTQPVYMEGNPYGNGYFMYMK	77.97	3	3489.56
lcl|NZ_CP011073.1_prot_WP_005789575.1_2906	AAIGLATQYDPTQPVYMEGNPYGNGYFMYMK	58.77	3	3489.56
lcl|NZ_CP011073.1_prot_WP_005789575.1_2906	AAIGLATQYDPTQPVYMEGNPYGNGYFMYMK	49.25	3	3489.57
lcl|NZ_CP011073.1_prot_WP_005789575.1_2906	AAIGLATQYDPTQPVYMEGNPYGNGYFMYMK	82.16	3	3489.57
lcl|NZ_CP011073.1_prot_WP_005789575.1_2906	AAIGLATQYDPTQPVYMEGNPYGNGYFMYMK	50.05	3	3489.57
lcl|NZ_CP011073.1_prot_WP_005789575.1_2906	AAIGLATQYDPTQPVYMEGNPYGNGYFMYMK	41.76	3	3505.59	Oxidation (M)
lcl|NZ_CP011073.1_prot_WP_005791523.1_3790	DIISAVIK	13.19	2	857.525
lcl|NZ_CP011073.1_prot_WP_005791523.1_3790	LEFEELR	17.97	2	934.473
lcl|NZ_CP011073.1_prot_WP_005791523.1_3790	LEFEELR	20.01	2	934.476
lcl|NZ_CP011073.1_prot_WP_005791523.1_3790	LEFEELR	18.3	2	934.48
lcl|NZ_CP011073.1_prot_WP_005791523.1_3790	LQVVESFR	23.24	2	976.532
lcl|NZ_CP011073.1_prot_WP_005791523.1_3790	TADFLDGIK	38.49	2	978.503
lcl|NZ_CP011073.1_prot_WP_005791523.1_3790	TADFLDGIK	31.15	2	978.504
lcl|NZ_CP011073.1_prot_WP_005791523.1_3790	TADFLDGIK	31.47	2	978.504
lcl|NZ_CP011073.1_prot_WP_005791523.1_3790	TADFLDGIK	31.5	2	978.504
lcl|NZ_CP011073.1_prot_WP_005791523.1_3790	TADFLDGIK	19.56	2	978.504
lcl|NZ_CP011073.1_prot_WP_005791523.1_3790	TADFLDGIK	38.56	2	978.505
lcl|NZ_CP011073.1_prot_WP_005791523.1_3790	TADFLDGIK	38.73	2	978.505
lcl|NZ_CP011073.1_prot_WP_005791523.1_3790	TADFLDGIK	28.19	2	978.508
lcl|NZ_CP011073.1_prot_WP_005791523.1_3790	LGIQAFQPK	25.07	2	1000.57
lcl|NZ_CP011073.1_prot_WP_005791523.1_3790	LGIQAFQPK	32.44	2	1000.57
lcl|NZ_CP011073.1_prot_WP_005791523.1_3790	LGIQAFQPK	18.8	2	1000.57
lcl|NZ_CP011073.1_prot_WP_005791523.1_3790	SVIVVGPELR	27.19	2	1067.63
lcl|NZ_CP011073.1_prot_WP_005791523.1_3790	SVIVVGPELR	23.67	2	1067.63
lcl|NZ_CP011073.1_prot_WP_005791523.1_3790	SVIVVGPELR	38.87	2	1067.63
lcl|NZ_CP011073.1_prot_WP_005791523.1_3790	SVIVVGPELR	41.37	2	1067.63
lcl|NZ_CP011073.1_prot_WP_005791523.1_3790	SVIVVGPELR	47.04	2	1067.63
lcl|NZ_CP011073.1_prot_WP_005791523.1_3790	SVIVVGPELR	46.58	2	1067.64
lcl|NZ_CP011073.1_prot_WP_005791523.1_3790	SVIVVGPELR	38.68	2	1067.64
lcl|NZ_CP011073.1_prot_WP_005791523.1_3790	SVIVVGPELR	40.54	2	1067.64
lcl|NZ_CP011073.1_prot_WP_005791523.1_3790	SVIVVGPELR	27.51	2	1067.64
lcl|NZ_CP011073.1_prot_WP_005791523.1_3790	SVIVVGPELR	31.95	2	1067.64
lcl|NZ_CP011073.1_prot_WP_005791523.1_3790	IGYLLGLPTK	44.47	2	1073.64
lcl|NZ_CP011073.1_prot_WP_005791523.1_3790	IGYLLGLPTK	35.16	2	1073.65
lcl|NZ_CP011073.1_prot_WP_005791523.1_3790	IGYLLGLPTK	28.15	2	1073.65
lcl|NZ_CP011073.1_prot_WP_005791523.1_3790	IGYLLGLPTK	63.72	2	1073.65
lcl|NZ_CP011073.1_prot_WP_005791523.1_3790	IGYLLGLPTK	27.41	2	1073.65
lcl|NZ_CP011073.1_prot_WP_005791523.1_3790	IGYLLGLPTK	60.13	2	1073.65
lcl|NZ_CP011073.1_prot_WP_005791523.1_3790	IGYLLGLPTK	36.09	2	1073.65
lcl|NZ_CP011073.1_prot_WP_005791523.1_3790	IGYLLGLPTK	47.17	2	1073.65
lcl|NZ_CP011073.1_prot_WP_005791523.1_3790	IGYLLGLPTK	58.16	2	1073.65
lcl|NZ_CP011073.1_prot_WP_005791523.1_3790	IGYLLGLPTK	33.56	2	1073.65
lcl|NZ_CP011073.1_prot_WP_005791523.1_3790	LDSIIYYER	31.01	2	1170.59
lcl|NZ_CP011073.1_prot_WP_005791523.1_3790	LDSIIYYER	25.88	2	1170.59
lcl|NZ_CP011073.1_prot_WP_005791523.1_3790	LDSIIYYER	21	2	1170.59
lcl|NZ_CP011073.1_prot_WP_005791523.1_3790	LDSIIYYER	38.74	2	1170.6
lcl|NZ_CP011073.1_prot_WP_005791523.1_3790	IGYLLGLPTKK	25.53	3	1201.74
lcl|NZ_CP011073.1_prot_WP_005791523.1_3790	IGYLLGLPTKK	18.12	3	1201.75
lcl|NZ_CP011073.1_prot_WP_005791523.1_3790	SLRDIISAVIK	45.24	2	1213.74
lcl|NZ_CP011073.1_prot_WP_005791523.1_3790	SLRDIISAVIK	48.63	2	1213.74
lcl|NZ_CP011073.1_prot_WP_005791523.1_3790	SLRDIISAVIK	21.28	2	1213.74
lcl|NZ_CP011073.1_prot_WP_005791523.1_3790	SLRDIISAVIK	25.2	2	1213.74
lcl|NZ_CP011073.1_prot_WP_005791523.1_3790	SLRDIISAVIK	57.14	2	1213.74
lcl|NZ_CP011073.1_prot_WP_005791523.1_3790	SLRDIISAVIK	37.63	3	1213.74
lcl|NZ_CP011073.1_prot_WP_005791523.1_3790	SLRDIISAVIK	38.87	3	1213.74
lcl|NZ_CP011073.1_prot_WP_005791523.1_3790	VVVDAGDSENLK	15.9	2	1244.62
lcl|NZ_CP011073.1_prot_WP_005791523.1_3790	VVVDAGDSENLK	13.49	2	1244.63
lcl|NZ_CP011073.1_prot_WP_005791523.1_3790	KLDSIIYYER	33.69	3	1298.68
lcl|NZ_CP011073.1_prot_WP_005791523.1_3790	KLDSIIYYER	23.9	3	1298.69
lcl|NZ_CP011073.1_prot_WP_005791523.1_3790	KLDSIIYYER	16.27	3	1298.69
lcl|NZ_CP011073.1_prot_WP_005791523.1_3790	KLDSIIYYER	28.7	3	1298.69
lcl|NZ_CP011073.1_prot_WP_005791523.1_3790	KLDSIIYYER	19.91	3	1298.69
lcl|NZ_CP011073.1_prot_WP_005791523.1_3790	KLDSIIYYER	34.36	2	1298.69
lcl|NZ_CP011073.1_prot_WP_005791523.1_3790	KLDSIIYYER	33.33	3	1298.69
lcl|NZ_CP011073.1_prot_WP_005791523.1_3790	LDLDALSYELR	13.83	2	1306.67
lcl|NZ_CP011073.1_prot_WP_005791523.1_3790	LDLDALSYELR	14.64	2	1306.68
lcl|NZ_CP011073.1_prot_WP_005791523.1_3790	LDLDALSYELR	19.74	2	1306.68
lcl|NZ_CP011073.1_prot_WP_005791523.1_3790	LDLDALSYELR	25.55	2	1306.68
lcl|NZ_CP011073.1_prot_WP_005791523.1_3790	LDLDALSYELR	55.25	2	1306.68
lcl|NZ_CP011073.1_prot_WP_005791523.1_3790	LDLDALSYELR	68.56	2	1306.68
lcl|NZ_CP011073.1_prot_WP_005791523.1_3790	LDLDALSYELR	50.7	2	1306.68
lcl|NZ_CP011073.1_prot_WP_005791523.1_3790	LDLDALSYELR	13.23	2	1306.68
lcl|NZ_CP011073.1_prot_WP_005791523.1_3790	LDLDALSYELR	17.24	2	1306.68
lcl|NZ_CP011073.1_prot_WP_005791523.1_3790	LDLDALSYELR	18.04	2	1306.68
lcl|NZ_CP011073.1_prot_WP_005791523.1_3790	LDLDALSYELR	44.09	2	1306.68
lcl|NZ_CP011073.1_prot_WP_005791523.1_3790	LDLDALSYELR	83.39	2	1306.68
lcl|NZ_CP011073.1_prot_WP_005791523.1_3790	LDLDALSYELR	64.94	2	1306.68
lcl|NZ_CP011073.1_prot_WP_005791523.1_3790	LDLDALSYELR	35.92	2	1306.68
lcl|NZ_CP011073.1_prot_WP_005791523.1_3790	LDLDALSYELR	29.89	3	1306.68
lcl|NZ_CP011073.1_prot_WP_005791523.1_3790	LDLDALSYELR	58.75	2	1306.68
lcl|NZ_CP011073.1_prot_WP_005791523.1_3790	LDLDALSYELR	71.03	2	1306.68
lcl|NZ_CP011073.1_prot_WP_005791523.1_3790	LDLDALSYELR	74.07	2	1306.68
lcl|NZ_CP011073.1_prot_WP_005791523.1_3790	LDLDALSYELR	15.16	2	1306.68
lcl|NZ_CP011073.1_prot_WP_005791523.1_3790	LDLDALSYELR	82.67	2	1306.68
lcl|NZ_CP011073.1_prot_WP_005791523.1_3790	LDLDALSYELR	15.25	2	1306.69
lcl|NZ_CP011073.1_prot_WP_005791523.1_3790	FATSDLNDLYR	13.18	2	1313.62
lcl|NZ_CP011073.1_prot_WP_005791523.1_3790	FATSDLNDLYR	41.11	2	1313.63
lcl|NZ_CP011073.1_prot_WP_005791523.1_3790	FATSDLNDLYR	18.57	2	1313.63
lcl|NZ_CP011073.1_prot_WP_005791523.1_3790	FATSDLNDLYR	48.22	2	1313.63
lcl|NZ_CP011073.1_prot_WP_005791523.1_3790	FATSDLNDLYR	47.2	2	1313.63
lcl|NZ_CP011073.1_prot_WP_005791523.1_3790	FATSDLNDLYR	80.11	2	1313.63
lcl|NZ_CP011073.1_prot_WP_005791523.1_3790	FATSDLNDLYR	47.44	2	1313.63
lcl|NZ_CP011073.1_prot_WP_005791523.1_3790	FATSDLNDLYR	32.17	2	1313.63
lcl|NZ_CP011073.1_prot_WP_005791523.1_3790	FATSDLNDLYR	39.26	2	1313.63
lcl|NZ_CP011073.1_prot_WP_005791523.1_3790	MGAEAIYDLLAR	35.03	2	1321.67
lcl|NZ_CP011073.1_prot_WP_005791523.1_3790	MGAEAIYDLLAR	13.8	2	1321.67
lcl|NZ_CP011073.1_prot_WP_005791523.1_3790	MGAEAIYDLLAR	48.32	2	1321.67
lcl|NZ_CP011073.1_prot_WP_005791523.1_3790	MGAEAIYDLLAR	31.22	2	1321.67
lcl|NZ_CP011073.1_prot_WP_005791523.1_3790	MGAEAIYDLLAR	34.8	2	1321.67
lcl|NZ_CP011073.1_prot_WP_005791523.1_3790	MGAEAIYDLLAR	64.73	3	1321.67
lcl|NZ_CP011073.1_prot_WP_005791523.1_3790	MGAEAIYDLLAR	17.66	2	1321.67
lcl|NZ_CP011073.1_prot_WP_005791523.1_3790	MGAEAIYDLLAR	36.11	3	1321.67
lcl|NZ_CP011073.1_prot_WP_005791523.1_3790	MGAEAIYDLLAR	75.34	2	1321.67
lcl|NZ_CP011073.1_prot_WP_005791523.1_3790	MGAEAIYDLLAR	13.56	2	1321.67
lcl|NZ_CP011073.1_prot_WP_005791523.1_3790	MGAEAIYDLLAR	48.93	2	1321.67
lcl|NZ_CP011073.1_prot_WP_005791523.1_3790	MGAEAIYDLLAR	21.04	2	1321.67
lcl|NZ_CP011073.1_prot_WP_005791523.1_3790	MGAEAIYDLLAR	44.4	2	1321.67
lcl|NZ_CP011073.1_prot_WP_005791523.1_3790	MGAEAIYDLLAR	52.39	2	1321.67
lcl|NZ_CP011073.1_prot_WP_005791523.1_3790	MGAEAIYDLLAR	37.76	2	1321.67
lcl|NZ_CP011073.1_prot_WP_005791523.1_3790	MGAEAIYDLLAR	17.08	2	1321.67
lcl|NZ_CP011073.1_prot_WP_005791523.1_3790	MGAEAIYDLLAR	34.57	2	1321.67
lcl|NZ_CP011073.1_prot_WP_005791523.1_3790	MGAEAIYDLLAR	65.04	2	1321.67
lcl|NZ_CP011073.1_prot_WP_005791523.1_3790	MGAEAIYDLLAR	87.44	2	1321.67
lcl|NZ_CP011073.1_prot_WP_005791523.1_3790	MGAEAIYDLLAR	85.2	2	1321.67
lcl|NZ_CP011073.1_prot_WP_005791523.1_3790	MGAEAIYDLLAR	53.05	2	1321.67
lcl|NZ_CP011073.1_prot_WP_005791523.1_3790	MGAEAIYDLLAR	32.28	3	1321.68
lcl|NZ_CP011073.1_prot_WP_005791523.1_3790	MGAEAIYDLLAR	32.33	2	1321.68
lcl|NZ_CP011073.1_prot_WP_005791523.1_3790	MGAEAIYDLLAR	51.79	2	1321.68
lcl|NZ_CP011073.1_prot_WP_005791523.1_3790	MGAEAIYDLLAR	32.75	2	1337.66	Oxidation (M)
lcl|NZ_CP011073.1_prot_WP_005791523.1_3790	MGAEAIYDLLAR	61.48	2	1337.66	Oxidation (M)
lcl|NZ_CP011073.1_prot_WP_005791523.1_3790	MGAEAIYDLLAR	63.38	2	1337.67	Oxidation (M)
lcl|NZ_CP011073.1_prot_WP_005791523.1_3790	MGAEAIYDLLAR	70.75	2	1337.67	Oxidation (M)
lcl|NZ_CP011073.1_prot_WP_005791523.1_3790	MGAEAIYDLLAR	13.9	2	1337.67	Oxidation (M)
lcl|NZ_CP011073.1_prot_WP_005791523.1_3790	MGAEAIYDLLAR	64.38	2	1337.67	Oxidation (M)
lcl|NZ_CP011073.1_prot_WP_005791523.1_3790	MGAEAIYDLLAR	46.19	2	1337.67	Oxidation (M)
lcl|NZ_CP011073.1_prot_WP_005791523.1_3790	MGAEAIYDLLAR	78.34	2	1337.67	Oxidation (M)
lcl|NZ_CP011073.1_prot_WP_005791523.1_3790	MGAEAIYDLLAR	66.17	2	1337.67	Oxidation (M)
lcl|NZ_CP011073.1_prot_WP_005791523.1_3790	MGAEAIYDLLAR	44.71	2	1337.67	Oxidation (M)
lcl|NZ_CP011073.1_prot_WP_005791523.1_3790	TVDIVDETGEAAK	13.05	2	1346.65
lcl|NZ_CP011073.1_prot_WP_005791523.1_3790	QILVQENDYVR	28.25	2	1375.71
lcl|NZ_CP011073.1_prot_WP_005791523.1_3790	QILVQENDYVR	60.07	2	1375.71
lcl|NZ_CP011073.1_prot_WP_005791523.1_3790	INDKHFEIIVR	20.23	3	1382.77
lcl|NZ_CP011073.1_prot_WP_005791523.1_3790	INDKHFEIIVR	18.11	3	1382.77
lcl|NZ_CP011073.1_prot_WP_005791523.1_3790	LIEIKAPEVILR	14.01	2	1392.87
lcl|NZ_CP011073.1_prot_WP_005791523.1_3790	LIEIKAPEVILR	17.49	3	1392.87
lcl|NZ_CP011073.1_prot_WP_005791523.1_3790	LIEIKAPEVILR	14.05	3	1392.88
lcl|NZ_CP011073.1_prot_WP_005791523.1_3790	IQESPIESVEIR	17.14	2	1398.72
lcl|NZ_CP011073.1_prot_WP_005791523.1_3790	IQESPIESVEIR	14.45	2	1398.72
lcl|NZ_CP011073.1_prot_WP_005791523.1_3790	IQESPIESVEIR	54.04	2	1398.73
lcl|NZ_CP011073.1_prot_WP_005791523.1_3790	IQESPIESVEIR	52.21	2	1398.73
lcl|NZ_CP011073.1_prot_WP_005791523.1_3790	IQESPIESVEIR	72.32	2	1398.74
lcl|NZ_CP011073.1_prot_WP_005791523.1_3790	IQESPIESVEIR	48.08	2	1398.74
lcl|NZ_CP011073.1_prot_WP_005791523.1_3790	NNDEVIATLYER	41.3	2	1435.69
lcl|NZ_CP011073.1_prot_WP_005791523.1_3790	NNDEVIATLYER	61.63	2	1435.7
lcl|NZ_CP011073.1_prot_WP_005791523.1_3790	NNDEVIATLYER	46.08	2	1435.7
lcl|NZ_CP011073.1_prot_WP_005791523.1_3790	NNDEVIATLYER	61.64	2	1435.7
lcl|NZ_CP011073.1_prot_WP_005791523.1_3790	NNDEVIATLYER	14.45	3	1435.7
lcl|NZ_CP011073.1_prot_WP_005791523.1_3790	FATSDLNDLYRR	22.36	3	1469.73
lcl|NZ_CP011073.1_prot_WP_005791523.1_3790	FATSDLNDLYRR	19.34	3	1469.73
lcl|NZ_CP011073.1_prot_WP_005791523.1_3790	FATSDLNDLYRR	30.83	3	1469.73
lcl|NZ_CP011073.1_prot_WP_005791523.1_3790	FATSDLNDLYRR	35.09	3	1469.73
lcl|NZ_CP011073.1_prot_WP_005791523.1_3790	DLDENGNIVDVMR	45.33	2	1488.69
lcl|NZ_CP011073.1_prot_WP_005791523.1_3790	DLDENGNIVDVMR	63.84	2	1488.69
lcl|NZ_CP011073.1_prot_WP_005791523.1_3790	DLDENGNIVDVMR	42.95	2	1488.69
lcl|NZ_CP011073.1_prot_WP_005791523.1_3790	DLDENGNIVDVMR	93.39	2	1488.69
lcl|NZ_CP011073.1_prot_WP_005791523.1_3790	DLDENGNIVDVMR	52.31	2	1488.69
lcl|NZ_CP011073.1_prot_WP_005791523.1_3790	DLDENGNIVDVMR	36.24	2	1488.69
lcl|NZ_CP011073.1_prot_WP_005791523.1_3790	DLDENGNIVDVMR	84.21	2	1488.69
lcl|NZ_CP011073.1_prot_WP_005791523.1_3790	DLDENGNIVDVMR	72.95	2	1488.7
lcl|NZ_CP011073.1_prot_WP_005791523.1_3790	DLDENGNIVDVMR	72.73	2	1488.7
lcl|NZ_CP011073.1_prot_WP_005791523.1_3790	DLDENGNIVDVMR	13.56	2	1504.69	Oxidation (M)
lcl|NZ_CP011073.1_prot_WP_005791523.1_3790	DLDENGNIVDVMR	28.32	2	1504.69	Oxidation (M)
lcl|NZ_CP011073.1_prot_WP_005791523.1_3790	DLDENGNIVDVMR	24.88	2	1504.69	Oxidation (M)
lcl|NZ_CP011073.1_prot_WP_005791523.1_3790	KIQESPIESVEIR	14.94	3	1526.83
lcl|NZ_CP011073.1_prot_WP_005791523.1_3790	KIQESPIESVEIR	29.56	3	1526.83
lcl|NZ_CP011073.1_prot_WP_005791523.1_3790	KIQESPIESVEIR	46.79	2	1526.83
lcl|NZ_CP011073.1_prot_WP_005791523.1_3790	KIQESPIESVEIR	20.91	3	1526.83
lcl|NZ_CP011073.1_prot_WP_005791523.1_3790	KIQESPIESVEIR	22.93	3	1526.83
lcl|NZ_CP011073.1_prot_WP_005791523.1_3790	KIQESPIESVEIR	37.48	3	1526.83
lcl|NZ_CP011073.1_prot_WP_005791523.1_3790	KIQESPIESVEIR	27.89	3	1526.83
lcl|NZ_CP011073.1_prot_WP_005791523.1_3790	KIQESPIESVEIR	47.96	3	1526.83
lcl|NZ_CP011073.1_prot_WP_005791523.1_3790	KIQESPIESVEIR	47.08	3	1526.83
lcl|NZ_CP011073.1_prot_WP_005791523.1_3790	KIQESPIESVEIR	26.7	3	1526.83
lcl|NZ_CP011073.1_prot_WP_005791523.1_3790	KIQESPIESVEIR	58.56	3	1526.83
lcl|NZ_CP011073.1_prot_WP_005791523.1_3790	KIQESPIESVEIR	56	3	1526.83
lcl|NZ_CP011073.1_prot_WP_005791523.1_3790	KIQESPIESVEIR	33.89	3	1526.83
lcl|NZ_CP011073.1_prot_WP_005791523.1_3790	KIQESPIESVEIR	56.1	3	1526.83
lcl|NZ_CP011073.1_prot_WP_005791523.1_3790	KIQESPIESVEIR	67.74	3	1526.84
lcl|NZ_CP011073.1_prot_WP_005791523.1_3790	KIQESPIESVEIR	27.09	3	1526.84
lcl|NZ_CP011073.1_prot_WP_005791523.1_3790	KIQESPIESVEIR	50.16	3	1526.84
lcl|NZ_CP011073.1_prot_WP_005791523.1_3790	KIQESPIESVEIR	31.85	2	1526.84
lcl|NZ_CP011073.1_prot_WP_005791523.1_3790	IEFEGVIENVTYK	18.73	3	1539.78
lcl|NZ_CP011073.1_prot_WP_005791523.1_3790	TADFLDGIKNLGYK	19.95	3	1553.81
lcl|NZ_CP011073.1_prot_WP_005791523.1_3790	TADFLDGIKNLGYK	22.28	3	1553.81
lcl|NZ_CP011073.1_prot_WP_005791523.1_3790	TADFLDGIKNLGYK	16.72	3	1553.81
lcl|NZ_CP011073.1_prot_WP_005791523.1_3790	TADFLDGIKNLGYK	24.04	3	1553.81
lcl|NZ_CP011073.1_prot_WP_005791523.1_3790	LMAAELYKPFIIR	29.79	3	1563.88
lcl|NZ_CP011073.1_prot_WP_005791523.1_3790	LMAAELYKPFIIR	38.56	3	1563.88
lcl|NZ_CP011073.1_prot_WP_005791523.1_3790	LMAAELYKPFIIR	34.04	3	1563.88
lcl|NZ_CP011073.1_prot_WP_005791523.1_3790	LMAAELYKPFIIR	70.84	3	1563.88
lcl|NZ_CP011073.1_prot_WP_005791523.1_3790	LMAAELYKPFIIR	33.61	3	1563.89
lcl|NZ_CP011073.1_prot_WP_005791523.1_3790	LMAAELYKPFIIR	80.07	3	1563.89
lcl|NZ_CP011073.1_prot_WP_005791523.1_3790	LMAAELYKPFIIR	48.54	3	1563.89
lcl|NZ_CP011073.1_prot_WP_005791523.1_3790	LMAAELYKPFIIR	37.74	3	1563.89
lcl|NZ_CP011073.1_prot_WP_005791523.1_3790	LMAAELYKPFIIR	47.49	3	1563.89
lcl|NZ_CP011073.1_prot_WP_005791523.1_3790	LMAAELYKPFIIR	68.33	3	1563.89
lcl|NZ_CP011073.1_prot_WP_005791523.1_3790	LMAAELYKPFIIR	30.25	3	1563.89
lcl|NZ_CP011073.1_prot_WP_005791523.1_3790	LMAAELYKPFIIR	27.58	3	1579.88	Oxidation (M)
lcl|NZ_CP011073.1_prot_WP_005791523.1_3790	LMAAELYKPFIIR	59.32	3	1579.88	Oxidation (M)
lcl|NZ_CP011073.1_prot_WP_005791523.1_3790	LMAAELYKPFIIR	18.25	3	1579.88	Oxidation (M)
lcl|NZ_CP011073.1_prot_WP_005791523.1_3790	LMAAELYKPFIIR	41.8	3	1579.88	Oxidation (M)
lcl|NZ_CP011073.1_prot_WP_005791523.1_3790	LMAAELYKPFIIR	20.76	3	1579.88	Oxidation (M)
lcl|NZ_CP011073.1_prot_WP_005791523.1_3790	LMAAELYKPFIIR	21.77	3	1579.88	Oxidation (M)
lcl|NZ_CP011073.1_prot_WP_005791523.1_3790	LMAAELYKPFIIR	14.43	3	1579.88	Oxidation (M)
lcl|NZ_CP011073.1_prot_WP_005791523.1_3790	LMAAELYKPFIIR	14.27	3	1579.88	Oxidation (M)
lcl|NZ_CP011073.1_prot_WP_005791523.1_3790	LMAAELYKPFIIR	43.9	3	1579.88	Oxidation (M)
lcl|NZ_CP011073.1_prot_WP_005791523.1_3790	LMAAELYKPFIIR	40.32	3	1579.88	Oxidation (M)
lcl|NZ_CP011073.1_prot_WP_005791523.1_3790	LMAAELYKPFIIR	29.08	3	1579.88	Oxidation (M)
lcl|NZ_CP011073.1_prot_WP_005791523.1_3790	LMAAELYKPFIIR	44.1	3	1579.88	Oxidation (M)
lcl|NZ_CP011073.1_prot_WP_005791523.1_3790	LMAAELYKPFIIR	27.35	3	1579.88	Oxidation (M)
lcl|NZ_CP011073.1_prot_WP_005791523.1_3790	LMAAELYKPFIIR	42.29	3	1579.88	Oxidation (M)
lcl|NZ_CP011073.1_prot_WP_005791523.1_3790	LMAAELYKPFIIR	44.44	3	1579.89	Oxidation (M)
lcl|NZ_CP011073.1_prot_WP_005791523.1_3790	EPVIWDILEHVMK	27.77	3	1623.83	Oxidation (M)
lcl|NZ_CP011073.1_prot_WP_005791523.1_3790	EPVIWDILEHVMK	41.29	3	1623.83	Oxidation (M)
lcl|NZ_CP011073.1_prot_WP_005791523.1_3790	EPVIWDILEHVMK	31.28	3	1623.84	Oxidation (M)
lcl|NZ_CP011073.1_prot_WP_005791523.1_3790	EPVIWDILEHVMK	28.26	3	1623.84	Oxidation (M)
lcl|NZ_CP011073.1_prot_WP_005791523.1_3790	EPVIWDILEHVMK	24	3	1623.84	Oxidation (M)
lcl|NZ_CP011073.1_prot_WP_005791523.1_3790	EPVIWDILEHVMK	28.79	3	1623.84	Oxidation (M)
lcl|NZ_CP011073.1_prot_WP_005791523.1_3790	EPVIWDILEHVMK	17.53	3	1623.84	Oxidation (M)
lcl|NZ_CP011073.1_prot_WP_005791523.1_3790	EPVIWDILEHVMK	19.96	3	1623.84	Oxidation (M)
lcl|NZ_CP011073.1_prot_WP_005791523.1_3790	VPSAHILTEDGDLIR	34.54	3	1634.86
lcl|NZ_CP011073.1_prot_WP_005791523.1_3790	VPSAHILTEDGDLIR	24.78	3	1634.86
lcl|NZ_CP011073.1_prot_WP_005791523.1_3790	VPSAHILTEDGDLIR	19.3	3	1634.86
lcl|NZ_CP011073.1_prot_WP_005791523.1_3790	VPSAHILTEDGDLIR	47.15	2	1634.86
lcl|NZ_CP011073.1_prot_WP_005791523.1_3790	VPSAHILTEDGDLIR	13.05	2	1634.86
lcl|NZ_CP011073.1_prot_WP_005791523.1_3790	VPSAHILTEDGDLIR	36.47	3	1634.86
lcl|NZ_CP011073.1_prot_WP_005791523.1_3790	VPSAHILTEDGDLIR	88.17	3	1634.86
lcl|NZ_CP011073.1_prot_WP_005791523.1_3790	VPSAHILTEDGDLIR	36.22	3	1634.86
lcl|NZ_CP011073.1_prot_WP_005791523.1_3790	VPSAHILTEDGDLIR	40.49	3	1634.86
lcl|NZ_CP011073.1_prot_WP_005791523.1_3790	VPSAHILTEDGDLIR	15.11	3	1634.86
lcl|NZ_CP011073.1_prot_WP_005791523.1_3790	VPSAHILTEDGDLIR	39.03	3	1634.86
lcl|NZ_CP011073.1_prot_WP_005791523.1_3790	VPSAHILTEDGDLIR	44.06	3	1634.87
lcl|NZ_CP011073.1_prot_WP_005791523.1_3790	VPSAHILTEDGDLIR	42.34	2	1634.87
lcl|NZ_CP011073.1_prot_WP_005791523.1_3790	VPSAHILTEDGDLIR	37	3	1634.87
lcl|NZ_CP011073.1_prot_WP_005791523.1_3790	VPSAHILTEDGDLIR	31.87	3	1634.87
lcl|NZ_CP011073.1_prot_WP_005791523.1_3790	VPSAHILTEDGDLIR	79.71	3	1634.87
lcl|NZ_CP011073.1_prot_WP_005791523.1_3790	VPSAHILTEDGDLIR	18.84	3	1634.87
lcl|NZ_CP011073.1_prot_WP_005791523.1_3790	VPSAHILTEDGDLIR	60.15	3	1634.87
lcl|NZ_CP011073.1_prot_WP_005791523.1_3790	VPSAHILTEDGDLIR	32.95	3	1634.87
lcl|NZ_CP011073.1_prot_WP_005791523.1_3790	VPSAHILTEDGDLIR	49.12	3	1634.87
lcl|NZ_CP011073.1_prot_WP_005791523.1_3790	VPSAHILTEDGDLIR	36.59	3	1634.87
lcl|NZ_CP011073.1_prot_WP_005791523.1_3790	VPSAHILTEDGDLIR	38.46	3	1634.87
lcl|NZ_CP011073.1_prot_WP_005791523.1_3790	VPSAHILTEDGDLIR	29.47	3	1634.87
lcl|NZ_CP011073.1_prot_WP_005791523.1_3790	VPSAHILTEDGDLIR	81.34	3	1634.87
lcl|NZ_CP011073.1_prot_WP_005791523.1_3790	VPSAHILTEDGDLIR	73.12	3	1634.87
lcl|NZ_CP011073.1_prot_WP_005791523.1_3790	MLQESVDSLFDNSR	43.33	3	1639.75
lcl|NZ_CP011073.1_prot_WP_005791523.1_3790	MLQESVDSLFDNSR	71.35	2	1639.75
lcl|NZ_CP011073.1_prot_WP_005791523.1_3790	MLQESVDSLFDNSR	87.81	2	1639.75
lcl|NZ_CP011073.1_prot_WP_005791523.1_3790	MLQESVDSLFDNSR	49.19	3	1639.75
lcl|NZ_CP011073.1_prot_WP_005791523.1_3790	MLQESVDSLFDNSR	88.78	2	1639.75
lcl|NZ_CP011073.1_prot_WP_005791523.1_3790	MLQESVDSLFDNSR	66.56	2	1639.76
lcl|NZ_CP011073.1_prot_WP_005791523.1_3790	MLQESVDSLFDNSR	20.39	2	1639.76
lcl|NZ_CP011073.1_prot_WP_005791523.1_3790	DAVAATSTQILQGITR	40.05	2	1643.87
lcl|NZ_CP011073.1_prot_WP_005791523.1_3790	DAVAATSTQILQGITR	79.9	2	1643.88
lcl|NZ_CP011073.1_prot_WP_005791523.1_3790	DAVAATSTQILQGITR	79.74	2	1643.88
lcl|NZ_CP011073.1_prot_WP_005791523.1_3790	DAVAATSTQILQGITR	68.83	2	1643.88
lcl|NZ_CP011073.1_prot_WP_005791523.1_3790	DAVAATSTQILQGITR	43.58	2	1643.88
lcl|NZ_CP011073.1_prot_WP_005791523.1_3790	DAVAATSTQILQGITR	68.79	2	1643.88
lcl|NZ_CP011073.1_prot_WP_005791523.1_3790	DAVAATSTQILQGITR	39.93	3	1643.88
lcl|NZ_CP011073.1_prot_WP_005791523.1_3790	DAVAATSTQILQGITR	86.93	2	1643.88
lcl|NZ_CP011073.1_prot_WP_005791523.1_3790	DAVAATSTQILQGITR	24.18	2	1643.88
lcl|NZ_CP011073.1_prot_WP_005791523.1_3790	DAVAATSTQILQGITR	74.45	2	1643.88
lcl|NZ_CP011073.1_prot_WP_005791523.1_3790	DAVAATSTQILQGITR	33.13	3	1643.88
lcl|NZ_CP011073.1_prot_WP_005791523.1_3790	DAVAATSTQILQGITR	96.88	3	1643.88
lcl|NZ_CP011073.1_prot_WP_005791523.1_3790	DAVAATSTQILQGITR	92.52	2	1643.88
lcl|NZ_CP011073.1_prot_WP_005791523.1_3790	DAVAATSTQILQGITR	58.61	3	1643.88
lcl|NZ_CP011073.1_prot_WP_005791523.1_3790	DAVAATSTQILQGITR	47.7	3	1643.89
lcl|NZ_CP011073.1_prot_WP_005791523.1_3790	DAVAATSTQILQGITR	140.94	2	1643.89
lcl|NZ_CP011073.1_prot_WP_005791523.1_3790	DAVAATSTQILQGITR	70.36	2	1643.89
lcl|NZ_CP011073.1_prot_WP_005791523.1_3790	DAVAATSTQILQGITR	27.92	2	1643.89
lcl|NZ_CP011073.1_prot_WP_005791523.1_3790	DAVAATSTQILQGITR	89.86	2	1643.89
lcl|NZ_CP011073.1_prot_WP_005791523.1_3790	DAVAATSTQILQGITR	96.9	2	1643.89
lcl|NZ_CP011073.1_prot_WP_005791523.1_3790	DAVAATSTQILQGITR	16.29	3	1643.89
lcl|NZ_CP011073.1_prot_WP_005791523.1_3790	DAVAATSTQILQGITR	93.27	2	1643.89
lcl|NZ_CP011073.1_prot_WP_005791523.1_3790	DAVAATSTQILQGITR	54.9	3	1643.89
lcl|NZ_CP011073.1_prot_WP_005791523.1_3790	DAVAATSTQILQGITR	92.89	2	1643.89
lcl|NZ_CP011073.1_prot_WP_005791523.1_3790	DAVAATSTQILQGITR	132.4	2	1643.89
lcl|NZ_CP011073.1_prot_WP_005791523.1_3790	DAVAATSTQILQGITR	28.7	3	1643.89
lcl|NZ_CP011073.1_prot_WP_005791523.1_3790	DAVAATSTQILQGITR	74.76	3	1643.89
lcl|NZ_CP011073.1_prot_WP_005791523.1_3790	DAVAATSTQILQGITR	55.13	3	1643.89
lcl|NZ_CP011073.1_prot_WP_005791523.1_3790	DAVAATSTQILQGITR	80.9	2	1643.89
lcl|NZ_CP011073.1_prot_WP_005791523.1_3790	DAVAATSTQILQGITR	87.52	3	1643.89
lcl|NZ_CP011073.1_prot_WP_005791523.1_3790	DAVAATSTQILQGITR	67.73	3	1643.89
lcl|NZ_CP011073.1_prot_WP_005791523.1_3790	MLQESVDSLFDNSR	76.73	2	1655.74	Oxidation (M)
lcl|NZ_CP011073.1_prot_WP_005791523.1_3790	MLQESVDSLFDNSR	21.98	2	1655.75	Oxidation (M)
lcl|NZ_CP011073.1_prot_WP_005791523.1_3790	MLQESVDSLFDNSR	69.26	2	1655.75	Oxidation (M)
lcl|NZ_CP011073.1_prot_WP_005791523.1_3790	MLQESVDSLFDNSR	47.29	2	1655.75	Oxidation (M)
lcl|NZ_CP011073.1_prot_WP_005791523.1_3790	MLQESVDSLFDNSR	51.83	2	1655.75	Oxidation (M)
lcl|NZ_CP011073.1_prot_WP_005791523.1_3790	MLQESVDSLFDNSR	69.35	2	1655.75	Oxidation (M)
lcl|NZ_CP011073.1_prot_WP_005791523.1_3790	MLQESVDSLFDNSR	30.95	2	1655.75	Oxidation (M)
lcl|NZ_CP011073.1_prot_WP_005791523.1_3790	MLQESVDSLFDNSR	78.25	2	1655.75	Oxidation (M)
lcl|NZ_CP011073.1_prot_WP_005791523.1_3790	MLQESVDSLFDNSR	58.86	2	1655.75	Oxidation (M)
lcl|NZ_CP011073.1_prot_WP_005791523.1_3790	MLQESVDSLFDNSR	34.85	2	1655.76	Oxidation (M)
lcl|NZ_CP011073.1_prot_WP_005791523.1_3790	WDPFNAVIITEATGK	23.81	3	1660.84
lcl|NZ_CP011073.1_prot_WP_005791523.1_3790	WDPFNAVIITEATGK	50.48	2	1660.84
lcl|NZ_CP011073.1_prot_WP_005791523.1_3790	WDPFNAVIITEATGK	26.85	3	1660.84
lcl|NZ_CP011073.1_prot_WP_005791523.1_3790	WDPFNAVIITEATGK	18.38	2	1660.85
lcl|NZ_CP011073.1_prot_WP_005791523.1_3790	WDPFNAVIITEATGK	26.55	3	1660.85
lcl|NZ_CP011073.1_prot_WP_005791523.1_3790	WDPFNAVIITEATGK	32.47	3	1660.85
lcl|NZ_CP011073.1_prot_WP_005791523.1_3790	WDPFNAVIITEATGK	22.88	2	1660.85
lcl|NZ_CP011073.1_prot_WP_005791523.1_3790	WDPFNAVIITEATGK	32.87	3	1660.85
lcl|NZ_CP011073.1_prot_WP_005791523.1_3790	WDPFNAVIITEATGK	19.36	2	1660.85
lcl|NZ_CP011073.1_prot_WP_005791523.1_3790	KEPVIWDILEHVMK	13.52	3	1735.93
lcl|NZ_CP011073.1_prot_WP_005791523.1_3790	KEPVIWDILEHVMK	45.92	3	1735.93
lcl|NZ_CP011073.1_prot_WP_005791523.1_3790	KEPVIWDILEHVMK	24.38	3	1735.93
lcl|NZ_CP011073.1_prot_WP_005791523.1_3790	KEPVIWDILEHVMK	36.05	3	1735.93
lcl|NZ_CP011073.1_prot_WP_005791523.1_3790	KEPVIWDILEHVMK	44.79	3	1735.93
lcl|NZ_CP011073.1_prot_WP_005791523.1_3790	KEPVIWDILEHVMK	13.38	3	1735.95
lcl|NZ_CP011073.1_prot_WP_005791523.1_3790	KEPVIWDILEHVMK	24.95	3	1751.93	Oxidation (M)
lcl|NZ_CP011073.1_prot_WP_005791523.1_3790	KEPVIWDILEHVMK	33.98	3	1751.93	Oxidation (M)
lcl|NZ_CP011073.1_prot_WP_005791523.1_3790	KEPVIWDILEHVMK	26.87	3	1751.93	Oxidation (M)
lcl|NZ_CP011073.1_prot_WP_005791523.1_3790	KEPVIWDILEHVMK	34.11	3	1751.93	Oxidation (M)
lcl|NZ_CP011073.1_prot_WP_005791523.1_3790	KEPVIWDILEHVMK	22.81	3	1751.93	Oxidation (M)
lcl|NZ_CP011073.1_prot_WP_005791523.1_3790	KEPVIWDILEHVMK	23.25	3	1751.93	Oxidation (M)
lcl|NZ_CP011073.1_prot_WP_005791523.1_3790	KEPVIWDILEHVMK	18.4	4	1751.93	Oxidation (M)
lcl|NZ_CP011073.1_prot_WP_005791523.1_3790	KEPVIWDILEHVMK	25.63	3	1751.93	Oxidation (M)
lcl|NZ_CP011073.1_prot_WP_005791523.1_3790	KEPVIWDILEHVMK	36.25	3	1751.93	Oxidation (M)
lcl|NZ_CP011073.1_prot_WP_005791523.1_3790	KEPVIWDILEHVMK	15.49	3	1751.93	Oxidation (M)
lcl|NZ_CP011073.1_prot_WP_005791523.1_3790	MLQESVDSLFDNSRK	32.04	2	1767.85
lcl|NZ_CP011073.1_prot_WP_005791523.1_3790	MLQESVDSLFDNSRK	62.81	3	1767.85
lcl|NZ_CP011073.1_prot_WP_005791523.1_3790	MLQESVDSLFDNSRK	63.97	3	1767.85
lcl|NZ_CP011073.1_prot_WP_005791523.1_3790	EGLSVLEYFISTHGAR	13.8	3	1777.89
lcl|NZ_CP011073.1_prot_WP_005791523.1_3790	EGLSVLEYFISTHGAR	37.09	3	1777.9
lcl|NZ_CP011073.1_prot_WP_005791523.1_3790	EGLSVLEYFISTHGAR	41.16	3	1777.9
lcl|NZ_CP011073.1_prot_WP_005791523.1_3790	EGLSVLEYFISTHGAR	17.33	3	1777.9
lcl|NZ_CP011073.1_prot_WP_005791523.1_3790	EGLSVLEYFISTHGAR	30.21	3	1777.9
lcl|NZ_CP011073.1_prot_WP_005791523.1_3790	EGLSVLEYFISTHGAR	40.66	3	1777.9
lcl|NZ_CP011073.1_prot_WP_005791523.1_3790	EGLSVLEYFISTHGAR	34.6	3	1777.9
lcl|NZ_CP011073.1_prot_WP_005791523.1_3790	EGLSVLEYFISTHGAR	41.29	3	1777.9
lcl|NZ_CP011073.1_prot_WP_005791523.1_3790	EGLSVLEYFISTHGAR	18.29	3	1777.9
lcl|NZ_CP011073.1_prot_WP_005791523.1_3790	EGLSVLEYFISTHGAR	27.4	2	1777.9
lcl|NZ_CP011073.1_prot_WP_005791523.1_3790	EGLSVLEYFISTHGAR	22.77	3	1777.9
lcl|NZ_CP011073.1_prot_WP_005791523.1_3790	EGLSVLEYFISTHGAR	16.78	3	1777.9
lcl|NZ_CP011073.1_prot_WP_005791523.1_3790	EGLSVLEYFISTHGAR	29.57	3	1777.9
lcl|NZ_CP011073.1_prot_WP_005791523.1_3790	EGLSVLEYFISTHGAR	29.74	3	1777.9
lcl|NZ_CP011073.1_prot_WP_005791523.1_3790	EGLSVLEYFISTHGAR	17.91	3	1777.9
lcl|NZ_CP011073.1_prot_WP_005791523.1_3790	EGLSVLEYFISTHGAR	19.96	3	1777.9
lcl|NZ_CP011073.1_prot_WP_005791523.1_3790	EGLSVLEYFISTHGAR	56.89	3	1777.9
lcl|NZ_CP011073.1_prot_WP_005791523.1_3790	EGLSVLEYFISTHGAR	28.04	2	1777.9
lcl|NZ_CP011073.1_prot_WP_005791523.1_3790	EGLSVLEYFISTHGAR	18.61	3	1777.9
lcl|NZ_CP011073.1_prot_WP_005791523.1_3790	EGLSVLEYFISTHGAR	48.58	3	1777.9
lcl|NZ_CP011073.1_prot_WP_005791523.1_3790	EGLSVLEYFISTHGAR	13.38	3	1777.91
lcl|NZ_CP011073.1_prot_WP_005791523.1_3790	EGLSVLEYFISTHGAR	53.28	3	1777.91
lcl|NZ_CP011073.1_prot_WP_005791523.1_3790	EGLSVLEYFISTHGAR	13.97	3	1777.91
lcl|NZ_CP011073.1_prot_WP_005791523.1_3790	MLQESVDSLFDNSRK	18.76	3	1783.84	Oxidation (M)
lcl|NZ_CP011073.1_prot_WP_005791523.1_3790	AGTPLSDGATTPADILAIK	49.74	2	1810.96
lcl|NZ_CP011073.1_prot_WP_005791523.1_3790	AGTPLSDGATTPADILAIK	97.73	2	1810.97
lcl|NZ_CP011073.1_prot_WP_005791523.1_3790	AGTPLSDGATTPADILAIK	32.4	2	1810.97
lcl|NZ_CP011073.1_prot_WP_005791523.1_3790	AGTPLSDGATTPADILAIK	60.36	2	1810.97
lcl|NZ_CP011073.1_prot_WP_005791523.1_3790	AGTPLSDGATTPADILAIK	88.99	2	1810.97
lcl|NZ_CP011073.1_prot_WP_005791523.1_3790	AGTPLSDGATTPADILAIK	83.03	2	1810.97
lcl|NZ_CP011073.1_prot_WP_005791523.1_3790	AGTPLSDGATTPADILAIK	24.89	2	1810.97
lcl|NZ_CP011073.1_prot_WP_005791523.1_3790	AGTPLSDGATTPADILAIK	123.51	2	1810.97
lcl|NZ_CP011073.1_prot_WP_005791523.1_3790	AGTPLSDGATTPADILAIK	19.24	2	1810.97
lcl|NZ_CP011073.1_prot_WP_005791523.1_3790	AGTPLSDGATTPADILAIK	30.76	2	1810.97
lcl|NZ_CP011073.1_prot_WP_005791523.1_3790	AGTPLSDGATTPADILAIK	64.32	2	1810.97
lcl|NZ_CP011073.1_prot_WP_005791523.1_3790	AGTPLSDGATTPADILAIK	116.46	2	1810.97
lcl|NZ_CP011073.1_prot_WP_005791523.1_3790	TYNLPVGGHVVIENGQK	38.61	3	1823.95
lcl|NZ_CP011073.1_prot_WP_005791523.1_3790	TYNLPVGGHVVIENGQK	18.44	2	1823.95
lcl|NZ_CP011073.1_prot_WP_005791523.1_3790	TYNLPVGGHVVIENGQK	51.05	3	1823.95
lcl|NZ_CP011073.1_prot_WP_005791523.1_3790	TYNLPVGGHVVIENGQK	46.21	3	1823.95
lcl|NZ_CP011073.1_prot_WP_005791523.1_3790	TYNLPVGGHVVIENGQK	50.14	3	1823.96
lcl|NZ_CP011073.1_prot_WP_005791523.1_3790	TYNLPVGGHVVIENGQK	45.25	3	1823.96
lcl|NZ_CP011073.1_prot_WP_005791523.1_3790	TYNLPVGGHVVIENGQK	70.6	3	1823.96
lcl|NZ_CP011073.1_prot_WP_005791523.1_3790	TYNLPVGGHVVIENGQK	78.26	3	1823.96
lcl|NZ_CP011073.1_prot_WP_005791523.1_3790	TYNLPVGGHVVIENGQK	65.19	3	1823.96
lcl|NZ_CP011073.1_prot_WP_005791523.1_3790	AGAEGGQIIENPILSNFK	71.96	2	1856.95
lcl|NZ_CP011073.1_prot_WP_005791523.1_3790	AGAEGGQIIENPILSNFK	141.54	2	1856.96
lcl|NZ_CP011073.1_prot_WP_005791523.1_3790	AGAEGGQIIENPILSNFK	34.3	2	1856.96
lcl|NZ_CP011073.1_prot_WP_005791523.1_3790	AGAEGGQIIENPILSNFK	50.3	2	1856.96
lcl|NZ_CP011073.1_prot_WP_005791523.1_3790	AGAEGGQIIENPILSNFK	44.76	2	1856.96
lcl|NZ_CP011073.1_prot_WP_005791523.1_3790	AGAEGGQIIENPILSNFK	112.55	2	1856.96
lcl|NZ_CP011073.1_prot_WP_005791523.1_3790	AGAEGGQIIENPILSNFK	24.25	2	1856.97
lcl|NZ_CP011073.1_prot_WP_005791523.1_3790	AGAEGGQIIENPILSNFK	59.09	2	1856.97
lcl|NZ_CP011073.1_prot_WP_005791523.1_3790	AGAEGGQIIENPILSNFK	105.85	2	1856.97
lcl|NZ_CP011073.1_prot_WP_005791523.1_3790	AGAEGGQIIENPILSNFK	128.3	2	1856.97
lcl|NZ_CP011073.1_prot_WP_005791523.1_3790	AGAEGGQIIENPILSNFK	37.38	2	1856.97
lcl|NZ_CP011073.1_prot_WP_005791523.1_3790	TFHAGGTAANIAANASIVAK	33.9	2	1883.98
lcl|NZ_CP011073.1_prot_WP_005791523.1_3790	TFHAGGTAANIAANASIVAK	18.02	2	1883.98
lcl|NZ_CP011073.1_prot_WP_005791523.1_3790	TFHAGGTAANIAANASIVAK	24.6	3	1883.98
lcl|NZ_CP011073.1_prot_WP_005791523.1_3790	TFHAGGTAANIAANASIVAK	20.83	3	1883.98
lcl|NZ_CP011073.1_prot_WP_005791523.1_3790	TFHAGGTAANIAANASIVAK	32.98	3	1883.98
lcl|NZ_CP011073.1_prot_WP_005791523.1_3790	TFHAGGTAANIAANASIVAK	19.45	3	1883.98
lcl|NZ_CP011073.1_prot_WP_005791523.1_3790	TFHAGGTAANIAANASIVAK	33.59	3	1883.98
lcl|NZ_CP011073.1_prot_WP_005791523.1_3790	TFHAGGTAANIAANASIVAK	29.85	2	1883.99
lcl|NZ_CP011073.1_prot_WP_005791523.1_3790	TFHAGGTAANIAANASIVAK	18.36	3	1883.99
lcl|NZ_CP011073.1_prot_WP_005791523.1_3790	TFHAGGTAANIAANASIVAK	25.78	3	1883.99
lcl|NZ_CP011073.1_prot_WP_005791523.1_3790	TFHAGGTAANIAANASIVAK	30.16	3	1883.99
lcl|NZ_CP011073.1_prot_WP_005791523.1_3790	TFHAGGTAANIAANASIVAK	13.23	3	1883.99
lcl|NZ_CP011073.1_prot_WP_005791523.1_3790	TFHAGGTAANIAANASIVAK	31.39	3	1883.99
lcl|NZ_CP011073.1_prot_WP_005791523.1_3790	TFHAGGTAANIAANASIVAK	47.21	3	1883.99
lcl|NZ_CP011073.1_prot_WP_005791523.1_3790	TFHAGGTAANIAANASIVAK	39.63	3	1883.99
lcl|NZ_CP011073.1_prot_WP_005791523.1_3790	TFHAGGTAANIAANASIVAK	43.78	3	1883.99
lcl|NZ_CP011073.1_prot_WP_005791523.1_3790	TFHAGGTAANIAANASIVAK	48.61	3	1883.99
lcl|NZ_CP011073.1_prot_WP_005791523.1_3790	TFHAGGTAANIAANASIVAK	27.07	3	1883.99
lcl|NZ_CP011073.1_prot_WP_005791523.1_3790	TFHAGGTAANIAANASIVAK	20.11	3	1883.99
lcl|NZ_CP011073.1_prot_WP_005791523.1_3790	TFHAGGTAANIAANASIVAK	56.79	3	1883.99
lcl|NZ_CP011073.1_prot_WP_005791523.1_3790	TFHAGGTAANIAANASIVAK	40.59	3	1883.99
lcl|NZ_CP011073.1_prot_WP_005791523.1_3790	DNQYLEDTDPNKFIAK	34.8	3	1909.9
lcl|NZ_CP011073.1_prot_WP_005791523.1_3790	DNQYLEDTDPNKFIAK	52.38	3	1909.9
lcl|NZ_CP011073.1_prot_WP_005791523.1_3790	DNQYLEDTDPNKFIAK	43.96	3	1909.91
lcl|NZ_CP011073.1_prot_WP_005791523.1_3790	DNQYLEDTDPNKFIAK	30.4	3	1909.91
lcl|NZ_CP011073.1_prot_WP_005791523.1_3790	DNQYLEDTDPNKFIAK	49.78	3	1909.91
lcl|NZ_CP011073.1_prot_WP_005791523.1_3790	DNQYLEDTDPNKFIAK	25.99	3	1909.91
lcl|NZ_CP011073.1_prot_WP_005791523.1_3790	DNQYLEDTDPNKFIAK	49.73	2	1909.91
lcl|NZ_CP011073.1_prot_WP_005791523.1_3790	DNQYLEDTDPNKFIAK	31.71	3	1909.91
lcl|NZ_CP011073.1_prot_WP_005791523.1_3790	DNQYLEDTDPNKFIAK	36.04	3	1909.91
lcl|NZ_CP011073.1_prot_WP_005791523.1_3790	DNQYLEDTDPNKFIAK	25.37	3	1909.91
lcl|NZ_CP011073.1_prot_WP_005791523.1_3790	DNQYLEDTDPNKFIAK	42.25	3	1909.91
lcl|NZ_CP011073.1_prot_WP_005791523.1_3790	DNQYLEDTDPNKFIAK	33.47	3	1909.91
lcl|NZ_CP011073.1_prot_WP_005791523.1_3790	DNQYLEDTDPNKFIAK	38.84	3	1909.91
lcl|NZ_CP011073.1_prot_WP_005791523.1_3790	DNQYLEDTDPNKFIAK	37.68	3	1909.91
lcl|NZ_CP011073.1_prot_WP_005791523.1_3790	DNQYLEDTDPNKFIAK	83.48	2	1909.91
lcl|NZ_CP011073.1_prot_WP_005791523.1_3790	DNQYLEDTDPNKFIAK	46.74	3	1909.91
lcl|NZ_CP011073.1_prot_WP_005791523.1_3790	DNQYLEDTDPNKFIAK	46.07	3	1909.91
lcl|NZ_CP011073.1_prot_WP_005791523.1_3790	MAFQGGLSFNLGDIIIPK	18.32	2	1920.01
lcl|NZ_CP011073.1_prot_WP_005791523.1_3790	VIVKDLDENGNIVDVMR	16.22	3	1928
lcl|NZ_CP011073.1_prot_WP_005791523.1_3790	VIVKDLDENGNIVDVMR	22.78	3	1928
lcl|NZ_CP011073.1_prot_WP_005791523.1_3790	VIVKDLDENGNIVDVMR	64.04	3	1928
lcl|NZ_CP011073.1_prot_WP_005791523.1_3790	VIVKDLDENGNIVDVMR	23.78	3	1928
lcl|NZ_CP011073.1_prot_WP_005791523.1_3790	VIVKDLDENGNIVDVMR	24.64	3	1928
lcl|NZ_CP011073.1_prot_WP_005791523.1_3790	VIVKDLDENGNIVDVMR	13.35	2	1928.01
lcl|NZ_CP011073.1_prot_WP_005791523.1_3790	VIVKDLDENGNIVDVMR	22.87	2	1928.01
lcl|NZ_CP011073.1_prot_WP_005791523.1_3790	VIVKDLDENGNIVDVMR	13.77	2	1928.01
lcl|NZ_CP011073.1_prot_WP_005791523.1_3790	VIVKDLDENGNIVDVMR	22.4	3	1928.01
lcl|NZ_CP011073.1_prot_WP_005791523.1_3790	VIVKDLDENGNIVDVMR	13.76	3	1928.01
lcl|NZ_CP011073.1_prot_WP_005791523.1_3790	VIVKDLDENGNIVDVMR	72.58	3	1928.01
lcl|NZ_CP011073.1_prot_WP_005791523.1_3790	VIVKDLDENGNIVDVMR	19.27	3	1928.02
lcl|NZ_CP011073.1_prot_WP_005791523.1_3790	MAFQGGLSFNLGDIIIPK	23.29	2	1936.01	Oxidation (M)
lcl|NZ_CP011073.1_prot_WP_005791523.1_3790	NPSNPAVVSEIDGEVTMGK	13.46	2	1942.92
lcl|NZ_CP011073.1_prot_WP_005791523.1_3790	NPSNPAVVSEIDGEVTMGK	27.97	2	1942.93
lcl|NZ_CP011073.1_prot_WP_005791523.1_3790	NPSNPAVVSEIDGEVTMGK	49.03	2	1942.93
lcl|NZ_CP011073.1_prot_WP_005791523.1_3790	NPSNPAVVSEIDGEVTMGK	24.36	2	1942.93
lcl|NZ_CP011073.1_prot_WP_005791523.1_3790	NPSNPAVVSEIDGEVTMGK	47.53	2	1942.93
lcl|NZ_CP011073.1_prot_WP_005791523.1_3790	NPSNPAVVSEIDGEVTMGK	23.68	2	1942.93
lcl|NZ_CP011073.1_prot_WP_005791523.1_3790	NPSNPAVVSEIDGEVTMGK	45.35	2	1942.93
lcl|NZ_CP011073.1_prot_WP_005791523.1_3790	NPSNPAVVSEIDGEVTMGK	27.4	2	1942.93
lcl|NZ_CP011073.1_prot_WP_005791523.1_3790	NPSNPAVVSEIDGEVTMGK	23.05	2	1942.93
lcl|NZ_CP011073.1_prot_WP_005791523.1_3790	NPSNPAVVSEIDGEVTMGK	113.55	2	1942.93
lcl|NZ_CP011073.1_prot_WP_005791523.1_3790	NPSNPAVVSEIDGEVTMGK	61.57	2	1942.93
lcl|NZ_CP011073.1_prot_WP_005791523.1_3790	NPSNPAVVSEIDGEVTMGK	24.12	2	1942.93
lcl|NZ_CP011073.1_prot_WP_005791523.1_3790	NPSNPAVVSEIDGEVTMGK	19.21	2	1942.93
lcl|NZ_CP011073.1_prot_WP_005791523.1_3790	NPSNPAVVSEIDGEVTMGK	19.28	3	1942.93
lcl|NZ_CP011073.1_prot_WP_005791523.1_3790	NPSNPAVVSEIDGEVTMGK	25.38	2	1942.94
lcl|NZ_CP011073.1_prot_WP_005791523.1_3790	VIVKDLDENGNIVDVMR	18.97	3	1944	Oxidation (M)
lcl|NZ_CP011073.1_prot_WP_005791523.1_3790	NPSNPAVVSEIDGEVTMGK	23.6	2	1958.92	Oxidation (M)
lcl|NZ_CP011073.1_prot_WP_005791523.1_3790	NPSNPAVVSEIDGEVTMGK	37.59	2	1958.92	Oxidation (M)
lcl|NZ_CP011073.1_prot_WP_005791523.1_3790	NPSNPAVVSEIDGEVTMGK	38.94	2	1958.92	Oxidation (M)
lcl|NZ_CP011073.1_prot_WP_005791523.1_3790	NPSNPAVVSEIDGEVTMGK	14.76	2	1958.93	Oxidation (M)
lcl|NZ_CP011073.1_prot_WP_005791523.1_3790	NPSNPAVVSEIDGEVTMGK	24.49	2	1958.93	Oxidation (M)
lcl|NZ_CP011073.1_prot_WP_005791523.1_3790	NPSNPAVVSEIDGEVTMGK	36.64	2	1958.93	Oxidation (M)
lcl|NZ_CP011073.1_prot_WP_005791523.1_3790	NPSNPAVVSEIDGEVTMGK	16.97	2	1958.93	Oxidation (M)
lcl|NZ_CP011073.1_prot_WP_005791523.1_3790	AALQTSSFMSAASFQETTK	72.79	2	2004.94
lcl|NZ_CP011073.1_prot_WP_005791523.1_3790	AALQTSSFMSAASFQETTK	48.95	2	2004.94
lcl|NZ_CP011073.1_prot_WP_005791523.1_3790	AALQTSSFMSAASFQETTK	82.35	2	2004.95
lcl|NZ_CP011073.1_prot_WP_005791523.1_3790	AALQTSSFMSAASFQETTK	71.95	2	2004.95
lcl|NZ_CP011073.1_prot_WP_005791523.1_3790	AALQTSSFMSAASFQETTK	61.29	2	2004.95
lcl|NZ_CP011073.1_prot_WP_005791523.1_3790	AALQTSSFMSAASFQETTK	79.38	2	2004.95
lcl|NZ_CP011073.1_prot_WP_005791523.1_3790	AALQTSSFMSAASFQETTK	98.6	2	2004.95
lcl|NZ_CP011073.1_prot_WP_005791523.1_3790	AALQTSSFMSAASFQETTK	34.44	3	2004.95
lcl|NZ_CP011073.1_prot_WP_005791523.1_3790	AALQTSSFMSAASFQETTK	57.26	2	2004.95
lcl|NZ_CP011073.1_prot_WP_005791523.1_3790	AALQTSSFMSAASFQETTK	135.94	2	2004.95
lcl|NZ_CP011073.1_prot_WP_005791523.1_3790	AALQTSSFMSAASFQETTK	55.34	3	2004.95
lcl|NZ_CP011073.1_prot_WP_005791523.1_3790	AALQTSSFMSAASFQETTK	26.46	3	2004.95
lcl|NZ_CP011073.1_prot_WP_005791523.1_3790	AALQTSSFMSAASFQETTK	38.09	3	2004.95
lcl|NZ_CP011073.1_prot_WP_005791523.1_3790	AALQTSSFMSAASFQETTK	61.41	3	2004.95
lcl|NZ_CP011073.1_prot_WP_005791523.1_3790	AALQTSSFMSAASFQETTK	34.94	3	2004.95
lcl|NZ_CP011073.1_prot_WP_005791523.1_3790	AALQTSSFMSAASFQETTK	74.15	2	2004.95
lcl|NZ_CP011073.1_prot_WP_005791523.1_3790	AALQTSSFMSAASFQETTK	66.07	2	2004.96
lcl|NZ_CP011073.1_prot_WP_005791523.1_3790	AALQTSSFMSAASFQETTK	62.82	2	2004.96
lcl|NZ_CP011073.1_prot_WP_005791523.1_3790	IVPVIPPELRPLVPLDGGR	13.63	3	2036.2
lcl|NZ_CP011073.1_prot_WP_005791523.1_3790	IVPVIPPELRPLVPLDGGR	16.57	3	2036.21
lcl|NZ_CP011073.1_prot_WP_005791523.1_3790	IVPVIPPELRPLVPLDGGR	20.55	3	2036.21
lcl|NZ_CP011073.1_prot_WP_005791523.1_3790	IVPVIPPELRPLVPLDGGR	13.16	3	2036.21
lcl|NZ_CP011073.1_prot_WP_005791523.1_3790	IVPVIPPELRPLVPLDGGR	23.27	4	2036.21
lcl|NZ_CP011073.1_prot_WP_005791523.1_3790	IVPVIPPELRPLVPLDGGR	15.87	3	2036.21
lcl|NZ_CP011073.1_prot_WP_005791523.1_3790	IVPVIPPELRPLVPLDGGR	15.18	3	2036.21
lcl|NZ_CP011073.1_prot_WP_005791523.1_3790	IVPVIPPELRPLVPLDGGR	16.87	3	2036.21
lcl|NZ_CP011073.1_prot_WP_005791523.1_3790	IVPVIPPELRPLVPLDGGR	15.78	3	2036.21
lcl|NZ_CP011073.1_prot_WP_005791523.1_3790	IVPVIPPELRPLVPLDGGR	19.84	3	2036.21
lcl|NZ_CP011073.1_prot_WP_005791523.1_3790	IVPVIPPELRPLVPLDGGR	14.5	3	2036.21
lcl|NZ_CP011073.1_prot_WP_005791523.1_3790	IVPVIPPELRPLVPLDGGR	14.23	3	2036.21
lcl|NZ_CP011073.1_prot_WP_005791523.1_3790	IVPVIPPELRPLVPLDGGR	14.2	3	2036.21
lcl|NZ_CP011073.1_prot_WP_005791523.1_3790	IVPVIPPELRPLVPLDGGR	17.3	3	2036.21
lcl|NZ_CP011073.1_prot_WP_005791523.1_3790	IVPVIPPELRPLVPLDGGR	14.38	3	2036.22
lcl|NZ_CP011073.1_prot_WP_005791523.1_3790	IVPVIPPELRPLVPLDGGR	31.2	3	2036.22
lcl|NZ_CP011073.1_prot_WP_005791523.1_3790	IVPVIPPELRPLVPLDGGR	36.81	3	2036.22
lcl|NZ_CP011073.1_prot_WP_005791523.1_3790	IVPVIPPELRPLVPLDGGR	13.25	3	2036.22
lcl|NZ_CP011073.1_prot_WP_005791523.1_3790	IVPVIPPELRPLVPLDGGR	17.53	3	2036.22
lcl|NZ_CP011073.1_prot_WP_005791523.1_3790	IVPVIPPELRPLVPLDGGR	14.7	3	2036.22
lcl|NZ_CP011073.1_prot_WP_005791523.1_3790	IVPVIPPELRPLVPLDGGR	21.55	3	2036.22
lcl|NZ_CP011073.1_prot_WP_005791523.1_3790	IVPVIPPELRPLVPLDGGR	26.44	3	2036.22
lcl|NZ_CP011073.1_prot_WP_005791523.1_3790	IVPVIPPELRPLVPLDGGR	20.6	3	2036.22
lcl|NZ_CP011073.1_prot_WP_005791523.1_3790	IVPVIPPELRPLVPLDGGR	13.22	3	2036.22
lcl|NZ_CP011073.1_prot_WP_005791523.1_3790	IVPVIPPELRPLVPLDGGR	13.14	3	2036.22
lcl|NZ_CP011073.1_prot_WP_005791523.1_3790	IVPVIPPELRPLVPLDGGR	53.38	3	2036.22
lcl|NZ_CP011073.1_prot_WP_005791523.1_3790	IVPVIPPELRPLVPLDGGR	16.71	3	2036.22
lcl|NZ_CP011073.1_prot_WP_005791523.1_3790	IVPVIPPELRPLVPLDGGR	13.58	3	2036.22
lcl|NZ_CP011073.1_prot_WP_005791523.1_3790	IVPVIPPELRPLVPLDGGR	16.37	3	2036.22
lcl|NZ_CP011073.1_prot_WP_005791523.1_3790	IVPVIPPELRPLVPLDGGR	45.28	3	2036.22
lcl|NZ_CP011073.1_prot_WP_005791523.1_3790	IVPVIPPELRPLVPLDGGR	19.38	3	2036.22
lcl|NZ_CP011073.1_prot_WP_005791523.1_3790	IVPVIPPELRPLVPLDGGR	13.95	3	2036.22
lcl|NZ_CP011073.1_prot_WP_005791523.1_3790	IVPVIPPELRPLVPLDGGR	22.26	3	2036.22
lcl|NZ_CP011073.1_prot_WP_005791523.1_3790	IVPVIPPELRPLVPLDGGR	27.82	3	2036.22
lcl|NZ_CP011073.1_prot_WP_005791523.1_3790	IVPVIPPELRPLVPLDGGR	13.04	3	2036.22
lcl|NZ_CP011073.1_prot_WP_005791523.1_3790	IVPVIPPELRPLVPLDGGR	16.27	3	2036.22
lcl|NZ_CP011073.1_prot_WP_005791523.1_3790	IVPVIPPELRPLVPLDGGR	27.65	3	2036.22
lcl|NZ_CP011073.1_prot_WP_005791523.1_3790	IVPVIPPELRPLVPLDGGR	14.47	3	2036.22
lcl|NZ_CP011073.1_prot_WP_005791523.1_3790	IVPVIPPELRPLVPLDGGR	16.91	3	2036.22
lcl|NZ_CP011073.1_prot_WP_005791523.1_3790	IVPVIPPELRPLVPLDGGR	30.17	4	2036.23
lcl|NZ_CP011073.1_prot_WP_005791523.1_3790	MGHIQLVVPVAHIWYFR	15.14	4	2065.1
lcl|NZ_CP011073.1_prot_WP_005791523.1_3790	MGHIQLVVPVAHIWYFR	53.13	4	2065.1
lcl|NZ_CP011073.1_prot_WP_005791523.1_3790	MGHIQLVVPVAHIWYFR	24.47	4	2065.11
lcl|NZ_CP011073.1_prot_WP_005791523.1_3790	MGHIQLVVPVAHIWYFR	49.25	4	2065.11
lcl|NZ_CP011073.1_prot_WP_005791523.1_3790	MGHIQLVVPVAHIWYFR	40.52	4	2065.11
lcl|NZ_CP011073.1_prot_WP_005791523.1_3790	MGHIQLVVPVAHIWYFR	38.61	4	2065.11
lcl|NZ_CP011073.1_prot_WP_005791523.1_3790	MGHIQLVVPVAHIWYFR	21.92	3	2065.11
lcl|NZ_CP011073.1_prot_WP_005791523.1_3790	MGHIQLVVPVAHIWYFR	33.49	3	2065.11
lcl|NZ_CP011073.1_prot_WP_005791523.1_3790	MGHIQLVVPVAHIWYFR	60.64	4	2065.11
lcl|NZ_CP011073.1_prot_WP_005791523.1_3790	MGHIQLVVPVAHIWYFR	47.2	4	2065.11
lcl|NZ_CP011073.1_prot_WP_005791523.1_3790	MGHIQLVVPVAHIWYFR	38.91	4	2065.11
lcl|NZ_CP011073.1_prot_WP_005791523.1_3790	MGHIQLVVPVAHIWYFR	25.67	4	2065.11
lcl|NZ_CP011073.1_prot_WP_005791523.1_3790	MGHIQLVVPVAHIWYFR	42.25	4	2065.11
lcl|NZ_CP011073.1_prot_WP_005791523.1_3790	MGHIQLVVPVAHIWYFR	41.42	4	2065.11
lcl|NZ_CP011073.1_prot_WP_005791523.1_3790	MGHIQLVVPVAHIWYFR	22.73	3	2065.11
lcl|NZ_CP011073.1_prot_WP_005791523.1_3790	MGHIQLVVPVAHIWYFR	62.43	4	2065.11
lcl|NZ_CP011073.1_prot_WP_005791523.1_3790	MGHIQLVVPVAHIWYFR	39.59	3	2065.12
lcl|NZ_CP011073.1_prot_WP_005791523.1_3790	MGHIQLVVPVAHIWYFR	59.56	4	2065.12
lcl|NZ_CP011073.1_prot_WP_005791523.1_3790	MGHIQLVVPVAHIWYFR	25.36	4	2065.12
lcl|NZ_CP011073.1_prot_WP_005791523.1_3790	GPTAVQEYIVNEVQDVYR	33.39	3	2079.03
lcl|NZ_CP011073.1_prot_WP_005791523.1_3790	GPTAVQEYIVNEVQDVYR	30.7	2	2079.03
lcl|NZ_CP011073.1_prot_WP_005791523.1_3790	GPTAVQEYIVNEVQDVYR	27.71	3	2079.03
lcl|NZ_CP011073.1_prot_WP_005791523.1_3790	GPTAVQEYIVNEVQDVYR	121.3	2	2079.03
lcl|NZ_CP011073.1_prot_WP_005791523.1_3790	GPTAVQEYIVNEVQDVYR	90.85	2	2079.03
lcl|NZ_CP011073.1_prot_WP_005791523.1_3790	GPTAVQEYIVNEVQDVYR	56.53	3	2079.03
lcl|NZ_CP011073.1_prot_WP_005791523.1_3790	GPTAVQEYIVNEVQDVYR	13.04	3	2079.03
lcl|NZ_CP011073.1_prot_WP_005791523.1_3790	GPTAVQEYIVNEVQDVYR	45.02	2	2079.03
lcl|NZ_CP011073.1_prot_WP_005791523.1_3790	GPTAVQEYIVNEVQDVYR	76.37	3	2079.03
lcl|NZ_CP011073.1_prot_WP_005791523.1_3790	GPTAVQEYIVNEVQDVYR	27.58	3	2079.03
lcl|NZ_CP011073.1_prot_WP_005791523.1_3790	GPTAVQEYIVNEVQDVYR	32.44	3	2079.03
lcl|NZ_CP011073.1_prot_WP_005791523.1_3790	GPTAVQEYIVNEVQDVYR	102.02	2	2079.03
lcl|NZ_CP011073.1_prot_WP_005791523.1_3790	GPTAVQEYIVNEVQDVYR	82.3	3	2079.03
lcl|NZ_CP011073.1_prot_WP_005791523.1_3790	GPTAVQEYIVNEVQDVYR	29.76	2	2079.03
lcl|NZ_CP011073.1_prot_WP_005791523.1_3790	GPTAVQEYIVNEVQDVYR	38.73	3	2079.03
lcl|NZ_CP011073.1_prot_WP_005791523.1_3790	GPTAVQEYIVNEVQDVYR	95.78	3	2079.03
lcl|NZ_CP011073.1_prot_WP_005791523.1_3790	GPTAVQEYIVNEVQDVYR	67.05	2	2079.03
lcl|NZ_CP011073.1_prot_WP_005791523.1_3790	GPTAVQEYIVNEVQDVYR	85.03	2	2079.03
lcl|NZ_CP011073.1_prot_WP_005791523.1_3790	GPTAVQEYIVNEVQDVYR	51.54	3	2079.03
lcl|NZ_CP011073.1_prot_WP_005791523.1_3790	GPTAVQEYIVNEVQDVYR	79.81	3	2079.04
lcl|NZ_CP011073.1_prot_WP_005791523.1_3790	MGHIQLVVPVAHIWYFR	39.45	4	2081.1	Oxidation (M)
lcl|NZ_CP011073.1_prot_WP_005791523.1_3790	MGHIQLVVPVAHIWYFR	19.48	3	2081.1	Oxidation (M)
lcl|NZ_CP011073.1_prot_WP_005791523.1_3790	MGHIQLVVPVAHIWYFR	27.93	4	2081.1	Oxidation (M)
lcl|NZ_CP011073.1_prot_WP_005791523.1_3790	MGHIQLVVPVAHIWYFR	27.63	4	2081.1	Oxidation (M)
lcl|NZ_CP011073.1_prot_WP_005791523.1_3790	MGHIQLVVPVAHIWYFR	24.46	3	2081.1	Oxidation (M)
lcl|NZ_CP011073.1_prot_WP_005791523.1_3790	MGHIQLVVPVAHIWYFR	59.9	4	2081.1	Oxidation (M)
lcl|NZ_CP011073.1_prot_WP_005791523.1_3790	MGHIQLVVPVAHIWYFR	47.01	4	2081.1	Oxidation (M)
lcl|NZ_CP011073.1_prot_WP_005791523.1_3790	MGHIQLVVPVAHIWYFR	13.56	3	2081.1	Oxidation (M)
lcl|NZ_CP011073.1_prot_WP_005791523.1_3790	MGHIQLVVPVAHIWYFR	32.96	4	2081.1	Oxidation (M)
lcl|NZ_CP011073.1_prot_WP_005791523.1_3790	MGHIQLVVPVAHIWYFR	33.6	4	2081.11	Oxidation (M)
lcl|NZ_CP011073.1_prot_WP_005791523.1_3790	MGHIQLVVPVAHIWYFR	21.81	3	2081.11	Oxidation (M)
lcl|NZ_CP011073.1_prot_WP_005791523.1_3790	MGHIQLVVPVAHIWYFR	16.52	3	2081.11	Oxidation (M)
lcl|NZ_CP011073.1_prot_WP_005791523.1_3790	GEGLTFYGPEEALIAYNEGK	78.42	2	2157.02
lcl|NZ_CP011073.1_prot_WP_005791523.1_3790	GEGLTFYGPEEALIAYNEGK	70.71	2	2157.02
lcl|NZ_CP011073.1_prot_WP_005791523.1_3790	GEGLTFYGPEEALIAYNEGK	21.11	2	2157.03
lcl|NZ_CP011073.1_prot_WP_005791523.1_3790	GEGLTFYGPEEALIAYNEGK	30.03	2	2157.03
lcl|NZ_CP011073.1_prot_WP_005791523.1_3790	GEGLTFYGPEEALIAYNEGK	68.47	2	2157.03
lcl|NZ_CP011073.1_prot_WP_005791523.1_3790	GEGLTFYGPEEALIAYNEGK	31.72	2	2157.03
lcl|NZ_CP011073.1_prot_WP_005791523.1_3790	GEGLTFYGPEEALIAYNEGK	48.77	3	2157.03
lcl|NZ_CP011073.1_prot_WP_005791523.1_3790	GEGLTFYGPEEALIAYNEGK	64.67	2	2157.03
lcl|NZ_CP011073.1_prot_WP_005791523.1_3790	GEGLTFYGPEEALIAYNEGK	52.59	3	2157.03
lcl|NZ_CP011073.1_prot_WP_005791523.1_3790	GEGLTFYGPEEALIAYNEGK	21.67	3	2157.03
lcl|NZ_CP011073.1_prot_WP_005791523.1_3790	GEGLTFYGPEEALIAYNEGK	20.41	2	2157.03
lcl|NZ_CP011073.1_prot_WP_005791523.1_3790	GEGLTFYGPEEALIAYNEGK	19.79	2	2157.03
lcl|NZ_CP011073.1_prot_WP_005791523.1_3790	GEGLTFYGPEEALIAYNEGK	16.87	2	2157.03
lcl|NZ_CP011073.1_prot_WP_005791523.1_3790	GEGLTFYGPEEALIAYNEGK	42.44	3	2157.04
lcl|NZ_CP011073.1_prot_WP_005791523.1_3790	GEAVGVIAAQSIGEPGTQLTLR	78.2	2	2166.16
lcl|NZ_CP011073.1_prot_WP_005791523.1_3790	GEAVGVIAAQSIGEPGTQLTLR	102.33	2	2166.16
lcl|NZ_CP011073.1_prot_WP_005791523.1_3790	GEAVGVIAAQSIGEPGTQLTLR	84.99	2	2166.16
lcl|NZ_CP011073.1_prot_WP_005791523.1_3790	GEAVGVIAAQSIGEPGTQLTLR	160.85	2	2166.16
lcl|NZ_CP011073.1_prot_WP_005791523.1_3790	GEAVGVIAAQSIGEPGTQLTLR	42.08	3	2166.17
lcl|NZ_CP011073.1_prot_WP_005791523.1_3790	GEAVGVIAAQSIGEPGTQLTLR	82.55	2	2166.17
lcl|NZ_CP011073.1_prot_WP_005791523.1_3790	GEAVGVIAAQSIGEPGTQLTLR	84.81	3	2166.17
lcl|NZ_CP011073.1_prot_WP_005791523.1_3790	GEAVGVIAAQSIGEPGTQLTLR	44.3	3	2166.17
lcl|NZ_CP011073.1_prot_WP_005791523.1_3790	GEAVGVIAAQSIGEPGTQLTLR	19.37	3	2166.17
lcl|NZ_CP011073.1_prot_WP_005791523.1_3790	GEAVGVIAAQSIGEPGTQLTLR	15.71	3	2166.17
lcl|NZ_CP011073.1_prot_WP_005791523.1_3790	GEAVGVIAAQSIGEPGTQLTLR	26.96	3	2166.17
lcl|NZ_CP011073.1_prot_WP_005791523.1_3790	GEAVGVIAAQSIGEPGTQLTLR	33.14	3	2166.17
lcl|NZ_CP011073.1_prot_WP_005791523.1_3790	GEAVGVIAAQSIGEPGTQLTLR	118.25	3	2166.17
lcl|NZ_CP011073.1_prot_WP_005791523.1_3790	GEAVGVIAAQSIGEPGTQLTLR	81.88	2	2166.17
lcl|NZ_CP011073.1_prot_WP_005791523.1_3790	VIVNEIVPPEVGYINTIISK	20.96	2	2196.23
lcl|NZ_CP011073.1_prot_WP_005791523.1_3790	VIVNEIVPPEVGYINTIISK	20.28	3	2196.24
lcl|NZ_CP011073.1_prot_WP_005791523.1_3790	VIVNEIVPPEVGYINTIISK	20.5	2	2196.24
lcl|NZ_CP011073.1_prot_WP_005791523.1_3790	VIVNEIVPPEVGYINTIISK	29.52	3	2196.24
lcl|NZ_CP011073.1_prot_WP_005791523.1_3790	VIVNEIVPPEVGYINTIISK	74.13	3	2196.24
lcl|NZ_CP011073.1_prot_WP_005791523.1_3790	VIVNEIVPPEVGYINTIISK	32.45	3	2196.24
lcl|NZ_CP011073.1_prot_WP_005791523.1_3790	VIVNEIVPPEVGYINTIISK	65.15	2	2196.24
lcl|NZ_CP011073.1_prot_WP_005791523.1_3790	VIVNEIVPPEVGYINTIISK	50.67	3	2196.24
lcl|NZ_CP011073.1_prot_WP_005791523.1_3790	VIVNEIVPPEVGYINTIISK	72.54	3	2196.24
lcl|NZ_CP011073.1_prot_WP_005791523.1_3790	VIVNEIVPPEVGYINTIISK	34.62	3	2196.24
lcl|NZ_CP011073.1_prot_WP_005791523.1_3790	VIVNEIVPPEVGYINTIISK	24.26	3	2196.24
lcl|NZ_CP011073.1_prot_WP_005791523.1_3790	VIVNEIVPPEVGYINTIISK	35.81	3	2196.24
lcl|NZ_CP011073.1_prot_WP_005791523.1_3790	VIVNEIVPPEVGYINTIISK	79.6	3	2196.24
lcl|NZ_CP011073.1_prot_WP_005791523.1_3790	VIVNEIVPPEVGYINTIISK	19.17	3	2196.24
lcl|NZ_CP011073.1_prot_WP_005791523.1_3790	VIVNEIVPPEVGYINTIISK	15.99	3	2196.24
lcl|NZ_CP011073.1_prot_WP_005791523.1_3790	VIVNEIVPPEVGYINTIISK	16.79	3	2196.24
lcl|NZ_CP011073.1_prot_WP_005791523.1_3790	VIVNEIVPPEVGYINTIISK	33.01	3	2196.24
lcl|NZ_CP011073.1_prot_WP_005791523.1_3790	VIVNEIVPPEVGYINTIISK	20.05	3	2196.24
lcl|NZ_CP011073.1_prot_WP_005791523.1_3790	VIVNEIVPPEVGYINTIISK	28.15	3	2196.24
lcl|NZ_CP011073.1_prot_WP_005791523.1_3790	VIVNEIVPPEVGYINTIISK	25.98	2	2196.24
lcl|NZ_CP011073.1_prot_WP_005791523.1_3790	VIVNEIVPPEVGYINTIISK	16.08	3	2196.24
lcl|NZ_CP011073.1_prot_WP_005791523.1_3790	VIVNEIVPPEVGYINTIISK	26.55	2	2196.24
lcl|NZ_CP011073.1_prot_WP_005791523.1_3790	VIVNEIVPPEVGYINTIISK	64.16	3	2196.24
lcl|NZ_CP011073.1_prot_WP_005791523.1_3790	VIVNEIVPPEVGYINTIISK	64.73	3	2196.24
lcl|NZ_CP011073.1_prot_WP_005791523.1_3790	VIVNEIVPPEVGYINTIISK	64.06	3	2196.24
lcl|NZ_CP011073.1_prot_WP_005791523.1_3790	VIVNEIVPPEVGYINTIISK	37.68	2	2196.24
lcl|NZ_CP011073.1_prot_WP_005791523.1_3790	VIVNEIVPPEVGYINTIISK	32.75	3	2196.24
lcl|NZ_CP011073.1_prot_WP_005791523.1_3790	VIVNEIVPPEVGYINTIISK	17.53	2	2196.24
lcl|NZ_CP011073.1_prot_WP_005791523.1_3790	VIVNEIVPPEVGYINTIISK	20.28	3	2196.24
lcl|NZ_CP011073.1_prot_WP_005791523.1_3790	VIVNEIVPPEVGYINTIISK	66.27	3	2196.24
lcl|NZ_CP011073.1_prot_WP_005791523.1_3790	VIVNEIVPPEVGYINTIISK	17.16	3	2196.24
lcl|NZ_CP011073.1_prot_WP_005791523.1_3790	VIVNEIVPPEVGYINTIISK	46.14	3	2196.24
lcl|NZ_CP011073.1_prot_WP_005791523.1_3790	VIVNEIVPPEVGYINTIISK	54.75	3	2196.24
lcl|NZ_CP011073.1_prot_WP_005791523.1_3790	VIVNEIVPPEVGYINTIISK	63.25	3	2196.24
lcl|NZ_CP011073.1_prot_WP_005791523.1_3790	VIVNEIVPPEVGYINTIISK	62.68	2	2196.24
lcl|NZ_CP011073.1_prot_WP_005791523.1_3790	VIVNEIVPPEVGYINTIISK	31.09	3	2196.24
lcl|NZ_CP011073.1_prot_WP_005791523.1_3790	VIVNEIVPPEVGYINTIISK	61.21	3	2196.24
lcl|NZ_CP011073.1_prot_WP_005791523.1_3790	VIVNEIVPPEVGYINTIISK	56.99	3	2196.24
lcl|NZ_CP011073.1_prot_WP_005791523.1_3790	VIVNEIVPPEVGYINTIISK	70.37	3	2196.25
lcl|NZ_CP011073.1_prot_WP_005791523.1_3790	VIVNEIVPPEVGYINTIISK	40.29	3	2196.25
lcl|NZ_CP011073.1_prot_WP_005791523.1_3790	VIVNEIVPPEVGYINTIISK	29.62	2	2196.25
lcl|NZ_CP011073.1_prot_WP_005791523.1_3790	VIVNEIVPPEVGYINTIISK	17.09	3	2196.25
lcl|NZ_CP011073.1_prot_WP_005791523.1_3790	VIVNEIVPPEVGYINTIISK	51.29	2	2196.25
lcl|NZ_CP011073.1_prot_WP_005791523.1_3790	VIVNEIVPPEVGYINTIISK	40.11	2	2196.25
lcl|NZ_CP011073.1_prot_WP_005791523.1_3790	VIVNEIVPPEVGYINTIISK	51.97	3	2196.25
lcl|NZ_CP011073.1_prot_WP_005791523.1_3790	VIVNEIVPPEVGYINTIISK	80.81	3	2196.25
lcl|NZ_CP011073.1_prot_WP_005791523.1_3790	VIVNEIVPPEVGYINTIISK	50.86	3	2196.25
lcl|NZ_CP011073.1_prot_WP_005791523.1_3790	VIVNEIVPPEVGYINTIISK	66.38	3	2196.25
lcl|NZ_CP011073.1_prot_WP_005791523.1_3790	VIVNEIVPPEVGYINTIISK	78.86	2	2196.25
lcl|NZ_CP011073.1_prot_WP_005791523.1_3790	VIVNEIVPPEVGYINTIISK	60.59	3	2196.25
lcl|NZ_CP011073.1_prot_WP_005791523.1_3790	VIVNEIVPPEVGYINTIISK	56.78	3	2196.25
lcl|NZ_CP011073.1_prot_WP_005791523.1_3790	VIVNEIVPPEVGYINTIISK	45.7	3	2196.25
lcl|NZ_CP011073.1_prot_WP_005791523.1_3790	VIVNEIVPPEVGYINTIISK	39.29	3	2196.25
lcl|NZ_CP011073.1_prot_WP_005791523.1_3790	FLEQQVVDKLEFMEENDR	20.15	3	2268.09
lcl|NZ_CP011073.1_prot_WP_005791523.1_3790	TISSDDQGFNSVYMMLDSGAR	22.55	2	2292.99
lcl|NZ_CP011073.1_prot_WP_005791523.1_3790	TISSDDQGFNSVYMMLDSGAR	44.12	2	2293
lcl|NZ_CP011073.1_prot_WP_005791523.1_3790	TISSDDQGFNSVYMMLDSGAR	20.96	2	2293
lcl|NZ_CP011073.1_prot_WP_005791523.1_3790	TISSDDQGFNSVYMMLDSGAR	15.77	3	2293
lcl|NZ_CP011073.1_prot_WP_005791523.1_3790	TISSDDQGFNSVYMMLDSGAR	76.24	2	2293
lcl|NZ_CP011073.1_prot_WP_005791523.1_3790	TISSDDQGFNSVYMMLDSGAR	13.22	3	2293
lcl|NZ_CP011073.1_prot_WP_005791523.1_3790	TISSDDQGFNSVYMMLDSGAR	50.86	3	2293
lcl|NZ_CP011073.1_prot_WP_005791523.1_3790	TISSDDQGFNSVYMMLDSGAR	33.69	3	2293
lcl|NZ_CP011073.1_prot_WP_005791523.1_3790	TISSDDQGFNSVYMMLDSGAR	37.13	3	2293
lcl|NZ_CP011073.1_prot_WP_005791523.1_3790	TISSDDQGFNSVYMMLDSGAR	69.21	2	2293
lcl|NZ_CP011073.1_prot_WP_005791523.1_3790	TISSDDQGFNSVYMMLDSGAR	36.02	3	2293
lcl|NZ_CP011073.1_prot_WP_005791523.1_3790	TISSDDQGFNSVYMMLDSGAR	39.8	2	2293.01
lcl|NZ_CP011073.1_prot_WP_005791523.1_3790	TISSDDQGFNSVYMMLDSGAR	73.37	3	2293.01
lcl|NZ_CP011073.1_prot_WP_005791523.1_3790	TISSDDQGFNSVYMMLDSGAR	44.39	3	2293.01
lcl|NZ_CP011073.1_prot_WP_005791523.1_3790	TISSDDQGFNSVYMMLDSGAR	15.78	3	2293.01
lcl|NZ_CP011073.1_prot_WP_005791523.1_3790	TISSDDQGFNSVYMMLDSGAR	47.47	2	2309	Oxidation (M)
lcl|NZ_CP011073.1_prot_WP_005791523.1_3790	VIVNEIVPPEVGYINTIISKK	35.77	3	2324.33
lcl|NZ_CP011073.1_prot_WP_005791523.1_3790	VIVNEIVPPEVGYINTIISKK	21.58	3	2324.34
lcl|NZ_CP011073.1_prot_WP_005791523.1_3790	VIVNEIVPPEVGYINTIISKK	13.03	3	2324.34
lcl|NZ_CP011073.1_prot_WP_005791523.1_3790	VIVNEIVPPEVGYINTIISKK	54.56	3	2324.34
lcl|NZ_CP011073.1_prot_WP_005791523.1_3790	VIVNEIVPPEVGYINTIISKK	19.76	3	2324.34
lcl|NZ_CP011073.1_prot_WP_005791523.1_3790	VIVNEIVPPEVGYINTIISKK	23.35	3	2324.34
lcl|NZ_CP011073.1_prot_WP_005791523.1_3790	VIVNEIVPPEVGYINTIISKK	37.56	3	2324.34
lcl|NZ_CP011073.1_prot_WP_005791523.1_3790	VIVNEIVPPEVGYINTIISKK	34.67	3	2324.34
lcl|NZ_CP011073.1_prot_WP_005791523.1_3790	VIVNEIVPPEVGYINTIISKK	19.99	3	2324.34
lcl|NZ_CP011073.1_prot_WP_005791523.1_3790	VIVNEIVPPEVGYINTIISKK	38.36	3	2324.34
lcl|NZ_CP011073.1_prot_WP_005791523.1_3790	VIVNEIVPPEVGYINTIISKK	34.81	3	2324.34
lcl|NZ_CP011073.1_prot_WP_005791523.1_3790	VIVNEIVPPEVGYINTIISKK	28.81	3	2324.34
lcl|NZ_CP011073.1_prot_WP_005791523.1_3790	VIVNEIVPPEVGYINTIISKK	39	3	2324.34
lcl|NZ_CP011073.1_prot_WP_005791523.1_3790	GLVCTDLKNNDEVIATLYER	18.52	3	2336.16	Propionamide (C)
lcl|NZ_CP011073.1_prot_WP_005791523.1_3790	GLVCTDLKNNDEVIATLYER	20.36	3	2336.17	Propionamide (C)
lcl|NZ_CP011073.1_prot_WP_005791523.1_3790	GLVCTDLKNNDEVIATLYER	16.36	3	2336.17	Propionamide (C)
lcl|NZ_CP011073.1_prot_WP_005791523.1_3790	GLVCTDLKNNDEVIATLYER	18.7	3	2336.18	Propionamide (C)
lcl|NZ_CP011073.1_prot_WP_005791523.1_3790	RLVDVSHDVIINEEDCGTLR	15.35	4	2353.17	Propionamide (C)
lcl|NZ_CP011073.1_prot_WP_005791523.1_3790	RLVDVSHDVIINEEDCGTLR	34.95	4	2353.19	Propionamide (C)
lcl|NZ_CP011073.1_prot_WP_005791523.1_3790	YNQVIDIWTHVNSELSNILMK	20.89	3	2516.27
lcl|NZ_CP011073.1_prot_WP_005791523.1_3790	YNQVIDIWTHVNSELSNILMK	30.24	3	2516.28
lcl|NZ_CP011073.1_prot_WP_005791523.1_3790	IEFEGVIENVTYKIESDEATGLR	82.56	3	2611.3
lcl|NZ_CP011073.1_prot_WP_005791523.1_3790	IEFEGVIENVTYKIESDEATGLR	53.77	3	2611.3
lcl|NZ_CP011073.1_prot_WP_005791523.1_3790	IEFEGVIENVTYKIESDEATGLR	39.57	3	2611.3
lcl|NZ_CP011073.1_prot_WP_005791523.1_3790	IEFEGVIENVTYKIESDEATGLR	18.65	4	2611.3
lcl|NZ_CP011073.1_prot_WP_005791523.1_3790	IEFEGVIENVTYKIESDEATGLR	72.06	3	2611.31
lcl|NZ_CP011073.1_prot_WP_005791523.1_3790	IEFEGVIENVTYKIESDEATGLR	21.86	4	2611.31
lcl|NZ_CP011073.1_prot_WP_005791523.1_3790	IEFEGVIENVTYKIESDEATGLR	16.94	3	2611.31
lcl|NZ_CP011073.1_prot_WP_005791523.1_3790	IEFEGVIENVTYKIESDEATGLR	39.64	3	2611.31
lcl|NZ_CP011073.1_prot_WP_005791523.1_3790	IEFEGVIENVTYKIESDEATGLR	13.11	3	2611.32
lcl|NZ_CP011073.1_prot_WP_005791523.1_3790	GYEEVEQVINNYNMGFITNNER	18.53	2	2632.19
lcl|NZ_CP011073.1_prot_WP_005791523.1_3790	GYEEVEQVINNYNMGFITNNER	90.36	3	2632.19
lcl|NZ_CP011073.1_prot_WP_005791523.1_3790	GYEEVEQVINNYNMGFITNNER	38.19	3	2632.2
lcl|NZ_CP011073.1_prot_WP_005791523.1_3790	GYEEVEQVINNYNMGFITNNER	32.91	3	2632.2
lcl|NZ_CP011073.1_prot_WP_005791523.1_3790	GYEEVEQVINNYNMGFITNNER	79.66	3	2632.2
lcl|NZ_CP011073.1_prot_WP_005791523.1_3790	GYEEVEQVINNYNMGFITNNER	14.15	3	2632.2
lcl|NZ_CP011073.1_prot_WP_005791523.1_3790	VSVHDIIHPQTGELLVAGGEEITEDIAK	23.43	4	2969.52
lcl|NZ_CP011073.1_prot_WP_005791523.1_3790	VSVHDIIHPQTGELLVAGGEEITEDIAK	27.21	4	2969.53
lcl|NZ_CP011073.1_prot_WP_005791523.1_3790	VSVHDIIHPQTGELLVAGGEEITEDIAK	71.25	4	2969.53
lcl|NZ_CP011073.1_prot_WP_005791523.1_3790	VSVHDIIHPQTGELLVAGGEEITEDIAK	68.4	4	2969.53
lcl|NZ_CP011073.1_prot_WP_005791523.1_3790	VSVHDIIHPQTGELLVAGGEEITEDIAK	53.66	4	2969.53
lcl|NZ_CP011073.1_prot_WP_005791523.1_3790	VSVHDIIHPQTGELLVAGGEEITEDIAK	58.55	4	2969.53
lcl|NZ_CP011073.1_prot_WP_005791523.1_3790	VSVHDIIHPQTGELLVAGGEEITEDIAK	15.23	3	2969.54
lcl|NZ_CP011073.1_prot_WP_005791523.1_3790	VSVHDIIHPQTGELLVAGGEEITEDIAK	84.56	4	2969.54
lcl|NZ_CP011073.1_prot_WP_005791523.1_3790	VSVHDIIHPQTGELLVAGGEEITEDIAK	17.59	3	2969.54
lcl|NZ_CP011073.1_prot_WP_005791523.1_3790	VSVHDIIHPQTGELLVAGGEEITEDIAK	30.22	4	2969.54
lcl|NZ_CP011073.1_prot_WP_005791523.1_3790	VSVHDIIHPQTGELLVAGGEEITEDIAK	78.85	4	2969.54
lcl|NZ_CP011073.1_prot_WP_005791523.1_3790	VSVHDIIHPQTGELLVAGGEEITEDIAK	77.16	4	2969.54
lcl|NZ_CP011073.1_prot_WP_005791523.1_3790	VSVHDIIHPQTGELLVAGGEEITEDIAK	66.51	4	2969.54
lcl|NZ_CP011073.1_prot_WP_005791523.1_3790	VSVHDIIHPQTGELLVAGGEEITEDIAK	66.99	3	2969.54
lcl|NZ_CP011073.1_prot_WP_005791523.1_3790	VSVHDIIHPQTGELLVAGGEEITEDIAK	62.26	4	2969.54
lcl|NZ_CP011073.1_prot_WP_005791523.1_3790	VSVHDIIHPQTGELLVAGGEEITEDIAK	31.53	4	2969.54
lcl|NZ_CP011073.1_prot_WP_005791523.1_3790	VSVHDIIHPQTGELLVAGGEEITEDIAK	70.11	3	2969.54
lcl|NZ_CP011073.1_prot_WP_005791523.1_3790	VSVHDIIHPQTGELLVAGGEEITEDIAK	81.83	4	2969.54
lcl|NZ_CP011073.1_prot_WP_005791523.1_3790	VSVHDIIHPQTGELLVAGGEEITEDIAK	22.01	4	2969.54
lcl|NZ_CP011073.1_prot_WP_005791523.1_3790	VSVHDIIHPQTGELLVAGGEEITEDIAK	93.81	4	2969.54
lcl|NZ_CP011073.1_prot_WP_005791523.1_3790	VSVHDIIHPQTGELLVAGGEEITEDIAK	14.48	4	2969.56
lcl|NZ_CP011073.1_prot_WP_005791523.1_3790	GEGLTFYGPEEALIAYNEGKVDIHAPVK	19.44	4	3016.52
lcl|NZ_CP011073.1_prot_WP_005791523.1_3790	GEGLTFYGPEEALIAYNEGKVDIHAPVK	80.85	4	3016.52
lcl|NZ_CP011073.1_prot_WP_005791523.1_3790	GEGLTFYGPEEALIAYNEGKVDIHAPVK	38.71	4	3016.52
lcl|NZ_CP011073.1_prot_WP_005791523.1_3790	GEGLTFYGPEEALIAYNEGKVDIHAPVK	22.63	4	3016.52
lcl|NZ_CP011073.1_prot_WP_005791523.1_3790	GEGLTFYGPEEALIAYNEGKVDIHAPVK	18.1	4	3016.52
lcl|NZ_CP011073.1_prot_WP_005791523.1_3790	GEGLTFYGPEEALIAYNEGKVDIHAPVK	22.02	4	3016.52
lcl|NZ_CP011073.1_prot_WP_005791523.1_3790	GEGLTFYGPEEALIAYNEGKVDIHAPVK	72.22	4	3016.52
lcl|NZ_CP011073.1_prot_WP_005791523.1_3790	GEGLTFYGPEEALIAYNEGKVDIHAPVK	66.77	4	3016.52
lcl|NZ_CP011073.1_prot_WP_005791523.1_3790	GEGLTFYGPEEALIAYNEGKVDIHAPVK	64.26	4	3016.52
lcl|NZ_CP011073.1_prot_WP_005791523.1_3790	GEGLTFYGPEEALIAYNEGKVDIHAPVK	76.06	4	3016.52
lcl|NZ_CP011073.1_prot_WP_005791523.1_3790	GEGLTFYGPEEALIAYNEGKVDIHAPVK	52.11	4	3016.52
lcl|NZ_CP011073.1_prot_WP_005791523.1_3790	GEGLTFYGPEEALIAYNEGKVDIHAPVK	18.05	3	3016.52
lcl|NZ_CP011073.1_prot_WP_005791523.1_3790	GEGLTFYGPEEALIAYNEGKVDIHAPVK	47.5	4	3016.52
lcl|NZ_CP011073.1_prot_WP_005791523.1_3790	GEGLTFYGPEEALIAYNEGKVDIHAPVK	58.5	4	3016.52
lcl|NZ_CP011073.1_prot_WP_005791523.1_3790	GEGLTFYGPEEALIAYNEGKVDIHAPVK	66.42	4	3016.52
lcl|NZ_CP011073.1_prot_WP_005791523.1_3790	GEGLTFYGPEEALIAYNEGKVDIHAPVK	83.4	4	3016.52
lcl|NZ_CP011073.1_prot_WP_005791523.1_3790	GEGLTFYGPEEALIAYNEGKVDIHAPVK	58.34	4	3016.53
lcl|NZ_CP011073.1_prot_WP_005791523.1_3790	GEGLTFYGPEEALIAYNEGKVDIHAPVK	27.86	4	3016.53
lcl|NZ_CP011073.1_prot_WP_005791523.1_3790	ISIGLASPEEILENSSGEVLKPETINYR	13.28	4	3057.58
lcl|NZ_CP011073.1_prot_WP_005791523.1_3790	ISIGLASPEEILENSSGEVLKPETINYR	49.37	4	3057.58
lcl|NZ_CP011073.1_prot_WP_005791523.1_3790	ISIGLASPEEILENSSGEVLKPETINYR	32.47	4	3057.58
lcl|NZ_CP011073.1_prot_WP_005791523.1_3790	ISIGLASPEEILENSSGEVLKPETINYR	21.84	4	3057.58
lcl|NZ_CP011073.1_prot_WP_005791523.1_3790	ISIGLASPEEILENSSGEVLKPETINYR	16.44	3	3057.59
lcl|NZ_CP011073.1_prot_WP_005791523.1_3790	ISIGLASPEEILENSSGEVLKPETINYR	51.09	4	3057.59
lcl|NZ_CP011073.1_prot_WP_005791523.1_3790	ISIGLASPEEILENSSGEVLKPETINYR	25.93	4	3057.59
lcl|NZ_CP011073.1_prot_WP_005791523.1_3790	ISIGLASPEEILENSSGEVLKPETINYR	48.91	3	3057.59
lcl|NZ_CP011073.1_prot_WP_005791523.1_3790	ISIGLASPEEILENSSGEVLKPETINYR	40.2	3	3057.59
lcl|NZ_CP011073.1_prot_WP_005791523.1_3790	ISIGLASPEEILENSSGEVLKPETINYR	24.59	4	3057.59
lcl|NZ_CP011073.1_prot_WP_005791523.1_3790	ISIGLASPEEILENSSGEVLKPETINYR	62.23	4	3057.59
lcl|NZ_CP011073.1_prot_WP_005791523.1_3790	ISIGLASPEEILENSSGEVLKPETINYR	59.17	3	3057.59
lcl|NZ_CP011073.1_prot_WP_005791523.1_3790	ISIGLASPEEILENSSGEVLKPETINYR	100.21	3	3057.59
lcl|NZ_CP011073.1_prot_WP_005791523.1_3790	ISIGLASPEEILENSSGEVLKPETINYR	24.74	3	3057.59
lcl|NZ_CP011073.1_prot_WP_005791523.1_3790	ISIGLASPEEILENSSGEVLKPETINYR	44.61	3	3057.6
lcl|NZ_CP011073.1_prot_WP_005791523.1_3790	ISIGLASPEEILENSSGEVLKPETINYR	43.96	4	3057.6
lcl|NZ_CP011073.1_prot_WP_005791523.1_3790	ISIGLASPEEILENSSGEVLKPETINYR	58.07	3	3057.6
lcl|NZ_CP011073.1_prot_WP_005791523.1_3790	ISIGLASPEEILENSSGEVLKPETINYR	15.43	4	3057.6
lcl|NZ_CP011073.1_prot_WP_005791523.1_3790	ISIGLASPEEILENSSGEVLKPETINYR	47.58	3	3057.6
lcl|NZ_CP011073.1_prot_WP_005791523.1_3790	ISIGLASPEEILENSSGEVLKPETINYR	15.41	3	3057.6
lcl|NZ_CP011073.1_prot_WP_005791523.1_3790	VSVHDIIHPQTGELLVAGGEEITEDIAKK	63.78	4	3097.63
lcl|NZ_CP011073.1_prot_WP_005791523.1_3790	VSVHDIIHPQTGELLVAGGEEITEDIAKK	46.85	4	3097.63
lcl|NZ_CP011073.1_prot_WP_005791523.1_3790	VSVHDIIHPQTGELLVAGGEEITEDIAKK	71.4	4	3097.63
lcl|NZ_CP011073.1_prot_WP_005791523.1_3790	VSVHDIIHPQTGELLVAGGEEITEDIAKK	79.27	4	3097.63
lcl|NZ_CP011073.1_prot_WP_005791523.1_3790	VSVHDIIHPQTGELLVAGGEEITEDIAKK	60.2	4	3097.64
lcl|NZ_CP011073.1_prot_WP_005791523.1_3790	NLATNHMVQKGEAVGVIAAQSIGEPGTQLTLR	40.76	4	3302.74
lcl|NZ_CP011073.1_prot_WP_005791523.1_3790	NLATNHMVQKGEAVGVIAAQSIGEPGTQLTLR	29.15	4	3302.74
lcl|NZ_CP011073.1_prot_WP_005791523.1_3790	NLATNHMVQKGEAVGVIAAQSIGEPGTQLTLR	19.15	4	3302.75
lcl|NZ_CP011073.1_prot_WP_005791523.1_3790	NLATNHMVQKGEAVGVIAAQSIGEPGTQLTLR	26.66	4	3302.75
lcl|NZ_CP011073.1_prot_WP_005791523.1_3790	AGAEGGQIIENPILSNFKEGLSVLEYFISTHGAR	15.56	4	3616.85
lcl|NZ_CP011073.1_prot_WP_005791523.1_3790	AGTPLSDGATTPADILAIKGPTAVQEYIVNEVQDVYR	31.93	4	3871.98
lcl|NZ_CP011073.1_prot_WP_005791523.1_3790	AGTPLSDGATTPADILAIKGPTAVQEYIVNEVQDVYR	28.95	4	3872.01
lcl|NZ_CP011073.1_prot_WP_005784180.1_250	YLFNGSFR	14.62	2	1002.49
lcl|NZ_CP011073.1_prot_WP_005784180.1_250	YLFNGSFR	22.59	2	1002.49
lcl|NZ_CP011073.1_prot_WP_005784180.1_250	YLFNGSFR	39.5	2	1002.49
lcl|NZ_CP011073.1_prot_WP_005784180.1_250	YLFNGSFR	19.49	2	1002.49
lcl|NZ_CP011073.1_prot_WP_005784180.1_250	YLFNGSFR	22.91	2	1002.5
lcl|NZ_CP011073.1_prot_WP_005784180.1_250	YLFNGSFR	27.61	2	1002.5
lcl|NZ_CP011073.1_prot_WP_005784180.1_250	GVELMASWR	43.88	2	1047.52
lcl|NZ_CP011073.1_prot_WP_005784180.1_250	GVELMASWR	43.54	2	1047.52
lcl|NZ_CP011073.1_prot_WP_005784180.1_250	GVELMASWR	37.05	2	1047.52
lcl|NZ_CP011073.1_prot_WP_005784180.1_250	GVELMASWR	43.28	2	1047.52
lcl|NZ_CP011073.1_prot_WP_005784180.1_250	GVELMASWR	45.33	2	1047.52
lcl|NZ_CP011073.1_prot_WP_005784180.1_250	GVELMASWR	43.09	2	1047.52
lcl|NZ_CP011073.1_prot_WP_005784180.1_250	DLTGSITNIK	18.08	2	1060.57
lcl|NZ_CP011073.1_prot_WP_005784180.1_250	GVELMASWR	14.12	2	1063.51	Oxidation (M)
lcl|NZ_CP011073.1_prot_WP_005784180.1_250	GANGVIIVTTK	21.6	2	1071.63
lcl|NZ_CP011073.1_prot_WP_005784180.1_250	GANGVIIVTTK	36.81	2	1071.63
lcl|NZ_CP011073.1_prot_WP_005784180.1_250	VYVNIQNLK	38.99	2	1089.61
lcl|NZ_CP011073.1_prot_WP_005784180.1_250	VYVNIQNLK	31.44	2	1089.62
lcl|NZ_CP011073.1_prot_WP_005784180.1_250	VYVNIQNLK	20.79	2	1089.62
lcl|NZ_CP011073.1_prot_WP_005784180.1_250	VYVNIQNLK	30.68	2	1089.62
lcl|NZ_CP011073.1_prot_WP_005784180.1_250	VYVNIQNLK	25.38	2	1089.62
lcl|NZ_CP011073.1_prot_WP_005784180.1_250	VYVNIQNLK	32.14	2	1089.62
lcl|NZ_CP011073.1_prot_WP_005784180.1_250	VYVNIQNLK	13.48	2	1089.62
lcl|NZ_CP011073.1_prot_WP_005784180.1_250	VYVNIQNLK	35.63	2	1089.62
lcl|NZ_CP011073.1_prot_WP_005784180.1_250	VYVNIQNLK	24.38	2	1089.62
lcl|NZ_CP011073.1_prot_WP_005784180.1_250	VYVNIQNLK	31.92	2	1089.62
lcl|NZ_CP011073.1_prot_WP_005784180.1_250	VYVNIQNLK	20.87	2	1089.62
lcl|NZ_CP011073.1_prot_WP_005784180.1_250	VYVNIQNLK	34.7	2	1089.62
lcl|NZ_CP011073.1_prot_WP_005784180.1_250	DITWLDMLK	31.15	2	1133.58
lcl|NZ_CP011073.1_prot_WP_005784180.1_250	DITWLDMLK	40.63	2	1133.58
lcl|NZ_CP011073.1_prot_WP_005784180.1_250	DITWLDMLK	26.43	2	1133.59
lcl|NZ_CP011073.1_prot_WP_005784180.1_250	DPSSLAIFGVR	44.76	2	1160.62
lcl|NZ_CP011073.1_prot_WP_005784180.1_250	DPSSLAIFGVR	26.62	2	1160.62
lcl|NZ_CP011073.1_prot_WP_005784180.1_250	DPSSLAIFGVR	30.46	2	1160.62
lcl|NZ_CP011073.1_prot_WP_005784180.1_250	FHFEGVYYK	13.1	2	1188.56
lcl|NZ_CP011073.1_prot_WP_005784180.1_250	FHFEGVYYK	26.94	2	1188.56
lcl|NZ_CP011073.1_prot_WP_005784180.1_250	NLQLAYSFDK	24.97	2	1197.6
lcl|NZ_CP011073.1_prot_WP_005784180.1_250	NLQLAYSFDK	43.6	2	1197.6
lcl|NZ_CP011073.1_prot_WP_005784180.1_250	NLQLAYSFDK	35.72	2	1197.6
lcl|NZ_CP011073.1_prot_WP_005784180.1_250	NLQLAYSFDK	37.04	2	1197.6
lcl|NZ_CP011073.1_prot_WP_005784180.1_250	NLQLAYSFDK	54.71	2	1197.6
lcl|NZ_CP011073.1_prot_WP_005784180.1_250	NLQLAYSFDK	29.6	2	1197.6
lcl|NZ_CP011073.1_prot_WP_005784180.1_250	NLQLAYSFDK	36.72	2	1197.6
lcl|NZ_CP011073.1_prot_WP_005784180.1_250	NLQLAYSFDK	63.77	2	1197.61
lcl|NZ_CP011073.1_prot_WP_005784180.1_250	NLQLAYSFDK	42.28	2	1197.61
lcl|NZ_CP011073.1_prot_WP_005784180.1_250	NLQLAYSFDK	40.4	2	1197.61
lcl|NZ_CP011073.1_prot_WP_005784180.1_250	NLQLAYSFDK	45.33	2	1197.61
lcl|NZ_CP011073.1_prot_WP_005784180.1_250	NLQLAYSFDK	22.16	2	1197.61
lcl|NZ_CP011073.1_prot_WP_005784180.1_250	FHFEGVYYKK	27.99	3	1316.65
lcl|NZ_CP011073.1_prot_WP_005784180.1_250	FHFEGVYYKK	14.5	3	1316.66
lcl|NZ_CP011073.1_prot_WP_005784180.1_250	FHFEGVYYKK	26.1	3	1316.66
lcl|NZ_CP011073.1_prot_WP_005784180.1_250	FHFEGVYYKK	35.45	3	1316.66
lcl|NZ_CP011073.1_prot_WP_005784180.1_250	FHFEGVYYKK	18.47	3	1316.66
lcl|NZ_CP011073.1_prot_WP_005784180.1_250	FHFEGVYYKK	24.17	3	1316.66
lcl|NZ_CP011073.1_prot_WP_005784180.1_250	FHFEGVYYKK	23.39	3	1316.66
lcl|NZ_CP011073.1_prot_WP_005784180.1_250	ASGSIYGEVDFLK	32.66	2	1384.68
lcl|NZ_CP011073.1_prot_WP_005784180.1_250	ASGSIYGEVDFLK	26.17	2	1384.69
lcl|NZ_CP011073.1_prot_WP_005784180.1_250	ASGSIYGEVDFLK	56.26	2	1384.69
lcl|NZ_CP011073.1_prot_WP_005784180.1_250	ASGSIYGEVDFLK	80.99	2	1384.69
lcl|NZ_CP011073.1_prot_WP_005784180.1_250	ASGSIYGEVDFLK	37.01	2	1384.69
lcl|NZ_CP011073.1_prot_WP_005784180.1_250	ASGSIYGEVDFLK	45.64	2	1384.69
lcl|NZ_CP011073.1_prot_WP_005784180.1_250	ASGSIYGEVDFLK	44.16	2	1384.69
lcl|NZ_CP011073.1_prot_WP_005784180.1_250	ASGSIYGEVDFLK	55.82	2	1384.69
lcl|NZ_CP011073.1_prot_WP_005784180.1_250	ASGSIYGEVDFLK	69.39	2	1384.69
lcl|NZ_CP011073.1_prot_WP_005784180.1_250	ASGSIYGEVDFLK	107.24	2	1384.69
lcl|NZ_CP011073.1_prot_WP_005784180.1_250	ASGSIYGEVDFLK	17.61	2	1384.69
lcl|NZ_CP011073.1_prot_WP_005784180.1_250	ASGSIYGEVDFLK	95.4	2	1384.69
lcl|NZ_CP011073.1_prot_WP_005784180.1_250	GQGIGLVIPNNPDK	23.33	2	1420.77
lcl|NZ_CP011073.1_prot_WP_005784180.1_250	GQGIGLVIPNNPDK	28.48	2	1420.77
lcl|NZ_CP011073.1_prot_WP_005784180.1_250	GQGIGLVIPNNPDK	50.83	2	1420.77
lcl|NZ_CP011073.1_prot_WP_005784180.1_250	NRFHFEGVYYK	13.97	3	1458.7
lcl|NZ_CP011073.1_prot_WP_005784180.1_250	NRFHFEGVYYK	14.43	3	1458.7
lcl|NZ_CP011073.1_prot_WP_005784180.1_250	NRFHFEGVYYK	15.52	3	1458.7
lcl|NZ_CP011073.1_prot_WP_005784180.1_250	SLVQDGYSIIAGDK	16.93	2	1464.74
lcl|NZ_CP011073.1_prot_WP_005784180.1_250	SLVQDGYSIIAGDK	35.24	2	1464.74
lcl|NZ_CP011073.1_prot_WP_005784180.1_250	SLVQDGYSIIAGDK	81.46	2	1464.74
lcl|NZ_CP011073.1_prot_WP_005784180.1_250	SLVQDGYSIIAGDK	31.5	3	1464.74
lcl|NZ_CP011073.1_prot_WP_005784180.1_250	SLVQDGYSIIAGDK	91.24	2	1464.74
lcl|NZ_CP011073.1_prot_WP_005784180.1_250	SLVQDGYSIIAGDK	17.03	2	1464.74
lcl|NZ_CP011073.1_prot_WP_005784180.1_250	SLVQDGYSIIAGDK	62.41	2	1464.75
lcl|NZ_CP011073.1_prot_WP_005784180.1_250	SLVQDGYSIIAGDK	20.26	2	1464.75
lcl|NZ_CP011073.1_prot_WP_005784180.1_250	SLVQDGYSIIAGDK	90.88	2	1464.75
lcl|NZ_CP011073.1_prot_WP_005784180.1_250	SLVQDGYSIIAGDK	56.55	2	1464.75
lcl|NZ_CP011073.1_prot_WP_005784180.1_250	SLVQDGYSIIAGDK	27.32	2	1464.75
lcl|NZ_CP011073.1_prot_WP_005784180.1_250	SLVQDGYSIIAGDK	67.69	2	1464.75
lcl|NZ_CP011073.1_prot_WP_005784180.1_250	SLVQDGYSIIAGDK	34.82	3	1464.75
lcl|NZ_CP011073.1_prot_WP_005784180.1_250	SLVQDGYSIIAGDK	44.34	2	1464.75
lcl|NZ_CP011073.1_prot_WP_005784180.1_250	SLVQDGYSIIAGDK	99.37	2	1464.75
lcl|NZ_CP011073.1_prot_WP_005784180.1_250	SLVQDGYSIIAGDK	29.01	3	1464.75
lcl|NZ_CP011073.1_prot_WP_005784180.1_250	SLVQDGYSIIAGDK	22.98	3	1464.75
lcl|NZ_CP011073.1_prot_WP_005784180.1_250	SLVQDGYSIIAGDK	31.66	3	1464.75
lcl|NZ_CP011073.1_prot_WP_005784180.1_250	SLVQDGYSIIAGDK	53.87	2	1464.75
lcl|NZ_CP011073.1_prot_WP_005784180.1_250	SLVQDGYSIIAGDK	50.77	2	1464.75
lcl|NZ_CP011073.1_prot_WP_005784180.1_250	SLVQDGYSIIAGDK	53.01	2	1464.75
lcl|NZ_CP011073.1_prot_WP_005784180.1_250	SLVQDGYSIIAGDK	46.1	3	1464.75
lcl|NZ_CP011073.1_prot_WP_005784180.1_250	SLVQDGYSIIAGDK	62.87	2	1464.75
lcl|NZ_CP011073.1_prot_WP_005784180.1_250	SLVQDGYSIIAGDK	14.44	3	1464.75
lcl|NZ_CP011073.1_prot_WP_005784180.1_250	IRNLQLAYSFDK	23.94	3	1466.79
lcl|NZ_CP011073.1_prot_WP_005784180.1_250	IRNLQLAYSFDK	30.1	3	1466.79
lcl|NZ_CP011073.1_prot_WP_005784180.1_250	AQMNNPMVDVNLR	42.88	2	1500.71
lcl|NZ_CP011073.1_prot_WP_005784180.1_250	AQMNNPMVDVNLR	53.54	2	1500.72
lcl|NZ_CP011073.1_prot_WP_005784180.1_250	AQMNNPMVDVNLR	45.57	2	1500.72
lcl|NZ_CP011073.1_prot_WP_005784180.1_250	AQMNNPMVDVNLR	45.42	2	1500.72
lcl|NZ_CP011073.1_prot_WP_005784180.1_250	AQMNNPMVDVNLR	65.14	2	1500.72
lcl|NZ_CP011073.1_prot_WP_005784180.1_250	AQMNNPMVDVNLR	41.64	3	1500.72
lcl|NZ_CP011073.1_prot_WP_005784180.1_250	AQMNNPMVDVNLR	63.5	2	1500.72
lcl|NZ_CP011073.1_prot_WP_005784180.1_250	AQMNNPMVDVNLR	71.61	2	1500.72
[truncated: 6,853 more rows]

## Sheet: BacFrag-20
prot_acc	pep_seq	pep_score	pep_exp_z	pep_exp_mr	pep_var_mod
lcl|NZ_CP011073.1_prot_WP_005785741.1_1019	AAANYLDIPLYR	24.5	2	1378.71
lcl|NZ_CP011073.1_prot_WP_005785741.1_1019	AAANYLDIPLYR	17.58	2	1378.71
lcl|NZ_CP011073.1_prot_WP_005785741.1_1019	AAANYLDIPLYR	17.94	2	1378.71
lcl|NZ_CP011073.1_prot_WP_005785741.1_1019	AAANYLDIPLYR	20.51	2	1378.72
lcl|NZ_CP011073.1_prot_WP_005785741.1_1019	AAANYLDIPLYR	43.64	3	1378.72
lcl|NZ_CP011073.1_prot_WP_005785741.1_1019	AAANYLDIPLYR	25.8	2	1378.72
lcl|NZ_CP011073.1_prot_WP_005785741.1_1019	AAANYLDIPLYR	21.03	2	1378.72
lcl|NZ_CP011073.1_prot_WP_005785741.1_1019	AAANYLDIPLYR	17.57	2	1378.72
lcl|NZ_CP011073.1_prot_WP_005785741.1_1019	AAANYLDIPLYR	17.94	2	1378.72
lcl|NZ_CP011073.1_prot_WP_005785741.1_1019	AAANYLDIPLYR	38.42	3	1378.72
lcl|NZ_CP011073.1_prot_WP_005785741.1_1019	AAANYLDIPLYR	42.65	2	1378.72
lcl|NZ_CP011073.1_prot_WP_005785741.1_1019	AAANYLDIPLYR	51.55	2	1378.72
lcl|NZ_CP011073.1_prot_WP_005785741.1_1019	AAANYLDIPLYR	49.82	2	1378.72
lcl|NZ_CP011073.1_prot_WP_005785741.1_1019	AAANYLDIPLYR	33.11	2	1378.72
lcl|NZ_CP011073.1_prot_WP_005785741.1_1019	AAANYLDIPLYR	32.64	2	1378.72
lcl|NZ_CP011073.1_prot_WP_005785741.1_1019	AAANYLDIPLYR	18.72	2	1378.72
lcl|NZ_CP011073.1_prot_WP_005785741.1_1019	AAANYLDIPLYR	20.96	2	1378.72
lcl|NZ_CP011073.1_prot_WP_005785741.1_1019	AAANYLDIPLYR	19.55	2	1378.72
lcl|NZ_CP011073.1_prot_WP_005785741.1_1019	AAANYLDIPLYR	33.65	2	1378.73
lcl|NZ_CP011073.1_prot_WP_005785741.1_1019	AAANYLDIPLYR	32.98	3	1378.73
lcl|NZ_CP011073.1_prot_WP_005785741.1_1019	AAANYLDIPLYR	35.55	2	1378.73
lcl|NZ_CP011073.1_prot_WP_005785741.1_1019	AAANYLDIPLYR	22.69	3	1378.73
lcl|NZ_CP011073.1_prot_WP_005785741.1_1019	AAANYLDIPLYR	48.44	3	1378.73
lcl|NZ_CP011073.1_prot_WP_005785741.1_1019	AAANYLDIPLYR	29.6	3	1378.73
lcl|NZ_CP011073.1_prot_WP_005785741.1_1019	AAANYLDIPLYR	19.18	2	1378.73
lcl|NZ_CP011073.1_prot_WP_005785741.1_1019	AAANYLDIPLYR	40.91	2	1378.73
lcl|NZ_CP011073.1_prot_WP_005785741.1_1019	AAANYLDIPLYR	55.21	2	1378.73
lcl|NZ_CP011073.1_prot_WP_005785741.1_1019	AAANYLDIPLYR	38.41	3	1378.73
lcl|NZ_CP011073.1_prot_WP_005785741.1_1019	AAANYLDIPLYR	27.18	3	1378.73
lcl|NZ_CP011073.1_prot_WP_005785741.1_1019	AAANYLDIPLYR	60.19	3	1378.73
lcl|NZ_CP011073.1_prot_WP_005785741.1_1019	AAANYLDIPLYR	33.07	3	1378.73
lcl|NZ_CP011073.1_prot_WP_005785741.1_1019	AAANYLDIPLYR	43.03	2	1378.73
lcl|NZ_CP011073.1_prot_WP_005785741.1_1019	AAANYLDIPLYR	35.03	2	1378.73
lcl|NZ_CP011073.1_prot_WP_005785741.1_1019	AAANYLDIPLYR	55.21	2	1378.73
lcl|NZ_CP011073.1_prot_WP_005785741.1_1019	AAANYLDIPLYR	47.61	2	1378.73
lcl|NZ_CP011073.1_prot_WP_005785741.1_1019	AAANYLDIPLYR	26.74	2	1378.73
lcl|NZ_CP011073.1_prot_WP_005785741.1_1019	AAANYLDIPLYR	29.23	2	1378.73
lcl|NZ_CP011073.1_prot_WP_005785741.1_1019	LGANAILGVSLAVAK	30.15	2	1395.84
lcl|NZ_CP011073.1_prot_WP_005785741.1_1019	LGANAILGVSLAVAK	19.96	2	1395.84
lcl|NZ_CP011073.1_prot_WP_005785741.1_1019	LGANAILGVSLAVAK	37.47	2	1395.84
lcl|NZ_CP011073.1_prot_WP_005785741.1_1019	LGANAILGVSLAVAK	29.65	2	1395.84
lcl|NZ_CP011073.1_prot_WP_005785741.1_1019	LGANAILGVSLAVAK	22.57	2	1395.84
lcl|NZ_CP011073.1_prot_WP_005785741.1_1019	LGANAILGVSLAVAK	30.56	2	1395.84
lcl|NZ_CP011073.1_prot_WP_005785741.1_1019	LGANAILGVSLAVAK	48.11	2	1395.84
lcl|NZ_CP011073.1_prot_WP_005785741.1_1019	LGANAILGVSLAVAK	13.71	2	1395.84
lcl|NZ_CP011073.1_prot_WP_005785741.1_1019	LGANAILGVSLAVAK	17.92	2	1395.84
lcl|NZ_CP011073.1_prot_WP_005785741.1_1019	LGANAILGVSLAVAK	27.03	2	1395.84
lcl|NZ_CP011073.1_prot_WP_005785741.1_1019	LGANAILGVSLAVAK	36.56	2	1395.84
lcl|NZ_CP011073.1_prot_WP_005785741.1_1019	LGANAILGVSLAVAK	34.95	2	1395.84
lcl|NZ_CP011073.1_prot_WP_005785741.1_1019	LGANAILGVSLAVAK	27.37	2	1395.84
lcl|NZ_CP011073.1_prot_WP_005785741.1_1019	LGANAILGVSLAVAK	62.83	2	1395.84
lcl|NZ_CP011073.1_prot_WP_005785741.1_1019	LGANAILGVSLAVAK	50.03	2	1395.84
lcl|NZ_CP011073.1_prot_WP_005785741.1_1019	LGANAILGVSLAVAK	28.64	2	1395.84
lcl|NZ_CP011073.1_prot_WP_005785741.1_1019	LGANAILGVSLAVAK	18.87	2	1395.84
lcl|NZ_CP011073.1_prot_WP_005785741.1_1019	LGANAILGVSLAVAK	26.27	2	1395.84
lcl|NZ_CP011073.1_prot_WP_005785741.1_1019	LGANAILGVSLAVAK	52.91	2	1395.84
lcl|NZ_CP011073.1_prot_WP_005785741.1_1019	LGANAILGVSLAVAK	33	2	1395.84
lcl|NZ_CP011073.1_prot_WP_005785741.1_1019	LGANAILGVSLAVAK	29.78	2	1395.84
lcl|NZ_CP011073.1_prot_WP_005785741.1_1019	LGANAILGVSLAVAK	50.69	2	1395.84
lcl|NZ_CP011073.1_prot_WP_005785741.1_1019	LGANAILGVSLAVAK	23.51	2	1395.84
lcl|NZ_CP011073.1_prot_WP_005785741.1_1019	LGANAILGVSLAVAK	14.44	2	1395.84
lcl|NZ_CP011073.1_prot_WP_005785741.1_1019	LGANAILGVSLAVAK	17.73	2	1395.84
lcl|NZ_CP011073.1_prot_WP_005785741.1_1019	LGANAILGVSLAVAK	22.15	2	1395.84
lcl|NZ_CP011073.1_prot_WP_005785741.1_1019	LGANAILGVSLAVAK	27.62	2	1395.84
lcl|NZ_CP011073.1_prot_WP_005785741.1_1019	LGANAILGVSLAVAK	31.68	2	1395.84
lcl|NZ_CP011073.1_prot_WP_005785741.1_1019	LGANAILGVSLAVAK	17.42	2	1395.84
lcl|NZ_CP011073.1_prot_WP_005785741.1_1019	LGANAILGVSLAVAK	37.37	2	1395.84
lcl|NZ_CP011073.1_prot_WP_005785741.1_1019	LGANAILGVSLAVAK	28.52	2	1395.84
lcl|NZ_CP011073.1_prot_WP_005785741.1_1019	LGANAILGVSLAVAK	37.35	2	1395.84
lcl|NZ_CP011073.1_prot_WP_005785741.1_1019	LGANAILGVSLAVAK	16.18	2	1395.84
lcl|NZ_CP011073.1_prot_WP_005785741.1_1019	LGANAILGVSLAVAK	13.3	2	1395.84
lcl|NZ_CP011073.1_prot_WP_005785741.1_1019	LGANAILGVSLAVAK	15.9	2	1395.84
lcl|NZ_CP011073.1_prot_WP_005785741.1_1019	LGANAILGVSLAVAK	26.87	2	1395.84
lcl|NZ_CP011073.1_prot_WP_005785741.1_1019	LGANAILGVSLAVAK	28.93	2	1395.84
lcl|NZ_CP011073.1_prot_WP_005785741.1_1019	LGANAILGVSLAVAK	15.21	2	1395.84
lcl|NZ_CP011073.1_prot_WP_005785741.1_1019	LGANAILGVSLAVAK	40.38	2	1395.84
lcl|NZ_CP011073.1_prot_WP_005785741.1_1019	LGANAILGVSLAVAK	48.52	2	1395.84
lcl|NZ_CP011073.1_prot_WP_005785741.1_1019	LGANAILGVSLAVAK	33.06	2	1395.84
lcl|NZ_CP011073.1_prot_WP_005785741.1_1019	LGANAILGVSLAVAK	23.48	2	1395.84
lcl|NZ_CP011073.1_prot_WP_005785741.1_1019	LGANAILGVSLAVAK	42.77	2	1395.84
lcl|NZ_CP011073.1_prot_WP_005785741.1_1019	LGANAILGVSLAVAK	29.84	2	1395.84
lcl|NZ_CP011073.1_prot_WP_005785741.1_1019	LGANAILGVSLAVAK	29.81	2	1395.84
lcl|NZ_CP011073.1_prot_WP_005785741.1_1019	LGANAILGVSLAVAK	25.57	2	1395.84
lcl|NZ_CP011073.1_prot_WP_005785741.1_1019	LGANAILGVSLAVAK	39.68	2	1395.84
lcl|NZ_CP011073.1_prot_WP_005785741.1_1019	LGANAILGVSLAVAK	38.7	2	1395.84
lcl|NZ_CP011073.1_prot_WP_005785741.1_1019	LGANAILGVSLAVAK	36.9	2	1395.84
lcl|NZ_CP011073.1_prot_WP_005785741.1_1019	LGANAILGVSLAVAK	13.29	2	1395.84
lcl|NZ_CP011073.1_prot_WP_005785741.1_1019	LGANAILGVSLAVAK	42.01	2	1395.84
lcl|NZ_CP011073.1_prot_WP_005785741.1_1019	LGANAILGVSLAVAK	22.67	2	1395.84
lcl|NZ_CP011073.1_prot_WP_005785741.1_1019	LGANAILGVSLAVAK	28.4	2	1395.84
lcl|NZ_CP011073.1_prot_WP_005785741.1_1019	LGANAILGVSLAVAK	38.45	2	1395.84
lcl|NZ_CP011073.1_prot_WP_005785741.1_1019	LGANAILGVSLAVAK	25.62	2	1395.84
lcl|NZ_CP011073.1_prot_WP_005785741.1_1019	LGANAILGVSLAVAK	32.5	2	1395.84
lcl|NZ_CP011073.1_prot_WP_005785741.1_1019	LGANAILGVSLAVAK	38.27	2	1395.84
lcl|NZ_CP011073.1_prot_WP_005785741.1_1019	LGANAILGVSLAVAK	31.47	2	1395.84
lcl|NZ_CP011073.1_prot_WP_005785741.1_1019	LGANAILGVSLAVAK	18.79	2	1395.84
lcl|NZ_CP011073.1_prot_WP_005785741.1_1019	LGANAILGVSLAVAK	67.83	2	1395.84
lcl|NZ_CP011073.1_prot_WP_005785741.1_1019	LGANAILGVSLAVAK	24.19	2	1395.84
lcl|NZ_CP011073.1_prot_WP_005785741.1_1019	LGANAILGVSLAVAK	32.57	2	1395.84
lcl|NZ_CP011073.1_prot_WP_005785741.1_1019	LGANAILGVSLAVAK	31.87	2	1395.84
lcl|NZ_CP011073.1_prot_WP_005785741.1_1019	LGANAILGVSLAVAK	32.62	2	1395.84
lcl|NZ_CP011073.1_prot_WP_005785741.1_1019	LGANAILGVSLAVAK	17.11	2	1395.84
lcl|NZ_CP011073.1_prot_WP_005785741.1_1019	LGANAILGVSLAVAK	23.47	2	1395.85
lcl|NZ_CP011073.1_prot_WP_005785741.1_1019	LGANAILGVSLAVAK	41.67	2	1395.85
lcl|NZ_CP011073.1_prot_WP_005785741.1_1019	LGANAILGVSLAVAK	25.71	2	1395.85
lcl|NZ_CP011073.1_prot_WP_005785741.1_1019	LGANAILGVSLAVAK	21.15	2	1395.85
lcl|NZ_CP011073.1_prot_WP_005785741.1_1019	LGANAILGVSLAVAK	37.95	2	1395.85
lcl|NZ_CP011073.1_prot_WP_005785741.1_1019	LGANAILGVSLAVAK	24.94	2	1395.85
lcl|NZ_CP011073.1_prot_WP_005785741.1_1019	LGANAILGVSLAVAK	37.37	2	1395.85
lcl|NZ_CP011073.1_prot_WP_005785741.1_1019	LGANAILGVSLAVAK	40.43	2	1395.85
lcl|NZ_CP011073.1_prot_WP_005785741.1_1019	LGANAILGVSLAVAK	28.09	2	1395.85
lcl|NZ_CP011073.1_prot_WP_005785741.1_1019	LGANAILGVSLAVAK	48.7	2	1395.85
lcl|NZ_CP011073.1_prot_WP_005785741.1_1019	LGANAILGVSLAVAK	17.2	2	1395.85
lcl|NZ_CP011073.1_prot_WP_005785741.1_1019	LGANAILGVSLAVAK	49.75	2	1395.85
lcl|NZ_CP011073.1_prot_WP_005785741.1_1019	LGANAILGVSLAVAK	44.28	2	1395.85
lcl|NZ_CP011073.1_prot_WP_005785741.1_1019	LGANAILGVSLAVAK	29.09	2	1395.85
lcl|NZ_CP011073.1_prot_WP_005785741.1_1019	LGANAILGVSLAVAK	28.76	2	1395.85
lcl|NZ_CP011073.1_prot_WP_005785741.1_1019	LGANAILGVSLAVAK	25.44	2	1395.85
lcl|NZ_CP011073.1_prot_WP_005785741.1_1019	LGANAILGVSLAVAK	36.19	2	1395.85
lcl|NZ_CP011073.1_prot_WP_005785741.1_1019	LGANAILGVSLAVAK	28.35	2	1395.85
lcl|NZ_CP011073.1_prot_WP_005785741.1_1019	LGANAILGVSLAVAK	31.26	2	1395.85
lcl|NZ_CP011073.1_prot_WP_005785741.1_1019	LGANAILGVSLAVAK	22.73	2	1395.85
lcl|NZ_CP011073.1_prot_WP_005785741.1_1019	LGANAILGVSLAVAK	47.95	2	1395.85
lcl|NZ_CP011073.1_prot_WP_005785741.1_1019	LGANAILGVSLAVAK	23.93	2	1395.85
lcl|NZ_CP011073.1_prot_WP_005785741.1_1019	LGANAILGVSLAVAK	20.71	2	1395.85
lcl|NZ_CP011073.1_prot_WP_005785741.1_1019	LGANAILGVSLAVAK	42.72	2	1395.85
lcl|NZ_CP011073.1_prot_WP_005785741.1_1019	LGANAILGVSLAVAK	31.04	2	1395.85
lcl|NZ_CP011073.1_prot_WP_005785741.1_1019	LGANAILGVSLAVAK	31.35	2	1395.85
lcl|NZ_CP011073.1_prot_WP_005785741.1_1019	LGANAILGVSLAVAK	28.25	2	1395.85
lcl|NZ_CP011073.1_prot_WP_005785741.1_1019	LGANAILGVSLAVAK	23.16	2	1395.85
lcl|NZ_CP011073.1_prot_WP_005785741.1_1019	LGANAILGVSLAVAK	38.03	2	1395.85
lcl|NZ_CP011073.1_prot_WP_005785741.1_1019	LGANAILGVSLAVAK	28.33	2	1395.85
lcl|NZ_CP011073.1_prot_WP_005785741.1_1019	LGANAILGVSLAVAK	45.66	2	1395.85
lcl|NZ_CP011073.1_prot_WP_005785741.1_1019	LGANAILGVSLAVAK	14.15	2	1395.85
lcl|NZ_CP011073.1_prot_WP_005785741.1_1019	LGANAILGVSLAVAK	48.29	2	1395.85
lcl|NZ_CP011073.1_prot_WP_005785741.1_1019	LGANAILGVSLAVAK	21.19	2	1395.85
lcl|NZ_CP011073.1_prot_WP_005785741.1_1019	LGANAILGVSLAVAK	24.34	2	1395.85
lcl|NZ_CP011073.1_prot_WP_005785741.1_1019	LGANAILGVSLAVAK	28.92	2	1395.85
lcl|NZ_CP011073.1_prot_WP_005785741.1_1019	LGANAILGVSLAVAK	27.17	2	1395.85
lcl|NZ_CP011073.1_prot_WP_005785741.1_1019	LGANAILGVSLAVAK	26.74	2	1395.85
lcl|NZ_CP011073.1_prot_WP_005785741.1_1019	LGANAILGVSLAVAK	20.02	2	1395.85
lcl|NZ_CP011073.1_prot_WP_005785741.1_1019	LGANAILGVSLAVAK	38.42	2	1395.85
lcl|NZ_CP011073.1_prot_WP_005785741.1_1019	LGANAILGVSLAVAK	16.39	2	1395.85
lcl|NZ_CP011073.1_prot_WP_005785741.1_1019	LGANAILGVSLAVAK	60.61	2	1395.85
lcl|NZ_CP011073.1_prot_WP_005785741.1_1019	LGANAILGVSLAVAK	18.64	2	1395.85
lcl|NZ_CP011073.1_prot_WP_005785741.1_1019	LGANAILGVSLAVAK	55.45	2	1395.85
lcl|NZ_CP011073.1_prot_WP_005785741.1_1019	LGANAILGVSLAVAK	16.84	2	1395.85
lcl|NZ_CP011073.1_prot_WP_005785741.1_1019	LGANAILGVSLAVAK	44.99	2	1395.85
lcl|NZ_CP011073.1_prot_WP_005785741.1_1019	LGANAILGVSLAVAK	20.25	2	1395.85
lcl|NZ_CP011073.1_prot_WP_005785741.1_1019	LGANAILGVSLAVAK	29.23	2	1395.85
lcl|NZ_CP011073.1_prot_WP_005785741.1_1019	LGANAILGVSLAVAK	27.25	2	1395.85
lcl|NZ_CP011073.1_prot_WP_005785741.1_1019	LGANAILGVSLAVAK	45.78	2	1395.85
lcl|NZ_CP011073.1_prot_WP_005785741.1_1019	LGANAILGVSLAVAK	16.07	2	1395.85
lcl|NZ_CP011073.1_prot_WP_005785741.1_1019	LGANAILGVSLAVAK	29.31	2	1395.85
lcl|NZ_CP011073.1_prot_WP_005785741.1_1019	LGANAILGVSLAVAK	34.09	2	1395.85
lcl|NZ_CP011073.1_prot_WP_005785741.1_1019	LGANAILGVSLAVAK	18.97	2	1395.85
lcl|NZ_CP011073.1_prot_WP_005785741.1_1019	LGANAILGVSLAVAK	48.37	2	1395.85
lcl|NZ_CP011073.1_prot_WP_005785741.1_1019	LGANAILGVSLAVAK	37.04	2	1395.85
lcl|NZ_CP011073.1_prot_WP_005785741.1_1019	LGANAILGVSLAVAK	37.83	2	1395.85
lcl|NZ_CP011073.1_prot_WP_005785741.1_1019	LGANAILGVSLAVAK	24.5	2	1395.85
lcl|NZ_CP011073.1_prot_WP_005785741.1_1019	LGANAILGVSLAVAK	17.3	2	1395.85
lcl|NZ_CP011073.1_prot_WP_005785741.1_1019	LGANAILGVSLAVAK	16.98	2	1395.85
lcl|NZ_CP011073.1_prot_WP_005785741.1_1019	LGANAILGVSLAVAK	36.66	2	1395.85
lcl|NZ_CP011073.1_prot_WP_005785741.1_1019	LGANAILGVSLAVAK	54.65	2	1395.85
lcl|NZ_CP011073.1_prot_WP_005785741.1_1019	LGANAILGVSLAVAK	31.74	2	1395.85
lcl|NZ_CP011073.1_prot_WP_005785741.1_1019	LGANAILGVSLAVAK	28.06	2	1395.85
lcl|NZ_CP011073.1_prot_WP_005785741.1_1019	LGANAILGVSLAVAK	44.96	2	1395.85
lcl|NZ_CP011073.1_prot_WP_005785741.1_1019	LGANAILGVSLAVAK	35.89	2	1395.85
lcl|NZ_CP011073.1_prot_WP_005785741.1_1019	LGANAILGVSLAVAK	37.72	2	1395.85
lcl|NZ_CP011073.1_prot_WP_005785741.1_1019	LGANAILGVSLAVAK	51.57	2	1395.85
lcl|NZ_CP011073.1_prot_WP_005785741.1_1019	LGANAILGVSLAVAK	29.51	2	1395.85
lcl|NZ_CP011073.1_prot_WP_005785741.1_1019	LGANAILGVSLAVAK	33.69	2	1395.85
lcl|NZ_CP011073.1_prot_WP_005785741.1_1019	LGANAILGVSLAVAK	17.2	2	1395.85
lcl|NZ_CP011073.1_prot_WP_005785741.1_1019	LGANAILGVSLAVAK	22.54	2	1395.85
lcl|NZ_CP011073.1_prot_WP_005785741.1_1019	LGANAILGVSLAVAK	18.95	2	1395.85
lcl|NZ_CP011073.1_prot_WP_005785741.1_1019	LGANAILGVSLAVAK	14.81	2	1395.85
lcl|NZ_CP011073.1_prot_WP_005785741.1_1019	LGANAILGVSLAVAK	22.06	2	1395.85
lcl|NZ_CP011073.1_prot_WP_005785741.1_1019	LGANAILGVSLAVAK	31.78	2	1395.85
lcl|NZ_CP011073.1_prot_WP_005785741.1_1019	LGANAILGVSLAVAK	38.3	2	1395.85
lcl|NZ_CP011073.1_prot_WP_005785741.1_1019	LGANAILGVSLAVAK	22.13	2	1395.85
lcl|NZ_CP011073.1_prot_WP_005785741.1_1019	LGANAILGVSLAVAK	46.32	2	1395.85
lcl|NZ_CP011073.1_prot_WP_005785741.1_1019	LGANAILGVSLAVAK	27.3	2	1395.85
lcl|NZ_CP011073.1_prot_WP_005785741.1_1019	LGANAILGVSLAVAK	17.59	2	1395.85
lcl|NZ_CP011073.1_prot_WP_005785741.1_1019	LGANAILGVSLAVAK	45.13	2	1395.85
lcl|NZ_CP011073.1_prot_WP_005785741.1_1019	LGANAILGVSLAVAK	20.24	2	1395.85
lcl|NZ_CP011073.1_prot_WP_005785741.1_1019	LGANAILGVSLAVAK	32.34	2	1395.85
lcl|NZ_CP011073.1_prot_WP_005785741.1_1019	LGANAILGVSLAVAK	53.99	2	1395.85
lcl|NZ_CP011073.1_prot_WP_005785741.1_1019	LGANAILGVSLAVAK	35.22	2	1395.85
lcl|NZ_CP011073.1_prot_WP_005785741.1_1019	LGANAILGVSLAVAK	26.06	2	1395.85
lcl|NZ_CP011073.1_prot_WP_005785741.1_1019	LGANAILGVSLAVAK	43.88	2	1395.85
lcl|NZ_CP011073.1_prot_WP_005785741.1_1019	LGANAILGVSLAVAK	33.62	2	1395.85
lcl|NZ_CP011073.1_prot_WP_005785741.1_1019	LGANAILGVSLAVAK	53.64	2	1395.85
lcl|NZ_CP011073.1_prot_WP_005785741.1_1019	LGANAILGVSLAVAK	20.2	2	1395.85
lcl|NZ_CP011073.1_prot_WP_005785741.1_1019	LGANAILGVSLAVAK	23.77	2	1395.85
lcl|NZ_CP011073.1_prot_WP_005785741.1_1019	LGANAILGVSLAVAK	43.3	2	1395.85
lcl|NZ_CP011073.1_prot_WP_005785741.1_1019	LGANAILGVSLAVAK	39.73	2	1395.85
lcl|NZ_CP011073.1_prot_WP_005785741.1_1019	LGANAILGVSLAVAK	47.41	2	1395.85
lcl|NZ_CP011073.1_prot_WP_005785741.1_1019	LGANAILGVSLAVAK	56.04	2	1395.85
lcl|NZ_CP011073.1_prot_WP_005785741.1_1019	LGANAILGVSLAVAK	53.41	2	1395.85
lcl|NZ_CP011073.1_prot_WP_005785741.1_1019	LGANAILGVSLAVAK	41.97	2	1395.86
lcl|NZ_CP011073.1_prot_WP_005785741.1_1019	LGANAILGVSLAVAK	33.42	2	1395.86
lcl|NZ_CP011073.1_prot_WP_005785741.1_1019	AKLGANAILGVSLAVAK	30.51	3	1594.97
lcl|NZ_CP011073.1_prot_WP_005785741.1_1019	AKLGANAILGVSLAVAK	24.66	3	1594.98
lcl|NZ_CP011073.1_prot_WP_005785741.1_1019	AKLGANAILGVSLAVAK	25.6	3	1594.98
lcl|NZ_CP011073.1_prot_WP_005785741.1_1019	ASVPSGASTGEHEALELR	39.9	3	1809.88
lcl|NZ_CP011073.1_prot_WP_005785741.1_1019	ASVPSGASTGEHEALELR	43.15	3	1809.88
lcl|NZ_CP011073.1_prot_WP_005785741.1_1019	ASVPSGASTGEHEALELR	80.15	3	1809.89
lcl|NZ_CP011073.1_prot_WP_005785741.1_1019	ASVPSGASTGEHEALELR	63.61	3	1809.89
lcl|NZ_CP011073.1_prot_WP_005785741.1_1019	ASVPSGASTGEHEALELR	13.83	3	1809.89
lcl|NZ_CP011073.1_prot_WP_005785741.1_1019	ASVPSGASTGEHEALELR	49.31	3	1809.89
lcl|NZ_CP011073.1_prot_WP_005785741.1_1019	ASVPSGASTGEHEALELR	88.57	3	1809.89
lcl|NZ_CP011073.1_prot_WP_005785741.1_1019	ASVPSGASTGEHEALELR	84.63	3	1809.89
lcl|NZ_CP011073.1_prot_WP_005785741.1_1019	ASVPSGASTGEHEALELR	14.64	3	1809.89
lcl|NZ_CP011073.1_prot_WP_005785741.1_1019	ASVPSGASTGEHEALELR	74.16	3	1809.89
lcl|NZ_CP011073.1_prot_WP_005785741.1_1019	ASVPSGASTGEHEALELR	76.02	3	1809.89
lcl|NZ_CP011073.1_prot_WP_005785741.1_1019	ASVPSGASTGEHEALELR	96.79	3	1809.89
lcl|NZ_CP011073.1_prot_WP_005785741.1_1019	ASVPSGASTGEHEALELR	117.27	3	1809.89
lcl|NZ_CP011073.1_prot_WP_005785741.1_1019	ASVPSGASTGEHEALELR	14.56	3	1809.89
lcl|NZ_CP011073.1_prot_WP_005785741.1_1019	ASVPSGASTGEHEALELR	116.13	3	1809.89
lcl|NZ_CP011073.1_prot_WP_005785741.1_1019	GNPTVEVDVVLESGIMGR	72.12	2	1870.93
lcl|NZ_CP011073.1_prot_WP_005785741.1_1019	GNPTVEVDVVLESGIMGR	18.13	3	1870.93
lcl|NZ_CP011073.1_prot_WP_005785741.1_1019	GNPTVEVDVVLESGIMGR	19.06	2	1870.93
lcl|NZ_CP011073.1_prot_WP_005785741.1_1019	GNPTVEVDVVLESGIMGR	38.86	3	1870.93
lcl|NZ_CP011073.1_prot_WP_005785741.1_1019	GNPTVEVDVVLESGIMGR	26.13	3	1870.94
lcl|NZ_CP011073.1_prot_WP_005785741.1_1019	GNPTVEVDVVLESGIMGR	16.29	2	1870.94
lcl|NZ_CP011073.1_prot_WP_005785741.1_1019	GNPTVEVDVVLESGIMGR	18.39	3	1870.94
lcl|NZ_CP011073.1_prot_WP_005785741.1_1019	GNPTVEVDVVLESGIMGR	19.62	2	1870.94
lcl|NZ_CP011073.1_prot_WP_005785741.1_1019	GNPTVEVDVVLESGIMGR	27.7	2	1870.94
lcl|NZ_CP011073.1_prot_WP_005785741.1_1019	GNPTVEVDVVLESGIMGR	19.87	3	1870.94
lcl|NZ_CP011073.1_prot_WP_005785741.1_1019	GNPTVEVDVVLESGIMGR	40.88	2	1870.94
lcl|NZ_CP011073.1_prot_WP_005785741.1_1019	GNPTVEVDVVLESGIMGR	28.56	2	1870.94
lcl|NZ_CP011073.1_prot_WP_005785741.1_1019	GNPTVEVDVVLESGIMGR	45.45	3	1870.94
lcl|NZ_CP011073.1_prot_WP_005785741.1_1019	GNPTVEVDVVLESGIMGR	54.74	2	1870.94
lcl|NZ_CP011073.1_prot_WP_005785741.1_1019	GNPTVEVDVVLESGIMGR	19.79	3	1870.94
lcl|NZ_CP011073.1_prot_WP_005785741.1_1019	GNPTVEVDVVLESGIMGR	14.48	3	1870.94
lcl|NZ_CP011073.1_prot_WP_005785741.1_1019	GNPTVEVDVVLESGIMGR	19.65	3	1870.94
lcl|NZ_CP011073.1_prot_WP_005785741.1_1019	GNPTVEVDVVLESGIMGR	24.2	3	1870.94
lcl|NZ_CP011073.1_prot_WP_005785741.1_1019	GNPTVEVDVVLESGIMGR	40.6	3	1870.94
lcl|NZ_CP011073.1_prot_WP_005785741.1_1019	GNPTVEVDVVLESGIMGR	37.01	3	1870.94
lcl|NZ_CP011073.1_prot_WP_005785741.1_1019	GNPTVEVDVVLESGIMGR	15.44	3	1870.94
lcl|NZ_CP011073.1_prot_WP_005785741.1_1019	GNPTVEVDVVLESGIMGR	38.49	3	1870.94
lcl|NZ_CP011073.1_prot_WP_005785741.1_1019	GNPTVEVDVVLESGIMGR	48.47	3	1870.94
lcl|NZ_CP011073.1_prot_WP_005785741.1_1019	GNPTVEVDVVLESGIMGR	21.93	3	1870.94
lcl|NZ_CP011073.1_prot_WP_005785741.1_1019	GNPTVEVDVVLESGIMGR	45.56	3	1870.94
lcl|NZ_CP011073.1_prot_WP_005785741.1_1019	GNPTVEVDVVLESGIMGR	37.45	2	1870.94
lcl|NZ_CP011073.1_prot_WP_005785741.1_1019	GNPTVEVDVVLESGIMGR	37.26	3	1870.94
lcl|NZ_CP011073.1_prot_WP_005785741.1_1019	GNPTVEVDVVLESGIMGR	23.42	3	1870.94
lcl|NZ_CP011073.1_prot_WP_005785741.1_1019	GNPTVEVDVVLESGIMGR	104.15	2	1870.94
lcl|NZ_CP011073.1_prot_WP_005785741.1_1019	GNPTVEVDVVLESGIMGR	18.23	3	1870.94
lcl|NZ_CP011073.1_prot_WP_005785741.1_1019	GNPTVEVDVVLESGIMGR	35.79	3	1870.94
lcl|NZ_CP011073.1_prot_WP_005785741.1_1019	GNPTVEVDVVLESGIMGR	22.18	3	1870.94
lcl|NZ_CP011073.1_prot_WP_005785741.1_1019	GNPTVEVDVVLESGIMGR	35.19	3	1870.94
lcl|NZ_CP011073.1_prot_WP_005785741.1_1019	GNPTVEVDVVLESGIMGR	24.43	3	1870.94
lcl|NZ_CP011073.1_prot_WP_005785741.1_1019	GNPTVEVDVVLESGIMGR	65.54	2	1870.94
lcl|NZ_CP011073.1_prot_WP_005785741.1_1019	GNPTVEVDVVLESGIMGR	27.06	2	1870.94
lcl|NZ_CP011073.1_prot_WP_005785741.1_1019	GNPTVEVDVVLESGIMGR	28.67	2	1870.94
lcl|NZ_CP011073.1_prot_WP_005785741.1_1019	GNPTVEVDVVLESGIMGR	51.07	2	1870.94
lcl|NZ_CP011073.1_prot_WP_005785741.1_1019	GNPTVEVDVVLESGIMGR	34.86	3	1870.94
lcl|NZ_CP011073.1_prot_WP_005785741.1_1019	GNPTVEVDVVLESGIMGR	22.41	3	1870.94
lcl|NZ_CP011073.1_prot_WP_005785741.1_1019	GNPTVEVDVVLESGIMGR	29.45	3	1870.94
lcl|NZ_CP011073.1_prot_WP_005785741.1_1019	GNPTVEVDVVLESGIMGR	45.39	3	1870.94
lcl|NZ_CP011073.1_prot_WP_005785741.1_1019	GNPTVEVDVVLESGIMGR	86.16	2	1870.94
lcl|NZ_CP011073.1_prot_WP_005785741.1_1019	GNPTVEVDVVLESGIMGR	13.92	3	1870.94
lcl|NZ_CP011073.1_prot_WP_005785741.1_1019	GNPTVEVDVVLESGIMGR	29.82	2	1870.94
lcl|NZ_CP011073.1_prot_WP_005785741.1_1019	GNPTVEVDVVLESGIMGR	71.79	2	1870.94
lcl|NZ_CP011073.1_prot_WP_005785741.1_1019	GNPTVEVDVVLESGIMGR	59.44	2	1870.94
lcl|NZ_CP011073.1_prot_WP_005785741.1_1019	GNPTVEVDVVLESGIMGR	44.19	3	1870.94
lcl|NZ_CP011073.1_prot_WP_005785741.1_1019	GNPTVEVDVVLESGIMGR	14.27	3	1870.94
lcl|NZ_CP011073.1_prot_WP_005785741.1_1019	GNPTVEVDVVLESGIMGR	23.88	3	1870.94
lcl|NZ_CP011073.1_prot_WP_005785741.1_1019	GNPTVEVDVVLESGIMGR	46.7	3	1870.94
lcl|NZ_CP011073.1_prot_WP_005785741.1_1019	GNPTVEVDVVLESGIMGR	43.96	3	1870.94
lcl|NZ_CP011073.1_prot_WP_005785741.1_1019	GNPTVEVDVVLESGIMGR	18.86	3	1870.94
lcl|NZ_CP011073.1_prot_WP_005785741.1_1019	GNPTVEVDVVLESGIMGR	45.06	3	1870.94
lcl|NZ_CP011073.1_prot_WP_005785741.1_1019	GNPTVEVDVVLESGIMGR	60.49	2	1870.94
lcl|NZ_CP011073.1_prot_WP_005785741.1_1019	GNPTVEVDVVLESGIMGR	21.7	3	1870.94
lcl|NZ_CP011073.1_prot_WP_005785741.1_1019	GNPTVEVDVVLESGIMGR	45.49	3	1870.94
lcl|NZ_CP011073.1_prot_WP_005785741.1_1019	GNPTVEVDVVLESGIMGR	35.46	2	1870.94
lcl|NZ_CP011073.1_prot_WP_005785741.1_1019	GNPTVEVDVVLESGIMGR	18.25	3	1870.94
lcl|NZ_CP011073.1_prot_WP_005785741.1_1019	GNPTVEVDVVLESGIMGR	43.98	3	1870.94
lcl|NZ_CP011073.1_prot_WP_005785741.1_1019	GNPTVEVDVVLESGIMGR	46.93	2	1870.94
lcl|NZ_CP011073.1_prot_WP_005785741.1_1019	GNPTVEVDVVLESGIMGR	13.63	3	1870.94
lcl|NZ_CP011073.1_prot_WP_005785741.1_1019	GNPTVEVDVVLESGIMGR	47.43	2	1870.94
lcl|NZ_CP011073.1_prot_WP_005785741.1_1019	GNPTVEVDVVLESGIMGR	16.59	3	1870.94
lcl|NZ_CP011073.1_prot_WP_005785741.1_1019	GNPTVEVDVVLESGIMGR	19.65	2	1870.94
lcl|NZ_CP011073.1_prot_WP_005785741.1_1019	GNPTVEVDVVLESGIMGR	33.17	2	1870.94
lcl|NZ_CP011073.1_prot_WP_005785741.1_1019	GNPTVEVDVVLESGIMGR	90.23	2	1870.94
lcl|NZ_CP011073.1_prot_WP_005785741.1_1019	GNPTVEVDVVLESGIMGR	24.46	3	1870.94
lcl|NZ_CP011073.1_prot_WP_005785741.1_1019	GNPTVEVDVVLESGIMGR	16.28	2	1870.94
lcl|NZ_CP011073.1_prot_WP_005785741.1_1019	GNPTVEVDVVLESGIMGR	59.1	2	1870.94
lcl|NZ_CP011073.1_prot_WP_005785741.1_1019	GNPTVEVDVVLESGIMGR	22.62	2	1870.94
lcl|NZ_CP011073.1_prot_WP_005785741.1_1019	GNPTVEVDVVLESGIMGR	18.64	3	1870.94
lcl|NZ_CP011073.1_prot_WP_005785741.1_1019	GNPTVEVDVVLESGIMGR	17.64	3	1870.94
lcl|NZ_CP011073.1_prot_WP_005785741.1_1019	GNPTVEVDVVLESGIMGR	23.08	3	1870.94
lcl|NZ_CP011073.1_prot_WP_005785741.1_1019	GNPTVEVDVVLESGIMGR	35.21	3	1870.94
lcl|NZ_CP011073.1_prot_WP_005785741.1_1019	GNPTVEVDVVLESGIMGR	18.64	2	1870.94
lcl|NZ_CP011073.1_prot_WP_005785741.1_1019	GNPTVEVDVVLESGIMGR	108.31	2	1870.94
lcl|NZ_CP011073.1_prot_WP_005785741.1_1019	GNPTVEVDVVLESGIMGR	32.55	3	1870.94
lcl|NZ_CP011073.1_prot_WP_005785741.1_1019	GNPTVEVDVVLESGIMGR	91.72	2	1870.94
lcl|NZ_CP011073.1_prot_WP_005785741.1_1019	GNPTVEVDVVLESGIMGR	39.34	2	1870.94
lcl|NZ_CP011073.1_prot_WP_005785741.1_1019	GNPTVEVDVVLESGIMGR	50	2	1870.94
lcl|NZ_CP011073.1_prot_WP_005785741.1_1019	GNPTVEVDVVLESGIMGR	40.22	2	1870.94
lcl|NZ_CP011073.1_prot_WP_005785741.1_1019	GNPTVEVDVVLESGIMGR	22.7	3	1870.94
lcl|NZ_CP011073.1_prot_WP_005785741.1_1019	GNPTVEVDVVLESGIMGR	21.82	3	1870.94
lcl|NZ_CP011073.1_prot_WP_005785741.1_1019	GNPTVEVDVVLESGIMGR	31.34	3	1870.94
lcl|NZ_CP011073.1_prot_WP_005785741.1_1019	GNPTVEVDVVLESGIMGR	13.89	3	1870.94
lcl|NZ_CP011073.1_prot_WP_005785741.1_1019	GNPTVEVDVVLESGIMGR	49.84	3	1870.94
lcl|NZ_CP011073.1_prot_WP_005785741.1_1019	GNPTVEVDVVLESGIMGR	41.16	3	1870.94
lcl|NZ_CP011073.1_prot_WP_005785741.1_1019	GNPTVEVDVVLESGIMGR	43.47	3	1870.94
lcl|NZ_CP011073.1_prot_WP_005785741.1_1019	GNPTVEVDVVLESGIMGR	48.81	3	1870.94
lcl|NZ_CP011073.1_prot_WP_005785741.1_1019	GNPTVEVDVVLESGIMGR	29.26	3	1870.94
lcl|NZ_CP011073.1_prot_WP_005785741.1_1019	GNPTVEVDVVLESGIMGR	27.67	3	1870.94
lcl|NZ_CP011073.1_prot_WP_005785741.1_1019	GNPTVEVDVVLESGIMGR	67.58	2	1870.94
lcl|NZ_CP011073.1_prot_WP_005785741.1_1019	GNPTVEVDVVLESGIMGR	23.62	3	1870.94
lcl|NZ_CP011073.1_prot_WP_005785741.1_1019	GNPTVEVDVVLESGIMGR	60.48	2	1870.94
lcl|NZ_CP011073.1_prot_WP_005785741.1_1019	GNPTVEVDVVLESGIMGR	18.24	3	1870.94
lcl|NZ_CP011073.1_prot_WP_005785741.1_1019	GNPTVEVDVVLESGIMGR	34.54	2	1870.94
lcl|NZ_CP011073.1_prot_WP_005785741.1_1019	GNPTVEVDVVLESGIMGR	76.96	2	1870.94
lcl|NZ_CP011073.1_prot_WP_005785741.1_1019	GNPTVEVDVVLESGIMGR	32.9	3	1870.94
lcl|NZ_CP011073.1_prot_WP_005785741.1_1019	GNPTVEVDVVLESGIMGR	14.72	2	1870.94
lcl|NZ_CP011073.1_prot_WP_005785741.1_1019	GNPTVEVDVVLESGIMGR	59.54	3	1870.94
lcl|NZ_CP011073.1_prot_WP_005785741.1_1019	GNPTVEVDVVLESGIMGR	33.28	3	1870.94
lcl|NZ_CP011073.1_prot_WP_005785741.1_1019	GNPTVEVDVVLESGIMGR	70.67	2	1870.94
lcl|NZ_CP011073.1_prot_WP_005785741.1_1019	GNPTVEVDVVLESGIMGR	29.09	3	1870.94
lcl|NZ_CP011073.1_prot_WP_005785741.1_1019	GNPTVEVDVVLESGIMGR	86.51	2	1870.94
lcl|NZ_CP011073.1_prot_WP_005785741.1_1019	GNPTVEVDVVLESGIMGR	19.34	3	1870.94
lcl|NZ_CP011073.1_prot_WP_005785741.1_1019	GNPTVEVDVVLESGIMGR	71.31	2	1870.94
lcl|NZ_CP011073.1_prot_WP_005785741.1_1019	GNPTVEVDVVLESGIMGR	35.78	3	1870.94
lcl|NZ_CP011073.1_prot_WP_005785741.1_1019	GNPTVEVDVVLESGIMGR	23.95	3	1870.94
lcl|NZ_CP011073.1_prot_WP_005785741.1_1019	GNPTVEVDVVLESGIMGR	29.02	2	1870.94
lcl|NZ_CP011073.1_prot_WP_005785741.1_1019	GNPTVEVDVVLESGIMGR	20.42	3	1870.94
lcl|NZ_CP011073.1_prot_WP_005785741.1_1019	GNPTVEVDVVLESGIMGR	28.31	2	1870.94
lcl|NZ_CP011073.1_prot_WP_005785741.1_1019	GNPTVEVDVVLESGIMGR	23.35	3	1870.94
lcl|NZ_CP011073.1_prot_WP_005785741.1_1019	GNPTVEVDVVLESGIMGR	78.68	2	1870.94
lcl|NZ_CP011073.1_prot_WP_005785741.1_1019	GNPTVEVDVVLESGIMGR	43.08	2	1870.94
lcl|NZ_CP011073.1_prot_WP_005785741.1_1019	GNPTVEVDVVLESGIMGR	68.73	2	1870.94
lcl|NZ_CP011073.1_prot_WP_005785741.1_1019	GNPTVEVDVVLESGIMGR	23.45	3	1870.94
lcl|NZ_CP011073.1_prot_WP_005785741.1_1019	GNPTVEVDVVLESGIMGR	30.81	3	1870.94
lcl|NZ_CP011073.1_prot_WP_005785741.1_1019	GNPTVEVDVVLESGIMGR	28.82	2	1870.94
lcl|NZ_CP011073.1_prot_WP_005785741.1_1019	GNPTVEVDVVLESGIMGR	19.54	3	1870.94
lcl|NZ_CP011073.1_prot_WP_005785741.1_1019	GNPTVEVDVVLESGIMGR	44.06	2	1870.94
lcl|NZ_CP011073.1_prot_WP_005785741.1_1019	GNPTVEVDVVLESGIMGR	44.02	2	1870.94
lcl|NZ_CP011073.1_prot_WP_005785741.1_1019	GNPTVEVDVVLESGIMGR	14.63	2	1870.94
lcl|NZ_CP011073.1_prot_WP_005785741.1_1019	GNPTVEVDVVLESGIMGR	16.98	3	1870.95
lcl|NZ_CP011073.1_prot_WP_005785741.1_1019	GNPTVEVDVVLESGIMGR	26.73	3	1870.95
lcl|NZ_CP011073.1_prot_WP_005785741.1_1019	GNPTVEVDVVLESGIMGR	53.58	3	1870.95
lcl|NZ_CP011073.1_prot_WP_005785741.1_1019	GNPTVEVDVVLESGIMGR	25.17	3	1870.95
lcl|NZ_CP011073.1_prot_WP_005785741.1_1019	GNPTVEVDVVLESGIMGR	41.75	2	1870.95
lcl|NZ_CP011073.1_prot_WP_005785741.1_1019	GNPTVEVDVVLESGIMGR	89.08	2	1870.95
lcl|NZ_CP011073.1_prot_WP_005785741.1_1019	GNPTVEVDVVLESGIMGR	16.17	2	1870.95
lcl|NZ_CP011073.1_prot_WP_005785741.1_1019	GNPTVEVDVVLESGIMGR	36.4	3	1870.95
lcl|NZ_CP011073.1_prot_WP_005785741.1_1019	GNPTVEVDVVLESGIMGR	48.11	3	1870.95
lcl|NZ_CP011073.1_prot_WP_005785741.1_1019	GNPTVEVDVVLESGIMGR	24.86	3	1870.95
lcl|NZ_CP011073.1_prot_WP_005785741.1_1019	GNPTVEVDVVLESGIMGR	34.53	2	1870.95
lcl|NZ_CP011073.1_prot_WP_005785741.1_1019	GNPTVEVDVVLESGIMGR	23.73	3	1870.95
lcl|NZ_CP011073.1_prot_WP_005785741.1_1019	GNPTVEVDVVLESGIMGR	14.51	3	1870.95
lcl|NZ_CP011073.1_prot_WP_005785741.1_1019	GNPTVEVDVVLESGIMGR	23.93	2	1870.95
lcl|NZ_CP011073.1_prot_WP_005785741.1_1019	GNPTVEVDVVLESGIMGR	13.06	3	1870.95
lcl|NZ_CP011073.1_prot_WP_005785741.1_1019	GNPTVEVDVVLESGIMGR	66.45	2	1870.95
lcl|NZ_CP011073.1_prot_WP_005785741.1_1019	GNPTVEVDVVLESGIMGR	82.08	2	1870.95
lcl|NZ_CP011073.1_prot_WP_005785741.1_1019	GNPTVEVDVVLESGIMGR	13.21	3	1870.95
lcl|NZ_CP011073.1_prot_WP_005785741.1_1019	GNPTVEVDVVLESGIMGR	47	3	1870.95
lcl|NZ_CP011073.1_prot_WP_005785741.1_1019	GNPTVEVDVVLESGIMGR	21.11	3	1870.95
lcl|NZ_CP011073.1_prot_WP_005785741.1_1019	GNPTVEVDVVLESGIMGR	22.32	2	1870.95
lcl|NZ_CP011073.1_prot_WP_005785741.1_1019	GNPTVEVDVVLESGIMGR	16.34	2	1870.95
lcl|NZ_CP011073.1_prot_WP_005785741.1_1019	GNPTVEVDVVLESGIMGR	81.05	2	1870.95
lcl|NZ_CP011073.1_prot_WP_005785741.1_1019	GNPTVEVDVVLESGIMGR	60.78	2	1870.95
lcl|NZ_CP011073.1_prot_WP_005785741.1_1019	GNPTVEVDVVLESGIMGR	32.01	3	1870.95
lcl|NZ_CP011073.1_prot_WP_005785741.1_1019	GNPTVEVDVVLESGIMGR	23.11	3	1870.95
lcl|NZ_CP011073.1_prot_WP_005785741.1_1019	GNPTVEVDVVLESGIMGR	120.5	2	1870.95
lcl|NZ_CP011073.1_prot_WP_005785741.1_1019	GNPTVEVDVVLESGIMGR	33.41	3	1870.95
lcl|NZ_CP011073.1_prot_WP_005785741.1_1019	GNPTVEVDVVLESGIMGR	60.31	2	1870.95
lcl|NZ_CP011073.1_prot_WP_005785741.1_1019	GNPTVEVDVVLESGIMGR	22.51	3	1870.95
lcl|NZ_CP011073.1_prot_WP_005785741.1_1019	GNPTVEVDVVLESGIMGR	34.27	3	1870.95
lcl|NZ_CP011073.1_prot_WP_005785741.1_1019	GNPTVEVDVVLESGIMGR	30.49	3	1870.95
lcl|NZ_CP011073.1_prot_WP_005785741.1_1019	GNPTVEVDVVLESGIMGR	15.24	2	1870.95
lcl|NZ_CP011073.1_prot_WP_005785741.1_1019	GNPTVEVDVVLESGIMGR	104.42	2	1870.95
lcl|NZ_CP011073.1_prot_WP_005785741.1_1019	GNPTVEVDVVLESGIMGR	44.19	2	1870.95
lcl|NZ_CP011073.1_prot_WP_005785741.1_1019	GNPTVEVDVVLESGIMGR	89.6	2	1870.95
lcl|NZ_CP011073.1_prot_WP_005785741.1_1019	GNPTVEVDVVLESGIMGR	36.01	3	1870.95
lcl|NZ_CP011073.1_prot_WP_005785741.1_1019	GNPTVEVDVVLESGIMGR	21.15	3	1870.95
lcl|NZ_CP011073.1_prot_WP_005785741.1_1019	GNPTVEVDVVLESGIMGR	32.09	3	1870.95
lcl|NZ_CP011073.1_prot_WP_005785741.1_1019	GNPTVEVDVVLESGIMGR	40.96	2	1870.95
lcl|NZ_CP011073.1_prot_WP_005785741.1_1019	GNPTVEVDVVLESGIMGR	14.49	2	1870.95
lcl|NZ_CP011073.1_prot_WP_005785741.1_1019	GNPTVEVDVVLESGIMGR	95.35	2	1870.95
lcl|NZ_CP011073.1_prot_WP_005785741.1_1019	GNPTVEVDVVLESGIMGR	34.37	3	1870.95
lcl|NZ_CP011073.1_prot_WP_005785741.1_1019	GNPTVEVDVVLESGIMGR	21.2	3	1870.95
lcl|NZ_CP011073.1_prot_WP_005785741.1_1019	GNPTVEVDVVLESGIMGR	15.65	2	1870.95
lcl|NZ_CP011073.1_prot_WP_005785741.1_1019	GNPTVEVDVVLESGIMGR	42.07	3	1870.95
lcl|NZ_CP011073.1_prot_WP_005785741.1_1019	GNPTVEVDVVLESGIMGR	19.29	2	1870.95
lcl|NZ_CP011073.1_prot_WP_005785741.1_1019	GNPTVEVDVVLESGIMGR	70.99	2	1870.95
lcl|NZ_CP011073.1_prot_WP_005785741.1_1019	GNPTVEVDVVLESGIMGR	66.29	2	1870.95
lcl|NZ_CP011073.1_prot_WP_005785741.1_1019	GNPTVEVDVVLESGIMGR	22.02	3	1870.95
lcl|NZ_CP011073.1_prot_WP_005785741.1_1019	GNPTVEVDVVLESGIMGR	25.34	2	1870.95
lcl|NZ_CP011073.1_prot_WP_005785741.1_1019	GNPTVEVDVVLESGIMGR	18.75	3	1870.95
lcl|NZ_CP011073.1_prot_WP_005785741.1_1019	GNPTVEVDVVLESGIMGR	38.63	2	1870.95
lcl|NZ_CP011073.1_prot_WP_005785741.1_1019	GNPTVEVDVVLESGIMGR	39.5	3	1870.95
lcl|NZ_CP011073.1_prot_WP_005785741.1_1019	GNPTVEVDVVLESGIMGR	20.68	3	1870.95
lcl|NZ_CP011073.1_prot_WP_005785741.1_1019	GNPTVEVDVVLESGIMGR	14.84	3	1870.95
lcl|NZ_CP011073.1_prot_WP_005785741.1_1019	GNPTVEVDVVLESGIMGR	23.1	3	1870.95
lcl|NZ_CP011073.1_prot_WP_005785741.1_1019	GNPTVEVDVVLESGIMGR	84.18	2	1870.95
lcl|NZ_CP011073.1_prot_WP_005785741.1_1019	GNPTVEVDVVLESGIMGR	58.32	2	1870.95
lcl|NZ_CP011073.1_prot_WP_005785741.1_1019	GNPTVEVDVVLESGIMGR	53.42	2	1870.95
lcl|NZ_CP011073.1_prot_WP_005785741.1_1019	GNPTVEVDVVLESGIMGR	23.84	3	1870.95
lcl|NZ_CP011073.1_prot_WP_005785741.1_1019	GNPTVEVDVVLESGIMGR	55.67	2	1870.95
lcl|NZ_CP011073.1_prot_WP_005785741.1_1019	GNPTVEVDVVLESGIMGR	21.05	2	1870.95
lcl|NZ_CP011073.1_prot_WP_005785741.1_1019	GNPTVEVDVVLESGIMGR	34.7	3	1870.95
lcl|NZ_CP011073.1_prot_WP_005785741.1_1019	GNPTVEVDVVLESGIMGR	48.34	3	1870.95
lcl|NZ_CP011073.1_prot_WP_005785741.1_1019	GNPTVEVDVVLESGIMGR	19.64	3	1870.95
lcl|NZ_CP011073.1_prot_WP_005785741.1_1019	GNPTVEVDVVLESGIMGR	22.68	2	1870.95
lcl|NZ_CP011073.1_prot_WP_005785741.1_1019	GNPTVEVDVVLESGIMGR	25.06	3	1870.95
lcl|NZ_CP011073.1_prot_WP_005785741.1_1019	GNPTVEVDVVLESGIMGR	27.89	2	1870.95
lcl|NZ_CP011073.1_prot_WP_005785741.1_1019	GNPTVEVDVVLESGIMGR	20.94	3	1870.95
lcl|NZ_CP011073.1_prot_WP_005785741.1_1019	GNPTVEVDVVLESGIMGR	14.54	2	1870.95
lcl|NZ_CP011073.1_prot_WP_005785741.1_1019	GNPTVEVDVVLESGIMGR	49.61	3	1870.95
lcl|NZ_CP011073.1_prot_WP_005785741.1_1019	GNPTVEVDVVLESGIMGR	25.32	2	1870.95
lcl|NZ_CP011073.1_prot_WP_005785741.1_1019	GNPTVEVDVVLESGIMGR	17.81	3	1870.95
lcl|NZ_CP011073.1_prot_WP_005785741.1_1019	GNPTVEVDVVLESGIMGR	15.56	2	1870.95
lcl|NZ_CP011073.1_prot_WP_005785741.1_1019	GNPTVEVDVVLESGIMGR	26.55	3	1870.95
lcl|NZ_CP011073.1_prot_WP_005785741.1_1019	GNPTVEVDVVLESGIMGR	92.37	2	1870.95
lcl|NZ_CP011073.1_prot_WP_005785741.1_1019	GNPTVEVDVVLESGIMGR	63.46	2	1870.95
lcl|NZ_CP011073.1_prot_WP_005785741.1_1019	GNPTVEVDVVLESGIMGR	30.1	3	1870.95
lcl|NZ_CP011073.1_prot_WP_005785741.1_1019	GNPTVEVDVVLESGIMGR	17.81	3	1870.95
lcl|NZ_CP011073.1_prot_WP_005785741.1_1019	GNPTVEVDVVLESGIMGR	49.9	2	1870.95
lcl|NZ_CP011073.1_prot_WP_005785741.1_1019	GNPTVEVDVVLESGIMGR	28.86	3	1870.95
lcl|NZ_CP011073.1_prot_WP_005785741.1_1019	GNPTVEVDVVLESGIMGR	28.3	2	1870.95
lcl|NZ_CP011073.1_prot_WP_005785741.1_1019	GNPTVEVDVVLESGIMGR	32.63	3	1870.95
lcl|NZ_CP011073.1_prot_WP_005785741.1_1019	GNPTVEVDVVLESGIMGR	39.25	3	1870.95
lcl|NZ_CP011073.1_prot_WP_005785741.1_1019	GNPTVEVDVVLESGIMGR	51.37	2	1870.95
lcl|NZ_CP011073.1_prot_WP_005785741.1_1019	GNPTVEVDVVLESGIMGR	96.68	2	1870.95
lcl|NZ_CP011073.1_prot_WP_005785741.1_1019	GNPTVEVDVVLESGIMGR	19.65	2	1870.95
lcl|NZ_CP011073.1_prot_WP_005785741.1_1019	GNPTVEVDVVLESGIMGR	29	3	1870.95
lcl|NZ_CP011073.1_prot_WP_005785741.1_1019	GNPTVEVDVVLESGIMGR	81.36	2	1870.95
lcl|NZ_CP011073.1_prot_WP_005785741.1_1019	GNPTVEVDVVLESGIMGR	25.9	3	1870.95
lcl|NZ_CP011073.1_prot_WP_005785741.1_1019	GNPTVEVDVVLESGIMGR	14.7	3	1870.95
lcl|NZ_CP011073.1_prot_WP_005785741.1_1019	GNPTVEVDVVLESGIMGR	39.29	3	1870.95
lcl|NZ_CP011073.1_prot_WP_005785741.1_1019	GNPTVEVDVVLESGIMGR	46.13	3	1870.95
lcl|NZ_CP011073.1_prot_WP_005785741.1_1019	GNPTVEVDVVLESGIMGR	23.32	3	1870.95
lcl|NZ_CP011073.1_prot_WP_005785741.1_1019	GNPTVEVDVVLESGIMGR	34.4	3	1870.95
lcl|NZ_CP011073.1_prot_WP_005785741.1_1019	GNPTVEVDVVLESGIMGR	33.18	3	1870.95
lcl|NZ_CP011073.1_prot_WP_005785741.1_1019	GNPTVEVDVVLESGIMGR	29.69	3	1870.95
lcl|NZ_CP011073.1_prot_WP_005785741.1_1019	GNPTVEVDVVLESGIMGR	53.23	3	1870.95
lcl|NZ_CP011073.1_prot_WP_005785741.1_1019	GNPTVEVDVVLESGIMGR	58.09	2	1870.95
lcl|NZ_CP011073.1_prot_WP_005785741.1_1019	GNPTVEVDVVLESGIMGR	33.37	3	1870.95
lcl|NZ_CP011073.1_prot_WP_005785741.1_1019	GNPTVEVDVVLESGIMGR	40.85	3	1870.95
lcl|NZ_CP011073.1_prot_WP_005785741.1_1019	GNPTVEVDVVLESGIMGR	64.05	2	1870.95
lcl|NZ_CP011073.1_prot_WP_005785741.1_1019	GNPTVEVDVVLESGIMGR	22.08	3	1870.95
lcl|NZ_CP011073.1_prot_WP_005785741.1_1019	GNPTVEVDVVLESGIMGR	31.08	3	1870.95
lcl|NZ_CP011073.1_prot_WP_005785741.1_1019	GNPTVEVDVVLESGIMGR	19.44	3	1870.95
lcl|NZ_CP011073.1_prot_WP_005785741.1_1019	GNPTVEVDVVLESGIMGR	17.78	3	1870.95
lcl|NZ_CP011073.1_prot_WP_005785741.1_1019	GNPTVEVDVVLESGIMGR	32.96	2	1870.95
lcl|NZ_CP011073.1_prot_WP_005785741.1_1019	GNPTVEVDVVLESGIMGR	19.34	3	1870.95
lcl|NZ_CP011073.1_prot_WP_005785741.1_1019	GNPTVEVDVVLESGIMGR	30.63	3	1870.95
lcl|NZ_CP011073.1_prot_WP_005785741.1_1019	GNPTVEVDVVLESGIMGR	39.33	3	1870.95
lcl|NZ_CP011073.1_prot_WP_005785741.1_1019	GNPTVEVDVVLESGIMGR	26.68	3	1870.95
lcl|NZ_CP011073.1_prot_WP_005785741.1_1019	GNPTVEVDVVLESGIMGR	43.7	2	1870.95
lcl|NZ_CP011073.1_prot_WP_005785741.1_1019	GNPTVEVDVVLESGIMGR	60.09	3	1870.95
lcl|NZ_CP011073.1_prot_WP_005785741.1_1019	GNPTVEVDVVLESGIMGR	81.98	2	1870.95
lcl|NZ_CP011073.1_prot_WP_005785741.1_1019	GNPTVEVDVVLESGIMGR	37.8	3	1870.95
lcl|NZ_CP011073.1_prot_WP_005785741.1_1019	GNPTVEVDVVLESGIMGR	13.87	3	1870.95
lcl|NZ_CP011073.1_prot_WP_005785741.1_1019	GNPTVEVDVVLESGIMGR	24.94	3	1870.95
lcl|NZ_CP011073.1_prot_WP_005785741.1_1019	GNPTVEVDVVLESGIMGR	37.97	2	1870.95
lcl|NZ_CP011073.1_prot_WP_005785741.1_1019	GNPTVEVDVVLESGIMGR	13.96	3	1870.95
lcl|NZ_CP011073.1_prot_WP_005785741.1_1019	GNPTVEVDVVLESGIMGR	26.15	3	1870.95
lcl|NZ_CP011073.1_prot_WP_005785741.1_1019	GNPTVEVDVVLESGIMGR	13.25	3	1870.95
lcl|NZ_CP011073.1_prot_WP_005785741.1_1019	GNPTVEVDVVLESGIMGR	33.42	3	1870.95
lcl|NZ_CP011073.1_prot_WP_005785741.1_1019	GNPTVEVDVVLESGIMGR	46.56	3	1870.95
lcl|NZ_CP011073.1_prot_WP_005785741.1_1019	GNPTVEVDVVLESGIMGR	30.25	2	1870.95
lcl|NZ_CP011073.1_prot_WP_005785741.1_1019	GNPTVEVDVVLESGIMGR	22.84	3	1870.95
lcl|NZ_CP011073.1_prot_WP_005785741.1_1019	GNPTVEVDVVLESGIMGR	34.73	2	1870.95
lcl|NZ_CP011073.1_prot_WP_005785741.1_1019	GNPTVEVDVVLESGIMGR	44.81	3	1870.95
lcl|NZ_CP011073.1_prot_WP_005785741.1_1019	GNPTVEVDVVLESGIMGR	13.6	3	1870.95
lcl|NZ_CP011073.1_prot_WP_005785741.1_1019	GNPTVEVDVVLESGIMGR	41.27	3	1870.95
lcl|NZ_CP011073.1_prot_WP_005785741.1_1019	GNPTVEVDVVLESGIMGR	88.53	2	1870.95
lcl|NZ_CP011073.1_prot_WP_005785741.1_1019	GNPTVEVDVVLESGIMGR	78.5	3	1870.95
lcl|NZ_CP011073.1_prot_WP_005785741.1_1019	GNPTVEVDVVLESGIMGR	28.17	3	1870.95
lcl|NZ_CP011073.1_prot_WP_005785741.1_1019	GNPTVEVDVVLESGIMGR	35.56	3	1870.95
lcl|NZ_CP011073.1_prot_WP_005785741.1_1019	GNPTVEVDVVLESGIMGR	37.84	3	1870.95
lcl|NZ_CP011073.1_prot_WP_005785741.1_1019	GNPTVEVDVVLESGIMGR	15.56	3	1870.95
lcl|NZ_CP011073.1_prot_WP_005785741.1_1019	GNPTVEVDVVLESGIMGR	89.5	2	1870.95
lcl|NZ_CP011073.1_prot_WP_005785741.1_1019	GNPTVEVDVVLESGIMGR	94.11	2	1870.95
lcl|NZ_CP011073.1_prot_WP_005785741.1_1019	GNPTVEVDVVLESGIMGR	43.86	3	1870.95
lcl|NZ_CP011073.1_prot_WP_005785741.1_1019	GNPTVEVDVVLESGIMGR	23.47	3	1870.95
lcl|NZ_CP011073.1_prot_WP_005785741.1_1019	GNPTVEVDVVLESGIMGR	18.51	3	1870.95
lcl|NZ_CP011073.1_prot_WP_005785741.1_1019	GNPTVEVDVVLESGIMGR	56.59	3	1870.95
lcl|NZ_CP011073.1_prot_WP_005785741.1_1019	GNPTVEVDVVLESGIMGR	68.1	2	1870.95
lcl|NZ_CP011073.1_prot_WP_005785741.1_1019	GNPTVEVDVVLESGIMGR	43.99	3	1870.95
lcl|NZ_CP011073.1_prot_WP_005785741.1_1019	GNPTVEVDVVLESGIMGR	48.53	3	1870.95
lcl|NZ_CP011073.1_prot_WP_005785741.1_1019	GNPTVEVDVVLESGIMGR	48.56	3	1870.95
lcl|NZ_CP011073.1_prot_WP_005785741.1_1019	GNPTVEVDVVLESGIMGR	51.36	2	1870.95
lcl|NZ_CP011073.1_prot_WP_005785741.1_1019	GNPTVEVDVVLESGIMGR	78.64	2	1870.95
lcl|NZ_CP011073.1_prot_WP_005785741.1_1019	GNPTVEVDVVLESGIMGR	22.07	3	1870.95
lcl|NZ_CP011073.1_prot_WP_005785741.1_1019	GNPTVEVDVVLESGIMGR	86.79	2	1870.95
lcl|NZ_CP011073.1_prot_WP_005785741.1_1019	GNPTVEVDVVLESGIMGR	62.32	2	1870.95
lcl|NZ_CP011073.1_prot_WP_005785741.1_1019	GNPTVEVDVVLESGIMGR	26.25	3	1870.95
lcl|NZ_CP011073.1_prot_WP_005785741.1_1019	GNPTVEVDVVLESGIMGR	26.79	3	1870.95
lcl|NZ_CP011073.1_prot_WP_005785741.1_1019	GNPTVEVDVVLESGIMGR	61.59	2	1870.95
lcl|NZ_CP011073.1_prot_WP_005785741.1_1019	GNPTVEVDVVLESGIMGR	16.9	3	1870.95
lcl|NZ_CP011073.1_prot_WP_005785741.1_1019	GNPTVEVDVVLESGIMGR	80.94	2	1870.95
lcl|NZ_CP011073.1_prot_WP_005785741.1_1019	GNPTVEVDVVLESGIMGR	21.76	3	1870.95
lcl|NZ_CP011073.1_prot_WP_005785741.1_1019	GNPTVEVDVVLESGIMGR	49.87	3	1870.95
lcl|NZ_CP011073.1_prot_WP_005785741.1_1019	GNPTVEVDVVLESGIMGR	17.25	3	1870.95
lcl|NZ_CP011073.1_prot_WP_005785741.1_1019	GNPTVEVDVVLESGIMGR	43.06	3	1870.95
lcl|NZ_CP011073.1_prot_WP_005785741.1_1019	GNPTVEVDVVLESGIMGR	42.82	2	1870.95
lcl|NZ_CP011073.1_prot_WP_005785741.1_1019	GNPTVEVDVVLESGIMGR	13.27	3	1870.95
lcl|NZ_CP011073.1_prot_WP_005785741.1_1019	GNPTVEVDVVLESGIMGR	30.5	3	1870.95
lcl|NZ_CP011073.1_prot_WP_005785741.1_1019	GNPTVEVDVVLESGIMGR	34.09	2	1870.95
lcl|NZ_CP011073.1_prot_WP_005785741.1_1019	GNPTVEVDVVLESGIMGR	23.21	3	1870.95
lcl|NZ_CP011073.1_prot_WP_005785741.1_1019	GNPTVEVDVVLESGIMGR	36.53	3	1870.95
lcl|NZ_CP011073.1_prot_WP_005785741.1_1019	GNPTVEVDVVLESGIMGR	26.87	3	1870.95
lcl|NZ_CP011073.1_prot_WP_005785741.1_1019	GNPTVEVDVVLESGIMGR	96.17	2	1870.95
lcl|NZ_CP011073.1_prot_WP_005785741.1_1019	GNPTVEVDVVLESGIMGR	28.15	3	1870.95
lcl|NZ_CP011073.1_prot_WP_005785741.1_1019	GNPTVEVDVVLESGIMGR	74.05	2	1870.95
lcl|NZ_CP011073.1_prot_WP_005785741.1_1019	GNPTVEVDVVLESGIMGR	37.02	3	1870.95
lcl|NZ_CP011073.1_prot_WP_005785741.1_1019	GNPTVEVDVVLESGIMGR	19.4	3	1870.95
lcl|NZ_CP011073.1_prot_WP_005785741.1_1019	GNPTVEVDVVLESGIMGR	86.53	2	1870.95
lcl|NZ_CP011073.1_prot_WP_005785741.1_1019	GNPTVEVDVVLESGIMGR	34.89	3	1870.95
lcl|NZ_CP011073.1_prot_WP_005785741.1_1019	GNPTVEVDVVLESGIMGR	19.26	3	1870.95
lcl|NZ_CP011073.1_prot_WP_005785741.1_1019	GNPTVEVDVVLESGIMGR	41.49	3	1870.95
lcl|NZ_CP011073.1_prot_WP_005785741.1_1019	GNPTVEVDVVLESGIMGR	25.44	2	1870.95
lcl|NZ_CP011073.1_prot_WP_005785741.1_1019	GNPTVEVDVVLESGIMGR	29.92	3	1870.95
lcl|NZ_CP011073.1_prot_WP_005785741.1_1019	GNPTVEVDVVLESGIMGR	37.28	2	1870.95
lcl|NZ_CP011073.1_prot_WP_005785741.1_1019	GNPTVEVDVVLESGIMGR	44.98	3	1870.95
lcl|NZ_CP011073.1_prot_WP_005785741.1_1019	GNPTVEVDVVLESGIMGR	56.28	2	1870.95
lcl|NZ_CP011073.1_prot_WP_005785741.1_1019	GNPTVEVDVVLESGIMGR	18.28	3	1870.95
lcl|NZ_CP011073.1_prot_WP_005785741.1_1019	GNPTVEVDVVLESGIMGR	17.31	2	1870.95
lcl|NZ_CP011073.1_prot_WP_005785741.1_1019	GNPTVEVDVVLESGIMGR	25.49	3	1870.95
lcl|NZ_CP011073.1_prot_WP_005785741.1_1019	GNPTVEVDVVLESGIMGR	55.76	3	1870.95
lcl|NZ_CP011073.1_prot_WP_005785741.1_1019	GNPTVEVDVVLESGIMGR	47.04	2	1870.95
lcl|NZ_CP011073.1_prot_WP_005785741.1_1019	GNPTVEVDVVLESGIMGR	21.45	3	1870.95
lcl|NZ_CP011073.1_prot_WP_005785741.1_1019	GNPTVEVDVVLESGIMGR	20.24	3	1870.95
lcl|NZ_CP011073.1_prot_WP_005785741.1_1019	GNPTVEVDVVLESGIMGR	54.37	3	1870.95
lcl|NZ_CP011073.1_prot_WP_005785741.1_1019	GNPTVEVDVVLESGIMGR	31.47	3	1870.95
lcl|NZ_CP011073.1_prot_WP_005785741.1_1019	GNPTVEVDVVLESGIMGR	42.4	2	1870.95
lcl|NZ_CP011073.1_prot_WP_005785741.1_1019	GNPTVEVDVVLESGIMGR	19.99	3	1870.95
lcl|NZ_CP011073.1_prot_WP_005785741.1_1019	GNPTVEVDVVLESGIMGR	25.33	3	1870.95
lcl|NZ_CP011073.1_prot_WP_005785741.1_1019	GNPTVEVDVVLESGIMGR	27.35	3	1870.95
lcl|NZ_CP011073.1_prot_WP_005785741.1_1019	GNPTVEVDVVLESGIMGR	35.45	2	1870.95
lcl|NZ_CP011073.1_prot_WP_005785741.1_1019	GNPTVEVDVVLESGIMGR	53.5	2	1870.95
lcl|NZ_CP011073.1_prot_WP_005785741.1_1019	GNPTVEVDVVLESGIMGR	24.69	2	1870.95
lcl|NZ_CP011073.1_prot_WP_005785741.1_1019	GNPTVEVDVVLESGIMGR	20.85	3	1870.95
lcl|NZ_CP011073.1_prot_WP_005785741.1_1019	GNPTVEVDVVLESGIMGR	36.75	3	1870.95
lcl|NZ_CP011073.1_prot_WP_005785741.1_1019	GNPTVEVDVVLESGIMGR	31.65	3	1870.95
lcl|NZ_CP011073.1_prot_WP_005785741.1_1019	GNPTVEVDVVLESGIMGR	22.83	3	1870.95
lcl|NZ_CP011073.1_prot_WP_005785741.1_1019	GNPTVEVDVVLESGIMGR	19.8	3	1870.95
lcl|NZ_CP011073.1_prot_WP_005785741.1_1019	GNPTVEVDVVLESGIMGR	28.48	3	1870.95
lcl|NZ_CP011073.1_prot_WP_005785741.1_1019	GNPTVEVDVVLESGIMGR	23.36	3	1870.95
lcl|NZ_CP011073.1_prot_WP_005785741.1_1019	GNPTVEVDVVLESGIMGR	68.95	2	1870.95
lcl|NZ_CP011073.1_prot_WP_005785741.1_1019	GNPTVEVDVVLESGIMGR	42.07	3	1870.95
lcl|NZ_CP011073.1_prot_WP_005785741.1_1019	GNPTVEVDVVLESGIMGR	108.35	2	1870.95
lcl|NZ_CP011073.1_prot_WP_005785741.1_1019	GNPTVEVDVVLESGIMGR	15	3	1870.95
lcl|NZ_CP011073.1_prot_WP_005785741.1_1019	GNPTVEVDVVLESGIMGR	91.68	2	1870.95
lcl|NZ_CP011073.1_prot_WP_005785741.1_1019	GNPTVEVDVVLESGIMGR	24.09	3	1870.95
lcl|NZ_CP011073.1_prot_WP_005785741.1_1019	GNPTVEVDVVLESGIMGR	18.32	3	1870.95
lcl|NZ_CP011073.1_prot_WP_005785741.1_1019	GNPTVEVDVVLESGIMGR	33.81	3	1870.95
lcl|NZ_CP011073.1_prot_WP_005785741.1_1019	GNPTVEVDVVLESGIMGR	19.56	3	1870.95
lcl|NZ_CP011073.1_prot_WP_005785741.1_1019	GNPTVEVDVVLESGIMGR	83.27	2	1870.95
lcl|NZ_CP011073.1_prot_WP_005785741.1_1019	GNPTVEVDVVLESGIMGR	28.62	2	1870.95
lcl|NZ_CP011073.1_prot_WP_005785741.1_1019	GNPTVEVDVVLESGIMGR	32.74	3	1870.96
lcl|NZ_CP011073.1_prot_WP_005785741.1_1019	GNPTVEVDVVLESGIMGR	13.66	2	1870.96
lcl|NZ_CP011073.1_prot_WP_005785741.1_1019	GNPTVEVDVVLESGIMGR	22.06	3	1870.96
lcl|NZ_CP011073.1_prot_WP_005785741.1_1019	GNPTVEVDVVLESGIMGR	18.48	2	1870.96
lcl|NZ_CP011073.1_prot_WP_005785741.1_1019	GNPTVEVDVVLESGIMGR	42.24	3	1870.96
lcl|NZ_CP011073.1_prot_WP_005785741.1_1019	GNPTVEVDVVLESGIMGR	32.9	3	1870.96
lcl|NZ_CP011073.1_prot_WP_005785741.1_1019	GNPTVEVDVVLESGIMGR	26.14	3	1870.96
lcl|NZ_CP011073.1_prot_WP_005785741.1_1019	GNPTVEVDVVLESGIMGR	14.04	3	1870.96
lcl|NZ_CP011073.1_prot_WP_005785741.1_1019	GNPTVEVDVVLESGIMGR	14.75	2	1870.96
lcl|NZ_CP011073.1_prot_WP_005785741.1_1019	GNPTVEVDVVLESGIMGR	32.93	3	1870.96
lcl|NZ_CP011073.1_prot_WP_005785741.1_1019	GNPTVEVDVVLESGIMGR	59.83	3	1870.96
lcl|NZ_CP011073.1_prot_WP_005785741.1_1019	GNPTVEVDVVLESGIMGR	37.73	3	1870.96
lcl|NZ_CP011073.1_prot_WP_005785741.1_1019	GNPTVEVDVVLESGIMGR	37.86	3	1870.96
lcl|NZ_CP011073.1_prot_WP_005785741.1_1019	GNPTVEVDVVLESGIMGR	69.21	2	1870.96
lcl|NZ_CP011073.1_prot_WP_005785741.1_1019	GNPTVEVDVVLESGIMGR	66.98	2	1870.96
lcl|NZ_CP011073.1_prot_WP_005785741.1_1019	GNPTVEVDVVLESGIMGR	21.47	3	1870.96
lcl|NZ_CP011073.1_prot_WP_005785741.1_1019	GNPTVEVDVVLESGIMGR	30.89	3	1870.96
lcl|NZ_CP011073.1_prot_WP_005785741.1_1019	GNPTVEVDVVLESGIMGR	71.64	2	1870.96
lcl|NZ_CP011073.1_prot_WP_005785741.1_1019	GNPTVEVDVVLESGIMGR	53.1	3	1870.96
lcl|NZ_CP011073.1_prot_WP_005785741.1_1019	GNPTVEVDVVLESGIMGR	23.87	3	1870.96
lcl|NZ_CP011073.1_prot_WP_005785741.1_1019	GNPTVEVDVVLESGIMGR	85.23	2	1870.96
lcl|NZ_CP011073.1_prot_WP_005785741.1_1019	GNPTVEVDVVLESGIMGR	24.26	2	1870.96
lcl|NZ_CP011073.1_prot_WP_005785741.1_1019	GNPTVEVDVVLESGIMGR	33.94	2	1870.96
lcl|NZ_CP011073.1_prot_WP_005785741.1_1019	GNPTVEVDVVLESGIMGR	42.82	2	1870.96
lcl|NZ_CP011073.1_prot_WP_005785741.1_1019	GNPTVEVDVVLESGIMGR	49.8	3	1870.96
lcl|NZ_CP011073.1_prot_WP_005785741.1_1019	GNPTVEVDVVLESGIMGR	14.89	3	1870.96
lcl|NZ_CP011073.1_prot_WP_005785741.1_1019	GNPTVEVDVVLESGIMGR	43.61	2	1870.96
lcl|NZ_CP011073.1_prot_WP_005785741.1_1019	GNPTVEVDVVLESGIMGR	59.8	2	1870.96
lcl|NZ_CP011073.1_prot_WP_005785741.1_1019	CQLVGDDLFVTNVDFLAK	32.49	2	2067.03	Propionamide (C)
lcl|NZ_CP011073.1_prot_WP_005785741.1_1019	CQLVGDDLFVTNVDFLAK	60.17	2	2067.03	Propionamide (C)
lcl|NZ_CP011073.1_prot_WP_005785741.1_1019	CQLVGDDLFVTNVDFLAK	21.15	2	2067.03	Propionamide (C)
lcl|NZ_CP011073.1_prot_WP_005785741.1_1019	CQLVGDDLFVTNVDFLAK	13.9	2	2067.03	Propionamide (C)
lcl|NZ_CP011073.1_prot_WP_005785741.1_1019	CQLVGDDLFVTNVDFLAK	26.07	2	2067.03	Propionamide (C)
lcl|NZ_CP011073.1_prot_WP_005785741.1_1019	CQLVGDDLFVTNVDFLAK	14.73	2	2067.03	Propionamide (C)
lcl|NZ_CP011073.1_prot_WP_005785741.1_1019	CQLVGDDLFVTNVDFLAK	27.43	2	2067.03	Propionamide (C)
lcl|NZ_CP011073.1_prot_WP_005785741.1_1019	CQLVGDDLFVTNVDFLAK	26.91	2	2067.04	Propionamide (C)
lcl|NZ_CP011073.1_prot_WP_005785741.1_1019	CQLVGDDLFVTNVDFLAK	16.54	2	2067.04	Propionamide (C)
lcl|NZ_CP011073.1_prot_WP_005785741.1_1019	CQLVGDDLFVTNVDFLAK	43.5	2	2067.04	Propionamide (C)
lcl|NZ_CP011073.1_prot_WP_005785741.1_1019	CQLVGDDLFVTNVDFLAK	20.66	2	2067.04	Propionamide (C)
lcl|NZ_CP011073.1_prot_WP_005785741.1_1019	CQLVGDDLFVTNVDFLAK	29.79	2	2067.05	Propionamide (C)
lcl|NZ_CP011073.1_prot_WP_005785741.1_1019	VNQIGSLTETLNAIEMAHR	120.9	3	2096.05
lcl|NZ_CP011073.1_prot_WP_005785741.1_1019	VNQIGSLTETLNAIEMAHR	46.89	2	2096.05
lcl|NZ_CP011073.1_prot_WP_005785741.1_1019	VNQIGSLTETLNAIEMAHR	89.02	3	2096.06
lcl|NZ_CP011073.1_prot_WP_005785741.1_1019	VNQIGSLTETLNAIEMAHR	74.45	3	2096.06
lcl|NZ_CP011073.1_prot_WP_005785741.1_1019	VNQIGSLTETLNAIEMAHR	14.35	2	2096.06
lcl|NZ_CP011073.1_prot_WP_005785741.1_1019	VNQIGSLTETLNAIEMAHR	67.49	3	2096.06
lcl|NZ_CP011073.1_prot_WP_005785741.1_1019	VNQIGSLTETLNAIEMAHR	82.84	3	2096.06
lcl|NZ_CP011073.1_prot_WP_005785741.1_1019	VNQIGSLTETLNAIEMAHR	72.56	3	2096.06
lcl|NZ_CP011073.1_prot_WP_005785741.1_1019	VNQIGSLTETLNAIEMAHR	124.38	3	2096.06
lcl|NZ_CP011073.1_prot_WP_005785741.1_1019	VNQIGSLTETLNAIEMAHR	52.66	3	2096.06
lcl|NZ_CP011073.1_prot_WP_005785741.1_1019	VNQIGSLTETLNAIEMAHR	57.08	2	2096.06
lcl|NZ_CP011073.1_prot_WP_005785741.1_1019	VNQIGSLTETLNAIEMAHR	41.82	2	2096.07
lcl|NZ_CP011073.1_prot_WP_005785741.1_1019	VNQIGSLTETLNAIEMAHR	99.65	3	2096.07
lcl|NZ_CP011073.1_prot_WP_005785741.1_1019	VNQIGSLTETLNAIEMAHR	93.02	3	2096.07
lcl|NZ_CP011073.1_prot_WP_005785741.1_1019	VNQIGSLTETLNAIEMAHR	44.53	3	2096.07
lcl|NZ_CP011073.1_prot_WP_005785741.1_1019	VNQIGSLTETLNAIEMAHR	44.78	3	2096.07
lcl|NZ_CP011073.1_prot_WP_005785741.1_1019	VNQIGSLTETLNAIEMAHR	48.99	3	2096.07
lcl|NZ_CP011073.1_prot_WP_005785741.1_1019	VNQIGSLTETLNAIEMAHR	125.3	3	2096.07
lcl|NZ_CP011073.1_prot_WP_005785741.1_1019	VNQIGSLTETLNAIEMAHR	73.3	3	2096.07
lcl|NZ_CP011073.1_prot_WP_005785741.1_1019	VNQIGSLTETLNAIEMAHR	86.39	3	2096.07
lcl|NZ_CP011073.1_prot_WP_005785741.1_1019	VNQIGSLTETLNAIEMAHR	75.78	3	2096.07
lcl|NZ_CP011073.1_prot_WP_005785741.1_1019	VNQIGSLTETLNAIEMAHR	66.49	3	2096.07
lcl|NZ_CP011073.1_prot_WP_005785741.1_1019	VNQIGSLTETLNAIEMAHR	119.09	3	2096.07
lcl|NZ_CP011073.1_prot_WP_005785741.1_1019	VNQIGSLTETLNAIEMAHR	77.01	4	2096.07
lcl|NZ_CP011073.1_prot_WP_005785741.1_1019	VNQIGSLTETLNAIEMAHR	118.49	3	2096.07
lcl|NZ_CP011073.1_prot_WP_005785741.1_1019	VNQIGSLTETLNAIEMAHR	47.39	4	2096.07
lcl|NZ_CP011073.1_prot_WP_005785741.1_1019	VNQIGSLTETLNAIEMAHR	59.62	3	2096.07
lcl|NZ_CP011073.1_prot_WP_005785741.1_1019	VNQIGSLTETLNAIEMAHR	85.37	3	2096.07
lcl|NZ_CP011073.1_prot_WP_005785741.1_1019	VNQIGSLTETLNAIEMAHR	41.12	3	2096.07
lcl|NZ_CP011073.1_prot_WP_005785741.1_1019	VNQIGSLTETLNAIEMAHR	75.59	3	2096.07
lcl|NZ_CP011073.1_prot_WP_005785741.1_1019	VNQIGSLTETLNAIEMAHR	21.94	2	2096.07
lcl|NZ_CP011073.1_prot_WP_005785741.1_1019	VNQIGSLTETLNAIEMAHR	49.03	4	2096.07
lcl|NZ_CP011073.1_prot_WP_005785741.1_1019	VNQIGSLTETLNAIEMAHR	107.66	3	2096.07
lcl|NZ_CP011073.1_prot_WP_005785741.1_1019	VNQIGSLTETLNAIEMAHR	56.61	4	2096.07
lcl|NZ_CP011073.1_prot_WP_005785741.1_1019	VNQIGSLTETLNAIEMAHR	125.37	3	2096.07
lcl|NZ_CP011073.1_prot_WP_005785741.1_1019	VNQIGSLTETLNAIEMAHR	101.74	3	2096.07
lcl|NZ_CP011073.1_prot_WP_005785741.1_1019	VNQIGSLTETLNAIEMAHR	60.6	3	2096.07
lcl|NZ_CP011073.1_prot_WP_005785741.1_1019	VNQIGSLTETLNAIEMAHR	41.07	2	2096.07
lcl|NZ_CP011073.1_prot_WP_005785741.1_1019	VNQIGSLTETLNAIEMAHR	45.22	3	2096.07
lcl|NZ_CP011073.1_prot_WP_005785741.1_1019	VNQIGSLTETLNAIEMAHR	69.17	3	2096.07
lcl|NZ_CP011073.1_prot_WP_005785741.1_1019	VNQIGSLTETLNAIEMAHR	92.82	3	2096.07
lcl|NZ_CP011073.1_prot_WP_005785741.1_1019	VNQIGSLTETLNAIEMAHR	93.9	3	2096.07
lcl|NZ_CP011073.1_prot_WP_005785741.1_1019	VNQIGSLTETLNAIEMAHR	72.76	3	2096.07
lcl|NZ_CP011073.1_prot_WP_005785741.1_1019	VNQIGSLTETLNAIEMAHR	109.19	3	2096.07
lcl|NZ_CP011073.1_prot_WP_005785741.1_1019	VNQIGSLTETLNAIEMAHR	75.59	2	2096.07
lcl|NZ_CP011073.1_prot_WP_005785741.1_1019	VNQIGSLTETLNAIEMAHR	82.42	2	2096.07
lcl|NZ_CP011073.1_prot_WP_005785741.1_1019	VNQIGSLTETLNAIEMAHR	71.84	4	2096.07
lcl|NZ_CP011073.1_prot_WP_005785741.1_1019	VNQIGSLTETLNAIEMAHR	49.39	4	2096.07
lcl|NZ_CP011073.1_prot_WP_005785741.1_1019	VNQIGSLTETLNAIEMAHR	119.16	3	2096.08
lcl|NZ_CP011073.1_prot_WP_005785741.1_1019	VNQIGSLTETLNAIEMAHR	35.54	4	2096.08
lcl|NZ_CP011073.1_prot_WP_005785741.1_1019	VNQIGSLTETLNAIEMAHR	106.92	3	2096.08
lcl|NZ_CP011073.1_prot_WP_005785741.1_1019	VNQIGSLTETLNAIEMAHR	111.36	3	2096.08
lcl|NZ_CP011073.1_prot_WP_005785741.1_1019	VNQIGSLTETLNAIEMAHR	96.51	3	2096.08
lcl|NZ_CP011073.1_prot_WP_005785741.1_1019	VNQIGSLTETLNAIEMAHR	98.26	3	2096.08
lcl|NZ_CP011073.1_prot_WP_005785741.1_1019	VNQIGSLTETLNAIEMAHR	76.15	3	2096.08
lcl|NZ_CP011073.1_prot_WP_005785741.1_1019	VNQIGSLTETLNAIEMAHR	121.92	3	2096.08
lcl|NZ_CP011073.1_prot_WP_005785741.1_1019	VNQIGSLTETLNAIEMAHR	51.96	3	2096.08
lcl|NZ_CP011073.1_prot_WP_005785741.1_1019	VNQIGSLTETLNAIEMAHR	121.52	3	2096.08
lcl|NZ_CP011073.1_prot_WP_005785741.1_1019	VNQIGSLTETLNAIEMAHR	46.74	3	2096.08
lcl|NZ_CP011073.1_prot_WP_005785741.1_1019	VNQIGSLTETLNAIEMAHR	117.36	3	2096.08
lcl|NZ_CP011073.1_prot_WP_005785741.1_1019	VNQIGSLTETLNAIEMAHR	105.21	3	2096.08
lcl|NZ_CP011073.1_prot_WP_005785741.1_1019	VNQIGSLTETLNAIEMAHR	17.45	4	2096.08
lcl|NZ_CP011073.1_prot_WP_005785741.1_1019	VNQIGSLTETLNAIEMAHR	76.08	3	2096.08
lcl|NZ_CP011073.1_prot_WP_005785741.1_1019	VNQIGSLTETLNAIEMAHR	107.71	3	2096.09
lcl|NZ_CP011073.1_prot_WP_005785741.1_1019	VNQIGSLTETLNAIEMAHR	89.62	3	2112.06	Oxidation (M)
lcl|NZ_CP011073.1_prot_WP_005785741.1_1019	VNQIGSLTETLNAIEMAHR	28.75	3	2112.06	Oxidation (M)
lcl|NZ_CP011073.1_prot_WP_005785741.1_1019	VNQIGSLTETLNAIEMAHR	89.85	3	2112.06	Oxidation (M)
lcl|NZ_CP011073.1_prot_WP_005785741.1_1019	VNQIGSLTETLNAIEMAHR	17.17	3	2112.06	Oxidation (M)
lcl|NZ_CP011073.1_prot_WP_005785741.1_1019	VNQIGSLTETLNAIEMAHR	15.32	4	2112.06	Oxidation (M)
lcl|NZ_CP011073.1_prot_WP_005785741.1_1019	VNQIGSLTETLNAIEMAHR	16.5	3	2112.07	Oxidation (M)
lcl|NZ_CP011073.1_prot_WP_005785741.1_1019	VNQIGSLTETLNAIEMAHR	18.84	4	2112.07	Oxidation (M)
lcl|NZ_CP011073.1_prot_WP_005785741.1_1019	VNQIGSLTETLNAIEMAHR	84.29	3	2112.07	Oxidation (M)
lcl|NZ_CP011073.1_prot_WP_005785741.1_1019	VNQIGSLTETLNAIEMAHR	90.1	3	2112.07	Oxidation (M)
lcl|NZ_CP011073.1_prot_WP_005785741.1_1019	VNQIGSLTETLNAIEMAHR	113.39	3	2112.07	Oxidation (M)
lcl|NZ_CP011073.1_prot_WP_005785741.1_1019	VNQIGSLTETLNAIEMAHR	27.75	4	2112.07	Oxidation (M)
lcl|NZ_CP011073.1_prot_WP_005785741.1_1019	VNQIGSLTETLNAIEMAHR	55.94	3	2112.07	Oxidation (M)
lcl|NZ_CP011073.1_prot_WP_005785741.1_1019	SGETEDATIADIAVATNSGQIK	31.75	3	2190.06
lcl|NZ_CP011073.1_prot_WP_005785741.1_1019	SGETEDATIADIAVATNSGQIK	58.82	2	2190.06
lcl|NZ_CP011073.1_prot_WP_005785741.1_1019	SGETEDATIADIAVATNSGQIK	97.94	2	2190.06
lcl|NZ_CP011073.1_prot_WP_005785741.1_1019	SGETEDATIADIAVATNSGQIK	13.44	3	2190.06
lcl|NZ_CP011073.1_prot_WP_005785741.1_1019	SGETEDATIADIAVATNSGQIK	15.33	3	2190.06
lcl|NZ_CP011073.1_prot_WP_005785741.1_1019	SGETEDATIADIAVATNSGQIK	32.86	3	2190.07
lcl|NZ_CP011073.1_prot_WP_005785741.1_1019	SGETEDATIADIAVATNSGQIK	103.38	3	2190.07
lcl|NZ_CP011073.1_prot_WP_005785741.1_1019	SGETEDATIADIAVATNSGQIK	115.88	2	2190.07
lcl|NZ_CP011073.1_prot_WP_005785741.1_1019	SGETEDATIADIAVATNSGQIK	183.88	2	2190.07
lcl|NZ_CP011073.1_prot_WP_005785741.1_1019	SGETEDATIADIAVATNSGQIK	35.95	2	2190.07
lcl|NZ_CP011073.1_prot_WP_005785741.1_1019	SGETEDATIADIAVATNSGQIK	112.63	2	2190.07
lcl|NZ_CP011073.1_prot_WP_005785741.1_1019	SGETEDATIADIAVATNSGQIK	115.3	2	2190.07
lcl|NZ_CP011073.1_prot_WP_005785741.1_1019	SGETEDATIADIAVATNSGQIK	19.06	3	2190.07
lcl|NZ_CP011073.1_prot_WP_005785741.1_1019	SGETEDATIADIAVATNSGQIK	35.88	2	2190.07
lcl|NZ_CP011073.1_prot_WP_005785741.1_1019	SGETEDATIADIAVATNSGQIK	47.81	3	2190.07
lcl|NZ_CP011073.1_prot_WP_005785741.1_1019	SGETEDATIADIAVATNSGQIK	60.39	3	2190.07
lcl|NZ_CP011073.1_prot_WP_005785741.1_1019	SGETEDATIADIAVATNSGQIK	39.96	2	2190.07
lcl|NZ_CP011073.1_prot_WP_005785741.1_1019	SGETEDATIADIAVATNSGQIK	157.47	2	2190.07
lcl|NZ_CP011073.1_prot_WP_005785741.1_1019	SGETEDATIADIAVATNSGQIK	117.59	2	2190.07
lcl|NZ_CP011073.1_prot_WP_005785741.1_1019	SGETEDATIADIAVATNSGQIK	49.85	2	2190.07
lcl|NZ_CP011073.1_prot_WP_005785741.1_1019	SGETEDATIADIAVATNSGQIK	65.4	2	2190.07
lcl|NZ_CP011073.1_prot_WP_005785741.1_1019	SGETEDATIADIAVATNSGQIK	32.18	2	2190.07
lcl|NZ_CP011073.1_prot_WP_005785741.1_1019	SGETEDATIADIAVATNSGQIK	68.13	2	2190.07
lcl|NZ_CP011073.1_prot_WP_005785741.1_1019	SGETEDATIADIAVATNSGQIK	32.73	2	2190.07
lcl|NZ_CP011073.1_prot_WP_005785741.1_1019	SGETEDATIADIAVATNSGQIK	52.48	2	2190.07
lcl|NZ_CP011073.1_prot_WP_005785741.1_1019	SGETEDATIADIAVATNSGQIK	59.7	2	2190.07
lcl|NZ_CP011073.1_prot_WP_005785741.1_1019	SGETEDATIADIAVATNSGQIK	93.68	3	2190.07
lcl|NZ_CP011073.1_prot_WP_005785741.1_1019	SGETEDATIADIAVATNSGQIK	203.05	2	2190.07
lcl|NZ_CP011073.1_prot_WP_005785741.1_1019	SGETEDATIADIAVATNSGQIK	26.15	3	2190.08
lcl|NZ_CP011073.1_prot_WP_005785741.1_1019	SGETEDATIADIAVATNSGQIK	164.3	2	2190.08
lcl|NZ_CP011073.1_prot_WP_005785741.1_1019	SGETEDATIADIAVATNSGQIK	88.01	2	2190.08
lcl|NZ_CP011073.1_prot_WP_005785741.1_1019	ASVPSGASTGEHEALELRDGDK	14.92	4	2225.05
lcl|NZ_CP011073.1_prot_WP_005785741.1_1019	ASVPSGASTGEHEALELRDGDK	17.92	4	2225.06
lcl|NZ_CP011073.1_prot_WP_005785741.1_1019	ASVPSGASTGEHEALELRDGDK	14.38	4	2225.07
lcl|NZ_CP011073.1_prot_WP_005785741.1_1019	LINEYPIDSIEDGMSENDWEGWK	13.76	3	2739.19
lcl|NZ_CP011073.1_prot_WP_005785741.1_1019	LINEYPIDSIEDGMSENDWEGWK	45.58	2	2739.19
lcl|NZ_CP011073.1_prot_WP_005785741.1_1019	LINEYPIDSIEDGMSENDWEGWK	62.34	3	2739.2
lcl|NZ_CP011073.1_prot_WP_005785741.1_1019	LINEYPIDSIEDGMSENDWEGWK	41.28	3	2739.2
lcl|NZ_CP011073.1_prot_WP_005785741.1_1019	LINEYPIDSIEDGMSENDWEGWK	97.1	3	2739.2
lcl|NZ_CP011073.1_prot_WP_005785741.1_1019	LINEYPIDSIEDGMSENDWEGWK	53.3	2	2739.2
lcl|NZ_CP011073.1_prot_WP_005785741.1_1019	LINEYPIDSIEDGMSENDWEGWK	58.03	3	2739.2
lcl|NZ_CP011073.1_prot_WP_005785741.1_1019	LINEYPIDSIEDGMSENDWEGWK	105.7	3	2739.2
lcl|NZ_CP011073.1_prot_WP_005785741.1_1019	LINEYPIDSIEDGMSENDWEGWK	72.14	3	2739.21
lcl|NZ_CP011073.1_prot_WP_005785741.1_1019	LINEYPIDSIEDGMSENDWEGWK	21.21	3	2739.21
lcl|NZ_CP011073.1_prot_WP_005785741.1_1019	LINEYPIDSIEDGMSENDWEGWK	14.5	3	2739.21
lcl|NZ_CP011073.1_prot_WP_005785741.1_1019	LINEYPIDSIEDGMSENDWEGWK	59.66	3	2739.21
lcl|NZ_CP011073.1_prot_WP_005785741.1_1019	LINEYPIDSIEDGMSENDWEGWK	28.4	3	2739.21
lcl|NZ_CP011073.1_prot_WP_005785741.1_1019	LINEYPIDSIEDGMSENDWEGWK	24.53	3	2755.2	Oxidation (M)
lcl|NZ_CP011073.1_prot_WP_005785741.1_1019	LINEYPIDSIEDGMSENDWEGWK	32.23	3	2755.21	Oxidation (M)
lcl|NZ_CP011073.1_prot_WP_005785741.1_1019	LINEYPIDSIEDGMSENDWEGWK	31.53	3	2755.21	Oxidation (M)
lcl|NZ_CP011073.1_prot_WP_005785741.1_1019	LINEYPIDSIEDGMSENDWEGWK	24.17	3	2755.21	Oxidation (M)
lcl|NZ_CP011073.1_prot_WP_005785741.1_1019	LINEYPIDSIEDGMSENDWEGWKK	16.19	3	2867.28
lcl|NZ_CP011073.1_prot_WP_005785741.1_1019	LINEYPIDSIEDGMSENDWEGWKK	26.06	4	2867.28
lcl|NZ_CP011073.1_prot_WP_005785741.1_1019	LINEYPIDSIEDGMSENDWEGWKK	64.61	3	2867.29
lcl|NZ_CP011073.1_prot_WP_005785741.1_1019	LINEYPIDSIEDGMSENDWEGWKK	28.2	3	2867.29
lcl|NZ_CP011073.1_prot_WP_005785741.1_1019	LINEYPIDSIEDGMSENDWEGWKK	71.16	3	2867.29
lcl|NZ_CP011073.1_prot_WP_005785741.1_1019	LINEYPIDSIEDGMSENDWEGWKK	21.39	3	2867.29
lcl|NZ_CP011073.1_prot_WP_005785741.1_1019	LINEYPIDSIEDGMSENDWEGWKK	19.73	4	2867.3
lcl|NZ_CP011073.1_prot_WP_005785741.1_1019	LINEYPIDSIEDGMSENDWEGWKK	24.67	3	2867.3
lcl|NZ_CP011073.1_prot_WP_005785741.1_1019	LINEYPIDSIEDGMSENDWEGWKK	28.01	3	2867.3
lcl|NZ_CP011073.1_prot_WP_005785741.1_1019	LINEYPIDSIEDGMSENDWEGWKK	82.64	3	2867.3
lcl|NZ_CP011073.1_prot_WP_005785741.1_1019	LINEYPIDSIEDGMSENDWEGWKK	24.45	4	2867.3
lcl|NZ_CP011073.1_prot_WP_005785741.1_1019	LINEYPIDSIEDGMSENDWEGWKK	56.83	3	2867.3
lcl|NZ_CP011073.1_prot_WP_005785741.1_1019	LINEYPIDSIEDGMSENDWEGWKK	32.83	4	2867.31
lcl|NZ_CP011073.1_prot_WP_005785741.1_1019	LINEYPIDSIEDGMSENDWEGWKK	26.6	3	2867.31
lcl|NZ_CP011073.1_prot_WP_005785741.1_1019	LINEYPIDSIEDGMSENDWEGWKK	66.6	3	2867.31
lcl|NZ_CP011073.1_prot_WP_005785741.1_1019	LINEYPIDSIEDGMSENDWEGWKK	18.73	3	2867.31
lcl|NZ_CP011073.1_prot_WP_005785741.1_1019	LINEYPIDSIEDGMSENDWEGWKK	24.46	3	2867.31
lcl|NZ_CP011073.1_prot_WP_005785741.1_1019	LINEYPIDSIEDGMSENDWEGWKK	75.29	3	2867.31
lcl|NZ_CP011073.1_prot_WP_005785741.1_1019	LINEYPIDSIEDGMSENDWEGWKK	59.04	3	2867.31
lcl|NZ_CP011073.1_prot_WP_005785741.1_1019	LINEYPIDSIEDGMSENDWEGWKK	77.11	3	2867.31
lcl|NZ_CP011073.1_prot_WP_005785741.1_1019	LINEYPIDSIEDGMSENDWEGWKK	67.57	3	2867.32
lcl|NZ_CP011073.1_prot_WP_005785741.1_1019	LINEYPIDSIEDGMSENDWEGWKK	34.95	3	2883.28	Oxidation (M)
lcl|NZ_CP011073.1_prot_WP_005785741.1_1019	LINEYPIDSIEDGMSENDWEGWKK	29.5	3	2883.29	Oxidation (M)
lcl|NZ_CP011073.1_prot_WP_005785741.1_1019	LINEYPIDSIEDGMSENDWEGWKK	15.41	3	2883.29	Oxidation (M)
lcl|NZ_CP011073.1_prot_WP_005785741.1_1019	VIAPHLIGMSALDQIGIDHAMLALDGTK	38.74	4	2899.51
lcl|NZ_CP011073.1_prot_WP_005785741.1_1019	VIAPHLIGMSALDQIGIDHAMLALDGTK	21.84	4	2899.51
lcl|NZ_CP011073.1_prot_WP_005785741.1_1019	VIAPHLIGMSALDQIGIDHAMLALDGTK	20.25	4	2899.51
lcl|NZ_CP011073.1_prot_WP_005785741.1_1019	VIAPHLIGMSALDQIGIDHAMLALDGTK	25.61	4	2899.51
lcl|NZ_CP011073.1_prot_WP_005785741.1_1019	VIAPHLIGMSALDQIGIDHAMLALDGTK	14.53	4	2899.52
lcl|NZ_CP011073.1_prot_WP_005785741.1_1019	VIAPHLIGMSALDQIGIDHAMLALDGTK	107.74	4	2899.52
lcl|NZ_CP011073.1_prot_WP_005785741.1_1019	VIAPHLIGMSALDQIGIDHAMLALDGTK	32.7	4	2899.52
lcl|NZ_CP011073.1_prot_WP_005785741.1_1019	VIAPHLIGMSALDQIGIDHAMLALDGTK	55.16	4	2899.52
lcl|NZ_CP011073.1_prot_WP_005785741.1_1019	VIAPHLIGMSALDQIGIDHAMLALDGTK	17.45	4	2899.52
lcl|NZ_CP011073.1_prot_WP_005785741.1_1019	VIAPHLIGMSALDQIGIDHAMLALDGTK	96.78	4	2899.52
lcl|NZ_CP011073.1_prot_WP_005785741.1_1019	VIAPHLIGMSALDQIGIDHAMLALDGTK	39.45	4	2899.52
lcl|NZ_CP011073.1_prot_WP_005785741.1_1019	VIAPHLIGMSALDQIGIDHAMLALDGTK	21.82	4	2899.52
lcl|NZ_CP011073.1_prot_WP_005785741.1_1019	VIAPHLIGMSALDQIGIDHAMLALDGTK	18.74	4	2899.52
lcl|NZ_CP011073.1_prot_WP_005785741.1_1019	VIAPHLIGMSALDQIGIDHAMLALDGTK	30.11	4	2899.52
lcl|NZ_CP011073.1_prot_WP_005785741.1_1019	VIAPHLIGMSALDQIGIDHAMLALDGTK	73.43	4	2899.52
lcl|NZ_CP011073.1_prot_WP_005785741.1_1019	VIAPHLIGMSALDQIGIDHAMLALDGTK	37.04	4	2899.52
lcl|NZ_CP011073.1_prot_WP_005785741.1_1019	VIAPHLIGMSALDQIGIDHAMLALDGTK	19.02	4	2899.52
lcl|NZ_CP011073.1_prot_WP_005785741.1_1019	VIAPHLIGMSALDQIGIDHAMLALDGTK	24.98	4	2899.52
lcl|NZ_CP011073.1_prot_WP_005785741.1_1019	VIAPHLIGMSALDQIGIDHAMLALDGTK	27.52	4	2899.52
lcl|NZ_CP011073.1_prot_WP_005785741.1_1019	VIAPHLIGMSALDQIGIDHAMLALDGTK	33.96	4	2899.52
lcl|NZ_CP011073.1_prot_WP_005785741.1_1019	VIAPHLIGMSALDQIGIDHAMLALDGTK	25.69	4	2899.52
lcl|NZ_CP011073.1_prot_WP_005785741.1_1019	VIAPHLIGMSALDQIGIDHAMLALDGTK	16.95	4	2899.52
lcl|NZ_CP011073.1_prot_WP_005785741.1_1019	VIAPHLIGMSALDQIGIDHAMLALDGTK	36.13	4	2899.52
lcl|NZ_CP011073.1_prot_WP_005785741.1_1019	VIAPHLIGMSALDQIGIDHAMLALDGTK	109.64	4	2899.52
lcl|NZ_CP011073.1_prot_WP_005785741.1_1019	VIAPHLIGMSALDQIGIDHAMLALDGTK	41.83	4	2899.52
lcl|NZ_CP011073.1_prot_WP_005785741.1_1019	VIAPHLIGMSALDQIGIDHAMLALDGTK	56.19	4	2899.52
lcl|NZ_CP011073.1_prot_WP_005785741.1_1019	VIAPHLIGMSALDQIGIDHAMLALDGTK	17.77	4	2899.52
lcl|NZ_CP011073.1_prot_WP_005785741.1_1019	VIAPHLIGMSALDQIGIDHAMLALDGTK	46.02	4	2899.52
lcl|NZ_CP011073.1_prot_WP_005785741.1_1019	VIAPHLIGMSALDQIGIDHAMLALDGTK	30.19	4	2899.52
lcl|NZ_CP011073.1_prot_WP_005785741.1_1019	VIAPHLIGMSALDQIGIDHAMLALDGTK	31.38	4	2899.52
lcl|NZ_CP011073.1_prot_WP_005785741.1_1019	VIAPHLIGMSALDQIGIDHAMLALDGTK	46.76	4	2899.52
lcl|NZ_CP011073.1_prot_WP_005785741.1_1019	VIAPHLIGMSALDQIGIDHAMLALDGTK	75.9	4	2899.52
lcl|NZ_CP011073.1_prot_WP_005785741.1_1019	VIAPHLIGMSALDQIGIDHAMLALDGTK	36.65	4	2899.52
lcl|NZ_CP011073.1_prot_WP_005785741.1_1019	VIAPHLIGMSALDQIGIDHAMLALDGTK	47.65	4	2899.52
lcl|NZ_CP011073.1_prot_WP_005785741.1_1019	VIAPHLIGMSALDQIGIDHAMLALDGTK	22.96	4	2899.52
lcl|NZ_CP011073.1_prot_WP_005785741.1_1019	VIAPHLIGMSALDQIGIDHAMLALDGTK	26.85	4	2899.52
lcl|NZ_CP011073.1_prot_WP_005785741.1_1019	VIAPHLIGMSALDQIGIDHAMLALDGTK	27.5	4	2899.52
lcl|NZ_CP011073.1_prot_WP_005785741.1_1019	VIAPHLIGMSALDQIGIDHAMLALDGTK	24.38	4	2899.52
lcl|NZ_CP011073.1_prot_WP_005785741.1_1019	VIAPHLIGMSALDQIGIDHAMLALDGTK	42.27	4	2899.52
lcl|NZ_CP011073.1_prot_WP_005785741.1_1019	VIAPHLIGMSALDQIGIDHAMLALDGTK	23.99	4	2899.52
lcl|NZ_CP011073.1_prot_WP_005785741.1_1019	VIAPHLIGMSALDQIGIDHAMLALDGTK	31.24	4	2899.52
lcl|NZ_CP011073.1_prot_WP_005785741.1_1019	VIAPHLIGMSALDQIGIDHAMLALDGTK	19.86	4	2899.52
lcl|NZ_CP011073.1_prot_WP_005785741.1_1019	VIAPHLIGMSALDQIGIDHAMLALDGTK	48.46	5	2899.52
lcl|NZ_CP011073.1_prot_WP_005785741.1_1019	VIAPHLIGMSALDQIGIDHAMLALDGTK	37.12	4	2899.52
lcl|NZ_CP011073.1_prot_WP_005785741.1_1019	VIAPHLIGMSALDQIGIDHAMLALDGTK	34.25	4	2899.52
lcl|NZ_CP011073.1_prot_WP_005785741.1_1019	VIAPHLIGMSALDQIGIDHAMLALDGTK	33.88	4	2899.52
lcl|NZ_CP011073.1_prot_WP_005785741.1_1019	VIAPHLIGMSALDQIGIDHAMLALDGTK	25.58	4	2899.52
lcl|NZ_CP011073.1_prot_WP_005785741.1_1019	VIAPHLIGMSALDQIGIDHAMLALDGTK	18.38	4	2899.53
lcl|NZ_CP011073.1_prot_WP_005785741.1_1019	VIAPHLIGMSALDQIGIDHAMLALDGTK	23.55	4	2899.53
lcl|NZ_CP011073.1_prot_WP_005785741.1_1019	VIAPHLIGMSALDQIGIDHAMLALDGTK	34.32	4	2899.53
lcl|NZ_CP011073.1_prot_WP_005785741.1_1019	VIAPHLIGMSALDQIGIDHAMLALDGTK	75.66	4	2899.53
lcl|NZ_CP011073.1_prot_WP_005785741.1_1019	VIAPHLIGMSALDQIGIDHAMLALDGTK	78.6	4	2899.53
lcl|NZ_CP011073.1_prot_WP_005785741.1_1019	VIAPHLIGMSALDQIGIDHAMLALDGTK	42.16	4	2899.53
lcl|NZ_CP011073.1_prot_WP_005785741.1_1019	VIAPHLIGMSALDQIGIDHAMLALDGTK	34.8	4	2899.53
lcl|NZ_CP011073.1_prot_WP_005785741.1_1019	VIAPHLIGMSALDQIGIDHAMLALDGTK	54.99	4	2899.53
lcl|NZ_CP011073.1_prot_WP_005785741.1_1019	VIAPHLIGMSALDQIGIDHAMLALDGTK	36.45	4	2899.53
lcl|NZ_CP011073.1_prot_WP_005785741.1_1019	VIAPHLIGMSALDQIGIDHAMLALDGTK	17.77	4	2899.53
lcl|NZ_CP011073.1_prot_WP_005785741.1_1019	VIAPHLIGMSALDQIGIDHAMLALDGTK	20.38	4	2899.53
lcl|NZ_CP011073.1_prot_WP_005785741.1_1019	VIAPHLIGMSALDQIGIDHAMLALDGTK	38.94	4	2899.53
lcl|NZ_CP011073.1_prot_WP_005785741.1_1019	VIAPHLIGMSALDQIGIDHAMLALDGTK	21.57	4	2899.53
lcl|NZ_CP011073.1_prot_WP_005785741.1_1019	VIAPHLIGMSALDQIGIDHAMLALDGTK	27.57	4	2899.53
lcl|NZ_CP011073.1_prot_WP_005785741.1_1019	VIAPHLIGMSALDQIGIDHAMLALDGTK	38.91	4	2899.53
lcl|NZ_CP011073.1_prot_WP_005785741.1_1019	VIAPHLIGMSALDQIGIDHAMLALDGTK	19.18	4	2899.53
lcl|NZ_CP011073.1_prot_WP_005785741.1_1019	VIAPHLIGMSALDQIGIDHAMLALDGTK	30.47	4	2899.53
lcl|NZ_CP011073.1_prot_WP_005785741.1_1019	VIAPHLIGMSALDQIGIDHAMLALDGTK	66.28	4	2899.53
lcl|NZ_CP011073.1_prot_WP_005785741.1_1019	VIAPHLIGMSALDQIGIDHAMLALDGTK	22.01	4	2899.53
lcl|NZ_CP011073.1_prot_WP_005785741.1_1019	VIAPHLIGMSALDQIGIDHAMLALDGTK	23.95	4	2899.53
lcl|NZ_CP011073.1_prot_WP_005785741.1_1019	VIAPHLIGMSALDQIGIDHAMLALDGTK	21.78	4	2899.53
lcl|NZ_CP011073.1_prot_WP_005785741.1_1019	VIAPHLIGMSALDQIGIDHAMLALDGTK	13.23	4	2899.53
lcl|NZ_CP011073.1_prot_WP_005785741.1_1019	VIAPHLIGMSALDQIGIDHAMLALDGTK	15.88	4	2899.53
lcl|NZ_CP011073.1_prot_WP_005785741.1_1019	VIAPHLIGMSALDQIGIDHAMLALDGTK	18.15	4	2899.53
lcl|NZ_CP011073.1_prot_WP_005785741.1_1019	VIAPHLIGMSALDQIGIDHAMLALDGTK	28.26	4	2899.53
lcl|NZ_CP011073.1_prot_WP_005785741.1_1019	VIAPHLIGMSALDQIGIDHAMLALDGTK	59.96	4	2899.53
lcl|NZ_CP011073.1_prot_WP_005785741.1_1019	VIAPHLIGMSALDQIGIDHAMLALDGTK	39.2	4	2899.53
lcl|NZ_CP011073.1_prot_WP_005785741.1_1019	VIAPHLIGMSALDQIGIDHAMLALDGTK	36.06	4	2899.53
lcl|NZ_CP011073.1_prot_WP_005785741.1_1019	VIAPHLIGMSALDQIGIDHAMLALDGTK	47.57	4	2899.53
lcl|NZ_CP011073.1_prot_WP_005785741.1_1019	VIAPHLIGMSALDQIGIDHAMLALDGTK	74.18	4	2899.53
lcl|NZ_CP011073.1_prot_WP_005785741.1_1019	VIAPHLIGMSALDQIGIDHAMLALDGTK	14.37	4	2899.53
lcl|NZ_CP011073.1_prot_WP_005785741.1_1019	VIAPHLIGMSALDQIGIDHAMLALDGTK	34.09	4	2899.53
lcl|NZ_CP011073.1_prot_WP_005785741.1_1019	VIAPHLIGMSALDQIGIDHAMLALDGTK	16.89	3	2899.53
lcl|NZ_CP011073.1_prot_WP_005785741.1_1019	VIAPHLIGMSALDQIGIDHAMLALDGTK	74.3	4	2899.53
lcl|NZ_CP011073.1_prot_WP_005785741.1_1019	VIAPHLIGMSALDQIGIDHAMLALDGTK	72.22	4	2899.53
lcl|NZ_CP011073.1_prot_WP_005785741.1_1019	VIAPHLIGMSALDQIGIDHAMLALDGTK	95.61	4	2899.53
lcl|NZ_CP011073.1_prot_WP_005785741.1_1019	VIAPHLIGMSALDQIGIDHAMLALDGTK	34.38	4	2899.53
lcl|NZ_CP011073.1_prot_WP_005785741.1_1019	VIAPHLIGMSALDQIGIDHAMLALDGTK	82.42	4	2899.53
lcl|NZ_CP011073.1_prot_WP_005785741.1_1019	VIAPHLIGMSALDQIGIDHAMLALDGTK	29.58	4	2899.53
lcl|NZ_CP011073.1_prot_WP_005785741.1_1019	VIAPHLIGMSALDQIGIDHAMLALDGTK	13.71	4	2899.53
lcl|NZ_CP011073.1_prot_WP_005785741.1_1019	VIAPHLIGMSALDQIGIDHAMLALDGTK	27.2	4	2899.53
lcl|NZ_CP011073.1_prot_WP_005785741.1_1019	VIAPHLIGMSALDQIGIDHAMLALDGTK	124.79	4	2899.53
lcl|NZ_CP011073.1_prot_WP_005785741.1_1019	VIAPHLIGMSALDQIGIDHAMLALDGTK	42.92	4	2899.53
lcl|NZ_CP011073.1_prot_WP_005785741.1_1019	VIAPHLIGMSALDQIGIDHAMLALDGTK	33.44	4	2899.53
lcl|NZ_CP011073.1_prot_WP_005785741.1_1019	VIAPHLIGMSALDQIGIDHAMLALDGTK	27.09	4	2899.53
lcl|NZ_CP011073.1_prot_WP_005785741.1_1019	VIAPHLIGMSALDQIGIDHAMLALDGTK	24.45	4	2899.53
lcl|NZ_CP011073.1_prot_WP_005785741.1_1019	VIAPHLIGMSALDQIGIDHAMLALDGTK	96.05	4	2899.53
lcl|NZ_CP011073.1_prot_WP_005785741.1_1019	VIAPHLIGMSALDQIGIDHAMLALDGTK	82.6	4	2899.53
lcl|NZ_CP011073.1_prot_WP_005785741.1_1019	VIAPHLIGMSALDQIGIDHAMLALDGTK	73.45	4	2899.53
lcl|NZ_CP011073.1_prot_WP_005785741.1_1019	VIAPHLIGMSALDQIGIDHAMLALDGTK	13.67	4	2899.53
lcl|NZ_CP011073.1_prot_WP_005785741.1_1019	VIAPHLIGMSALDQIGIDHAMLALDGTK	23.05	4	2899.53
lcl|NZ_CP011073.1_prot_WP_005785741.1_1019	VIAPHLIGMSALDQIGIDHAMLALDGTK	13.76	4	2899.53
lcl|NZ_CP011073.1_prot_WP_005785741.1_1019	VIAPHLIGMSALDQIGIDHAMLALDGTK	81.17	4	2899.53
lcl|NZ_CP011073.1_prot_WP_005785741.1_1019	VIAPHLIGMSALDQIGIDHAMLALDGTK	27.58	4	2899.53
lcl|NZ_CP011073.1_prot_WP_005785741.1_1019	VIAPHLIGMSALDQIGIDHAMLALDGTK	19.3	4	2899.53
lcl|NZ_CP011073.1_prot_WP_005785741.1_1019	VIAPHLIGMSALDQIGIDHAMLALDGTK	25.53	4	2899.53
lcl|NZ_CP011073.1_prot_WP_005785741.1_1019	VIAPHLIGMSALDQIGIDHAMLALDGTK	21.55	3	2899.53
lcl|NZ_CP011073.1_prot_WP_005785741.1_1019	VIAPHLIGMSALDQIGIDHAMLALDGTK	35.5	4	2899.53
lcl|NZ_CP011073.1_prot_WP_005785741.1_1019	VIAPHLIGMSALDQIGIDHAMLALDGTK	27.53	4	2899.53
lcl|NZ_CP011073.1_prot_WP_005785741.1_1019	VIAPHLIGMSALDQIGIDHAMLALDGTK	54.14	4	2899.53
lcl|NZ_CP011073.1_prot_WP_005785741.1_1019	VIAPHLIGMSALDQIGIDHAMLALDGTK	16.98	4	2899.53
lcl|NZ_CP011073.1_prot_WP_005785741.1_1019	VIAPHLIGMSALDQIGIDHAMLALDGTK	49.43	4	2899.53
lcl|NZ_CP011073.1_prot_WP_005785741.1_1019	VIAPHLIGMSALDQIGIDHAMLALDGTK	51.05	4	2899.53
lcl|NZ_CP011073.1_prot_WP_005785741.1_1019	VIAPHLIGMSALDQIGIDHAMLALDGTK	40	4	2899.53
lcl|NZ_CP011073.1_prot_WP_005785741.1_1019	VIAPHLIGMSALDQIGIDHAMLALDGTK	36.63	4	2899.53
lcl|NZ_CP011073.1_prot_WP_005785741.1_1019	VIAPHLIGMSALDQIGIDHAMLALDGTK	59.06	4	2899.53
lcl|NZ_CP011073.1_prot_WP_005785741.1_1019	VIAPHLIGMSALDQIGIDHAMLALDGTK	41.25	4	2899.53
lcl|NZ_CP011073.1_prot_WP_005785741.1_1019	VIAPHLIGMSALDQIGIDHAMLALDGTK	64.59	4	2899.53
lcl|NZ_CP011073.1_prot_WP_005785741.1_1019	VIAPHLIGMSALDQIGIDHAMLALDGTK	55.09	4	2899.53
lcl|NZ_CP011073.1_prot_WP_005785741.1_1019	VIAPHLIGMSALDQIGIDHAMLALDGTK	48.82	4	2899.53
lcl|NZ_CP011073.1_prot_WP_005785741.1_1019	VIAPHLIGMSALDQIGIDHAMLALDGTK	24.86	4	2899.53
lcl|NZ_CP011073.1_prot_WP_005785741.1_1019	VIAPHLIGMSALDQIGIDHAMLALDGTK	26.2	4	2899.53
lcl|NZ_CP011073.1_prot_WP_005785741.1_1019	VIAPHLIGMSALDQIGIDHAMLALDGTK	41.3	4	2899.53
lcl|NZ_CP011073.1_prot_WP_005785741.1_1019	VIAPHLIGMSALDQIGIDHAMLALDGTK	15.78	4	2899.53
lcl|NZ_CP011073.1_prot_WP_005785741.1_1019	VIAPHLIGMSALDQIGIDHAMLALDGTK	45.06	4	2899.53
lcl|NZ_CP011073.1_prot_WP_005785741.1_1019	VIAPHLIGMSALDQIGIDHAMLALDGTK	20.31	4	2899.53
lcl|NZ_CP011073.1_prot_WP_005785741.1_1019	VIAPHLIGMSALDQIGIDHAMLALDGTK	99.15	4	2899.53
lcl|NZ_CP011073.1_prot_WP_005785741.1_1019	VIAPHLIGMSALDQIGIDHAMLALDGTK	47.79	5	2899.53
lcl|NZ_CP011073.1_prot_WP_005785741.1_1019	VIAPHLIGMSALDQIGIDHAMLALDGTK	56.31	4	2899.53
lcl|NZ_CP011073.1_prot_WP_005785741.1_1019	VIAPHLIGMSALDQIGIDHAMLALDGTK	55.82	4	2899.53
lcl|NZ_CP011073.1_prot_WP_005785741.1_1019	VIAPHLIGMSALDQIGIDHAMLALDGTK	25.36	4	2899.53
lcl|NZ_CP011073.1_prot_WP_005785741.1_1019	VIAPHLIGMSALDQIGIDHAMLALDGTK	22.84	4	2899.53
lcl|NZ_CP011073.1_prot_WP_005785741.1_1019	VIAPHLIGMSALDQIGIDHAMLALDGTK	84.09	4	2899.53
lcl|NZ_CP011073.1_prot_WP_005785741.1_1019	VIAPHLIGMSALDQIGIDHAMLALDGTK	37.79	5	2899.53
lcl|NZ_CP011073.1_prot_WP_005785741.1_1019	VIAPHLIGMSALDQIGIDHAMLALDGTK	21.7	4	2899.53
lcl|NZ_CP011073.1_prot_WP_005785741.1_1019	VIAPHLIGMSALDQIGIDHAMLALDGTK	14.57	4	2899.53
lcl|NZ_CP011073.1_prot_WP_005785741.1_1019	VIAPHLIGMSALDQIGIDHAMLALDGTK	30.39	5	2899.53
lcl|NZ_CP011073.1_prot_WP_005785741.1_1019	VIAPHLIGMSALDQIGIDHAMLALDGTK	35.02	4	2899.53
lcl|NZ_CP011073.1_prot_WP_005785741.1_1019	VIAPHLIGMSALDQIGIDHAMLALDGTK	27.47	4	2899.53
lcl|NZ_CP011073.1_prot_WP_005785741.1_1019	VIAPHLIGMSALDQIGIDHAMLALDGTK	24.87	4	2899.53
lcl|NZ_CP011073.1_prot_WP_005785741.1_1019	VIAPHLIGMSALDQIGIDHAMLALDGTK	37.7	4	2899.53
lcl|NZ_CP011073.1_prot_WP_005785741.1_1019	VIAPHLIGMSALDQIGIDHAMLALDGTK	19.67	4	2899.53
lcl|NZ_CP011073.1_prot_WP_005785741.1_1019	VIAPHLIGMSALDQIGIDHAMLALDGTK	58.51	4	2899.53
lcl|NZ_CP011073.1_prot_WP_005785741.1_1019	VIAPHLIGMSALDQIGIDHAMLALDGTK	16.49	4	2899.53
lcl|NZ_CP011073.1_prot_WP_005785741.1_1019	VIAPHLIGMSALDQIGIDHAMLALDGTK	38.61	4	2899.53
lcl|NZ_CP011073.1_prot_WP_005785741.1_1019	VIAPHLIGMSALDQIGIDHAMLALDGTK	32.36	4	2899.53
lcl|NZ_CP011073.1_prot_WP_005785741.1_1019	VIAPHLIGMSALDQIGIDHAMLALDGTK	120.08	4	2899.53
lcl|NZ_CP011073.1_prot_WP_005785741.1_1019	VIAPHLIGMSALDQIGIDHAMLALDGTK	20.01	4	2899.53
lcl|NZ_CP011073.1_prot_WP_005785741.1_1019	VIAPHLIGMSALDQIGIDHAMLALDGTK	33.95	4	2899.53
lcl|NZ_CP011073.1_prot_WP_005785741.1_1019	VIAPHLIGMSALDQIGIDHAMLALDGTK	111.27	4	2899.54
lcl|NZ_CP011073.1_prot_WP_005785741.1_1019	VIAPHLIGMSALDQIGIDHAMLALDGTK	38.79	4	2899.54
lcl|NZ_CP011073.1_prot_WP_005785741.1_1019	VIAPHLIGMSALDQIGIDHAMLALDGTK	20.75	4	2899.54
lcl|NZ_CP011073.1_prot_WP_005785741.1_1019	VIAPHLIGMSALDQIGIDHAMLALDGTK	30.66	4	2899.54
lcl|NZ_CP011073.1_prot_WP_005785741.1_1019	VIAPHLIGMSALDQIGIDHAMLALDGTK	111.93	4	2899.54
lcl|NZ_CP011073.1_prot_WP_005785741.1_1019	VIAPHLIGMSALDQIGIDHAMLALDGTK	20.7	4	2899.54
lcl|NZ_CP011073.1_prot_WP_005785741.1_1019	VIAPHLIGMSALDQIGIDHAMLALDGTK	32.01	4	2899.54
lcl|NZ_CP011073.1_prot_WP_005785741.1_1019	VIAPHLIGMSALDQIGIDHAMLALDGTK	17.8	4	2899.54
lcl|NZ_CP011073.1_prot_WP_005785741.1_1019	VIAPHLIGMSALDQIGIDHAMLALDGTK	49.77	4	2899.54
lcl|NZ_CP011073.1_prot_WP_005785741.1_1019	VIAPHLIGMSALDQIGIDHAMLALDGTK	32.57	3	2899.54
lcl|NZ_CP011073.1_prot_WP_005785741.1_1019	VIAPHLIGMSALDQIGIDHAMLALDGTK	60.82	5	2899.54
lcl|NZ_CP011073.1_prot_WP_005785741.1_1019	VIAPHLIGMSALDQIGIDHAMLALDGTK	28.63	4	2899.54
lcl|NZ_CP011073.1_prot_WP_005785741.1_1019	VIAPHLIGMSALDQIGIDHAMLALDGTK	26.11	4	2899.54
lcl|NZ_CP011073.1_prot_WP_005785741.1_1019	VIAPHLIGMSALDQIGIDHAMLALDGTK	43.5	4	2899.54
lcl|NZ_CP011073.1_prot_WP_005785741.1_1019	VIAPHLIGMSALDQIGIDHAMLALDGTK	14.37	4	2899.54
lcl|NZ_CP011073.1_prot_WP_005785741.1_1019	VIAPHLIGMSALDQIGIDHAMLALDGTK	72.5	4	2899.54
lcl|NZ_CP011073.1_prot_WP_005785741.1_1019	VIAPHLIGMSALDQIGIDHAMLALDGTK	16.29	4	2899.54
lcl|NZ_CP011073.1_prot_WP_005785741.1_1019	VIAPHLIGMSALDQIGIDHAMLALDGTK	135.02	4	2899.54
lcl|NZ_CP011073.1_prot_WP_005785741.1_1019	VIAPHLIGMSALDQIGIDHAMLALDGTK	70.99	4	2899.54
lcl|NZ_CP011073.1_prot_WP_005785741.1_1019	VIAPHLIGMSALDQIGIDHAMLALDGTK	30.63	4	2899.54
lcl|NZ_CP011073.1_prot_WP_005785741.1_1019	VIAPHLIGMSALDQIGIDHAMLALDGTK	39.73	4	2899.54
lcl|NZ_CP011073.1_prot_WP_005785741.1_1019	VIAPHLIGMSALDQIGIDHAMLALDGTK	114.99	4	2899.54
lcl|NZ_CP011073.1_prot_WP_005785741.1_1019	VIAPHLIGMSALDQIGIDHAMLALDGTK	15.77	4	2899.54
lcl|NZ_CP011073.1_prot_WP_005785741.1_1019	VIAPHLIGMSALDQIGIDHAMLALDGTK	21.55	4	2899.54
lcl|NZ_CP011073.1_prot_WP_005785741.1_1019	VIAPHLIGMSALDQIGIDHAMLALDGTK	35.23	4	2899.54
lcl|NZ_CP011073.1_prot_WP_005785741.1_1019	VIAPHLIGMSALDQIGIDHAMLALDGTK	63.35	4	2899.54
lcl|NZ_CP011073.1_prot_WP_005785741.1_1019	VIAPHLIGMSALDQIGIDHAMLALDGTK	42.99	4	2899.54
lcl|NZ_CP011073.1_prot_WP_005785741.1_1019	VIAPHLIGMSALDQIGIDHAMLALDGTK	48.84	4	2899.54
lcl|NZ_CP011073.1_prot_WP_005785741.1_1019	VIAPHLIGMSALDQIGIDHAMLALDGTK	27.24	4	2899.54
lcl|NZ_CP011073.1_prot_WP_005785741.1_1019	VIAPHLIGMSALDQIGIDHAMLALDGTK	30.19	4	2899.54
lcl|NZ_CP011073.1_prot_WP_005785741.1_1019	VIAPHLIGMSALDQIGIDHAMLALDGTK	32.91	4	2899.54
lcl|NZ_CP011073.1_prot_WP_005785741.1_1019	VIAPHLIGMSALDQIGIDHAMLALDGTK	24.42	4	2899.54
lcl|NZ_CP011073.1_prot_WP_005785741.1_1019	VIAPHLIGMSALDQIGIDHAMLALDGTK	60.09	4	2899.54
lcl|NZ_CP011073.1_prot_WP_005785741.1_1019	VIAPHLIGMSALDQIGIDHAMLALDGTK	90.04	4	2899.54
lcl|NZ_CP011073.1_prot_WP_005785741.1_1019	VIAPHLIGMSALDQIGIDHAMLALDGTK	112.37	4	2899.54
lcl|NZ_CP011073.1_prot_WP_005785741.1_1019	VIAPHLIGMSALDQIGIDHAMLALDGTK	112.91	4	2899.54
lcl|NZ_CP011073.1_prot_WP_005785741.1_1019	VIAPHLIGMSALDQIGIDHAMLALDGTK	84.99	4	2899.54
lcl|NZ_CP011073.1_prot_WP_005785741.1_1019	VIAPHLIGMSALDQIGIDHAMLALDGTK	28.68	4	2899.54
lcl|NZ_CP011073.1_prot_WP_005785741.1_1019	VIAPHLIGMSALDQIGIDHAMLALDGTK	15.77	4	2899.54
lcl|NZ_CP011073.1_prot_WP_005785741.1_1019	VIAPHLIGMSALDQIGIDHAMLALDGTK	27.42	4	2899.54
lcl|NZ_CP011073.1_prot_WP_005785741.1_1019	VIAPHLIGMSALDQIGIDHAMLALDGTK	76.89	4	2899.54
lcl|NZ_CP011073.1_prot_WP_005785741.1_1019	VIAPHLIGMSALDQIGIDHAMLALDGTK	16.15	4	2899.54
lcl|NZ_CP011073.1_prot_WP_005785741.1_1019	VIAPHLIGMSALDQIGIDHAMLALDGTK	15.76	4	2899.54
lcl|NZ_CP011073.1_prot_WP_005785741.1_1019	VIAPHLIGMSALDQIGIDHAMLALDGTK	41.06	4	2899.54
lcl|NZ_CP011073.1_prot_WP_005785741.1_1019	VIAPHLIGMSALDQIGIDHAMLALDGTK	15.08	4	2899.54
lcl|NZ_CP011073.1_prot_WP_005785741.1_1019	VIAPHLIGMSALDQIGIDHAMLALDGTK	42.33	4	2899.54
lcl|NZ_CP011073.1_prot_WP_005785741.1_1019	VIAPHLIGMSALDQIGIDHAMLALDGTK	17.19	4	2899.54
lcl|NZ_CP011073.1_prot_WP_005785741.1_1019	VIAPHLIGMSALDQIGIDHAMLALDGTK	52.87	4	2899.54
lcl|NZ_CP011073.1_prot_WP_005785741.1_1019	VIAPHLIGMSALDQIGIDHAMLALDGTK	19.43	4	2899.54
lcl|NZ_CP011073.1_prot_WP_005785741.1_1019	VIAPHLIGMSALDQIGIDHAMLALDGTK	13.37	4	2899.54
lcl|NZ_CP011073.1_prot_WP_005785741.1_1019	VIAPHLIGMSALDQIGIDHAMLALDGTK	22.44	4	2899.54
lcl|NZ_CP011073.1_prot_WP_005785741.1_1019	VIAPHLIGMSALDQIGIDHAMLALDGTK	40.86	3	2899.54
lcl|NZ_CP011073.1_prot_WP_005785741.1_1019	VIAPHLIGMSALDQIGIDHAMLALDGTK	36.8	4	2899.54
lcl|NZ_CP011073.1_prot_WP_005785741.1_1019	VIAPHLIGMSALDQIGIDHAMLALDGTK	15.02	4	2899.55
lcl|NZ_CP011073.1_prot_WP_005785741.1_1019	VIAPHLIGMSALDQIGIDHAMLALDGTK	82.91	4	2899.55
lcl|NZ_CP011073.1_prot_WP_005785741.1_1019	VIAPHLIGMSALDQIGIDHAMLALDGTK	32.76	4	2899.55
lcl|NZ_CP011073.1_prot_WP_005785741.1_1019	VIAPHLIGMSALDQIGIDHAMLALDGTK	28.41	4	2899.55
lcl|NZ_CP011073.1_prot_WP_005785741.1_1019	VIAPHLIGMSALDQIGIDHAMLALDGTK	17.63	4	2899.55
lcl|NZ_CP011073.1_prot_WP_005785741.1_1019	VIAPHLIGMSALDQIGIDHAMLALDGTK	22.6	4	2899.55
lcl|NZ_CP011073.1_prot_WP_005785741.1_1019	VIAPHLIGMSALDQIGIDHAMLALDGTK	84.32	4	2899.55
lcl|NZ_CP011073.1_prot_WP_005785741.1_1019	VIAPHLIGMSALDQIGIDHAMLALDGTK	104.6	4	2899.55
lcl|NZ_CP011073.1_prot_WP_005785741.1_1019	VIAPHLIGMSALDQIGIDHAMLALDGTK	84.3	4	2899.55
lcl|NZ_CP011073.1_prot_WP_005785741.1_1019	VIAPHLIGMSALDQIGIDHAMLALDGTK	72.16	4	2915.5	Oxidation (M)
lcl|NZ_CP011073.1_prot_WP_005785741.1_1019	VIAPHLIGMSALDQIGIDHAMLALDGTK	25.64	4	2915.51	Oxidation (M)
lcl|NZ_CP011073.1_prot_WP_005785741.1_1019	VIAPHLIGMSALDQIGIDHAMLALDGTK	17.37	4	2915.51	Oxidation (M)
lcl|NZ_CP011073.1_prot_WP_005785741.1_1019	VIAPHLIGMSALDQIGIDHAMLALDGTK	66	4	2915.51	Oxidation (M)
lcl|NZ_CP011073.1_prot_WP_005785741.1_1019	VIAPHLIGMSALDQIGIDHAMLALDGTK	20.94	4	2915.52	Oxidation (M)
lcl|NZ_CP011073.1_prot_WP_005785741.1_1019	VIAPHLIGMSALDQIGIDHAMLALDGTK	21.56	4	2915.52	Oxidation (M)
lcl|NZ_CP011073.1_prot_WP_005785741.1_1019	VIAPHLIGMSALDQIGIDHAMLALDGTK	97.2	4	2915.52	Oxidation (M)
lcl|NZ_CP011073.1_prot_WP_005785741.1_1019	VIAPHLIGMSALDQIGIDHAMLALDGTK	93.88	4	2915.53	Oxidation (M)
lcl|NZ_CP011073.1_prot_WP_005785741.1_1019	VIAPHLIGMSALDQIGIDHAMLALDGTK	22.32	4	2915.53	Oxidation (M)
lcl|NZ_CP011073.1_prot_WP_005785741.1_1019	VIAPHLIGMSALDQIGIDHAMLALDGTK	69.22	4	2915.53	Oxidation (M)
lcl|NZ_CP011073.1_prot_WP_005785741.1_1019	VIAPHLIGMSALDQIGIDHAMLALDGTK	50.41	4	2915.54	Oxidation (M)
lcl|NZ_CP011073.1_prot_WP_005785741.1_1019	GLSTAVGDEGGFAPNLEGTEDALNSILAAIK	57.49	3	3029.51
lcl|NZ_CP011073.1_prot_WP_005785741.1_1019	GLSTAVGDEGGFAPNLEGTEDALNSILAAIK	27.08	3	3029.51
lcl|NZ_CP011073.1_prot_WP_005785741.1_1019	GLSTAVGDEGGFAPNLEGTEDALNSILAAIK	50.57	3	3029.51
lcl|NZ_CP011073.1_prot_WP_005785741.1_1019	GLSTAVGDEGGFAPNLEGTEDALNSILAAIK	22.98	4	3029.51
lcl|NZ_CP011073.1_prot_WP_005785741.1_1019	GLSTAVGDEGGFAPNLEGTEDALNSILAAIK	60.8	3	3029.51
lcl|NZ_CP011073.1_prot_WP_005785741.1_1019	GLSTAVGDEGGFAPNLEGTEDALNSILAAIK	32.25	3	3029.51
lcl|NZ_CP011073.1_prot_WP_005785741.1_1019	GLSTAVGDEGGFAPNLEGTEDALNSILAAIK	37.74	3	3029.51
lcl|NZ_CP011073.1_prot_WP_005785741.1_1019	GLSTAVGDEGGFAPNLEGTEDALNSILAAIK	50.3	3	3029.51
lcl|NZ_CP011073.1_prot_WP_005785741.1_1019	GLSTAVGDEGGFAPNLEGTEDALNSILAAIK	38.28	3	3029.51
lcl|NZ_CP011073.1_prot_WP_005785741.1_1019	GLSTAVGDEGGFAPNLEGTEDALNSILAAIK	66.53	3	3029.51
lcl|NZ_CP011073.1_prot_WP_005785741.1_1019	GLSTAVGDEGGFAPNLEGTEDALNSILAAIK	58.05	3	3029.51
lcl|NZ_CP011073.1_prot_WP_005785741.1_1019	GLSTAVGDEGGFAPNLEGTEDALNSILAAIK	25.68	3	3029.51
lcl|NZ_CP011073.1_prot_WP_005785741.1_1019	GLSTAVGDEGGFAPNLEGTEDALNSILAAIK	76.94	3	3029.51
lcl|NZ_CP011073.1_prot_WP_005785741.1_1019	GLSTAVGDEGGFAPNLEGTEDALNSILAAIK	13.35	3	3029.51
lcl|NZ_CP011073.1_prot_WP_005785741.1_1019	GLSTAVGDEGGFAPNLEGTEDALNSILAAIK	23.03	4	3029.51
lcl|NZ_CP011073.1_prot_WP_005785741.1_1019	GLSTAVGDEGGFAPNLEGTEDALNSILAAIK	30.37	3	3029.52
lcl|NZ_CP011073.1_prot_WP_005785741.1_1019	GLSTAVGDEGGFAPNLEGTEDALNSILAAIK	16.81	3	3029.52
lcl|NZ_CP011073.1_prot_WP_005785741.1_1019	GLSTAVGDEGGFAPNLEGTEDALNSILAAIK	82.25	3	3029.52
lcl|NZ_CP011073.1_prot_WP_005785741.1_1019	GLSTAVGDEGGFAPNLEGTEDALNSILAAIK	78.75	4	3029.52
lcl|NZ_CP011073.1_prot_WP_005785741.1_1019	GLSTAVGDEGGFAPNLEGTEDALNSILAAIK	71.86	3	3029.52
lcl|NZ_CP011073.1_prot_WP_005785741.1_1019	GLSTAVGDEGGFAPNLEGTEDALNSILAAIK	69.96	3	3029.52
lcl|NZ_CP011073.1_prot_WP_005785741.1_1019	GLSTAVGDEGGFAPNLEGTEDALNSILAAIK	81.45	3	3029.52
lcl|NZ_CP011073.1_prot_WP_005785741.1_1019	GLSTAVGDEGGFAPNLEGTEDALNSILAAIK	63.74	3	3029.52
lcl|NZ_CP011073.1_prot_WP_005785741.1_1019	GLSTAVGDEGGFAPNLEGTEDALNSILAAIK	56.5	3	3029.52
lcl|NZ_CP011073.1_prot_WP_005785741.1_1019	GLSTAVGDEGGFAPNLEGTEDALNSILAAIK	64.56	3	3029.52
lcl|NZ_CP011073.1_prot_WP_005785741.1_1019	GLSTAVGDEGGFAPNLEGTEDALNSILAAIK	59.57	3	3029.52
lcl|NZ_CP011073.1_prot_WP_005785741.1_1019	GLSTAVGDEGGFAPNLEGTEDALNSILAAIK	44.07	3	3029.52
lcl|NZ_CP011073.1_prot_WP_005785741.1_1019	GLSTAVGDEGGFAPNLEGTEDALNSILAAIK	56.05	3	3029.52
lcl|NZ_CP011073.1_prot_WP_005785741.1_1019	GLSTAVGDEGGFAPNLEGTEDALNSILAAIK	166.11	3	3029.52
lcl|NZ_CP011073.1_prot_WP_005785741.1_1019	GLSTAVGDEGGFAPNLEGTEDALNSILAAIK	40.28	3	3029.52
lcl|NZ_CP011073.1_prot_WP_005785741.1_1019	GLSTAVGDEGGFAPNLEGTEDALNSILAAIK	58.42	3	3029.52
lcl|NZ_CP011073.1_prot_WP_005785741.1_1019	GLSTAVGDEGGFAPNLEGTEDALNSILAAIK	58.31	3	3029.52
lcl|NZ_CP011073.1_prot_WP_005785741.1_1019	GLSTAVGDEGGFAPNLEGTEDALNSILAAIK	74.92	3	3029.52
lcl|NZ_CP011073.1_prot_WP_005785741.1_1019	GLSTAVGDEGGFAPNLEGTEDALNSILAAIK	98.21	3	3029.52
lcl|NZ_CP011073.1_prot_WP_005785741.1_1019	GLSTAVGDEGGFAPNLEGTEDALNSILAAIK	150.18	3	3029.52
lcl|NZ_CP011073.1_prot_WP_005785741.1_1019	GLSTAVGDEGGFAPNLEGTEDALNSILAAIK	63.14	3	3029.52
lcl|NZ_CP011073.1_prot_WP_005785741.1_1019	GLSTAVGDEGGFAPNLEGTEDALNSILAAIK	92.2	3	3029.52
lcl|NZ_CP011073.1_prot_WP_005785741.1_1019	GLSTAVGDEGGFAPNLEGTEDALNSILAAIK	85.63	3	3029.52
lcl|NZ_CP011073.1_prot_WP_005785741.1_1019	GLSTAVGDEGGFAPNLEGTEDALNSILAAIK	80.11	3	3029.52
lcl|NZ_CP011073.1_prot_WP_005785741.1_1019	GLSTAVGDEGGFAPNLEGTEDALNSILAAIK	41.45	4	3029.52
lcl|NZ_CP011073.1_prot_WP_005785741.1_1019	GLSTAVGDEGGFAPNLEGTEDALNSILAAIK	47.88	3	3029.52
lcl|NZ_CP011073.1_prot_WP_005785741.1_1019	GLSTAVGDEGGFAPNLEGTEDALNSILAAIK	141.96	3	3029.52
lcl|NZ_CP011073.1_prot_WP_005785741.1_1019	GLSTAVGDEGGFAPNLEGTEDALNSILAAIK	166.9	3	3029.52
lcl|NZ_CP011073.1_prot_WP_005785741.1_1019	GLSTAVGDEGGFAPNLEGTEDALNSILAAIK	45.28	3	3029.52
lcl|NZ_CP011073.1_prot_WP_005785741.1_1019	GLSTAVGDEGGFAPNLEGTEDALNSILAAIK	127.79	3	3029.52
lcl|NZ_CP011073.1_prot_WP_005785741.1_1019	GLSTAVGDEGGFAPNLEGTEDALNSILAAIK	64.12	3	3029.52
lcl|NZ_CP011073.1_prot_WP_005785741.1_1019	GLSTAVGDEGGFAPNLEGTEDALNSILAAIK	35.23	3	3029.52
lcl|NZ_CP011073.1_prot_WP_005785741.1_1019	GLSTAVGDEGGFAPNLEGTEDALNSILAAIK	161.48	3	3029.52
lcl|NZ_CP011073.1_prot_WP_005785741.1_1019	GLSTAVGDEGGFAPNLEGTEDALNSILAAIK	34.85	3	3029.52
lcl|NZ_CP011073.1_prot_WP_005785741.1_1019	GLSTAVGDEGGFAPNLEGTEDALNSILAAIK	44.62	3	3029.52
lcl|NZ_CP011073.1_prot_WP_005785741.1_1019	GLSTAVGDEGGFAPNLEGTEDALNSILAAIK	70.86	3	3029.52
lcl|NZ_CP011073.1_prot_WP_005785741.1_1019	GLSTAVGDEGGFAPNLEGTEDALNSILAAIK	54.07	3	3029.52
lcl|NZ_CP011073.1_prot_WP_005785741.1_1019	GLSTAVGDEGGFAPNLEGTEDALNSILAAIK	122.38	3	3029.52
lcl|NZ_CP011073.1_prot_WP_005785741.1_1019	GLSTAVGDEGGFAPNLEGTEDALNSILAAIK	127.32	3	3029.52
lcl|NZ_CP011073.1_prot_WP_005785741.1_1019	GLSTAVGDEGGFAPNLEGTEDALNSILAAIK	72.61	3	3029.52
lcl|NZ_CP011073.1_prot_WP_005785741.1_1019	GLSTAVGDEGGFAPNLEGTEDALNSILAAIK	81.68	3	3029.52
lcl|NZ_CP011073.1_prot_WP_005785741.1_1019	GLSTAVGDEGGFAPNLEGTEDALNSILAAIK	55.4	3	3029.52
lcl|NZ_CP011073.1_prot_WP_005785741.1_1019	GLSTAVGDEGGFAPNLEGTEDALNSILAAIK	24.01	3	3029.52
lcl|NZ_CP011073.1_prot_WP_005785741.1_1019	GLSTAVGDEGGFAPNLEGTEDALNSILAAIK	61.46	3	3029.52
lcl|NZ_CP011073.1_prot_WP_005785741.1_1019	GLSTAVGDEGGFAPNLEGTEDALNSILAAIK	35.46	3	3029.52
lcl|NZ_CP011073.1_prot_WP_005785741.1_1019	GLSTAVGDEGGFAPNLEGTEDALNSILAAIK	63.64	3	3029.52
lcl|NZ_CP011073.1_prot_WP_005785741.1_1019	GLSTAVGDEGGFAPNLEGTEDALNSILAAIK	140.38	3	3029.52
lcl|NZ_CP011073.1_prot_WP_005785741.1_1019	GLSTAVGDEGGFAPNLEGTEDALNSILAAIK	159.26	3	3029.52
lcl|NZ_CP011073.1_prot_WP_005785741.1_1019	GLSTAVGDEGGFAPNLEGTEDALNSILAAIK	162.44	3	3029.52
lcl|NZ_CP011073.1_prot_WP_005785741.1_1019	GLSTAVGDEGGFAPNLEGTEDALNSILAAIK	40.64	4	3029.52
lcl|NZ_CP011073.1_prot_WP_005785741.1_1019	GLSTAVGDEGGFAPNLEGTEDALNSILAAIK	150.39	3	3029.53
lcl|NZ_CP011073.1_prot_WP_005785741.1_1019	GLSTAVGDEGGFAPNLEGTEDALNSILAAIK	158.8	3	3029.53
lcl|NZ_CP011073.1_prot_WP_005785741.1_1019	GLSTAVGDEGGFAPNLEGTEDALNSILAAIK	16.72	4	3029.53
lcl|NZ_CP011073.1_prot_WP_005785741.1_1019	GLSTAVGDEGGFAPNLEGTEDALNSILAAIK	55.88	3	3029.53
lcl|NZ_CP011073.1_prot_WP_005785741.1_1019	GLSTAVGDEGGFAPNLEGTEDALNSILAAIK	76.48	4	3029.53
lcl|NZ_CP011073.1_prot_WP_005785741.1_1019	GLSTAVGDEGGFAPNLEGTEDALNSILAAIK	31.31	3	3029.53
lcl|NZ_CP011073.1_prot_WP_005785741.1_1019	GLSTAVGDEGGFAPNLEGTEDALNSILAAIK	71.44	3	3029.53
lcl|NZ_CP011073.1_prot_WP_005785741.1_1019	GLSTAVGDEGGFAPNLEGTEDALNSILAAIK	30.54	3	3029.53
lcl|NZ_CP011073.1_prot_WP_005785741.1_1019	GLSTAVGDEGGFAPNLEGTEDALNSILAAIK	137.62	3	3029.53
lcl|NZ_CP011073.1_prot_WP_005785741.1_1019	GLSTAVGDEGGFAPNLEGTEDALNSILAAIK	27.32	3	3029.53
lcl|NZ_CP011073.1_prot_WP_005785741.1_1019	GLSTAVGDEGGFAPNLEGTEDALNSILAAIK	150.19	3	3029.53
lcl|NZ_CP011073.1_prot_WP_005785741.1_1019	GLSTAVGDEGGFAPNLEGTEDALNSILAAIK	72.91	3	3029.53
lcl|NZ_CP011073.1_prot_WP_005785741.1_1019	GLSTAVGDEGGFAPNLEGTEDALNSILAAIK	74.8	3	3029.53
lcl|NZ_CP011073.1_prot_WP_005785741.1_1019	GLSTAVGDEGGFAPNLEGTEDALNSILAAIK	164.05	3	3029.53
lcl|NZ_CP011073.1_prot_WP_005785741.1_1019	GLSTAVGDEGGFAPNLEGTEDALNSILAAIK	57.08	4	3029.53
lcl|NZ_CP011073.1_prot_WP_005785741.1_1019	GLSTAVGDEGGFAPNLEGTEDALNSILAAIK	66.8	3	3029.53
lcl|NZ_CP011073.1_prot_WP_005785741.1_1019	GLSTAVGDEGGFAPNLEGTEDALNSILAAIK	36.51	3	3029.53
lcl|NZ_CP011073.1_prot_WP_005785741.1_1019	GLSTAVGDEGGFAPNLEGTEDALNSILAAIK	71.12	3	3029.53
lcl|NZ_CP011073.1_prot_WP_005785741.1_1019	GLSTAVGDEGGFAPNLEGTEDALNSILAAIK	60.49	3	3029.53
lcl|NZ_CP011073.1_prot_WP_005785741.1_1019	GLSTAVGDEGGFAPNLEGTEDALNSILAAIK	59.87	3	3029.53
lcl|NZ_CP011073.1_prot_WP_005785741.1_1019	GLSTAVGDEGGFAPNLEGTEDALNSILAAIK	68.07	3	3029.53
lcl|NZ_CP011073.1_prot_WP_005785741.1_1019	GLSTAVGDEGGFAPNLEGTEDALNSILAAIK	38.73	3	3029.53
lcl|NZ_CP011073.1_prot_WP_005785741.1_1019	GLSTAVGDEGGFAPNLEGTEDALNSILAAIK	53.78	3	3029.53
lcl|NZ_CP011073.1_prot_WP_005785741.1_1019	GLSTAVGDEGGFAPNLEGTEDALNSILAAIK	172.88	3	3029.53
lcl|NZ_CP011073.1_prot_WP_005785741.1_1019	GLSTAVGDEGGFAPNLEGTEDALNSILAAIK	24.36	3	3029.53
lcl|NZ_CP011073.1_prot_WP_005785741.1_1019	GLSTAVGDEGGFAPNLEGTEDALNSILAAIK	146.99	3	3029.53
lcl|NZ_CP011073.1_prot_WP_005785741.1_1019	GLSTAVGDEGGFAPNLEGTEDALNSILAAIK	85.67	3	3029.53
lcl|NZ_CP011073.1_prot_WP_005785741.1_1019	GLSTAVGDEGGFAPNLEGTEDALNSILAAIK	55.43	3	3029.53
lcl|NZ_CP011073.1_prot_WP_005785741.1_1019	GLSTAVGDEGGFAPNLEGTEDALNSILAAIK	91.8	3	3029.53
lcl|NZ_CP011073.1_prot_WP_005785741.1_1019	GLSTAVGDEGGFAPNLEGTEDALNSILAAIK	36.72	3	3029.53
lcl|NZ_CP011073.1_prot_WP_005785741.1_1019	GLSTAVGDEGGFAPNLEGTEDALNSILAAIK	64.4	3	3029.53
lcl|NZ_CP011073.1_prot_WP_005785741.1_1019	DRGLSTAVGDEGGFAPNLEGTEDALNSILAAIK	72.87	4	3300.62
lcl|NZ_CP011073.1_prot_WP_005785741.1_1019	DRGLSTAVGDEGGFAPNLEGTEDALNSILAAIK	14.05	3	3300.63
lcl|NZ_CP011073.1_prot_WP_005785741.1_1019	DRGLSTAVGDEGGFAPNLEGTEDALNSILAAIK	39.31	3	3300.63
lcl|NZ_CP011073.1_prot_WP_005785741.1_1019	DRGLSTAVGDEGGFAPNLEGTEDALNSILAAIK	117.65	3	3300.64
lcl|NZ_CP011073.1_prot_WP_005785741.1_1019	DRGLSTAVGDEGGFAPNLEGTEDALNSILAAIK	34.79	3	3300.64
lcl|NZ_CP011073.1_prot_WP_005785741.1_1019	DRGLSTAVGDEGGFAPNLEGTEDALNSILAAIK	42.12	3	3300.64
lcl|NZ_CP011073.1_prot_WP_005785741.1_1019	DRGLSTAVGDEGGFAPNLEGTEDALNSILAAIK	150.07	3	3300.64
lcl|NZ_CP011073.1_prot_WP_005785741.1_1019	DRGLSTAVGDEGGFAPNLEGTEDALNSILAAIK	58.08	3	3300.64
lcl|NZ_CP011073.1_prot_WP_005785741.1_1019	DRGLSTAVGDEGGFAPNLEGTEDALNSILAAIK	109.51	3	3300.65
lcl|NZ_CP011073.1_prot_WP_005785741.1_1019	DRGLSTAVGDEGGFAPNLEGTEDALNSILAAIK	25.68	3	3300.65
lcl|NZ_CP011073.1_prot_WP_005785741.1_1019	DRGLSTAVGDEGGFAPNLEGTEDALNSILAAIK	108.13	3	3300.65
lcl|NZ_CP011073.1_prot_WP_005785741.1_1019	DRGLSTAVGDEGGFAPNLEGTEDALNSILAAIK	94.82	3	3300.65
lcl|NZ_CP011073.1_prot_WP_005785741.1_1019	DRGLSTAVGDEGGFAPNLEGTEDALNSILAAIK	122	3	3300.65
lcl|NZ_CP011073.1_prot_WP_005785741.1_1019	DRGLSTAVGDEGGFAPNLEGTEDALNSILAAIK	37.48	3	3300.65
lcl|NZ_CP011073.1_prot_WP_005785741.1_1019	DRGLSTAVGDEGGFAPNLEGTEDALNSILAAIK	40.77	3	3300.65
lcl|NZ_CP011073.1_prot_WP_005785741.1_1019	DRGLSTAVGDEGGFAPNLEGTEDALNSILAAIK	42.69	3	3300.65
lcl|NZ_CP011073.1_prot_WP_005785741.1_1019	DRGLSTAVGDEGGFAPNLEGTEDALNSILAAIK	33.26	3	3300.65
lcl|NZ_CP011073.1_prot_WP_005785741.1_1019	DRGLSTAVGDEGGFAPNLEGTEDALNSILAAIK	18.77	3	3300.65
lcl|NZ_CP011073.1_prot_WP_005785741.1_1019	DRGLSTAVGDEGGFAPNLEGTEDALNSILAAIK	56.26	4	3300.65
lcl|NZ_CP011073.1_prot_WP_005785741.1_1019	DRGLSTAVGDEGGFAPNLEGTEDALNSILAAIK	35.16	3	3300.65
lcl|NZ_CP011073.1_prot_WP_005785741.1_1019	DRGLSTAVGDEGGFAPNLEGTEDALNSILAAIK	31.51	3	3300.65
lcl|NZ_CP011073.1_prot_WP_005785741.1_1019	DRGLSTAVGDEGGFAPNLEGTEDALNSILAAIK	16.97	3	3300.65
lcl|NZ_CP011073.1_prot_WP_005785741.1_1019	DRGLSTAVGDEGGFAPNLEGTEDALNSILAAIK	14.56	3	3300.65
lcl|NZ_CP011073.1_prot_WP_005785741.1_1019	DRGLSTAVGDEGGFAPNLEGTEDALNSILAAIK	111.61	3	3300.65
lcl|NZ_CP011073.1_prot_WP_005785741.1_1019	DRGLSTAVGDEGGFAPNLEGTEDALNSILAAIK	32.51	3	3300.65
lcl|NZ_CP011073.1_prot_WP_005785741.1_1019	DRGLSTAVGDEGGFAPNLEGTEDALNSILAAIK	159.77	3	3300.65
lcl|NZ_CP011073.1_prot_WP_005785741.1_1019	DRGLSTAVGDEGGFAPNLEGTEDALNSILAAIK	108.53	3	3300.65
lcl|NZ_CP011073.1_prot_WP_005785741.1_1019	DRGLSTAVGDEGGFAPNLEGTEDALNSILAAIK	89.34	3	3300.65
lcl|NZ_CP011073.1_prot_WP_005785741.1_1019	DRGLSTAVGDEGGFAPNLEGTEDALNSILAAIK	50.63	3	3300.65
lcl|NZ_CP011073.1_prot_WP_005785741.1_1019	DRGLSTAVGDEGGFAPNLEGTEDALNSILAAIK	21.99	3	3300.65
lcl|NZ_CP011073.1_prot_WP_005785741.1_1019	DRGLSTAVGDEGGFAPNLEGTEDALNSILAAIK	14.5	4	3300.65
lcl|NZ_CP011073.1_prot_WP_005785741.1_1019	DRGLSTAVGDEGGFAPNLEGTEDALNSILAAIK	76.03	4	3300.65
lcl|NZ_CP011073.1_prot_WP_005785741.1_1019	DRGLSTAVGDEGGFAPNLEGTEDALNSILAAIK	105.96	3	3300.65
lcl|NZ_CP011073.1_prot_WP_005785741.1_1019	DRGLSTAVGDEGGFAPNLEGTEDALNSILAAIK	54.03	3	3300.65
lcl|NZ_CP011073.1_prot_WP_005785741.1_1019	DRGLSTAVGDEGGFAPNLEGTEDALNSILAAIK	15.54	3	3300.65
lcl|NZ_CP011073.1_prot_WP_005785741.1_1019	DRGLSTAVGDEGGFAPNLEGTEDALNSILAAIK	26.63	3	3300.65
lcl|NZ_CP011073.1_prot_WP_005785741.1_1019	DRGLSTAVGDEGGFAPNLEGTEDALNSILAAIK	24.98	3	3300.66
lcl|NZ_CP011073.1_prot_WP_005785741.1_1019	DRGLSTAVGDEGGFAPNLEGTEDALNSILAAIK	108.1	3	3300.66
lcl|NZ_CP011073.1_prot_WP_005785741.1_1019	DRGLSTAVGDEGGFAPNLEGTEDALNSILAAIK	16.93	3	3300.66
lcl|NZ_CP011073.1_prot_WP_005785741.1_1019	DRGLSTAVGDEGGFAPNLEGTEDALNSILAAIK	70.58	3	3300.66
lcl|NZ_CP011073.1_prot_WP_005785741.1_1019	DRGLSTAVGDEGGFAPNLEGTEDALNSILAAIK	39.24	3	3300.66
lcl|NZ_CP011073.1_prot_WP_005785741.1_1019	DRGLSTAVGDEGGFAPNLEGTEDALNSILAAIK	42.88	4	3300.66
lcl|NZ_CP011073.1_prot_WP_005785741.1_1019	DRGLSTAVGDEGGFAPNLEGTEDALNSILAAIK	33.43	3	3300.66
lcl|NZ_CP011073.1_prot_WP_005785741.1_1019	DRGLSTAVGDEGGFAPNLEGTEDALNSILAAIK	31.22	3	3300.66
lcl|NZ_CP011073.1_prot_WP_005785741.1_1019	DRGLSTAVGDEGGFAPNLEGTEDALNSILAAIK	51.57	4	3300.66
lcl|NZ_CP011073.1_prot_WP_005785741.1_1019	DRGLSTAVGDEGGFAPNLEGTEDALNSILAAIK	48.89	4	3300.66
lcl|NZ_CP011073.1_prot_WP_005785741.1_1019	DRGLSTAVGDEGGFAPNLEGTEDALNSILAAIK	115.03	3	3300.66
lcl|NZ_CP011073.1_prot_WP_005785741.1_1019	DRGLSTAVGDEGGFAPNLEGTEDALNSILAAIK	24.83	3	3300.67
lcl|NZ_CP011073.1_prot_WP_005785741.1_1019	AAGYEPGKDVMIGMDCASSEFYHDGIYDYTK	60.84	4	3503.49	Propionamide (C)
lcl|NZ_CP011073.1_prot_WP_005785741.1_1019	AAGYEPGKDVMIGMDCASSEFYHDGIYDYTK	60.33	4	3503.49	Propionamide (C)
lcl|NZ_CP011073.1_prot_WP_005785741.1_1019	AAGYEPGKDVMIGMDCASSEFYHDGIYDYTK	64.66	4	3503.49	Propionamide (C)
lcl|NZ_CP011073.1_prot_WP_005785741.1_1019	AAGYEPGKDVMIGMDCASSEFYHDGIYDYTK	77.08	4	3503.5	Propionamide (C)
lcl|NZ_CP011073.1_prot_WP_005785741.1_1019	AAGYEPGKDVMIGMDCASSEFYHDGIYDYTK	89.66	4	3503.5	Propionamide (C)
lcl|NZ_CP011073.1_prot_WP_005785741.1_1019	AAGYEPGKDVMIGMDCASSEFYHDGIYDYTK	17.34	4	3503.52	Propionamide (C)
lcl|NZ_CP011073.1_prot_WP_005785741.1_1019	YIGGTNTYVLPVPMMNIINGGSHSDAPIAFQEFMIRPVGASSFK	15.66	4	4726.34
lcl|NZ_CP011073.1_prot_WP_005785741.1_1019	YIGGTNTYVLPVPMMNIINGGSHSDAPIAFQEFMIRPVGASSFK	19.66	4	4726.34
lcl|NZ_CP011073.1_prot_WP_005785741.1_1019	YIGGTNTYVLPVPMMNIINGGSHSDAPIAFQEFMIRPVGASSFK	40.17	5	4726.34
lcl|NZ_CP011073.1_prot_WP_005785741.1_1019	YIGGTNTYVLPVPMMNIINGGSHSDAPIAFQEFMIRPVGASSFK	21.99	4	4726.34
lcl|NZ_CP011073.1_prot_WP_005785741.1_1019	YIGGTNTYVLPVPMMNIINGGSHSDAPIAFQEFMIRPVGASSFK	28.5	4	4726.34
lcl|NZ_CP011073.1_prot_WP_005785741.1_1019	YIGGTNTYVLPVPMMNIINGGSHSDAPIAFQEFMIRPVGASSFK	21.62	4	4726.34
lcl|NZ_CP011073.1_prot_WP_005785741.1_1019	YIGGTNTYVLPVPMMNIINGGSHSDAPIAFQEFMIRPVGASSFK	13.17	4	4726.35
lcl|NZ_CP011073.1_prot_WP_005785741.1_1019	YIGGTNTYVLPVPMMNIINGGSHSDAPIAFQEFMIRPVGASSFK	27.63	4	4726.35
lcl|NZ_CP011073.1_prot_WP_005785741.1_1019	YIGGTNTYVLPVPMMNIINGGSHSDAPIAFQEFMIRPVGASSFK	21.11	4	4726.35
lcl|NZ_CP011073.1_prot_WP_005785741.1_1019	YIGGTNTYVLPVPMMNIINGGSHSDAPIAFQEFMIRPVGASSFK	28.38	4	4726.35
lcl|NZ_CP011073.1_prot_WP_005785741.1_1019	YIGGTNTYVLPVPMMNIINGGSHSDAPIAFQEFMIRPVGASSFK	33.26	4	4726.36
lcl|NZ_CP011073.1_prot_WP_005785741.1_1019	YIGGTNTYVLPVPMMNIINGGSHSDAPIAFQEFMIRPVGASSFK	20.1	4	4726.36
lcl|NZ_CP011073.1_prot_WP_005785741.1_1019	YIGGTNTYVLPVPMMNIINGGSHSDAPIAFQEFMIRPVGASSFK	23.8	4	4726.37
lcl|NZ_CP011073.1_prot_WP_005784276.1_298	WVLSISVSGHK	44.71	2	1211.66
lcl|NZ_CP011073.1_prot_WP_005784276.1_298	WVLSISVSGHK	42.69	2	1211.67
lcl|NZ_CP011073.1_prot_WP_005784276.1_298	WVLSISVSGHK	46.54	3	1211.67
lcl|NZ_CP011073.1_prot_WP_005784276.1_298	WVLSISVSGHK	40.53	3	1211.67
lcl|NZ_CP011073.1_prot_WP_005784276.1_298	WVLSISVSGHK	45.27	2	1211.67
lcl|NZ_CP011073.1_prot_WP_005784276.1_298	WVLSISVSGHK	32	2	1211.67
lcl|NZ_CP011073.1_prot_WP_005784276.1_298	WVLSISVSGHK	43.72	3	1211.67
lcl|NZ_CP011073.1_prot_WP_005784276.1_298	WVLSISVSGHK	32.41	3	1211.67
lcl|NZ_CP011073.1_prot_WP_005784276.1_298	WVLSISVSGHK	47.14	3	1211.67
lcl|NZ_CP011073.1_prot_WP_005784276.1_298	WVLSISVSGHK	27.78	2	1211.67
lcl|NZ_CP011073.1_prot_WP_005784276.1_298	DMADMLLGDIK	16.19	2	1220.57
lcl|NZ_CP011073.1_prot_WP_005784276.1_298	DMADMLLGDIK	43.72	2	1220.57
lcl|NZ_CP011073.1_prot_WP_005784276.1_298	DMADMLLGDIK	22.23	2	1220.58
lcl|NZ_CP011073.1_prot_WP_005784276.1_298	DMADMLLGDIK	30.69	2	1220.58
lcl|NZ_CP011073.1_prot_WP_005784276.1_298	DMADMLLGDIK	16.39	2	1220.58
lcl|NZ_CP011073.1_prot_WP_005784276.1_298	DMADMLLGDIK	24.17	2	1220.58
lcl|NZ_CP011073.1_prot_WP_005784276.1_298	DMADMLLGDIK	21.03	2	1220.58
lcl|NZ_CP011073.1_prot_WP_005784276.1_298	DMADMLLGDIK	13.8	2	1220.58
lcl|NZ_CP011073.1_prot_WP_005784276.1_298	DMADMLLGDIK	26.85	2	1220.58
lcl|NZ_CP011073.1_prot_WP_005784276.1_298	DMADMLLGDIK	55.94	2	1220.58
lcl|NZ_CP011073.1_prot_WP_005784276.1_298	DMADMLLGDIK	25.63	2	1220.58
lcl|NZ_CP011073.1_prot_WP_005784276.1_298	DMADMLLGDIK	21.39	2	1220.58
lcl|NZ_CP011073.1_prot_WP_005784276.1_298	DMADMLLGDIK	52.12	2	1220.58
lcl|NZ_CP011073.1_prot_WP_005784276.1_298	DMADMLLGDIK	21.02	2	1220.58
lcl|NZ_CP011073.1_prot_WP_005784276.1_298	DMADMLLGDIK	41.93	2	1220.58
lcl|NZ_CP011073.1_prot_WP_005784276.1_298	DMADMLLGDIK	19.93	2	1220.58
lcl|NZ_CP011073.1_prot_WP_005784276.1_298	DMADMLLGDIK	27.22	2	1220.58
lcl|NZ_CP011073.1_prot_WP_005784276.1_298	DMADMLLGDIK	47.8	2	1220.58
lcl|NZ_CP011073.1_prot_WP_005784276.1_298	DMADMLLGDIK	44.16	2	1220.58
lcl|NZ_CP011073.1_prot_WP_005784276.1_298	DMADMLLGDIK	27.26	2	1220.58
lcl|NZ_CP011073.1_prot_WP_005784276.1_298	DMADMLLGDIK	24.82	2	1220.58
lcl|NZ_CP011073.1_prot_WP_005784276.1_298	DMADMLLGDIK	25.76	3	1220.58
lcl|NZ_CP011073.1_prot_WP_005784276.1_298	DMADMLLGDIK	31.93	2	1220.58
lcl|NZ_CP011073.1_prot_WP_005784276.1_298	DMADMLLGDIK	24.75	2	1220.58
lcl|NZ_CP011073.1_prot_WP_005784276.1_298	DMADMLLGDIK	51.38	2	1220.59
lcl|NZ_CP011073.1_prot_WP_005784276.1_298	DMADMLLGDIK	26.07	2	1220.59
lcl|NZ_CP011073.1_prot_WP_005784276.1_298	DMADMLLGDIK	52.67	2	1236.57	Oxidation (M)
lcl|NZ_CP011073.1_prot_WP_005784276.1_298	DMADMLLGDIK	22.34	2	1236.57	Oxidation (M)
lcl|NZ_CP011073.1_prot_WP_005784276.1_298	DMADMLLGDIK	17.23	2	1236.57	Oxidation (M)
lcl|NZ_CP011073.1_prot_WP_005784276.1_298	DMADMLLGDIK	24.99	2	1236.58	Oxidation (M)
lcl|NZ_CP011073.1_prot_WP_005784276.1_298	DMADMLLGDIK	40.66	2	1236.58	Oxidation (M)
lcl|NZ_CP011073.1_prot_WP_005784276.1_298	DMADMLLGDIK	17.7	2	1236.58	Oxidation (M)
lcl|NZ_CP011073.1_prot_WP_005784276.1_298	FAQLWQIEMR	22.28	2	1320.65
lcl|NZ_CP011073.1_prot_WP_005784276.1_298	FAQLWQIEMR	21.41	2	1320.66
lcl|NZ_CP011073.1_prot_WP_005784276.1_298	FAQLWQIEMR	14.73	2	1320.66
lcl|NZ_CP011073.1_prot_WP_005784276.1_298	FAQLWQIEMR	20.51	2	1320.66
lcl|NZ_CP011073.1_prot_WP_005784276.1_298	FAQLWQIEMR	60.19	2	1320.66
lcl|NZ_CP011073.1_prot_WP_005784276.1_298	FAQLWQIEMR	54.77	2	1320.66
lcl|NZ_CP011073.1_prot_WP_005784276.1_298	FAQLWQIEMR	45.16	2	1320.66
lcl|NZ_CP011073.1_prot_WP_005784276.1_298	FAQLWQIEMR	64.92	2	1320.66
lcl|NZ_CP011073.1_prot_WP_005784276.1_298	FAQLWQIEMR	15.96	2	1320.66
lcl|NZ_CP011073.1_prot_WP_005784276.1_298	FAQLWQIEMR	18.98	2	1320.66
lcl|NZ_CP011073.1_prot_WP_005784276.1_298	FAQLWQIEMR	16.85	2	1320.67
lcl|NZ_CP011073.1_prot_WP_005784276.1_298	FAQLWQIEMR	46.15	2	1320.67
lcl|NZ_CP011073.1_prot_WP_005784276.1_298	FAQLWQIEMR	34.12	2	1320.67
lcl|NZ_CP011073.1_prot_WP_005784276.1_298	FAQLWQIEMR	40.8	2	1320.67
lcl|NZ_CP011073.1_prot_WP_005784276.1_298	FAQLWQIEMR	63.35	2	1320.67
lcl|NZ_CP011073.1_prot_WP_005784276.1_298	FAQLWQIEMR	21.51	2	1320.67
lcl|NZ_CP011073.1_prot_WP_005784276.1_298	FAQLWQIEMR	63.45	2	1320.67
lcl|NZ_CP011073.1_prot_WP_005784276.1_298	FAQLWQIEMR	63.38	2	1320.67
lcl|NZ_CP011073.1_prot_WP_005784276.1_298	FAQLWQIEMR	25.79	2	1320.67
lcl|NZ_CP011073.1_prot_WP_005784276.1_298	FAQLWQIEMR	66.88	2	1320.67
lcl|NZ_CP011073.1_prot_WP_005784276.1_298	FAQLWQIEMR	25.39	2	1320.67
lcl|NZ_CP011073.1_prot_WP_005784276.1_298	FGLVYPGLGWVVWK	16.78	2	1619.87
lcl|NZ_CP011073.1_prot_WP_005784276.1_298	FGLVYPGLGWVVWK	37.12	3	1619.87
lcl|NZ_CP011073.1_prot_WP_005784276.1_298	FGLVYPGLGWVVWK	15.27	2	1619.88
lcl|NZ_CP011073.1_prot_WP_005784276.1_298	FGLVYPGLGWVVWK	23.65	2	1619.88
lcl|NZ_CP011073.1_prot_WP_005784276.1_298	FGLVYPGLGWVVWK	19.77	2	1619.88
lcl|NZ_CP011073.1_prot_WP_005784276.1_298	FGLVYPGLGWVVWK	36.4	2	1619.88
lcl|NZ_CP011073.1_prot_WP_005784276.1_298	FGLVYPGLGWVVWK	44.92	2	1619.88
lcl|NZ_CP011073.1_prot_WP_005784276.1_298	FGLVYPGLGWVVWK	16.02	2	1619.88
lcl|NZ_CP011073.1_prot_WP_005784276.1_298	FGLVYPGLGWVVWK	22.33	2	1619.88
lcl|NZ_CP011073.1_prot_WP_005784276.1_298	FGLVYPGLGWVVWK	18.81	2	1619.88
lcl|NZ_CP011073.1_prot_WP_005784276.1_298	FGLVYPGLGWVVWK	20.12	2	1619.88
lcl|NZ_CP011073.1_prot_WP_005784276.1_298	FGLVYPGLGWVVWK	15.52	2	1619.88
lcl|NZ_CP011073.1_prot_WP_005784276.1_298	FGLVYPGLGWVVWK	26.6	3	1619.88
lcl|NZ_CP011073.1_prot_WP_005784276.1_298	FGLVYPGLGWVVWK	20.58	2	1619.88
lcl|NZ_CP011073.1_prot_WP_005784276.1_298	FGLVYPGLGWVVWK	62.35	2	1619.88
lcl|NZ_CP011073.1_prot_WP_005784276.1_298	FGLVYPGLGWVVWK	13.23	2	1619.88
lcl|NZ_CP011073.1_prot_WP_005784276.1_298	FGLVYPGLGWVVWK	13.19	2	1619.88
lcl|NZ_CP011073.1_prot_WP_005784276.1_298	FGLVYPGLGWVVWK	17.14	2	1619.88
lcl|NZ_CP011073.1_prot_WP_005784276.1_298	FGLVYPGLGWVVWK	20.34	2	1619.88
lcl|NZ_CP011073.1_prot_WP_005784276.1_298	FGLVYPGLGWVVWK	16.21	2	1619.88
lcl|NZ_CP011073.1_prot_WP_005784276.1_298	FGLVYPGLGWVVWK	19.61	3	1619.88
lcl|NZ_CP011073.1_prot_WP_005784276.1_298	FGLVYPGLGWVVWK	43.03	3	1619.88
lcl|NZ_CP011073.1_prot_WP_005784276.1_298	FGLVYPGLGWVVWK	15.79	2	1619.88
lcl|NZ_CP011073.1_prot_WP_005784276.1_298	FGLVYPGLGWVVWK	20.5	2	1619.88
lcl|NZ_CP011073.1_prot_WP_005784276.1_298	FGLVYPGLGWVVWK	14.96	2	1619.88
lcl|NZ_CP011073.1_prot_WP_005784276.1_298	FGLVYPGLGWVVWK	20.33	2	1619.89
lcl|NZ_CP011073.1_prot_WP_005784276.1_298	FGLVYPGLGWVVWK	37.68	3	1619.89
lcl|NZ_CP011073.1_prot_WP_005784276.1_298	FGLVYPGLGWVVWK	13.87	2	1619.89
lcl|NZ_CP011073.1_prot_WP_005784276.1_298	FGLVYPGLGWVVWK	19.62	2	1619.89
lcl|NZ_CP011073.1_prot_WP_005784276.1_298	FGLVYPGLGWVVWK	13.09	2	1619.89
lcl|NZ_CP011073.1_prot_WP_005784276.1_298	FGLVYPGLGWVVWK	14.23	2	1619.89
lcl|NZ_CP011073.1_prot_WP_005784276.1_298	FGLVYPGLGWVVWK	20.22	2	1619.89
lcl|NZ_CP011073.1_prot_WP_005784276.1_298	FGLVYPGLGWVVWK	25.78	3	1619.89
lcl|NZ_CP011073.1_prot_WP_005784276.1_298	FGLVYPGLGWVVWK	51.81	2	1619.89
lcl|NZ_CP011073.1_prot_WP_005784276.1_298	FGLVYPGLGWVVWK	25.09	2	1619.89
lcl|NZ_CP011073.1_prot_WP_005784276.1_298	FGLVYPGLGWVVWK	42.45	2	1619.89
lcl|NZ_CP011073.1_prot_WP_005784276.1_298	FGLVYPGLGWVVWK	39.8	3	1619.89
lcl|NZ_CP011073.1_prot_WP_005784276.1_298	FGLVYPGLGWVVWK	33.85	3	1619.89
lcl|NZ_CP011073.1_prot_WP_005784276.1_298	FGLVYPGLGWVVWK	21.31	2	1619.89
lcl|NZ_CP011073.1_prot_WP_005784276.1_298	FGLVYPGLGWVVWK	70.59	2	1619.89
lcl|NZ_CP011073.1_prot_WP_005784276.1_298	FGLVYPGLGWVVWK	25.64	2	1619.89
lcl|NZ_CP011073.1_prot_WP_005784276.1_298	FGLVYPGLGWVVWK	24.08	2	1619.89
lcl|NZ_CP011073.1_prot_WP_005784276.1_298	FGLVYPGLGWVVWK	13.99	3	1619.89
lcl|NZ_CP011073.1_prot_WP_005784276.1_298	FGLVYPGLGWVVWK	13.78	2	1619.89
lcl|NZ_CP011073.1_prot_WP_005784276.1_298	FGLVYPGLGWVVWK	16.71	2	1619.89
lcl|NZ_CP011073.1_prot_WP_005784276.1_298	FGLVYPGLGWVVWK	23.96	2	1619.89
lcl|NZ_CP011073.1_prot_WP_005784276.1_298	FGLVYPGLGWVVWK	32.22	3	1619.89
lcl|NZ_CP011073.1_prot_WP_005784276.1_298	FGLVYPGLGWVVWK	67.24	2	1619.89
lcl|NZ_CP011073.1_prot_WP_005784276.1_298	FGLVYPGLGWVVWK	54.03	2	1619.89
lcl|NZ_CP011073.1_prot_WP_005784276.1_298	FGLVYPGLGWVVWK	23.87	2	1619.89
lcl|NZ_CP011073.1_prot_WP_005784276.1_298	FGLVYPGLGWVVWK	28.15	2	1619.89
lcl|NZ_CP011073.1_prot_WP_005784276.1_298	FGLVYPGLGWVVWK	48.68	3	1619.89
lcl|NZ_CP011073.1_prot_WP_005784276.1_298	FGLVYPGLGWVVWK	72.47	2	1619.89
lcl|NZ_CP011073.1_prot_WP_005784276.1_298	FGLVYPGLGWVVWK	68.52	2	1619.89
lcl|NZ_CP011073.1_prot_WP_005784276.1_298	FGLVYPGLGWVVWK	14.85	2	1619.89
lcl|NZ_CP011073.1_prot_WP_005784276.1_298	FGLVYPGLGWVVWK	18.53	2	1619.89
lcl|NZ_CP011073.1_prot_WP_005784276.1_298	FGLVYPGLGWVVWK	29.93	3	1619.89
lcl|NZ_CP011073.1_prot_WP_005784276.1_298	FGLVYPGLGWVVWK	42.16	2	1619.89
lcl|NZ_CP011073.1_prot_WP_005784276.1_298	FGLVYPGLGWVVWK	22.58	2	1619.89
lcl|NZ_CP011073.1_prot_WP_005784276.1_298	FGLVYPGLGWVVWK	62.23	2	1619.89
lcl|NZ_CP011073.1_prot_WP_005784276.1_298	FGLVYPGLGWVVWK	14.76	2	1619.89
lcl|NZ_CP011073.1_prot_WP_005784276.1_298	FGLVYPGLGWVVWK	17.05	3	1619.89
lcl|NZ_CP011073.1_prot_WP_005784276.1_298	FGLVYPGLGWVVWK	54.68	2	1619.89
lcl|NZ_CP011073.1_prot_WP_005784276.1_298	FGLVYPGLGWVVWK	78.91	2	1619.89
lcl|NZ_CP011073.1_prot_WP_005784276.1_298	FGLVYPGLGWVVWK	25.66	2	1619.89
lcl|NZ_CP011073.1_prot_WP_005784276.1_298	FGLVYPGLGWVVWK	21.52	2	1619.89
lcl|NZ_CP011073.1_prot_WP_005784276.1_298	FGLVYPGLGWVVWK	86.25	2	1619.89
lcl|NZ_CP011073.1_prot_WP_005784276.1_298	FGLVYPGLGWVVWK	86.65	2	1619.9
lcl|NZ_CP011073.1_prot_WP_005784276.1_298	FGLVYPGLGWVVWK	64.05	2	1619.9
lcl|NZ_CP011073.1_prot_WP_005784276.1_298	FGLVYPGLGWVVWK	68.67	2	1619.9
lcl|NZ_CP011073.1_prot_WP_005784276.1_298	IPDGPTTPEIAYQMVK	121.78	2	1758.88
lcl|NZ_CP011073.1_prot_WP_005784276.1_298	IPDGPTTPEIAYQMVK	115.79	2	1758.88
lcl|NZ_CP011073.1_prot_WP_005784276.1_298	IPDGPTTPEIAYQMVK	15.29	3	1758.89
lcl|NZ_CP011073.1_prot_WP_005784276.1_298	IPDGPTTPEIAYQMVK	24.03	2	1758.89
lcl|NZ_CP011073.1_prot_WP_005784276.1_298	IPDGPTTPEIAYQMVK	119.51	2	1758.89
lcl|NZ_CP011073.1_prot_WP_005784276.1_298	IPDGPTTPEIAYQMVK	59.94	2	1758.89
lcl|NZ_CP011073.1_prot_WP_005784276.1_298	IPDGPTTPEIAYQMVK	57.52	2	1758.89
lcl|NZ_CP011073.1_prot_WP_005784276.1_298	IPDGPTTPEIAYQMVK	38	2	1758.89
lcl|NZ_CP011073.1_prot_WP_005784276.1_298	IPDGPTTPEIAYQMVK	61.14	2	1758.89
lcl|NZ_CP011073.1_prot_WP_005784276.1_298	IPDGPTTPEIAYQMVK	110.91	2	1758.89
lcl|NZ_CP011073.1_prot_WP_005784276.1_298	IPDGPTTPEIAYQMVK	16.25	3	1758.89
lcl|NZ_CP011073.1_prot_WP_005784276.1_298	IPDGPTTPEIAYQMVK	90.76	2	1758.89
lcl|NZ_CP011073.1_prot_WP_005784276.1_298	IPDGPTTPEIAYQMVK	132	2	1758.89
lcl|NZ_CP011073.1_prot_WP_005784276.1_298	IPDGPTTPEIAYQMVK	31.09	2	1758.89
lcl|NZ_CP011073.1_prot_WP_005784276.1_298	IPDGPTTPEIAYQMVK	89.22	2	1758.9
lcl|NZ_CP011073.1_prot_WP_005784276.1_298	IPDGPTTPEIAYQMVK	103.76	2	1758.9
lcl|NZ_CP011073.1_prot_WP_005784276.1_298	IPDGPTTPEIAYQMVK	68.05	2	1758.9
lcl|NZ_CP011073.1_prot_WP_005784276.1_298	LAQHGWMVPAYTLPAK	16.01	3	1781.92
lcl|NZ_CP011073.1_prot_WP_005784276.1_298	LAQHGWMVPAYTLPAK	40.73	3	1781.92
lcl|NZ_CP011073.1_prot_WP_005784276.1_298	LAQHGWMVPAYTLPAK	68.02	2	1781.92
lcl|NZ_CP011073.1_prot_WP_005784276.1_298	LAQHGWMVPAYTLPAK	31.52	3	1781.93
lcl|NZ_CP011073.1_prot_WP_005784276.1_298	LAQHGWMVPAYTLPAK	22.72	3	1781.93
lcl|NZ_CP011073.1_prot_WP_005784276.1_298	LAQHGWMVPAYTLPAK	16.81	3	1781.93
lcl|NZ_CP011073.1_prot_WP_005784276.1_298	LAQHGWMVPAYTLPAK	22.47	3	1781.93
lcl|NZ_CP011073.1_prot_WP_005784276.1_298	LAQHGWMVPAYTLPAK	66.22	2	1781.93
lcl|NZ_CP011073.1_prot_WP_005784276.1_298	LAQHGWMVPAYTLPAK	47.9	3	1781.93
lcl|NZ_CP011073.1_prot_WP_005784276.1_298	LAQHGWMVPAYTLPAK	56.36	3	1781.93
lcl|NZ_CP011073.1_prot_WP_005784276.1_298	LAQHGWMVPAYTLPAK	37.35	3	1781.93
lcl|NZ_CP011073.1_prot_WP_005784276.1_298	LAQHGWMVPAYTLPAK	20.32	3	1781.93
lcl|NZ_CP011073.1_prot_WP_005784276.1_298	LAQHGWMVPAYTLPAK	38.36	3	1781.93
lcl|NZ_CP011073.1_prot_WP_005784276.1_298	LAQHGWMVPAYTLPAK	15.05	3	1781.93
lcl|NZ_CP011073.1_prot_WP_005784276.1_298	LAQHGWMVPAYTLPAK	21.24	3	1781.94
lcl|NZ_CP011073.1_prot_WP_005784276.1_298	LAQHGWMVPAYTLPAK	37.81	3	1781.94
lcl|NZ_CP011073.1_prot_WP_005784276.1_298	LAQHGWMVPAYTLPAK	18.55	3	1781.94
lcl|NZ_CP011073.1_prot_WP_005784276.1_298	LAQHGWMVPAYTLPAK	15.12	3	1797.92	Oxidation (M)
lcl|NZ_CP011073.1_prot_WP_005784276.1_298	LAQHGWMVPAYTLPAK	21.69	3	1797.93	Oxidation (M)
lcl|NZ_CP011073.1_prot_WP_005784276.1_298	LAQHGWMVPAYTLPAK	17.07	3	1797.93	Oxidation (M)
lcl|NZ_CP011073.1_prot_WP_005784276.1_298	NAIAELEKLEYPTSTR	25.64	3	1833.93
lcl|NZ_CP011073.1_prot_WP_005784276.1_298	NAIAELEKLEYPTSTR	16.6	3	1833.94
lcl|NZ_CP011073.1_prot_WP_005784276.1_298	NAIAELEKLEYPTSTR	20.43	3	1833.94
lcl|NZ_CP011073.1_prot_WP_005784276.1_298	NAIAELEKLEYPTSTR	25.8	3	1833.94
lcl|NZ_CP011073.1_prot_WP_005784276.1_298	NAIAELEKLEYPTSTR	22.07	3	1833.94
lcl|NZ_CP011073.1_prot_WP_005784276.1_298	NAIAELEKLEYPTSTR	31.15	2	1833.95
lcl|NZ_CP011073.1_prot_WP_005784276.1_298	NAIAELEKLEYPTSTR	63.72	3	1833.95
lcl|NZ_CP011073.1_prot_WP_005784276.1_298	NAIAELEKLEYPTSTR	21.16	2	1833.95
lcl|NZ_CP011073.1_prot_WP_005784276.1_298	NAIAELEKLEYPTSTR	64.94	2	1833.95
lcl|NZ_CP011073.1_prot_WP_005784276.1_298	NAIAELEKLEYPTSTR	15.99	3	1833.95
lcl|NZ_CP011073.1_prot_WP_005784276.1_298	NAIAELEKLEYPTSTR	30.03	2	1833.95
lcl|NZ_CP011073.1_prot_WP_005784276.1_298	NAIAELEKLEYPTSTR	24.57	3	1833.95
lcl|NZ_CP011073.1_prot_WP_005784276.1_298	NAIAELEKLEYPTSTR	35.37	2	1833.95
lcl|NZ_CP011073.1_prot_WP_005784276.1_298	NAIAELEKLEYPTSTR	47.69	2	1833.95
lcl|NZ_CP011073.1_prot_WP_005784276.1_298	NAIAELEKLEYPTSTR	18.24	2	1833.95
lcl|NZ_CP011073.1_prot_WP_005784276.1_298	NAIAELEKLEYPTSTR	78.11	3	1833.95
lcl|NZ_CP011073.1_prot_WP_005784276.1_298	NAIAELEKLEYPTSTR	23.56	3	1833.95
lcl|NZ_CP011073.1_prot_WP_005784276.1_298	NAIAELEKLEYPTSTR	31.59	3	1833.95
lcl|NZ_CP011073.1_prot_WP_005784276.1_298	NAIAELEKLEYPTSTR	38.68	3	1833.95
lcl|NZ_CP011073.1_prot_WP_005784276.1_298	NAIAELEKLEYPTSTR	47.54	3	1833.95
lcl|NZ_CP011073.1_prot_WP_005784276.1_298	NAIAELEKLEYPTSTR	19.05	3	1833.95
lcl|NZ_CP011073.1_prot_WP_005784276.1_298	NAIAELEKLEYPTSTR	69.23	3	1833.95
lcl|NZ_CP011073.1_prot_WP_005784276.1_298	NAIAELEKLEYPTSTR	55.46	2	1833.95
lcl|NZ_CP011073.1_prot_WP_005784276.1_298	NAIAELEKLEYPTSTR	54.73	2	1833.95
lcl|NZ_CP011073.1_prot_WP_005784276.1_298	NAIAELEKLEYPTSTR	80.74	3	1833.95
lcl|NZ_CP011073.1_prot_WP_005784276.1_298	NAIAELEKLEYPTSTR	74.01	3	1833.95
lcl|NZ_CP011073.1_prot_WP_005784276.1_298	NAIAELEKLEYPTSTR	78.07	3	1833.95
lcl|NZ_CP011073.1_prot_WP_005784276.1_298	NAIAELEKLEYPTSTR	78.1	3	1833.95
lcl|NZ_CP011073.1_prot_WP_005784276.1_298	NAIAELEKLEYPTSTR	55.3	2	1833.95
lcl|NZ_CP011073.1_prot_WP_005784276.1_298	NAIAELEKLEYPTSTR	28.07	2	1833.95
lcl|NZ_CP011073.1_prot_WP_005784276.1_298	NAIAELEKLEYPTSTR	22.45	2	1833.95
lcl|NZ_CP011073.1_prot_WP_005784276.1_298	NAIAELEKLEYPTSTR	32.89	2	1833.95
lcl|NZ_CP011073.1_prot_WP_005784276.1_298	NAIAELEKLEYPTSTR	80.68	3	1833.95
lcl|NZ_CP011073.1_prot_WP_005784276.1_298	NAIAELEKLEYPTSTR	83.49	3	1833.95
lcl|NZ_CP011073.1_prot_WP_005784276.1_298	NAIAELEKLEYPTSTR	14.72	3	1833.95
lcl|NZ_CP011073.1_prot_WP_005784276.1_298	NAIAELEKLEYPTSTR	41	3	1833.95
lcl|NZ_CP011073.1_prot_WP_005784276.1_298	NAIAELEKLEYPTSTR	47.86	2	1833.95
lcl|NZ_CP011073.1_prot_WP_005784276.1_298	NAIAELEKLEYPTSTR	20.83	3	1833.95
lcl|NZ_CP011073.1_prot_WP_005784276.1_298	NAIAELEKLEYPTSTR	78.17	3	1833.96
lcl|NZ_CP011073.1_prot_WP_005784276.1_298	NAIAELEKLEYPTSTR	80.72	3	1833.96
lcl|NZ_CP011073.1_prot_WP_005784276.1_298	NAIAELEKLEYPTSTR	22.43	2	1833.96
lcl|NZ_CP011073.1_prot_WP_005784276.1_298	NAIAELEKLEYPTSTR	58.98	2	1833.96
lcl|NZ_CP011073.1_prot_WP_005784276.1_298	NAIAELEKLEYPTSTR	16.94	3	1833.96
lcl|NZ_CP011073.1_prot_WP_005784276.1_298	NAIAELEKLEYPTSTR	15.34	3	1833.96
lcl|NZ_CP011073.1_prot_WP_005784276.1_298	NAIAELEKLEYPTSTR	63.39	2	1833.96
lcl|NZ_CP011073.1_prot_WP_005784276.1_298	NAIAELEKLEYPTSTR	39.76	3	1833.96
lcl|NZ_CP011073.1_prot_WP_005784276.1_298	NAIAELEKLEYPTSTR	26.42	3	1833.96
lcl|NZ_CP011073.1_prot_WP_005784276.1_298	LNLATFVTTYMDDYATK	21.02	2	1965.93
lcl|NZ_CP011073.1_prot_WP_005784276.1_298	LNLATFVTTYMDDYATK	40.04	3	1965.93
lcl|NZ_CP011073.1_prot_WP_005784276.1_298	LNLATFVTTYMDDYATK	15.78	2	1965.93
lcl|NZ_CP011073.1_prot_WP_005784276.1_298	LNLATFVTTYMDDYATK	24.46	2	1965.93
lcl|NZ_CP011073.1_prot_WP_005784276.1_298	LNLATFVTTYMDDYATK	48.1	2	1965.93
lcl|NZ_CP011073.1_prot_WP_005784276.1_298	LNLATFVTTYMDDYATK	40.8	2	1965.93
lcl|NZ_CP011073.1_prot_WP_005784276.1_298	LNLATFVTTYMDDYATK	43.99	2	1965.93
lcl|NZ_CP011073.1_prot_WP_005784276.1_298	LNLATFVTTYMDDYATK	37.35	2	1965.93
lcl|NZ_CP011073.1_prot_WP_005784276.1_298	LNLATFVTTYMDDYATK	21.44	2	1965.93
lcl|NZ_CP011073.1_prot_WP_005784276.1_298	LNLATFVTTYMDDYATK	20.35	2	1965.93
lcl|NZ_CP011073.1_prot_WP_005784276.1_298	LNLATFVTTYMDDYATK	104	2	1965.93
lcl|NZ_CP011073.1_prot_WP_005784276.1_298	LNLATFVTTYMDDYATK	15.76	3	1965.93
lcl|NZ_CP011073.1_prot_WP_005784276.1_298	LNLATFVTTYMDDYATK	22.44	2	1965.93
lcl|NZ_CP011073.1_prot_WP_005784276.1_298	LNLATFVTTYMDDYATK	15.28	2	1965.93
lcl|NZ_CP011073.1_prot_WP_005784276.1_298	LNLATFVTTYMDDYATK	36.2	2	1965.93
lcl|NZ_CP011073.1_prot_WP_005784276.1_298	LNLATFVTTYMDDYATK	97.9	2	1965.93
lcl|NZ_CP011073.1_prot_WP_005784276.1_298	LNLATFVTTYMDDYATK	20.61	2	1965.93
lcl|NZ_CP011073.1_prot_WP_005784276.1_298	LNLATFVTTYMDDYATK	24.16	2	1965.93
lcl|NZ_CP011073.1_prot_WP_005784276.1_298	LNLATFVTTYMDDYATK	58.92	2	1965.94
lcl|NZ_CP011073.1_prot_WP_005784276.1_298	LNLATFVTTYMDDYATK	27.63	2	1965.94
lcl|NZ_CP011073.1_prot_WP_005784276.1_298	LNLATFVTTYMDDYATK	102.92	2	1965.94
lcl|NZ_CP011073.1_prot_WP_005784276.1_298	LNLATFVTTYMDDYATK	42.19	2	1965.94
lcl|NZ_CP011073.1_prot_WP_005784276.1_298	LNLATFVTTYMDDYATK	37.07	3	1965.94
lcl|NZ_CP011073.1_prot_WP_005784276.1_298	LNLATFVTTYMDDYATK	29.77	2	1965.94
lcl|NZ_CP011073.1_prot_WP_005784276.1_298	LNLATFVTTYMDDYATK	78.22	2	1965.94
lcl|NZ_CP011073.1_prot_WP_005784276.1_298	LNLATFVTTYMDDYATK	43.02	2	1965.94
lcl|NZ_CP011073.1_prot_WP_005784276.1_298	LNLATFVTTYMDDYATK	64.47	2	1965.94
lcl|NZ_CP011073.1_prot_WP_005784276.1_298	LNLATFVTTYMDDYATK	41.99	2	1965.94
lcl|NZ_CP011073.1_prot_WP_005784276.1_298	LNLATFVTTYMDDYATK	81.61	2	1965.94
lcl|NZ_CP011073.1_prot_WP_005784276.1_298	LNLATFVTTYMDDYATK	37.24	2	1965.94
lcl|NZ_CP011073.1_prot_WP_005784276.1_298	LNLATFVTTYMDDYATK	26.37	3	1965.94
lcl|NZ_CP011073.1_prot_WP_005784276.1_298	LNLATFVTTYMDDYATK	23.53	2	1965.94
lcl|NZ_CP011073.1_prot_WP_005784276.1_298	LNLATFVTTYMDDYATK	61.53	2	1965.94
lcl|NZ_CP011073.1_prot_WP_005784276.1_298	LNLATFVTTYMDDYATK	30.67	2	1965.94
lcl|NZ_CP011073.1_prot_WP_005784276.1_298	LNLATFVTTYMDDYATK	16.24	2	1965.94
lcl|NZ_CP011073.1_prot_WP_005784276.1_298	LNLATFVTTYMDDYATK	42.53	2	1965.94
lcl|NZ_CP011073.1_prot_WP_005784276.1_298	LNLATFVTTYMDDYATK	70.3	2	1965.94
lcl|NZ_CP011073.1_prot_WP_005784276.1_298	LNLATFVTTYMDDYATK	51.11	2	1965.94
lcl|NZ_CP011073.1_prot_WP_005784276.1_298	LNLATFVTTYMDDYATK	54.38	2	1965.94
lcl|NZ_CP011073.1_prot_WP_005784276.1_298	LNLATFVTTYMDDYATK	32.65	3	1965.94
lcl|NZ_CP011073.1_prot_WP_005784276.1_298	LNLATFVTTYMDDYATK	41.32	2	1965.94
lcl|NZ_CP011073.1_prot_WP_005784276.1_298	LNLATFVTTYMDDYATK	35.07	2	1965.94
lcl|NZ_CP011073.1_prot_WP_005784276.1_298	LNLATFVTTYMDDYATK	122.33	2	1965.94
lcl|NZ_CP011073.1_prot_WP_005784276.1_298	LNLATFVTTYMDDYATK	107.19	2	1965.94
lcl|NZ_CP011073.1_prot_WP_005784276.1_298	LNLATFVTTYMDDYATK	133.41	2	1965.94
lcl|NZ_CP011073.1_prot_WP_005784276.1_298	LNLATFVTTYMDDYATK	40.29	2	1965.94
lcl|NZ_CP011073.1_prot_WP_005784276.1_298	LNLATFVTTYMDDYATK	39.16	2	1965.94
lcl|NZ_CP011073.1_prot_WP_005784276.1_298	LNLATFVTTYMDDYATK	47.16	2	1965.94
lcl|NZ_CP011073.1_prot_WP_005784276.1_298	LNLATFVTTYMDDYATK	75.59	2	1965.94
lcl|NZ_CP011073.1_prot_WP_005784276.1_298	LNLATFVTTYMDDYATK	36.01	2	1965.94
lcl|NZ_CP011073.1_prot_WP_005784276.1_298	LNLATFVTTYMDDYATK	44.06	2	1965.94
lcl|NZ_CP011073.1_prot_WP_005784276.1_298	LNLATFVTTYMDDYATK	61.93	3	1965.94
lcl|NZ_CP011073.1_prot_WP_005784276.1_298	LNLATFVTTYMDDYATK	55.14	2	1965.94
lcl|NZ_CP011073.1_prot_WP_005784276.1_298	LNLATFVTTYMDDYATK	48.66	2	1965.94
lcl|NZ_CP011073.1_prot_WP_005784276.1_298	LNLATFVTTYMDDYATK	49.79	3	1965.94
lcl|NZ_CP011073.1_prot_WP_005784276.1_298	LNLATFVTTYMDDYATK	67.8	2	1965.94
lcl|NZ_CP011073.1_prot_WP_005784276.1_298	LNLATFVTTYMDDYATK	56.3	2	1965.94
lcl|NZ_CP011073.1_prot_WP_005784276.1_298	LNLATFVTTYMDDYATK	20.3	2	1965.94
lcl|NZ_CP011073.1_prot_WP_005784276.1_298	LNLATFVTTYMDDYATK	79.68	2	1965.94
lcl|NZ_CP011073.1_prot_WP_005784276.1_298	LNLATFVTTYMDDYATK	19.9	2	1965.94
lcl|NZ_CP011073.1_prot_WP_005784276.1_298	LNLATFVTTYMDDYATK	66.22	2	1965.94
lcl|NZ_CP011073.1_prot_WP_005784276.1_298	LNLATFVTTYMDDYATK	48.25	3	1965.94
lcl|NZ_CP011073.1_prot_WP_005784276.1_298	LNLATFVTTYMDDYATK	22.65	3	1965.94
lcl|NZ_CP011073.1_prot_WP_005784276.1_298	LNLATFVTTYMDDYATK	49.51	2	1965.94
lcl|NZ_CP011073.1_prot_WP_005784276.1_298	LNLATFVTTYMDDYATK	14.26	2	1965.94
lcl|NZ_CP011073.1_prot_WP_005784276.1_298	LNLATFVTTYMDDYATK	75.97	2	1965.94
lcl|NZ_CP011073.1_prot_WP_005784276.1_298	LNLATFVTTYMDDYATK	120.67	2	1965.94
lcl|NZ_CP011073.1_prot_WP_005784276.1_298	LNLATFVTTYMDDYATK	19.24	2	1965.94
lcl|NZ_CP011073.1_prot_WP_005784276.1_298	LNLATFVTTYMDDYATK	133.52	2	1965.94
lcl|NZ_CP011073.1_prot_WP_005784276.1_298	LNLATFVTTYMDDYATK	56.1	2	1965.94
lcl|NZ_CP011073.1_prot_WP_005784276.1_298	LNLATFVTTYMDDYATK	91.37	2	1965.94
lcl|NZ_CP011073.1_prot_WP_005784276.1_298	LNLATFVTTYMDDYATK	45.74	2	1965.94
lcl|NZ_CP011073.1_prot_WP_005784276.1_298	LNLATFVTTYMDDYATK	117.26	2	1965.94
lcl|NZ_CP011073.1_prot_WP_005784276.1_298	LNLATFVTTYMDDYATK	33.94	2	1965.94
lcl|NZ_CP011073.1_prot_WP_005784276.1_298	LNLATFVTTYMDDYATK	61.62	2	1965.94
lcl|NZ_CP011073.1_prot_WP_005784276.1_298	LNLATFVTTYMDDYATK	142.2	2	1965.94
lcl|NZ_CP011073.1_prot_WP_005784276.1_298	LNLATFVTTYMDDYATK	83.93	2	1965.94
lcl|NZ_CP011073.1_prot_WP_005784276.1_298	LNLATFVTTYMDDYATK	29.93	2	1965.94
lcl|NZ_CP011073.1_prot_WP_005784276.1_298	LNLATFVTTYMDDYATK	90.83	2	1965.94
lcl|NZ_CP011073.1_prot_WP_005784276.1_298	LNLATFVTTYMDDYATK	50.48	2	1965.94
lcl|NZ_CP011073.1_prot_WP_005784276.1_298	LNLATFVTTYMDDYATK	54.46	2	1965.94
lcl|NZ_CP011073.1_prot_WP_005784276.1_298	LNLATFVTTYMDDYATK	60.39	2	1965.94
lcl|NZ_CP011073.1_prot_WP_005784276.1_298	LNLATFVTTYMDDYATK	37.11	2	1965.94
lcl|NZ_CP011073.1_prot_WP_005784276.1_298	LNLATFVTTYMDDYATK	51.32	2	1965.94
lcl|NZ_CP011073.1_prot_WP_005784276.1_298	LNLATFVTTYMDDYATK	34.6	3	1965.94
lcl|NZ_CP011073.1_prot_WP_005784276.1_298	LNLATFVTTYMDDYATK	43.41	3	1965.94
lcl|NZ_CP011073.1_prot_WP_005784276.1_298	LNLATFVTTYMDDYATK	58.69	3	1965.94
lcl|NZ_CP011073.1_prot_WP_005784276.1_298	LNLATFVTTYMDDYATK	60.96	2	1965.94
lcl|NZ_CP011073.1_prot_WP_005784276.1_298	LNLATFVTTYMDDYATK	59.7	2	1965.94
lcl|NZ_CP011073.1_prot_WP_005784276.1_298	LNLATFVTTYMDDYATK	99.15	2	1965.94
lcl|NZ_CP011073.1_prot_WP_005784276.1_298	LNLATFVTTYMDDYATK	104.93	2	1965.94
lcl|NZ_CP011073.1_prot_WP_005784276.1_298	LNLATFVTTYMDDYATK	14.48	2	1965.94
lcl|NZ_CP011073.1_prot_WP_005784276.1_298	LNLATFVTTYMDDYATK	104.99	2	1965.94
lcl|NZ_CP011073.1_prot_WP_005784276.1_298	LNLATFVTTYMDDYATK	93.37	2	1965.94
lcl|NZ_CP011073.1_prot_WP_005784276.1_298	LNLATFVTTYMDDYATK	60.67	3	1965.94
lcl|NZ_CP011073.1_prot_WP_005784276.1_298	LNLATFVTTYMDDYATK	59.7	3	1965.94
lcl|NZ_CP011073.1_prot_WP_005784276.1_298	LNLATFVTTYMDDYATK	114.53	2	1965.94
lcl|NZ_CP011073.1_prot_WP_005784276.1_298	LNLATFVTTYMDDYATK	48.35	2	1965.94
lcl|NZ_CP011073.1_prot_WP_005784276.1_298	LNLATFVTTYMDDYATK	77.6	2	1965.94
lcl|NZ_CP011073.1_prot_WP_005784276.1_298	LNLATFVTTYMDDYATK	76.16	2	1965.94
lcl|NZ_CP011073.1_prot_WP_005784276.1_298	LNLATFVTTYMDDYATK	67.86	2	1965.94
lcl|NZ_CP011073.1_prot_WP_005784276.1_298	LNLATFVTTYMDDYATK	106.3	2	1965.94
lcl|NZ_CP011073.1_prot_WP_005784276.1_298	LNLATFVTTYMDDYATK	46.79	2	1965.94
lcl|NZ_CP011073.1_prot_WP_005784276.1_298	LNLATFVTTYMDDYATK	23.44	2	1965.94
lcl|NZ_CP011073.1_prot_WP_005784276.1_298	LNLATFVTTYMDDYATK	55.97	2	1965.94
lcl|NZ_CP011073.1_prot_WP_005784276.1_298	LNLATFVTTYMDDYATK	77.84	2	1965.94
lcl|NZ_CP011073.1_prot_WP_005784276.1_298	LNLATFVTTYMDDYATK	86.67	2	1965.94
lcl|NZ_CP011073.1_prot_WP_005784276.1_298	LNLATFVTTYMDDYATK	114.13	2	1965.94
lcl|NZ_CP011073.1_prot_WP_005784276.1_298	LNLATFVTTYMDDYATK	83.35	2	1965.94
lcl|NZ_CP011073.1_prot_WP_005784276.1_298	LNLATFVTTYMDDYATK	16.3	2	1965.94
lcl|NZ_CP011073.1_prot_WP_005784276.1_298	LNLATFVTTYMDDYATK	68.67	2	1965.94
lcl|NZ_CP011073.1_prot_WP_005784276.1_298	LNLATFVTTYMDDYATK	23.97	2	1965.94
lcl|NZ_CP011073.1_prot_WP_005784276.1_298	LNLATFVTTYMDDYATK	31.08	2	1965.94
lcl|NZ_CP011073.1_prot_WP_005784276.1_298	LNLATFVTTYMDDYATK	58.37	2	1965.94
lcl|NZ_CP011073.1_prot_WP_005784276.1_298	LNLATFVTTYMDDYATK	59.05	2	1965.94
lcl|NZ_CP011073.1_prot_WP_005784276.1_298	LNLATFVTTYMDDYATK	102	2	1965.94
lcl|NZ_CP011073.1_prot_WP_005784276.1_298	LNLATFVTTYMDDYATK	22.53	2	1965.94
lcl|NZ_CP011073.1_prot_WP_005784276.1_298	LNLATFVTTYMDDYATK	49.12	2	1965.94
lcl|NZ_CP011073.1_prot_WP_005784276.1_298	LNLATFVTTYMDDYATK	106.39	2	1965.94
lcl|NZ_CP011073.1_prot_WP_005784276.1_298	LNLATFVTTYMDDYATK	39.57	2	1965.94
lcl|NZ_CP011073.1_prot_WP_005784276.1_298	LNLATFVTTYMDDYATK	48.81	2	1965.94
lcl|NZ_CP011073.1_prot_WP_005784276.1_298	LNLATFVTTYMDDYATK	27.24	3	1965.94
lcl|NZ_CP011073.1_prot_WP_005784276.1_298	LNLATFVTTYMDDYATK	65.13	2	1965.94
lcl|NZ_CP011073.1_prot_WP_005784276.1_298	LNLATFVTTYMDDYATK	22.57	2	1965.94
lcl|NZ_CP011073.1_prot_WP_005784276.1_298	LNLATFVTTYMDDYATK	86.76	2	1965.94
lcl|NZ_CP011073.1_prot_WP_005784276.1_298	LNLATFVTTYMDDYATK	61.07	3	1965.94
lcl|NZ_CP011073.1_prot_WP_005784276.1_298	LNLATFVTTYMDDYATK	83.03	2	1965.94
lcl|NZ_CP011073.1_prot_WP_005784276.1_298	LNLATFVTTYMDDYATK	50.46	3	1965.94
lcl|NZ_CP011073.1_prot_WP_005784276.1_298	LNLATFVTTYMDDYATK	60.04	2	1965.94
lcl|NZ_CP011073.1_prot_WP_005784276.1_298	LNLATFVTTYMDDYATK	43.52	2	1965.94
lcl|NZ_CP011073.1_prot_WP_005784276.1_298	LNLATFVTTYMDDYATK	34.84	3	1965.94
lcl|NZ_CP011073.1_prot_WP_005784276.1_298	LNLATFVTTYMDDYATK	44.81	2	1965.94
lcl|NZ_CP011073.1_prot_WP_005784276.1_298	LNLATFVTTYMDDYATK	77.26	2	1965.94
lcl|NZ_CP011073.1_prot_WP_005784276.1_298	LNLATFVTTYMDDYATK	103.94	2	1965.95
lcl|NZ_CP011073.1_prot_WP_005784276.1_298	LNLATFVTTYMDDYATK	65.9	2	1965.95
lcl|NZ_CP011073.1_prot_WP_005784276.1_298	LNLATFVTTYMDDYATK	85.26	2	1965.95
lcl|NZ_CP011073.1_prot_WP_005784276.1_298	LNLATFVTTYMDDYATK	23.85	2	1965.95
lcl|NZ_CP011073.1_prot_WP_005784276.1_298	LNLATFVTTYMDDYATK	15.72	3	1965.95
lcl|NZ_CP011073.1_prot_WP_005784276.1_298	LNLATFVTTYMDDYATK	78.31	2	1965.95
lcl|NZ_CP011073.1_prot_WP_005784276.1_298	LNLATFVTTYMDDYATK	110.98	2	1965.95
lcl|NZ_CP011073.1_prot_WP_005784276.1_298	LNLATFVTTYMDDYATK	28.18	3	1965.95
lcl|NZ_CP011073.1_prot_WP_005784276.1_298	LNLATFVTTYMDDYATK	47.01	2	1965.95
lcl|NZ_CP011073.1_prot_WP_005784276.1_298	LNLATFVTTYMDDYATK	98.24	2	1965.95
lcl|NZ_CP011073.1_prot_WP_005784276.1_298	LNLATFVTTYMDDYATK	67.65	2	1965.95
lcl|NZ_CP011073.1_prot_WP_005784276.1_298	LNLATFVTTYMDDYATK	84.12	2	1965.95
lcl|NZ_CP011073.1_prot_WP_005784276.1_298	LNLATFVTTYMDDYATK	29.73	2	1965.95
lcl|NZ_CP011073.1_prot_WP_005784276.1_298	LNLATFVTTYMDDYATK	25.57	2	1965.95
lcl|NZ_CP011073.1_prot_WP_005784276.1_298	LNLATFVTTYMDDYATK	14.28	2	1965.95
lcl|NZ_CP011073.1_prot_WP_005784276.1_298	LNLATFVTTYMDDYATK	95.28	2	1965.95
lcl|NZ_CP011073.1_prot_WP_005784276.1_298	LNLATFVTTYMDDYATK	117.1	2	1965.95
lcl|NZ_CP011073.1_prot_WP_005784276.1_298	LNLATFVTTYMDDYATK	59.11	2	1965.95
lcl|NZ_CP011073.1_prot_WP_005784276.1_298	LNLATFVTTYMDDYATK	70.01	2	1965.95
lcl|NZ_CP011073.1_prot_WP_005784276.1_298	LNLATFVTTYMDDYATK	80.26	2	1965.95
lcl|NZ_CP011073.1_prot_WP_005784276.1_298	LNLATFVTTYMDDYATK	47.24	2	1965.95
lcl|NZ_CP011073.1_prot_WP_005784276.1_298	LNLATFVTTYMDDYATK	37.25	2	1965.95
lcl|NZ_CP011073.1_prot_WP_005784276.1_298	LNLATFVTTYMDDYATK	51.74	2	1965.95
lcl|NZ_CP011073.1_prot_WP_005784276.1_298	LNLATFVTTYMDDYATK	32.92	3	1965.95
lcl|NZ_CP011073.1_prot_WP_005784276.1_298	LNLATFVTTYMDDYATK	52.11	2	1965.95
lcl|NZ_CP011073.1_prot_WP_005784276.1_298	LNLATFVTTYMDDYATK	37.07	2	1965.95
lcl|NZ_CP011073.1_prot_WP_005784276.1_298	LNLATFVTTYMDDYATK	65.2	2	1965.95
lcl|NZ_CP011073.1_prot_WP_005784276.1_298	LNLATFVTTYMDDYATK	66.23	2	1965.95
lcl|NZ_CP011073.1_prot_WP_005784276.1_298	LNLATFVTTYMDDYATK	107.58	2	1965.95
lcl|NZ_CP011073.1_prot_WP_005784276.1_298	LNLATFVTTYMDDYATK	46.85	2	1965.95
lcl|NZ_CP011073.1_prot_WP_005784276.1_298	LNLATFVTTYMDDYATK	50.72	2	1965.95
lcl|NZ_CP011073.1_prot_WP_005784276.1_298	LNLATFVTTYMDDYATK	110.98	2	1965.95
lcl|NZ_CP011073.1_prot_WP_005784276.1_298	LNLATFVTTYMDDYATK	70.78	2	1965.95
lcl|NZ_CP011073.1_prot_WP_005784276.1_298	LNLATFVTTYMDDYATK	34.63	2	1965.95
lcl|NZ_CP011073.1_prot_WP_005784276.1_298	LNLATFVTTYMDDYATK	91.41	2	1965.95
lcl|NZ_CP011073.1_prot_WP_005784276.1_298	LNLATFVTTYMDDYATK	79.6	2	1965.95
lcl|NZ_CP011073.1_prot_WP_005784276.1_298	LNLATFVTTYMDDYATK	47.06	3	1965.95
lcl|NZ_CP011073.1_prot_WP_005784276.1_298	LNLATFVTTYMDDYATK	64.21	3	1965.95
lcl|NZ_CP011073.1_prot_WP_005784276.1_298	LNLATFVTTYMDDYATK	92.86	2	1965.95
lcl|NZ_CP011073.1_prot_WP_005784276.1_298	LNLATFVTTYMDDYATK	52.41	2	1965.95
lcl|NZ_CP011073.1_prot_WP_005784276.1_298	LNLATFVTTYMDDYATK	114.57	2	1965.95
lcl|NZ_CP011073.1_prot_WP_005784276.1_298	LNLATFVTTYMDDYATK	55.35	2	1965.96
lcl|NZ_CP011073.1_prot_WP_005784276.1_298	LNLATFVTTYMDDYATK	16.53	2	1965.96
lcl|NZ_CP011073.1_prot_WP_005784276.1_298	LNLATFVTTYMDDYATK	49.19	2	1981.93	Oxidation (M)
lcl|NZ_CP011073.1_prot_WP_005784276.1_298	LNLATFVTTYMDDYATK	32.81	2	1981.93	Oxidation (M)
lcl|NZ_CP011073.1_prot_WP_005784276.1_298	LNLATFVTTYMDDYATK	86.23	2	1981.94	Oxidation (M)
lcl|NZ_CP011073.1_prot_WP_005784276.1_298	LNLATFVTTYMDDYATK	31.96	2	1981.94	Oxidation (M)
lcl|NZ_CP011073.1_prot_WP_005784276.1_298	LNLATFVTTYMDDYATK	30.87	2	1981.94	Oxidation (M)
lcl|NZ_CP011073.1_prot_WP_005784276.1_298	LNLATFVTTYMDDYATK	18.92	2	1981.94	Oxidation (M)
lcl|NZ_CP011073.1_prot_WP_005784276.1_298	LNLATFVTTYMDDYATK	46.42	2	1981.94	Oxidation (M)
lcl|NZ_CP011073.1_prot_WP_005784276.1_298	LNLATFVTTYMDDYATK	22.6	2	1981.94	Oxidation (M)
lcl|NZ_CP011073.1_prot_WP_005784276.1_298	LNLATFVTTYMDDYATK	23.28	2	1981.95	Oxidation (M)
lcl|NZ_CP011073.1_prot_WP_005784276.1_298	LNLATFVTTYMDDYATK	43.07	2	1981.95	Oxidation (M)
lcl|NZ_CP011073.1_prot_WP_005784276.1_298	QVPLTLDKTTLDPEEALK	39.74	3	2010.08
lcl|NZ_CP011073.1_prot_WP_005784276.1_298	QVPLTLDKTTLDPEEALK	19.22	2	2010.08
lcl|NZ_CP011073.1_prot_WP_005784276.1_298	QVPLTLDKTTLDPEEALK	52.54	3	2010.09
lcl|NZ_CP011073.1_prot_WP_005784276.1_298	QVPLTLDKTTLDPEEALK	80.18	3	2010.09
lcl|NZ_CP011073.1_prot_WP_005784276.1_298	QVPLTLDKTTLDPEEALK	13.85	3	2010.09
lcl|NZ_CP011073.1_prot_WP_005784276.1_298	QVPLTLDKTTLDPEEALK	89.11	3	2010.09
lcl|NZ_CP011073.1_prot_WP_005784276.1_298	QVPLTLDKTTLDPEEALK	68.87	3	2010.09
lcl|NZ_CP011073.1_prot_WP_005784276.1_298	QVPLTLDKTTLDPEEALK	14.6	2	2010.09
lcl|NZ_CP011073.1_prot_WP_005784276.1_298	QVPLTLDKTTLDPEEALK	69.09	3	2010.1
lcl|NZ_CP011073.1_prot_WP_005784276.1_298	LGFQGYKEVQYNSLQIAK	54.67	2	2085.08
lcl|NZ_CP011073.1_prot_WP_005784276.1_298	LGFQGYKEVQYNSLQIAK	87.11	3	2085.08
lcl|NZ_CP011073.1_prot_WP_005784276.1_298	LGFQGYKEVQYNSLQIAK	38.3	3	2085.08
lcl|NZ_CP011073.1_prot_WP_005784276.1_298	LGFQGYKEVQYNSLQIAK	82.92	3	2085.09
lcl|NZ_CP011073.1_prot_WP_005784276.1_298	LGFQGYKEVQYNSLQIAK	77.43	3	2085.09
lcl|NZ_CP011073.1_prot_WP_005784276.1_298	LGFQGYKEVQYNSLQIAK	80.68	3	2085.09
lcl|NZ_CP011073.1_prot_WP_005784276.1_298	LGFQGYKEVQYNSLQIAK	72.89	3	2085.09
lcl|NZ_CP011073.1_prot_WP_005784276.1_298	LGFQGYKEVQYNSLQIAK	28.61	3	2085.09
lcl|NZ_CP011073.1_prot_WP_005784276.1_298	LGFQGYKEVQYNSLQIAK	77.55	3	2085.09
lcl|NZ_CP011073.1_prot_WP_005784276.1_298	LGFQGYKEVQYNSLQIAK	72.33	3	2085.09
lcl|NZ_CP011073.1_prot_WP_005784276.1_298	LGFQGYKEVQYNSLQIAK	74.89	3	2085.09
lcl|NZ_CP011073.1_prot_WP_005784276.1_298	LGFQGYKEVQYNSLQIAK	41.03	3	2085.09
lcl|NZ_CP011073.1_prot_WP_005784276.1_298	LGFQGYKEVQYNSLQIAK	32.64	3	2085.09
lcl|NZ_CP011073.1_prot_WP_005784276.1_298	LGFQGYKEVQYNSLQIAK	67.18	3	2085.09
lcl|NZ_CP011073.1_prot_WP_005784276.1_298	LGFQGYKEVQYNSLQIAK	19.78	3	2085.1
lcl|NZ_CP011073.1_prot_WP_005784276.1_298	LGFQGYKEVQYNSLQIAK	85.99	3	2085.1
lcl|NZ_CP011073.1_prot_WP_005784276.1_298	LGFQGYKEVQYNSLQIAK	87.28	3	2085.1
lcl|NZ_CP011073.1_prot_WP_005784276.1_298	LGFQGYKEVQYNSLQIAK	73.48	3	2085.1
lcl|NZ_CP011073.1_prot_WP_005784276.1_298	LGFQGYKEVQYNSLQIAK	58.31	3	2085.1
lcl|NZ_CP011073.1_prot_WP_005784276.1_298	LGFQGYKEVQYNSLQIAK	64.47	2	2085.1
lcl|NZ_CP011073.1_prot_WP_005784276.1_298	DMADMLLGDIKNAIAELEK	50.13	3	2089.04
lcl|NZ_CP011073.1_prot_WP_005784276.1_298	DMADMLLGDIKNAIAELEK	22.94	3	2089.05
lcl|NZ_CP011073.1_prot_WP_005784276.1_298	DMADMLLGDIKNAIAELEK	76.85	3	2089.05
lcl|NZ_CP011073.1_prot_WP_005784276.1_298	DMADMLLGDIKNAIAELEK	25.93	3	2089.05
lcl|NZ_CP011073.1_prot_WP_005784276.1_298	DMADMLLGDIKNAIAELEK	19.69	3	2089.05
lcl|NZ_CP011073.1_prot_WP_005784276.1_298	DMADMLLGDIKNAIAELEK	76	3	2089.05
lcl|NZ_CP011073.1_prot_WP_005784276.1_298	DMADMLLGDIKNAIAELEK	92.46	3	2089.05
lcl|NZ_CP011073.1_prot_WP_005784276.1_298	DMADMLLGDIKNAIAELEK	60.41	3	2089.05
lcl|NZ_CP011073.1_prot_WP_005784276.1_298	LMNEAININYIDETEYPR	28.82	2	2197.02
lcl|NZ_CP011073.1_prot_WP_005784276.1_298	LMNEAININYIDETEYPR	137.31	2	2197.03
lcl|NZ_CP011073.1_prot_WP_005784276.1_298	LMNEAININYIDETEYPR	82.65	3	2197.03
lcl|NZ_CP011073.1_prot_WP_005784276.1_298	LMNEAININYIDETEYPR	31.03	2	2197.03
lcl|NZ_CP011073.1_prot_WP_005784276.1_298	LMNEAININYIDETEYPR	53.91	2	2197.03
lcl|NZ_CP011073.1_prot_WP_005784276.1_298	LMNEAININYIDETEYPR	49.79	2	2197.03
lcl|NZ_CP011073.1_prot_WP_005784276.1_298	LMNEAININYIDETEYPR	120.55	2	2197.03
lcl|NZ_CP011073.1_prot_WP_005784276.1_298	LMNEAININYIDETEYPR	85.35	2	2197.03
lcl|NZ_CP011073.1_prot_WP_005784276.1_298	LMNEAININYIDETEYPR	89.18	2	2197.03
lcl|NZ_CP011073.1_prot_WP_005784276.1_298	LMNEAININYIDETEYPR	83.43	2	2197.03
lcl|NZ_CP011073.1_prot_WP_005784276.1_298	LMNEAININYIDETEYPR	36.17	2	2197.03
lcl|NZ_CP011073.1_prot_WP_005784276.1_298	LMNEAININYIDETEYPR	45.89	2	2197.03
lcl|NZ_CP011073.1_prot_WP_005784276.1_298	LMNEAININYIDETEYPR	33.11	2	2197.03
lcl|NZ_CP011073.1_prot_WP_005784276.1_298	LMNEAININYIDETEYPR	72.35	2	2197.03
lcl|NZ_CP011073.1_prot_WP_005784276.1_298	LMNEAININYIDETEYPR	58.13	2	2197.03
lcl|NZ_CP011073.1_prot_WP_005784276.1_298	LMNEAININYIDETEYPR	27.01	2	2197.03
lcl|NZ_CP011073.1_prot_WP_005784276.1_298	LMNEAININYIDETEYPR	17.32	2	2197.03
lcl|NZ_CP011073.1_prot_WP_005784276.1_298	LMNEAININYIDETEYPR	51.2	2	2197.04
lcl|NZ_CP011073.1_prot_WP_005784276.1_298	LMNEAININYIDETEYPR	117.04	2	2197.04
lcl|NZ_CP011073.1_prot_WP_005784276.1_298	LMNEAININYIDETEYPR	35.51	2	2197.04
lcl|NZ_CP011073.1_prot_WP_005784276.1_298	LMNEAININYIDETEYPR	52.52	2	2197.04
lcl|NZ_CP011073.1_prot_WP_005784276.1_298	LMNEAININYIDETEYPR	77.04	2	2197.04
lcl|NZ_CP011073.1_prot_WP_005784276.1_298	LMNEAININYIDETEYPR	42.12	2	2197.04
lcl|NZ_CP011073.1_prot_WP_005784276.1_298	LMNEAININYIDETEYPR	99.04	2	2197.04
lcl|NZ_CP011073.1_prot_WP_005784276.1_298	LMNEAININYIDETEYPR	121.09	2	2197.04
lcl|NZ_CP011073.1_prot_WP_005784276.1_298	LMNEAININYIDETEYPR	53.6	2	2197.04
lcl|NZ_CP011073.1_prot_WP_005784276.1_298	LMNEAININYIDETEYPR	78.01	3	2197.04
lcl|NZ_CP011073.1_prot_WP_005784276.1_298	LMNEAININYIDETEYPR	39.93	2	2197.04
lcl|NZ_CP011073.1_prot_WP_005784276.1_298	LMNEAININYIDETEYPR	83.28	2	2197.04
lcl|NZ_CP011073.1_prot_WP_005784276.1_298	LMNEAININYIDETEYPR	15.78	3	2197.04
lcl|NZ_CP011073.1_prot_WP_005784276.1_298	LMNEAININYIDETEYPR	56.45	3	2197.04
lcl|NZ_CP011073.1_prot_WP_005784276.1_298	LMNEAININYIDETEYPR	18.28	2	2197.04
lcl|NZ_CP011073.1_prot_WP_005784276.1_298	LMNEAININYIDETEYPR	62.49	2	2197.04
lcl|NZ_CP011073.1_prot_WP_005784276.1_298	LMNEAININYIDETEYPR	46.01	2	2197.04
lcl|NZ_CP011073.1_prot_WP_005784276.1_298	LMNEAININYIDETEYPR	103.12	2	2197.04
lcl|NZ_CP011073.1_prot_WP_005784276.1_298	LMNEAININYIDETEYPR	30.93	2	2197.04
lcl|NZ_CP011073.1_prot_WP_005784276.1_298	LMNEAININYIDETEYPR	99.75	2	2197.04
lcl|NZ_CP011073.1_prot_WP_005784276.1_298	LMNEAININYIDETEYPR	77.91	3	2197.04
lcl|NZ_CP011073.1_prot_WP_005784276.1_298	LMNEAININYIDETEYPR	29.89	3	2197.04
lcl|NZ_CP011073.1_prot_WP_005784276.1_298	LMNEAININYIDETEYPR	32.37	2	2197.04
lcl|NZ_CP011073.1_prot_WP_005784276.1_298	LMNEAININYIDETEYPR	93.57	3	2197.04
lcl|NZ_CP011073.1_prot_WP_005784276.1_298	LMNEAININYIDETEYPR	66.81	2	2197.04
lcl|NZ_CP011073.1_prot_WP_005784276.1_298	LMNEAININYIDETEYPR	38.73	2	2197.04
lcl|NZ_CP011073.1_prot_WP_005784276.1_298	LMNEAININYIDETEYPR	117.96	2	2197.04
lcl|NZ_CP011073.1_prot_WP_005784276.1_298	LMNEAININYIDETEYPR	62.69	2	2197.04
lcl|NZ_CP011073.1_prot_WP_005784276.1_298	LMNEAININYIDETEYPR	130.95	2	2197.04
lcl|NZ_CP011073.1_prot_WP_005784276.1_298	LMNEAININYIDETEYPR	77.7	2	2197.04
lcl|NZ_CP011073.1_prot_WP_005784276.1_298	LMNEAININYIDETEYPR	79.09	3	2197.04
lcl|NZ_CP011073.1_prot_WP_005784276.1_298	LMNEAININYIDETEYPR	30.81	2	2197.04
lcl|NZ_CP011073.1_prot_WP_005784276.1_298	LMNEAININYIDETEYPR	105.46	2	2197.04
lcl|NZ_CP011073.1_prot_WP_005784276.1_298	LMNEAININYIDETEYPR	55.31	2	2197.04
lcl|NZ_CP011073.1_prot_WP_005784276.1_298	LMNEAININYIDETEYPR	65.25	2	2197.04
lcl|NZ_CP011073.1_prot_WP_005784276.1_298	LMNEAININYIDETEYPR	23.79	2	2197.04
lcl|NZ_CP011073.1_prot_WP_005784276.1_298	LMNEAININYIDETEYPR	17.3	3	2197.04
lcl|NZ_CP011073.1_prot_WP_005784276.1_298	LMNEAININYIDETEYPR	79.99	2	2197.04
lcl|NZ_CP011073.1_prot_WP_005784276.1_298	LMNEAININYIDETEYPR	21.81	3	2197.04
lcl|NZ_CP011073.1_prot_WP_005784276.1_298	LMNEAININYIDETEYPR	50.53	3	2197.04
lcl|NZ_CP011073.1_prot_WP_005784276.1_298	LMNEAININYIDETEYPR	33.53	2	2197.04
lcl|NZ_CP011073.1_prot_WP_005784276.1_298	LMNEAININYIDETEYPR	61.69	2	2197.04
lcl|NZ_CP011073.1_prot_WP_005784276.1_298	LMNEAININYIDETEYPR	59.95	3	2197.04
lcl|NZ_CP011073.1_prot_WP_005784276.1_298	LMNEAININYIDETEYPR	45.22	2	2197.04
lcl|NZ_CP011073.1_prot_WP_005784276.1_298	LMNEAININYIDETEYPR	87.98	3	2197.04
lcl|NZ_CP011073.1_prot_WP_005784276.1_298	LMNEAININYIDETEYPR	98.65	2	2197.04
lcl|NZ_CP011073.1_prot_WP_005784276.1_298	LMNEAININYIDETEYPR	68.88	2	2197.04
lcl|NZ_CP011073.1_prot_WP_005784276.1_298	LMNEAININYIDETEYPR	73.75	2	2197.04
lcl|NZ_CP011073.1_prot_WP_005784276.1_298	LMNEAININYIDETEYPR	120.23	2	2197.04
lcl|NZ_CP011073.1_prot_WP_005784276.1_298	LMNEAININYIDETEYPR	25.57	2	2197.04
lcl|NZ_CP011073.1_prot_WP_005784276.1_298	LMNEAININYIDETEYPR	96.99	2	2197.04
lcl|NZ_CP011073.1_prot_WP_005784276.1_298	LMNEAININYIDETEYPR	70.15	2	2197.04
lcl|NZ_CP011073.1_prot_WP_005784276.1_298	LMNEAININYIDETEYPR	38.11	2	2197.04
lcl|NZ_CP011073.1_prot_WP_005784276.1_298	LMNEAININYIDETEYPR	46.33	2	2197.04
lcl|NZ_CP011073.1_prot_WP_005784276.1_298	LMNEAININYIDETEYPR	78.15	2	2197.04
lcl|NZ_CP011073.1_prot_WP_005784276.1_298	LMNEAININYIDETEYPR	43.04	3	2197.04
lcl|NZ_CP011073.1_prot_WP_005784276.1_298	LMNEAININYIDETEYPR	99.86	2	2197.04
lcl|NZ_CP011073.1_prot_WP_005784276.1_298	LMNEAININYIDETEYPR	54.77	2	2197.04
lcl|NZ_CP011073.1_prot_WP_005784276.1_298	LMNEAININYIDETEYPR	27.53	2	2197.04
lcl|NZ_CP011073.1_prot_WP_005784276.1_298	LMNEAININYIDETEYPR	38.13	2	2197.04
lcl|NZ_CP011073.1_prot_WP_005784276.1_298	LMNEAININYIDETEYPR	13.56	3	2197.04
lcl|NZ_CP011073.1_prot_WP_005784276.1_298	LMNEAININYIDETEYPR	29.79	2	2197.04
lcl|NZ_CP011073.1_prot_WP_005784276.1_298	LMNEAININYIDETEYPR	18.39	2	2197.04
lcl|NZ_CP011073.1_prot_WP_005784276.1_298	LMNEAININYIDETEYPR	17.64	2	2197.04
lcl|NZ_CP011073.1_prot_WP_005784276.1_298	LMNEAININYIDETEYPR	24.35	2	2197.04
lcl|NZ_CP011073.1_prot_WP_005784276.1_298	LMNEAININYIDETEYPR	67.01	2	2197.04
lcl|NZ_CP011073.1_prot_WP_005784276.1_298	LMNEAININYIDETEYPR	89.88	2	2197.04
lcl|NZ_CP011073.1_prot_WP_005784276.1_298	LMNEAININYIDETEYPR	49.46	3	2197.04
lcl|NZ_CP011073.1_prot_WP_005784276.1_298	LMNEAININYIDETEYPR	60.46	2	2197.04
lcl|NZ_CP011073.1_prot_WP_005784276.1_298	LMNEAININYIDETEYPR	25.5	2	2197.04
lcl|NZ_CP011073.1_prot_WP_005784276.1_298	LMNEAININYIDETEYPR	92.87	3	2197.04
lcl|NZ_CP011073.1_prot_WP_005784276.1_298	LMNEAININYIDETEYPR	50.96	2	2197.05
lcl|NZ_CP011073.1_prot_WP_005784276.1_298	LMNEAININYIDETEYPR	67.61	2	2197.05
lcl|NZ_CP011073.1_prot_WP_005784276.1_298	LMNEAININYIDETEYPR	55.81	2	2197.05
lcl|NZ_CP011073.1_prot_WP_005784276.1_298	LMNEAININYIDETEYPR	13.6	2	2197.05
lcl|NZ_CP011073.1_prot_WP_005784276.1_298	LMNEAININYIDETEYPR	54.51	2	2197.05
lcl|NZ_CP011073.1_prot_WP_005784276.1_298	LMNEAININYIDETEYPR	37.99	2	2197.05
lcl|NZ_CP011073.1_prot_WP_005784276.1_298	LMNEAININYIDETEYPR	38.18	2	2197.05
lcl|NZ_CP011073.1_prot_WP_005784276.1_298	LMNEAININYIDETEYPR	27.94	2	2197.05
lcl|NZ_CP011073.1_prot_WP_005784276.1_298	LMNEAININYIDETEYPR	50.81	2	2197.05
lcl|NZ_CP011073.1_prot_WP_005784276.1_298	LMNEAININYIDETEYPR	33.19	2	2197.05
lcl|NZ_CP011073.1_prot_WP_005784276.1_298	LMNEAININYIDETEYPR	53.74	3	2197.05
lcl|NZ_CP011073.1_prot_WP_005784276.1_298	LMNEAININYIDETEYPR	28.17	2	2197.05
lcl|NZ_CP011073.1_prot_WP_005784276.1_298	LMNEAININYIDETEYPR	37.92	2	2197.05
lcl|NZ_CP011073.1_prot_WP_005784276.1_298	LMNEAININYIDETEYPR	73.4	2	2197.05
lcl|NZ_CP011073.1_prot_WP_005784276.1_298	LMNEAININYIDETEYPR	65.62	2	2197.05
lcl|NZ_CP011073.1_prot_WP_005784276.1_298	LMNEAININYIDETEYPR	52.29	2	2197.05
lcl|NZ_CP011073.1_prot_WP_005784276.1_298	LMNEAININYIDETEYPR	22.47	3	2197.05
lcl|NZ_CP011073.1_prot_WP_005784276.1_298	LMNEAININYIDETEYPR	82.54	2	2197.05
lcl|NZ_CP011073.1_prot_WP_005784276.1_298	LMNEAININYIDETEYPR	88.98	3	2197.05
lcl|NZ_CP011073.1_prot_WP_005784276.1_298	LMNEAININYIDETEYPR	39.98	3	2197.05
lcl|NZ_CP011073.1_prot_WP_005784276.1_298	LMNEAININYIDETEYPR	54.05	2	2197.05
lcl|NZ_CP011073.1_prot_WP_005784276.1_298	LMNEAININYIDETEYPR	17.43	2	2197.05
lcl|NZ_CP011073.1_prot_WP_005784276.1_298	LMNEAININYIDETEYPR	22.48	2	2197.05
lcl|NZ_CP011073.1_prot_WP_005784276.1_298	LMNEAININYIDETEYPR	94.35	3	2197.05
lcl|NZ_CP011073.1_prot_WP_005784276.1_298	LMNEAININYIDETEYPR	17.07	2	2197.05
lcl|NZ_CP011073.1_prot_WP_005784276.1_298	LMNEAININYIDETEYPR	80.1	2	2197.05
lcl|NZ_CP011073.1_prot_WP_005784276.1_298	LMNEAININYIDETEYPR	53.62	2	2197.05
lcl|NZ_CP011073.1_prot_WP_005784276.1_298	LMNEAININYIDETEYPR	47.61	2	2197.05
lcl|NZ_CP011073.1_prot_WP_005784276.1_298	LMNEAININYIDETEYPR	20.83	2	2197.05
lcl|NZ_CP011073.1_prot_WP_005784276.1_298	LMNEAININYIDETEYPR	47.5	2	2197.05
lcl|NZ_CP011073.1_prot_WP_005784276.1_298	LMNEAININYIDETEYPR	95.7	2	2197.05
lcl|NZ_CP011073.1_prot_WP_005784276.1_298	LMNEAININYIDETEYPR	14.94	2	2197.05
lcl|NZ_CP011073.1_prot_WP_005784276.1_298	LMNEAININYIDETEYPR	30.39	2	2197.05
lcl|NZ_CP011073.1_prot_WP_005784276.1_298	LMNEAININYIDETEYPR	13.09	3	2197.06
lcl|NZ_CP011073.1_prot_WP_005784276.1_298	LMNEAININYIDETEYPR	14.73	2	2197.06
lcl|NZ_CP011073.1_prot_WP_005784276.1_298	TGALAIGSSEACMLGGVAAWLR	21.48	3	2204.09	Propionamide (C)
lcl|NZ_CP011073.1_prot_WP_005784276.1_298	TGALAIGSSEACMLGGVAAWLR	29.3	3	2204.09	Propionamide (C)
lcl|NZ_CP011073.1_prot_WP_005784276.1_298	TGALAIGSSEACMLGGVAAWLR	13.8	3	2204.1	Propionamide (C)
lcl|NZ_CP011073.1_prot_WP_005784276.1_298	TGALAIGSSEACMLGGVAAWLR	17.54	3	2204.1	Propionamide (C)
lcl|NZ_CP011073.1_prot_WP_005784276.1_298	TGALAIGSSEACMLGGVAAWLR	23.94	3	2204.1	Propionamide (C)
lcl|NZ_CP011073.1_prot_WP_005784276.1_298	TGALAIGSSEACMLGGVAAWLR	26.92	3	2204.1	Propionamide (C)
lcl|NZ_CP011073.1_prot_WP_005784276.1_298	TGALAIGSSEACMLGGVAAWLR	23.18	3	2204.1	Propionamide (C)
lcl|NZ_CP011073.1_prot_WP_005784276.1_298	TGALAIGSSEACMLGGVAAWLR	25.22	3	2204.1	Propionamide (C)
lcl|NZ_CP011073.1_prot_WP_005784276.1_298	TGALAIGSSEACMLGGVAAWLR	14.86	3	2204.1	Propionamide (C)
lcl|NZ_CP011073.1_prot_WP_005784276.1_298	TGALAIGSSEACMLGGVAAWLR	29.49	3	2204.1	Propionamide (C)
lcl|NZ_CP011073.1_prot_WP_005784276.1_298	TGALAIGSSEACMLGGVAAWLR	43.28	3	2204.1	Propionamide (C)
lcl|NZ_CP011073.1_prot_WP_005784276.1_298	TGALAIGSSEACMLGGVAAWLR	20.59	3	2204.1	Propionamide (C)
lcl|NZ_CP011073.1_prot_WP_005784276.1_298	TGALAIGSSEACMLGGVAAWLR	18.68	3	2204.1	Propionamide (C)
lcl|NZ_CP011073.1_prot_WP_005784276.1_298	TGALAIGSSEACMLGGVAAWLR	20.12	3	2204.1	Propionamide (C)
lcl|NZ_CP011073.1_prot_WP_005784276.1_298	TGALAIGSSEACMLGGVAAWLR	23.76	3	2204.1	Propionamide (C)
lcl|NZ_CP011073.1_prot_WP_005784276.1_298	TGALAIGSSEACMLGGVAAWLR	34.75	3	2204.1	Propionamide (C)
lcl|NZ_CP011073.1_prot_WP_005784276.1_298	TGALAIGSSEACMLGGVAAWLR	42.68	3	2204.1	Propionamide (C)
lcl|NZ_CP011073.1_prot_WP_005784276.1_298	TGALAIGSSEACMLGGVAAWLR	19.66	3	2204.1	Propionamide (C)
lcl|NZ_CP011073.1_prot_WP_005784276.1_298	TGALAIGSSEACMLGGVAAWLR	30.44	3	2204.1	Propionamide (C)
lcl|NZ_CP011073.1_prot_WP_005784276.1_298	TGALAIGSSEACMLGGVAAWLR	33.95	3	2204.1	Propionamide (C)
lcl|NZ_CP011073.1_prot_WP_005784276.1_298	TGALAIGSSEACMLGGVAAWLR	58.86	3	2204.1	Propionamide (C)
lcl|NZ_CP011073.1_prot_WP_005784276.1_298	TGALAIGSSEACMLGGVAAWLR	25.84	3	2204.1	Propionamide (C)
lcl|NZ_CP011073.1_prot_WP_005784276.1_298	TGALAIGSSEACMLGGVAAWLR	27.77	3	2204.1	Propionamide (C)
lcl|NZ_CP011073.1_prot_WP_005784276.1_298	TGALAIGSSEACMLGGVAAWLR	21.2	3	2204.1	Propionamide (C)
lcl|NZ_CP011073.1_prot_WP_005784276.1_298	TGALAIGSSEACMLGGVAAWLR	17.46	3	2204.1	Propionamide (C)
lcl|NZ_CP011073.1_prot_WP_005784276.1_298	TGALAIGSSEACMLGGVAAWLR	27.58	3	2204.1	Propionamide (C)
lcl|NZ_CP011073.1_prot_WP_005784276.1_298	TGALAIGSSEACMLGGVAAWLR	14.88	3	2204.1	Propionamide (C)
lcl|NZ_CP011073.1_prot_WP_005784276.1_298	TGALAIGSSEACMLGGVAAWLR	16.68	3	2204.1	Propionamide (C)
lcl|NZ_CP011073.1_prot_WP_005784276.1_298	TGALAIGSSEACMLGGVAAWLR	21.21	3	2204.1	Propionamide (C)
lcl|NZ_CP011073.1_prot_WP_005784276.1_298	TGALAIGSSEACMLGGVAAWLR	20.55	3	2204.1	Propionamide (C)
lcl|NZ_CP011073.1_prot_WP_005784276.1_298	TGALAIGSSEACMLGGVAAWLR	24.02	3	2204.1	Propionamide (C)
lcl|NZ_CP011073.1_prot_WP_005784276.1_298	TGALAIGSSEACMLGGVAAWLR	20.17	3	2204.1	Propionamide (C)
lcl|NZ_CP011073.1_prot_WP_005784276.1_298	TGALAIGSSEACMLGGVAAWLR	21.34	3	2204.1	Propionamide (C)
lcl|NZ_CP011073.1_prot_WP_005784276.1_298	TGALAIGSSEACMLGGVAAWLR	18.35	3	2204.1	Propionamide (C)
lcl|NZ_CP011073.1_prot_WP_005784276.1_298	TGALAIGSSEACMLGGVAAWLR	55.01	3	2204.1	Propionamide (C)
lcl|NZ_CP011073.1_prot_WP_005784276.1_298	TGALAIGSSEACMLGGVAAWLR	17.35	3	2204.1	Propionamide (C)
lcl|NZ_CP011073.1_prot_WP_005784276.1_298	TGALAIGSSEACMLGGVAAWLR	16.27	3	2204.1	Propionamide (C)
lcl|NZ_CP011073.1_prot_WP_005784276.1_298	TGALAIGSSEACMLGGVAAWLR	34.36	3	2204.1	Propionamide (C)
lcl|NZ_CP011073.1_prot_WP_005784276.1_298	TGALAIGSSEACMLGGVAAWLR	16.85	3	2204.1	Propionamide (C)
lcl|NZ_CP011073.1_prot_WP_005784276.1_298	TGALAIGSSEACMLGGVAAWLR	19.27	3	2204.1	Propionamide (C)
lcl|NZ_CP011073.1_prot_WP_005784276.1_298	TGALAIGSSEACMLGGVAAWLR	14.93	3	2204.1	Propionamide (C)
lcl|NZ_CP011073.1_prot_WP_005784276.1_298	TGALAIGSSEACMLGGVAAWLR	16.61	3	2204.1	Propionamide (C)
lcl|NZ_CP011073.1_prot_WP_005784276.1_298	TGALAIGSSEACMLGGVAAWLR	47.7	3	2204.1	Propionamide (C)
lcl|NZ_CP011073.1_prot_WP_005784276.1_298	TGALAIGSSEACMLGGVAAWLR	14.72	3	2204.11	Propionamide (C)
lcl|NZ_CP011073.1_prot_WP_005784276.1_298	TGALAIGSSEACMLGGVAAWLR	23.73	3	2204.11	Propionamide (C)
lcl|NZ_CP011073.1_prot_WP_005784276.1_298	TGALAIGSSEACMLGGVAAWLR	16.18	3	2204.11	Propionamide (C)
lcl|NZ_CP011073.1_prot_WP_005784276.1_298	TGALAIGSSEACMLGGVAAWLR	15.58	3	2204.11	Propionamide (C)
lcl|NZ_CP011073.1_prot_WP_005784276.1_298	TGALAIGSSEACMLGGVAAWLR	23.97	3	2204.11	Propionamide (C)
lcl|NZ_CP011073.1_prot_WP_005784276.1_298	TGALAIGSSEACMLGGVAAWLR	17.49	3	2204.11	Propionamide (C)
lcl|NZ_CP011073.1_prot_WP_005784276.1_298	TGALAIGSSEACMLGGVAAWLR	18.06	3	2204.11	Propionamide (C)
lcl|NZ_CP011073.1_prot_WP_005784276.1_298	TGALAIGSSEACMLGGVAAWLR	18.59	3	2204.11	Propionamide (C)
lcl|NZ_CP011073.1_prot_WP_005784276.1_298	TGALAIGSSEACMLGGVAAWLR	31.69	3	2204.11	Propionamide (C)
lcl|NZ_CP011073.1_prot_WP_005784276.1_298	TGALAIGSSEACMLGGVAAWLR	15.05	3	2204.11	Propionamide (C)
lcl|NZ_CP011073.1_prot_WP_005784276.1_298	TGALAIGSSEACMLGGVAAWLR	34.55	3	2204.11	Propionamide (C)
lcl|NZ_CP011073.1_prot_WP_005784276.1_298	TGALAIGSSEACMLGGVAAWLR	19.1	3	2204.11	Propionamide (C)
lcl|NZ_CP011073.1_prot_WP_005784276.1_298	TGALAIGSSEACMLGGVAAWLR	35.06	3	2204.11	Propionamide (C)
lcl|NZ_CP011073.1_prot_WP_005784276.1_298	TGALAIGSSEACMLGGVAAWLR	14.8	3	2204.11	Propionamide (C)
lcl|NZ_CP011073.1_prot_WP_005784276.1_298	TGALAIGSSEACMLGGVAAWLR	13.04	3	2204.11	Propionamide (C)
lcl|NZ_CP011073.1_prot_WP_005784276.1_298	TGALAIGSSEACMLGGVAAWLR	39.49	3	2204.11	Propionamide (C)
lcl|NZ_CP011073.1_prot_WP_005784276.1_298	TGALAIGSSEACMLGGVAAWLR	33.55	3	2204.11	Propionamide (C)
lcl|NZ_CP011073.1_prot_WP_005784276.1_298	TGALAIGSSEACMLGGVAAWLR	20.54	3	2204.11	Propionamide (C)
lcl|NZ_CP011073.1_prot_WP_005784276.1_298	TGALAIGSSEACMLGGVAAWLR	36.06	3	2204.11	Propionamide (C)
lcl|NZ_CP011073.1_prot_WP_005784276.1_298	TGALAIGSSEACMLGGVAAWLR	18.76	3	2204.11	Propionamide (C)
lcl|NZ_CP011073.1_prot_WP_005784276.1_298	TGALAIGSSEACMLGGVAAWLR	38.57	3	2204.11	Propionamide (C)
lcl|NZ_CP011073.1_prot_WP_005784276.1_298	TGALAIGSSEACMLGGVAAWLR	13.54	3	2204.11	Propionamide (C)
lcl|NZ_CP011073.1_prot_WP_005784276.1_298	TGALAIGSSEACMLGGVAAWLR	13.02	3	2204.11	Propionamide (C)
lcl|NZ_CP011073.1_prot_WP_005784276.1_298	TGALAIGSSEACMLGGVAAWLR	27.8	3	2204.11	Propionamide (C)
lcl|NZ_CP011073.1_prot_WP_005784276.1_298	TGALAIGSSEACMLGGVAAWLR	19.87	3	2204.11	Propionamide (C)
lcl|NZ_CP011073.1_prot_WP_005784276.1_298	TGALAIGSSEACMLGGVAAWLR	18.43	3	2204.11	Propionamide (C)
lcl|NZ_CP011073.1_prot_WP_005784276.1_298	TGALAIGSSEACMLGGVAAWLR	14.33	3	2204.11	Propionamide (C)
lcl|NZ_CP011073.1_prot_WP_005784276.1_298	TGALAIGSSEACMLGGVAAWLR	20.32	3	2204.11	Propionamide (C)
lcl|NZ_CP011073.1_prot_WP_005784276.1_298	TGALAIGSSEACMLGGVAAWLR	17.17	3	2204.11	Propionamide (C)
lcl|NZ_CP011073.1_prot_WP_005784276.1_298	TGALAIGSSEACMLGGVAAWLR	14.32	3	2204.11	Propionamide (C)
lcl|NZ_CP011073.1_prot_WP_005784276.1_298	TGALAIGSSEACMLGGVAAWLR	49.85	3	2204.11	Propionamide (C)
lcl|NZ_CP011073.1_prot_WP_005784276.1_298	TGALAIGSSEACMLGGVAAWLR	14.48	3	2204.11	Propionamide (C)
lcl|NZ_CP011073.1_prot_WP_005784276.1_298	TGALAIGSSEACMLGGVAAWLR	16.08	3	2204.11	Propionamide (C)
lcl|NZ_CP011073.1_prot_WP_005784276.1_298	TGALAIGSSEACMLGGVAAWLR	24.38	3	2204.11	Propionamide (C)
lcl|NZ_CP011073.1_prot_WP_005784276.1_298	TGALAIGSSEACMLGGVAAWLR	17.62	3	2204.11	Propionamide (C)
lcl|NZ_CP011073.1_prot_WP_005784276.1_298	TGALAIGSSEACMLGGVAAWLR	14.66	3	2204.11	Propionamide (C)
lcl|NZ_CP011073.1_prot_WP_005784276.1_298	TGALAIGSSEACMLGGVAAWLR	14.39	3	2204.11	Propionamide (C)
lcl|NZ_CP011073.1_prot_WP_005784276.1_298	TGALAIGSSEACMLGGVAAWLR	22.64	3	2204.11	Propionamide (C)
lcl|NZ_CP011073.1_prot_WP_005784276.1_298	TGALAIGSSEACMLGGVAAWLR	26.23	3	2204.11	Propionamide (C)
lcl|NZ_CP011073.1_prot_WP_005784276.1_298	TGALAIGSSEACMLGGVAAWLR	23.68	3	2204.11	Propionamide (C)
lcl|NZ_CP011073.1_prot_WP_005784276.1_298	TGALAIGSSEACMLGGVAAWLR	14.08	3	2204.11	Propionamide (C)
lcl|NZ_CP011073.1_prot_WP_005784276.1_298	TGALAIGSSEACMLGGVAAWLR	33.88	3	2204.11	Propionamide (C)
lcl|NZ_CP011073.1_prot_WP_005784276.1_298	TGALAIGSSEACMLGGVAAWLR	14.92	3	2204.11	Propionamide (C)
lcl|NZ_CP011073.1_prot_WP_005784276.1_298	TGALAIGSSEACMLGGVAAWLR	27.73	3	2204.11	Propionamide (C)
lcl|NZ_CP011073.1_prot_WP_005784276.1_298	TGALAIGSSEACMLGGVAAWLR	14.64	3	2204.11	Propionamide (C)
lcl|NZ_CP011073.1_prot_WP_005784276.1_298	TGALAIGSSEACMLGGVAAWLR	13.03	3	2204.11	Propionamide (C)
lcl|NZ_CP011073.1_prot_WP_005784276.1_298	TGALAIGSSEACMLGGVAAWLR	15.85	3	2204.11	Propionamide (C)
lcl|NZ_CP011073.1_prot_WP_005784276.1_298	TGALAIGSSEACMLGGVAAWLR	14.12	3	2204.11	Propionamide (C)
lcl|NZ_CP011073.1_prot_WP_005784276.1_298	TGALAIGSSEACMLGGVAAWLR	17.94	3	2204.11	Propionamide (C)
lcl|NZ_CP011073.1_prot_WP_005784276.1_298	TGALAIGSSEACMLGGVAAWLR	19.45	3	2204.11	Propionamide (C)
lcl|NZ_CP011073.1_prot_WP_005784276.1_298	TGALAIGSSEACMLGGVAAWLR	32.93	3	2204.11	Propionamide (C)
lcl|NZ_CP011073.1_prot_WP_005784276.1_298	TGALAIGSSEACMLGGVAAWLR	14.1	3	2204.11	Propionamide (C)
lcl|NZ_CP011073.1_prot_WP_005784276.1_298	TGALAIGSSEACMLGGVAAWLR	20.78	3	2204.11	Propionamide (C)
lcl|NZ_CP011073.1_prot_WP_005784276.1_298	TGALAIGSSEACMLGGVAAWLR	17.92	3	2204.11	Propionamide (C)
lcl|NZ_CP011073.1_prot_WP_005784276.1_298	TGALAIGSSEACMLGGVAAWLR	14.03	3	2204.12	Propionamide (C)
lcl|NZ_CP011073.1_prot_WP_005784276.1_298	TGALAIGSSEACMLGGVAAWLR	21.98	3	2204.12	Propionamide (C)
lcl|NZ_CP011073.1_prot_WP_005784276.1_298	TGALAIGSSEACMLGGVAAWLR	19.21	3	2204.12	Propionamide (C)
lcl|NZ_CP011073.1_prot_WP_005784276.1_298	TGALAIGSSEACMLGGVAAWLR	16.19	3	2204.12	Propionamide (C)
lcl|NZ_CP011073.1_prot_WP_005784276.1_298	TGALAIGSSEACMLGGVAAWLR	26.04	3	2204.12	Propionamide (C)
lcl|NZ_CP011073.1_prot_WP_005784276.1_298	TGALAIGSSEACMLGGVAAWLR	16.22	3	2204.12	Propionamide (C)
lcl|NZ_CP011073.1_prot_WP_005784276.1_298	TGALAIGSSEACMLGGVAAWLR	48.69	3	2204.12	Propionamide (C)
lcl|NZ_CP011073.1_prot_WP_005784276.1_298	TGALAIGSSEACMLGGVAAWLR	19.34	3	2204.12	Propionamide (C)
lcl|NZ_CP011073.1_prot_WP_005784276.1_298	TGALAIGSSEACMLGGVAAWLR	41.81	3	2204.12	Propionamide (C)
lcl|NZ_CP011073.1_prot_WP_005784276.1_298	LMNEAININYIDETEYPR	98.81	2	2213.03	Oxidation (M)
lcl|NZ_CP011073.1_prot_WP_005784276.1_298	LMNEAININYIDETEYPR	43.5	3	2213.03	Oxidation (M)
lcl|NZ_CP011073.1_prot_WP_005784276.1_298	LMNEAININYIDETEYPR	42.81	2	2213.04	Oxidation (M)
lcl|NZ_CP011073.1_prot_WP_005784276.1_298	LMNEAININYIDETEYPR	61.18	3	2213.04	Oxidation (M)
lcl|NZ_CP011073.1_prot_WP_005784276.1_298	LMNEAININYIDETEYPR	59.26	2	2213.04	Oxidation (M)
lcl|NZ_CP011073.1_prot_WP_005784276.1_298	LMNEAININYIDETEYPR	121.16	2	2213.04	Oxidation (M)
lcl|NZ_CP011073.1_prot_WP_005784276.1_298	LMNEAININYIDETEYPR	62.87	3	2213.05	Oxidation (M)
lcl|NZ_CP011073.1_prot_WP_005784276.1_298	LMNEAININYIDETEYPR	34.3	3	2213.05	Oxidation (M)
lcl|NZ_CP011073.1_prot_WP_005784276.1_298	QAQGKPFDKPNFVISTGFQVVWEK	20.19	4	2749.41
lcl|NZ_CP011073.1_prot_WP_005784276.1_298	QAQGKPFDKPNFVISTGFQVVWEK	14.68	4	2749.42
lcl|NZ_CP011073.1_prot_WP_005784276.1_298	QAQGKPFDKPNFVISTGFQVVWEK	13.33	4	2749.42
lcl|NZ_CP011073.1_prot_WP_005784276.1_298	QAQGKPFDKPNFVISTGFQVVWEK	14.19	4	2749.42
lcl|NZ_CP011073.1_prot_WP_005784276.1_298	QAQGKPFDKPNFVISTGFQVVWEK	27.04	4	2749.42
lcl|NZ_CP011073.1_prot_WP_005784276.1_298	QAQGKPFDKPNFVISTGFQVVWEK	20.65	4	2749.42
lcl|NZ_CP011073.1_prot_WP_005784276.1_298	QAQGKPFDKPNFVISTGFQVVWEK	14.92	4	2749.42
lcl|NZ_CP011073.1_prot_WP_005784276.1_298	QAQGKPFDKPNFVISTGFQVVWEK	18.12	4	2749.43
lcl|NZ_CP011073.1_prot_WP_005784276.1_298	QAQGKPFDKPNFVISTGFQVVWEK	20.2	4	2749.43
lcl|NZ_CP011073.1_prot_WP_005784276.1_298	QAQGKPFDKPNFVISTGFQVVWEK	32.92	4	2749.43
lcl|NZ_CP011073.1_prot_WP_005784276.1_298	QAQGKPFDKPNFVISTGFQVVWEK	24.73	4	2749.44
lcl|NZ_CP011073.1_prot_WP_005784276.1_298	QAQGKPFDKPNFVISTGFQVVWEK	24.26	4	2749.44
lcl|NZ_CP011073.1_prot_WP_005784276.1_298	MLQPSPVEKIPDGPTTPEIAYQMVK	77.8	3	2768.41
lcl|NZ_CP011073.1_prot_WP_005784276.1_298	MLQPSPVEKIPDGPTTPEIAYQMVK	34.72	3	2768.41
lcl|NZ_CP011073.1_prot_WP_005784276.1_298	MLQPSPVEKIPDGPTTPEIAYQMVK	21.18	3	2768.41
lcl|NZ_CP011073.1_prot_WP_005784276.1_298	MLQPSPVEKIPDGPTTPEIAYQMVK	74.58	3	2768.42
lcl|NZ_CP011073.1_prot_WP_005784276.1_298	MLQPSPVEKIPDGPTTPEIAYQMVK	20.62	3	2768.42
lcl|NZ_CP011073.1_prot_WP_005784276.1_298	MLQPSPVEKIPDGPTTPEIAYQMVK	33.8	3	2768.42
lcl|NZ_CP011073.1_prot_WP_005784276.1_298	MLQPSPVEKIPDGPTTPEIAYQMVK	18.65	3	2784.4	Oxidation (M)
lcl|NZ_CP011073.1_prot_WP_005784276.1_298	MLQPSPVEKIPDGPTTPEIAYQMVK	14.99	3	2784.42	Oxidation (M)
lcl|NZ_CP011073.1_prot_WP_005784276.1_298	MLQPSPVEKIPDGPTTPEIAYQMVK	24.01	3	2784.42	Oxidation (M)
lcl|NZ_CP011073.1_prot_WP_005784276.1_298	TGYDIPIHVDAASGGFILPFLYPDTK	25.46	3	2806.41
lcl|NZ_CP011073.1_prot_WP_005784276.1_298	TGYDIPIHVDAASGGFILPFLYPDTK	34.38	3	2806.41
lcl|NZ_CP011073.1_prot_WP_005784276.1_298	TGYDIPIHVDAASGGFILPFLYPDTK	18.39	3	2806.41
lcl|NZ_CP011073.1_prot_WP_005784276.1_298	TGYDIPIHVDAASGGFILPFLYPDTK	15.21	3	2806.41
lcl|NZ_CP011073.1_prot_WP_005784276.1_298	TGYDIPIHVDAASGGFILPFLYPDTK	17.38	3	2806.41
lcl|NZ_CP011073.1_prot_WP_005784276.1_298	TGYDIPIHVDAASGGFILPFLYPDTK	74.94	3	2806.41
lcl|NZ_CP011073.1_prot_WP_005784276.1_298	TGYDIPIHVDAASGGFILPFLYPDTK	15.39	3	2806.41
lcl|NZ_CP011073.1_prot_WP_005784276.1_298	TGYDIPIHVDAASGGFILPFLYPDTK	13.31	3	2806.41
lcl|NZ_CP011073.1_prot_WP_005784276.1_298	TGYDIPIHVDAASGGFILPFLYPDTK	25.06	3	2806.41
lcl|NZ_CP011073.1_prot_WP_005784276.1_298	TGYDIPIHVDAASGGFILPFLYPDTK	14.05	3	2806.41
lcl|NZ_CP011073.1_prot_WP_005784276.1_298	TGYDIPIHVDAASGGFILPFLYPDTK	17.47	3	2806.41
lcl|NZ_CP011073.1_prot_WP_005784276.1_298	TGYDIPIHVDAASGGFILPFLYPDTK	13.67	3	2806.41
lcl|NZ_CP011073.1_prot_WP_005784276.1_298	TGYDIPIHVDAASGGFILPFLYPDTK	29.96	3	2806.41
lcl|NZ_CP011073.1_prot_WP_005784276.1_298	TGYDIPIHVDAASGGFILPFLYPDTK	25.05	3	2806.41
lcl|NZ_CP011073.1_prot_WP_005784276.1_298	TGYDIPIHVDAASGGFILPFLYPDTK	57.4	3	2806.41
lcl|NZ_CP011073.1_prot_WP_005784276.1_298	TGYDIPIHVDAASGGFILPFLYPDTK	91.78	3	2806.42
lcl|NZ_CP011073.1_prot_WP_005784276.1_298	TGYDIPIHVDAASGGFILPFLYPDTK	18.91	3	2806.42
lcl|NZ_CP011073.1_prot_WP_005784276.1_298	TGYDIPIHVDAASGGFILPFLYPDTK	21.36	3	2806.42
lcl|NZ_CP011073.1_prot_WP_005784276.1_298	TGYDIPIHVDAASGGFILPFLYPDTK	32.01	3	2806.42
lcl|NZ_CP011073.1_prot_WP_005784276.1_298	TGYDIPIHVDAASGGFILPFLYPDTK	22.12	3	2806.42
lcl|NZ_CP011073.1_prot_WP_005784276.1_298	TGYDIPIHVDAASGGFILPFLYPDTK	25.59	3	2806.42
lcl|NZ_CP011073.1_prot_WP_005784276.1_298	TGYDIPIHVDAASGGFILPFLYPDTK	42.72	3	2806.42
lcl|NZ_CP011073.1_prot_WP_005784276.1_298	TGYDIPIHVDAASGGFILPFLYPDTK	13.33	3	2806.42
lcl|NZ_CP011073.1_prot_WP_005784276.1_298	TGYDIPIHVDAASGGFILPFLYPDTK	17.42	3	2806.42
lcl|NZ_CP011073.1_prot_WP_005784276.1_298	TGYDIPIHVDAASGGFILPFLYPDTK	31.78	3	2806.42
lcl|NZ_CP011073.1_prot_WP_005784276.1_298	TGYDIPIHVDAASGGFILPFLYPDTK	26.07	3	2806.42
lcl|NZ_CP011073.1_prot_WP_005784276.1_298	TGYDIPIHVDAASGGFILPFLYPDTK	31.08	3	2806.42
lcl|NZ_CP011073.1_prot_WP_005784276.1_298	TGYDIPIHVDAASGGFILPFLYPDTK	20.74	3	2806.42
lcl|NZ_CP011073.1_prot_WP_005784276.1_298	TGYDIPIHVDAASGGFILPFLYPDTK	23.66	3	2806.42
lcl|NZ_CP011073.1_prot_WP_005784276.1_298	TGYDIPIHVDAASGGFILPFLYPDTK	35.35	3	2806.42
lcl|NZ_CP011073.1_prot_WP_005784276.1_298	TGYDIPIHVDAASGGFILPFLYPDTK	78.67	3	2806.42
lcl|NZ_CP011073.1_prot_WP_005784276.1_298	TGYDIPIHVDAASGGFILPFLYPDTK	13.98	3	2806.42
lcl|NZ_CP011073.1_prot_WP_005784276.1_298	TGYDIPIHVDAASGGFILPFLYPDTK	15.24	3	2806.42
lcl|NZ_CP011073.1_prot_WP_005784276.1_298	TGYDIPIHVDAASGGFILPFLYPDTK	14.48	3	2806.42
lcl|NZ_CP011073.1_prot_WP_005784276.1_298	TGYDIPIHVDAASGGFILPFLYPDTK	58.29	3	2806.42
lcl|NZ_CP011073.1_prot_WP_005784276.1_298	TGYDIPIHVDAASGGFILPFLYPDTK	31.48	3	2806.42
lcl|NZ_CP011073.1_prot_WP_005784276.1_298	TGYDIPIHVDAASGGFILPFLYPDTK	23.96	3	2806.42
lcl|NZ_CP011073.1_prot_WP_005784276.1_298	TGYDIPIHVDAASGGFILPFLYPDTK	90.51	3	2806.42
lcl|NZ_CP011073.1_prot_WP_005784276.1_298	TGYDIPIHVDAASGGFILPFLYPDTK	54.97	3	2806.42
lcl|NZ_CP011073.1_prot_WP_005784276.1_298	TGYDIPIHVDAASGGFILPFLYPDTK	15.94	3	2806.42
lcl|NZ_CP011073.1_prot_WP_005784276.1_298	TGYDIPIHVDAASGGFILPFLYPDTK	99.2	3	2806.42
lcl|NZ_CP011073.1_prot_WP_005784276.1_298	TGYDIPIHVDAASGGFILPFLYPDTK	21.86	3	2806.42
lcl|NZ_CP011073.1_prot_WP_005784276.1_298	TGYDIPIHVDAASGGFILPFLYPDTK	39.42	3	2806.42
lcl|NZ_CP011073.1_prot_WP_005784276.1_298	TGYDIPIHVDAASGGFILPFLYPDTK	35.99	3	2806.42
lcl|NZ_CP011073.1_prot_WP_005784276.1_298	TGYDIPIHVDAASGGFILPFLYPDTK	16.96	3	2806.42
lcl|NZ_CP011073.1_prot_WP_005784276.1_298	TGYDIPIHVDAASGGFILPFLYPDTK	89.77	3	2806.42
lcl|NZ_CP011073.1_prot_WP_005784276.1_298	TGYDIPIHVDAASGGFILPFLYPDTK	19.19	3	2806.42
lcl|NZ_CP011073.1_prot_WP_005784276.1_298	TGYDIPIHVDAASGGFILPFLYPDTK	16.68	3	2806.42
lcl|NZ_CP011073.1_prot_WP_005784276.1_298	TGYDIPIHVDAASGGFILPFLYPDTK	57.52	3	2806.42
lcl|NZ_CP011073.1_prot_WP_005784276.1_298	TGYDIPIHVDAASGGFILPFLYPDTK	26.64	3	2806.42
lcl|NZ_CP011073.1_prot_WP_005784276.1_298	TGYDIPIHVDAASGGFILPFLYPDTK	18.83	3	2806.42
lcl|NZ_CP011073.1_prot_WP_005784276.1_298	TGYDIPIHVDAASGGFILPFLYPDTK	56.24	3	2806.42
lcl|NZ_CP011073.1_prot_WP_005784276.1_298	TGYDIPIHVDAASGGFILPFLYPDTK	60.77	3	2806.42
lcl|NZ_CP011073.1_prot_WP_005784276.1_298	TGYDIPIHVDAASGGFILPFLYPDTK	18.28	3	2806.42
lcl|NZ_CP011073.1_prot_WP_005784276.1_298	TGYDIPIHVDAASGGFILPFLYPDTK	21.87	3	2806.42
lcl|NZ_CP011073.1_prot_WP_005784276.1_298	TGYDIPIHVDAASGGFILPFLYPDTK	69.09	3	2806.42
lcl|NZ_CP011073.1_prot_WP_005784276.1_298	TGYDIPIHVDAASGGFILPFLYPDTK	41.06	3	2806.42
lcl|NZ_CP011073.1_prot_WP_005784276.1_298	TGYDIPIHVDAASGGFILPFLYPDTK	14.92	3	2806.42
lcl|NZ_CP011073.1_prot_WP_005784276.1_298	TGYDIPIHVDAASGGFILPFLYPDTK	67.8	3	2806.42
lcl|NZ_CP011073.1_prot_WP_005784276.1_298	TGYDIPIHVDAASGGFILPFLYPDTK	93.5	3	2806.42
lcl|NZ_CP011073.1_prot_WP_005784276.1_298	TGYDIPIHVDAASGGFILPFLYPDTK	53.1	3	2806.42
lcl|NZ_CP011073.1_prot_WP_005784276.1_298	TGYDIPIHVDAASGGFILPFLYPDTK	14.36	3	2806.42
lcl|NZ_CP011073.1_prot_WP_005784276.1_298	TGYDIPIHVDAASGGFILPFLYPDTK	61.34	3	2806.42
lcl|NZ_CP011073.1_prot_WP_005784276.1_298	TGYDIPIHVDAASGGFILPFLYPDTK	98.87	3	2806.42
lcl|NZ_CP011073.1_prot_WP_005784276.1_298	TGYDIPIHVDAASGGFILPFLYPDTK	18.62	3	2806.42
lcl|NZ_CP011073.1_prot_WP_005784276.1_298	TGYDIPIHVDAASGGFILPFLYPDTK	92.31	3	2806.42
lcl|NZ_CP011073.1_prot_WP_005784276.1_298	TGYDIPIHVDAASGGFILPFLYPDTK	13.64	3	2806.42
lcl|NZ_CP011073.1_prot_WP_005784276.1_298	TGYDIPIHVDAASGGFILPFLYPDTK	39.73	3	2806.42
lcl|NZ_CP011073.1_prot_WP_005784276.1_298	TGYDIPIHVDAASGGFILPFLYPDTK	63.42	3	2806.43
lcl|NZ_CP011073.1_prot_WP_005784276.1_298	TGYDIPIHVDAASGGFILPFLYPDTK	17.14	3	2806.43
lcl|NZ_CP011073.1_prot_WP_005784276.1_298	TGYDIPIHVDAASGGFILPFLYPDTK	46.86	3	2806.43
lcl|NZ_CP011073.1_prot_WP_005784276.1_298	TGYDIPIHVDAASGGFILPFLYPDTK	19.48	3	2806.43
lcl|NZ_CP011073.1_prot_WP_005784276.1_298	TGYDIPIHVDAASGGFILPFLYPDTK	81.97	3	2806.43
lcl|NZ_CP011073.1_prot_WP_005784276.1_298	TGYDIPIHVDAASGGFILPFLYPDTK	53.46	3	2806.43
lcl|NZ_CP011073.1_prot_WP_005784276.1_298	TGYDIPIHVDAASGGFILPFLYPDTK	29.29	3	2806.43
lcl|NZ_CP011073.1_prot_WP_005784276.1_298	TGYDIPIHVDAASGGFILPFLYPDTK	70.46	3	2806.43
lcl|NZ_CP011073.1_prot_WP_005784276.1_298	TGYDIPIHVDAASGGFILPFLYPDTK	57.01	3	2806.43
lcl|NZ_CP011073.1_prot_WP_005784276.1_298	TGYDIPIHVDAASGGFILPFLYPDTK	81.52	3	2806.43
lcl|NZ_CP011073.1_prot_WP_005784276.1_298	TGYDIPIHVDAASGGFILPFLYPDTK	17.43	3	2806.43
lcl|NZ_CP011073.1_prot_WP_005784276.1_298	TGYDIPIHVDAASGGFILPFLYPDTK	29.48	3	2806.43
lcl|NZ_CP011073.1_prot_WP_005784276.1_298	TGYDIPIHVDAASGGFILPFLYPDTK	21.28	3	2806.43
lcl|NZ_CP011073.1_prot_WP_005784276.1_298	TGYDIPIHVDAASGGFILPFLYPDTK	19.02	3	2806.43
lcl|NZ_CP011073.1_prot_WP_005784276.1_298	TGYDIPIHVDAASGGFILPFLYPDTK	25.56	3	2806.43
lcl|NZ_CP011073.1_prot_WP_005784276.1_298	TGYDIPIHVDAASGGFILPFLYPDTK	24.9	3	2806.43
lcl|NZ_CP011073.1_prot_WP_005784276.1_298	TGYDIPIHVDAASGGFILPFLYPDTK	13.13	3	2806.43
lcl|NZ_CP011073.1_prot_WP_005784276.1_298	TGYDIPIHVDAASGGFILPFLYPDTK	18.72	3	2806.43
lcl|NZ_CP011073.1_prot_WP_005784276.1_298	TGYDIPIHVDAASGGFILPFLYPDTK	68.87	3	2806.43
lcl|NZ_CP011073.1_prot_WP_005784276.1_298	TGYDIPIHVDAASGGFILPFLYPDTK	28.02	3	2806.43
lcl|NZ_CP011073.1_prot_WP_005784276.1_298	TGYDIPIHVDAASGGFILPFLYPDTK	20.93	3	2806.43
lcl|NZ_CP011073.1_prot_WP_005784276.1_298	TGYDIPIHVDAASGGFILPFLYPDTK	89.9	3	2806.43
lcl|NZ_CP011073.1_prot_WP_005784276.1_298	TGYDIPIHVDAASGGFILPFLYPDTK	73.53	3	2806.43
lcl|NZ_CP011073.1_prot_WP_005784276.1_298	TGYDIPIHVDAASGGFILPFLYPDTK	83.34	3	2806.43
lcl|NZ_CP011073.1_prot_WP_005784276.1_298	TGYDIPIHVDAASGGFILPFLYPDTK	30.89	3	2806.43
lcl|NZ_CP011073.1_prot_WP_005784276.1_298	TGYDIPIHVDAASGGFILPFLYPDTK	41.23	3	2806.43
lcl|NZ_CP011073.1_prot_WP_005784276.1_298	TGYDIPIHVDAASGGFILPFLYPDTK	21.03	3	2806.43
lcl|NZ_CP011073.1_prot_WP_005784276.1_298	TGYDIPIHVDAASGGFILPFLYPDTK	35.35	3	2806.44
lcl|NZ_CP011073.1_prot_WP_005784276.1_298	TGYDIPIHVDAASGGFILPFLYPDTK	68.37	3	2806.44
lcl|NZ_CP011073.1_prot_WP_005784276.1_298	TGYDIPIHVDAASGGFILPFLYPDTK	60.27	3	2806.44
lcl|NZ_CP011073.1_prot_WP_005784276.1_298	IPDGPTTPEIAYQMVKDETFAQTQPR	75.6	4	2932.42
lcl|NZ_CP011073.1_prot_WP_005784276.1_298	IPDGPTTPEIAYQMVKDETFAQTQPR	37.98	3	2932.42
lcl|NZ_CP011073.1_prot_WP_005784276.1_298	IPDGPTTPEIAYQMVKDETFAQTQPR	59.58	3	2932.42
lcl|NZ_CP011073.1_prot_WP_005784276.1_298	IPDGPTTPEIAYQMVKDETFAQTQPR	83.49	3	2932.42
lcl|NZ_CP011073.1_prot_WP_005784276.1_298	IPDGPTTPEIAYQMVKDETFAQTQPR	15.47	3	2932.43
lcl|NZ_CP011073.1_prot_WP_005784276.1_298	IPDGPTTPEIAYQMVKDETFAQTQPR	71.04	4	2932.43
lcl|NZ_CP011073.1_prot_WP_005784276.1_298	IPDGPTTPEIAYQMVKDETFAQTQPR	34.87	3	2932.43
lcl|NZ_CP011073.1_prot_WP_005784276.1_298	IPDGPTTPEIAYQMVKDETFAQTQPR	24.49	3	2932.43
lcl|NZ_CP011073.1_prot_WP_005784276.1_298	IPDGPTTPEIAYQMVKDETFAQTQPR	89.63	3	2932.43
lcl|NZ_CP011073.1_prot_WP_005784276.1_298	IPDGPTTPEIAYQMVKDETFAQTQPR	60.39	3	2932.43
lcl|NZ_CP011073.1_prot_WP_005784276.1_298	IPDGPTTPEIAYQMVKDETFAQTQPR	67.13	3	2932.43
lcl|NZ_CP011073.1_prot_WP_005784276.1_298	IPDGPTTPEIAYQMVKDETFAQTQPR	67.66	3	2932.43
lcl|NZ_CP011073.1_prot_WP_005784276.1_298	IPDGPTTPEIAYQMVKDETFAQTQPR	26.63	4	2932.43
lcl|NZ_CP011073.1_prot_WP_005784276.1_298	IPDGPTTPEIAYQMVKDETFAQTQPR	67.91	4	2932.43
lcl|NZ_CP011073.1_prot_WP_005784276.1_298	IPDGPTTPEIAYQMVKDETFAQTQPR	27.77	3	2932.43
lcl|NZ_CP011073.1_prot_WP_005784276.1_298	IPDGPTTPEIAYQMVKDETFAQTQPR	83.15	3	2932.43
lcl|NZ_CP011073.1_prot_WP_005784276.1_298	IPDGPTTPEIAYQMVKDETFAQTQPR	33.03	3	2932.43
lcl|NZ_CP011073.1_prot_WP_005784276.1_298	IPDGPTTPEIAYQMVKDETFAQTQPR	64.93	3	2932.43
lcl|NZ_CP011073.1_prot_WP_005784276.1_298	IPDGPTTPEIAYQMVKDETFAQTQPR	63.15	3	2932.43
lcl|NZ_CP011073.1_prot_WP_005784276.1_298	IPDGPTTPEIAYQMVKDETFAQTQPR	81.55	4	2932.43
lcl|NZ_CP011073.1_prot_WP_005784276.1_298	IPDGPTTPEIAYQMVKDETFAQTQPR	40.69	4	2932.43
lcl|NZ_CP011073.1_prot_WP_005784276.1_298	IPDGPTTPEIAYQMVKDETFAQTQPR	22.2	4	2932.43
lcl|NZ_CP011073.1_prot_WP_005784276.1_298	IPDGPTTPEIAYQMVKDETFAQTQPR	55.39	3	2932.43
lcl|NZ_CP011073.1_prot_WP_005784276.1_298	IPDGPTTPEIAYQMVKDETFAQTQPR	39.11	4	2932.43
lcl|NZ_CP011073.1_prot_WP_005784276.1_298	IPDGPTTPEIAYQMVKDETFAQTQPR	80.93	4	2932.43
lcl|NZ_CP011073.1_prot_WP_005784276.1_298	IPDGPTTPEIAYQMVKDETFAQTQPR	88.63	3	2932.43
lcl|NZ_CP011073.1_prot_WP_005784276.1_298	IPDGPTTPEIAYQMVKDETFAQTQPR	95.26	3	2932.43
lcl|NZ_CP011073.1_prot_WP_005784276.1_298	IPDGPTTPEIAYQMVKDETFAQTQPR	96	3	2932.44
lcl|NZ_CP011073.1_prot_WP_005784276.1_298	IPDGPTTPEIAYQMVKDETFAQTQPR	83.23	4	2932.44
lcl|NZ_CP011073.1_prot_WP_005784276.1_298	IPDGPTTPEIAYQMVKDETFAQTQPR	60.88	3	2932.44
lcl|NZ_CP011073.1_prot_WP_005784276.1_298	IPDGPTTPEIAYQMVKDETFAQTQPR	28.13	4	2932.44
lcl|NZ_CP011073.1_prot_WP_005784276.1_298	IPDGPTTPEIAYQMVKDETFAQTQPR	68.32	4	2932.44
lcl|NZ_CP011073.1_prot_WP_005784276.1_298	IPDGPTTPEIAYQMVKDETFAQTQPR	80.6	3	2932.44
lcl|NZ_CP011073.1_prot_WP_005784276.1_298	IPDGPTTPEIAYQMVKDETFAQTQPR	87.87	3	2932.44
lcl|NZ_CP011073.1_prot_WP_005784276.1_298	IPDGPTTPEIAYQMVKDETFAQTQPR	58.19	4	2932.44
lcl|NZ_CP011073.1_prot_WP_005784276.1_298	IPDGPTTPEIAYQMVKDETFAQTQPR	101.33	3	2932.44
lcl|NZ_CP011073.1_prot_WP_005784276.1_298	IPDGPTTPEIAYQMVKDETFAQTQPR	62.39	4	2932.44
lcl|NZ_CP011073.1_prot_WP_005784276.1_298	IPDGPTTPEIAYQMVKDETFAQTQPR	54.06	4	2932.44
lcl|NZ_CP011073.1_prot_WP_005784276.1_298	IPDGPTTPEIAYQMVKDETFAQTQPR	80.86	3	2932.44
lcl|NZ_CP011073.1_prot_WP_005784276.1_298	IPDGPTTPEIAYQMVKDETFAQTQPR	71.13	3	2932.44
lcl|NZ_CP011073.1_prot_WP_005784276.1_298	IPDGPTTPEIAYQMVKDETFAQTQPR	53.77	4	2932.44
lcl|NZ_CP011073.1_prot_WP_005784276.1_298	IPDGPTTPEIAYQMVKDETFAQTQPR	23.87	4	2932.44
lcl|NZ_CP011073.1_prot_WP_005784276.1_298	IPDGPTTPEIAYQMVKDETFAQTQPR	69.79	3	2932.44
lcl|NZ_CP011073.1_prot_WP_005784276.1_298	IPDGPTTPEIAYQMVKDETFAQTQPR	77.27	3	2932.44
lcl|NZ_CP011073.1_prot_WP_005784276.1_298	IPDGPTTPEIAYQMVKDETFAQTQPR	105.71	3	2932.45
lcl|NZ_CP011073.1_prot_WP_005784276.1_298	WTLYDLQDKLAQHGWMVPAYTLPAK	16.17	4	2944.48
lcl|NZ_CP011073.1_prot_WP_005784276.1_298	WTLYDLQDKLAQHGWMVPAYTLPAK	80.62	3	2944.48
lcl|NZ_CP011073.1_prot_WP_005784276.1_298	WTLYDLQDKLAQHGWMVPAYTLPAK	36.96	4	2944.49
lcl|NZ_CP011073.1_prot_WP_005784276.1_298	WTLYDLQDKLAQHGWMVPAYTLPAK	38.05	4	2944.49
lcl|NZ_CP011073.1_prot_WP_005784276.1_298	WTLYDLQDKLAQHGWMVPAYTLPAK	64.57	3	2944.49
lcl|NZ_CP011073.1_prot_WP_005784276.1_298	WTLYDLQDKLAQHGWMVPAYTLPAK	53.02	4	2944.49
lcl|NZ_CP011073.1_prot_WP_005784276.1_298	WTLYDLQDKLAQHGWMVPAYTLPAK	38.46	4	2944.49
lcl|NZ_CP011073.1_prot_WP_005784276.1_298	WTLYDLQDKLAQHGWMVPAYTLPAK	21.12	3	2944.49
lcl|NZ_CP011073.1_prot_WP_005784276.1_298	WTLYDLQDKLAQHGWMVPAYTLPAK	51.9	4	2944.49
lcl|NZ_CP011073.1_prot_WP_005784276.1_298	WTLYDLQDKLAQHGWMVPAYTLPAK	46.77	4	2944.49
lcl|NZ_CP011073.1_prot_WP_005784276.1_298	WTLYDLQDKLAQHGWMVPAYTLPAK	40.99	4	2944.49
lcl|NZ_CP011073.1_prot_WP_005784276.1_298	WTLYDLQDKLAQHGWMVPAYTLPAK	22.56	4	2944.49
lcl|NZ_CP011073.1_prot_WP_005784276.1_298	WTLYDLQDKLAQHGWMVPAYTLPAK	16.28	4	2944.49
lcl|NZ_CP011073.1_prot_WP_005784276.1_298	WTLYDLQDKLAQHGWMVPAYTLPAK	19.19	3	2944.49
lcl|NZ_CP011073.1_prot_WP_005784276.1_298	WTLYDLQDKLAQHGWMVPAYTLPAK	64.13	3	2944.49
lcl|NZ_CP011073.1_prot_WP_005784276.1_298	WTLYDLQDKLAQHGWMVPAYTLPAK	48.8	4	2944.49
lcl|NZ_CP011073.1_prot_WP_005784276.1_298	WTLYDLQDKLAQHGWMVPAYTLPAK	38.43	4	2944.49
lcl|NZ_CP011073.1_prot_WP_005784276.1_298	WTLYDLQDKLAQHGWMVPAYTLPAK	29.6	4	2944.5
lcl|NZ_CP011073.1_prot_WP_005784276.1_298	WTLYDLQDKLAQHGWMVPAYTLPAK	55.84	4	2944.5
lcl|NZ_CP011073.1_prot_WP_005784276.1_298	WTLYDLQDKLAQHGWMVPAYTLPAK	36.46	4	2944.5
lcl|NZ_CP011073.1_prot_WP_005784276.1_298	WTLYDLQDKLAQHGWMVPAYTLPAK	70.67	3	2944.5
lcl|NZ_CP011073.1_prot_WP_005784276.1_298	WTLYDLQDKLAQHGWMVPAYTLPAK	41.88	3	2944.5
lcl|NZ_CP011073.1_prot_WP_005784276.1_298	WTLYDLQDKLAQHGWMVPAYTLPAK	45.89	4	2944.5
lcl|NZ_CP011073.1_prot_WP_005784276.1_298	WTLYDLQDKLAQHGWMVPAYTLPAK	51.58	4	2944.5
lcl|NZ_CP011073.1_prot_WP_005784276.1_298	WTLYDLQDKLAQHGWMVPAYTLPAK	49.67	4	2944.5
lcl|NZ_CP011073.1_prot_WP_005784276.1_298	WTLYDLQDKLAQHGWMVPAYTLPAK	64.21	4	2944.5
lcl|NZ_CP011073.1_prot_WP_005784276.1_298	WTLYDLQDKLAQHGWMVPAYTLPAK	77.35	3	2944.5
lcl|NZ_CP011073.1_prot_WP_005784276.1_298	WTLYDLQDKLAQHGWMVPAYTLPAK	30.8	4	2944.5
[truncated: 12,103 more rows]

## Sheet: BacFrag-21
prot_acc	pep_seq	pep_score	pep_exp_z	pep_exp_mr	pep_var_mod
lcl|NZ_CP011073.1_prot_WP_005785248.1_810	AGISLDSNFAK	14.88	2	1121.57
lcl|NZ_CP011073.1_prot_WP_005785248.1_810	AGISLDSNFAK	23.76	2	1121.57
lcl|NZ_CP011073.1_prot_WP_005785248.1_810	AGISLDSNFAK	27.58	2	1121.57
lcl|NZ_CP011073.1_prot_WP_005785248.1_810	AGISLDSNFAK	26.99	2	1121.57
lcl|NZ_CP011073.1_prot_WP_005785248.1_810	LTAEMDPANLK	37.82	2	1201.6
lcl|NZ_CP011073.1_prot_WP_005785248.1_810	LTAEMDPANLK	37.14	2	1201.6
lcl|NZ_CP011073.1_prot_WP_005785248.1_810	AATMAEINAAMK	64.94	2	1220.59
lcl|NZ_CP011073.1_prot_WP_005785248.1_810	AATMAEINAAMK	24.21	2	1220.59
lcl|NZ_CP011073.1_prot_WP_005785248.1_810	AATMAEINAAMK	31	2	1220.59
lcl|NZ_CP011073.1_prot_WP_005785248.1_810	AATMAEINAAMK	65.66	2	1220.59
lcl|NZ_CP011073.1_prot_WP_005785248.1_810	AATMAEINAAMK	36.11	2	1220.59
lcl|NZ_CP011073.1_prot_WP_005785248.1_810	AATMAEINAAMK	15.87	2	1236.58	Oxidation (M)
lcl|NZ_CP011073.1_prot_WP_005785248.1_810	AATMAEINAAMK	23.61	2	1236.58	Oxidation (M)
lcl|NZ_CP011073.1_prot_WP_005785248.1_810	AATMAEINAAMK	31.19	2	1236.58	Oxidation (M)
lcl|NZ_CP011073.1_prot_WP_005785248.1_810	AATMAEINAAMK	23.2	2	1236.58	Oxidation (M)
lcl|NZ_CP011073.1_prot_WP_005785248.1_810	AATMAEINAAMK	29.65	2	1236.59	Oxidation (M)
lcl|NZ_CP011073.1_prot_WP_005785248.1_810	AATMAEINAAMK	39.22	2	1236.59	Oxidation (M)
lcl|NZ_CP011073.1_prot_WP_005785248.1_810	AATMAEINAAMK	29.68	2	1236.59	Oxidation (M)
lcl|NZ_CP011073.1_prot_WP_005785248.1_810	AATMAEINAAMK	26.88	2	1236.59	Oxidation (M)
lcl|NZ_CP011073.1_prot_WP_005785248.1_810	GLMTTVHAATATQK	33.13	3	1428.74
lcl|NZ_CP011073.1_prot_WP_005785248.1_810	GLMTTVHAATATQK	58.38	3	1428.74
lcl|NZ_CP011073.1_prot_WP_005785248.1_810	GLMTTVHAATATQK	16.65	3	1428.74
lcl|NZ_CP011073.1_prot_WP_005785248.1_810	GLMTTVHAATATQK	54.5	3	1428.74
lcl|NZ_CP011073.1_prot_WP_005785248.1_810	GLMTTVHAATATQK	52.06	3	1428.74
lcl|NZ_CP011073.1_prot_WP_005785248.1_810	GLMTTVHAATATQK	33.15	3	1428.74
lcl|NZ_CP011073.1_prot_WP_005785248.1_810	GLMTTVHAATATQK	20.79	3	1428.74
lcl|NZ_CP011073.1_prot_WP_005785248.1_810	GLMTTVHAATATQK	50.49	3	1428.74
lcl|NZ_CP011073.1_prot_WP_005785248.1_810	GLMTTVHAATATQK	28.01	3	1444.73	Oxidation (M)
lcl|NZ_CP011073.1_prot_WP_005785248.1_810	GLMTTVHAATATQK	28.31	3	1444.73	Oxidation (M)
lcl|NZ_CP011073.1_prot_WP_005785248.1_810	GLMTTVHAATATQK	14.43	3	1444.73	Oxidation (M)
lcl|NZ_CP011073.1_prot_WP_005785248.1_810	GLMTTVHAATATQK	18.01	3	1444.73	Oxidation (M)
lcl|NZ_CP011073.1_prot_WP_005785248.1_810	GLMTTVHAATATQK	13.73	3	1444.73	Oxidation (M)
lcl|NZ_CP011073.1_prot_WP_005785248.1_810	GLMTTVHAATATQK	23.47	3	1444.73	Oxidation (M)
lcl|NZ_CP011073.1_prot_WP_005785248.1_810	GLMTTVHAATATQK	13.27	3	1444.73	Oxidation (M)
lcl|NZ_CP011073.1_prot_WP_005785248.1_810	GLMTTVHAATATQK	23.63	3	1444.73	Oxidation (M)
lcl|NZ_CP011073.1_prot_WP_005785248.1_810	GLMTTVHAATATQK	18.75	3	1444.73	Oxidation (M)
lcl|NZ_CP011073.1_prot_WP_005785248.1_810	GLMTTVHAATATQK	20.75	3	1444.73	Oxidation (M)
lcl|NZ_CP011073.1_prot_WP_005785248.1_810	GLMTTVHAATATQK	22.16	3	1444.73	Oxidation (M)
lcl|NZ_CP011073.1_prot_WP_005785248.1_810	GLMTTVHAATATQK	20.52	3	1444.73	Oxidation (M)
lcl|NZ_CP011073.1_prot_WP_005785248.1_810	GLMTTVHAATATQK	25.51	3	1444.73	Oxidation (M)
lcl|NZ_CP011073.1_prot_WP_005785248.1_810	GLMTTVHAATATQK	28.63	3	1444.74	Oxidation (M)
lcl|NZ_CP011073.1_prot_WP_005785248.1_810	GLMTTVHAATATQK	13.01	3	1444.74	Oxidation (M)
lcl|NZ_CP011073.1_prot_WP_005785248.1_810	GLMTTVHAATATQK	17.36	3	1444.74	Oxidation (M)
lcl|NZ_CP011073.1_prot_WP_005785248.1_810	GLMTTVHAATATQK	13.27	3	1444.74	Oxidation (M)
lcl|NZ_CP011073.1_prot_WP_005785248.1_810	GLMTTVHAATATQK	22.94	3	1444.74	Oxidation (M)
lcl|NZ_CP011073.1_prot_WP_005785248.1_810	GLMTTVHAATATQK	20.64	3	1444.74	Oxidation (M)
lcl|NZ_CP011073.1_prot_WP_005785248.1_810	GLMTTVHAATATQK	32.03	3	1444.74	Oxidation (M)
lcl|NZ_CP011073.1_prot_WP_005785248.1_810	GLMTTVHAATATQK	25.97	3	1444.74	Oxidation (M)
lcl|NZ_CP011073.1_prot_WP_005785248.1_810	GLMTTVHAATATQK	13.95	3	1444.74	Oxidation (M)
lcl|NZ_CP011073.1_prot_WP_005785248.1_810	GLMTTVHAATATQK	25.46	3	1444.74	Oxidation (M)
lcl|NZ_CP011073.1_prot_WP_005785248.1_810	GLMTTVHAATATQK	24.57	3	1444.74	Oxidation (M)
lcl|NZ_CP011073.1_prot_WP_005785248.1_810	GLMTTVHAATATQK	27.57	3	1444.74	Oxidation (M)
lcl|NZ_CP011073.1_prot_WP_005785248.1_810	GLMTTVHAATATQK	16.87	3	1444.74	Oxidation (M)
lcl|NZ_CP011073.1_prot_WP_005785248.1_810	GLMTTVHAATATQK	22.77	3	1444.74	Oxidation (M)
lcl|NZ_CP011073.1_prot_WP_005785248.1_810	GLMTTVHAATATQK	20.54	3	1444.74	Oxidation (M)
lcl|NZ_CP011073.1_prot_WP_005785248.1_810	GILENIIPSSTGAAK	14.29	3	1469.8
lcl|NZ_CP011073.1_prot_WP_005785248.1_810	GILENIIPSSTGAAK	25.01	2	1469.8
lcl|NZ_CP011073.1_prot_WP_005785248.1_810	GILENIIPSSTGAAK	51.44	2	1469.8
lcl|NZ_CP011073.1_prot_WP_005785248.1_810	GILENIIPSSTGAAK	21.72	2	1469.8
lcl|NZ_CP011073.1_prot_WP_005785248.1_810	GILENIIPSSTGAAK	18.98	2	1469.81
lcl|NZ_CP011073.1_prot_WP_005785248.1_810	GILENIIPSSTGAAK	19.64	2	1469.81
lcl|NZ_CP011073.1_prot_WP_005785248.1_810	GILENIIPSSTGAAK	39.66	3	1469.81
lcl|NZ_CP011073.1_prot_WP_005785248.1_810	GILENIIPSSTGAAK	60.86	2	1469.81
lcl|NZ_CP011073.1_prot_WP_005785248.1_810	GILENIIPSSTGAAK	14.58	2	1469.81
lcl|NZ_CP011073.1_prot_WP_005785248.1_810	GILENIIPSSTGAAK	24.2	3	1469.81
lcl|NZ_CP011073.1_prot_WP_005785248.1_810	GILENIIPSSTGAAK	19.27	2	1469.81
lcl|NZ_CP011073.1_prot_WP_005785248.1_810	GILENIIPSSTGAAK	32.03	2	1469.81
lcl|NZ_CP011073.1_prot_WP_005785248.1_810	GILENIIPSSTGAAK	35.06	2	1469.81
lcl|NZ_CP011073.1_prot_WP_005785248.1_810	GILENIIPSSTGAAK	48.99	2	1469.81
lcl|NZ_CP011073.1_prot_WP_005785248.1_810	GILENIIPSSTGAAK	48.14	2	1469.81
lcl|NZ_CP011073.1_prot_WP_005785248.1_810	GILENIIPSSTGAAK	45.17	3	1469.81
lcl|NZ_CP011073.1_prot_WP_005785248.1_810	GILENIIPSSTGAAK	44.02	2	1469.81
lcl|NZ_CP011073.1_prot_WP_005785248.1_810	GILENIIPSSTGAAK	25.39	2	1469.81
lcl|NZ_CP011073.1_prot_WP_005785248.1_810	GILENIIPSSTGAAK	13.12	2	1469.81
lcl|NZ_CP011073.1_prot_WP_005785248.1_810	GILENIIPSSTGAAK	26.59	3	1469.81
lcl|NZ_CP011073.1_prot_WP_005785248.1_810	GILENIIPSSTGAAK	31.42	3	1469.81
lcl|NZ_CP011073.1_prot_WP_005785248.1_810	GILENIIPSSTGAAK	15.31	2	1469.81
lcl|NZ_CP011073.1_prot_WP_005785248.1_810	GILENIIPSSTGAAK	30.85	2	1469.81
lcl|NZ_CP011073.1_prot_WP_005785248.1_810	GILENIIPSSTGAAK	41.65	3	1469.81
lcl|NZ_CP011073.1_prot_WP_005785248.1_810	GILENIIPSSTGAAK	21.43	2	1469.81
lcl|NZ_CP011073.1_prot_WP_005785248.1_810	GILENIIPSSTGAAK	23.92	3	1469.81
lcl|NZ_CP011073.1_prot_WP_005785248.1_810	GILENIIPSSTGAAK	19.64	2	1469.81
lcl|NZ_CP011073.1_prot_WP_005785248.1_810	GILENIIPSSTGAAK	54.47	2	1469.81
lcl|NZ_CP011073.1_prot_WP_005785248.1_810	GILENIIPSSTGAAK	44.42	2	1469.81
lcl|NZ_CP011073.1_prot_WP_005785248.1_810	GILENIIPSSTGAAK	54.09	2	1469.81
lcl|NZ_CP011073.1_prot_WP_005785248.1_810	GILENIIPSSTGAAK	26.49	2	1469.81
lcl|NZ_CP011073.1_prot_WP_005785248.1_810	GILENIIPSSTGAAK	49.96	2	1469.81
lcl|NZ_CP011073.1_prot_WP_005785248.1_810	GILENIIPSSTGAAK	38.15	2	1469.81
lcl|NZ_CP011073.1_prot_WP_005785248.1_810	GILENIIPSSTGAAK	64.43	2	1469.81
lcl|NZ_CP011073.1_prot_WP_005785248.1_810	GILENIIPSSTGAAK	21.99	2	1469.81
lcl|NZ_CP011073.1_prot_WP_005785248.1_810	GILENIIPSSTGAAK	46.76	3	1469.81
lcl|NZ_CP011073.1_prot_WP_005785248.1_810	GILENIIPSSTGAAK	26.24	3	1469.81
lcl|NZ_CP011073.1_prot_WP_005785248.1_810	GILENIIPSSTGAAK	25.08	2	1469.81
lcl|NZ_CP011073.1_prot_WP_005785248.1_810	GILENIIPSSTGAAK	30.42	2	1469.81
lcl|NZ_CP011073.1_prot_WP_005785248.1_810	GILENIIPSSTGAAK	23.34	2	1469.81
lcl|NZ_CP011073.1_prot_WP_005785248.1_810	GILENIIPSSTGAAK	37.65	3	1469.81
lcl|NZ_CP011073.1_prot_WP_005785248.1_810	GILENIIPSSTGAAK	71.16	2	1469.81
lcl|NZ_CP011073.1_prot_WP_005785248.1_810	GILENIIPSSTGAAK	17.7	2	1469.82
lcl|NZ_CP011073.1_prot_WP_005785248.1_810	GILENIIPSSTGAAK	23.62	2	1469.82
lcl|NZ_CP011073.1_prot_WP_005785248.1_810	GILENIIPSSTGAAK	76.58	2	1469.82
lcl|NZ_CP011073.1_prot_WP_005785248.1_810	GILENIIPSSTGAAK	58.86	2	1469.82
lcl|NZ_CP011073.1_prot_WP_005785248.1_810	GILENIIPSSTGAAK	24.23	2	1469.82
lcl|NZ_CP011073.1_prot_WP_005785248.1_810	GILENIIPSSTGAAK	30.48	2	1469.82
lcl|NZ_CP011073.1_prot_WP_005785248.1_810	GILENIIPSSTGAAK	55.74	2	1469.82
lcl|NZ_CP011073.1_prot_WP_005785248.1_810	IRLTAEMDPANLK	17.54	3	1470.79
lcl|NZ_CP011073.1_prot_WP_005785248.1_810	IRLTAEMDPANLK	22.47	3	1470.79
lcl|NZ_CP011073.1_prot_WP_005785248.1_810	GILGYTEDAVVSTDFR	40.55	2	1741.84
lcl|NZ_CP011073.1_prot_WP_005785248.1_810	GILGYTEDAVVSTDFR	19.42	2	1741.85
lcl|NZ_CP011073.1_prot_WP_005785248.1_810	GILGYTEDAVVSTDFR	30.11	2	1741.85
lcl|NZ_CP011073.1_prot_WP_005785248.1_810	GILGYTEDAVVSTDFR	22.35	2	1741.85
lcl|NZ_CP011073.1_prot_WP_005785248.1_810	GILGYTEDAVVSTDFR	23.68	2	1741.85
lcl|NZ_CP011073.1_prot_WP_005785248.1_810	GILGYTEDAVVSTDFR	38.43	2	1741.85
lcl|NZ_CP011073.1_prot_WP_005785248.1_810	GILGYTEDAVVSTDFR	13.88	2	1741.85
lcl|NZ_CP011073.1_prot_WP_005785248.1_810	GILGYTEDAVVSTDFR	35.62	2	1741.85
lcl|NZ_CP011073.1_prot_WP_005785248.1_810	GILGYTEDAVVSTDFR	14.14	2	1741.85
lcl|NZ_CP011073.1_prot_WP_005785248.1_810	GILGYTEDAVVSTDFR	20.34	2	1741.85
lcl|NZ_CP011073.1_prot_WP_005785248.1_810	GILGYTEDAVVSTDFR	32.41	2	1741.85
lcl|NZ_CP011073.1_prot_WP_005785248.1_810	GILGYTEDAVVSTDFR	15.64	2	1741.85
lcl|NZ_CP011073.1_prot_WP_005785248.1_810	GILGYTEDAVVSTDFR	57.59	2	1741.85
lcl|NZ_CP011073.1_prot_WP_005785248.1_810	GILGYTEDAVVSTDFR	23.29	2	1741.85
lcl|NZ_CP011073.1_prot_WP_005785248.1_810	GILGYTEDAVVSTDFR	45.46	2	1741.85
lcl|NZ_CP011073.1_prot_WP_005785248.1_810	GILGYTEDAVVSTDFR	34.63	2	1741.85
lcl|NZ_CP011073.1_prot_WP_005785248.1_810	GILGYTEDAVVSTDFR	25.32	2	1741.85
lcl|NZ_CP011073.1_prot_WP_005785248.1_810	GILGYTEDAVVSTDFR	30.12	3	1741.85
lcl|NZ_CP011073.1_prot_WP_005785248.1_810	GILGYTEDAVVSTDFR	83.83	2	1741.85
lcl|NZ_CP011073.1_prot_WP_005785248.1_810	GILGYTEDAVVSTDFR	29.52	3	1741.85
lcl|NZ_CP011073.1_prot_WP_005785248.1_810	GILGYTEDAVVSTDFR	39.57	2	1741.85
lcl|NZ_CP011073.1_prot_WP_005785248.1_810	GILGYTEDAVVSTDFR	48.62	2	1741.85
lcl|NZ_CP011073.1_prot_WP_005785248.1_810	GILGYTEDAVVSTDFR	43.17	2	1741.85
lcl|NZ_CP011073.1_prot_WP_005785248.1_810	GILGYTEDAVVSTDFR	31.66	2	1741.85
lcl|NZ_CP011073.1_prot_WP_005785248.1_810	GILGYTEDAVVSTDFR	55.53	2	1741.85
lcl|NZ_CP011073.1_prot_WP_005785248.1_810	GILGYTEDAVVSTDFR	18.25	3	1741.85
lcl|NZ_CP011073.1_prot_WP_005785248.1_810	GILGYTEDAVVSTDFR	23.82	2	1741.85
lcl|NZ_CP011073.1_prot_WP_005785248.1_810	GILGYTEDAVVSTDFR	39.72	2	1741.85
lcl|NZ_CP011073.1_prot_WP_005785248.1_810	GILGYTEDAVVSTDFR	25.44	2	1741.85
lcl|NZ_CP011073.1_prot_WP_005785248.1_810	GILGYTEDAVVSTDFR	58.57	2	1741.85
lcl|NZ_CP011073.1_prot_WP_005785248.1_810	GILGYTEDAVVSTDFR	23.43	2	1741.85
lcl|NZ_CP011073.1_prot_WP_005785248.1_810	GILGYTEDAVVSTDFR	46.33	2	1741.85
lcl|NZ_CP011073.1_prot_WP_005785248.1_810	GILGYTEDAVVSTDFR	16.99	2	1741.85
lcl|NZ_CP011073.1_prot_WP_005785248.1_810	GILGYTEDAVVSTDFR	81.83	2	1741.85
lcl|NZ_CP011073.1_prot_WP_005785248.1_810	GILGYTEDAVVSTDFR	104.29	2	1741.85
lcl|NZ_CP011073.1_prot_WP_005785248.1_810	GILGYTEDAVVSTDFR	25.31	3	1741.85
lcl|NZ_CP011073.1_prot_WP_005785248.1_810	GILGYTEDAVVSTDFR	64.44	2	1741.85
lcl|NZ_CP011073.1_prot_WP_005785248.1_810	GILGYTEDAVVSTDFR	18.22	3	1741.85
lcl|NZ_CP011073.1_prot_WP_005785248.1_810	GILGYTEDAVVSTDFR	89.5	2	1741.85
lcl|NZ_CP011073.1_prot_WP_005785248.1_810	GILGYTEDAVVSTDFR	95.29	2	1741.85
lcl|NZ_CP011073.1_prot_WP_005785248.1_810	GILGYTEDAVVSTDFR	37.92	2	1741.85
lcl|NZ_CP011073.1_prot_WP_005785248.1_810	GILGYTEDAVVSTDFR	28.84	2	1741.85
lcl|NZ_CP011073.1_prot_WP_005785248.1_810	GILGYTEDAVVSTDFR	85.76	2	1741.85
lcl|NZ_CP011073.1_prot_WP_005785248.1_810	GILGYTEDAVVSTDFR	32.84	3	1741.85
lcl|NZ_CP011073.1_prot_WP_005785248.1_810	GILGYTEDAVVSTDFR	44.73	2	1741.85
lcl|NZ_CP011073.1_prot_WP_005785248.1_810	GILGYTEDAVVSTDFR	44.42	2	1741.85
lcl|NZ_CP011073.1_prot_WP_005785248.1_810	GILGYTEDAVVSTDFR	100.45	2	1741.85
lcl|NZ_CP011073.1_prot_WP_005785248.1_810	GILGYTEDAVVSTDFR	27.79	3	1741.85
lcl|NZ_CP011073.1_prot_WP_005785248.1_810	GILGYTEDAVVSTDFR	13.55	2	1741.85
lcl|NZ_CP011073.1_prot_WP_005785248.1_810	GILGYTEDAVVSTDFR	25.63	2	1741.85
lcl|NZ_CP011073.1_prot_WP_005785248.1_810	GILGYTEDAVVSTDFR	72.01	2	1741.85
lcl|NZ_CP011073.1_prot_WP_005785248.1_810	GILGYTEDAVVSTDFR	38.8	2	1741.85
lcl|NZ_CP011073.1_prot_WP_005785248.1_810	GILGYTEDAVVSTDFR	71.09	2	1741.85
lcl|NZ_CP011073.1_prot_WP_005785248.1_810	GILGYTEDAVVSTDFR	32.52	2	1741.85
lcl|NZ_CP011073.1_prot_WP_005785248.1_810	GILGYTEDAVVSTDFR	52.68	2	1741.85
lcl|NZ_CP011073.1_prot_WP_005785248.1_810	GILGYTEDAVVSTDFR	21.09	3	1741.85
lcl|NZ_CP011073.1_prot_WP_005785248.1_810	GILGYTEDAVVSTDFR	40.47	2	1741.85
lcl|NZ_CP011073.1_prot_WP_005785248.1_810	GILGYTEDAVVSTDFR	23.5	2	1741.85
lcl|NZ_CP011073.1_prot_WP_005785248.1_810	GILGYTEDAVVSTDFR	47.9	2	1741.85
lcl|NZ_CP011073.1_prot_WP_005785248.1_810	GILGYTEDAVVSTDFR	22.2	2	1741.85
lcl|NZ_CP011073.1_prot_WP_005785248.1_810	GILGYTEDAVVSTDFR	53.84	2	1741.85
lcl|NZ_CP011073.1_prot_WP_005785248.1_810	GILGYTEDAVVSTDFR	83.67	2	1741.85
lcl|NZ_CP011073.1_prot_WP_005785248.1_810	GILGYTEDAVVSTDFR	23.93	2	1741.85
lcl|NZ_CP011073.1_prot_WP_005785248.1_810	GILGYTEDAVVSTDFR	67.88	3	1741.85
lcl|NZ_CP011073.1_prot_WP_005785248.1_810	GILGYTEDAVVSTDFR	24.14	2	1741.85
lcl|NZ_CP011073.1_prot_WP_005785248.1_810	GILGYTEDAVVSTDFR	97.73	2	1741.85
lcl|NZ_CP011073.1_prot_WP_005785248.1_810	GILGYTEDAVVSTDFR	24.45	2	1741.85
lcl|NZ_CP011073.1_prot_WP_005785248.1_810	GILGYTEDAVVSTDFR	32.55	2	1741.85
lcl|NZ_CP011073.1_prot_WP_005785248.1_810	GILGYTEDAVVSTDFR	56.69	3	1741.85
lcl|NZ_CP011073.1_prot_WP_005785248.1_810	GILGYTEDAVVSTDFR	98.91	2	1741.85
lcl|NZ_CP011073.1_prot_WP_005785248.1_810	GILGYTEDAVVSTDFR	44.65	2	1741.85
lcl|NZ_CP011073.1_prot_WP_005785248.1_810	GILGYTEDAVVSTDFR	19.76	3	1741.85
lcl|NZ_CP011073.1_prot_WP_005785248.1_810	GILGYTEDAVVSTDFR	74.23	2	1741.85
lcl|NZ_CP011073.1_prot_WP_005785248.1_810	GILGYTEDAVVSTDFR	40.51	2	1741.85
lcl|NZ_CP011073.1_prot_WP_005785248.1_810	GILGYTEDAVVSTDFR	107.83	2	1741.85
lcl|NZ_CP011073.1_prot_WP_005785248.1_810	GILGYTEDAVVSTDFR	17.9	2	1741.85
lcl|NZ_CP011073.1_prot_WP_005785248.1_810	GILGYTEDAVVSTDFR	49.08	2	1741.85
lcl|NZ_CP011073.1_prot_WP_005785248.1_810	GILGYTEDAVVSTDFR	41.03	2	1741.85
lcl|NZ_CP011073.1_prot_WP_005785248.1_810	GILGYTEDAVVSTDFR	87.62	2	1741.85
lcl|NZ_CP011073.1_prot_WP_005785248.1_810	GILGYTEDAVVSTDFR	37.58	2	1741.85
lcl|NZ_CP011073.1_prot_WP_005785248.1_810	GILGYTEDAVVSTDFR	62.86	2	1741.85
lcl|NZ_CP011073.1_prot_WP_005785248.1_810	GILGYTEDAVVSTDFR	32.39	2	1741.85
lcl|NZ_CP011073.1_prot_WP_005785248.1_810	GILGYTEDAVVSTDFR	95.35	2	1741.85
lcl|NZ_CP011073.1_prot_WP_005785248.1_810	GILGYTEDAVVSTDFR	35.76	2	1741.85
lcl|NZ_CP011073.1_prot_WP_005785248.1_810	GILGYTEDAVVSTDFR	86.57	2	1741.85
lcl|NZ_CP011073.1_prot_WP_005785248.1_810	GILGYTEDAVVSTDFR	31.49	2	1741.85
lcl|NZ_CP011073.1_prot_WP_005785248.1_810	GILGYTEDAVVSTDFR	31.16	3	1741.85
lcl|NZ_CP011073.1_prot_WP_005785248.1_810	GILGYTEDAVVSTDFR	81.51	2	1741.85
lcl|NZ_CP011073.1_prot_WP_005785248.1_810	GILGYTEDAVVSTDFR	87.16	2	1741.85
lcl|NZ_CP011073.1_prot_WP_005785248.1_810	GILGYTEDAVVSTDFR	28.08	2	1741.85
lcl|NZ_CP011073.1_prot_WP_005785248.1_810	GILGYTEDAVVSTDFR	68.03	2	1741.85
lcl|NZ_CP011073.1_prot_WP_005785248.1_810	GILGYTEDAVVSTDFR	79.94	2	1741.85
lcl|NZ_CP011073.1_prot_WP_005785248.1_810	GILGYTEDAVVSTDFR	16.99	2	1741.86
lcl|NZ_CP011073.1_prot_WP_005785248.1_810	GILGYTEDAVVSTDFR	21.34	2	1741.86
lcl|NZ_CP011073.1_prot_WP_005785248.1_810	GILGYTEDAVVSTDFR	15.39	2	1741.86
lcl|NZ_CP011073.1_prot_WP_005785248.1_810	GILGYTEDAVVSTDFR	17.65	2	1741.86
lcl|NZ_CP011073.1_prot_WP_005785248.1_810	GILGYTEDAVVSTDFR	36.02	2	1741.86
lcl|NZ_CP011073.1_prot_WP_005785248.1_810	GILGYTEDAVVSTDFR	34.89	2	1741.86
lcl|NZ_CP011073.1_prot_WP_005785248.1_810	GILGYTEDAVVSTDFR	49.71	3	1741.86
lcl|NZ_CP011073.1_prot_WP_005785248.1_810	GILGYTEDAVVSTDFR	16.46	3	1741.86
lcl|NZ_CP011073.1_prot_WP_005785248.1_810	GILGYTEDAVVSTDFR	60.04	2	1741.86
lcl|NZ_CP011073.1_prot_WP_005785248.1_810	GILGYTEDAVVSTDFR	19.47	2	1741.86
lcl|NZ_CP011073.1_prot_WP_005785248.1_810	GILGYTEDAVVSTDFR	43.46	3	1741.86
lcl|NZ_CP011073.1_prot_WP_005785248.1_810	GILGYTEDAVVSTDFR	22.3	3	1741.86
lcl|NZ_CP011073.1_prot_WP_005785248.1_810	GILGYTEDAVVSTDFR	39.46	2	1741.86
lcl|NZ_CP011073.1_prot_WP_005785248.1_810	GILGYTEDAVVSTDFR	29.2	2	1741.86
lcl|NZ_CP011073.1_prot_WP_005785248.1_810	GILGYTEDAVVSTDFR	19.31	3	1741.86
lcl|NZ_CP011073.1_prot_WP_005785248.1_810	GILGYTEDAVVSTDFR	32.75	2	1741.86
lcl|NZ_CP011073.1_prot_WP_005785248.1_810	GILGYTEDAVVSTDFR	63.06	2	1741.86
lcl|NZ_CP011073.1_prot_WP_005785248.1_810	GILGYTEDAVVSTDFR	49.69	2	1741.86
lcl|NZ_CP011073.1_prot_WP_005785248.1_810	GILGYTEDAVVSTDFR	35.85	2	1741.86
lcl|NZ_CP011073.1_prot_WP_005785248.1_810	GILGYTEDAVVSTDFR	34.1	2	1741.86
lcl|NZ_CP011073.1_prot_WP_005785248.1_810	GILGYTEDAVVSTDFR	72.63	2	1741.86
lcl|NZ_CP011073.1_prot_WP_005785248.1_810	GILGYTEDAVVSTDFR	80.57	2	1741.86
lcl|NZ_CP011073.1_prot_WP_005785248.1_810	GILGYTEDAVVSTDFR	27.3	2	1741.86
lcl|NZ_CP011073.1_prot_WP_005785248.1_810	GILGYTEDAVVSTDFR	53.82	2	1741.86
lcl|NZ_CP011073.1_prot_WP_005785248.1_810	GILGYTEDAVVSTDFR	30.4	3	1741.86
lcl|NZ_CP011073.1_prot_WP_005785248.1_810	GILGYTEDAVVSTDFR	48.51	2	1741.86
lcl|NZ_CP011073.1_prot_WP_005785248.1_810	GILGYTEDAVVSTDFR	40.47	2	1741.86
lcl|NZ_CP011073.1_prot_WP_005785248.1_810	GILGYTEDAVVSTDFR	42.38	2	1741.86
lcl|NZ_CP011073.1_prot_WP_005785248.1_810	GILGYTEDAVVSTDFR	31.72	2	1741.86
lcl|NZ_CP011073.1_prot_WP_005785248.1_810	GILGYTEDAVVSTDFR	31.95	2	1741.86
lcl|NZ_CP011073.1_prot_WP_005785248.1_810	GILGYTEDAVVSTDFR	15.26	2	1741.86
lcl|NZ_CP011073.1_prot_WP_005785248.1_810	GILGYTEDAVVSTDFR	26.05	2	1741.86
lcl|NZ_CP011073.1_prot_WP_005785248.1_810	GILGYTEDAVVSTDFR	56.81	2	1741.86
lcl|NZ_CP011073.1_prot_WP_005785248.1_810	GILGYTEDAVVSTDFR	51.13	3	1741.86
lcl|NZ_CP011073.1_prot_WP_005785248.1_810	GILGYTEDAVVSTDFR	27.63	3	1741.86
lcl|NZ_CP011073.1_prot_WP_005785248.1_810	GILGYTEDAVVSTDFR	18.53	2	1741.86
lcl|NZ_CP011073.1_prot_WP_005785248.1_810	GILGYTEDAVVSTDFR	102.71	2	1741.86
lcl|NZ_CP011073.1_prot_WP_005785248.1_810	GILGYTEDAVVSTDFR	82	2	1741.86
lcl|NZ_CP011073.1_prot_WP_005785248.1_810	GILGYTEDAVVSTDFR	23.45	2	1741.86
lcl|NZ_CP011073.1_prot_WP_005785248.1_810	GILGYTEDAVVSTDFR	24.75	2	1741.86
lcl|NZ_CP011073.1_prot_WP_005785248.1_810	GILGYTEDAVVSTDFR	18.91	2	1741.86
lcl|NZ_CP011073.1_prot_WP_005785248.1_810	GILGYTEDAVVSTDFR	61.41	3	1741.86
lcl|NZ_CP011073.1_prot_WP_005785248.1_810	GILGYTEDAVVSTDFR	18.71	3	1741.86
lcl|NZ_CP011073.1_prot_WP_005785248.1_810	GILGYTEDAVVSTDFR	96.91	2	1741.86
lcl|NZ_CP011073.1_prot_WP_005785248.1_810	GILGYTEDAVVSTDFR	33.35	2	1741.86
lcl|NZ_CP011073.1_prot_WP_005785248.1_810	GILGYTEDAVVSTDFR	45.93	2	1741.86
lcl|NZ_CP011073.1_prot_WP_005785248.1_810	GILGYTEDAVVSTDFR	84.56	2	1741.86
lcl|NZ_CP011073.1_prot_WP_005785248.1_810	GILGYTEDAVVSTDFR	39.62	2	1741.86
lcl|NZ_CP011073.1_prot_WP_005785248.1_810	GILGYTEDAVVSTDFR	46.23	2	1741.86
lcl|NZ_CP011073.1_prot_WP_005785248.1_810	GILGYTEDAVVSTDFR	30.69	3	1741.86
lcl|NZ_CP011073.1_prot_WP_005785248.1_810	GILGYTEDAVVSTDFR	14.65	2	1741.86
lcl|NZ_CP011073.1_prot_WP_005785248.1_810	GILGYTEDAVVSTDFR	75.01	2	1741.86
lcl|NZ_CP011073.1_prot_WP_005785248.1_810	GILGYTEDAVVSTDFR	56.35	2	1741.86
lcl|NZ_CP011073.1_prot_WP_005785248.1_810	GILGYTEDAVVSTDFR	36.88	3	1741.86
lcl|NZ_CP011073.1_prot_WP_005785248.1_810	GILGYTEDAVVSTDFR	92.72	2	1741.86
lcl|NZ_CP011073.1_prot_WP_005785248.1_810	GILGYTEDAVVSTDFR	82.23	2	1741.86
lcl|NZ_CP011073.1_prot_WP_005785248.1_810	GILGYTEDAVVSTDFR	93.63	2	1741.86
lcl|NZ_CP011073.1_prot_WP_005785248.1_810	GILGYTEDAVVSTDFR	21.21	2	1741.86
lcl|NZ_CP011073.1_prot_WP_005785248.1_810	GILGYTEDAVVSTDFR	60.53	2	1741.86
lcl|NZ_CP011073.1_prot_WP_005785248.1_810	GILGYTEDAVVSTDFR	105.99	2	1741.86
lcl|NZ_CP011073.1_prot_WP_005785248.1_810	GILGYTEDAVVSTDFR	33.63	3	1741.86
lcl|NZ_CP011073.1_prot_WP_005785248.1_810	GILGYTEDAVVSTDFR	20.88	2	1741.86
lcl|NZ_CP011073.1_prot_WP_005785248.1_810	GILGYTEDAVVSTDFR	23.48	3	1741.86
lcl|NZ_CP011073.1_prot_WP_005785248.1_810	GILGYTEDAVVSTDFR	20.08	3	1741.86
lcl|NZ_CP011073.1_prot_WP_005785248.1_810	GILGYTEDAVVSTDFR	57.25	2	1741.86
lcl|NZ_CP011073.1_prot_WP_005785248.1_810	GILGYTEDAVVSTDFR	63.65	2	1741.86
lcl|NZ_CP011073.1_prot_WP_005785248.1_810	GILGYTEDAVVSTDFR	18.42	2	1741.86
lcl|NZ_CP011073.1_prot_WP_005785248.1_810	GILGYTEDAVVSTDFR	16.55	2	1741.86
lcl|NZ_CP011073.1_prot_WP_005785248.1_810	GILGYTEDAVVSTDFR	50.43	2	1741.86
lcl|NZ_CP011073.1_prot_WP_005785248.1_810	GILGYTEDAVVSTDFR	74.57	2	1741.86
lcl|NZ_CP011073.1_prot_WP_005785248.1_810	GILGYTEDAVVSTDFR	41.09	2	1741.86
lcl|NZ_CP011073.1_prot_WP_005785248.1_810	GILGYTEDAVVSTDFR	82.7	2	1741.86
lcl|NZ_CP011073.1_prot_WP_005785248.1_810	GILGYTEDAVVSTDFR	18.95	3	1741.86
lcl|NZ_CP011073.1_prot_WP_005785248.1_810	GILGYTEDAVVSTDFR	19.43	3	1741.86
lcl|NZ_CP011073.1_prot_WP_005785248.1_810	GILGYTEDAVVSTDFR	85.14	2	1741.86
lcl|NZ_CP011073.1_prot_WP_005785248.1_810	GILGYTEDAVVSTDFR	14.49	3	1741.86
lcl|NZ_CP011073.1_prot_WP_005785248.1_810	GILGYTEDAVVSTDFR	43.77	3	1741.86
lcl|NZ_CP011073.1_prot_WP_005785248.1_810	GILGYTEDAVVSTDFR	18.25	2	1741.86
lcl|NZ_CP011073.1_prot_WP_005785248.1_810	GILGYTEDAVVSTDFR	24.94	2	1741.86
lcl|NZ_CP011073.1_prot_WP_005785248.1_810	GILGYTEDAVVSTDFR	91.2	2	1741.86
lcl|NZ_CP011073.1_prot_WP_005785248.1_810	GILGYTEDAVVSTDFR	104.43	2	1741.86
lcl|NZ_CP011073.1_prot_WP_005785248.1_810	GILGYTEDAVVSTDFR	41.82	2	1741.86
lcl|NZ_CP011073.1_prot_WP_005785248.1_810	GILGYTEDAVVSTDFR	87.39	2	1741.86
lcl|NZ_CP011073.1_prot_WP_005785248.1_810	GILGYTEDAVVSTDFR	27.15	2	1741.86
lcl|NZ_CP011073.1_prot_WP_005785248.1_810	GILGYTEDAVVSTDFR	61.15	2	1741.86
lcl|NZ_CP011073.1_prot_WP_005785248.1_810	GILGYTEDAVVSTDFR	26.18	2	1741.86
lcl|NZ_CP011073.1_prot_WP_005785248.1_810	GILGYTEDAVVSTDFR	22.64	2	1741.86
lcl|NZ_CP011073.1_prot_WP_005785248.1_810	GILGYTEDAVVSTDFR	75.86	2	1741.86
lcl|NZ_CP011073.1_prot_WP_005785248.1_810	GILGYTEDAVVSTDFR	43.35	3	1741.86
lcl|NZ_CP011073.1_prot_WP_005785248.1_810	GILGYTEDAVVSTDFR	36.54	2	1741.86
lcl|NZ_CP011073.1_prot_WP_005785248.1_810	GILGYTEDAVVSTDFR	19.29	3	1741.87
lcl|NZ_CP011073.1_prot_WP_005785248.1_810	GILGYTEDAVVSTDFR	52.91	2	1741.87
lcl|NZ_CP011073.1_prot_WP_005785248.1_810	GILGYTEDAVVSTDFR	43.44	3	1741.87
lcl|NZ_CP011073.1_prot_WP_005785248.1_810	GILGYTEDAVVSTDFR	13.48	3	1741.87
lcl|NZ_CP011073.1_prot_WP_005785248.1_810	GILGYTEDAVVSTDFR	27.53	3	1741.87
lcl|NZ_CP011073.1_prot_WP_005785248.1_810	GILGYTEDAVVSTDFR	21.1	3	1741.87
lcl|NZ_CP011073.1_prot_WP_005785248.1_810	VVSWYDNEWGYSNK	23.42	2	1745.76
lcl|NZ_CP011073.1_prot_WP_005785248.1_810	VVSWYDNEWGYSNK	28.48	2	1745.76
lcl|NZ_CP011073.1_prot_WP_005785248.1_810	VVSWYDNEWGYSNK	58.99	2	1745.77
lcl|NZ_CP011073.1_prot_WP_005785248.1_810	VVSWYDNEWGYSNK	87.1	2	1745.77
lcl|NZ_CP011073.1_prot_WP_005785248.1_810	VVSWYDNEWGYSNK	17.16	2	1745.77
lcl|NZ_CP011073.1_prot_WP_005785248.1_810	VVSWYDNEWGYSNK	71.69	2	1745.77
lcl|NZ_CP011073.1_prot_WP_005785248.1_810	VVSWYDNEWGYSNK	16.92	3	1745.77
lcl|NZ_CP011073.1_prot_WP_005785248.1_810	VVSWYDNEWGYSNK	62.96	2	1745.77
lcl|NZ_CP011073.1_prot_WP_005785248.1_810	VVSWYDNEWGYSNK	20.31	2	1745.77
lcl|NZ_CP011073.1_prot_WP_005785248.1_810	VVSWYDNEWGYSNK	93.47	2	1745.77
lcl|NZ_CP011073.1_prot_WP_005785248.1_810	VVSWYDNEWGYSNK	69.22	2	1745.77
lcl|NZ_CP011073.1_prot_WP_005785248.1_810	VVSWYDNEWGYSNK	33.69	2	1745.77
lcl|NZ_CP011073.1_prot_WP_005785248.1_810	VVSWYDNEWGYSNK	21.65	2	1745.77
lcl|NZ_CP011073.1_prot_WP_005785248.1_810	VVSWYDNEWGYSNK	49.75	2	1745.77
lcl|NZ_CP011073.1_prot_WP_005785248.1_810	VVSWYDNEWGYSNK	87.21	2	1745.77
lcl|NZ_CP011073.1_prot_WP_005785248.1_810	VVSWYDNEWGYSNK	26.61	2	1745.77
lcl|NZ_CP011073.1_prot_WP_005785248.1_810	VVSWYDNEWGYSNK	23.48	3	1745.77
lcl|NZ_CP011073.1_prot_WP_005785248.1_810	VVSWYDNEWGYSNK	88.07	2	1745.77
lcl|NZ_CP011073.1_prot_WP_005785248.1_810	VVSWYDNEWGYSNK	51.49	2	1745.78
lcl|NZ_CP011073.1_prot_WP_005785248.1_810	VVSWYDNEWGYSNK	72.01	2	1745.78
lcl|NZ_CP011073.1_prot_WP_005785248.1_810	VVSWYDNEWGYSNK	37.09	2	1745.78
lcl|NZ_CP011073.1_prot_WP_005785248.1_810	VVSWYDNEWGYSNK	22.32	3	1745.78
lcl|NZ_CP011073.1_prot_WP_005785248.1_810	VVSWYDNEWGYSNK	41.93	2	1745.78
lcl|NZ_CP011073.1_prot_WP_005785248.1_810	VPTSDVSVVDLTVVLEK	20.57	2	1798.99
lcl|NZ_CP011073.1_prot_WP_005785248.1_810	VPTSDVSVVDLTVVLEK	16.86	2	1798.99
lcl|NZ_CP011073.1_prot_WP_005785248.1_810	VPTSDVSVVDLTVVLEK	16.4	2	1798.99
lcl|NZ_CP011073.1_prot_WP_005785248.1_810	VPTSDVSVVDLTVVLEK	17.99	2	1798.99
lcl|NZ_CP011073.1_prot_WP_005785248.1_810	VPTSDVSVVDLTVVLEK	22.6	2	1798.99
lcl|NZ_CP011073.1_prot_WP_005785248.1_810	VPTSDVSVVDLTVVLEK	29.68	2	1798.99
lcl|NZ_CP011073.1_prot_WP_005785248.1_810	VPTSDVSVVDLTVVLEK	28.4	2	1798.99
lcl|NZ_CP011073.1_prot_WP_005785248.1_810	FEGEVAVEDGALIVNGNK	16.7	2	1859.91
lcl|NZ_CP011073.1_prot_WP_005785248.1_810	FEGEVAVEDGALIVNGNK	30.23	2	1859.91
lcl|NZ_CP011073.1_prot_WP_005785248.1_810	FEGEVAVEDGALIVNGNK	20.58	2	1859.91
lcl|NZ_CP011073.1_prot_WP_005785248.1_810	FEGEVAVEDGALIVNGNK	17.78	2	1859.91
lcl|NZ_CP011073.1_prot_WP_005785248.1_810	FEGEVAVEDGALIVNGNK	16.65	2	1859.91
lcl|NZ_CP011073.1_prot_WP_005785248.1_810	FEGEVAVEDGALIVNGNK	24.15	2	1859.91
lcl|NZ_CP011073.1_prot_WP_005785248.1_810	FEGEVAVEDGALIVNGNK	31.91	2	1859.91
lcl|NZ_CP011073.1_prot_WP_005785248.1_810	FEGEVAVEDGALIVNGNK	16.41	2	1859.91
lcl|NZ_CP011073.1_prot_WP_005785248.1_810	FEGEVAVEDGALIVNGNK	14.88	2	1859.91
lcl|NZ_CP011073.1_prot_WP_005785248.1_810	FEGEVAVEDGALIVNGNK	22.46	2	1859.91
lcl|NZ_CP011073.1_prot_WP_005785248.1_810	FEGEVAVEDGALIVNGNK	13.17	2	1859.92
lcl|NZ_CP011073.1_prot_WP_005785248.1_810	FEGEVAVEDGALIVNGNK	13.92	2	1859.92
lcl|NZ_CP011073.1_prot_WP_005785248.1_810	FEGEVAVEDGALIVNGNK	57.42	2	1859.92
lcl|NZ_CP011073.1_prot_WP_005785248.1_810	FEGEVAVEDGALIVNGNK	20	2	1859.92
lcl|NZ_CP011073.1_prot_WP_005785248.1_810	FEGEVAVEDGALIVNGNK	34.08	2	1859.92
lcl|NZ_CP011073.1_prot_WP_005785248.1_810	FEGEVAVEDGALIVNGNK	24.36	2	1859.92
lcl|NZ_CP011073.1_prot_WP_005785248.1_810	FEGEVAVEDGALIVNGNK	48.99	2	1859.92
lcl|NZ_CP011073.1_prot_WP_005785248.1_810	FEGEVAVEDGALIVNGNK	16.22	2	1859.92
lcl|NZ_CP011073.1_prot_WP_005785248.1_810	FEGEVAVEDGALIVNGNK	13.2	2	1859.92
lcl|NZ_CP011073.1_prot_WP_005785248.1_810	FEGEVAVEDGALIVNGNK	44.41	2	1859.92
lcl|NZ_CP011073.1_prot_WP_005785248.1_810	FEGEVAVEDGALIVNGNK	17.05	3	1859.92
lcl|NZ_CP011073.1_prot_WP_005785248.1_810	FEGEVAVEDGALIVNGNK	16.23	2	1859.92
lcl|NZ_CP011073.1_prot_WP_005785248.1_810	FEGEVAVEDGALIVNGNK	20.83	2	1859.92
lcl|NZ_CP011073.1_prot_WP_005785248.1_810	FEGEVAVEDGALIVNGNK	14.02	2	1859.92
lcl|NZ_CP011073.1_prot_WP_005785248.1_810	FEGEVAVEDGALIVNGNK	38.48	2	1859.92
lcl|NZ_CP011073.1_prot_WP_005785248.1_810	FEGEVAVEDGALIVNGNK	19.84	2	1859.92
lcl|NZ_CP011073.1_prot_WP_005785248.1_810	FEGEVAVEDGALIVNGNK	55.41	2	1859.92
lcl|NZ_CP011073.1_prot_WP_005785248.1_810	FEGEVAVEDGALIVNGNK	31.76	2	1859.92
lcl|NZ_CP011073.1_prot_WP_005785248.1_810	FEGEVAVEDGALIVNGNK	40.36	2	1859.92
lcl|NZ_CP011073.1_prot_WP_005785248.1_810	FEGEVAVEDGALIVNGNK	39.25	2	1859.92
lcl|NZ_CP011073.1_prot_WP_005785248.1_810	FEGEVAVEDGALIVNGNK	56.22	2	1859.92
lcl|NZ_CP011073.1_prot_WP_005785248.1_810	FEGEVAVEDGALIVNGNK	88.57	2	1859.92
lcl|NZ_CP011073.1_prot_WP_005785248.1_810	FEGEVAVEDGALIVNGNK	70.88	2	1859.92
lcl|NZ_CP011073.1_prot_WP_005785248.1_810	FEGEVAVEDGALIVNGNK	45.3	2	1859.92
lcl|NZ_CP011073.1_prot_WP_005785248.1_810	FEGEVAVEDGALIVNGNK	41.09	2	1859.93
lcl|NZ_CP011073.1_prot_WP_005785248.1_810	FEGEVAVEDGALIVNGNK	48.62	2	1859.93
lcl|NZ_CP011073.1_prot_WP_005785248.1_810	FEGEVAVEDGALIVNGNK	17.71	3	1859.93
lcl|NZ_CP011073.1_prot_WP_005785248.1_810	FEGEVAVEDGALIVNGNK	17.89	2	1859.93
lcl|NZ_CP011073.1_prot_WP_005785248.1_810	FEGEVAVEDGALIVNGNK	69.46	2	1859.93
lcl|NZ_CP011073.1_prot_WP_005785248.1_810	FEGEVAVEDGALIVNGNK	36.92	2	1859.93
lcl|NZ_CP011073.1_prot_WP_005785248.1_810	FEGEVAVEDGALIVNGNK	44.78	2	1859.93
lcl|NZ_CP011073.1_prot_WP_005785248.1_810	FEGEVAVEDGALIVNGNK	49.59	2	1859.93
lcl|NZ_CP011073.1_prot_WP_005785248.1_810	FEGEVAVEDGALIVNGNK	56.71	2	1859.93
lcl|NZ_CP011073.1_prot_WP_005785248.1_810	FEGEVAVEDGALIVNGNK	48.76	2	1859.93
lcl|NZ_CP011073.1_prot_WP_005785248.1_810	FEGEVAVEDGALIVNGNK	20.45	3	1859.93
lcl|NZ_CP011073.1_prot_WP_005785248.1_810	FEGEVAVEDGALIVNGNK	101.61	2	1859.93
lcl|NZ_CP011073.1_prot_WP_005785248.1_810	FEGEVAVEDGALIVNGNK	61.34	2	1859.93
lcl|NZ_CP011073.1_prot_WP_005785248.1_810	FEGEVAVEDGALIVNGNK	16.61	3	1859.93
lcl|NZ_CP011073.1_prot_WP_005785248.1_810	FEGEVAVEDGALIVNGNK	66.49	2	1859.93
lcl|NZ_CP011073.1_prot_WP_005785248.1_810	FEGEVAVEDGALIVNGNK	80.94	2	1859.93
lcl|NZ_CP011073.1_prot_WP_005785248.1_810	FEGEVAVEDGALIVNGNK	64.59	2	1859.93
lcl|NZ_CP011073.1_prot_WP_005785248.1_810	FEGEVAVEDGALIVNGNK	74.61	2	1859.93
lcl|NZ_CP011073.1_prot_WP_005785248.1_810	FEGEVAVEDGALIVNGNK	56.73	2	1859.93
lcl|NZ_CP011073.1_prot_WP_005785248.1_810	FEGEVAVEDGALIVNGNK	29.63	2	1859.93
lcl|NZ_CP011073.1_prot_WP_005785248.1_810	FEGEVAVEDGALIVNGNK	52.32	2	1859.93
lcl|NZ_CP011073.1_prot_WP_005785248.1_810	FEGEVAVEDGALIVNGNK	55.3	2	1859.93
lcl|NZ_CP011073.1_prot_WP_005785248.1_810	FEGEVAVEDGALIVNGNK	49.02	2	1859.93
lcl|NZ_CP011073.1_prot_WP_005785248.1_810	FEGEVAVEDGALIVNGNK	50.06	2	1859.93
lcl|NZ_CP011073.1_prot_WP_005785248.1_810	FEGEVAVEDGALIVNGNK	29.56	2	1859.94
lcl|NZ_CP011073.1_prot_WP_005785248.1_810	FEGEVAVEDGALIVNGNK	34.59	2	1859.94
lcl|NZ_CP011073.1_prot_WP_005785248.1_810	FEGEVAVEDGALIVNGNK	22.24	2	1859.94
lcl|NZ_CP011073.1_prot_WP_005785248.1_810	AATMAEINAAMKEASEGELK	27.91	3	2079.98	Oxidation (M)
lcl|NZ_CP011073.1_prot_WP_005785248.1_810	AATMAEINAAMKEASEGELK	18.5	3	2079.98	Oxidation (M)
lcl|NZ_CP011073.1_prot_WP_005785248.1_810	AATMAEINAAMKEASEGELK	26.45	3	2079.99	Oxidation (M)
lcl|NZ_CP011073.1_prot_WP_005785248.1_810	AATMAEINAAMKEASEGELK	22.83	3	2079.99	Oxidation (M)
lcl|NZ_CP011073.1_prot_WP_005785248.1_810	YDSVHGRFEGEVAVEDGALIVNGNK	20.98	4	2674.3
lcl|NZ_CP011073.1_prot_WP_005785248.1_810	YDSVHGRFEGEVAVEDGALIVNGNK	25.28	4	2674.31
lcl|NZ_CP011073.1_prot_WP_005785248.1_810	YDSVHGRFEGEVAVEDGALIVNGNK	14.88	4	2674.31
lcl|NZ_CP011073.1_prot_WP_005785248.1_810	NFGNDIQIVGINDLLDAEYLAYMLK	42.65	3	2841.42
lcl|NZ_CP011073.1_prot_WP_005785248.1_810	NFGNDIQIVGINDLLDAEYLAYMLK	39.62	3	2841.42
lcl|NZ_CP011073.1_prot_WP_005785248.1_810	NFGNDIQIVGINDLLDAEYLAYMLK	14.87	3	2857.42	Oxidation (M)
lcl|NZ_CP011073.1_prot_WP_005785248.1_810	NFGNDIQIVGINDLLDAEYLAYMLK	14.14	3	2857.43	Oxidation (M)
lcl|NZ_CP011073.1_prot_WP_005785248.1_810	DSTPMFVYGVNHTSYAGQDIISNASCTTNCLAPIAK	28.52	3	3930.82	2 Propionamide (C)
lcl|NZ_CP011073.1_prot_WP_005785248.1_810	DSTPMFVYGVNHTSYAGQDIISNASCTTNCLAPIAK	63.69	4	3930.82	2 Propionamide (C)
lcl|NZ_CP011073.1_prot_WP_005785248.1_810	DSTPMFVYGVNHTSYAGQDIISNASCTTNCLAPIAK	24.88	3	3930.83	2 Propionamide (C)
lcl|NZ_CP011073.1_prot_WP_005785248.1_810	DSTPMFVYGVNHTSYAGQDIISNASCTTNCLAPIAK	28.74	3	3930.83	2 Propionamide (C)
lcl|NZ_CP011073.1_prot_WP_005785248.1_810	DSTPMFVYGVNHTSYAGQDIISNASCTTNCLAPIAK	54.46	4	3930.84	2 Propionamide (C)
lcl|NZ_CP011073.1_prot_WP_005791115.1_3492	TLQEGIALAK	24.15	2	1042.6
lcl|NZ_CP011073.1_prot_WP_005791115.1_3492	TLQEGIALAK	18.82	2	1042.6
lcl|NZ_CP011073.1_prot_WP_005791115.1_3492	AYYGETVEILK	57.17	2	1284.66
lcl|NZ_CP011073.1_prot_WP_005791115.1_3492	AYYGETVEILK	33.74	2	1284.66
lcl|NZ_CP011073.1_prot_WP_005791115.1_3492	AYYGETVEILK	23.91	2	1284.66
lcl|NZ_CP011073.1_prot_WP_005791115.1_3492	AYYGETVEILK	22.66	2	1284.66
lcl|NZ_CP011073.1_prot_WP_005791115.1_3492	AYYGETVEILK	27.41	2	1284.66
lcl|NZ_CP011073.1_prot_WP_005791115.1_3492	AYYGETVEILK	28.58	2	1284.66
lcl|NZ_CP011073.1_prot_WP_005791115.1_3492	AYYGETVEILK	31.43	2	1284.66
lcl|NZ_CP011073.1_prot_WP_005791115.1_3492	AYYGETVEILK	25.66	2	1284.66
lcl|NZ_CP011073.1_prot_WP_005791115.1_3492	AYYGETVEILK	37.19	2	1284.67
lcl|NZ_CP011073.1_prot_WP_005791115.1_3492	RAYYGETVEILK	17.45	2	1440.76
lcl|NZ_CP011073.1_prot_WP_005791115.1_3492	RAYYGETVEILK	17.35	2	1440.76
lcl|NZ_CP011073.1_prot_WP_005791115.1_3492	AYYGETVEILKDK	17.86	2	1527.78
lcl|NZ_CP011073.1_prot_WP_005791115.1_3492	AYYGETVEILKDK	40.8	2	1527.78
lcl|NZ_CP011073.1_prot_WP_005791115.1_3492	AYYGETVEILKDK	17.03	2	1527.78
lcl|NZ_CP011073.1_prot_WP_005791115.1_3492	AYYGETVEILKDK	24.46	2	1527.78
lcl|NZ_CP011073.1_prot_WP_005791115.1_3492	AYYGETVEILKDK	31.46	2	1527.78
lcl|NZ_CP011073.1_prot_WP_005791115.1_3492	AYYGETVEILKDK	38.72	2	1527.79
lcl|NZ_CP011073.1_prot_WP_005791115.1_3492	AYYGETVEILKDK	33.05	2	1527.79
lcl|NZ_CP011073.1_prot_WP_005791115.1_3492	IVLAYEPVWAIGTGK	17.45	2	1615.89
lcl|NZ_CP011073.1_prot_WP_005791115.1_3492	IVLAYEPVWAIGTGK	24	2	1615.89
lcl|NZ_CP011073.1_prot_WP_005791115.1_3492	IVLAYEPVWAIGTGK	20.47	2	1615.89
lcl|NZ_CP011073.1_prot_WP_005791115.1_3492	IVLAYEPVWAIGTGK	44.25	2	1615.89
lcl|NZ_CP011073.1_prot_WP_005791115.1_3492	IVLAYEPVWAIGTGK	38.63	2	1615.89
lcl|NZ_CP011073.1_prot_WP_005791115.1_3492	IVLAYEPVWAIGTGK	39.35	2	1615.89
lcl|NZ_CP011073.1_prot_WP_005791115.1_3492	IVLAYEPVWAIGTGK	35.9	2	1615.89
lcl|NZ_CP011073.1_prot_WP_005791115.1_3492	IVLAYEPVWAIGTGK	26.55	2	1615.89
lcl|NZ_CP011073.1_prot_WP_005791115.1_3492	IVLAYEPVWAIGTGK	34.57	2	1615.89
lcl|NZ_CP011073.1_prot_WP_005791115.1_3492	IVLAYEPVWAIGTGK	24.13	2	1615.9
lcl|NZ_CP011073.1_prot_WP_005791115.1_3492	IVLAYEPVWAIGTGK	24.53	2	1615.9
lcl|NZ_CP011073.1_prot_WP_005791115.1_3492	IVLAYEPVWAIGTGK	32.73	2	1615.9
lcl|NZ_CP011073.1_prot_WP_005791115.1_3492	IVLAYEPVWAIGTGK	31.83	2	1615.9
lcl|NZ_CP011073.1_prot_WP_005791115.1_3492	IVLAYEPVWAIGTGK	24.03	2	1615.9
lcl|NZ_CP011073.1_prot_WP_005791115.1_3492	IVLAYEPVWAIGTGK	26.43	2	1615.9
lcl|NZ_CP011073.1_prot_WP_005791115.1_3492	IVLAYEPVWAIGTGK	21.76	2	1615.9
lcl|NZ_CP011073.1_prot_WP_005791115.1_3492	IVLAYEPVWAIGTGK	43.05	3	1615.9
lcl|NZ_CP011073.1_prot_WP_005791115.1_3492	IVLAYEPVWAIGTGK	61.14	2	1615.9
lcl|NZ_CP011073.1_prot_WP_005791115.1_3492	IVLAYEPVWAIGTGK	36.31	2	1615.9
lcl|NZ_CP011073.1_prot_WP_005791115.1_3492	IVLAYEPVWAIGTGK	39.97	2	1615.9
lcl|NZ_CP011073.1_prot_WP_005791115.1_3492	IVLAYEPVWAIGTGK	26.62	2	1615.9
lcl|NZ_CP011073.1_prot_WP_005791115.1_3492	IVLAYEPVWAIGTGK	23.83	2	1615.9
lcl|NZ_CP011073.1_prot_WP_005791115.1_3492	IVLAYEPVWAIGTGK	30.01	2	1615.9
lcl|NZ_CP011073.1_prot_WP_005791115.1_3492	IVLAYEPVWAIGTGK	46.8	2	1615.9
lcl|NZ_CP011073.1_prot_WP_005791115.1_3492	IVLAYEPVWAIGTGK	49.97	2	1615.9
lcl|NZ_CP011073.1_prot_WP_005791115.1_3492	IVLAYEPVWAIGTGK	86.39	2	1615.9
lcl|NZ_CP011073.1_prot_WP_005791115.1_3492	IVLAYEPVWAIGTGK	60.59	3	1615.9
lcl|NZ_CP011073.1_prot_WP_005791115.1_3492	IVLAYEPVWAIGTGK	33.37	2	1615.9
lcl|NZ_CP011073.1_prot_WP_005791115.1_3492	IVLAYEPVWAIGTGK	25.79	2	1615.9
lcl|NZ_CP011073.1_prot_WP_005791115.1_3492	IVLAYEPVWAIGTGK	16.93	2	1615.9
lcl|NZ_CP011073.1_prot_WP_005791115.1_3492	IVLAYEPVWAIGTGK	23.16	2	1615.9
lcl|NZ_CP011073.1_prot_WP_005791115.1_3492	IVLAYEPVWAIGTGK	33.34	2	1615.9
lcl|NZ_CP011073.1_prot_WP_005791115.1_3492	IVLAYEPVWAIGTGK	46.32	2	1615.9
lcl|NZ_CP011073.1_prot_WP_005791115.1_3492	IVLAYEPVWAIGTGK	46.89	2	1615.9
lcl|NZ_CP011073.1_prot_WP_005791115.1_3492	IVLAYEPVWAIGTGK	48.18	2	1615.9
lcl|NZ_CP011073.1_prot_WP_005791115.1_3492	IVLAYEPVWAIGTGK	34.37	2	1615.9
lcl|NZ_CP011073.1_prot_WP_005791115.1_3492	IVLAYEPVWAIGTGK	59.19	3	1615.9
lcl|NZ_CP011073.1_prot_WP_005791115.1_3492	IVLAYEPVWAIGTGK	36.44	3	1615.9
lcl|NZ_CP011073.1_prot_WP_005791115.1_3492	IVLAYEPVWAIGTGK	38.59	2	1615.9
lcl|NZ_CP011073.1_prot_WP_005791115.1_3492	IVLAYEPVWAIGTGK	36.02	2	1615.9
lcl|NZ_CP011073.1_prot_WP_005791115.1_3492	IVLAYEPVWAIGTGK	21.91	2	1615.9
lcl|NZ_CP011073.1_prot_WP_005791115.1_3492	IVLAYEPVWAIGTGK	22.74	2	1615.9
lcl|NZ_CP011073.1_prot_WP_005791115.1_3492	IVLAYEPVWAIGTGK	34.88	2	1615.9
lcl|NZ_CP011073.1_prot_WP_005791115.1_3492	IVLAYEPVWAIGTGK	36.11	2	1615.9
lcl|NZ_CP011073.1_prot_WP_005791115.1_3492	IVLAYEPVWAIGTGK	22.25	2	1615.9
lcl|NZ_CP011073.1_prot_WP_005791115.1_3492	IVLAYEPVWAIGTGK	33.4	2	1615.9
lcl|NZ_CP011073.1_prot_WP_005791115.1_3492	IVLAYEPVWAIGTGK	24.67	2	1615.9
lcl|NZ_CP011073.1_prot_WP_005791115.1_3492	IVLAYEPVWAIGTGK	22.62	2	1615.9
lcl|NZ_CP011073.1_prot_WP_005791115.1_3492	IVLAYEPVWAIGTGK	36.65	2	1615.9
lcl|NZ_CP011073.1_prot_WP_005791115.1_3492	IVLAYEPVWAIGTGK	67.55	3	1615.9
lcl|NZ_CP011073.1_prot_WP_005791115.1_3492	IVLAYEPVWAIGTGK	24.54	2	1615.9
lcl|NZ_CP011073.1_prot_WP_005791115.1_3492	IVLAYEPVWAIGTGK	30.92	2	1615.9
lcl|NZ_CP011073.1_prot_WP_005791115.1_3492	IVLAYEPVWAIGTGK	28.1	2	1615.9
lcl|NZ_CP011073.1_prot_WP_005791115.1_3492	IVLAYEPVWAIGTGK	38.09	2	1615.9
lcl|NZ_CP011073.1_prot_WP_005791115.1_3492	IVLAYEPVWAIGTGK	84.91	2	1615.9
lcl|NZ_CP011073.1_prot_WP_005791115.1_3492	IVLAYEPVWAIGTGK	44.49	2	1615.9
lcl|NZ_CP011073.1_prot_WP_005791115.1_3492	IVLAYEPVWAIGTGK	83.32	2	1615.9
lcl|NZ_CP011073.1_prot_WP_005791115.1_3492	IVLAYEPVWAIGTGK	35.87	2	1615.9
lcl|NZ_CP011073.1_prot_WP_005791115.1_3492	IVLAYEPVWAIGTGK	29.3	2	1615.9
lcl|NZ_CP011073.1_prot_WP_005791115.1_3492	IVLAYEPVWAIGTGK	48.89	2	1615.9
lcl|NZ_CP011073.1_prot_WP_005791115.1_3492	IVLAYEPVWAIGTGK	38.48	3	1615.9
lcl|NZ_CP011073.1_prot_WP_005791115.1_3492	IVLAYEPVWAIGTGK	69.14	2	1615.9
lcl|NZ_CP011073.1_prot_WP_005791115.1_3492	IVLAYEPVWAIGTGK	21.12	2	1615.9
lcl|NZ_CP011073.1_prot_WP_005791115.1_3492	IVLAYEPVWAIGTGK	41.85	2	1615.9
lcl|NZ_CP011073.1_prot_WP_005791115.1_3492	IVLAYEPVWAIGTGK	23.33	2	1615.9
lcl|NZ_CP011073.1_prot_WP_005791115.1_3492	IVLAYEPVWAIGTGK	20.2	2	1615.9
lcl|NZ_CP011073.1_prot_WP_005791115.1_3492	IVLAYEPVWAIGTGK	46.92	2	1615.9
lcl|NZ_CP011073.1_prot_WP_005791115.1_3492	IVLAYEPVWAIGTGK	38.74	2	1615.9
lcl|NZ_CP011073.1_prot_WP_005791115.1_3492	IVLAYEPVWAIGTGK	29.81	2	1615.91
lcl|NZ_CP011073.1_prot_WP_005791115.1_3492	IVLAYEPVWAIGTGK	36.76	2	1615.91
lcl|NZ_CP011073.1_prot_WP_005791115.1_3492	TASPAQAQEIHAFIR	31.21	3	1638.84
lcl|NZ_CP011073.1_prot_WP_005791115.1_3492	TASPAQAQEIHAFIR	19.9	3	1638.84
lcl|NZ_CP011073.1_prot_WP_005791115.1_3492	TASPAQAQEIHAFIR	42.86	3	1638.84
lcl|NZ_CP011073.1_prot_WP_005791115.1_3492	TASPAQAQEIHAFIR	30.12	3	1638.84
lcl|NZ_CP011073.1_prot_WP_005791115.1_3492	TASPAQAQEIHAFIR	42.48	3	1638.84
lcl|NZ_CP011073.1_prot_WP_005791115.1_3492	TASPAQAQEIHAFIR	51.2	3	1638.84
lcl|NZ_CP011073.1_prot_WP_005791115.1_3492	TASPAQAQEIHAFIR	70.63	2	1638.85
lcl|NZ_CP011073.1_prot_WP_005791115.1_3492	TASPAQAQEIHAFIR	38.82	3	1638.85
lcl|NZ_CP011073.1_prot_WP_005791115.1_3492	TASPAQAQEIHAFIR	83.24	2	1638.85
lcl|NZ_CP011073.1_prot_WP_005791115.1_3492	TASPAQAQEIHAFIR	27.85	3	1638.85
lcl|NZ_CP011073.1_prot_WP_005791115.1_3492	TASPAQAQEIHAFIR	59.46	3	1638.85
lcl|NZ_CP011073.1_prot_WP_005791115.1_3492	TASPAQAQEIHAFIR	57.06	3	1638.85
lcl|NZ_CP011073.1_prot_WP_005791115.1_3492	TASPAQAQEIHAFIR	53.78	3	1638.85
lcl|NZ_CP011073.1_prot_WP_005791115.1_3492	TASPAQAQEIHAFIR	64.75	2	1638.85
lcl|NZ_CP011073.1_prot_WP_005791115.1_3492	TASPAQAQEIHAFIR	64.99	3	1638.85
lcl|NZ_CP011073.1_prot_WP_005791115.1_3492	TASPAQAQEIHAFIR	62.74	3	1638.85
lcl|NZ_CP011073.1_prot_WP_005791115.1_3492	TASPAQAQEIHAFIR	30.53	3	1638.85
lcl|NZ_CP011073.1_prot_WP_005791115.1_3492	TASPAQAQEIHAFIR	23.94	3	1638.85
lcl|NZ_CP011073.1_prot_WP_005791115.1_3492	TASPAQAQEIHAFIR	23.5	3	1638.85
lcl|NZ_CP011073.1_prot_WP_005791115.1_3492	TASPAQAQEIHAFIR	68.76	3	1638.85
lcl|NZ_CP011073.1_prot_WP_005791115.1_3492	TASPAQAQEIHAFIR	51.15	3	1638.85
lcl|NZ_CP011073.1_prot_WP_005791115.1_3492	TASPAQAQEIHAFIR	65.65	3	1638.85
lcl|NZ_CP011073.1_prot_WP_005791115.1_3492	TASPAQAQEIHAFIR	84.65	2	1638.85
lcl|NZ_CP011073.1_prot_WP_005791115.1_3492	TASPAQAQEIHAFIR	69.58	3	1638.85
lcl|NZ_CP011073.1_prot_WP_005791115.1_3492	TASPAQAQEIHAFIR	42.5	3	1638.85
lcl|NZ_CP011073.1_prot_WP_005791115.1_3492	TASPAQAQEIHAFIR	61.81	3	1638.85
lcl|NZ_CP011073.1_prot_WP_005791115.1_3492	TASPAQAQEIHAFIR	14.87	3	1638.86
lcl|NZ_CP011073.1_prot_WP_005791115.1_3492	ELFANPDVDGGLIGGAALK	25.96	2	1855.96
lcl|NZ_CP011073.1_prot_WP_005791115.1_3492	ELFANPDVDGGLIGGAALK	19.53	3	1855.96
lcl|NZ_CP011073.1_prot_WP_005791115.1_3492	ELFANPDVDGGLIGGAALK	17.89	2	1855.96
lcl|NZ_CP011073.1_prot_WP_005791115.1_3492	ELFANPDVDGGLIGGAALK	54.66	2	1855.96
lcl|NZ_CP011073.1_prot_WP_005791115.1_3492	ELFANPDVDGGLIGGAALK	69.35	2	1855.96
lcl|NZ_CP011073.1_prot_WP_005791115.1_3492	ELFANPDVDGGLIGGAALK	91.32	2	1855.96
lcl|NZ_CP011073.1_prot_WP_005791115.1_3492	ELFANPDVDGGLIGGAALK	28.28	2	1855.96
lcl|NZ_CP011073.1_prot_WP_005791115.1_3492	ELFANPDVDGGLIGGAALK	33.06	2	1855.97
lcl|NZ_CP011073.1_prot_WP_005791115.1_3492	ELFANPDVDGGLIGGAALK	25.21	2	1855.97
lcl|NZ_CP011073.1_prot_WP_005791115.1_3492	ELFANPDVDGGLIGGAALK	94.38	2	1855.97
lcl|NZ_CP011073.1_prot_WP_005791115.1_3492	ELFANPDVDGGLIGGAALK	27.94	2	1855.97
lcl|NZ_CP011073.1_prot_WP_005791115.1_3492	ELFANPDVDGGLIGGAALK	63.29	2	1855.97
lcl|NZ_CP011073.1_prot_WP_005791115.1_3492	ELFANPDVDGGLIGGAALK	63.16	2	1855.97
lcl|NZ_CP011073.1_prot_WP_005791115.1_3492	ELFANPDVDGGLIGGAALK	15.09	2	1855.97
lcl|NZ_CP011073.1_prot_WP_005791115.1_3492	ELFANPDVDGGLIGGAALK	37.4	2	1855.97
lcl|NZ_CP011073.1_prot_WP_005791115.1_3492	ELFANPDVDGGLIGGAALK	132.42	2	1855.97
lcl|NZ_CP011073.1_prot_WP_005791115.1_3492	ELFANPDVDGGLIGGAALK	27.81	2	1855.97
lcl|NZ_CP011073.1_prot_WP_005791115.1_3492	ELFANPDVDGGLIGGAALK	125.07	2	1855.97
lcl|NZ_CP011073.1_prot_WP_005791115.1_3492	ELFANPDVDGGLIGGAALK	61.46	2	1855.97
lcl|NZ_CP011073.1_prot_WP_005791115.1_3492	ELFANPDVDGGLIGGAALK	127.69	2	1855.97
lcl|NZ_CP011073.1_prot_WP_005791115.1_3492	ELFANPDVDGGLIGGAALK	27.04	2	1855.97
lcl|NZ_CP011073.1_prot_WP_005791115.1_3492	ELFANPDVDGGLIGGAALK	22.07	2	1855.97
lcl|NZ_CP011073.1_prot_WP_005791115.1_3492	ELFANPDVDGGLIGGAALK	19.38	2	1855.97
lcl|NZ_CP011073.1_prot_WP_005791115.1_3492	ELFANPDVDGGLIGGAALK	19.22	2	1855.97
lcl|NZ_CP011073.1_prot_WP_005791115.1_3492	ELFANPDVDGGLIGGAALK	32.87	2	1855.97
lcl|NZ_CP011073.1_prot_WP_005791115.1_3492	ELFANPDVDGGLIGGAALK	22.85	2	1855.97
lcl|NZ_CP011073.1_prot_WP_005791115.1_3492	ELFANPDVDGGLIGGAALK	20.7	2	1855.97
lcl|NZ_CP011073.1_prot_WP_005791115.1_3492	ELFANPDVDGGLIGGAALK	61.19	2	1855.97
lcl|NZ_CP011073.1_prot_WP_005791115.1_3492	ELFANPDVDGGLIGGAALK	54.64	2	1855.97
lcl|NZ_CP011073.1_prot_WP_005791115.1_3492	ELFANPDVDGGLIGGAALK	75.93	3	1855.97
lcl|NZ_CP011073.1_prot_WP_005791115.1_3492	ELFANPDVDGGLIGGAALK	31.32	2	1855.97
lcl|NZ_CP011073.1_prot_WP_005791115.1_3492	ELFANPDVDGGLIGGAALK	14.01	2	1855.97
lcl|NZ_CP011073.1_prot_WP_005791115.1_3492	ELFANPDVDGGLIGGAALK	41.66	2	1855.97
lcl|NZ_CP011073.1_prot_WP_005791115.1_3492	ELFANPDVDGGLIGGAALK	95.49	2	1855.97
lcl|NZ_CP011073.1_prot_WP_005791115.1_3492	ELFANPDVDGGLIGGAALK	92.97	2	1855.97
lcl|NZ_CP011073.1_prot_WP_005791115.1_3492	ELFANPDVDGGLIGGAALK	100.02	2	1855.97
lcl|NZ_CP011073.1_prot_WP_005791115.1_3492	ELFANPDVDGGLIGGAALK	18.19	3	1855.97
lcl|NZ_CP011073.1_prot_WP_005791115.1_3492	ELFANPDVDGGLIGGAALK	13.79	2	1855.97
lcl|NZ_CP011073.1_prot_WP_005791115.1_3492	ELFANPDVDGGLIGGAALK	100.7	2	1855.97
lcl|NZ_CP011073.1_prot_WP_005791115.1_3492	ELFANPDVDGGLIGGAALK	102.74	2	1855.97
lcl|NZ_CP011073.1_prot_WP_005791115.1_3492	ELFANPDVDGGLIGGAALK	70.63	2	1855.97
lcl|NZ_CP011073.1_prot_WP_005791115.1_3492	ELFANPDVDGGLIGGAALK	77.44	2	1855.97
lcl|NZ_CP011073.1_prot_WP_005791115.1_3492	ELFANPDVDGGLIGGAALK	54.09	2	1855.97
lcl|NZ_CP011073.1_prot_WP_005791115.1_3492	ELFANPDVDGGLIGGAALK	64.46	2	1855.97
lcl|NZ_CP011073.1_prot_WP_005791115.1_3492	ELFANPDVDGGLIGGAALK	22.83	2	1855.97
lcl|NZ_CP011073.1_prot_WP_005791115.1_3492	ELFANPDVDGGLIGGAALK	34.75	2	1855.97
lcl|NZ_CP011073.1_prot_WP_005791115.1_3492	ELFANPDVDGGLIGGAALK	17.71	2	1855.97
lcl|NZ_CP011073.1_prot_WP_005791115.1_3492	ELFANPDVDGGLIGGAALK	17.78	2	1855.97
lcl|NZ_CP011073.1_prot_WP_005791115.1_3492	ELFANPDVDGGLIGGAALK	60.69	2	1855.97
lcl|NZ_CP011073.1_prot_WP_005791115.1_3492	ELFANPDVDGGLIGGAALK	34.43	2	1855.97
lcl|NZ_CP011073.1_prot_WP_005791115.1_3492	ELFANPDVDGGLIGGAALK	138.39	2	1855.97
lcl|NZ_CP011073.1_prot_WP_005791115.1_3492	ELFANPDVDGGLIGGAALK	113.7	2	1855.97
lcl|NZ_CP011073.1_prot_WP_005791115.1_3492	ELFANPDVDGGLIGGAALK	59.2	2	1855.97
lcl|NZ_CP011073.1_prot_WP_005791115.1_3492	ELFANPDVDGGLIGGAALK	32.86	2	1855.97
lcl|NZ_CP011073.1_prot_WP_005791115.1_3492	ELFANPDVDGGLIGGAALK	23.85	2	1855.97
lcl|NZ_CP011073.1_prot_WP_005791115.1_3492	ELFANPDVDGGLIGGAALK	13.43	3	1855.97
lcl|NZ_CP011073.1_prot_WP_005791115.1_3492	ELFANPDVDGGLIGGAALK	110.36	2	1855.97
lcl|NZ_CP011073.1_prot_WP_005791115.1_3492	ELFANPDVDGGLIGGAALK	16.99	2	1855.97
lcl|NZ_CP011073.1_prot_WP_005791115.1_3492	ELFANPDVDGGLIGGAALK	87.53	3	1855.97
lcl|NZ_CP011073.1_prot_WP_005791115.1_3492	ELFANPDVDGGLIGGAALK	54.67	2	1855.98
lcl|NZ_CP011073.1_prot_WP_005791115.1_3492	ELFANPDVDGGLIGGAALK	65.3	2	1855.98
lcl|NZ_CP011073.1_prot_WP_005791115.1_3492	ELFANPDVDGGLIGGAALK	42.47	2	1855.98
lcl|NZ_CP011073.1_prot_WP_005791115.1_3492	ELFANPDVDGGLIGGAALK	115.46	2	1855.98
lcl|NZ_CP011073.1_prot_WP_005791115.1_3492	ELFANPDVDGGLIGGAALK	87.37	2	1855.98
lcl|NZ_CP011073.1_prot_WP_005791115.1_3492	ELFANPDVDGGLIGGAALK	17.68	2	1855.98
lcl|NZ_CP011073.1_prot_WP_005791115.1_3492	EIADNTSILYGGSCKPSNAK	44.42	3	2138.03	Propionamide (C)
lcl|NZ_CP011073.1_prot_WP_005791115.1_3492	EIADNTSILYGGSCKPSNAK	43.31	3	2138.03	Propionamide (C)
lcl|NZ_CP011073.1_prot_WP_005791115.1_3492	EIADNTSILYGGSCKPSNAK	34.83	3	2138.03	Propionamide (C)
lcl|NZ_CP011073.1_prot_WP_005791115.1_3492	EIADNTSILYGGSCKPSNAK	43.89	3	2138.04	Propionamide (C)
lcl|NZ_CP011073.1_prot_WP_005791115.1_3492	LALANGLTPIFCIGEVLEER	25.94	2	2228.18	Propionamide (C)
lcl|NZ_CP011073.1_prot_WP_005791115.1_3492	LALANGLTPIFCIGEVLEER	57.55	3	2228.18	Propionamide (C)
lcl|NZ_CP011073.1_prot_WP_005791115.1_3492	LALANGLTPIFCIGEVLEER	27.34	3	2228.18	Propionamide (C)
lcl|NZ_CP011073.1_prot_WP_005791115.1_3492	LALANGLTPIFCIGEVLEER	52.85	3	2228.18	Propionamide (C)
lcl|NZ_CP011073.1_prot_WP_005791115.1_3492	LALANGLTPIFCIGEVLEER	27.32	3	2228.19	Propionamide (C)
lcl|NZ_CP011073.1_prot_WP_005791115.1_3492	LALANGLTPIFCIGEVLEER	52.46	3	2228.19	Propionamide (C)
lcl|NZ_CP011073.1_prot_WP_005791115.1_3492	LALANGLTPIFCIGEVLEER	50.41	2	2228.19	Propionamide (C)
lcl|NZ_CP011073.1_prot_WP_005791115.1_3492	LALANGLTPIFCIGEVLEER	50.01	3	2228.19	Propionamide (C)
lcl|NZ_CP011073.1_prot_WP_005791115.1_3492	LALANGLTPIFCIGEVLEER	82.49	2	2228.19	Propionamide (C)
lcl|NZ_CP011073.1_prot_WP_005791115.1_3492	LALANGLTPIFCIGEVLEER	29.74	2	2228.19	Propionamide (C)
lcl|NZ_CP011073.1_prot_WP_005791115.1_3492	LALANGLTPIFCIGEVLEER	14.8	3	2228.19	Propionamide (C)
lcl|NZ_CP011073.1_prot_WP_005791115.1_3492	LALANGLTPIFCIGEVLEER	20.41	3	2228.19	Propionamide (C)
lcl|NZ_CP011073.1_prot_WP_005791115.1_3492	LALANGLTPIFCIGEVLEER	72.33	3	2228.19	Propionamide (C)
lcl|NZ_CP011073.1_prot_WP_005791115.1_3492	LALANGLTPIFCIGEVLEER	95.07	2	2228.19	Propionamide (C)
lcl|NZ_CP011073.1_prot_WP_005791115.1_3492	LALANGLTPIFCIGEVLEER	13.23	3	2228.19	Propionamide (C)
lcl|NZ_CP011073.1_prot_WP_005791115.1_3492	LALANGLTPIFCIGEVLEER	64.9	3	2228.19	Propionamide (C)
lcl|NZ_CP011073.1_prot_WP_005791115.1_3492	LALANGLTPIFCIGEVLEER	16.71	2	2228.19	Propionamide (C)
lcl|NZ_CP011073.1_prot_WP_005791115.1_3492	YGKEIADNTSILYGGSCKPSNAK	24.48	3	2486.21	Propionamide (C)
lcl|NZ_CP011073.1_prot_WP_005791115.1_3492	YGKEIADNTSILYGGSCKPSNAK	26.4	3	2486.21	Propionamide (C)
lcl|NZ_CP011073.1_prot_WP_005791115.1_3492	LALANGLTPIFCIGEVLEEREANK	18.39	3	2670.41	Propionamide (C)
lcl|NZ_CP011073.1_prot_WP_005791115.1_3492	EANKQNEVVAAQLASVFDLSAEDFSK	27.83	3	2809.36
lcl|NZ_CP011073.1_prot_WP_005791115.1_3492	EANKQNEVVAAQLASVFDLSAEDFSK	22.16	3	2809.36
lcl|NZ_CP011073.1_prot_WP_005791115.1_3492	EANKQNEVVAAQLASVFDLSAEDFSK	103.65	3	2809.37
lcl|NZ_CP011073.1_prot_WP_005791115.1_3492	EANKQNEVVAAQLASVFDLSAEDFSK	18.79	3	2809.37
lcl|NZ_CP011073.1_prot_WP_005791115.1_3492	EANKQNEVVAAQLASVFDLSAEDFSK	116.4	3	2809.37
lcl|NZ_CP011073.1_prot_WP_005791115.1_3492	EANKQNEVVAAQLASVFDLSAEDFSK	18.19	3	2809.37
lcl|NZ_CP011073.1_prot_WP_005791115.1_3492	EANKQNEVVAAQLASVFDLSAEDFSK	20.01	3	2809.37
lcl|NZ_CP011073.1_prot_WP_005791115.1_3492	EANKQNEVVAAQLASVFDLSAEDFSK	39.37	3	2809.37
lcl|NZ_CP011073.1_prot_WP_005791115.1_3492	EANKQNEVVAAQLASVFDLSAEDFSK	21.94	3	2809.38
lcl|NZ_CP011073.1_prot_WP_005791115.1_3492	EANKQNEVVAAQLASVFDLSAEDFSK	18.46	3	2809.38
lcl|NZ_CP011073.1_prot_WP_005791115.1_3492	EANKQNEVVAAQLASVFDLSAEDFSK	26.91	3	2809.38
lcl|NZ_CP011073.1_prot_WP_005791115.1_3492	EANKQNEVVAAQLASVFDLSAEDFSK	16.37	3	2809.38
lcl|NZ_CP011073.1_prot_WP_005791115.1_3492	EANKQNEVVAAQLASVFDLSAEDFSK	24.63	3	2809.38
lcl|NZ_CP011073.1_prot_WP_005791115.1_3492	EANKQNEVVAAQLASVFDLSAEDFSK	14.56	3	2809.38
lcl|NZ_CP011073.1_prot_WP_005791115.1_3492	EANKQNEVVAAQLASVFDLSAEDFSK	15.14	3	2809.38
lcl|NZ_CP011073.1_prot_WP_005791115.1_3492	EANKQNEVVAAQLASVFDLSAEDFSK	31.79	3	2809.38
lcl|NZ_CP011073.1_prot_WP_005791115.1_3492	EANKQNEVVAAQLASVFDLSAEDFSK	93.08	3	2809.38
lcl|NZ_CP011073.1_prot_WP_005791115.1_3492	EANKQNEVVAAQLASVFDLSAEDFSK	24.69	3	2809.38
lcl|NZ_CP011073.1_prot_WP_005791115.1_3492	EANKQNEVVAAQLASVFDLSAEDFSK	103.21	3	2809.38
lcl|NZ_CP011073.1_prot_WP_005791115.1_3492	EANKQNEVVAAQLASVFDLSAEDFSK	93.7	3	2809.38
lcl|NZ_CP011073.1_prot_WP_005791115.1_3492	EANKQNEVVAAQLASVFDLSAEDFSK	13.16	3	2809.38
lcl|NZ_CP011073.1_prot_WP_005791115.1_3492	EANKQNEVVAAQLASVFDLSAEDFSK	25.7	3	2809.38
lcl|NZ_CP011073.1_prot_WP_005791115.1_3492	EANKQNEVVAAQLASVFDLSAEDFSK	13.53	3	2809.38
lcl|NZ_CP011073.1_prot_WP_005791115.1_3492	EANKQNEVVAAQLASVFDLSAEDFSK	14.34	3	2809.38
lcl|NZ_CP011073.1_prot_WP_005791115.1_3492	EANKQNEVVAAQLASVFDLSAEDFSK	18.35	3	2809.38
lcl|NZ_CP011073.1_prot_WP_005791115.1_3492	EANKQNEVVAAQLASVFDLSAEDFSK	91.86	3	2809.38
lcl|NZ_CP011073.1_prot_WP_005791115.1_3492	EANKQNEVVAAQLASVFDLSAEDFSK	19.37	3	2809.38
lcl|NZ_CP011073.1_prot_WP_005791115.1_3492	EANKQNEVVAAQLASVFDLSAEDFSK	84.05	3	2809.38
lcl|NZ_CP011073.1_prot_WP_005791115.1_3492	EANKQNEVVAAQLASVFDLSAEDFSK	14.77	3	2809.38
lcl|NZ_CP011073.1_prot_WP_005791115.1_3492	EANKQNEVVAAQLASVFDLSAEDFSK	30.76	3	2809.38
lcl|NZ_CP011073.1_prot_WP_005791115.1_3492	EANKQNEVVAAQLASVFDLSAEDFSK	65.31	3	2809.38
lcl|NZ_CP011073.1_prot_WP_005791115.1_3492	EANKQNEVVAAQLASVFDLSAEDFSK	37.02	3	2809.38
lcl|NZ_CP011073.1_prot_WP_005791115.1_3492	EANKQNEVVAAQLASVFDLSAEDFSK	93.68	3	2809.38
lcl|NZ_CP011073.1_prot_WP_005791115.1_3492	EANKQNEVVAAQLASVFDLSAEDFSK	15.65	3	2809.38
lcl|NZ_CP011073.1_prot_WP_005791115.1_3492	EANKQNEVVAAQLASVFDLSAEDFSK	14.44	3	2809.38
lcl|NZ_CP011073.1_prot_WP_005791115.1_3492	EANKQNEVVAAQLASVFDLSAEDFSK	20.31	3	2809.38
lcl|NZ_CP011073.1_prot_WP_005791115.1_3492	EANKQNEVVAAQLASVFDLSAEDFSK	13.97	3	2809.38
lcl|NZ_CP011073.1_prot_WP_005791115.1_3492	EANKQNEVVAAQLASVFDLSAEDFSK	48.69	3	2809.38
lcl|NZ_CP011073.1_prot_WP_005791115.1_3492	EANKQNEVVAAQLASVFDLSAEDFSK	81.02	3	2809.39
lcl|NZ_CP011073.1_prot_WP_005791115.1_3492	EANKQNEVVAAQLASVFDLSAEDFSK	115.05	3	2809.39
lcl|NZ_CP011073.1_prot_WP_005791115.1_3492	EANKQNEVVAAQLASVFDLSAEDFSK	19.93	3	2809.39
lcl|NZ_CP011073.1_prot_WP_005791115.1_3492	EANKQNEVVAAQLASVFDLSAEDFSK	22.33	3	2809.39
lcl|NZ_CP011073.1_prot_WP_005791115.1_3492	EANKQNEVVAAQLASVFDLSAEDFSK	19.29	3	2809.39
lcl|NZ_CP011073.1_prot_WP_005791115.1_3492	EANKQNEVVAAQLASVFDLSAEDFSK	18.17	3	2809.39
lcl|NZ_CP011073.1_prot_WP_005791115.1_3492	EANKQNEVVAAQLASVFDLSAEDFSK	15.97	3	2809.39
lcl|NZ_CP011073.1_prot_WP_005791115.1_3492	EANKQNEVVAAQLASVFDLSAEDFSK	57.87	3	2809.39
lcl|NZ_CP011073.1_prot_WP_005791115.1_3492	EANKQNEVVAAQLASVFDLSAEDFSK	135.26	3	2809.39
lcl|NZ_CP011073.1_prot_WP_005791115.1_3492	EANKQNEVVAAQLASVFDLSAEDFSK	14.81	3	2809.39
lcl|NZ_CP011073.1_prot_WP_005791115.1_3492	EANKQNEVVAAQLASVFDLSAEDFSK	91.22	3	2809.39
lcl|NZ_CP011073.1_prot_WP_005791115.1_3492	EANKQNEVVAAQLASVFDLSAEDFSK	14.9	3	2809.39
lcl|NZ_CP011073.1_prot_WP_005791115.1_3492	EANKQNEVVAAQLASVFDLSAEDFSK	18.03	3	2809.39
lcl|NZ_CP011073.1_prot_WP_005791115.1_3492	EANKQNEVVAAQLASVFDLSAEDFSK	19.54	3	2809.39
lcl|NZ_CP011073.1_prot_WP_005791115.1_3492	EANKQNEVVAAQLASVFDLSAEDFSK	101.15	3	2809.39
lcl|NZ_CP011073.1_prot_WP_005791115.1_3492	EANKQNEVVAAQLASVFDLSAEDFSK	40.95	3	2809.39
lcl|NZ_CP011073.1_prot_WP_005791115.1_3492	EANKQNEVVAAQLASVFDLSAEDFSK	20.57	3	2809.39
lcl|NZ_CP011073.1_prot_WP_005791115.1_3492	EANKQNEVVAAQLASVFDLSAEDFSK	22.58	3	2809.39
lcl|NZ_CP011073.1_prot_WP_005791115.1_3492	EANKQNEVVAAQLASVFDLSAEDFSK	17.57	3	2809.39
lcl|NZ_CP011073.1_prot_WP_005791115.1_3492	EANKQNEVVAAQLASVFDLSAEDFSK	89.37	3	2809.39
lcl|NZ_CP011073.1_prot_WP_005791115.1_3492	EANKQNEVVAAQLASVFDLSAEDFSK	18.86	3	2809.39
lcl|NZ_CP011073.1_prot_WP_005791115.1_3492	EANKQNEVVAAQLASVFDLSAEDFSK	65.86	3	2809.39
lcl|NZ_CP011073.1_prot_WP_005791115.1_3492	EANKQNEVVAAQLASVFDLSAEDFSK	21.42	3	2809.39
lcl|NZ_CP011073.1_prot_WP_005791115.1_3492	EANKQNEVVAAQLASVFDLSAEDFSK	15.76	3	2809.39
lcl|NZ_CP011073.1_prot_WP_005791115.1_3492	EANKQNEVVAAQLASVFDLSAEDFSK	19.15	3	2809.39
lcl|NZ_CP011073.1_prot_WP_005791115.1_3492	EANKQNEVVAAQLASVFDLSAEDFSK	20.02	3	2809.39
lcl|NZ_CP011073.1_prot_WP_005791115.1_3492	EANKQNEVVAAQLASVFDLSAEDFSK	26.22	3	2809.39
lcl|NZ_CP011073.1_prot_WP_005791115.1_3492	EANKQNEVVAAQLASVFDLSAEDFSK	47.84	3	2809.39
lcl|NZ_CP011073.1_prot_WP_005791115.1_3492	EANKQNEVVAAQLASVFDLSAEDFSK	21.22	3	2809.39
lcl|NZ_CP011073.1_prot_WP_005791115.1_3492	EANKQNEVVAAQLASVFDLSAEDFSK	13.16	3	2809.39
lcl|NZ_CP011073.1_prot_WP_005791115.1_3492	EANKQNEVVAAQLASVFDLSAEDFSK	16.87	3	2809.4
lcl|NZ_CP011073.1_prot_WP_005791115.1_3492	EANKQNEVVAAQLASVFDLSAEDFSK	15.67	3	2809.4
lcl|NZ_CP011073.1_prot_WP_005791115.1_3492	EANKQNEVVAAQLASVFDLSAEDFSK	13.52	3	2809.4
lcl|NZ_CP011073.1_prot_WP_005791115.1_3492	EANKQNEVVAAQLASVFDLSAEDFSK	16.83	3	2809.4
lcl|NZ_CP011073.1_prot_WP_005791115.1_3492	EANKQNEVVAAQLASVFDLSAEDFSK	30.32	3	2809.4
lcl|NZ_CP011073.1_prot_WP_005791115.1_3492	EANKQNEVVAAQLASVFDLSAEDFSK	23.92	3	2809.4
lcl|NZ_CP011073.1_prot_WP_005791115.1_3492	EANKQNEVVAAQLASVFDLSAEDFSK	15.3	3	2809.4
lcl|NZ_CP011073.1_prot_WP_005791115.1_3492	EANKQNEVVAAQLASVFDLSAEDFSK	13.14	3	2809.4
lcl|NZ_CP011073.1_prot_WP_005791115.1_3492	EANKQNEVVAAQLASVFDLSAEDFSK	25.81	3	2809.4
lcl|NZ_CP011073.1_prot_WP_005791115.1_3492	EANKQNEVVAAQLASVFDLSAEDFSK	13.14	3	2809.4
lcl|NZ_CP011073.1_prot_WP_005791115.1_3492	EANKQNEVVAAQLASVFDLSAEDFSK	17.13	3	2809.4
lcl|NZ_CP011073.1_prot_WP_005791115.1_3492	EANKQNEVVAAQLASVFDLSAEDFSK	16.65	3	2809.4
lcl|NZ_CP011073.1_prot_WP_005791115.1_3492	IGVGAENCADKESGAYTGEVSAAMVASTGAK	69.42	3	3014.38	Propionamide (C)
lcl|NZ_CP011073.1_prot_WP_005791115.1_3492	IGVGAENCADKESGAYTGEVSAAMVASTGAK	66.55	3	3014.38	Propionamide (C)
lcl|NZ_CP011073.1_prot_WP_005791115.1_3492	IGVGAENCADKESGAYTGEVSAAMVASTGAK	51.74	4	3014.38	Propionamide (C)
lcl|NZ_CP011073.1_prot_WP_005791115.1_3492	IGVGAENCADKESGAYTGEVSAAMVASTGAK	52.64	3	3014.39	Propionamide (C)
lcl|NZ_CP011073.1_prot_WP_005791115.1_3492	IGVGAENCADKESGAYTGEVSAAMVASTGAK	36.43	4	3014.39	Propionamide (C)
lcl|NZ_CP011073.1_prot_WP_005791115.1_3492	IGVGAENCADKESGAYTGEVSAAMVASTGAK	44.44	3	3014.39	Propionamide (C)
lcl|NZ_CP011073.1_prot_WP_005791115.1_3492	IGVGAENCADKESGAYTGEVSAAMVASTGAK	52.69	3	3014.39	Propionamide (C)
lcl|NZ_CP011073.1_prot_WP_005791115.1_3492	IGVGAENCADKESGAYTGEVSAAMVASTGAK	79.07	3	3014.39	Propionamide (C)
lcl|NZ_CP011073.1_prot_WP_005791115.1_3492	IGVGAENCADKESGAYTGEVSAAMVASTGAK	90.39	3	3014.39	Propionamide (C)
lcl|NZ_CP011073.1_prot_WP_005791115.1_3492	IGVGAENCADKESGAYTGEVSAAMVASTGAK	87.79	3	3014.39	Propionamide (C)
lcl|NZ_CP011073.1_prot_WP_005791115.1_3492	IGVGAENCADKESGAYTGEVSAAMVASTGAK	45.37	3	3014.39	Propionamide (C)
lcl|NZ_CP011073.1_prot_WP_005791115.1_3492	IGVGAENCADKESGAYTGEVSAAMVASTGAK	49.24	3	3014.4	Propionamide (C)
lcl|NZ_CP011073.1_prot_WP_005791115.1_3492	IGVGAENCADKESGAYTGEVSAAMVASTGAK	37.38	3	3014.4	Propionamide (C)
lcl|NZ_CP011073.1_prot_WP_005791115.1_3492	IGVGAENCADKESGAYTGEVSAAMVASTGAK	50.42	4	3014.4	Propionamide (C)
lcl|NZ_CP011073.1_prot_WP_005791115.1_3492	IGVGAENCADKESGAYTGEVSAAMVASTGAK	70.54	3	3014.4	Propionamide (C)
lcl|NZ_CP011073.1_prot_WP_005791115.1_3492	IGVGAENCADKESGAYTGEVSAAMVASTGAK	36.11	3	3014.4	Propionamide (C)
lcl|NZ_CP011073.1_prot_WP_005791115.1_3492	IGVGAENCADKESGAYTGEVSAAMVASTGAK	77.74	3	3014.4	Propionamide (C)
lcl|NZ_CP011073.1_prot_WP_005791115.1_3492	IGVGAENCADKESGAYTGEVSAAMVASTGAK	95.59	3	3014.4	Propionamide (C)
lcl|NZ_CP011073.1_prot_WP_005791115.1_3492	IGVGAENCADKESGAYTGEVSAAMVASTGAK	60.36	3	3014.4	Propionamide (C)
lcl|NZ_CP011073.1_prot_WP_005791115.1_3492	IGVGAENCADKESGAYTGEVSAAMVASTGAK	90.64	3	3014.4	Propionamide (C)
lcl|NZ_CP011073.1_prot_WP_005791115.1_3492	IGVGAENCADKESGAYTGEVSAAMVASTGAK	30.5	3	3014.4	Propionamide (C)
lcl|NZ_CP011073.1_prot_WP_005791115.1_3492	IGVGAENCADKESGAYTGEVSAAMVASTGAK	47.27	3	3014.4	Propionamide (C)
lcl|NZ_CP011073.1_prot_WP_005791115.1_3492	IGVGAENCADKESGAYTGEVSAAMVASTGAK	54.26	4	3014.4	Propionamide (C)
lcl|NZ_CP011073.1_prot_WP_005791115.1_3492	IGVGAENCADKESGAYTGEVSAAMVASTGAK	69.01	3	3014.4	Propionamide (C)
lcl|NZ_CP011073.1_prot_WP_005791115.1_3492	IGVGAENCADKESGAYTGEVSAAMVASTGAK	86.52	3	3014.41	Propionamide (C)
lcl|NZ_CP011073.1_prot_WP_005791115.1_3492	IGVGAENCADKESGAYTGEVSAAMVASTGAK	80.16	3	3014.41	Propionamide (C)
lcl|NZ_CP011073.1_prot_WP_005791115.1_3492	IGVGAENCADKESGAYTGEVSAAMVASTGAK	82.52	3	3014.41	Propionamide (C)
lcl|NZ_CP011073.1_prot_WP_005791115.1_3492	IGVGAENCADKESGAYTGEVSAAMVASTGAK	66.13	3	3014.41	Propionamide (C)
lcl|NZ_CP011073.1_prot_WP_005791115.1_3492	IGVGAENCADKESGAYTGEVSAAMVASTGAK	97.27	3	3014.41	Propionamide (C)
lcl|NZ_CP011073.1_prot_WP_005791115.1_3492	IGVGAENCADKESGAYTGEVSAAMVASTGAK	17.84	3	3014.41	Propionamide (C)
lcl|NZ_CP011073.1_prot_WP_005791115.1_3492	IGVGAENCADKESGAYTGEVSAAMVASTGAK	124.39	3	3014.42	Propionamide (C)
lcl|NZ_CP011073.1_prot_WP_005791115.1_3492	IGVGAENCADKESGAYTGEVSAAMVASTGAK	83.1	3	3030.39	Oxidation (M); Propionamide (C)
lcl|NZ_CP011073.1_prot_WP_005791115.1_3492	IGVGAENCADKESGAYTGEVSAAMVASTGAK	75.16	3	3030.4	Oxidation (M); Propionamide (C)
lcl|NZ_CP011073.1_prot_WP_005791115.1_3492	IGVGAENCADKESGAYTGEVSAAMVASTGAK	76.36	3	3030.4	Oxidation (M); Propionamide (C)
lcl|NZ_CP011073.1_prot_WP_005791115.1_3492	IGVGAENCADKESGAYTGEVSAAMVASTGAK	74.2	3	3030.4	Oxidation (M); Propionamide (C)
lcl|NZ_CP011073.1_prot_WP_005791115.1_3492	ELNEALANEKPNCDVIICTPFIHLASVTPLVDAAK	21.44	4	3889.98	2 Propionamide (C)
lcl|NZ_CP011073.1_prot_WP_005791115.1_3492	ELNEALANEKPNCDVIICTPFIHLASVTPLVDAAK	39.89	4	3889.99	2 Propionamide (C)
lcl|NZ_CP011073.1_prot_WP_005791115.1_3492	ELNEALANEKPNCDVIICTPFIHLASVTPLVDAAK	26.85	4	3889.99	2 Propionamide (C)
lcl|NZ_CP011073.1_prot_WP_005791115.1_3492	ELNEALANEKPNCDVIICTPFIHLASVTPLVDAAK	34.55	4	3890	2 Propionamide (C)
lcl|NZ_CP011073.1_prot_WP_005791692.1_3516	VIGMGGALDSSR	23.01	2	1161.58
lcl|NZ_CP011073.1_prot_WP_005791692.1_3516	VIGMGGALDSSR	19.02	2	1161.58
lcl|NZ_CP011073.1_prot_WP_005791692.1_3516	VIGMGGALDSSR	24.61	2	1161.58
lcl|NZ_CP011073.1_prot_WP_005791692.1_3516	VIGMGGALDSSR	29.92	2	1161.58
lcl|NZ_CP011073.1_prot_WP_005791692.1_3516	EELIGVNAGIVK	30.03	2	1240.7
lcl|NZ_CP011073.1_prot_WP_005791692.1_3516	EELIGVNAGIVK	52.81	2	1240.7
lcl|NZ_CP011073.1_prot_WP_005791692.1_3516	EELIGVNAGIVK	14.66	2	1240.7
lcl|NZ_CP011073.1_prot_WP_005791692.1_3516	EELIGVNAGIVK	42.87	2	1240.7
lcl|NZ_CP011073.1_prot_WP_005791692.1_3516	EELIGVNAGIVK	34.74	2	1240.7
lcl|NZ_CP011073.1_prot_WP_005791692.1_3516	EELIGVNAGIVK	41.59	2	1240.7
lcl|NZ_CP011073.1_prot_WP_005791692.1_3516	EELIGVNAGIVK	46.49	2	1240.71
lcl|NZ_CP011073.1_prot_WP_005791692.1_3516	IVELELNADEK	35.57	2	1271.66
lcl|NZ_CP011073.1_prot_WP_005791692.1_3516	IVELELNADEK	22.95	2	1271.66
lcl|NZ_CP011073.1_prot_WP_005791692.1_3516	IVELELNADEKAK	26.04	3	1470.79
lcl|NZ_CP011073.1_prot_WP_005791692.1_3516	IVELELNADEKAK	32.32	3	1470.79
lcl|NZ_CP011073.1_prot_WP_005791692.1_3516	IVELELNADEKAK	28.65	2	1470.79
lcl|NZ_CP011073.1_prot_WP_005791692.1_3516	IVELELNADEKAK	29.69	2	1470.8
lcl|NZ_CP011073.1_prot_WP_005791692.1_3516	IVELELNADEKAK	31.57	3	1470.8
lcl|NZ_CP011073.1_prot_WP_005791692.1_3516	IVELELNADEKAK	42.04	3	1470.8
lcl|NZ_CP011073.1_prot_WP_005791692.1_3516	LNEVVASTMVGGATLTK	48.42	2	1689.89
lcl|NZ_CP011073.1_prot_WP_005791692.1_3516	LNEVVASTMVGGATLTK	62.66	2	1689.9
lcl|NZ_CP011073.1_prot_WP_005791692.1_3516	LNEVVASTMVGGATLTK	52.47	2	1689.9
lcl|NZ_CP011073.1_prot_WP_005791692.1_3516	LNEVVASTMVGGATLTK	85.45	2	1689.9
lcl|NZ_CP011073.1_prot_WP_005791692.1_3516	LNEVVASTMVGGATLTK	53.44	2	1689.9
lcl|NZ_CP011073.1_prot_WP_005791692.1_3516	LNEVVASTMVGGATLTK	55.15	2	1689.9
lcl|NZ_CP011073.1_prot_WP_005791692.1_3516	LNEVVASTMVGGATLTK	49.11	2	1689.91
lcl|NZ_CP011073.1_prot_WP_005791692.1_3516	LNEVVASTMVGGATLTK	58.16	2	1705.89	Oxidation (M)
lcl|NZ_CP011073.1_prot_WP_005791692.1_3516	LNEVVASTMVGGATLTK	85.31	2	1705.89	Oxidation (M)
lcl|NZ_CP011073.1_prot_WP_005791692.1_3516	LNEVVASTMVGGATLTK	20.54	3	1705.9	Oxidation (M)
lcl|NZ_CP011073.1_prot_WP_005791692.1_3516	LNEVVASTMVGGATLTK	20.96	3	1705.9	Oxidation (M)
lcl|NZ_CP011073.1_prot_WP_005791692.1_3516	KPGMTREELIGVNAGIVK	27.72	3	1911.06
lcl|NZ_CP011073.1_prot_WP_005791692.1_3516	KPGMTREELIGVNAGIVK	18.44	3	1911.06
lcl|NZ_CP011073.1_prot_WP_005791692.1_3516	KPGMTREELIGVNAGIVK	33.49	3	1911.06
lcl|NZ_CP011073.1_prot_WP_005791692.1_3516	KPGMTREELIGVNAGIVK	17.58	4	1911.06
lcl|NZ_CP011073.1_prot_WP_005791692.1_3516	KPGMTREELIGVNAGIVK	37.01	4	1911.06
lcl|NZ_CP011073.1_prot_WP_005791692.1_3516	LLGTSAWYAPGAAGAYVVESIIHNQK	121.99	3	2715.4
lcl|NZ_CP011073.1_prot_WP_005791692.1_3516	LLGTSAWYAPGAAGAYVVESIIHNQK	59.29	3	2715.4
lcl|NZ_CP011073.1_prot_WP_005791692.1_3516	LLGTSAWYAPGAAGAYVVESIIHNQK	84.52	3	2715.4
lcl|NZ_CP011073.1_prot_WP_005791692.1_3516	LLGTSAWYAPGAAGAYVVESIIHNQK	74.61	3	2715.4
lcl|NZ_CP011073.1_prot_WP_005791692.1_3516	LLGTSAWYAPGAAGAYVVESIIHNQK	133.7	3	2715.4
lcl|NZ_CP011073.1_prot_WP_005791692.1_3516	LLGTSAWYAPGAAGAYVVESIIHNQK	88.24	3	2715.4
lcl|NZ_CP011073.1_prot_WP_005791692.1_3516	LLGTSAWYAPGAAGAYVVESIIHNQK	80.31	3	2715.4
lcl|NZ_CP011073.1_prot_WP_005791692.1_3516	LLGTSAWYAPGAAGAYVVESIIHNQK	46.14	3	2715.4
lcl|NZ_CP011073.1_prot_WP_005791692.1_3516	LLGTSAWYAPGAAGAYVVESIIHNQK	95.16	3	2715.4
lcl|NZ_CP011073.1_prot_WP_005791692.1_3516	LLGTSAWYAPGAAGAYVVESIIHNQK	15.76	4	2715.4
lcl|NZ_CP011073.1_prot_WP_005791692.1_3516	LLGTSAWYAPGAAGAYVVESIIHNQK	71.72	3	2715.4
lcl|NZ_CP011073.1_prot_WP_005791692.1_3516	LLGTSAWYAPGAAGAYVVESIIHNQK	115.47	3	2715.4
lcl|NZ_CP011073.1_prot_WP_005791692.1_3516	LLGTSAWYAPGAAGAYVVESIIHNQK	122.1	3	2715.4
lcl|NZ_CP011073.1_prot_WP_005791692.1_3516	LLGTSAWYAPGAAGAYVVESIIHNQK	56.92	3	2715.4
lcl|NZ_CP011073.1_prot_WP_005791692.1_3516	LLGTSAWYAPGAAGAYVVESIIHNQK	62.27	3	2715.4
lcl|NZ_CP011073.1_prot_WP_005791692.1_3516	LLGTSAWYAPGAAGAYVVESIIHNQK	17.39	4	2715.4
lcl|NZ_CP011073.1_prot_WP_005791692.1_3516	LLGTSAWYAPGAAGAYVVESIIHNQK	122.5	3	2715.4
lcl|NZ_CP011073.1_prot_WP_005791692.1_3516	LLGTSAWYAPGAAGAYVVESIIHNQK	14.32	4	2715.4
lcl|NZ_CP011073.1_prot_WP_005791692.1_3516	LLGTSAWYAPGAAGAYVVESIIHNQK	100.55	3	2715.4
lcl|NZ_CP011073.1_prot_WP_005791692.1_3516	LLGTSAWYAPGAAGAYVVESIIHNQK	124.16	3	2715.4
lcl|NZ_CP011073.1_prot_WP_005791692.1_3516	LLGTSAWYAPGAAGAYVVESIIHNQK	84.82	3	2715.4
lcl|NZ_CP011073.1_prot_WP_005791692.1_3516	LLGTSAWYAPGAAGAYVVESIIHNQK	116.13	3	2715.4
lcl|NZ_CP011073.1_prot_WP_005791692.1_3516	LLGTSAWYAPGAAGAYVVESIIHNQK	109.47	3	2715.4
lcl|NZ_CP011073.1_prot_WP_005791692.1_3516	LLGTSAWYAPGAAGAYVVESIIHNQK	123.58	3	2715.4
lcl|NZ_CP011073.1_prot_WP_005791692.1_3516	LLGTSAWYAPGAAGAYVVESIIHNQK	95.55	3	2715.4
lcl|NZ_CP011073.1_prot_WP_005791692.1_3516	LLGTSAWYAPGAAGAYVVESIIHNQK	81.2	3	2715.4
lcl|NZ_CP011073.1_prot_WP_005791692.1_3516	LLGTSAWYAPGAAGAYVVESIIHNQK	101.59	3	2715.4
lcl|NZ_CP011073.1_prot_WP_005791692.1_3516	LLGTSAWYAPGAAGAYVVESIIHNQK	125.78	3	2715.4
lcl|NZ_CP011073.1_prot_WP_005791692.1_3516	LLGTSAWYAPGAAGAYVVESIIHNQK	124.22	3	2715.4
lcl|NZ_CP011073.1_prot_WP_005791692.1_3516	LLGTSAWYAPGAAGAYVVESIIHNQK	130.25	3	2715.41
lcl|NZ_CP011073.1_prot_WP_005791692.1_3516	LLGTSAWYAPGAAGAYVVESIIHNQK	131.63	3	2715.41
lcl|NZ_CP011073.1_prot_WP_005791692.1_3516	LLGTSAWYAPGAAGAYVVESIIHNQK	82.95	3	2715.41
lcl|NZ_CP011073.1_prot_WP_005791692.1_3516	LLGTSAWYAPGAAGAYVVESIIHNQK	114.23	3	2715.41
lcl|NZ_CP011073.1_prot_WP_005791692.1_3516	LLGTSAWYAPGAAGAYVVESIIHNQK	114.42	3	2715.41
lcl|NZ_CP011073.1_prot_WP_005791692.1_3516	LLGTSAWYAPGAAGAYVVESIIHNQK	122.9	3	2715.41
lcl|NZ_CP011073.1_prot_WP_005791692.1_3516	LLGTSAWYAPGAAGAYVVESIIHNQK	114.48	3	2715.41
lcl|NZ_CP011073.1_prot_WP_005791692.1_3516	LLGTSAWYAPGAAGAYVVESIIHNQK	95.06	3	2715.41
lcl|NZ_CP011073.1_prot_WP_005791692.1_3516	LLGTSAWYAPGAAGAYVVESIIHNQK	104.58	3	2715.41
lcl|NZ_CP011073.1_prot_WP_005791692.1_3516	LLGTSAWYAPGAAGAYVVESIIHNQK	105.02	3	2715.41
lcl|NZ_CP011073.1_prot_WP_005791692.1_3516	LLGTSAWYAPGAAGAYVVESIIHNQK	121.61	3	2715.41
lcl|NZ_CP011073.1_prot_WP_005791692.1_3516	LLGTSAWYAPGAAGAYVVESIIHNQK	17.69	4	2715.41
lcl|NZ_CP011073.1_prot_WP_005791692.1_3516	LLGTSAWYAPGAAGAYVVESIIHNQKK	35.67	4	2843.49
lcl|NZ_CP011073.1_prot_WP_005791692.1_3516	LLGTSAWYAPGAAGAYVVESIIHNQKK	22.42	4	2843.49
lcl|NZ_CP011073.1_prot_WP_005791692.1_3516	LLGTSAWYAPGAAGAYVVESIIHNQKK	21.28	4	2843.49
lcl|NZ_CP011073.1_prot_WP_005791692.1_3516	LLGTSAWYAPGAAGAYVVESIIHNQKK	69.47	4	2843.49
lcl|NZ_CP011073.1_prot_WP_005791692.1_3516	LLGTSAWYAPGAAGAYVVESIIHNQKK	77.78	4	2843.49
lcl|NZ_CP011073.1_prot_WP_005791692.1_3516	LLGTSAWYAPGAAGAYVVESIIHNQKK	38.55	4	2843.49
lcl|NZ_CP011073.1_prot_WP_005791692.1_3516	LLGTSAWYAPGAAGAYVVESIIHNQKK	13.25	4	2843.49
lcl|NZ_CP011073.1_prot_WP_005791692.1_3516	LLGTSAWYAPGAAGAYVVESIIHNQKK	20.8	4	2843.49
lcl|NZ_CP011073.1_prot_WP_005791692.1_3516	LLGTSAWYAPGAAGAYVVESIIHNQKK	74.62	4	2843.49
lcl|NZ_CP011073.1_prot_WP_005791692.1_3516	LLGTSAWYAPGAAGAYVVESIIHNQKK	40.84	4	2843.49
lcl|NZ_CP011073.1_prot_WP_005791692.1_3516	LLGTSAWYAPGAAGAYVVESIIHNQKK	69.13	4	2843.5
lcl|NZ_CP011073.1_prot_WP_005791692.1_3516	LLGTSAWYAPGAAGAYVVESIIHNQKK	25.3	4	2843.5
lcl|NZ_CP011073.1_prot_WP_005791692.1_3516	LLGTSAWYAPGAAGAYVVESIIHNQKK	26.33	4	2843.5
lcl|NZ_CP011073.1_prot_WP_005791692.1_3516	LLGTSAWYAPGAAGAYVVESIIHNQKK	38.34	4	2843.5
lcl|NZ_CP011073.1_prot_WP_005791692.1_3516	LLGTSAWYAPGAAGAYVVESIIHNQKK	26.7	4	2843.5
lcl|NZ_CP011073.1_prot_WP_005791692.1_3516	LLGTSAWYAPGAAGAYVVESIIHNQKK	20.78	4	2843.5
lcl|NZ_CP011073.1_prot_WP_005791692.1_3516	LLGTSAWYAPGAAGAYVVESIIHNQKK	23.24	4	2843.5
lcl|NZ_CP011073.1_prot_WP_005791692.1_3516	LLGTSAWYAPGAAGAYVVESIIHNQKK	80.87	4	2843.5
lcl|NZ_CP011073.1_prot_WP_005791692.1_3516	LLGTSAWYAPGAAGAYVVESIIHNQKK	65.72	4	2843.5
lcl|NZ_CP011073.1_prot_WP_005791692.1_3516	LLGTSAWYAPGAAGAYVVESIIHNQKK	25.69	4	2843.5
lcl|NZ_CP011073.1_prot_WP_005791692.1_3516	LLGTSAWYAPGAAGAYVVESIIHNQKK	29.41	4	2843.5
lcl|NZ_CP011073.1_prot_WP_005791692.1_3516	LLGTSAWYAPGAAGAYVVESIIHNQKK	44.03	4	2843.5
lcl|NZ_CP011073.1_prot_WP_005791692.1_3516	LLGTSAWYAPGAAGAYVVESIIHNQKK	27.35	4	2843.5
lcl|NZ_CP011073.1_prot_WP_005791692.1_3516	LLGTSAWYAPGAAGAYVVESIIHNQKK	21.87	4	2843.5
lcl|NZ_CP011073.1_prot_WP_005791692.1_3516	LLGTSAWYAPGAAGAYVVESIIHNQKK	34.89	4	2843.5
lcl|NZ_CP011073.1_prot_WP_005791692.1_3516	LLGTSAWYAPGAAGAYVVESIIHNQKK	48.97	3	2843.5
lcl|NZ_CP011073.1_prot_WP_005791692.1_3516	LLGTSAWYAPGAAGAYVVESIIHNQKK	73.91	4	2843.5
lcl|NZ_CP011073.1_prot_WP_005791692.1_3516	LLGTSAWYAPGAAGAYVVESIIHNQKK	52.53	4	2843.5
lcl|NZ_CP011073.1_prot_WP_005791692.1_3516	LLGTSAWYAPGAAGAYVVESIIHNQKK	14.17	4	2843.5
lcl|NZ_CP011073.1_prot_WP_005791692.1_3516	LLGTSAWYAPGAAGAYVVESIIHNQKK	15.32	4	2843.5
lcl|NZ_CP011073.1_prot_WP_005791692.1_3516	LLGTSAWYAPGAAGAYVVESIIHNQKK	86.54	4	2843.5
lcl|NZ_CP011073.1_prot_WP_005791692.1_3516	LLGTSAWYAPGAAGAYVVESIIHNQKK	24.77	4	2843.5
lcl|NZ_CP011073.1_prot_WP_005791692.1_3516	LLGTSAWYAPGAAGAYVVESIIHNQKK	59.45	4	2843.5
lcl|NZ_CP011073.1_prot_WP_005791692.1_3516	LLGTSAWYAPGAAGAYVVESIIHNQKK	47.82	4	2843.51
lcl|NZ_CP011073.1_prot_WP_005791692.1_3516	LLGTSAWYAPGAAGAYVVESIIHNQKK	58.43	4	2843.51
lcl|NZ_CP011073.1_prot_WP_005791692.1_3516	LLGTSAWYAPGAAGAYVVESIIHNQKK	74.55	4	2843.51
lcl|NZ_CP011073.1_prot_WP_005791692.1_3516	LLGTSAWYAPGAAGAYVVESIIHNQKK	99.47	4	2843.51
lcl|NZ_CP011073.1_prot_WP_005791692.1_3516	LLGTSAWYAPGAAGAYVVESIIHNQKK	36.76	4	2843.51
lcl|NZ_CP011073.1_prot_WP_005791692.1_3516	LLGTSAWYAPGAAGAYVVESIIHNQKK	57.68	4	2843.51
lcl|NZ_CP011073.1_prot_WP_005791692.1_3516	LLGTSAWYAPGAAGAYVVESIIHNQKK	38.39	4	2843.51
lcl|NZ_CP011073.1_prot_WP_005791692.1_3516	LLGTSAWYAPGAAGAYVVESIIHNQKK	74.14	4	2843.51
lcl|NZ_CP011073.1_prot_WP_005791692.1_3516	LLGTSAWYAPGAAGAYVVESIIHNQKK	61.93	4	2843.52
lcl|NZ_CP011073.1_prot_WP_005791692.1_3516	LLGTSAWYAPGAAGAYVVESIIHNQKK	70.82	4	2843.52
lcl|NZ_CP011073.1_prot_WP_005791692.1_3516	GQPVSTLLSEEKLNEVVASTMVGGATLTK	19.14	3	2958.53
lcl|NZ_CP011073.1_prot_WP_005791692.1_3516	GQPVSTLLSEEKLNEVVASTMVGGATLTK	46.09	3	2958.53
lcl|NZ_CP011073.1_prot_WP_005791692.1_3516	GQPVSTLLSEEKLNEVVASTMVGGATLTK	13.63	3	2958.54
lcl|NZ_CP011073.1_prot_WP_005791692.1_3516	GQPVSTLLSEEKLNEVVASTMVGGATLTK	19.5	3	2958.54
lcl|NZ_CP011073.1_prot_WP_005791692.1_3516	GQPVSTLLSEEKLNEVVASTMVGGATLTK	20.38	3	2958.55
lcl|NZ_CP011073.1_prot_WP_005791692.1_3516	GQPVSTLLSEEKLNEVVASTMVGGATLTK	25.8	3	2958.55
lcl|NZ_CP011073.1_prot_WP_005791692.1_3516	GQPVSTLLSEEKLNEVVASTMVGGATLTK	21.46	3	2958.55
lcl|NZ_CP011073.1_prot_WP_005791692.1_3516	GQPVSTLLSEEKLNEVVASTMVGGATLTK	38.18	3	2958.55
lcl|NZ_CP011073.1_prot_WP_005791692.1_3516	GQPVSTLLSEEKLNEVVASTMVGGATLTK	13.94	3	2958.55
lcl|NZ_CP011073.1_prot_WP_005791692.1_3516	GQPVSTLLSEEKLNEVVASTMVGGATLTK	29.23	3	2958.55
lcl|NZ_CP011073.1_prot_WP_005791692.1_3516	GQPVSTLLSEEKLNEVVASTMVGGATLTK	37.68	3	2958.55
lcl|NZ_CP011073.1_prot_WP_005791692.1_3516	GQPVSTLLSEEKLNEVVASTMVGGATLTK	48.76	3	2958.55
lcl|NZ_CP011073.1_prot_WP_005791692.1_3516	GQPVSTLLSEEKLNEVVASTMVGGATLTK	46.37	3	2958.55
lcl|NZ_CP011073.1_prot_WP_005791692.1_3516	GQPVSTLLSEEKLNEVVASTMVGGATLTK	31.11	3	2958.55
lcl|NZ_CP011073.1_prot_WP_005791692.1_3516	GQPVSTLLSEEKLNEVVASTMVGGATLTK	21.3	3	2958.55
lcl|NZ_CP011073.1_prot_WP_005791692.1_3516	GQPVSTLLSEEKLNEVVASTMVGGATLTK	14.24	3	2958.55
lcl|NZ_CP011073.1_prot_WP_005791692.1_3516	GQPVSTLLSEEKLNEVVASTMVGGATLTK	23.02	3	2958.55
lcl|NZ_CP011073.1_prot_WP_005791692.1_3516	GQPVSTLLSEEKLNEVVASTMVGGATLTK	31.33	3	2958.55
lcl|NZ_CP011073.1_prot_WP_005791692.1_3516	GQPVSTLLSEEKLNEVVASTMVGGATLTK	34.45	3	2958.55
lcl|NZ_CP011073.1_prot_WP_005791692.1_3516	GQPVSTLLSEEKLNEVVASTMVGGATLTK	71.54	3	2958.55
lcl|NZ_CP011073.1_prot_WP_005791692.1_3516	GQPVSTLLSEEKLNEVVASTMVGGATLTK	40.51	3	2958.55
lcl|NZ_CP011073.1_prot_WP_005791692.1_3516	GQPVSTLLSEEKLNEVVASTMVGGATLTK	96.9	3	2958.55
lcl|NZ_CP011073.1_prot_WP_005791692.1_3516	GQPVSTLLSEEKLNEVVASTMVGGATLTK	27.59	3	2958.55
lcl|NZ_CP011073.1_prot_WP_005791692.1_3516	GQPVSTLLSEEKLNEVVASTMVGGATLTK	62.93	3	2958.55
lcl|NZ_CP011073.1_prot_WP_005791692.1_3516	GQPVSTLLSEEKLNEVVASTMVGGATLTK	40.42	4	2958.56
lcl|NZ_CP011073.1_prot_WP_005791692.1_3516	GQPVSTLLSEEKLNEVVASTMVGGATLTK	21.64	3	2958.56
lcl|NZ_CP011073.1_prot_WP_005791692.1_3516	GQPVSTLLSEEKLNEVVASTMVGGATLTK	40.73	3	2958.56
lcl|NZ_CP011073.1_prot_WP_005791692.1_3516	GQPVSTLLSEEKLNEVVASTMVGGATLTK	29.81	3	2958.56
lcl|NZ_CP011073.1_prot_WP_005791692.1_3516	GQPVSTLLSEEKLNEVVASTMVGGATLTK	57.48	3	2958.56
lcl|NZ_CP011073.1_prot_WP_005791692.1_3516	GQPVSTLLSEEKLNEVVASTMVGGATLTK	19.79	3	2958.56
lcl|NZ_CP011073.1_prot_WP_005791692.1_3516	GQPVSTLLSEEKLNEVVASTMVGGATLTK	68.65	3	2958.56
lcl|NZ_CP011073.1_prot_WP_005791692.1_3516	GQPVSTLLSEEKLNEVVASTMVGGATLTK	25.55	3	2958.56
lcl|NZ_CP011073.1_prot_WP_005791692.1_3516	GQPVSTLLSEEKLNEVVASTMVGGATLTK	43.09	3	2958.56
lcl|NZ_CP011073.1_prot_WP_005791692.1_3516	GQPVSTLLSEEKLNEVVASTMVGGATLTK	40.93	3	2958.56
lcl|NZ_CP011073.1_prot_WP_005791692.1_3516	GQPVSTLLSEEKLNEVVASTMVGGATLTK	51.25	3	2958.56
lcl|NZ_CP011073.1_prot_WP_005791692.1_3516	GQPVSTLLSEEKLNEVVASTMVGGATLTK	30.97	3	2958.56
lcl|NZ_CP011073.1_prot_WP_005791692.1_3516	GQPVSTLLSEEKLNEVVASTMVGGATLTK	25.69	3	2958.56
lcl|NZ_CP011073.1_prot_WP_005791692.1_3516	GQPVSTLLSEEKLNEVVASTMVGGATLTK	45.16	3	2958.56
lcl|NZ_CP011073.1_prot_WP_005791692.1_3516	GQPVSTLLSEEKLNEVVASTMVGGATLTK	30.28	4	2958.56
lcl|NZ_CP011073.1_prot_WP_005791692.1_3516	GQPVSTLLSEEKLNEVVASTMVGGATLTK	36.26	4	2958.56
lcl|NZ_CP011073.1_prot_WP_005791692.1_3516	GQPVSTLLSEEKLNEVVASTMVGGATLTK	31.02	3	2958.56
lcl|NZ_CP011073.1_prot_WP_005791692.1_3516	GQPVSTLLSEEKLNEVVASTMVGGATLTK	36.42	3	2958.56
lcl|NZ_CP011073.1_prot_WP_005791692.1_3516	GQPVSTLLSEEKLNEVVASTMVGGATLTK	27.14	3	2958.56
lcl|NZ_CP011073.1_prot_WP_005791692.1_3516	GQPVSTLLSEEKLNEVVASTMVGGATLTK	34.17	3	2958.56
lcl|NZ_CP011073.1_prot_WP_005791692.1_3516	GQPVSTLLSEEKLNEVVASTMVGGATLTK	52.8	3	2958.56
lcl|NZ_CP011073.1_prot_WP_005791692.1_3516	GQPVSTLLSEEKLNEVVASTMVGGATLTK	55.8	3	2958.56
lcl|NZ_CP011073.1_prot_WP_005791692.1_3516	GQPVSTLLSEEKLNEVVASTMVGGATLTK	38.64	3	2958.56
lcl|NZ_CP011073.1_prot_WP_005791692.1_3516	GQPVSTLLSEEKLNEVVASTMVGGATLTK	83.54	3	2958.56
lcl|NZ_CP011073.1_prot_WP_005791692.1_3516	GQPVSTLLSEEKLNEVVASTMVGGATLTK	84.84	3	2958.56
lcl|NZ_CP011073.1_prot_WP_005791692.1_3516	GQPVSTLLSEEKLNEVVASTMVGGATLTK	32.8	3	2958.56
lcl|NZ_CP011073.1_prot_WP_005791692.1_3516	GQPVSTLLSEEKLNEVVASTMVGGATLTK	56.46	3	2958.56
lcl|NZ_CP011073.1_prot_WP_005791692.1_3516	GQPVSTLLSEEKLNEVVASTMVGGATLTK	34.54	4	2958.56
lcl|NZ_CP011073.1_prot_WP_005791692.1_3516	GQPVSTLLSEEKLNEVVASTMVGGATLTK	22.6	3	2958.56
lcl|NZ_CP011073.1_prot_WP_005791692.1_3516	GQPVSTLLSEEKLNEVVASTMVGGATLTK	51.53	3	2958.56
lcl|NZ_CP011073.1_prot_WP_005791692.1_3516	GQPVSTLLSEEKLNEVVASTMVGGATLTK	76.23	3	2958.56
lcl|NZ_CP011073.1_prot_WP_005791692.1_3516	GQPVSTLLSEEKLNEVVASTMVGGATLTK	85.42	3	2958.56
lcl|NZ_CP011073.1_prot_WP_005791692.1_3516	GQPVSTLLSEEKLNEVVASTMVGGATLTK	50.35	3	2958.56
lcl|NZ_CP011073.1_prot_WP_005791692.1_3516	GQPVSTLLSEEKLNEVVASTMVGGATLTK	41.96	3	2958.56
lcl|NZ_CP011073.1_prot_WP_005791692.1_3516	GQPVSTLLSEEKLNEVVASTMVGGATLTK	58.97	3	2958.56
lcl|NZ_CP011073.1_prot_WP_005791692.1_3516	GQPVSTLLSEEKLNEVVASTMVGGATLTK	62.95	3	2958.56
lcl|NZ_CP011073.1_prot_WP_005791692.1_3516	GQPVSTLLSEEKLNEVVASTMVGGATLTK	37.93	3	2958.56
lcl|NZ_CP011073.1_prot_WP_005791692.1_3516	GQPVSTLLSEEKLNEVVASTMVGGATLTK	42.69	3	2958.56
lcl|NZ_CP011073.1_prot_WP_005791692.1_3516	GQPVSTLLSEEKLNEVVASTMVGGATLTK	105.28	3	2958.56
lcl|NZ_CP011073.1_prot_WP_005791692.1_3516	GQPVSTLLSEEKLNEVVASTMVGGATLTK	69.28	3	2958.56
lcl|NZ_CP011073.1_prot_WP_005791692.1_3516	GQPVSTLLSEEKLNEVVASTMVGGATLTK	13.23	3	2958.56
lcl|NZ_CP011073.1_prot_WP_005791692.1_3516	GQPVSTLLSEEKLNEVVASTMVGGATLTK	14.3	3	2958.57
lcl|NZ_CP011073.1_prot_WP_005791692.1_3516	GQPVSTLLSEEKLNEVVASTMVGGATLTK	95.69	3	2958.57
lcl|NZ_CP011073.1_prot_WP_005791692.1_3516	GQPVSTLLSEEKLNEVVASTMVGGATLTK	34.21	3	2958.57
lcl|NZ_CP011073.1_prot_WP_005791692.1_3516	GQPVSTLLSEEKLNEVVASTMVGGATLTK	32.38	3	2958.57
lcl|NZ_CP011073.1_prot_WP_005791692.1_3516	GQPVSTLLSEEKLNEVVASTMVGGATLTK	38.61	3	2958.57
lcl|NZ_CP011073.1_prot_WP_005791692.1_3516	GQPVSTLLSEEKLNEVVASTMVGGATLTK	42.01	3	2958.57
lcl|NZ_CP011073.1_prot_WP_005791692.1_3516	GQPVSTLLSEEKLNEVVASTMVGGATLTK	97.12	3	2958.57
lcl|NZ_CP011073.1_prot_WP_005791692.1_3516	GQPVSTLLSEEKLNEVVASTMVGGATLTK	13.88	3	2958.57
lcl|NZ_CP011073.1_prot_WP_005791692.1_3516	GQPVSTLLSEEKLNEVVASTMVGGATLTK	40.9	3	2958.57
lcl|NZ_CP011073.1_prot_WP_005791692.1_3516	GQPVSTLLSEEKLNEVVASTMVGGATLTK	17.73	4	2958.57
lcl|NZ_CP011073.1_prot_WP_005791692.1_3516	GQPVSTLLSEEKLNEVVASTMVGGATLTK	29.89	3	2958.57
lcl|NZ_CP011073.1_prot_WP_005791692.1_3516	GQPVSTLLSEEKLNEVVASTMVGGATLTK	26.76	3	2958.57
lcl|NZ_CP011073.1_prot_WP_005791692.1_3516	GQPVSTLLSEEKLNEVVASTMVGGATLTK	80.61	3	2958.57
lcl|NZ_CP011073.1_prot_WP_005791692.1_3516	GQPVSTLLSEEKLNEVVASTMVGGATLTK	76.09	3	2958.57
lcl|NZ_CP011073.1_prot_WP_005791692.1_3516	GQPVSTLLSEEKLNEVVASTMVGGATLTK	14.16	3	2958.57
lcl|NZ_CP011073.1_prot_WP_005791692.1_3516	GQPVSTLLSEEKLNEVVASTMVGGATLTK	45.94	3	2958.57
lcl|NZ_CP011073.1_prot_WP_005791692.1_3516	GQPVSTLLSEEKLNEVVASTMVGGATLTK	59.45	3	2958.57
lcl|NZ_CP011073.1_prot_WP_005791692.1_3516	GQPVSTLLSEEKLNEVVASTMVGGATLTK	47.19	3	2958.57
[truncated: 11,353 more rows]

## Sheet: BacFrag-22
prot_acc	pep_seq	pep_score	pep_exp_z	pep_exp_mr	pep_var_mod
[truncated: 10,016 more rows]

## Sheet: BacFrag-23
prot_acc	pep_seq	pep_score	pep_exp_z	pep_exp_mr	pep_var_mod
[truncated: 12,521 more rows]

[truncated: 2 more sheets: BacFrag-24, BacFrag-25]
