# Supplementary material for: Outer membrane vesicles secreted by pathogenic and nonpathogenic Bacteroides fragilis represent different metabolic activities
Source: Sci Rep. 2017 Jul 10;7:5008. doi: 10.1038/s41598-017-05264-6 (PMC5503946; doi:10.1038/s41598-017-05264-6)
Supplement: Supplementary file 8 — Supplementary table S3-5 [file 41598_2017_5264_MOESM8_ESM.xls]

## Sheet: Abbreviation
File name	sample_name	fraction	strain
S3-1	BacFrag-01	Cytosol	ETBF
S3-1	BacFrag-02	Cytosol	ETBF
S3-1	BacFrag-03	Cytosol	ETBF
S3-1	BacFrag-04	Cytosol	NTBF
S3-1	BacFrag-05	Cytosol	NTBF
S3-1	BacFrag-06	Cytosol	NTBF
S3-2	BacFrag-07	Membarne	ETBF
S3-2	BacFrag-08	Membarne	ETBF
S3-2	BacFrag-09	Membarne	ETBF
S3-2	BacFrag-10	Membarne	NTBF
S3-2	BacFrag-11	Membarne	NTBF
S3-2	BacFrag-12	Membarne	NTBF
S3-3	BacFrag-13	OMVs	ETBF
S3-3	BacFrag-14	OMVs	NTBF
S3-3	BacFrag-15	OMVs	ETBF
S3-3	BacFrag-16	OMVs	NTBF
S3-3	BacFrag-17	OMVs	ETBF
S3-3	BacFrag-18	OMVs	NTBF
S3-4	BacFrag-19	Total	ETBF
S3-4	BacFrag-20	Total	ETBF
S3-4	BacFrag-21	Total	ETBF
S3-4	BacFrag-22	Total	NTBF
S3-4	BacFrag-23	Total	NTBF
S3-4	BacFrag-24	Total	NTBF
S3-4	BacFrag-25	Total	NTBF
S3-5	BacFrag-26	Membarne	ETBF
S3-5	BacFrag-27	Membarne	ETBF
S3-5	BacFrag-28	Membarne	ETBF
S3-5	BacFrag-29	Membarne	ETBF
S3-5	BacFrag-30	Membarne	NTBF
S3-5	BacFrag-31	Membarne	NTBF
S3-5	BacFrag-32	Membarne	NTBF
S3-5	BacFrag-33	Membarne	NTBF
S3-6	BacFrag-34	Cytosol	ETBF
S3-6	BacFrag-35	Cytosol	ETBF
S3-6	BacFrag-36	Cytosol	ETBF
S3-6	BacFrag-37	Cytosol	ETBF
S3-6	BacFrag-38	Cytosol	NTBF
S3-6	BacFrag-39	Cytosol	NTBF
S3-6	BacFrag-40	Cytosol	NTBF
S3-6	BacFrag-41	Cytosol	NTBF
S3-7	BacFrag-42	OMVs	ETBF
S3-7	BacFrag-43	OMVs	ETBF
S3-7	BacFrag-44	OMVs	ETBF
S3-7	BacFrag-45	OMVs	ETBF
S3-7	BacFrag-46	OMVs	NTBF
S3-7	BacFrag-47	OMVs	NTBF
S3-7	BacFrag-48	OMVs	NTBF
S3-7	BacFrag-49	OMVs	NTBF

## Sheet: BacFrag-26
prot_acc	pep_seq	pep_score	pep_exp_z	pep_exp_mr	pep_var_mod
lcl|NZ_CP011073.1_prot_WP_005786949.1_1593	DLFFMIDK	14.25	2	1027.51
lcl|NZ_CP011073.1_prot_WP_005786949.1_1593	DLFFMIDK	22.6	2	1027.51
lcl|NZ_CP011073.1_prot_WP_005786949.1_1593	GLNGAVVITTK	26.78	2	1071.63
lcl|NZ_CP011073.1_prot_WP_005786949.1_1593	GLNGAVVITTK	54.89	2	1071.63
lcl|NZ_CP011073.1_prot_WP_005786949.1_1593	GLNGAVVITTK	39.15	2	1071.63
lcl|NZ_CP011073.1_prot_WP_005786949.1_1593	GLNGAVVITTK	31.16	2	1071.63
lcl|NZ_CP011073.1_prot_WP_005786949.1_1593	GLNGAVVITTK	58.53	2	1071.63
lcl|NZ_CP011073.1_prot_WP_005786949.1_1593	GLNGAVVITTK	27.83	2	1071.63
lcl|NZ_CP011073.1_prot_WP_005786949.1_1593	GLNGAVVITTK	32.47	2	1071.63
lcl|NZ_CP011073.1_prot_WP_005786949.1_1593	NQVYLDVTGR	40.56	2	1163.59
lcl|NZ_CP011073.1_prot_WP_005786949.1_1593	NAWEVGLDLR	31.3	2	1171.6
lcl|NZ_CP011073.1_prot_WP_005786949.1_1593	NAWEVGLDLR	25.26	2	1171.6
lcl|NZ_CP011073.1_prot_WP_005786949.1_1593	NAWEVGLDLR	28.52	2	1171.6
lcl|NZ_CP011073.1_prot_WP_005786949.1_1593	NAWEVGLDLR	30.37	2	1171.6
lcl|NZ_CP011073.1_prot_WP_005786949.1_1593	NAWEVGLDLR	28.52	2	1171.6
lcl|NZ_CP011073.1_prot_WP_005786949.1_1593	NAWEVGLDLR	25.37	2	1171.6
lcl|NZ_CP011073.1_prot_WP_005786949.1_1593	NAWEVGLDLR	34.57	2	1171.6
lcl|NZ_CP011073.1_prot_WP_005786949.1_1593	NAWEVGLDLR	58.4	2	1171.6
lcl|NZ_CP011073.1_prot_WP_005786949.1_1593	NAWEVGLDLR	24.73	2	1171.6
lcl|NZ_CP011073.1_prot_WP_005786949.1_1593	NAWEVGLDLR	31.17	2	1171.6
lcl|NZ_CP011073.1_prot_WP_005786949.1_1593	NAWEVGLDLR	61.35	2	1171.6
lcl|NZ_CP011073.1_prot_WP_005786949.1_1593	NAWEVGLDLR	31.69	2	1171.6
lcl|NZ_CP011073.1_prot_WP_005786949.1_1593	NAWEVGLDLR	16.35	2	1171.6
lcl|NZ_CP011073.1_prot_WP_005786949.1_1593	NAWEVGLDLR	27.04	2	1171.6
lcl|NZ_CP011073.1_prot_WP_005786949.1_1593	NAWEVGLDLR	51.78	2	1171.6
lcl|NZ_CP011073.1_prot_WP_005786949.1_1593	NAWEVGLDLR	53.76	2	1171.6
lcl|NZ_CP011073.1_prot_WP_005786949.1_1593	LNFDFTYYK	58.33	2	1209.57
lcl|NZ_CP011073.1_prot_WP_005786949.1_1593	LNFDFTYYK	58.33	2	1209.57
lcl|NZ_CP011073.1_prot_WP_005786949.1_1593	LNFDFTYYK	62.57	2	1209.57
lcl|NZ_CP011073.1_prot_WP_005786949.1_1593	LNFDFTYYK	55.04	2	1209.57
lcl|NZ_CP011073.1_prot_WP_005786949.1_1593	NGTFATLVDGTK	24.2	2	1222.62
lcl|NZ_CP011073.1_prot_WP_005786949.1_1593	NGTFATLVDGTK	28.99	2	1222.62
lcl|NZ_CP011073.1_prot_WP_005786949.1_1593	NGTFATLVDGTK	48.65	2	1222.62
lcl|NZ_CP011073.1_prot_WP_005786949.1_1593	NGTFATLVDGTK	36.34	2	1222.62
lcl|NZ_CP011073.1_prot_WP_005786949.1_1593	NGTFATLVDGTK	41.19	2	1222.62
lcl|NZ_CP011073.1_prot_WP_005786949.1_1593	NGTFATLVDGTK	52.28	2	1222.62
lcl|NZ_CP011073.1_prot_WP_005786949.1_1593	EITLSYRFPK	40.86	2	1252.68
lcl|NZ_CP011073.1_prot_WP_005786949.1_1593	EITLSYRFPK	20.68	3	1252.68
lcl|NZ_CP011073.1_prot_WP_005786949.1_1593	EITLSYRFPK	17.13	3	1252.68
lcl|NZ_CP011073.1_prot_WP_005786949.1_1593	EITLSYRFPK	36.37	2	1252.68
lcl|NZ_CP011073.1_prot_WP_005786949.1_1593	EITLSYRFPK	27.07	3	1252.68
lcl|NZ_CP011073.1_prot_WP_005786949.1_1593	EITLSYRFPK	20.48	3	1252.69
lcl|NZ_CP011073.1_prot_WP_005786949.1_1593	NLSLHIATDMR	46	3	1269.65
lcl|NZ_CP011073.1_prot_WP_005786949.1_1593	NLSLHIATDMR	31.11	3	1269.65
lcl|NZ_CP011073.1_prot_WP_005786949.1_1593	NLSLHIATDMR	61.22	3	1269.65
lcl|NZ_CP011073.1_prot_WP_005786949.1_1593	NLSLHIATDMR	28.81	3	1269.65
lcl|NZ_CP011073.1_prot_WP_005786949.1_1593	NLSLHIATDMR	36.4	2	1269.65
lcl|NZ_CP011073.1_prot_WP_005786949.1_1593	NLSLHIATDMR	37	3	1269.65
lcl|NZ_CP011073.1_prot_WP_005786949.1_1593	NLSLHIATDMR	23.04	2	1269.65
lcl|NZ_CP011073.1_prot_WP_005786949.1_1593	NLSLHIATDMR	23.76	2	1269.65
lcl|NZ_CP011073.1_prot_WP_005786949.1_1593	NLSLHIATDMR	47.34	3	1269.65
lcl|NZ_CP011073.1_prot_WP_005786949.1_1593	NLSLHIATDMR	35.39	3	1269.65
lcl|NZ_CP011073.1_prot_WP_005786949.1_1593	NLSLHIATDMR	37.84	3	1269.65
lcl|NZ_CP011073.1_prot_WP_005786949.1_1593	NLSLHIATDMR	48.64	3	1269.65
lcl|NZ_CP011073.1_prot_WP_005786949.1_1593	NLSLHIATDMR	30.09	3	1269.65
lcl|NZ_CP011073.1_prot_WP_005786949.1_1593	NLSLHIATDMR	21.43	2	1269.65
lcl|NZ_CP011073.1_prot_WP_005786949.1_1593	NLSLHIATDMR	34.51	3	1269.65
lcl|NZ_CP011073.1_prot_WP_005786949.1_1593	NLSLHIATDMR	36.73	3	1269.65
lcl|NZ_CP011073.1_prot_WP_005786949.1_1593	NLSLHIATDMR	16.02	2	1269.65
lcl|NZ_CP011073.1_prot_WP_005786949.1_1593	NLSLHIATDMR	61.38	3	1269.65
lcl|NZ_CP011073.1_prot_WP_005786949.1_1593	NLSLHIATDMR	49.43	3	1269.65
lcl|NZ_CP011073.1_prot_WP_005786949.1_1593	NLSLHIATDMR	31	3	1269.65
lcl|NZ_CP011073.1_prot_WP_005786949.1_1593	NLSLHIATDMR	26.93	2	1269.65
lcl|NZ_CP011073.1_prot_WP_005786949.1_1593	NLSLHIATDMR	27.7	2	1269.65
lcl|NZ_CP011073.1_prot_WP_005786949.1_1593	NLSLHIATDMR	21.2	2	1269.65
lcl|NZ_CP011073.1_prot_WP_005786949.1_1593	NLSLHIATDMR	49.37	2	1269.65
lcl|NZ_CP011073.1_prot_WP_005786949.1_1593	GIEIAVNATPYK	22.66	2	1274.68
lcl|NZ_CP011073.1_prot_WP_005786949.1_1593	GIEIAVNATPYK	36.89	2	1274.69
lcl|NZ_CP011073.1_prot_WP_005786949.1_1593	GIEIAVNATPYK	40.92	2	1274.69
lcl|NZ_CP011073.1_prot_WP_005786949.1_1593	GIEIAVNATPYK	75.83	2	1274.69
lcl|NZ_CP011073.1_prot_WP_005786949.1_1593	GIEIAVNATPYK	35.34	2	1274.69
lcl|NZ_CP011073.1_prot_WP_005786949.1_1593	GIEIAVNATPYK	60.6	2	1274.69
lcl|NZ_CP011073.1_prot_WP_005786949.1_1593	GIEIAVNATPYK	44.17	2	1274.69
lcl|NZ_CP011073.1_prot_WP_005786949.1_1593	GIEIAVNATPYK	28.93	2	1274.69
lcl|NZ_CP011073.1_prot_WP_005786949.1_1593	GIEIAVNATPYK	71.82	2	1274.69
lcl|NZ_CP011073.1_prot_WP_005786949.1_1593	GIEIAVNATPYK	51.32	2	1274.69
lcl|NZ_CP011073.1_prot_WP_005786949.1_1593	GIEIAVNATPYK	39.67	2	1274.69
lcl|NZ_CP011073.1_prot_WP_005786949.1_1593	GIEIAVNATPYK	32.68	2	1274.69
lcl|NZ_CP011073.1_prot_WP_005786949.1_1593	GIEIAVNATPYK	81.83	2	1274.69
lcl|NZ_CP011073.1_prot_WP_005786949.1_1593	GIEIAVNATPYK	84.65	2	1274.69
lcl|NZ_CP011073.1_prot_WP_005786949.1_1593	GIEIAVNATPYK	28.57	2	1274.69
lcl|NZ_CP011073.1_prot_WP_005786949.1_1593	KNAWEVGLDLR	40.21	3	1299.69
lcl|NZ_CP011073.1_prot_WP_005786949.1_1593	KNAWEVGLDLR	23.26	3	1299.69
lcl|NZ_CP011073.1_prot_WP_005786949.1_1593	KNAWEVGLDLR	36.19	2	1299.69
lcl|NZ_CP011073.1_prot_WP_005786949.1_1593	KNAWEVGLDLR	55.62	3	1299.69
lcl|NZ_CP011073.1_prot_WP_005786949.1_1593	KNAWEVGLDLR	31.61	3	1299.7
lcl|NZ_CP011073.1_prot_WP_005786949.1_1593	KNAWEVGLDLR	33.2	3	1299.7
lcl|NZ_CP011073.1_prot_WP_005786949.1_1593	KNAWEVGLDLR	19.44	3	1299.7
lcl|NZ_CP011073.1_prot_WP_005786949.1_1593	KNAWEVGLDLR	41.14	2	1299.7
lcl|NZ_CP011073.1_prot_WP_005786949.1_1593	KNAWEVGLDLR	41.84	3	1299.7
lcl|NZ_CP011073.1_prot_WP_005786949.1_1593	KNAWEVGLDLR	43.49	3	1299.7
lcl|NZ_CP011073.1_prot_WP_005786949.1_1593	TLIGAGSYGWGPK	45.27	2	1305.67
lcl|NZ_CP011073.1_prot_WP_005786949.1_1593	TLIGAGSYGWGPK	22.11	3	1305.67
lcl|NZ_CP011073.1_prot_WP_005786949.1_1593	TLIGAGSYGWGPK	27.33	2	1305.67
lcl|NZ_CP011073.1_prot_WP_005786949.1_1593	TLIGAGSYGWGPK	48.17	2	1305.67
lcl|NZ_CP011073.1_prot_WP_005786949.1_1593	TLIGAGSYGWGPK	73.12	2	1305.67
lcl|NZ_CP011073.1_prot_WP_005786949.1_1593	TLIGAGSYGWGPK	92.76	2	1305.67
lcl|NZ_CP011073.1_prot_WP_005786949.1_1593	TLIGAGSYGWGPK	16.9	2	1305.67
lcl|NZ_CP011073.1_prot_WP_005786949.1_1593	TLIGAGSYGWGPK	55.18	2	1305.67
lcl|NZ_CP011073.1_prot_WP_005786949.1_1593	TLIGAGSYGWGPK	38.78	2	1305.67
lcl|NZ_CP011073.1_prot_WP_005786949.1_1593	TLIGAGSYGWGPK	20.11	2	1305.67
lcl|NZ_CP011073.1_prot_WP_005786949.1_1593	TLIGAGSYGWGPK	83.34	2	1305.67
lcl|NZ_CP011073.1_prot_WP_005786949.1_1593	TLIGAGSYGWGPK	14.05	2	1305.67
lcl|NZ_CP011073.1_prot_WP_005786949.1_1593	TLIGAGSYGWGPK	17.25	2	1305.68
lcl|NZ_CP011073.1_prot_WP_005786949.1_1593	TLIGAGSYGWGPK	72.22	2	1305.68
lcl|NZ_CP011073.1_prot_WP_005786949.1_1593	TLIGAGSYGWGPK	33.21	2	1305.68
lcl|NZ_CP011073.1_prot_WP_005786949.1_1593	TLIGAGSYGWGPK	78.86	2	1305.68
lcl|NZ_CP011073.1_prot_WP_005786949.1_1593	TLIGAGSYGWGPK	67.87	2	1305.68
lcl|NZ_CP011073.1_prot_WP_005786949.1_1593	TLIGAGSYGWGPK	32.52	2	1305.68
lcl|NZ_CP011073.1_prot_WP_005786949.1_1593	TLIGAGSYGWGPK	14.81	3	1305.68
lcl|NZ_CP011073.1_prot_WP_005786949.1_1593	FGAQGLGLSFSAR	37.23	2	1309.68
lcl|NZ_CP011073.1_prot_WP_005786949.1_1593	FGAQGLGLSFSAR	20.3	2	1309.68
lcl|NZ_CP011073.1_prot_WP_005786949.1_1593	FGAQGLGLSFSAR	28.87	2	1309.68
lcl|NZ_CP011073.1_prot_WP_005786949.1_1593	FGAQGLGLSFSAR	43.42	2	1309.68
lcl|NZ_CP011073.1_prot_WP_005786949.1_1593	FGAQGLGLSFSAR	76.33	2	1309.68
lcl|NZ_CP011073.1_prot_WP_005786949.1_1593	FGAQGLGLSFSAR	84.47	2	1309.68
lcl|NZ_CP011073.1_prot_WP_005786949.1_1593	FGAQGLGLSFSAR	46.91	2	1309.68
lcl|NZ_CP011073.1_prot_WP_005786949.1_1593	FGAQGLGLSFSAR	31.42	2	1309.68
lcl|NZ_CP011073.1_prot_WP_005786949.1_1593	FGAQGLGLSFSAR	64.07	2	1309.68
lcl|NZ_CP011073.1_prot_WP_005786949.1_1593	FGAQGLGLSFSAR	20.85	2	1309.68
lcl|NZ_CP011073.1_prot_WP_005786949.1_1593	FGAQGLGLSFSAR	24.67	2	1309.68
lcl|NZ_CP011073.1_prot_WP_005786949.1_1593	FGAQGLGLSFSAR	50.45	2	1309.68
lcl|NZ_CP011073.1_prot_WP_005786949.1_1593	FGAQGLGLSFSAR	21.47	2	1309.68
lcl|NZ_CP011073.1_prot_WP_005786949.1_1593	FGAQGLGLSFSAR	22.49	2	1309.68
lcl|NZ_CP011073.1_prot_WP_005786949.1_1593	FGAQGLGLSFSAR	83.44	2	1309.68
lcl|NZ_CP011073.1_prot_WP_005786949.1_1593	FGAQGLGLSFSAR	57.17	2	1309.68
lcl|NZ_CP011073.1_prot_WP_005786949.1_1593	FGAQGLGLSFSAR	80.19	2	1309.68
lcl|NZ_CP011073.1_prot_WP_005786949.1_1593	FGAQGLGLSFSAR	76.08	2	1309.68
lcl|NZ_CP011073.1_prot_WP_005786949.1_1593	FGAQGLGLSFSAR	66.48	2	1309.68
lcl|NZ_CP011073.1_prot_WP_005786949.1_1593	FGAQGLGLSFSAR	89.49	2	1309.68
lcl|NZ_CP011073.1_prot_WP_005786949.1_1593	FGAQGLGLSFSAR	96.15	2	1309.68
lcl|NZ_CP011073.1_prot_WP_005786949.1_1593	QIQDFSVGGFAR	43.5	2	1323.65
lcl|NZ_CP011073.1_prot_WP_005786949.1_1593	QIQDFSVGGFAR	24.28	2	1323.65
lcl|NZ_CP011073.1_prot_WP_005786949.1_1593	QIQDFSVGGFAR	65.83	2	1323.66
lcl|NZ_CP011073.1_prot_WP_005786949.1_1593	QIQDFSVGGFAR	29.73	2	1323.66
lcl|NZ_CP011073.1_prot_WP_005786949.1_1593	QIQDFSVGGFAR	33.15	2	1323.66
lcl|NZ_CP011073.1_prot_WP_005786949.1_1593	QIQDFSVGGFAR	33.55	2	1323.66
lcl|NZ_CP011073.1_prot_WP_005786949.1_1593	QIQDFSVGGFAR	59.94	2	1323.66
lcl|NZ_CP011073.1_prot_WP_005786949.1_1593	QIQDFSVGGFAR	41.31	2	1323.66
lcl|NZ_CP011073.1_prot_WP_005786949.1_1593	QIQDFSVGGFAR	33.67	2	1323.66
lcl|NZ_CP011073.1_prot_WP_005786949.1_1593	QIQDFSVGGFAR	65.87	2	1323.66
lcl|NZ_CP011073.1_prot_WP_005786949.1_1593	QIQDFSVGGFAR	24.56	2	1323.66
lcl|NZ_CP011073.1_prot_WP_005786949.1_1593	QIQDFSVGGFAR	25.33	2	1323.66
lcl|NZ_CP011073.1_prot_WP_005786949.1_1593	AANTISPVAALQGK	81.77	2	1339.74
lcl|NZ_CP011073.1_prot_WP_005786949.1_1593	AANTISPVAALQGK	65.65	2	1339.75
lcl|NZ_CP011073.1_prot_WP_005786949.1_1593	AANTISPVAALQGK	41.83	2	1339.75
lcl|NZ_CP011073.1_prot_WP_005786949.1_1593	AANTISPVAALQGK	37.69	2	1339.75
lcl|NZ_CP011073.1_prot_WP_005786949.1_1593	AANTISPVAALQGK	40.26	2	1339.75
lcl|NZ_CP011073.1_prot_WP_005786949.1_1593	AANTISPVAALQGK	81.99	2	1339.75
lcl|NZ_CP011073.1_prot_WP_005786949.1_1593	AANTISPVAALQGK	64.62	2	1339.75
lcl|NZ_CP011073.1_prot_WP_005786949.1_1593	AANTISPVAALQGK	14.7	2	1339.75
lcl|NZ_CP011073.1_prot_WP_005786949.1_1593	AANTISPVAALQGK	16.54	2	1339.75
lcl|NZ_CP011073.1_prot_WP_005786949.1_1593	AANTISPVAALQGK	38.58	2	1339.75
lcl|NZ_CP011073.1_prot_WP_005786949.1_1593	AANTISPVAALQGK	13.09	2	1339.75
lcl|NZ_CP011073.1_prot_WP_005786949.1_1593	AANTISPVAALQGK	27.66	2	1339.75
lcl|NZ_CP011073.1_prot_WP_005786949.1_1593	AANTISPVAALQGK	35.89	3	1339.75
lcl|NZ_CP011073.1_prot_WP_005786949.1_1593	AANTISPVAALQGK	21.19	2	1339.75
lcl|NZ_CP011073.1_prot_WP_005786949.1_1593	AANTISPVAALQGK	74.12	2	1339.75
lcl|NZ_CP011073.1_prot_WP_005786949.1_1593	AANTISPVAALQGK	65.72	2	1339.75
lcl|NZ_CP011073.1_prot_WP_005786949.1_1593	AANTISPVAALQGK	53.49	2	1339.75
lcl|NZ_CP011073.1_prot_WP_005786949.1_1593	AANTISPVAALQGK	73.32	2	1339.75
lcl|NZ_CP011073.1_prot_WP_005786949.1_1593	AANTISPVAALQGK	57.14	2	1339.75
lcl|NZ_CP011073.1_prot_WP_005786949.1_1593	AANTISPVAALQGK	53.91	2	1339.76
lcl|NZ_CP011073.1_prot_WP_005786949.1_1593	EQATFGGTFTVNK	38.92	2	1398.67
lcl|NZ_CP011073.1_prot_WP_005786949.1_1593	EQATFGGTFTVNK	40.09	2	1398.67
lcl|NZ_CP011073.1_prot_WP_005786949.1_1593	EQATFGGTFTVNK	57.08	2	1398.68
lcl|NZ_CP011073.1_prot_WP_005786949.1_1593	EQATFGGTFTVNK	80.88	2	1398.68
lcl|NZ_CP011073.1_prot_WP_005786949.1_1593	EQATFGGTFTVNK	29.17	2	1398.68
lcl|NZ_CP011073.1_prot_WP_005786949.1_1593	EQATFGGTFTVNK	45.29	2	1398.68
lcl|NZ_CP011073.1_prot_WP_005786949.1_1593	EQATFGGTFTVNK	62.91	2	1398.68
lcl|NZ_CP011073.1_prot_WP_005786949.1_1593	EQATFGGTFTVNK	57.52	2	1398.68
lcl|NZ_CP011073.1_prot_WP_005786949.1_1593	EQATFGGTFTVNK	13.61	2	1398.68
lcl|NZ_CP011073.1_prot_WP_005786949.1_1593	EQATFGGTFTVNK	78.16	2	1398.68
lcl|NZ_CP011073.1_prot_WP_005786949.1_1593	EQATFGGTFTVNK	33.21	2	1398.68
lcl|NZ_CP011073.1_prot_WP_005786949.1_1593	EQATFGGTFTVNK	52.79	2	1398.68
lcl|NZ_CP011073.1_prot_WP_005786949.1_1593	EQATFGGTFTVNK	59.21	2	1398.68
lcl|NZ_CP011073.1_prot_WP_005786949.1_1593	EQATFGGTFTVNK	33.42	2	1398.68
lcl|NZ_CP011073.1_prot_WP_005786949.1_1593	EQATFGGTFTVNK	93.88	2	1398.68
lcl|NZ_CP011073.1_prot_WP_005786949.1_1593	EQATFGGTFTVNK	79.88	2	1398.68
lcl|NZ_CP011073.1_prot_WP_005786949.1_1593	EQATFGGTFTVNK	30.7	2	1398.68
lcl|NZ_CP011073.1_prot_WP_005786949.1_1593	EQATFGGTFTVNK	74.24	2	1398.68
lcl|NZ_CP011073.1_prot_WP_005786949.1_1593	EQATFGGTFTVNK	72.74	2	1398.68
lcl|NZ_CP011073.1_prot_WP_005786949.1_1593	EQATFGGTFTVNK	21.84	2	1398.68
lcl|NZ_CP011073.1_prot_WP_005786949.1_1593	EQATFGGTFTVNK	19.62	2	1398.68
lcl|NZ_CP011073.1_prot_WP_005786949.1_1593	EQATFGGTFTVNK	89.65	2	1398.68
lcl|NZ_CP011073.1_prot_WP_005786949.1_1593	EQATFGGTFTVNK	94.22	2	1398.68
lcl|NZ_CP011073.1_prot_WP_005786949.1_1593	EQATFGGTFTVNK	79.38	2	1398.68
lcl|NZ_CP011073.1_prot_WP_005786949.1_1593	EQATFGGTFTVNK	13.28	2	1398.68
lcl|NZ_CP011073.1_prot_WP_005786949.1_1593	EQATFGGTFTVNK	98.18	2	1398.68
lcl|NZ_CP011073.1_prot_WP_005786949.1_1593	EQATFGGTFTVNK	62.64	2	1398.68
lcl|NZ_CP011073.1_prot_WP_005786949.1_1593	EQATFGGTFTVNK	33.11	2	1398.68
lcl|NZ_CP011073.1_prot_WP_005786949.1_1593	EQATFGGTFTVNK	76.11	2	1398.68
lcl|NZ_CP011073.1_prot_WP_005786949.1_1593	EQATFGGTFTVNK	92.93	2	1398.68
lcl|NZ_CP011073.1_prot_WP_005786949.1_1593	EQATFGGTFTVNK	34.68	2	1398.69
lcl|NZ_CP011073.1_prot_WP_005786949.1_1593	EQATFGGTFTVNK	17.82	2	1398.69
lcl|NZ_CP011073.1_prot_WP_005786949.1_1593	EQATFGGTFTVNK	16.84	2	1398.69
lcl|NZ_CP011073.1_prot_WP_005786949.1_1593	EQATFGGTFTVNK	32.68	2	1398.69
lcl|NZ_CP011073.1_prot_WP_005786949.1_1593	EQATFGGTFTVNK	31.26	2	1398.69
lcl|NZ_CP011073.1_prot_WP_005786949.1_1593	EQATFGGTFTVNK	21.55	2	1398.69
lcl|NZ_CP011073.1_prot_WP_005786949.1_1593	EQATFGGTFTVNK	38.45	2	1398.69
lcl|NZ_CP011073.1_prot_WP_005786949.1_1593	DGTGEPIIGGSVLVK	46.94	2	1440.78
lcl|NZ_CP011073.1_prot_WP_005786949.1_1593	DGTGEPIIGGSVLVK	68.96	2	1440.78
lcl|NZ_CP011073.1_prot_WP_005786949.1_1593	DGTGEPIIGGSVLVK	34.24	2	1440.78
lcl|NZ_CP011073.1_prot_WP_005786949.1_1593	DGTGEPIIGGSVLVK	27.08	2	1440.78
lcl|NZ_CP011073.1_prot_WP_005786949.1_1593	DGTGEPIIGGSVLVK	17.05	2	1440.78
lcl|NZ_CP011073.1_prot_WP_005786949.1_1593	DGTGEPIIGGSVLVK	21.06	2	1440.78
lcl|NZ_CP011073.1_prot_WP_005786949.1_1593	DGTGEPIIGGSVLVK	25	2	1440.78
lcl|NZ_CP011073.1_prot_WP_005786949.1_1593	DGTGEPIIGGSVLVK	19.94	2	1440.78
lcl|NZ_CP011073.1_prot_WP_005786949.1_1593	DGTGEPIIGGSVLVK	19.46	2	1440.78
lcl|NZ_CP011073.1_prot_WP_005786949.1_1593	DGTGEPIIGGSVLVK	16.23	2	1440.78
lcl|NZ_CP011073.1_prot_WP_005786949.1_1593	DGTGEPIIGGSVLVK	71.64	2	1440.78
lcl|NZ_CP011073.1_prot_WP_005786949.1_1593	DGTGEPIIGGSVLVK	17.26	2	1440.79
lcl|NZ_CP011073.1_prot_WP_005786949.1_1593	DGTGEPIIGGSVLVK	16.94	2	1440.79
lcl|NZ_CP011073.1_prot_WP_005786949.1_1593	DGTGEPIIGGSVLVK	59.78	2	1440.79
lcl|NZ_CP011073.1_prot_WP_005786949.1_1593	MMSAVFALNLGWK	58.41	2	1466.74
lcl|NZ_CP011073.1_prot_WP_005786949.1_1593	MMSAVFALNLGWK	53.56	2	1466.74
lcl|NZ_CP011073.1_prot_WP_005786949.1_1593	MMSAVFALNLGWK	27.32	2	1466.74
lcl|NZ_CP011073.1_prot_WP_005786949.1_1593	MMSAVFALNLGWK	18.74	2	1466.74
lcl|NZ_CP011073.1_prot_WP_005786949.1_1593	MMSAVFALNLGWK	22.33	2	1466.74
lcl|NZ_CP011073.1_prot_WP_005786949.1_1593	GETLLEWDDSWR	58.95	2	1505.68
lcl|NZ_CP011073.1_prot_WP_005786949.1_1593	GETLLEWDDSWR	53.17	2	1505.68
lcl|NZ_CP011073.1_prot_WP_005786949.1_1593	GETLLEWDDSWR	39	2	1505.68
lcl|NZ_CP011073.1_prot_WP_005786949.1_1593	GETLLEWDDSWR	65.03	2	1505.68
lcl|NZ_CP011073.1_prot_WP_005786949.1_1593	GETLLEWDDSWR	63.04	2	1505.68
lcl|NZ_CP011073.1_prot_WP_005786949.1_1593	GETLLEWDDSWR	70.81	2	1505.68
lcl|NZ_CP011073.1_prot_WP_005786949.1_1593	GETLLEWDDSWR	47.37	2	1505.68
lcl|NZ_CP011073.1_prot_WP_005786949.1_1593	GETLLEWDDSWR	39.76	2	1505.68
lcl|NZ_CP011073.1_prot_WP_005786949.1_1593	GETLLEWDDSWR	64.12	2	1505.68
lcl|NZ_CP011073.1_prot_WP_005786949.1_1593	GETLLEWDDSWR	65.09	2	1505.68
lcl|NZ_CP011073.1_prot_WP_005786949.1_1593	GETLLEWDDSWR	70.88	2	1505.68
lcl|NZ_CP011073.1_prot_WP_005786949.1_1593	GETLLEWDDSWR	43.52	2	1505.68
lcl|NZ_CP011073.1_prot_WP_005786949.1_1593	GETLLEWDDSWR	78.24	2	1505.68
lcl|NZ_CP011073.1_prot_WP_005786949.1_1593	GETLLEWDDSWR	25.43	2	1505.68
lcl|NZ_CP011073.1_prot_WP_005786949.1_1593	GISYGDGVIPDGVFK	13.64	2	1522.76
lcl|NZ_CP011073.1_prot_WP_005786949.1_1593	GISYGDGVIPDGVFK	54.17	2	1522.76
lcl|NZ_CP011073.1_prot_WP_005786949.1_1593	GISYGDGVIPDGVFK	13.37	2	1522.77
lcl|NZ_CP011073.1_prot_WP_005786949.1_1593	GISYGDGVIPDGVFK	91.35	2	1522.77
lcl|NZ_CP011073.1_prot_WP_005786949.1_1593	GISYGDGVIPDGVFK	22.58	2	1522.77
lcl|NZ_CP011073.1_prot_WP_005786949.1_1593	GISYGDGVIPDGVFK	92.28	2	1522.77
lcl|NZ_CP011073.1_prot_WP_005786949.1_1593	GISYGDGVIPDGVFK	92.06	2	1522.77
lcl|NZ_CP011073.1_prot_WP_005786949.1_1593	GISYGDGVIPDGVFK	14.21	2	1522.77
lcl|NZ_CP011073.1_prot_WP_005786949.1_1593	GISYGDGVIPDGVFK	27.02	2	1522.77
lcl|NZ_CP011073.1_prot_WP_005786949.1_1593	GISYGDGVIPDGVFK	42.65	2	1522.77
lcl|NZ_CP011073.1_prot_WP_005786949.1_1593	GISYGDGVIPDGVFK	44.65	2	1522.77
lcl|NZ_CP011073.1_prot_WP_005786949.1_1593	GISYGDGVIPDGVFK	55.38	2	1522.77
lcl|NZ_CP011073.1_prot_WP_005786949.1_1593	GISYGDGVIPDGVFK	52.83	2	1522.77
lcl|NZ_CP011073.1_prot_WP_005786949.1_1593	GISYGDGVIPDGVFK	83.67	2	1522.77
lcl|NZ_CP011073.1_prot_WP_005786949.1_1593	GISYGDGVIPDGVFK	40.43	2	1522.77
lcl|NZ_CP011073.1_prot_WP_005786949.1_1593	GISYGDGVIPDGVFK	31.09	2	1522.77
lcl|NZ_CP011073.1_prot_WP_005786949.1_1593	GISYGDGVIPDGVFK	28.96	2	1522.77
lcl|NZ_CP011073.1_prot_WP_005786949.1_1593	GISYGDGVIPDGVFK	18.81	2	1522.77
lcl|NZ_CP011073.1_prot_WP_005786949.1_1593	GISYGDGVIPDGVFK	15.95	2	1522.77
lcl|NZ_CP011073.1_prot_WP_005786949.1_1593	GISYGDGVIPDGVFK	92.34	2	1522.77
lcl|NZ_CP011073.1_prot_WP_005786949.1_1593	GISYGDGVIPDGVFK	24.38	2	1522.77
lcl|NZ_CP011073.1_prot_WP_005786949.1_1593	GISYGDGVIPDGVFK	48.27	2	1522.77
lcl|NZ_CP011073.1_prot_WP_005786949.1_1593	GISYGDGVIPDGVFK	83.41	2	1522.77
lcl|NZ_CP011073.1_prot_WP_005786949.1_1593	GISYGDGVIPDGVFK	40.35	2	1522.77
lcl|NZ_CP011073.1_prot_WP_005786949.1_1593	GISYGDGVIPDGVFK	43.28	2	1522.77
lcl|NZ_CP011073.1_prot_WP_005786949.1_1593	GISYGDGVIPDGVFK	52.85	2	1522.78
lcl|NZ_CP011073.1_prot_WP_005786949.1_1593	DWQWDVAMTYTK	23.04	2	1542.68
lcl|NZ_CP011073.1_prot_WP_005786949.1_1593	DWQWDVAMTYTK	30.48	2	1542.68
lcl|NZ_CP011073.1_prot_WP_005786949.1_1593	DWQWDVAMTYTK	22.85	2	1542.69
lcl|NZ_CP011073.1_prot_WP_005786949.1_1593	ALGYAVTEVKGDDLK	24.47	3	1577.82
lcl|NZ_CP011073.1_prot_WP_005786949.1_1593	ALGYAVTEVKGDDLK	27.15	3	1577.82
lcl|NZ_CP011073.1_prot_WP_005786949.1_1593	ALGYAVTEVKGDDLK	26.89	3	1577.82
lcl|NZ_CP011073.1_prot_WP_005786949.1_1593	ALGYAVTEVKGDDLK	23.36	2	1577.82
lcl|NZ_CP011073.1_prot_WP_005786949.1_1593	ALGYAVTEVKGDDLK	34.68	2	1577.82
lcl|NZ_CP011073.1_prot_WP_005786949.1_1593	ALGYAVTEVKGDDLK	35.5	2	1577.82
lcl|NZ_CP011073.1_prot_WP_005786949.1_1593	ALGYAVTEVKGDDLK	37.57	2	1577.82
lcl|NZ_CP011073.1_prot_WP_005786949.1_1593	ALGYAVTEVKGDDLK	38.23	2	1577.82
lcl|NZ_CP011073.1_prot_WP_005786949.1_1593	ALGYAVTEVKGDDLK	75.82	2	1577.83
lcl|NZ_CP011073.1_prot_WP_005786949.1_1593	ALGYAVTEVKGDDLK	39.79	2	1577.83
lcl|NZ_CP011073.1_prot_WP_005786949.1_1593	ALGYAVTEVKGDDLK	25.51	2	1577.83
lcl|NZ_CP011073.1_prot_WP_005786949.1_1593	ALGYAVTEVKGDDLK	20.08	3	1577.83
lcl|NZ_CP011073.1_prot_WP_005786949.1_1593	ALGYAVTEVKGDDLK	26.76	2	1577.83
lcl|NZ_CP011073.1_prot_WP_005786949.1_1593	ALGYAVTEVKGDDLK	50.13	2	1577.83
lcl|NZ_CP011073.1_prot_WP_005786949.1_1593	ALGYAVTEVKGDDLK	58.1	2	1577.83
lcl|NZ_CP011073.1_prot_WP_005786949.1_1593	ALGYAVTEVKGDDLK	47.56	3	1577.83
lcl|NZ_CP011073.1_prot_WP_005786949.1_1593	ALGYAVTEVKGDDLK	45.59	2	1577.83
lcl|NZ_CP011073.1_prot_WP_005786949.1_1593	ALGYAVTEVKGDDLK	28.49	3	1577.83
lcl|NZ_CP011073.1_prot_WP_005786949.1_1593	ALGYAVTEVKGDDLK	45.19	3	1577.83
lcl|NZ_CP011073.1_prot_WP_005786949.1_1593	ALGYAVTEVKGDDLK	57.67	2	1577.83
lcl|NZ_CP011073.1_prot_WP_005786949.1_1593	ALGYAVTEVKGDDLK	96.09	2	1577.83
lcl|NZ_CP011073.1_prot_WP_005786949.1_1593	ALGYAVTEVKGDDLK	38.41	3	1577.83
lcl|NZ_CP011073.1_prot_WP_005786949.1_1593	ALGYAVTEVKGDDLK	80.43	2	1577.83
lcl|NZ_CP011073.1_prot_WP_005786949.1_1593	ALGYAVTEVKGDDLK	46.58	3	1577.83
lcl|NZ_CP011073.1_prot_WP_005786949.1_1593	ALGYAVTEVKGDDLK	50.04	3	1577.83
lcl|NZ_CP011073.1_prot_WP_005786949.1_1593	ALGYAVTEVKGDDLK	22.71	3	1577.83
lcl|NZ_CP011073.1_prot_WP_005786949.1_1593	ALGYAVTEVKGDDLK	49.15	3	1577.83
lcl|NZ_CP011073.1_prot_WP_005786949.1_1593	ALGYAVTEVKGDDLK	27.24	2	1577.83
lcl|NZ_CP011073.1_prot_WP_005786949.1_1593	ALGYAVTEVKGDDLK	95.57	2	1577.83
lcl|NZ_CP011073.1_prot_WP_005786949.1_1593	ALGYAVTEVKGDDLK	42.14	2	1577.83
lcl|NZ_CP011073.1_prot_WP_005786949.1_1593	ALGYAVTEVKGDDLK	81.15	2	1577.83
lcl|NZ_CP011073.1_prot_WP_005786949.1_1593	ALGYAVTEVKGDDLK	48.65	2	1577.83
lcl|NZ_CP011073.1_prot_WP_005786949.1_1593	ALGYAVTEVKGDDLK	59.56	3	1577.83
lcl|NZ_CP011073.1_prot_WP_005786949.1_1593	ALGYAVTEVKGDDLK	59.55	3	1577.83
lcl|NZ_CP011073.1_prot_WP_005786949.1_1593	ALGYAVTEVKGDDLK	102.39	2	1577.83
lcl|NZ_CP011073.1_prot_WP_005786949.1_1593	ALGYAVTEVKGDDLK	51.7	3	1577.83
lcl|NZ_CP011073.1_prot_WP_005786949.1_1593	ALGYAVTEVKGDDLK	24.4	3	1577.83
lcl|NZ_CP011073.1_prot_WP_005786949.1_1593	ALGYAVTEVKGDDLK	35.05	3	1577.83
lcl|NZ_CP011073.1_prot_WP_005786949.1_1593	ALGYAVTEVKGDDLK	48.6	2	1577.83
lcl|NZ_CP011073.1_prot_WP_005786949.1_1593	ALGYAVTEVKGDDLK	48.19	3	1577.83
lcl|NZ_CP011073.1_prot_WP_005786949.1_1593	ALGYAVTEVKGDDLK	93.2	2	1577.83
lcl|NZ_CP011073.1_prot_WP_005786949.1_1593	ALGYAVTEVKGDDLK	50.63	3	1577.83
lcl|NZ_CP011073.1_prot_WP_005786949.1_1593	ALGYAVTEVKGDDLK	18.83	2	1577.83
lcl|NZ_CP011073.1_prot_WP_005786949.1_1593	ALGYAVTEVKGDDLK	66.75	2	1577.83
lcl|NZ_CP011073.1_prot_WP_005786949.1_1593	ALGYAVTEVKGDDLK	59.65	3	1577.83
lcl|NZ_CP011073.1_prot_WP_005786949.1_1593	ALGYAVTEVKGDDLK	41.92	3	1577.84
lcl|NZ_CP011073.1_prot_WP_005786949.1_1593	ALGYAVTEVKGDDLK	89.4	2	1577.84
lcl|NZ_CP011073.1_prot_WP_005786949.1_1593	ALGYAVTEVKGDDLK	56.29	3	1577.84
lcl|NZ_CP011073.1_prot_WP_005786949.1_1593	ALGYAVTEVKGDDLK	52.24	2	1577.84
lcl|NZ_CP011073.1_prot_WP_005786949.1_1593	NYDGTWTNYSPHK	14.94	3	1581.68
lcl|NZ_CP011073.1_prot_WP_005786949.1_1593	NYDGTWTNYSPHK	25.49	2	1581.69
lcl|NZ_CP011073.1_prot_WP_005786949.1_1593	NYDGTWTNYSPHK	40.56	3	1581.69
lcl|NZ_CP011073.1_prot_WP_005786949.1_1593	NYDGTWTNYSPHK	45.46	2	1581.69
lcl|NZ_CP011073.1_prot_WP_005786949.1_1593	NYDGTWTNYSPHK	18.3	2	1581.69
lcl|NZ_CP011073.1_prot_WP_005786949.1_1593	NYDGTWTNYSPHK	29.18	2	1581.69
lcl|NZ_CP011073.1_prot_WP_005786949.1_1593	NYDGTWTNYSPHK	32.67	2	1581.69
lcl|NZ_CP011073.1_prot_WP_005786949.1_1593	NYDGTWTNYSPHK	26.06	3	1581.69
lcl|NZ_CP011073.1_prot_WP_005786949.1_1593	NYDGTWTNYSPHK	26.3	2	1581.69
lcl|NZ_CP011073.1_prot_WP_005786949.1_1593	NYDGTWTNYSPHK	31.03	3	1581.7
lcl|NZ_CP011073.1_prot_WP_005786949.1_1593	NLNPDDFETVSVLK	15.31	2	1589.79
lcl|NZ_CP011073.1_prot_WP_005786949.1_1593	NLNPDDFETVSVLK	16.33	2	1589.79
lcl|NZ_CP011073.1_prot_WP_005786949.1_1593	NLNPDDFETVSVLK	14.06	3	1589.79
lcl|NZ_CP011073.1_prot_WP_005786949.1_1593	NLNPDDFETVSVLK	16.22	2	1589.79
lcl|NZ_CP011073.1_prot_WP_005786949.1_1593	NLNPDDFETVSVLK	53.42	2	1589.79
lcl|NZ_CP011073.1_prot_WP_005786949.1_1593	NLNPDDFETVSVLK	15.81	2	1589.79
lcl|NZ_CP011073.1_prot_WP_005786949.1_1593	NLNPDDFETVSVLK	19.79	3	1589.79
lcl|NZ_CP011073.1_prot_WP_005786949.1_1593	NLNPDDFETVSVLK	48.97	2	1589.8
lcl|NZ_CP011073.1_prot_WP_005786949.1_1593	NLNPDDFETVSVLK	56.6	2	1589.8
lcl|NZ_CP011073.1_prot_WP_005786949.1_1593	NLNPDDFETVSVLK	64.54	2	1589.8
lcl|NZ_CP011073.1_prot_WP_005786949.1_1593	NLNPDDFETVSVLK	27.11	2	1589.8
lcl|NZ_CP011073.1_prot_WP_005786949.1_1593	NLNPDDFETVSVLK	25.75	2	1589.8
lcl|NZ_CP011073.1_prot_WP_005786949.1_1593	NLNPDDFETVSVLK	67.74	2	1589.8
lcl|NZ_CP011073.1_prot_WP_005786949.1_1593	NLNPDDFETVSVLK	22.12	2	1589.8
lcl|NZ_CP011073.1_prot_WP_005786949.1_1593	NLNPDDFETVSVLK	17.74	2	1589.8
lcl|NZ_CP011073.1_prot_WP_005786949.1_1593	NLNPDDFETVSVLK	66.77	2	1589.8
lcl|NZ_CP011073.1_prot_WP_005786949.1_1593	NLNPDDFETVSVLK	50.08	2	1589.8
lcl|NZ_CP011073.1_prot_WP_005786949.1_1593	NLNPDDFETVSVLK	24.2	2	1589.8
lcl|NZ_CP011073.1_prot_WP_005786949.1_1593	NLNPDDFETVSVLK	49.35	2	1589.8
lcl|NZ_CP011073.1_prot_WP_005786949.1_1593	NLNPDDFETVSVLK	14.78	2	1589.8
lcl|NZ_CP011073.1_prot_WP_005786949.1_1593	NLNPDDFETVSVLK	32.1	2	1589.8
lcl|NZ_CP011073.1_prot_WP_005786949.1_1593	NLNPDDFETVSVLK	64.03	2	1589.8
lcl|NZ_CP011073.1_prot_WP_005786949.1_1593	NLNPDDFETVSVLK	45.38	2	1589.8
lcl|NZ_CP011073.1_prot_WP_005786949.1_1593	NLNPDDFETVSVLK	51.79	2	1589.8
lcl|NZ_CP011073.1_prot_WP_005786949.1_1593	NLNPDDFETVSVLK	37.3	2	1589.8
lcl|NZ_CP011073.1_prot_WP_005786949.1_1593	NLNPDDFETVSVLK	32.88	2	1589.8
lcl|NZ_CP011073.1_prot_WP_005786949.1_1593	NLNPDDFETVSVLK	20.11	2	1589.81
lcl|NZ_CP011073.1_prot_WP_005786949.1_1593	FKADANMNYYYTK	26.3	3	1627.73
lcl|NZ_CP011073.1_prot_WP_005786949.1_1593	FKADANMNYYYTK	78.85	2	1627.73
lcl|NZ_CP011073.1_prot_WP_005786949.1_1593	FKADANMNYYYTK	25.81	3	1627.73
lcl|NZ_CP011073.1_prot_WP_005786949.1_1593	FKADANMNYYYTK	22.09	2	1627.73
lcl|NZ_CP011073.1_prot_WP_005786949.1_1593	FKADANMNYYYTK	43.88	2	1627.73
lcl|NZ_CP011073.1_prot_WP_005786949.1_1593	FKADANMNYYYTK	24.96	3	1627.73
lcl|NZ_CP011073.1_prot_WP_005786949.1_1593	FKADANMNYYYTK	15.57	3	1627.73
lcl|NZ_CP011073.1_prot_WP_005786949.1_1593	FKADANMNYYYTK	48.59	2	1627.74
lcl|NZ_CP011073.1_prot_WP_005786949.1_1593	FKADANMNYYYTK	41.44	3	1627.74
lcl|NZ_CP011073.1_prot_WP_005786949.1_1593	FKADANMNYYYTK	34.04	3	1627.74
lcl|NZ_CP011073.1_prot_WP_005786949.1_1593	FKADANMNYYYTK	38.92	2	1627.74
lcl|NZ_CP011073.1_prot_WP_005786949.1_1593	FKADANMNYYYTK	48.04	2	1627.74
lcl|NZ_CP011073.1_prot_WP_005786949.1_1593	FKADANMNYYYTK	85.16	2	1627.74
lcl|NZ_CP011073.1_prot_WP_005786949.1_1593	FKADANMNYYYTK	24.22	3	1627.74
lcl|NZ_CP011073.1_prot_WP_005786949.1_1593	FKADANMNYYYTK	41.47	3	1627.74
lcl|NZ_CP011073.1_prot_WP_005786949.1_1593	FKADANMNYYYTK	30.39	3	1627.74
lcl|NZ_CP011073.1_prot_WP_005786949.1_1593	FKADANMNYYYTK	64.76	2	1627.74
lcl|NZ_CP011073.1_prot_WP_005786949.1_1593	FKADANMNYYYTK	19.6	2	1627.74
lcl|NZ_CP011073.1_prot_WP_005786949.1_1593	FKADANMNYYYTK	30.65	2	1627.74
lcl|NZ_CP011073.1_prot_WP_005786949.1_1593	FKADANMNYYYTK	93.43	2	1627.74
lcl|NZ_CP011073.1_prot_WP_005786949.1_1593	FKADANMNYYYTK	13.26	3	1627.74
lcl|NZ_CP011073.1_prot_WP_005786949.1_1593	VGGDYGLLMSDILPAK	22.98	2	1647.85
lcl|NZ_CP011073.1_prot_WP_005786949.1_1593	VGGDYGLLMSDILPAK	16.85	2	1647.85
lcl|NZ_CP011073.1_prot_WP_005786949.1_1593	VGGDYGLLMSDILPAK	86.99	2	1647.85
lcl|NZ_CP011073.1_prot_WP_005786949.1_1593	VGGDYGLLMSDILPAK	40.14	2	1647.85
lcl|NZ_CP011073.1_prot_WP_005786949.1_1593	VGGDYGLLMSDILPAK	102.9	2	1647.85
lcl|NZ_CP011073.1_prot_WP_005786949.1_1593	VGGDYGLLMSDILPAK	14.7	2	1647.85
lcl|NZ_CP011073.1_prot_WP_005786949.1_1593	VGGDYGLLMSDILPAK	28.01	3	1647.85
lcl|NZ_CP011073.1_prot_WP_005786949.1_1593	VGGDYGLLMSDILPAK	95.43	2	1647.85
lcl|NZ_CP011073.1_prot_WP_005786949.1_1593	VGGDYGLLMSDILPAK	16.68	2	1647.85
lcl|NZ_CP011073.1_prot_WP_005786949.1_1593	VGGDYGLLMSDILPAK	53.93	2	1647.85
lcl|NZ_CP011073.1_prot_WP_005786949.1_1593	VGGDYGLLMSDILPAK	68.27	2	1647.86
lcl|NZ_CP011073.1_prot_WP_005786949.1_1593	VGGDYGLLMSDILPAK	75.19	2	1647.86
lcl|NZ_CP011073.1_prot_WP_005786949.1_1593	VGGDYGLLMSDILPAK	31.31	3	1647.86
lcl|NZ_CP011073.1_prot_WP_005786949.1_1593	VGGDYGLLMSDILPAK	19.88	3	1647.86
lcl|NZ_CP011073.1_prot_WP_005786949.1_1593	VGGDYGLLMSDILPAK	38.75	2	1647.86
lcl|NZ_CP011073.1_prot_WP_005786949.1_1593	VGGDYGLLMSDILPAK	70.58	2	1647.86
lcl|NZ_CP011073.1_prot_WP_005786949.1_1593	VGGDYGLLMSDILPAK	118.15	2	1647.86
lcl|NZ_CP011073.1_prot_WP_005786949.1_1593	VGGDYGLLMSDILPAK	23	2	1647.86
lcl|NZ_CP011073.1_prot_WP_005786949.1_1593	VGGDYGLLMSDILPAK	42.75	2	1647.86
lcl|NZ_CP011073.1_prot_WP_005786949.1_1593	VGGDYGLLMSDILPAK	57.26	2	1647.86
lcl|NZ_CP011073.1_prot_WP_005786949.1_1593	VGGDYGLLMSDILPAK	118.08	2	1647.86
lcl|NZ_CP011073.1_prot_WP_005786949.1_1593	VGGDYGLLMSDILPAK	41.53	2	1647.86
lcl|NZ_CP011073.1_prot_WP_005786949.1_1593	VGGDYGLLMSDILPAK	27.28	2	1647.86
lcl|NZ_CP011073.1_prot_WP_005786949.1_1593	VGGDYGLLMSDILPAK	112.12	2	1647.86
lcl|NZ_CP011073.1_prot_WP_005786949.1_1593	VGGDYGLLMSDILPAK	79.23	2	1647.86
lcl|NZ_CP011073.1_prot_WP_005786949.1_1593	VGGDYGLLMSDILPAK	45.3	2	1647.86
lcl|NZ_CP011073.1_prot_WP_005786949.1_1593	VGGDYGLLMSDILPAK	67.19	2	1647.86
lcl|NZ_CP011073.1_prot_WP_005786949.1_1593	VGGDYGLLMSDILPAK	82.8	2	1647.86
lcl|NZ_CP011073.1_prot_WP_005786949.1_1593	VGGDYGLLMSDILPAK	72.94	2	1647.86
lcl|NZ_CP011073.1_prot_WP_005786949.1_1593	VGGDYGLLMSDILPAK	56.56	2	1647.86
lcl|NZ_CP011073.1_prot_WP_005786949.1_1593	VGGDYGLLMSDILPAK	36.06	2	1647.86
lcl|NZ_CP011073.1_prot_WP_005786949.1_1593	VGGDYGLLMSDILPAK	48.73	2	1647.86
lcl|NZ_CP011073.1_prot_WP_005786949.1_1593	VGGDYGLLMSDILPAK	49.95	2	1647.86
lcl|NZ_CP011073.1_prot_WP_005786949.1_1593	VGGDYGLLMSDILPAK	82.82	2	1647.86
lcl|NZ_CP011073.1_prot_WP_005786949.1_1593	VGGDYGLLMSDILPAK	50.13	2	1647.86
lcl|NZ_CP011073.1_prot_WP_005786949.1_1593	VGGDYGLLMSDILPAK	63.52	2	1647.86
lcl|NZ_CP011073.1_prot_WP_005786949.1_1593	VGGDYGLLMSDILPAK	14.39	2	1647.86
lcl|NZ_CP011073.1_prot_WP_005786949.1_1593	VGGDYGLLMSDILPAK	34.74	2	1647.86
lcl|NZ_CP011073.1_prot_WP_005786949.1_1593	VGGDYGLLMSDILPAK	60.93	2	1647.86
lcl|NZ_CP011073.1_prot_WP_005786949.1_1593	VGGDYGLLMSDILPAK	21.43	2	1647.86
lcl|NZ_CP011073.1_prot_WP_005786949.1_1593	VGGDYGLLMSDILPAK	82.64	2	1647.86
lcl|NZ_CP011073.1_prot_WP_005786949.1_1593	VGGDYGLLMSDILPAK	55.61	2	1647.86
lcl|NZ_CP011073.1_prot_WP_005786949.1_1593	VGGDYGLLMSDILPAK	121.57	2	1647.86
lcl|NZ_CP011073.1_prot_WP_005786949.1_1593	VGGDYGLLMSDILPAK	51.99	2	1647.86
lcl|NZ_CP011073.1_prot_WP_005786949.1_1593	VGGDYGLLMSDILPAK	118.19	2	1647.86
lcl|NZ_CP011073.1_prot_WP_005786949.1_1593	VGGDYGLLMSDILPAK	56.25	2	1647.86
lcl|NZ_CP011073.1_prot_WP_005786949.1_1593	VGGDYGLLMSDILPAK	63.19	2	1647.86
lcl|NZ_CP011073.1_prot_WP_005786949.1_1593	VGGDYGLLMSDILPAK	114.64	2	1647.86
lcl|NZ_CP011073.1_prot_WP_005786949.1_1593	VGGDYGLLMSDILPAK	47.07	2	1647.86
lcl|NZ_CP011073.1_prot_WP_005786949.1_1593	VGGDYGLLMSDILPAK	17.89	2	1647.86
lcl|NZ_CP011073.1_prot_WP_005786949.1_1593	VGGDYGLLMSDILPAK	36.58	2	1647.86
lcl|NZ_CP011073.1_prot_WP_005786949.1_1593	VGGDYGLLMSDILPAK	53.39	2	1647.86
lcl|NZ_CP011073.1_prot_WP_005786949.1_1593	VGGDYGLLMSDILPAK	16.76	2	1647.86
lcl|NZ_CP011073.1_prot_WP_005786949.1_1593	VGGDYGLLMSDILPAK	53.41	2	1647.86
lcl|NZ_CP011073.1_prot_WP_005786949.1_1593	VGGDYGLLMSDILPAK	97.99	2	1647.86
lcl|NZ_CP011073.1_prot_WP_005786949.1_1593	VGGDYGLLMSDILPAK	16.4	2	1647.86
lcl|NZ_CP011073.1_prot_WP_005786949.1_1593	VGGDYGLLMSDILPAK	49.62	2	1647.86
lcl|NZ_CP011073.1_prot_WP_005786949.1_1593	VGGDYGLLMSDILPAK	113.88	2	1647.86
lcl|NZ_CP011073.1_prot_WP_005786949.1_1593	VGGDYGLLMSDILPAK	86.1	2	1647.86
lcl|NZ_CP011073.1_prot_WP_005786949.1_1593	VGGDYGLLMSDILPAK	25.15	3	1647.86
lcl|NZ_CP011073.1_prot_WP_005786949.1_1593	VGGDYGLLMSDILPAK	25.64	2	1647.86
lcl|NZ_CP011073.1_prot_WP_005786949.1_1593	VGGDYGLLMSDILPAK	20.21	2	1647.87
lcl|NZ_CP011073.1_prot_WP_005786949.1_1593	VGGDYGLLMSDILPAK	63.63	2	1663.86	Oxidation (M)
lcl|NZ_CP011073.1_prot_WP_005786949.1_1593	EMYDGNIYVNTLDK	54.71	2	1673.76
lcl|NZ_CP011073.1_prot_WP_005786949.1_1593	EMYDGNIYVNTLDK	40.74	2	1673.76
lcl|NZ_CP011073.1_prot_WP_005786949.1_1593	EMYDGNIYVNTLDK	53.28	2	1673.76
lcl|NZ_CP011073.1_prot_WP_005786949.1_1593	EMYDGNIYVNTLDK	67.61	2	1673.76
lcl|NZ_CP011073.1_prot_WP_005786949.1_1593	EMYDGNIYVNTLDK	30.85	2	1673.76
lcl|NZ_CP011073.1_prot_WP_005786949.1_1593	EMYDGNIYVNTLDK	52.6	2	1673.76
lcl|NZ_CP011073.1_prot_WP_005786949.1_1593	EMYDGNIYVNTLDK	66.46	2	1673.76
lcl|NZ_CP011073.1_prot_WP_005786949.1_1593	EMYDGNIYVNTLDK	57.84	2	1673.76
lcl|NZ_CP011073.1_prot_WP_005786949.1_1593	EMYDGNIYVNTLDK	33.11	2	1673.76
lcl|NZ_CP011073.1_prot_WP_005786949.1_1593	EMYDGNIYVNTLDK	22.54	2	1673.76
lcl|NZ_CP011073.1_prot_WP_005786949.1_1593	EMYDGNIYVNTLDK	23.79	3	1673.76
lcl|NZ_CP011073.1_prot_WP_005786949.1_1593	EMYDGNIYVNTLDK	48.53	2	1673.76
lcl|NZ_CP011073.1_prot_WP_005786949.1_1593	EMYDGNIYVNTLDK	89.02	2	1673.76
lcl|NZ_CP011073.1_prot_WP_005786949.1_1593	EMYDGNIYVNTLDK	78.78	2	1673.76
lcl|NZ_CP011073.1_prot_WP_005786949.1_1593	EMYDGNIYVNTLDK	71.36	2	1673.76
lcl|NZ_CP011073.1_prot_WP_005786949.1_1593	EMYDGNIYVNTLDK	39.27	2	1673.76
lcl|NZ_CP011073.1_prot_WP_005786949.1_1593	EMYDGNIYVNTLDK	71.4	2	1673.76
lcl|NZ_CP011073.1_prot_WP_005786949.1_1593	EMYDGNIYVNTLDK	55.88	2	1673.76
lcl|NZ_CP011073.1_prot_WP_005786949.1_1593	EMYDGNIYVNTLDK	54.42	2	1673.76
lcl|NZ_CP011073.1_prot_WP_005786949.1_1593	EMYDGNIYVNTLDK	68.86	2	1673.76
lcl|NZ_CP011073.1_prot_WP_005786949.1_1593	EMYDGNIYVNTLDK	69.85	2	1673.76
lcl|NZ_CP011073.1_prot_WP_005786949.1_1593	EMYDGNIYVNTLDK	71.44	2	1673.76
lcl|NZ_CP011073.1_prot_WP_005786949.1_1593	EMYDGNIYVNTLDK	44.24	2	1673.76
lcl|NZ_CP011073.1_prot_WP_005786949.1_1593	EMYDGNIYVNTLDK	99.87	2	1673.77
lcl|NZ_CP011073.1_prot_WP_005786949.1_1593	EMYDGNIYVNTLDK	52.64	2	1673.77
lcl|NZ_CP011073.1_prot_WP_005786949.1_1593	EMYDGNIYVNTLDK	61.86	2	1673.77
lcl|NZ_CP011073.1_prot_WP_005786949.1_1593	EMYDGNIYVNTLDK	41.88	2	1673.77
lcl|NZ_CP011073.1_prot_WP_005786949.1_1593	EMYDGNIYVNTLDK	55.54	2	1673.77
lcl|NZ_CP011073.1_prot_WP_005786949.1_1593	EMYDGNIYVNTLDK	44.86	2	1673.77
lcl|NZ_CP011073.1_prot_WP_005786949.1_1593	EMYDGNIYVNTLDK	104.25	2	1673.77
lcl|NZ_CP011073.1_prot_WP_005786949.1_1593	EMYDGNIYVNTLDK	35.82	2	1673.77
lcl|NZ_CP011073.1_prot_WP_005786949.1_1593	EMYDGNIYVNTLDK	39.08	2	1673.77
lcl|NZ_CP011073.1_prot_WP_005786949.1_1593	EMYDGNIYVNTLDK	42.35	2	1673.77
lcl|NZ_CP011073.1_prot_WP_005786949.1_1593	GGNDKTSYYTSLSYK	13.36	3	1682.78
lcl|NZ_CP011073.1_prot_WP_005786949.1_1593	EMYDGNIYVNTLDK	14.13	2	1689.75	Oxidation (M)
lcl|NZ_CP011073.1_prot_WP_005786949.1_1593	EMYDGNIYVNTLDK	41.62	2	1689.76	Oxidation (M)
lcl|NZ_CP011073.1_prot_WP_005786949.1_1593	EMYDGNIYVNTLDK	67.08	2	1689.76	Oxidation (M)
lcl|NZ_CP011073.1_prot_WP_005786949.1_1593	EMYDGNIYVNTLDK	83.64	2	1689.76	Oxidation (M)
lcl|NZ_CP011073.1_prot_WP_005786949.1_1593	EMYDGNIYVNTLDK	33.55	2	1689.76	Oxidation (M)
lcl|NZ_CP011073.1_prot_WP_005786949.1_1593	EMYDGNIYVNTLDK	89.7	2	1689.76	Oxidation (M)
lcl|NZ_CP011073.1_prot_WP_005786949.1_1593	EMYDGNIYVNTLDK	74.35	2	1689.76	Oxidation (M)
lcl|NZ_CP011073.1_prot_WP_005786949.1_1593	EMYDGNIYVNTLDK	65.87	2	1689.76	Oxidation (M)
lcl|NZ_CP011073.1_prot_WP_005786949.1_1593	EMYDGNIYVNTLDK	67.12	2	1689.77	Oxidation (M)
lcl|NZ_CP011073.1_prot_WP_005786949.1_1593	LNFDFTYYKENTR	25.96	2	1709.8
lcl|NZ_CP011073.1_prot_WP_005786949.1_1593	LNFDFTYYKENTR	40.47	3	1709.81
lcl|NZ_CP011073.1_prot_WP_005786949.1_1593	LNFDFTYYKENTR	39.91	2	1709.81
lcl|NZ_CP011073.1_prot_WP_005786949.1_1593	LNFDFTYYKENTR	42.41	3	1709.81
lcl|NZ_CP011073.1_prot_WP_005786949.1_1593	LNFDFTYYKENTR	54.19	3	1709.81
lcl|NZ_CP011073.1_prot_WP_005786949.1_1593	LNFDFTYYKENTR	15.55	2	1709.81
lcl|NZ_CP011073.1_prot_WP_005786949.1_1593	LNFDFTYYKENTR	76.74	2	1709.81
lcl|NZ_CP011073.1_prot_WP_005786949.1_1593	LNFDFTYYKENTR	65.23	2	1709.81
lcl|NZ_CP011073.1_prot_WP_005786949.1_1593	LNFDFTYYKENTR	41.07	3	1709.81
lcl|NZ_CP011073.1_prot_WP_005786949.1_1593	LNFDFTYYKENTR	24.65	3	1709.81
lcl|NZ_CP011073.1_prot_WP_005786949.1_1593	LNFDFTYYKENTR	54.88	3	1709.81
lcl|NZ_CP011073.1_prot_WP_005786949.1_1593	LNFDFTYYKENTR	40.32	2	1709.81
lcl|NZ_CP011073.1_prot_WP_005786949.1_1593	LNFDFTYYKENTR	19.71	3	1709.81
lcl|NZ_CP011073.1_prot_WP_005786949.1_1593	LNFDFTYYKENTR	30.18	3	1709.81
lcl|NZ_CP011073.1_prot_WP_005786949.1_1593	LNFDFTYYKENTR	40.97	3	1709.81
lcl|NZ_CP011073.1_prot_WP_005786949.1_1593	LNFDFTYYKENTR	15.7	3	1709.81
lcl|NZ_CP011073.1_prot_WP_005786949.1_1593	LNFDFTYYKENTR	58.14	3	1709.81
lcl|NZ_CP011073.1_prot_WP_005786949.1_1593	LNFDFTYYKENTR	17.63	3	1709.82
lcl|NZ_CP011073.1_prot_WP_005786949.1_1593	DTDNNGSVWDPFQFK	28.46	2	1768.77
lcl|NZ_CP011073.1_prot_WP_005786949.1_1593	DTDNNGSVWDPFQFK	73.33	2	1768.77
lcl|NZ_CP011073.1_prot_WP_005786949.1_1593	DTDNNGSVWDPFQFK	73.6	2	1768.77
lcl|NZ_CP011073.1_prot_WP_005786949.1_1593	DTDNNGSVWDPFQFK	48.38	2	1768.77
lcl|NZ_CP011073.1_prot_WP_005786949.1_1593	DTDNNGSVWDPFQFK	32.6	2	1768.77
lcl|NZ_CP011073.1_prot_WP_005786949.1_1593	DTDNNGSVWDPFQFK	25.56	2	1768.77
lcl|NZ_CP011073.1_prot_WP_005786949.1_1593	DTDNNGSVWDPFQFK	93.46	2	1768.77
lcl|NZ_CP011073.1_prot_WP_005786949.1_1593	DTDNNGSVWDPFQFK	47.93	2	1768.77
lcl|NZ_CP011073.1_prot_WP_005786949.1_1593	DTDNNGSVWDPFQFK	43.18	2	1768.77
lcl|NZ_CP011073.1_prot_WP_005786949.1_1593	DTDNNGSVWDPFQFK	44.33	2	1768.77
lcl|NZ_CP011073.1_prot_WP_005786949.1_1593	DTDNNGSVWDPFQFK	47.62	2	1768.77
lcl|NZ_CP011073.1_prot_WP_005786949.1_1593	DTDNNGSVWDPFQFK	61.58	2	1768.77
lcl|NZ_CP011073.1_prot_WP_005786949.1_1593	DTDNNGSVWDPFQFK	89.8	2	1768.77
lcl|NZ_CP011073.1_prot_WP_005786949.1_1593	DTDNNGSVWDPFQFK	36.5	2	1768.77
lcl|NZ_CP011073.1_prot_WP_005786949.1_1593	DTDNNGSVWDPFQFK	81.1	2	1768.77
lcl|NZ_CP011073.1_prot_WP_005786949.1_1593	DTDNNGSVWDPFQFK	49	2	1768.77
lcl|NZ_CP011073.1_prot_WP_005786949.1_1593	DTDNNGSVWDPFQFK	22.13	2	1768.78
lcl|NZ_CP011073.1_prot_WP_005786949.1_1593	DTDNNGSVWDPFQFK	23.99	2	1768.78
lcl|NZ_CP011073.1_prot_WP_005786949.1_1593	DTDNNGSVWDPFQFK	29.31	2	1768.78
lcl|NZ_CP011073.1_prot_WP_005786949.1_1593	DTDNNGSVWDPFQFK	98.17	2	1768.78
lcl|NZ_CP011073.1_prot_WP_005786949.1_1593	DTDNNGSVWDPFQFK	73.33	2	1768.78
lcl|NZ_CP011073.1_prot_WP_005786949.1_1593	DTDNNGSVWDPFQFK	30.77	2	1768.78
lcl|NZ_CP011073.1_prot_WP_005786949.1_1593	DTDNNGSVWDPFQFK	15.98	2	1768.78
lcl|NZ_CP011073.1_prot_WP_005786949.1_1593	MTPDFLGSLSTTLSWK	86.52	2	1782.88
lcl|NZ_CP011073.1_prot_WP_005786949.1_1593	MTPDFLGSLSTTLSWK	36.23	3	1782.88
lcl|NZ_CP011073.1_prot_WP_005786949.1_1593	MTPDFLGSLSTTLSWK	56.93	2	1782.89
lcl|NZ_CP011073.1_prot_WP_005786949.1_1593	MTPDFLGSLSTTLSWK	75.85	3	1782.89
lcl|NZ_CP011073.1_prot_WP_005786949.1_1593	MTPDFLGSLSTTLSWK	20.01	2	1782.89
lcl|NZ_CP011073.1_prot_WP_005786949.1_1593	MTPDFLGSLSTTLSWK	38.55	2	1782.89
lcl|NZ_CP011073.1_prot_WP_005786949.1_1593	MTPDFLGSLSTTLSWK	69.27	3	1782.89
lcl|NZ_CP011073.1_prot_WP_005786949.1_1593	MTPDFLGSLSTTLSWK	99.91	2	1782.89
lcl|NZ_CP011073.1_prot_WP_005786949.1_1593	MTPDFLGSLSTTLSWK	50.17	2	1782.89
lcl|NZ_CP011073.1_prot_WP_005786949.1_1593	MTPDFLGSLSTTLSWK	42.15	3	1782.89
lcl|NZ_CP011073.1_prot_WP_005786949.1_1593	MTPDFLGSLSTTLSWK	71.68	2	1782.89
lcl|NZ_CP011073.1_prot_WP_005786949.1_1593	MTPDFLGSLSTTLSWK	15.43	3	1782.89
lcl|NZ_CP011073.1_prot_WP_005786949.1_1593	MTPDFLGSLSTTLSWK	59.88	2	1782.89
lcl|NZ_CP011073.1_prot_WP_005786949.1_1593	MTPDFLGSLSTTLSWK	49.14	2	1782.89
lcl|NZ_CP011073.1_prot_WP_005786949.1_1593	MTPDFLGSLSTTLSWK	61.81	2	1782.89
lcl|NZ_CP011073.1_prot_WP_005786949.1_1593	MTPDFLGSLSTTLSWK	99.32	2	1782.89
lcl|NZ_CP011073.1_prot_WP_005786949.1_1593	MTPDFLGSLSTTLSWK	106.38	2	1782.89
lcl|NZ_CP011073.1_prot_WP_005786949.1_1593	MTPDFLGSLSTTLSWK	46.19	3	1782.89
lcl|NZ_CP011073.1_prot_WP_005786949.1_1593	MTPDFLGSLSTTLSWK	60.75	3	1782.89
lcl|NZ_CP011073.1_prot_WP_005786949.1_1593	MTPDFLGSLSTTLSWK	38.9	3	1782.89
lcl|NZ_CP011073.1_prot_WP_005786949.1_1593	MTPDFLGSLSTTLSWK	117.76	2	1782.89
lcl|NZ_CP011073.1_prot_WP_005786949.1_1593	MTPDFLGSLSTTLSWK	91.25	2	1782.89
lcl|NZ_CP011073.1_prot_WP_005786949.1_1593	MTPDFLGSLSTTLSWK	107.87	2	1782.89
lcl|NZ_CP011073.1_prot_WP_005786949.1_1593	MTPDFLGSLSTTLSWK	59.48	3	1782.89
lcl|NZ_CP011073.1_prot_WP_005786949.1_1593	MTPDFLGSLSTTLSWK	39.27	2	1782.89
lcl|NZ_CP011073.1_prot_WP_005786949.1_1593	MTPDFLGSLSTTLSWK	26.66	3	1782.89
lcl|NZ_CP011073.1_prot_WP_005786949.1_1593	MTPDFLGSLSTTLSWK	39.09	3	1782.89
lcl|NZ_CP011073.1_prot_WP_005786949.1_1593	MTPDFLGSLSTTLSWK	16.22	2	1782.89
lcl|NZ_CP011073.1_prot_WP_005786949.1_1593	MTPDFLGSLSTTLSWK	13.11	3	1782.89
lcl|NZ_CP011073.1_prot_WP_005786949.1_1593	MTPDFLGSLSTTLSWK	126.5	2	1782.89
lcl|NZ_CP011073.1_prot_WP_005786949.1_1593	MTPDFLGSLSTTLSWK	67.07	2	1782.89
lcl|NZ_CP011073.1_prot_WP_005786949.1_1593	MTPDFLGSLSTTLSWK	31.5	2	1782.9
lcl|NZ_CP011073.1_prot_WP_005786949.1_1593	NKDWQWDVAMTYTK	29.58	3	1784.82
lcl|NZ_CP011073.1_prot_WP_005786949.1_1593	NKDWQWDVAMTYTK	43.53	3	1784.82
lcl|NZ_CP011073.1_prot_WP_005786949.1_1593	NKDWQWDVAMTYTK	34.55	2	1784.82
lcl|NZ_CP011073.1_prot_WP_005786949.1_1593	NKDWQWDVAMTYTK	30.24	3	1784.82
lcl|NZ_CP011073.1_prot_WP_005786949.1_1593	NKDWQWDVAMTYTK	16.76	3	1784.82
lcl|NZ_CP011073.1_prot_WP_005786949.1_1593	NKDWQWDVAMTYTK	85.44	2	1784.82
lcl|NZ_CP011073.1_prot_WP_005786949.1_1593	NKDWQWDVAMTYTK	82.86	2	1784.82
lcl|NZ_CP011073.1_prot_WP_005786949.1_1593	NKDWQWDVAMTYTK	50.97	3	1784.82
lcl|NZ_CP011073.1_prot_WP_005786949.1_1593	NKDWQWDVAMTYTK	16.61	2	1784.82
lcl|NZ_CP011073.1_prot_WP_005786949.1_1593	NKDWQWDVAMTYTK	39.76	3	1784.82
lcl|NZ_CP011073.1_prot_WP_005786949.1_1593	NKDWQWDVAMTYTK	56.87	3	1784.82
lcl|NZ_CP011073.1_prot_WP_005786949.1_1593	NKDWQWDVAMTYTK	25.93	3	1784.82
lcl|NZ_CP011073.1_prot_WP_005786949.1_1593	NKDWQWDVAMTYTK	78.93	2	1784.82
lcl|NZ_CP011073.1_prot_WP_005786949.1_1593	NKDWQWDVAMTYTK	51.52	3	1784.82
lcl|NZ_CP011073.1_prot_WP_005786949.1_1593	NKDWQWDVAMTYTK	43.82	3	1784.83
lcl|NZ_CP011073.1_prot_WP_005786949.1_1593	NKDWQWDVAMTYTK	42	3	1784.83
lcl|NZ_CP011073.1_prot_WP_005786949.1_1593	NKDWQWDVAMTYTK	26.76	3	1784.83
lcl|NZ_CP011073.1_prot_WP_005786949.1_1593	NKDWQWDVAMTYTK	38.95	3	1784.83
lcl|NZ_CP011073.1_prot_WP_005786949.1_1593	NKDWQWDVAMTYTK	39.19	2	1784.83
lcl|NZ_CP011073.1_prot_WP_005786949.1_1593	NKDWQWDVAMTYTK	38.99	2	1784.83
lcl|NZ_CP011073.1_prot_WP_005786949.1_1593	NKDWQWDVAMTYTK	13.53	3	1784.83
lcl|NZ_CP011073.1_prot_WP_005786949.1_1593	MTPDFLGSLSTTLSWK	28.82	2	1798.87	Oxidation (M)
lcl|NZ_CP011073.1_prot_WP_005786949.1_1593	MTPDFLGSLSTTLSWK	28.85	3	1798.88	Oxidation (M)
lcl|NZ_CP011073.1_prot_WP_005786949.1_1593	MTPDFLGSLSTTLSWK	39.45	2	1798.88	Oxidation (M)
lcl|NZ_CP011073.1_prot_WP_005786949.1_1593	MTPDFLGSLSTTLSWK	40.59	2	1798.88	Oxidation (M)
lcl|NZ_CP011073.1_prot_WP_005786949.1_1593	MTPDFLGSLSTTLSWK	48.59	2	1798.88	Oxidation (M)
lcl|NZ_CP011073.1_prot_WP_005786949.1_1593	MTPDFLGSLSTTLSWK	19.25	2	1798.88	Oxidation (M)
lcl|NZ_CP011073.1_prot_WP_005786949.1_1593	MTPDFLGSLSTTLSWK	27.48	2	1798.88	Oxidation (M)
lcl|NZ_CP011073.1_prot_WP_005786949.1_1593	MTPDFLGSLSTTLSWK	72.81	2	1798.88	Oxidation (M)
lcl|NZ_CP011073.1_prot_WP_005786949.1_1593	MTPDFLGSLSTTLSWK	64.98	2	1798.88	Oxidation (M)
lcl|NZ_CP011073.1_prot_WP_005786949.1_1593	MTPDFLGSLSTTLSWK	30.03	2	1798.88	Oxidation (M)
lcl|NZ_CP011073.1_prot_WP_005786949.1_1593	MTPDFLGSLSTTLSWK	16.65	3	1798.89	Oxidation (M)
lcl|NZ_CP011073.1_prot_WP_005786949.1_1593	MTPDFLGSLSTTLSWK	53.35	2	1798.89	Oxidation (M)
lcl|NZ_CP011073.1_prot_WP_005786949.1_1593	NKDWQWDVAMTYTK	27.78	2	1800.81	Oxidation (M)
lcl|NZ_CP011073.1_prot_WP_005786949.1_1593	NKDWQWDVAMTYTK	17.73	2	1800.82	Oxidation (M)
lcl|NZ_CP011073.1_prot_WP_005786949.1_1593	NKDWQWDVAMTYTK	39.82	2	1800.82	Oxidation (M)
lcl|NZ_CP011073.1_prot_WP_005786949.1_1593	DLFFMIDKYDYSQK	31.03	3	1811.84
lcl|NZ_CP011073.1_prot_WP_005786949.1_1593	DLFFMIDKYDYSQK	19.13	3	1811.84
lcl|NZ_CP011073.1_prot_WP_005786949.1_1593	DLFFMIDKYDYSQK	51.64	3	1811.84
lcl|NZ_CP011073.1_prot_WP_005786949.1_1593	DLFFMIDKYDYSQK	54.95	3	1811.84
lcl|NZ_CP011073.1_prot_WP_005786949.1_1593	DLFFMIDKYDYSQK	66.73	3	1811.84
lcl|NZ_CP011073.1_prot_WP_005786949.1_1593	DLFFMIDKYDYSQK	59.42	2	1811.84
lcl|NZ_CP011073.1_prot_WP_005786949.1_1593	DLFFMIDKYDYSQK	60.24	2	1811.84
lcl|NZ_CP011073.1_prot_WP_005786949.1_1593	DLFFMIDKYDYSQK	35.75	3	1811.84
lcl|NZ_CP011073.1_prot_WP_005786949.1_1593	DLFFMIDKYDYSQK	22.78	2	1811.84
lcl|NZ_CP011073.1_prot_WP_005786949.1_1593	DLFFMIDKYDYSQK	35.59	3	1811.84
lcl|NZ_CP011073.1_prot_WP_005786949.1_1593	DLFFMIDKYDYSQK	32.41	3	1811.84
lcl|NZ_CP011073.1_prot_WP_005786949.1_1593	DLFFMIDKYDYSQK	42.06	3	1811.84
lcl|NZ_CP011073.1_prot_WP_005786949.1_1593	DLFFMIDKYDYSQK	43.35	3	1811.84
lcl|NZ_CP011073.1_prot_WP_005786949.1_1593	DLFFMIDKYDYSQK	16.59	3	1811.85
lcl|NZ_CP011073.1_prot_WP_005786949.1_1593	DLFFMIDKYDYSQK	13.18	2	1811.85
lcl|NZ_CP011073.1_prot_WP_005786949.1_1593	DLFFMIDKYDYSQK	63.81	3	1811.85
lcl|NZ_CP011073.1_prot_WP_005786949.1_1593	DLFFMIDKYDYSQK	16.8	2	1811.85
lcl|NZ_CP011073.1_prot_WP_005786949.1_1593	DLFFMIDKYDYSQK	18.34	2	1811.85
lcl|NZ_CP011073.1_prot_WP_005786949.1_1593	DLFFMIDKYDYSQK	40.8	3	1811.85
lcl|NZ_CP011073.1_prot_WP_005786949.1_1593	DLFFMIDKYDYSQK	23.89	3	1811.85
lcl|NZ_CP011073.1_prot_WP_005786949.1_1593	DLFFMIDKYDYSQK	44.27	3	1811.85
lcl|NZ_CP011073.1_prot_WP_005786949.1_1593	DLFFMIDKYDYSQK	38.09	2	1811.85
lcl|NZ_CP011073.1_prot_WP_005786949.1_1593	DLFFMIDKYDYSQK	18.31	2	1811.85
lcl|NZ_CP011073.1_prot_WP_005786949.1_1593	DLFFMIDKYDYSQK	17.93	3	1811.85
lcl|NZ_CP011073.1_prot_WP_005786949.1_1593	DLFFMIDKYDYSQK	47.27	3	1811.85
lcl|NZ_CP011073.1_prot_WP_005786949.1_1593	DLFFMIDKYDYSQK	75.28	2	1811.85
lcl|NZ_CP011073.1_prot_WP_005786949.1_1593	DLFFMIDKYDYSQK	24.59	2	1811.85
lcl|NZ_CP011073.1_prot_WP_005786949.1_1593	DLFFMIDKYDYSQK	34.16	3	1811.85
lcl|NZ_CP011073.1_prot_WP_005786949.1_1593	DLFFMIDKYDYSQK	30.75	3	1811.85
lcl|NZ_CP011073.1_prot_WP_005786949.1_1593	DLFFMIDKYDYSQK	24.9	3	1811.85
lcl|NZ_CP011073.1_prot_WP_005786949.1_1593	DLFFMIDKYDYSQK	20.4	3	1811.85
lcl|NZ_CP011073.1_prot_WP_005786949.1_1593	DLFFMIDKYDYSQK	65.34	3	1811.85
lcl|NZ_CP011073.1_prot_WP_005786949.1_1593	DLFFMIDKYDYSQK	98.87	2	1811.85
lcl|NZ_CP011073.1_prot_WP_005786949.1_1593	DLFFMIDKYDYSQK	51.51	3	1811.85
lcl|NZ_CP011073.1_prot_WP_005786949.1_1593	DLFFMIDKYDYSQK	51.33	3	1811.85
lcl|NZ_CP011073.1_prot_WP_005786949.1_1593	DLFFMIDKYDYSQK	69.58	3	1811.85
lcl|NZ_CP011073.1_prot_WP_005786949.1_1593	DLFFMIDKYDYSQK	36.64	2	1811.85
lcl|NZ_CP011073.1_prot_WP_005786949.1_1593	DLFFMIDKYDYSQK	21.68	2	1811.85
lcl|NZ_CP011073.1_prot_WP_005786949.1_1593	GIVKDGTGEPIIGGSVLVK	14.38	3	1838.05
lcl|NZ_CP011073.1_prot_WP_005786949.1_1593	GFGVSVSQTFGIDHAYR	21.98	2	1839.89
lcl|NZ_CP011073.1_prot_WP_005786949.1_1593	GFGVSVSQTFGIDHAYR	19.16	2	1839.89
lcl|NZ_CP011073.1_prot_WP_005786949.1_1593	GFGVSVSQTFGIDHAYR	60.78	3	1839.89
lcl|NZ_CP011073.1_prot_WP_005786949.1_1593	GFGVSVSQTFGIDHAYR	14.48	2	1839.89
lcl|NZ_CP011073.1_prot_WP_005786949.1_1593	GFGVSVSQTFGIDHAYR	58.24	3	1839.89
lcl|NZ_CP011073.1_prot_WP_005786949.1_1593	GFGVSVSQTFGIDHAYR	54.02	3	1839.89
lcl|NZ_CP011073.1_prot_WP_005786949.1_1593	GFGVSVSQTFGIDHAYR	66.64	3	1839.89
lcl|NZ_CP011073.1_prot_WP_005786949.1_1593	GFGVSVSQTFGIDHAYR	59.33	3	1839.89
lcl|NZ_CP011073.1_prot_WP_005786949.1_1593	GFGVSVSQTFGIDHAYR	78.35	3	1839.89
lcl|NZ_CP011073.1_prot_WP_005786949.1_1593	GFGVSVSQTFGIDHAYR	56.85	3	1839.89
lcl|NZ_CP011073.1_prot_WP_005786949.1_1593	GFGVSVSQTFGIDHAYR	34.85	3	1839.89
lcl|NZ_CP011073.1_prot_WP_005786949.1_1593	GFGVSVSQTFGIDHAYR	57	3	1839.89
lcl|NZ_CP011073.1_prot_WP_005786949.1_1593	GFGVSVSQTFGIDHAYR	63.88	2	1839.89
lcl|NZ_CP011073.1_prot_WP_005786949.1_1593	GFGVSVSQTFGIDHAYR	64.9	3	1839.89
lcl|NZ_CP011073.1_prot_WP_005786949.1_1593	GFGVSVSQTFGIDHAYR	55.55	3	1839.89
lcl|NZ_CP011073.1_prot_WP_005786949.1_1593	GFGVSVSQTFGIDHAYR	87.11	3	1839.89
lcl|NZ_CP011073.1_prot_WP_005786949.1_1593	GFGVSVSQTFGIDHAYR	87.48	3	1839.89
lcl|NZ_CP011073.1_prot_WP_005786949.1_1593	GFGVSVSQTFGIDHAYR	75.09	3	1839.9
lcl|NZ_CP011073.1_prot_WP_005786949.1_1593	GFGVSVSQTFGIDHAYR	64.64	2	1839.9
lcl|NZ_CP011073.1_prot_WP_005786949.1_1593	GFGVSVSQTFGIDHAYR	57.69	3	1839.9
lcl|NZ_CP011073.1_prot_WP_005786949.1_1593	GFGVSVSQTFGIDHAYR	72.74	2	1839.9
lcl|NZ_CP011073.1_prot_WP_005786949.1_1593	GFGVSVSQTFGIDHAYR	74.47	3	1839.9
lcl|NZ_CP011073.1_prot_WP_005786949.1_1593	GFGVSVSQTFGIDHAYR	51.85	3	1839.9
lcl|NZ_CP011073.1_prot_WP_005786949.1_1593	GFGVSVSQTFGIDHAYR	59.84	3	1839.9
lcl|NZ_CP011073.1_prot_WP_005786949.1_1593	GFGVSVSQTFGIDHAYR	48.07	3	1839.9
lcl|NZ_CP011073.1_prot_WP_005786949.1_1593	GFGVSVSQTFGIDHAYR	69.41	2	1839.9
lcl|NZ_CP011073.1_prot_WP_005786949.1_1593	GFGVSVSQTFGIDHAYR	72.87	3	1839.9
lcl|NZ_CP011073.1_prot_WP_005786949.1_1593	GFGVSVSQTFGIDHAYR	74.88	3	1839.9
lcl|NZ_CP011073.1_prot_WP_005786949.1_1593	GFGVSVSQTFGIDHAYR	60.77	3	1839.9
lcl|NZ_CP011073.1_prot_WP_005786949.1_1593	GFGVSVSQTFGIDHAYR	55.84	3	1839.9
lcl|NZ_CP011073.1_prot_WP_005786949.1_1593	GFGVSVSQTFGIDHAYR	48.98	3	1839.9
lcl|NZ_CP011073.1_prot_WP_005786949.1_1593	GFGVSVSQTFGIDHAYR	14.89	3	1839.9
lcl|NZ_CP011073.1_prot_WP_005786949.1_1593	GFGVSVSQTFGIDHAYR	28.46	3	1839.9
lcl|NZ_CP011073.1_prot_WP_005786949.1_1593	GFGVSVSQTFGIDHAYR	30.34	3	1839.91
lcl|NZ_CP011073.1_prot_WP_005786949.1_1593	GFGVSVSQTFGIDHAYR	23.23	3	1839.91
lcl|NZ_CP011073.1_prot_WP_005786949.1_1593	DPEHGGLSWTSQYGDSK	34.24	3	1862.81
lcl|NZ_CP011073.1_prot_WP_005786949.1_1593	DPEHGGLSWTSQYGDSK	31.36	3	1862.82
lcl|NZ_CP011073.1_prot_WP_005786949.1_1593	NEKGETLLEWDDSWR	56.27	3	1876.85
lcl|NZ_CP011073.1_prot_WP_005786949.1_1593	NEKGETLLEWDDSWR	44.21	3	1876.86
lcl|NZ_CP011073.1_prot_WP_005786949.1_1593	NEKGETLLEWDDSWR	29.51	3	1876.86
lcl|NZ_CP011073.1_prot_WP_005786949.1_1593	NEKGETLLEWDDSWR	42.29	3	1876.86
lcl|NZ_CP011073.1_prot_WP_005786949.1_1593	NEKGETLLEWDDSWR	20.02	3	1876.86
lcl|NZ_CP011073.1_prot_WP_005786949.1_1593	NEKGETLLEWDDSWR	13.22	3	1876.86
lcl|NZ_CP011073.1_prot_WP_005786949.1_1593	NEKGETLLEWDDSWR	43.22	3	1876.87
lcl|NZ_CP011073.1_prot_WP_005786949.1_1593	NEKGETLLEWDDSWR	13.84	3	1876.87
lcl|NZ_CP011073.1_prot_WP_005786949.1_1593	NEKGETLLEWDDSWR	52.39	2	1876.87
lcl|NZ_CP011073.1_prot_WP_005786949.1_1593	NEKGETLLEWDDSWR	66.24	2	1876.87
lcl|NZ_CP011073.1_prot_WP_005786949.1_1593	ADANMNYYYTKFEEK	30.98	3	1885.82
lcl|NZ_CP011073.1_prot_WP_005786949.1_1593	ADANMNYYYTKFEEK	58.52	3	1885.82
lcl|NZ_CP011073.1_prot_WP_005786949.1_1593	ADANMNYYYTKFEEK	32.06	3	1885.82
lcl|NZ_CP011073.1_prot_WP_005786949.1_1593	ADANMNYYYTKFEEK	19.97	2	1885.83
lcl|NZ_CP011073.1_prot_WP_005786949.1_1593	ADANMNYYYTKFEEK	48.46	3	1885.83
lcl|NZ_CP011073.1_prot_WP_005786949.1_1593	TPDIQTEYGVGLMPGWK	28.77	2	1890.91
lcl|NZ_CP011073.1_prot_WP_005786949.1_1593	TPDIQTEYGVGLMPGWK	60.79	2	1890.92
lcl|NZ_CP011073.1_prot_WP_005786949.1_1593	TPDIQTEYGVGLMPGWK	65.72	3	1890.92
lcl|NZ_CP011073.1_prot_WP_005786949.1_1593	TPDIQTEYGVGLMPGWK	39.37	3	1890.92
lcl|NZ_CP011073.1_prot_WP_005786949.1_1593	TPDIQTEYGVGLMPGWK	33.48	3	1890.92
lcl|NZ_CP011073.1_prot_WP_005786949.1_1593	TPDIQTEYGVGLMPGWK	47.5	3	1890.92
lcl|NZ_CP011073.1_prot_WP_005786949.1_1593	TPDIQTEYGVGLMPGWK	54.53	2	1890.92
lcl|NZ_CP011073.1_prot_WP_005786949.1_1593	TPDIQTEYGVGLMPGWK	61.36	3	1890.92
lcl|NZ_CP011073.1_prot_WP_005786949.1_1593	TPDIQTEYGVGLMPGWK	127.32	2	1890.92
lcl|NZ_CP011073.1_prot_WP_005786949.1_1593	TPDIQTEYGVGLMPGWK	111.77	2	1890.92
lcl|NZ_CP011073.1_prot_WP_005786949.1_1593	TPDIQTEYGVGLMPGWK	25.98	2	1890.92
lcl|NZ_CP011073.1_prot_WP_005786949.1_1593	TPDIQTEYGVGLMPGWK	46.09	2	1890.92
lcl|NZ_CP011073.1_prot_WP_005786949.1_1593	TPDIQTEYGVGLMPGWK	21.19	3	1890.92
lcl|NZ_CP011073.1_prot_WP_005786949.1_1593	TPDIQTEYGVGLMPGWK	44.33	3	1890.92
lcl|NZ_CP011073.1_prot_WP_005786949.1_1593	TPDIQTEYGVGLMPGWK	31.34	3	1890.92
lcl|NZ_CP011073.1_prot_WP_005786949.1_1593	TPDIQTEYGVGLMPGWK	54.9	2	1890.92
lcl|NZ_CP011073.1_prot_WP_005786949.1_1593	TPDIQTEYGVGLMPGWK	24.39	3	1890.92
lcl|NZ_CP011073.1_prot_WP_005786949.1_1593	TPDIQTEYGVGLMPGWK	84.24	2	1890.92
lcl|NZ_CP011073.1_prot_WP_005786949.1_1593	TPDIQTEYGVGLMPGWK	35.02	3	1890.93
lcl|NZ_CP011073.1_prot_WP_005786949.1_1593	TPDIQTEYGVGLMPGWK	47.78	3	1890.93
lcl|NZ_CP011073.1_prot_WP_005786949.1_1593	TPDIQTEYGVGLMPGWK	33.78	2	1890.93
lcl|NZ_CP011073.1_prot_WP_005786949.1_1593	TPDIQTEYGVGLMPGWK	17.99	3	1890.93
lcl|NZ_CP011073.1_prot_WP_005786949.1_1593	TPDIQTEYGVGLMPGWK	67.7	3	1890.93
lcl|NZ_CP011073.1_prot_WP_005786949.1_1593	TPDIQTEYGVGLMPGWK	21.73	2	1890.93
lcl|NZ_CP011073.1_prot_WP_005786949.1_1593	TPDIQTEYGVGLMPGWK	30.35	2	1890.93
lcl|NZ_CP011073.1_prot_WP_005786949.1_1593	VGGDYGLLMSDILPAKNEK	32.4	3	2019.03
lcl|NZ_CP011073.1_prot_WP_005786949.1_1593	VGGDYGLLMSDILPAKNEK	16.46	3	2019.03
lcl|NZ_CP011073.1_prot_WP_005786949.1_1593	VGGDYGLLMSDILPAKNEK	23.32	3	2019.03
lcl|NZ_CP011073.1_prot_WP_005786949.1_1593	VGGDYGLLMSDILPAKNEK	16.11	3	2019.03
lcl|NZ_CP011073.1_prot_WP_005786949.1_1593	VGGDYGLLMSDILPAKNEK	91.07	3	2019.03
lcl|NZ_CP011073.1_prot_WP_005786949.1_1593	VGGDYGLLMSDILPAKNEK	90.72	3	2019.04
lcl|NZ_CP011073.1_prot_WP_005786949.1_1593	VGGDYGLLMSDILPAKNEK	53.13	3	2019.04
lcl|NZ_CP011073.1_prot_WP_005786949.1_1593	VGGDYGLLMSDILPAKNEK	31.16	3	2019.04
lcl|NZ_CP011073.1_prot_WP_005786949.1_1593	VGGDYGLLMSDILPAKNEK	94.46	3	2019.04
lcl|NZ_CP011073.1_prot_WP_005786949.1_1593	VGGDYGLLMSDILPAKNEK	85.12	3	2019.04
lcl|NZ_CP011073.1_prot_WP_005786949.1_1593	VGGDYGLLMSDILPAKNEK	34.44	3	2035.03	Oxidation (M)
lcl|NZ_CP011073.1_prot_WP_005786949.1_1593	VGGDYGLLMSDILPAKNEK	30.48	3	2035.03	Oxidation (M)
lcl|NZ_CP011073.1_prot_WP_005786949.1_1593	VGGDYGLLMSDILPAKNEK	26.15	3	2035.03	Oxidation (M)
lcl|NZ_CP011073.1_prot_WP_005786949.1_1593	VGGDYGLLMSDILPAKNEK	38.08	3	2035.03	Oxidation (M)
lcl|NZ_CP011073.1_prot_WP_005786949.1_1593	VGGDYGLLMSDILPAKNEK	20.57	3	2035.04	Oxidation (M)
lcl|NZ_CP011073.1_prot_WP_005786949.1_1593	VGGDYGLLMSDILPAKNEK	18.27	3	2035.04	Oxidation (M)
lcl|NZ_CP011073.1_prot_WP_005786949.1_1593	ISDRVEVSAAMSFTNSNPK	17.77	3	2051.98
lcl|NZ_CP011073.1_prot_WP_005786949.1_1593	ISDRVEVSAAMSFTNSNPK	16.39	3	2051.98
lcl|NZ_CP011073.1_prot_WP_005786949.1_1593	ISDRVEVSAAMSFTNSNPK	31.23	3	2051.99
lcl|NZ_CP011073.1_prot_WP_005786949.1_1593	ISDRVEVSAAMSFTNSNPK	19.68	3	2051.99
lcl|NZ_CP011073.1_prot_WP_005786949.1_1593	ISDRVEVSAAMSFTNSNPK	47.3	3	2051.99
lcl|NZ_CP011073.1_prot_WP_005786949.1_1593	ISDRVEVSAAMSFTNSNPK	24.47	3	2051.99
lcl|NZ_CP011073.1_prot_WP_005786949.1_1593	ISDRVEVSAAMSFTNSNPK	20.15	3	2051.99
lcl|NZ_CP011073.1_prot_WP_005786949.1_1593	ISDRVEVSAAMSFTNSNPK	14.25	3	2051.99
lcl|NZ_CP011073.1_prot_WP_005786949.1_1593	ISDRVEVSAAMSFTNSNPK	30.2	3	2051.99
lcl|NZ_CP011073.1_prot_WP_005786949.1_1593	ISDRVEVSAAMSFTNSNPK	22.96	3	2051.99
lcl|NZ_CP011073.1_prot_WP_005786949.1_1593	ISDRVEVSAAMSFTNSNPK	13.25	3	2051.99
lcl|NZ_CP011073.1_prot_WP_005786949.1_1593	ISDRVEVSAAMSFTNSNPK	36.18	3	2051.99
lcl|NZ_CP011073.1_prot_WP_005786949.1_1593	ISDRVEVSAAMSFTNSNPK	22.22	3	2051.99
lcl|NZ_CP011073.1_prot_WP_005786949.1_1593	ISDRVEVSAAMSFTNSNPK	16.28	3	2051.99
lcl|NZ_CP011073.1_prot_WP_005786949.1_1593	ISDRVEVSAAMSFTNSNPK	42.11	3	2051.99
lcl|NZ_CP011073.1_prot_WP_005786949.1_1593	ISDRVEVSAAMSFTNSNPK	39.93	3	2051.99
lcl|NZ_CP011073.1_prot_WP_005786949.1_1593	ISDRVEVSAAMSFTNSNPK	15.06	3	2051.99
lcl|NZ_CP011073.1_prot_WP_005786949.1_1593	ISDRVEVSAAMSFTNSNPK	37.77	3	2051.99
lcl|NZ_CP011073.1_prot_WP_005786949.1_1593	ISDRVEVSAAMSFTNSNPK	16.67	3	2051.99
lcl|NZ_CP011073.1_prot_WP_005786949.1_1593	ISDRVEVSAAMSFTNSNPK	17.07	3	2051.99
lcl|NZ_CP011073.1_prot_WP_005786949.1_1593	ISDRVEVSAAMSFTNSNPK	13.7	3	2051.99
lcl|NZ_CP011073.1_prot_WP_005786949.1_1593	ISDRVEVSAAMSFTNSNPK	19.6	3	2051.99
lcl|NZ_CP011073.1_prot_WP_005786949.1_1593	ISDRVEVSAAMSFTNSNPK	49.61	3	2051.99
lcl|NZ_CP011073.1_prot_WP_005786949.1_1593	ISDRVEVSAAMSFTNSNPK	18.14	3	2051.99
lcl|NZ_CP011073.1_prot_WP_005786949.1_1593	ISDRVEVSAAMSFTNSNPK	39.55	3	2051.99
lcl|NZ_CP011073.1_prot_WP_005786949.1_1593	ISDRVEVSAAMSFTNSNPK	35.31	3	2052
lcl|NZ_CP011073.1_prot_WP_005786949.1_1593	ISDRVEVSAAMSFTNSNPK	22.63	3	2052
lcl|NZ_CP011073.1_prot_WP_005786949.1_1593	ISDRVEVSAAMSFTNSNPK	40.44	3	2052
lcl|NZ_CP011073.1_prot_WP_005786949.1_1593	ISDRVEVSAAMSFTNSNPK	33.14	3	2052
lcl|NZ_CP011073.1_prot_WP_005786949.1_1593	ISDRVEVSAAMSFTNSNPK	39.33	3	2052
lcl|NZ_CP011073.1_prot_WP_005786949.1_1593	ISDRVEVSAAMSFTNSNPK	38.11	3	2052
lcl|NZ_CP011073.1_prot_WP_005786949.1_1593	ISDRVEVSAAMSFTNSNPK	35.28	3	2052
lcl|NZ_CP011073.1_prot_WP_005786949.1_1593	ISDRVEVSAAMSFTNSNPK	19.02	3	2052
lcl|NZ_CP011073.1_prot_WP_005786949.1_1593	ISDRVEVSAAMSFTNSNPK	16.52	3	2052
lcl|NZ_CP011073.1_prot_WP_005786949.1_1593	ISDRVEVSAAMSFTNSNPK	42.31	3	2052
lcl|NZ_CP011073.1_prot_WP_005786949.1_1593	ISDRVEVSAAMSFTNSNPK	13.32	3	2052
lcl|NZ_CP011073.1_prot_WP_005786949.1_1593	ISDRVEVSAAMSFTNSNPK	15.18	3	2052
lcl|NZ_CP011073.1_prot_WP_005786949.1_1593	ISDRVEVSAAMSFTNSNPK	15.69	3	2052
lcl|NZ_CP011073.1_prot_WP_005786949.1_1593	ISDRVEVSAAMSFTNSNPK	35.01	3	2052
lcl|NZ_CP011073.1_prot_WP_005786949.1_1593	ISDRVEVSAAMSFTNSNPK	24.29	3	2052
lcl|NZ_CP011073.1_prot_WP_005786949.1_1593	ISDRVEVSAAMSFTNSNPK	14	3	2052
lcl|NZ_CP011073.1_prot_WP_005786949.1_1593	ISDRVEVSAAMSFTNSNPK	33.09	3	2052
lcl|NZ_CP011073.1_prot_WP_005786949.1_1593	ISDRVEVSAAMSFTNSNPK	21.96	3	2052
lcl|NZ_CP011073.1_prot_WP_005786949.1_1593	ISDRVEVSAAMSFTNSNPK	26.65	3	2052
lcl|NZ_CP011073.1_prot_WP_005786949.1_1593	ISDRVEVSAAMSFTNSNPK	42.51	3	2052
lcl|NZ_CP011073.1_prot_WP_005786949.1_1593	ISDRVEVSAAMSFTNSNPK	37.84	3	2052
lcl|NZ_CP011073.1_prot_WP_005786949.1_1593	ISDRVEVSAAMSFTNSNPK	61.73	3	2052
lcl|NZ_CP011073.1_prot_WP_005786949.1_1593	ISDRVEVSAAMSFTNSNPK	15.29	3	2052
lcl|NZ_CP011073.1_prot_WP_005786949.1_1593	ISDRVEVSAAMSFTNSNPK	14.9	3	2052.01
lcl|NZ_CP011073.1_prot_WP_005786949.1_1593	ISDRVEVSAAMSFTNSNPK	35.31	3	2052.01
lcl|NZ_CP011073.1_prot_WP_005786949.1_1593	ISDRVEVSAAMSFTNSNPK	28.73	3	2052.01
lcl|NZ_CP011073.1_prot_WP_005786949.1_1593	ISDRVEVSAAMSFTNSNPK	34.63	3	2052.01
lcl|NZ_CP011073.1_prot_WP_005786949.1_1593	ISDRVEVSAAMSFTNSNPK	15.91	3	2052.01
lcl|NZ_CP011073.1_prot_WP_005786949.1_1593	ISDRVEVSAAMSFTNSNPK	14.46	3	2052.01
lcl|NZ_CP011073.1_prot_WP_005786949.1_1593	ISDRVEVSAAMSFTNSNPK	23.54	3	2052.01
lcl|NZ_CP011073.1_prot_WP_005786949.1_1593	ISDRVEVSAAMSFTNSNPK	28.48	3	2067.99	Oxidation (M)
lcl|NZ_CP011073.1_prot_WP_005786949.1_1593	ISDRVEVSAAMSFTNSNPK	27.84	3	2067.99	Oxidation (M)
lcl|NZ_CP011073.1_prot_WP_005786949.1_1593	ISDRVEVSAAMSFTNSNPK	18.91	3	2068	Oxidation (M)
lcl|NZ_CP011073.1_prot_WP_005786949.1_1593	ISDRVEVSAAMSFTNSNPK	24.21	3	2068	Oxidation (M)
lcl|NZ_CP011073.1_prot_WP_005786949.1_1593	VYTDGGMVVPGQWFVDNSK	15.53	2	2097.98
lcl|NZ_CP011073.1_prot_WP_005786949.1_1593	VYTDGGMVVPGQWFVDNSK	43.76	2	2097.98
lcl|NZ_CP011073.1_prot_WP_005786949.1_1593	VYTDGGMVVPGQWFVDNSK	51.15	3	2097.99
lcl|NZ_CP011073.1_prot_WP_005786949.1_1593	VYTDGGMVVPGQWFVDNSK	58.31	3	2097.99
lcl|NZ_CP011073.1_prot_WP_005786949.1_1593	VYTDGGMVVPGQWFVDNSK	131.71	2	2097.99
lcl|NZ_CP011073.1_prot_WP_005786949.1_1593	VYTDGGMVVPGQWFVDNSK	55.59	2	2097.99
lcl|NZ_CP011073.1_prot_WP_005786949.1_1593	VYTDGGMVVPGQWFVDNSK	42.58	3	2097.99
lcl|NZ_CP011073.1_prot_WP_005786949.1_1593	VYTDGGMVVPGQWFVDNSK	33.3	3	2097.99
lcl|NZ_CP011073.1_prot_WP_005786949.1_1593	VYTDGGMVVPGQWFVDNSK	33.81	2	2097.99
lcl|NZ_CP011073.1_prot_WP_005786949.1_1593	VYTDGGMVVPGQWFVDNSK	143.53	2	2097.99
lcl|NZ_CP011073.1_prot_WP_005786949.1_1593	VYTDGGMVVPGQWFVDNSK	95	2	2097.99
lcl|NZ_CP011073.1_prot_WP_005786949.1_1593	VYTDGGMVVPGQWFVDNSK	42.16	2	2097.99
lcl|NZ_CP011073.1_prot_WP_005786949.1_1593	VYTDGGMVVPGQWFVDNSK	81.09	2	2098
lcl|NZ_CP011073.1_prot_WP_005786949.1_1593	VYTDGGMVVPGQWFVDNSK	18.12	3	2098
lcl|NZ_CP011073.1_prot_WP_005786949.1_1593	VYTDGGMVVPGQWFVDNSK	31.05	2	2113.97	Oxidation (M)
lcl|NZ_CP011073.1_prot_WP_005786949.1_1593	VYTDGGMVVPGQWFVDNSK	20.05	3	2113.98	Oxidation (M)
lcl|NZ_CP011073.1_prot_WP_005786949.1_1593	VYTDGGMVVPGQWFVDNSK	105.31	2	2113.98	Oxidation (M)
lcl|NZ_CP011073.1_prot_WP_005786949.1_1593	VYTDGGMVVPGQWFVDNSK	39.24	2	2113.98	Oxidation (M)
lcl|NZ_CP011073.1_prot_WP_005786949.1_1593	VYTDGGMVVPGQWFVDNSK	18.8	3	2113.98	Oxidation (M)
lcl|NZ_CP011073.1_prot_WP_005786949.1_1593	VYTDGGMVVPGQWFVDNSK	69.4	2	2113.98	Oxidation (M)
lcl|NZ_CP011073.1_prot_WP_005786949.1_1593	FGGLVASYSNLYGTQAGWIK	37.28	2	2131.07
lcl|NZ_CP011073.1_prot_WP_005786949.1_1593	FGGLVASYSNLYGTQAGWIK	43.04	2	2131.07
lcl|NZ_CP011073.1_prot_WP_005786949.1_1593	FGGLVASYSNLYGTQAGWIK	25.88	3	2131.07
lcl|NZ_CP011073.1_prot_WP_005786949.1_1593	FGGLVASYSNLYGTQAGWIK	17.92	2	2131.07
lcl|NZ_CP011073.1_prot_WP_005786949.1_1593	FGGLVASYSNLYGTQAGWIK	39.76	2	2131.07
lcl|NZ_CP011073.1_prot_WP_005786949.1_1593	FGGLVASYSNLYGTQAGWIK	29.14	2	2131.07
lcl|NZ_CP011073.1_prot_WP_005786949.1_1593	FGGLVASYSNLYGTQAGWIK	94.47	2	2131.07
lcl|NZ_CP011073.1_prot_WP_005786949.1_1593	FGGLVASYSNLYGTQAGWIK	20.71	3	2131.07
lcl|NZ_CP011073.1_prot_WP_005786949.1_1593	FGGLVASYSNLYGTQAGWIK	85.07	3	2131.07
lcl|NZ_CP011073.1_prot_WP_005786949.1_1593	FGGLVASYSNLYGTQAGWIK	79.09	2	2131.07
lcl|NZ_CP011073.1_prot_WP_005786949.1_1593	FGGLVASYSNLYGTQAGWIK	95.8	2	2131.07
lcl|NZ_CP011073.1_prot_WP_005786949.1_1593	FGGLVASYSNLYGTQAGWIK	51.56	2	2131.07
lcl|NZ_CP011073.1_prot_WP_005786949.1_1593	FGGLVASYSNLYGTQAGWIK	20.58	2	2131.07
lcl|NZ_CP011073.1_prot_WP_005786949.1_1593	FGGLVASYSNLYGTQAGWIK	52.13	2	2131.07
lcl|NZ_CP011073.1_prot_WP_005786949.1_1593	FGGLVASYSNLYGTQAGWIK	45.92	2	2131.07
lcl|NZ_CP011073.1_prot_WP_005786949.1_1593	FGGLVASYSNLYGTQAGWIK	35.63	3	2131.07
lcl|NZ_CP011073.1_prot_WP_005786949.1_1593	FGGLVASYSNLYGTQAGWIK	67.93	2	2131.08
lcl|NZ_CP011073.1_prot_WP_005786949.1_1593	FGGLVASYSNLYGTQAGWIK	28.98	2	2131.08
lcl|NZ_CP011073.1_prot_WP_005786949.1_1593	FGGLVASYSNLYGTQAGWIK	28.16	2	2131.08
lcl|NZ_CP011073.1_prot_WP_005786949.1_1593	FGGLVASYSNLYGTQAGWIK	68.15	2	2131.08
lcl|NZ_CP011073.1_prot_WP_005786949.1_1593	FGGLVASYSNLYGTQAGWIK	85.25	3	2131.08
lcl|NZ_CP011073.1_prot_WP_005786949.1_1593	FGGLVASYSNLYGTQAGWIK	58.87	2	2131.08
lcl|NZ_CP011073.1_prot_WP_005786949.1_1593	FGGLVASYSNLYGTQAGWIK	100.42	2	2131.08
lcl|NZ_CP011073.1_prot_WP_005786949.1_1593	FGGLVASYSNLYGTQAGWIK	144.84	2	2131.08
lcl|NZ_CP011073.1_prot_WP_005786949.1_1593	FGGLVASYSNLYGTQAGWIK	128.47	2	2131.08
lcl|NZ_CP011073.1_prot_WP_005786949.1_1593	FGGLVASYSNLYGTQAGWIK	26.56	3	2131.08
lcl|NZ_CP011073.1_prot_WP_005786949.1_1593	FGGLVASYSNLYGTQAGWIK	22.58	2	2131.08
lcl|NZ_CP011073.1_prot_WP_005786949.1_1593	NLGYLYNSLPNHLNPESVR	20.18	3	2199.1
lcl|NZ_CP011073.1_prot_WP_005786949.1_1593	NLGYLYNSLPNHLNPESVR	29.54	3	2199.1
lcl|NZ_CP011073.1_prot_WP_005786949.1_1593	NLGYLYNSLPNHLNPESVR	18.1	3	2199.1
lcl|NZ_CP011073.1_prot_WP_005786949.1_1593	NLGYLYNSLPNHLNPESVR	39.37	3	2199.1
lcl|NZ_CP011073.1_prot_WP_005786949.1_1593	NLGYLYNSLPNHLNPESVR	51.98	3	2199.1
lcl|NZ_CP011073.1_prot_WP_005786949.1_1593	NLGYLYNSLPNHLNPESVR	13.04	3	2199.1
lcl|NZ_CP011073.1_prot_WP_005786949.1_1593	NLGYLYNSLPNHLNPESVR	27.95	3	2199.1
lcl|NZ_CP011073.1_prot_WP_005786949.1_1593	NLGYLYNSLPNHLNPESVR	17.89	3	2199.11
lcl|NZ_CP011073.1_prot_WP_005786949.1_1593	NLGYLYNSLPNHLNPESVR	19.55	2	2199.11
lcl|NZ_CP011073.1_prot_WP_005786949.1_1593	NLGYLYNSLPNHLNPESVR	22.84	3	2199.11
lcl|NZ_CP011073.1_prot_WP_005786949.1_1593	NLGYLYNSLPNHLNPESVR	81.81	3	2199.11
lcl|NZ_CP011073.1_prot_WP_005786949.1_1593	NLGYLYNSLPNHLNPESVR	48.11	3	2199.11
lcl|NZ_CP011073.1_prot_WP_005786949.1_1593	NLGYLYNSLPNHLNPESVR	14	3	2199.11
lcl|NZ_CP011073.1_prot_WP_005786949.1_1593	NLGYLYNSLPNHLNPESVR	19.86	3	2199.11
lcl|NZ_CP011073.1_prot_WP_005786949.1_1593	NLGYLYNSLPNHLNPESVR	26.03	3	2199.11
lcl|NZ_CP011073.1_prot_WP_005786949.1_1593	NLGYLYNSLPNHLNPESVR	58.11	3	2199.11
lcl|NZ_CP011073.1_prot_WP_005786949.1_1593	NLGYLYNSLPNHLNPESVR	50.39	3	2199.11
lcl|NZ_CP011073.1_prot_WP_005786949.1_1593	NLGYLYNSLPNHLNPESVR	61.92	3	2199.11
lcl|NZ_CP011073.1_prot_WP_005786949.1_1593	NLGYLYNSLPNHLNPESVR	77.89	3	2199.11
lcl|NZ_CP011073.1_prot_WP_005786949.1_1593	NLGYLYNSLPNHLNPESVR	65.35	3	2199.11
lcl|NZ_CP011073.1_prot_WP_005786949.1_1593	NLGYLYNSLPNHLNPESVR	69.31	3	2199.11
lcl|NZ_CP011073.1_prot_WP_005786949.1_1593	NLGYLYNSLPNHLNPESVR	65.17	3	2199.11
lcl|NZ_CP011073.1_prot_WP_005786949.1_1593	NLGYLYNSLPNHLNPESVR	15.6	3	2199.11
lcl|NZ_CP011073.1_prot_WP_005786949.1_1593	NLGYLYNSLPNHLNPESVR	13.81	3	2199.11
lcl|NZ_CP011073.1_prot_WP_005786949.1_1593	NLGYLYNSLPNHLNPESVR	45.44	3	2199.11
lcl|NZ_CP011073.1_prot_WP_005786949.1_1593	NLGYLYNSLPNHLNPESVR	29.42	3	2199.11
lcl|NZ_CP011073.1_prot_WP_005786949.1_1593	NLGYLYNSLPNHLNPESVR	32.59	2	2199.11
lcl|NZ_CP011073.1_prot_WP_005786949.1_1593	NLGYLYNSLPNHLNPESVR	29.7	3	2199.11
lcl|NZ_CP011073.1_prot_WP_005786949.1_1593	NLGYLYNSLPNHLNPESVR	72.91	3	2199.11
lcl|NZ_CP011073.1_prot_WP_005786949.1_1593	NLGYLYNSLPNHLNPESVR	39.44	3	2199.11
lcl|NZ_CP011073.1_prot_WP_005786949.1_1593	NLGYLYNSLPNHLNPESVR	59.04	3	2199.11
lcl|NZ_CP011073.1_prot_WP_005786949.1_1593	NLGYLYNSLPNHLNPESVR	62.14	3	2199.11
lcl|NZ_CP011073.1_prot_WP_005786949.1_1593	NLGYLYNSLPNHLNPESVR	80.54	3	2199.12
lcl|NZ_CP011073.1_prot_WP_005786949.1_1593	NLGYLYNSLPNHLNPESVR	20.13	3	2199.12
lcl|NZ_CP011073.1_prot_WP_005786949.1_1593	NLGYLYNSLPNHLNPESVR	44.41	3	2199.12
lcl|NZ_CP011073.1_prot_WP_005786949.1_1593	NLGYLYNSLPNHLNPESVR	15.86	3	2199.12
lcl|NZ_CP011073.1_prot_WP_005786949.1_1593	NLGYLYNSLPNHLNPESVR	47.71	3	2199.12
lcl|NZ_CP011073.1_prot_WP_005786949.1_1593	WRDPEHGGLSWTSQYGDSK	48.35	4	2204.99
lcl|NZ_CP011073.1_prot_WP_005786949.1_1593	WRDPEHGGLSWTSQYGDSK	40.68	3	2204.99
lcl|NZ_CP011073.1_prot_WP_005786949.1_1593	WRDPEHGGLSWTSQYGDSK	37.34	4	2204.99
lcl|NZ_CP011073.1_prot_WP_005786949.1_1593	WRDPEHGGLSWTSQYGDSK	40.64	3	2204.99
lcl|NZ_CP011073.1_prot_WP_005786949.1_1593	WRDPEHGGLSWTSQYGDSK	97.11	3	2204.99
lcl|NZ_CP011073.1_prot_WP_005786949.1_1593	WRDPEHGGLSWTSQYGDSK	84.13	3	2204.99
lcl|NZ_CP011073.1_prot_WP_005786949.1_1593	WRDPEHGGLSWTSQYGDSK	32.36	4	2204.99
lcl|NZ_CP011073.1_prot_WP_005786949.1_1593	WRDPEHGGLSWTSQYGDSK	21.4	4	2204.99
lcl|NZ_CP011073.1_prot_WP_005786949.1_1593	WRDPEHGGLSWTSQYGDSK	39.56	4	2204.99
lcl|NZ_CP011073.1_prot_WP_005786949.1_1593	WRDPEHGGLSWTSQYGDSK	60.32	4	2204.99
lcl|NZ_CP011073.1_prot_WP_005786949.1_1593	WRDPEHGGLSWTSQYGDSK	52.38	4	2204.99
lcl|NZ_CP011073.1_prot_WP_005786949.1_1593	WRDPEHGGLSWTSQYGDSK	30.24	4	2204.99
lcl|NZ_CP011073.1_prot_WP_005786949.1_1593	WRDPEHGGLSWTSQYGDSK	19.13	4	2204.99
lcl|NZ_CP011073.1_prot_WP_005786949.1_1593	WRDPEHGGLSWTSQYGDSK	26.83	4	2204.99
lcl|NZ_CP011073.1_prot_WP_005786949.1_1593	WRDPEHGGLSWTSQYGDSK	26.96	4	2204.99
lcl|NZ_CP011073.1_prot_WP_005786949.1_1593	WRDPEHGGLSWTSQYGDSK	26.39	4	2204.99
lcl|NZ_CP011073.1_prot_WP_005786949.1_1593	WRDPEHGGLSWTSQYGDSK	20.87	4	2204.99
lcl|NZ_CP011073.1_prot_WP_005786949.1_1593	WRDPEHGGLSWTSQYGDSK	58.92	3	2204.99
lcl|NZ_CP011073.1_prot_WP_005786949.1_1593	WRDPEHGGLSWTSQYGDSK	56.61	4	2204.99
lcl|NZ_CP011073.1_prot_WP_005786949.1_1593	WRDPEHGGLSWTSQYGDSK	37.03	4	2204.99
lcl|NZ_CP011073.1_prot_WP_005786949.1_1593	WRDPEHGGLSWTSQYGDSK	29.67	4	2204.99
lcl|NZ_CP011073.1_prot_WP_005786949.1_1593	WRDPEHGGLSWTSQYGDSK	13.3	4	2204.99
lcl|NZ_CP011073.1_prot_WP_005786949.1_1593	WRDPEHGGLSWTSQYGDSK	71.22	3	2205
lcl|NZ_CP011073.1_prot_WP_005786949.1_1593	WRDPEHGGLSWTSQYGDSK	32.07	3	2205
lcl|NZ_CP011073.1_prot_WP_005786949.1_1593	WRDPEHGGLSWTSQYGDSK	34.33	4	2205
lcl|NZ_CP011073.1_prot_WP_005786949.1_1593	WRDPEHGGLSWTSQYGDSK	44.03	4	2205
lcl|NZ_CP011073.1_prot_WP_005786949.1_1593	WRDPEHGGLSWTSQYGDSK	23.24	4	2205
lcl|NZ_CP011073.1_prot_WP_005786949.1_1593	WRDPEHGGLSWTSQYGDSK	21.94	4	2205
lcl|NZ_CP011073.1_prot_WP_005786949.1_1593	QLVAEGKLEPTHAGTYHVNR	52.21	3	2219.14
lcl|NZ_CP011073.1_prot_WP_005786949.1_1593	QLVAEGKLEPTHAGTYHVNR	15.87	4	2219.14
lcl|NZ_CP011073.1_prot_WP_005786949.1_1593	QLVAEGKLEPTHAGTYHVNR	30.1	5	2219.14
lcl|NZ_CP011073.1_prot_WP_005786949.1_1593	QLVAEGKLEPTHAGTYHVNR	21.29	4	2219.14
lcl|NZ_CP011073.1_prot_WP_005786949.1_1593	QLVAEGKLEPTHAGTYHVNR	23.79	5	2219.14
lcl|NZ_CP011073.1_prot_WP_005786949.1_1593	QLVAEGKLEPTHAGTYHVNR	26.03	4	2219.15
lcl|NZ_CP011073.1_prot_WP_005786949.1_1593	QLVAEGKLEPTHAGTYHVNR	13.73	4	2219.15
lcl|NZ_CP011073.1_prot_WP_005786949.1_1593	QLVAEGKLEPTHAGTYHVNR	42.3	4	2219.15
lcl|NZ_CP011073.1_prot_WP_005786949.1_1593	QLVAEGKLEPTHAGTYHVNR	22.53	3	2219.15
lcl|NZ_CP011073.1_prot_WP_005786949.1_1593	QLVAEGKLEPTHAGTYHVNR	47.62	4	2219.15
lcl|NZ_CP011073.1_prot_WP_005786949.1_1593	QLVAEGKLEPTHAGTYHVNR	29.66	4	2219.15
lcl|NZ_CP011073.1_prot_WP_005786949.1_1593	QLVAEGKLEPTHAGTYHVNR	50.51	5	2219.15
lcl|NZ_CP011073.1_prot_WP_005786949.1_1593	QLVAEGKLEPTHAGTYHVNR	21.33	5	2219.15
lcl|NZ_CP011073.1_prot_WP_005786949.1_1593	QLVAEGKLEPTHAGTYHVNR	40.99	3	2219.15
lcl|NZ_CP011073.1_prot_WP_005786949.1_1593	FVNPNGTIMTPMLDVNYFR	21.78	2	2228.07
lcl|NZ_CP011073.1_prot_WP_005786949.1_1593	FVNPNGTIMTPMLDVNYFR	22.58	2	2228.08
lcl|NZ_CP011073.1_prot_WP_005786949.1_1593	FVNPNGTIMTPMLDVNYFR	19.41	2	2228.08
lcl|NZ_CP011073.1_prot_WP_005786949.1_1593	FVNPNGTIMTPMLDVNYFR	56.29	3	2228.08
lcl|NZ_CP011073.1_prot_WP_005786949.1_1593	FVNPNGTIMTPMLDVNYFR	25.4	2	2228.08
lcl|NZ_CP011073.1_prot_WP_005786949.1_1593	FVNPNGTIMTPMLDVNYFR	71.69	3	2228.08
lcl|NZ_CP011073.1_prot_WP_005786949.1_1593	FVNPNGTIMTPMLDVNYFR	56.15	3	2228.08
lcl|NZ_CP011073.1_prot_WP_005786949.1_1593	FVNPNGTIMTPMLDVNYFR	26.89	2	2228.08
lcl|NZ_CP011073.1_prot_WP_005786949.1_1593	FVNPNGTIMTPMLDVNYFR	28.49	2	2228.08
lcl|NZ_CP011073.1_prot_WP_005786949.1_1593	FVNPNGTIMTPMLDVNYFR	26.43	2	2228.08
lcl|NZ_CP011073.1_prot_WP_005786949.1_1593	FVNPNGTIMTPMLDVNYFR	76.33	3	2228.08
lcl|NZ_CP011073.1_prot_WP_005786949.1_1593	FVNPNGTIMTPMLDVNYFR	13.12	2	2244.07	Oxidation (M)
lcl|NZ_CP011073.1_prot_WP_005786949.1_1593	FVNPNGTIMTPMLDVNYFR	20.83	2	2244.07	Oxidation (M)
lcl|NZ_CP011073.1_prot_WP_005786949.1_1593	FVNPNGTIMTPMLDVNYFR	38.91	3	2244.07	Oxidation (M)
lcl|NZ_CP011073.1_prot_WP_005786949.1_1593	FVNPNGTIMTPMLDVNYFR	25.61	3	2244.07	Oxidation (M)
lcl|NZ_CP011073.1_prot_WP_005786949.1_1593	FVNPNGTIMTPMLDVNYFR	25.8	2	2244.07	Oxidation (M)
lcl|NZ_CP011073.1_prot_WP_005786949.1_1593	FVNPNGTIMTPMLDVNYFR	20.9	2	2244.07	Oxidation (M)
lcl|NZ_CP011073.1_prot_WP_005786949.1_1593	FVNPNGTIMTPMLDVNYFR	16.29	2	2244.08	Oxidation (M)
lcl|NZ_CP011073.1_prot_WP_005786949.1_1593	FVNPNGTIMTPMLDVNYFR	23.5	3	2244.08	Oxidation (M)
lcl|NZ_CP011073.1_prot_WP_005786949.1_1593	FVNPNGTIMTPMLDVNYFR	13.86	3	2244.08	Oxidation (M)
lcl|NZ_CP011073.1_prot_WP_005786949.1_1593	NNMLDLYQLGLNSNTNVAIR	43.04	3	2262.14
lcl|NZ_CP011073.1_prot_WP_005786949.1_1593	NNMLDLYQLGLNSNTNVAIR	39.92	3	2262.14
lcl|NZ_CP011073.1_prot_WP_005786949.1_1593	NNMLDLYQLGLNSNTNVAIR	25.78	3	2262.14
lcl|NZ_CP011073.1_prot_WP_005786949.1_1593	NNMLDLYQLGLNSNTNVAIR	79.77	2	2262.14
lcl|NZ_CP011073.1_prot_WP_005786949.1_1593	NNMLDLYQLGLNSNTNVAIR	33.33	2	2262.14
lcl|NZ_CP011073.1_prot_WP_005786949.1_1593	NNMLDLYQLGLNSNTNVAIR	53.6	3	2262.14
lcl|NZ_CP011073.1_prot_WP_005786949.1_1593	NNMLDLYQLGLNSNTNVAIR	27.27	3	2262.14
lcl|NZ_CP011073.1_prot_WP_005786949.1_1593	NNMLDLYQLGLNSNTNVAIR	52.36	3	2262.14
lcl|NZ_CP011073.1_prot_WP_005786949.1_1593	NNMLDLYQLGLNSNTNVAIR	36.26	3	2262.14
lcl|NZ_CP011073.1_prot_WP_005786949.1_1593	NNMLDLYQLGLNSNTNVAIR	29.86	3	2262.14
lcl|NZ_CP011073.1_prot_WP_005786949.1_1593	NNMLDLYQLGLNSNTNVAIR	66.44	3	2262.14
lcl|NZ_CP011073.1_prot_WP_005786949.1_1593	NNMLDLYQLGLNSNTNVAIR	14.46	3	2262.14
lcl|NZ_CP011073.1_prot_WP_005786949.1_1593	NNMLDLYQLGLNSNTNVAIR	62.32	3	2262.14
lcl|NZ_CP011073.1_prot_WP_005786949.1_1593	NNMLDLYQLGLNSNTNVAIR	52.89	3	2262.14
lcl|NZ_CP011073.1_prot_WP_005786949.1_1593	NNMLDLYQLGLNSNTNVAIR	93.02	3	2262.14
lcl|NZ_CP011073.1_prot_WP_005786949.1_1593	NNMLDLYQLGLNSNTNVAIR	74.53	2	2262.15
lcl|NZ_CP011073.1_prot_WP_005786949.1_1593	NNMLDLYQLGLNSNTNVAIR	111.45	2	2262.15
lcl|NZ_CP011073.1_prot_WP_005786949.1_1593	NNMLDLYQLGLNSNTNVAIR	24.18	3	2262.15
lcl|NZ_CP011073.1_prot_WP_005786949.1_1593	NNMLDLYQLGLNSNTNVAIR	102.66	3	2262.15
lcl|NZ_CP011073.1_prot_WP_005786949.1_1593	NNMLDLYQLGLNSNTNVAIR	74.52	3	2262.15
lcl|NZ_CP011073.1_prot_WP_005786949.1_1593	NNMLDLYQLGLNSNTNVAIR	90.79	3	2262.15
lcl|NZ_CP011073.1_prot_WP_005786949.1_1593	NNMLDLYQLGLNSNTNVAIR	65.84	2	2262.15
lcl|NZ_CP011073.1_prot_WP_005786949.1_1593	NNMLDLYQLGLNSNTNVAIR	158.37	2	2262.15
lcl|NZ_CP011073.1_prot_WP_005786949.1_1593	NNMLDLYQLGLNSNTNVAIR	45.86	2	2262.15
lcl|NZ_CP011073.1_prot_WP_005786949.1_1593	NNMLDLYQLGLNSNTNVAIR	18.18	3	2262.15
lcl|NZ_CP011073.1_prot_WP_005786949.1_1593	NNMLDLYQLGLNSNTNVAIR	158.43	2	2262.15
lcl|NZ_CP011073.1_prot_WP_005786949.1_1593	NNMLDLYQLGLNSNTNVAIR	49.98	2	2262.15
lcl|NZ_CP011073.1_prot_WP_005786949.1_1593	NNMLDLYQLGLNSNTNVAIR	33.23	3	2262.15
lcl|NZ_CP011073.1_prot_WP_005786949.1_1593	NNMLDLYQLGLNSNTNVAIR	65.8	3	2262.15
lcl|NZ_CP011073.1_prot_WP_005786949.1_1593	NNMLDLYQLGLNSNTNVAIR	60.54	2	2262.15
lcl|NZ_CP011073.1_prot_WP_005786949.1_1593	NNMLDLYQLGLNSNTNVAIR	23.62	3	2262.15
lcl|NZ_CP011073.1_prot_WP_005786949.1_1593	NNMLDLYQLGLNSNTNVAIR	16.03	3	2262.15
lcl|NZ_CP011073.1_prot_WP_005786949.1_1593	NNMLDLYQLGLNSNTNVAIR	45.69	2	2262.15
lcl|NZ_CP011073.1_prot_WP_005786949.1_1593	NNMLDLYQLGLNSNTNVAIR	77.88	2	2262.15
lcl|NZ_CP011073.1_prot_WP_005786949.1_1593	NNMLDLYQLGLNSNTNVAIR	107.51	3	2262.15
lcl|NZ_CP011073.1_prot_WP_005786949.1_1593	NNMLDLYQLGLNSNTNVAIR	23.26	3	2262.16
lcl|NZ_CP011073.1_prot_WP_005786949.1_1593	NNMLDLYQLGLNSNTNVAIR	20.82	2	2278.13	Oxidation (M)
lcl|NZ_CP011073.1_prot_WP_005786949.1_1593	NNMLDLYQLGLNSNTNVAIR	25.64	2	2278.14	Oxidation (M)
lcl|NZ_CP011073.1_prot_WP_005786949.1_1593	NNMLDLYQLGLNSNTNVAIR	21.93	3	2278.14	Oxidation (M)
lcl|NZ_CP011073.1_prot_WP_005786949.1_1593	NNMLDLYQLGLNSNTNVAIR	32.99	2	2278.14	Oxidation (M)
lcl|NZ_CP011073.1_prot_WP_005786949.1_1593	NNMLDLYQLGLNSNTNVAIR	28.34	2	2278.14	Oxidation (M)
lcl|NZ_CP011073.1_prot_WP_005786949.1_1593	NNMLDLYQLGLNSNTNVAIR	19.08	3	2278.14	Oxidation (M)
lcl|NZ_CP011073.1_prot_WP_005786949.1_1593	NNMLDLYQLGLNSNTNVAIR	47.87	2	2278.14	Oxidation (M)
lcl|NZ_CP011073.1_prot_WP_005786949.1_1593	NNMLDLYQLGLNSNTNVAIR	18.64	3	2278.14	Oxidation (M)
lcl|NZ_CP011073.1_prot_WP_005786949.1_1593	NNMLDLYQLGLNSNTNVAIR	23.57	3	2278.14	Oxidation (M)
lcl|NZ_CP011073.1_prot_WP_005786949.1_1593	NNMLDLYQLGLNSNTNVAIR	43.8	3	2278.14	Oxidation (M)
lcl|NZ_CP011073.1_prot_WP_005786949.1_1593	NNMLDLYQLGLNSNTNVAIR	29.18	3	2278.14	Oxidation (M)
lcl|NZ_CP011073.1_prot_WP_005786949.1_1593	ETVVRPQMEVNVQILDWLR	41.88	3	2324.23
lcl|NZ_CP011073.1_prot_WP_005786949.1_1593	ETVVRPQMEVNVQILDWLR	51.01	3	2324.23
lcl|NZ_CP011073.1_prot_WP_005786949.1_1593	ETVVRPQMEVNVQILDWLR	58.38	3	2324.23
lcl|NZ_CP011073.1_prot_WP_005786949.1_1593	ETVVRPQMEVNVQILDWLR	60.72	3	2324.23
lcl|NZ_CP011073.1_prot_WP_005786949.1_1593	ETVVRPQMEVNVQILDWLR	20.36	3	2324.23
lcl|NZ_CP011073.1_prot_WP_005786949.1_1593	ETVVRPQMEVNVQILDWLR	14.4	3	2324.23
lcl|NZ_CP011073.1_prot_WP_005786949.1_1593	ETVVRPQMEVNVQILDWLR	26.23	3	2324.23
lcl|NZ_CP011073.1_prot_WP_005786949.1_1593	ETVVRPQMEVNVQILDWLR	24.39	3	2324.23
lcl|NZ_CP011073.1_prot_WP_005786949.1_1593	ETVVRPQMEVNVQILDWLR	17.74	3	2324.23
lcl|NZ_CP011073.1_prot_WP_005786949.1_1593	ETVVRPQMEVNVQILDWLR	76.24	3	2324.23
lcl|NZ_CP011073.1_prot_WP_005786949.1_1593	ETVVRPQMEVNVQILDWLR	59.1	3	2324.24
lcl|NZ_CP011073.1_prot_WP_005786949.1_1593	ETVVRPQMEVNVQILDWLR	39.48	3	2324.24
lcl|NZ_CP011073.1_prot_WP_005786949.1_1593	ETVVRPQMEVNVQILDWLR	59.51	3	2324.24
lcl|NZ_CP011073.1_prot_WP_005786949.1_1593	ETVVRPQMEVNVQILDWLR	20.49	3	2324.24
lcl|NZ_CP011073.1_prot_WP_005786949.1_1593	ETVVRPQMEVNVQILDWLR	98.4	3	2324.24
lcl|NZ_CP011073.1_prot_WP_005786949.1_1593	ETVVRPQMEVNVQILDWLR	51.96	3	2340.22	Oxidation (M)
lcl|NZ_CP011073.1_prot_WP_005786949.1_1593	ETVVRPQMEVNVQILDWLR	22.83	3	2340.22	Oxidation (M)
lcl|NZ_CP011073.1_prot_WP_005786949.1_1593	ETVVRPQMEVNVQILDWLR	54.01	3	2340.22	Oxidation (M)
lcl|NZ_CP011073.1_prot_WP_005786949.1_1593	ETVVRPQMEVNVQILDWLR	26.24	3	2340.23	Oxidation (M)
lcl|NZ_CP011073.1_prot_WP_005786949.1_1593	ETVVRPQMEVNVQILDWLR	74.29	3	2340.23	Oxidation (M)
lcl|NZ_CP011073.1_prot_WP_005786949.1_1593	ETVVRPQMEVNVQILDWLR	67.27	3	2340.24	Oxidation (M)
lcl|NZ_CP011073.1_prot_WP_005786949.1_1593	ETVVRPQMEVNVQILDWLR	16.09	3	2340.24	Oxidation (M)
lcl|NZ_CP011073.1_prot_WP_005786949.1_1593	YLGEHGGLASTSYGDKYGSVPGR	47.49	4	2370.12
lcl|NZ_CP011073.1_prot_WP_005786949.1_1593	YLGEHGGLASTSYGDKYGSVPGR	25.93	3	2370.12
lcl|NZ_CP011073.1_prot_WP_005786949.1_1593	YLGEHGGLASTSYGDKYGSVPGR	78.47	4	2370.13
lcl|NZ_CP011073.1_prot_WP_005786949.1_1593	YLGEHGGLASTSYGDKYGSVPGR	21.33	3	2370.13
lcl|NZ_CP011073.1_prot_WP_005786949.1_1593	YLGEHGGLASTSYGDKYGSVPGR	22.74	4	2370.13
lcl|NZ_CP011073.1_prot_WP_005786949.1_1593	YLGEHGGLASTSYGDKYGSVPGR	14.94	4	2370.13
lcl|NZ_CP011073.1_prot_WP_005786949.1_1593	YLGEHGGLASTSYGDKYGSVPGR	16.84	3	2370.13
lcl|NZ_CP011073.1_prot_WP_005786949.1_1593	VYTDGGMVVPGQWFVDNSKNPK	21.43	3	2437.17
lcl|NZ_CP011073.1_prot_WP_005786949.1_1593	VYTDGGMVVPGQWFVDNSKNPK	27.65	3	2437.18
lcl|NZ_CP011073.1_prot_WP_005786949.1_1593	VYTDGGMVVPGQWFVDNSKNPK	14.89	3	2437.18
lcl|NZ_CP011073.1_prot_WP_005786949.1_1593	VYTDGGMVVPGQWFVDNSKNPK	23.79	3	2437.18
lcl|NZ_CP011073.1_prot_WP_005786949.1_1593	VYTDGGMVVPGQWFVDNSKNPK	31.85	3	2437.18
lcl|NZ_CP011073.1_prot_WP_005786949.1_1593	VYTDGGMVVPGQWFVDNSKNPK	23.47	3	2437.18
lcl|NZ_CP011073.1_prot_WP_005786949.1_1593	AAWGQNTIFDTWVHELNYIALR	17.13	4	2617.3
lcl|NZ_CP011073.1_prot_WP_005786949.1_1593	AAWGQNTIFDTWVHELNYIALR	45.86	3	2617.3
lcl|NZ_CP011073.1_prot_WP_005786949.1_1593	AAWGQNTIFDTWVHELNYIALR	20.29	3	2617.3
lcl|NZ_CP011073.1_prot_WP_005786949.1_1593	AAWGQNTIFDTWVHELNYIALR	14.54	3	2617.3
lcl|NZ_CP011073.1_prot_WP_005786949.1_1593	AAWGQNTIFDTWVHELNYIALR	48.82	3	2617.3
lcl|NZ_CP011073.1_prot_WP_005786949.1_1593	AAWGQNTIFDTWVHELNYIALR	14.78	3	2617.31
lcl|NZ_CP011073.1_prot_WP_005786949.1_1593	AAWGQNTIFDTWVHELNYIALR	27.89	3	2617.31
lcl|NZ_CP011073.1_prot_WP_005786949.1_1593	AAWGQNTIFDTWVHELNYIALR	41.84	3	2617.31
lcl|NZ_CP011073.1_prot_WP_005786949.1_1593	AAWGQNTIFDTWVHELNYIALR	82.18	3	2617.31
lcl|NZ_CP011073.1_prot_WP_005786949.1_1593	AAWGQNTIFDTWVHELNYIALR	22.25	3	2617.31
lcl|NZ_CP011073.1_prot_WP_005786949.1_1593	AAWGQNTIFDTWVHELNYIALR	23.14	3	2617.31
lcl|NZ_CP011073.1_prot_WP_005786949.1_1593	AAWGQNTIFDTWVHELNYIALR	33.84	3	2617.31
lcl|NZ_CP011073.1_prot_WP_005786949.1_1593	AAWGQNTIFDTWVHELNYIALR	40.97	3	2617.31
lcl|NZ_CP011073.1_prot_WP_005786949.1_1593	AAWGQNTIFDTWVHELNYIALR	36.42	3	2617.31
lcl|NZ_CP011073.1_prot_WP_005786949.1_1593	AAWGQNTIFDTWVHELNYIALR	74.06	3	2617.31
lcl|NZ_CP011073.1_prot_WP_005786949.1_1593	AAWGQNTIFDTWVHELNYIALR	52.43	3	2617.31
lcl|NZ_CP011073.1_prot_WP_005786949.1_1593	AAWGQNTIFDTWVHELNYIALR	36.76	3	2617.31
lcl|NZ_CP011073.1_prot_WP_005786949.1_1593	AAWGQNTIFDTWVHELNYIALR	87.79	3	2617.31
lcl|NZ_CP011073.1_prot_WP_005786949.1_1593	AAWGQNTIFDTWVHELNYIALR	74.41	3	2617.31
lcl|NZ_CP011073.1_prot_WP_005786949.1_1593	AAWGQNTIFDTWVHELNYIALR	61.26	3	2617.31
lcl|NZ_CP011073.1_prot_WP_005786949.1_1593	AAWGQNTIFDTWVHELNYIALR	47.07	3	2617.31
lcl|NZ_CP011073.1_prot_WP_005786949.1_1593	AAWGQNTIFDTWVHELNYIALR	97.34	3	2617.31
lcl|NZ_CP011073.1_prot_WP_005786949.1_1593	AAWGQNTIFDTWVHELNYIALR	62.09	3	2617.31
lcl|NZ_CP011073.1_prot_WP_005786949.1_1593	AAWGQNTIFDTWVHELNYIALR	20.43	3	2617.31
lcl|NZ_CP011073.1_prot_WP_005786949.1_1593	AAWGQNTIFDTWVHELNYIALR	56.02	3	2617.31
lcl|NZ_CP011073.1_prot_WP_005786949.1_1593	AAWGQNTIFDTWVHELNYIALR	39.98	3	2617.31
lcl|NZ_CP011073.1_prot_WP_005786949.1_1593	AAWGQNTIFDTWVHELNYIALR	86.36	3	2617.31
lcl|NZ_CP011073.1_prot_WP_005786949.1_1593	AAWGQNTIFDTWVHELNYIALR	86	3	2617.31
lcl|NZ_CP011073.1_prot_WP_005786949.1_1593	AAWGQNTIFDTWVHELNYIALR	71.31	3	2617.31
lcl|NZ_CP011073.1_prot_WP_005786949.1_1593	AAWGQNTIFDTWVHELNYIALR	30.5	3	2617.31
lcl|NZ_CP011073.1_prot_WP_005786949.1_1593	AAWGQNTIFDTWVHELNYIALR	74.1	3	2617.32
lcl|NZ_CP011073.1_prot_WP_005786949.1_1593	AAWGQNTIFDTWVHELNYIALR	65.02	3	2617.32
lcl|NZ_CP011073.1_prot_WP_005786949.1_1593	AAWGQNTIFDTWVHELNYIALR	58.53	3	2617.32
lcl|NZ_CP011073.1_prot_WP_005786949.1_1593	AAWGQNTIFDTWVHELNYIALR	29.38	3	2617.32
lcl|NZ_CP011073.1_prot_WP_005786949.1_1593	AAWGQNTIFDTWVHELNYIALR	74.07	3	2617.32
lcl|NZ_CP011073.1_prot_WP_005786949.1_1593	AAWGQNTIFDTWVHELNYIALR	90.73	3	2617.32
lcl|NZ_CP011073.1_prot_WP_005786949.1_1593	AAWGQNTIFDTWVHELNYIALR	64.88	3	2617.32
lcl|NZ_CP011073.1_prot_WP_005786949.1_1593	AAWGQNTIFDTWVHELNYIALR	56.03	3	2617.32
lcl|NZ_CP011073.1_prot_WP_005786949.1_1593	AAWGQNTIFDTWVHELNYIALR	22.76	3	2617.32
lcl|NZ_CP011073.1_prot_WP_005786949.1_1593	AAWGQNTIFDTWVHELNYIALR	20.32	4	2617.32
lcl|NZ_CP011073.1_prot_WP_005786949.1_1593	AAWGQNTIFDTWVHELNYIALR	19.26	3	2617.32
lcl|NZ_CP011073.1_prot_WP_005786949.1_1593	GSWAQVGNDTDPYYVNSVYGFETK	56.06	3	2696.2
lcl|NZ_CP011073.1_prot_WP_005786949.1_1593	GSWAQVGNDTDPYYVNSVYGFETK	40.57	2	2696.2
lcl|NZ_CP011073.1_prot_WP_005786949.1_1593	GSWAQVGNDTDPYYVNSVYGFETK	25.12	3	2696.2
lcl|NZ_CP011073.1_prot_WP_005786949.1_1593	GSWAQVGNDTDPYYVNSVYGFETK	45.92	3	2696.2
lcl|NZ_CP011073.1_prot_WP_005786949.1_1593	GSWAQVGNDTDPYYVNSVYGFETK	47.83	3	2696.2
lcl|NZ_CP011073.1_prot_WP_005786949.1_1593	GSWAQVGNDTDPYYVNSVYGFETK	31.29	3	2696.2
lcl|NZ_CP011073.1_prot_WP_005786949.1_1593	GSWAQVGNDTDPYYVNSVYGFETK	70.3	3	2696.21
lcl|NZ_CP011073.1_prot_WP_005786949.1_1593	GSWAQVGNDTDPYYVNSVYGFETK	42.33	2	2696.21
lcl|NZ_CP011073.1_prot_WP_005786949.1_1593	GSWAQVGNDTDPYYVNSVYGFETK	75.04	3	2696.21
lcl|NZ_CP011073.1_prot_WP_005786949.1_1593	GSWAQVGNDTDPYYVNSVYGFETK	59.04	3	2696.21
lcl|NZ_CP011073.1_prot_WP_005786949.1_1593	GSWAQVGNDTDPYYVNSVYGFETK	20.7	2	2696.21
lcl|NZ_CP011073.1_prot_WP_005786949.1_1593	GSWAQVGNDTDPYYVNSVYGFETK	13.98	2	2696.21
lcl|NZ_CP011073.1_prot_WP_005786949.1_1593	GSWAQVGNDTDPYYVNSVYGFETK	15.93	2	2696.21
lcl|NZ_CP011073.1_prot_WP_005786949.1_1593	TVINVVLQEDTQILDEVVVTALGLK	28.72	3	2708.53
lcl|NZ_CP011073.1_prot_WP_005786949.1_1593	TVINVVLQEDTQILDEVVVTALGLK	19.97	3	2708.53
lcl|NZ_CP011073.1_prot_WP_005786949.1_1593	TVINVVLQEDTQILDEVVVTALGLKR	45.06	3	2864.63
lcl|NZ_CP011073.1_prot_WP_005786949.1_1593	DQIMSIEVPAISGVNTQLINAGNIQNK	55.28	3	2866.47
lcl|NZ_CP011073.1_prot_WP_005786949.1_1593	DQIMSIEVPAISGVNTQLINAGNIQNK	13.01	3	2866.47
lcl|NZ_CP011073.1_prot_WP_005786949.1_1593	DQIMSIEVPAISGVNTQLINAGNIQNK	35.38	3	2866.47
lcl|NZ_CP011073.1_prot_WP_005786949.1_1593	DQIMSIEVPAISGVNTQLINAGNIQNK	17.58	3	2866.48
lcl|NZ_CP011073.1_prot_WP_005786949.1_1593	DQIMSIEVPAISGVNTQLINAGNIQNK	24.78	3	2866.48
lcl|NZ_CP011073.1_prot_WP_005786949.1_1593	DQIMSIEVPAISGVNTQLINAGNIQNK	21.36	3	2866.48
lcl|NZ_CP011073.1_prot_WP_005786949.1_1593	DQIMSIEVPAISGVNTQLINAGNIQNK	20.17	3	2866.48
lcl|NZ_CP011073.1_prot_WP_005786949.1_1593	DQIMSIEVPAISGVNTQLINAGNIQNK	22.28	3	2866.48
lcl|NZ_CP011073.1_prot_WP_005786949.1_1593	DQIMSIEVPAISGVNTQLINAGNIQNK	54.38	3	2866.49
lcl|NZ_CP011073.1_prot_WP_005786949.1_1593	DQIMSIEVPAISGVNTQLINAGNIQNK	28.13	3	2866.49
lcl|NZ_CP011073.1_prot_WP_005786949.1_1593	DQIMSIEVPAISGVNTQLINAGNIQNK	39.47	3	2866.49
lcl|NZ_CP011073.1_prot_WP_005786949.1_1593	DQIMSIEVPAISGVNTQLINAGNIQNK	18.25	3	2866.49
lcl|NZ_CP011073.1_prot_WP_005786949.1_1593	DQIMSIEVPAISGVNTQLINAGNIQNK	63.34	3	2866.49
lcl|NZ_CP011073.1_prot_WP_005786949.1_1593	DQIMSIEVPAISGVNTQLINAGNIQNK	55.02	3	2866.49
lcl|NZ_CP011073.1_prot_WP_005786949.1_1593	DQIMSIEVPAISGVNTQLINAGNIQNK	110.9	3	2866.49
lcl|NZ_CP011073.1_prot_WP_005786949.1_1593	DQIMSIEVPAISGVNTQLINAGNIQNK	45.97	3	2866.49
lcl|NZ_CP011073.1_prot_WP_005786949.1_1593	DQIMSIEVPAISGVNTQLINAGNIQNK	87.25	3	2866.49
lcl|NZ_CP011073.1_prot_WP_005786949.1_1593	DQIMSIEVPAISGVNTQLINAGNIQNK	81.35	3	2866.49
lcl|NZ_CP011073.1_prot_WP_005786949.1_1593	DQIMSIEVPAISGVNTQLINAGNIQNK	69.27	3	2866.49
lcl|NZ_CP011073.1_prot_WP_005786949.1_1593	DQIMSIEVPAISGVNTQLINAGNIQNK	135.41	3	2866.5
lcl|NZ_CP011073.1_prot_WP_005786949.1_1593	DQIMSIEVPAISGVNTQLINAGNIQNK	54.5	3	2866.51
lcl|NZ_CP011073.1_prot_WP_005786949.1_1593	ENTRDQIMSIEVPAISGVNTQLINAGNIQNK	73.75	3	3366.71
lcl|NZ_CP011073.1_prot_WP_005786949.1_1593	ENTRDQIMSIEVPAISGVNTQLINAGNIQNK	107.29	3	3366.72
lcl|NZ_CP011073.1_prot_WP_005786949.1_1593	ENTRDQIMSIEVPAISGVNTQLINAGNIQNK	51.88	3	3366.72
lcl|NZ_CP011073.1_prot_WP_005786949.1_1593	ENTRDQIMSIEVPAISGVNTQLINAGNIQNK	42.71	3	3366.72
lcl|NZ_CP011073.1_prot_WP_005786949.1_1593	ENTRDQIMSIEVPAISGVNTQLINAGNIQNK	34.5	4	3366.72
lcl|NZ_CP011073.1_prot_WP_005786949.1_1593	ENTRDQIMSIEVPAISGVNTQLINAGNIQNK	100.41	3	3366.72
lcl|NZ_CP011073.1_prot_WP_005786949.1_1593	ENTRDQIMSIEVPAISGVNTQLINAGNIQNK	18.89	3	3366.73
lcl|NZ_CP011073.1_prot_WP_005786949.1_1593	ENTRDQIMSIEVPAISGVNTQLINAGNIQNK	52.61	3	3366.73
lcl|NZ_CP011073.1_prot_WP_005786949.1_1593	ENTRDQIMSIEVPAISGVNTQLINAGNIQNK	22.84	3	3382.71	Oxidation (M)
lcl|NZ_CP011073.1_prot_WP_005786949.1_1593	GSSIGTVTDVDGNYTLSNVPADGVLEFSYIGMK	111.21	3	3405.63
lcl|NZ_CP011073.1_prot_WP_005786949.1_1593	GSSIGTVTDVDGNYTLSNVPADGVLEFSYIGMK	15.32	3	3405.63
lcl|NZ_CP011073.1_prot_WP_005786949.1_1593	GSSIGTVTDVDGNYTLSNVPADGVLEFSYIGMK	73.23	3	3405.63
lcl|NZ_CP011073.1_prot_WP_005786949.1_1593	GSSIGTVTDVDGNYTLSNVPADGVLEFSYIGMK	44.2	3	3405.63
lcl|NZ_CP011073.1_prot_WP_005786949.1_1593	GSSIGTVTDVDGNYTLSNVPADGVLEFSYIGMK	53.91	3	3405.63
lcl|NZ_CP011073.1_prot_WP_005786949.1_1593	GSSIGTVTDVDGNYTLSNVPADGVLEFSYIGMK	32.64	3	3405.63
lcl|NZ_CP011073.1_prot_WP_005786949.1_1593	GSSIGTVTDVDGNYTLSNVPADGVLEFSYIGMK	45.9	3	3405.63
lcl|NZ_CP011073.1_prot_WP_005786949.1_1593	GSSIGTVTDVDGNYTLSNVPADGVLEFSYIGMK	26.98	3	3405.64
lcl|NZ_CP011073.1_prot_WP_005786949.1_1593	GSSIGTVTDVDGNYTLSNVPADGVLEFSYIGMK	87.25	3	3405.64
lcl|NZ_CP011073.1_prot_WP_005786949.1_1593	GSSIGTVTDVDGNYTLSNVPADGVLEFSYIGMK	17.16	3	3405.64
lcl|NZ_CP011073.1_prot_WP_005786949.1_1593	GSSIGTVTDVDGNYTLSNVPADGVLEFSYIGMK	19.76	3	3405.64
lcl|NZ_CP011073.1_prot_WP_005786949.1_1593	GSSIGTVTDVDGNYTLSNVPADGVLEFSYIGMK	15.76	3	3405.65
lcl|NZ_CP011073.1_prot_WP_005786949.1_1593	NTIISLHENVADYIALSGYANDYDYHIGSVAK	24.37	4	3525.7
lcl|NZ_CP011073.1_prot_WP_005786949.1_1593	NTIISLHENVADYIALSGYANDYDYHIGSVAK	17.88	4	3525.7
lcl|NZ_CP011073.1_prot_WP_005786949.1_1593	NTIISLHENVADYIALSGYANDYDYHIGSVAK	24.2	4	3525.7
lcl|NZ_CP011073.1_prot_WP_005786949.1_1593	NTIISLHENVADYIALSGYANDYDYHIGSVAK	28.79	4	3525.71
lcl|NZ_CP011073.1_prot_WP_005786949.1_1593	NTIISLHENVADYIALSGYANDYDYHIGSVAK	17.51	4	3525.71
lcl|NZ_CP011073.1_prot_WP_005786949.1_1593	NTIISLHENVADYIALSGYANDYDYHIGSVAK	24.97	4	3525.71
lcl|NZ_CP011073.1_prot_WP_005786949.1_1593	NTIISLHENVADYIALSGYANDYDYHIGSVAK	20.31	4	3525.71
lcl|NZ_CP011073.1_prot_WP_005786949.1_1593	NTIISLHENVADYIALSGYANDYDYHIGSVAK	26.73	4	3525.72
lcl|NZ_CP011073.1_prot_WP_005786949.1_1593	NTIISLHENVADYIALSGYANDYDYHIGSVAK	20.55	4	3525.72
lcl|NZ_CP011073.1_prot_WP_005786949.1_1593	NTIISLHENVADYIALSGYANDYDYHIGSVAK	18.76	4	3525.72
lcl|NZ_CP011073.1_prot_WP_005786949.1_1593	NTIISLHENVADYIALSGYANDYDYHIGSVAK	16.72	4	3525.72
lcl|NZ_CP011073.1_prot_WP_005786949.1_1593	NTIISLHENVADYIALSGYANDYDYHIGSVAK	13.76	4	3525.72
lcl|NZ_CP011073.1_prot_WP_005786949.1_1593	NTIISLHENVADYIALSGYANDYDYHIGSVAK	30.29	4	3525.72
lcl|NZ_CP011073.1_prot_WP_005786949.1_1593	NTIISLHENVADYIALSGYANDYDYHIGSVAK	19.27	4	3525.73
lcl|NZ_CP011073.1_prot_WP_005786949.1_1593	NTIISLHENVADYIALSGYANDYDYHIGSVAK	20.62	4	3525.73
lcl|NZ_CP011073.1_prot_WP_005786949.1_1593	NTIISLHENVADYIALSGYANDYDYHIGSVAK	15.62	4	3525.74
lcl|NZ_CP011073.1_prot_WP_005789575.1_2906	LNIQLNVK	35.4	2	940.57
lcl|NZ_CP011073.1_prot_WP_005789575.1_2906	LNIQLNVK	38.95	2	940.57
lcl|NZ_CP011073.1_prot_WP_005789575.1_2906	LNIQLNVK	15.52	2	940.57
lcl|NZ_CP011073.1_prot_WP_005789575.1_2906	LNIQLNVK	16.88	2	940.57
lcl|NZ_CP011073.1_prot_WP_005789575.1_2906	LNIQLNVK	18.51	2	940.572
lcl|NZ_CP011073.1_prot_WP_005789575.1_2906	LNIQLNVK	19.95	2	940.573
lcl|NZ_CP011073.1_prot_WP_005789575.1_2906	LNIQLNVK	31.22	2	940.573
lcl|NZ_CP011073.1_prot_WP_005789575.1_2906	YLVTFTLR	37.79	2	1011.57
lcl|NZ_CP011073.1_prot_WP_005789575.1_2906	YLVTFTLR	40.05	2	1011.57
lcl|NZ_CP011073.1_prot_WP_005789575.1_2906	YLVTFTLR	26.72	2	1011.57
lcl|NZ_CP011073.1_prot_WP_005789575.1_2906	YLVTFTLR	28.34	2	1011.57
lcl|NZ_CP011073.1_prot_WP_005789575.1_2906	YLVTFTLR	41.6	2	1011.57
lcl|NZ_CP011073.1_prot_WP_005789575.1_2906	YLVTFTLR	23.69	2	1011.58
lcl|NZ_CP011073.1_prot_WP_005789575.1_2906	YLVTFTLR	36.29	2	1011.58
lcl|NZ_CP011073.1_prot_WP_005789575.1_2906	YLVTFTLR	29.5	2	1011.58
lcl|NZ_CP011073.1_prot_WP_005789575.1_2906	YLVTFTLR	24.51	2	1011.58
lcl|NZ_CP011073.1_prot_WP_005789575.1_2906	YLVTFTLR	44.79	2	1011.58
lcl|NZ_CP011073.1_prot_WP_005789575.1_2906	YLVTFTLR	44.87	2	1011.58
lcl|NZ_CP011073.1_prot_WP_005789575.1_2906	YLVTFTLR	17.62	2	1011.58
lcl|NZ_CP011073.1_prot_WP_005789575.1_2906	YLVTFTLR	35.49	2	1011.58
lcl|NZ_CP011073.1_prot_WP_005789575.1_2906	YLVTFTLR	43.94	2	1011.58
lcl|NZ_CP011073.1_prot_WP_005789575.1_2906	YLVTFTLR	27.83	2	1011.58
lcl|NZ_CP011073.1_prot_WP_005789575.1_2906	YLVTFTLR	41.93	2	1011.58
lcl|NZ_CP011073.1_prot_WP_005789575.1_2906	FHFLPELR	17.89	2	1057.57
lcl|NZ_CP011073.1_prot_WP_005789575.1_2906	FHFLPELR	17.77	2	1057.57
lcl|NZ_CP011073.1_prot_WP_005789575.1_2906	FHFLPELR	16.73	2	1057.57
lcl|NZ_CP011073.1_prot_WP_005789575.1_2906	FHFLPELR	21.42	2	1057.57
lcl|NZ_CP011073.1_prot_WP_005789575.1_2906	FHFLPELR	38.58	2	1057.57
lcl|NZ_CP011073.1_prot_WP_005789575.1_2906	FHFLPELR	30.53	2	1057.57
lcl|NZ_CP011073.1_prot_WP_005789575.1_2906	FHFLPELR	18.7	2	1057.57
lcl|NZ_CP011073.1_prot_WP_005789575.1_2906	FHFLPELR	39.26	2	1057.57
lcl|NZ_CP011073.1_prot_WP_005789575.1_2906	FHFLPELR	25.68	2	1057.57
lcl|NZ_CP011073.1_prot_WP_005789575.1_2906	FHFLPELR	34.41	2	1057.57
lcl|NZ_CP011073.1_prot_WP_005789575.1_2906	FHFLPELR	26.59	2	1057.57
lcl|NZ_CP011073.1_prot_WP_005789575.1_2906	FHFLPELR	35.61	2	1057.57
lcl|NZ_CP011073.1_prot_WP_005789575.1_2906	FHFLPELR	38.34	2	1057.57
lcl|NZ_CP011073.1_prot_WP_005789575.1_2906	FHFLPELR	33.54	2	1057.57
lcl|NZ_CP011073.1_prot_WP_005789575.1_2906	FHFLPELR	27.01	2	1057.57
lcl|NZ_CP011073.1_prot_WP_005789575.1_2906	FHFLPELR	37.02	2	1057.57
lcl|NZ_CP011073.1_prot_WP_005789575.1_2906	FHFLPELR	32.73	2	1057.57
lcl|NZ_CP011073.1_prot_WP_005789575.1_2906	FHFLPELR	28.28	2	1057.57
lcl|NZ_CP011073.1_prot_WP_005789575.1_2906	FHFLPELR	19.53	2	1057.57
lcl|NZ_CP011073.1_prot_WP_005789575.1_2906	FHFLPELR	26.6	2	1057.58
lcl|NZ_CP011073.1_prot_WP_005789575.1_2906	FHFLPELR	14.94	2	1057.58
lcl|NZ_CP011073.1_prot_WP_005789575.1_2906	NWDFSFALR	14.43	2	1154.55
lcl|NZ_CP011073.1_prot_WP_005789575.1_2906	NWDFSFALR	15.75	2	1154.55
lcl|NZ_CP011073.1_prot_WP_005789575.1_2906	NWDFSFALR	24.54	2	1154.55
lcl|NZ_CP011073.1_prot_WP_005789575.1_2906	NWDFSFALR	27.15	2	1154.55
lcl|NZ_CP011073.1_prot_WP_005789575.1_2906	NWDFSFALR	24.41	2	1154.55
lcl|NZ_CP011073.1_prot_WP_005789575.1_2906	NWDFSFALR	44.22	2	1154.55
lcl|NZ_CP011073.1_prot_WP_005789575.1_2906	NWDFSFALR	39.32	2	1154.55
lcl|NZ_CP011073.1_prot_WP_005789575.1_2906	NWDFSFALR	41.07	2	1154.55
lcl|NZ_CP011073.1_prot_WP_005789575.1_2906	NWDFSFALR	23.17	2	1154.55
lcl|NZ_CP011073.1_prot_WP_005789575.1_2906	NWDFSFALR	13.92	2	1154.55
lcl|NZ_CP011073.1_prot_WP_005789575.1_2906	NWDFSFALR	18.56	2	1154.55
lcl|NZ_CP011073.1_prot_WP_005789575.1_2906	NWDFSFALR	21.61	2	1154.55
lcl|NZ_CP011073.1_prot_WP_005789575.1_2906	NWDFSFALR	33.41	2	1154.55
lcl|NZ_CP011073.1_prot_WP_005789575.1_2906	NWDFSFALR	25.46	2	1154.56
lcl|NZ_CP011073.1_prot_WP_005789575.1_2906	ANLNLGYDVSK	26.71	2	1192.61
lcl|NZ_CP011073.1_prot_WP_005789575.1_2906	ANLNLGYDVSK	14.73	2	1192.61
lcl|NZ_CP011073.1_prot_WP_005789575.1_2906	ANLNLGYDVSK	33.11	2	1192.61
lcl|NZ_CP011073.1_prot_WP_005789575.1_2906	ANLNLGYDVSK	46.59	2	1192.61
lcl|NZ_CP011073.1_prot_WP_005789575.1_2906	ANLNLGYDVSK	59.57	2	1192.61
lcl|NZ_CP011073.1_prot_WP_005789575.1_2906	ANLNLGYDVSK	43.34	2	1192.61
lcl|NZ_CP011073.1_prot_WP_005789575.1_2906	ANLNLGYDVSK	48.45	2	1192.61
lcl|NZ_CP011073.1_prot_WP_005789575.1_2906	ANLNLGYDVSK	42.73	2	1192.61
lcl|NZ_CP011073.1_prot_WP_005789575.1_2906	ANLNLGYDVSK	53.8	2	1192.61
lcl|NZ_CP011073.1_prot_WP_005789575.1_2906	NVNAISDLKLR	16.17	2	1241.7
lcl|NZ_CP011073.1_prot_WP_005789575.1_2906	NVNAISDLKLR	14.08	2	1241.71
lcl|NZ_CP011073.1_prot_WP_005789575.1_2906	NVNAISDLKLR	38.27	3	1241.71
lcl|NZ_CP011073.1_prot_WP_005789575.1_2906	NVNAISDLKLR	16.94	2	1241.71
lcl|NZ_CP011073.1_prot_WP_005789575.1_2906	NVNAISDLKLR	24.01	2	1241.71
lcl|NZ_CP011073.1_prot_WP_005789575.1_2906	NVNAISDLKLR	33.92	3	1241.71
lcl|NZ_CP011073.1_prot_WP_005789575.1_2906	NVNAISDLKLR	34.32	2	1241.71
lcl|NZ_CP011073.1_prot_WP_005789575.1_2906	NVNAISDLKLR	47.85	3	1241.71
lcl|NZ_CP011073.1_prot_WP_005789575.1_2906	NVNAISDLKLR	55.58	2	1241.71
lcl|NZ_CP011073.1_prot_WP_005789575.1_2906	NVNAISDLKLR	48.63	3	1241.71
lcl|NZ_CP011073.1_prot_WP_005789575.1_2906	NVNAISDLKLR	37.18	2	1241.71
lcl|NZ_CP011073.1_prot_WP_005789575.1_2906	NVNAISDLKLR	26.47	3	1241.71
lcl|NZ_CP011073.1_prot_WP_005789575.1_2906	ITGTIDYYFR	23.15	2	1247.62
lcl|NZ_CP011073.1_prot_WP_005789575.1_2906	ITGTIDYYFR	58.15	2	1247.62
lcl|NZ_CP011073.1_prot_WP_005789575.1_2906	ITGTIDYYFR	23.14	2	1247.62
lcl|NZ_CP011073.1_prot_WP_005789575.1_2906	ITGTIDYYFR	63.69	2	1247.62
lcl|NZ_CP011073.1_prot_WP_005789575.1_2906	ITGTIDYYFR	16.61	2	1247.62
lcl|NZ_CP011073.1_prot_WP_005789575.1_2906	ITGTIDYYFR	58.34	2	1247.62
lcl|NZ_CP011073.1_prot_WP_005789575.1_2906	ITGTIDYYFR	58.59	2	1247.62
lcl|NZ_CP011073.1_prot_WP_005789575.1_2906	ITGTIDYYFR	49.59	2	1247.62
lcl|NZ_CP011073.1_prot_WP_005789575.1_2906	ITGTIDYYFR	54.08	2	1247.62
lcl|NZ_CP011073.1_prot_WP_005789575.1_2906	ITGTIDYYFR	36.65	2	1247.62
lcl|NZ_CP011073.1_prot_WP_005789575.1_2906	ITGTIDYYFR	59.09	2	1247.62
lcl|NZ_CP011073.1_prot_WP_005789575.1_2906	ITGTIDYYFR	63.64	2	1247.62
lcl|NZ_CP011073.1_prot_WP_005789575.1_2906	ITGTIDYYFR	20.98	2	1247.63
lcl|NZ_CP011073.1_prot_WP_005789575.1_2906	GMATSASDLLVGK	24.97	2	1248.63
lcl|NZ_CP011073.1_prot_WP_005789575.1_2906	GMATSASDLLVGK	33.08	2	1248.63
lcl|NZ_CP011073.1_prot_WP_005789575.1_2906	GMATSASDLLVGK	60.44	2	1248.64
lcl|NZ_CP011073.1_prot_WP_005789575.1_2906	GMATSASDLLVGK	34.1	2	1248.64
lcl|NZ_CP011073.1_prot_WP_005789575.1_2906	GMATSASDLLVGK	75.05	2	1248.64
lcl|NZ_CP011073.1_prot_WP_005789575.1_2906	GMATSASDLLVGK	77.89	2	1248.64
lcl|NZ_CP011073.1_prot_WP_005789575.1_2906	GMATSASDLLVGK	38.27	2	1248.64
lcl|NZ_CP011073.1_prot_WP_005789575.1_2906	GMATSASDLLVGK	34.6	2	1248.64
lcl|NZ_CP011073.1_prot_WP_005789575.1_2906	GMATSASDLLVGK	53.35	2	1248.64
lcl|NZ_CP011073.1_prot_WP_005789575.1_2906	GMATSASDLLVGK	34.86	2	1248.64
lcl|NZ_CP011073.1_prot_WP_005789575.1_2906	GMATSASDLLVGK	58.07	2	1248.64
lcl|NZ_CP011073.1_prot_WP_005789575.1_2906	GMATSASDLLVGK	33.65	2	1248.64
lcl|NZ_CP011073.1_prot_WP_005789575.1_2906	GMATSASDLLVGK	74.97	2	1248.64
lcl|NZ_CP011073.1_prot_WP_005789575.1_2906	GMATSASDLLVGK	68.7	2	1248.64
lcl|NZ_CP011073.1_prot_WP_005789575.1_2906	GMATSASDLLVGK	74.65	2	1248.64
lcl|NZ_CP011073.1_prot_WP_005789575.1_2906	GMATSASDLLVGK	27.08	2	1248.64
lcl|NZ_CP011073.1_prot_WP_005789575.1_2906	GMATSASDLLVGK	58.01	2	1248.64
lcl|NZ_CP011073.1_prot_WP_005789575.1_2906	GMATSASDLLVGK	73.74	2	1248.64
lcl|NZ_CP011073.1_prot_WP_005789575.1_2906	GMATSASDLLVGK	81.38	2	1248.64
lcl|NZ_CP011073.1_prot_WP_005789575.1_2906	GMATSASDLLVGK	20.56	2	1248.64
lcl|NZ_CP011073.1_prot_WP_005789575.1_2906	GMATSASDLLVGK	73.59	2	1248.64
lcl|NZ_CP011073.1_prot_WP_005789575.1_2906	GMATSASDLLVGK	55.39	2	1248.64
lcl|NZ_CP011073.1_prot_WP_005789575.1_2906	GMATSASDLLVGK	69.98	2	1248.64
lcl|NZ_CP011073.1_prot_WP_005789575.1_2906	GMATSASDLLVGK	68.19	2	1248.64
lcl|NZ_CP011073.1_prot_WP_005789575.1_2906	GMATSASDLLVGK	28.84	2	1248.64
lcl|NZ_CP011073.1_prot_WP_005789575.1_2906	GMATSASDLLVGK	71.2	2	1248.64
lcl|NZ_CP011073.1_prot_WP_005789575.1_2906	VDYSGTFSISTK	18.29	2	1303.63
lcl|NZ_CP011073.1_prot_WP_005789575.1_2906	VDYSGTFSISTK	37.18	2	1303.63
lcl|NZ_CP011073.1_prot_WP_005789575.1_2906	VDYSGTFSISTK	15.43	2	1303.63
lcl|NZ_CP011073.1_prot_WP_005789575.1_2906	VDYSGTFSISTK	19.48	2	1303.63
lcl|NZ_CP011073.1_prot_WP_005789575.1_2906	VDYSGTFSISTK	29.42	2	1303.63
lcl|NZ_CP011073.1_prot_WP_005789575.1_2906	FGENSLQANALGK	42.75	2	1347.68
lcl|NZ_CP011073.1_prot_WP_005789575.1_2906	FGENSLQANALGK	100.55	2	1347.68
lcl|NZ_CP011073.1_prot_WP_005789575.1_2906	FGENSLQANALGK	78.82	2	1347.68
lcl|NZ_CP011073.1_prot_WP_005789575.1_2906	FGENSLQANALGK	106.56	2	1347.68
lcl|NZ_CP011073.1_prot_WP_005789575.1_2906	FGENSLQANALGK	18.36	3	1347.68
lcl|NZ_CP011073.1_prot_WP_005789575.1_2906	FGENSLQANALGK	114.86	2	1347.68
lcl|NZ_CP011073.1_prot_WP_005789575.1_2906	FGENSLQANALGK	66.72	2	1347.68
lcl|NZ_CP011073.1_prot_WP_005789575.1_2906	FGENSLQANALGK	99.13	2	1347.68
lcl|NZ_CP011073.1_prot_WP_005789575.1_2906	FGENSLQANALGK	78.05	2	1347.68
lcl|NZ_CP011073.1_prot_WP_005789575.1_2906	FGENSLQANALGK	38.78	2	1347.68
lcl|NZ_CP011073.1_prot_WP_005789575.1_2906	FGENSLQANALGK	100.03	2	1347.68
lcl|NZ_CP011073.1_prot_WP_005789575.1_2906	FGENSLQANALGK	14.79	2	1347.69
lcl|NZ_CP011073.1_prot_WP_005789575.1_2906	AEDFRNFVIEK	26.72	2	1366.69
lcl|NZ_CP011073.1_prot_WP_005789575.1_2906	AEDFRNFVIEK	16.97	2	1366.69
lcl|NZ_CP011073.1_prot_WP_005789575.1_2906	WGLFPSVALAWK	44.35	2	1373.75
lcl|NZ_CP011073.1_prot_WP_005789575.1_2906	WGLFPSVALAWK	17.56	2	1373.75
lcl|NZ_CP011073.1_prot_WP_005789575.1_2906	WGLFPSVALAWK	20.65	2	1373.75
lcl|NZ_CP011073.1_prot_WP_005789575.1_2906	WGLFPSVALAWK	29.36	2	1373.75
lcl|NZ_CP011073.1_prot_WP_005789575.1_2906	WGLFPSVALAWK	13.63	2	1373.75
lcl|NZ_CP011073.1_prot_WP_005789575.1_2906	WGLFPSVALAWK	14.82	2	1373.75
lcl|NZ_CP011073.1_prot_WP_005789575.1_2906	WGLFPSVALAWK	41.69	2	1373.75
lcl|NZ_CP011073.1_prot_WP_005789575.1_2906	WGLFPSVALAWK	44.85	2	1373.75
lcl|NZ_CP011073.1_prot_WP_005789575.1_2906	WGLFPSVALAWK	24.76	2	1373.75
lcl|NZ_CP011073.1_prot_WP_005789575.1_2906	WGLFPSVALAWK	29.71	2	1373.75
lcl|NZ_CP011073.1_prot_WP_005789575.1_2906	WGLFPSVALAWK	15.39	2	1373.75
lcl|NZ_CP011073.1_prot_WP_005789575.1_2906	WGLFPSVALAWK	41.92	2	1373.75
lcl|NZ_CP011073.1_prot_WP_005789575.1_2906	WGLFPSVALAWK	23.23	2	1373.75
lcl|NZ_CP011073.1_prot_WP_005789575.1_2906	WGLFPSVALAWK	31.27	2	1373.75
lcl|NZ_CP011073.1_prot_WP_005789575.1_2906	WGLFPSVALAWK	43.05	2	1373.75
lcl|NZ_CP011073.1_prot_WP_005789575.1_2906	WGLFPSVALAWK	40.85	2	1373.75
lcl|NZ_CP011073.1_prot_WP_005789575.1_2906	WGLFPSVALAWK	15.39	2	1373.75
lcl|NZ_CP011073.1_prot_WP_005789575.1_2906	WGLFPSVALAWK	21.11	2	1373.75
lcl|NZ_CP011073.1_prot_WP_005789575.1_2906	WGLFPSVALAWK	37.63	2	1373.75
lcl|NZ_CP011073.1_prot_WP_005789575.1_2906	WGLFPSVALAWK	31.29	2	1373.75
lcl|NZ_CP011073.1_prot_WP_005789575.1_2906	WGLFPSVALAWK	29.56	2	1373.75
lcl|NZ_CP011073.1_prot_WP_005789575.1_2906	WGLFPSVALAWK	43.61	2	1373.75
lcl|NZ_CP011073.1_prot_WP_005789575.1_2906	WGLFPSVALAWK	22.33	2	1373.75
lcl|NZ_CP011073.1_prot_WP_005789575.1_2906	WGLFPSVALAWK	37.13	2	1373.75
lcl|NZ_CP011073.1_prot_WP_005789575.1_2906	WGLFPSVALAWK	27.6	2	1373.75
lcl|NZ_CP011073.1_prot_WP_005789575.1_2906	WGLFPSVALAWK	13.37	2	1373.75
lcl|NZ_CP011073.1_prot_WP_005789575.1_2906	WGLFPSVALAWK	47.57	2	1373.75
lcl|NZ_CP011073.1_prot_WP_005789575.1_2906	WGLFPSVALAWK	21.94	2	1373.75
lcl|NZ_CP011073.1_prot_WP_005789575.1_2906	WGLFPSVALAWK	29.75	2	1373.75
lcl|NZ_CP011073.1_prot_WP_005789575.1_2906	WGLFPSVALAWK	44.52	2	1373.75
lcl|NZ_CP011073.1_prot_WP_005789575.1_2906	WGLFPSVALAWK	34.44	2	1373.75
lcl|NZ_CP011073.1_prot_WP_005789575.1_2906	WGLFPSVALAWK	18.03	2	1373.75
lcl|NZ_CP011073.1_prot_WP_005789575.1_2906	WGLFPSVALAWK	30.27	2	1373.75
lcl|NZ_CP011073.1_prot_WP_005789575.1_2906	WGLFPSVALAWK	37.86	2	1373.75
lcl|NZ_CP011073.1_prot_WP_005789575.1_2906	WGLFPSVALAWK	39.45	2	1373.75
lcl|NZ_CP011073.1_prot_WP_005789575.1_2906	WGLFPSVALAWK	18.06	2	1373.75
lcl|NZ_CP011073.1_prot_WP_005789575.1_2906	WGLFPSVALAWK	19.39	2	1373.75
lcl|NZ_CP011073.1_prot_WP_005789575.1_2906	WGLFPSVALAWK	39.19	2	1373.76
lcl|NZ_CP011073.1_prot_WP_005789575.1_2906	WGLFPSVALAWK	20.2	2	1373.76
lcl|NZ_CP011073.1_prot_WP_005789575.1_2906	ITGTIDYYFRK	45.74	2	1375.71
lcl|NZ_CP011073.1_prot_WP_005789575.1_2906	ITGTIDYYFRK	47.1	2	1375.71
lcl|NZ_CP011073.1_prot_WP_005789575.1_2906	ITGTIDYYFRK	42.27	3	1375.71
lcl|NZ_CP011073.1_prot_WP_005789575.1_2906	ITGTIDYYFRK	26.87	3	1375.71
lcl|NZ_CP011073.1_prot_WP_005789575.1_2906	ITGTIDYYFRK	40.37	3	1375.71
lcl|NZ_CP011073.1_prot_WP_005789575.1_2906	ITGTIDYYFRK	56.1	2	1375.71
lcl|NZ_CP011073.1_prot_WP_005789575.1_2906	ITGTIDYYFRK	38.93	3	1375.72
lcl|NZ_CP011073.1_prot_WP_005789575.1_2906	ITGTIDYYFRK	33.17	3	1375.72
lcl|NZ_CP011073.1_prot_WP_005789575.1_2906	ITGTIDYYFRK	26.84	2	1375.72
lcl|NZ_CP011073.1_prot_WP_005789575.1_2906	ITGTIDYYFRK	16.53	3	1375.72
lcl|NZ_CP011073.1_prot_WP_005789575.1_2906	ITGTIDYYFRK	56.76	2	1375.72
lcl|NZ_CP011073.1_prot_WP_005789575.1_2906	TSTDWQDEIFR	30.2	2	1396.62
lcl|NZ_CP011073.1_prot_WP_005789575.1_2906	TSTDWQDEIFR	57.39	2	1396.62
lcl|NZ_CP011073.1_prot_WP_005789575.1_2906	TSTDWQDEIFR	87.93	2	1396.63
lcl|NZ_CP011073.1_prot_WP_005789575.1_2906	TSTDWQDEIFR	77.92	2	1396.63
lcl|NZ_CP011073.1_prot_WP_005789575.1_2906	TSTDWQDEIFR	88.22	2	1396.63
lcl|NZ_CP011073.1_prot_WP_005789575.1_2906	TSTDWQDEIFR	82.88	2	1396.63
lcl|NZ_CP011073.1_prot_WP_005789575.1_2906	TSTDWQDEIFR	68.89	2	1396.63
lcl|NZ_CP011073.1_prot_WP_005789575.1_2906	TSTDWQDEIFR	88.22	2	1396.63
lcl|NZ_CP011073.1_prot_WP_005789575.1_2906	TSTDWQDEIFR	17.26	2	1396.63
lcl|NZ_CP011073.1_prot_WP_005789575.1_2906	TSTDWQDEIFR	50.27	2	1396.63
lcl|NZ_CP011073.1_prot_WP_005789575.1_2906	TSTDWQDEIFR	21.55	2	1396.63
lcl|NZ_CP011073.1_prot_WP_005789575.1_2906	TSTDWQDEIFR	15.28	2	1396.63
lcl|NZ_CP011073.1_prot_WP_005789575.1_2906	TSTDWQDEIFR	49.76	2	1396.63
lcl|NZ_CP011073.1_prot_WP_005789575.1_2906	TSTDWQDEIFR	60.82	2	1396.63
lcl|NZ_CP011073.1_prot_WP_005789575.1_2906	TSTDWQDEIFR	27.5	2	1396.63
lcl|NZ_CP011073.1_prot_WP_005789575.1_2906	TSTDWQDEIFR	88.36	2	1396.63
lcl|NZ_CP011073.1_prot_WP_005789575.1_2906	TSTDWQDEIFR	63.95	2	1396.63
lcl|NZ_CP011073.1_prot_WP_005789575.1_2906	TSTDWQDEIFR	19.42	2	1396.63
lcl|NZ_CP011073.1_prot_WP_005789575.1_2906	TSTDWQDEIFR	54.42	2	1396.63
lcl|NZ_CP011073.1_prot_WP_005789575.1_2906	TSTDWQDEIFR	64.1	2	1396.63
lcl|NZ_CP011073.1_prot_WP_005789575.1_2906	TSTDWQDEIFR	79.8	2	1396.63
lcl|NZ_CP011073.1_prot_WP_005789575.1_2906	TSTDWQDEIFR	58.77	2	1396.63
lcl|NZ_CP011073.1_prot_WP_005789575.1_2906	TSTDWQDEIFR	78.32	2	1396.63
lcl|NZ_CP011073.1_prot_WP_005789575.1_2906	TSTDWQDEIFR	45.87	2	1396.63
lcl|NZ_CP011073.1_prot_WP_005789575.1_2906	TSTDWQDEIFR	52.58	2	1396.63
lcl|NZ_CP011073.1_prot_WP_005789575.1_2906	TSTDWQDEIFR	23.09	2	1396.63
lcl|NZ_CP011073.1_prot_WP_005789575.1_2906	TSTDWQDEIFR	35.64	2	1396.63
lcl|NZ_CP011073.1_prot_WP_005789575.1_2906	TSTDWQDEIFR	33.06	2	1396.63
lcl|NZ_CP011073.1_prot_WP_005789575.1_2906	TSTDWQDEIFR	32.7	2	1396.63
lcl|NZ_CP011073.1_prot_WP_005789575.1_2906	TSTDWQDEIFR	77.66	2	1396.63
lcl|NZ_CP011073.1_prot_WP_005789575.1_2906	TSTDWQDEIFR	25.53	2	1396.63
lcl|NZ_CP011073.1_prot_WP_005789575.1_2906	TSTDWQDEIFR	31.88	2	1396.63
lcl|NZ_CP011073.1_prot_WP_005789575.1_2906	TSTDWQDEIFR	88.15	2	1396.63
lcl|NZ_CP011073.1_prot_WP_005789575.1_2906	MDNISLGYTFNK	68.52	2	1401.66
lcl|NZ_CP011073.1_prot_WP_005789575.1_2906	MDNISLGYTFNK	30.38	2	1401.66
lcl|NZ_CP011073.1_prot_WP_005789575.1_2906	MDNISLGYTFNK	39.37	2	1401.66
lcl|NZ_CP011073.1_prot_WP_005789575.1_2906	MDNISLGYTFNK	39.64	2	1401.66
lcl|NZ_CP011073.1_prot_WP_005789575.1_2906	MDNISLGYTFNK	87.16	2	1401.66
lcl|NZ_CP011073.1_prot_WP_005789575.1_2906	MDNISLGYTFNK	17.01	2	1401.66
lcl|NZ_CP011073.1_prot_WP_005789575.1_2906	MDNISLGYTFNK	14.37	3	1401.66
lcl|NZ_CP011073.1_prot_WP_005789575.1_2906	MDNISLGYTFNK	93.36	2	1401.66
lcl|NZ_CP011073.1_prot_WP_005789575.1_2906	MDNISLGYTFNK	39.9	2	1401.66
lcl|NZ_CP011073.1_prot_WP_005789575.1_2906	MDNISLGYTFNK	33.93	2	1401.66
lcl|NZ_CP011073.1_prot_WP_005789575.1_2906	MDNISLGYTFNK	20.19	2	1401.66
lcl|NZ_CP011073.1_prot_WP_005789575.1_2906	MDNISLGYTFNK	77.28	2	1401.66
lcl|NZ_CP011073.1_prot_WP_005789575.1_2906	MDNISLGYTFNK	45.81	2	1401.66
lcl|NZ_CP011073.1_prot_WP_005789575.1_2906	MDNISLGYTFNK	16.05	2	1401.66
lcl|NZ_CP011073.1_prot_WP_005789575.1_2906	MDNISLGYTFNK	87.24	2	1401.66
lcl|NZ_CP011073.1_prot_WP_005789575.1_2906	MDNISLGYTFNK	36.46	2	1401.66
lcl|NZ_CP011073.1_prot_WP_005789575.1_2906	MDNISLGYTFNK	56.03	2	1401.66
lcl|NZ_CP011073.1_prot_WP_005789575.1_2906	MDNISLGYTFNK	45.66	2	1401.66
lcl|NZ_CP011073.1_prot_WP_005789575.1_2906	MDNISLGYTFNK	92.19	2	1401.66
lcl|NZ_CP011073.1_prot_WP_005789575.1_2906	MDNISLGYTFNK	60.12	2	1401.67
lcl|NZ_CP011073.1_prot_WP_005789575.1_2906	MDNISLGYTFNK	34.42	2	1401.67
lcl|NZ_CP011073.1_prot_WP_005789575.1_2906	MDNISLGYTFNK	77.89	2	1401.67
lcl|NZ_CP011073.1_prot_WP_005789575.1_2906	MDNISLGYTFNK	21.12	2	1401.67
lcl|NZ_CP011073.1_prot_WP_005789575.1_2906	MDNISLGYTFNK	92.29	2	1401.67
lcl|NZ_CP011073.1_prot_WP_005789575.1_2906	MDNISLGYTFNK	15.1	2	1401.67
lcl|NZ_CP011073.1_prot_WP_005789575.1_2906	VSVAYTNENGILK	69.64	2	1406.73
lcl|NZ_CP011073.1_prot_WP_005789575.1_2906	VSVAYTNENGILK	25.87	2	1406.74
lcl|NZ_CP011073.1_prot_WP_005789575.1_2906	VSVAYTNENGILK	43.5	2	1406.74
lcl|NZ_CP011073.1_prot_WP_005789575.1_2906	VSVAYTNENGILK	17.35	2	1406.74
lcl|NZ_CP011073.1_prot_WP_005789575.1_2906	VSVAYTNENGILK	75.08	2	1406.74
lcl|NZ_CP011073.1_prot_WP_005789575.1_2906	VSVAYTNENGILK	31.85	2	1406.74
lcl|NZ_CP011073.1_prot_WP_005789575.1_2906	VSVAYTNENGILK	63.76	2	1406.74
lcl|NZ_CP011073.1_prot_WP_005789575.1_2906	VSVAYTNENGILK	27.16	2	1406.74
lcl|NZ_CP011073.1_prot_WP_005789575.1_2906	VSVAYTNENGILK	35.81	2	1406.74
lcl|NZ_CP011073.1_prot_WP_005789575.1_2906	VSVAYTNENGILK	18.4	2	1406.74
lcl|NZ_CP011073.1_prot_WP_005789575.1_2906	VSVAYTNENGILK	39.33	2	1406.74
lcl|NZ_CP011073.1_prot_WP_005789575.1_2906	VSVAYTNENGILK	18.79	2	1406.74
lcl|NZ_CP011073.1_prot_WP_005789575.1_2906	VSVAYTNENGILK	66.33	2	1406.74
lcl|NZ_CP011073.1_prot_WP_005789575.1_2906	VSVAYTNENGILK	35.59	2	1406.74
lcl|NZ_CP011073.1_prot_WP_005789575.1_2906	VSVAYTNENGILK	69.49	2	1406.74
lcl|NZ_CP011073.1_prot_WP_005789575.1_2906	VSVAYTNENGILK	47.79	2	1406.74
lcl|NZ_CP011073.1_prot_WP_005789575.1_2906	VSVAYTNENGILK	44.72	2	1406.74
lcl|NZ_CP011073.1_prot_WP_005789575.1_2906	VSVAYTNENGILK	52.35	2	1406.74
lcl|NZ_CP011073.1_prot_WP_005789575.1_2906	VSVAYTNENGILK	34.77	2	1406.74
lcl|NZ_CP011073.1_prot_WP_005789575.1_2906	VSVAYTNENGILK	25.36	2	1406.74
lcl|NZ_CP011073.1_prot_WP_005789575.1_2906	VSVAYTNENGILK	60.93	2	1406.74
lcl|NZ_CP011073.1_prot_WP_005789575.1_2906	VSVAYTNENGILK	27.28	2	1406.74
lcl|NZ_CP011073.1_prot_WP_005789575.1_2906	VSVAYTNENGILK	75.21	2	1406.74
lcl|NZ_CP011073.1_prot_WP_005789575.1_2906	VSVAYTNENGILK	33.96	2	1406.74
lcl|NZ_CP011073.1_prot_WP_005789575.1_2906	VSVAYTNENGILK	13.52	2	1406.74
lcl|NZ_CP011073.1_prot_WP_005789575.1_2906	VSVAYTNENGILK	33.02	2	1406.75
lcl|NZ_CP011073.1_prot_WP_005789575.1_2906	VSVAYTNENGILK	21.72	2	1406.75
lcl|NZ_CP011073.1_prot_WP_005789575.1_2906	VSVAYTNENGILK	80.83	2	1406.75
lcl|NZ_CP011073.1_prot_WP_005789575.1_2906	VSVAYTNENGILK	48.6	2	1406.75
lcl|NZ_CP011073.1_prot_WP_005789575.1_2906	VSVAYTNENGILK	18.13	2	1406.75
lcl|NZ_CP011073.1_prot_WP_005789575.1_2906	MDNISLGYTFNK	26.27	2	1417.65	Oxidation (M)
lcl|NZ_CP011073.1_prot_WP_005789575.1_2906	MDNISLGYTFNK	21.22	2	1417.66	Oxidation (M)
lcl|NZ_CP011073.1_prot_WP_005789575.1_2906	MDNISLGYTFNK	51.84	2	1417.66	Oxidation (M)
lcl|NZ_CP011073.1_prot_WP_005789575.1_2906	MDNISLGYTFNK	22.99	2	1417.66	Oxidation (M)
lcl|NZ_CP011073.1_prot_WP_005789575.1_2906	MDNISLGYTFNK	17.56	2	1417.66	Oxidation (M)
lcl|NZ_CP011073.1_prot_WP_005789575.1_2906	MDNISLGYTFNK	72.52	2	1417.66	Oxidation (M)
lcl|NZ_CP011073.1_prot_WP_005789575.1_2906	MDNISLGYTFNK	77.72	2	1417.66	Oxidation (M)
lcl|NZ_CP011073.1_prot_WP_005789575.1_2906	MDNISLGYTFNK	19.64	2	1417.66	Oxidation (M)
lcl|NZ_CP011073.1_prot_WP_005789575.1_2906	SSYYVQNASFVR	19.88	2	1419.67
lcl|NZ_CP011073.1_prot_WP_005789575.1_2906	SSYYVQNASFVR	44.81	2	1419.67
lcl|NZ_CP011073.1_prot_WP_005789575.1_2906	SSYYVQNASFVR	29.9	2	1419.67
lcl|NZ_CP011073.1_prot_WP_005789575.1_2906	SSYYVQNASFVR	26.38	2	1419.68
lcl|NZ_CP011073.1_prot_WP_005789575.1_2906	SSYYVQNASFVR	18.84	3	1419.68
lcl|NZ_CP011073.1_prot_WP_005789575.1_2906	SSYYVQNASFVR	41.26	2	1419.68
lcl|NZ_CP011073.1_prot_WP_005789575.1_2906	SSYYVQNASFVR	65.65	2	1419.68
lcl|NZ_CP011073.1_prot_WP_005789575.1_2906	SSYYVQNASFVR	44.07	2	1419.68
lcl|NZ_CP011073.1_prot_WP_005789575.1_2906	SSYYVQNASFVR	20.95	2	1419.68
lcl|NZ_CP011073.1_prot_WP_005789575.1_2906	SSYYVQNASFVR	21.83	2	1419.68
lcl|NZ_CP011073.1_prot_WP_005789575.1_2906	SSYYVQNASFVR	27.82	2	1419.68
lcl|NZ_CP011073.1_prot_WP_005789575.1_2906	SSYYVQNASFVR	25.59	2	1419.68
lcl|NZ_CP011073.1_prot_WP_005789575.1_2906	SSYYVQNASFVR	25.29	2	1419.68
lcl|NZ_CP011073.1_prot_WP_005789575.1_2906	SSYYVQNASFVR	101.62	2	1419.68
lcl|NZ_CP011073.1_prot_WP_005789575.1_2906	SSYYVQNASFVR	63.4	2	1419.68
lcl|NZ_CP011073.1_prot_WP_005789575.1_2906	SSYYVQNASFVR	44.52	2	1419.68
lcl|NZ_CP011073.1_prot_WP_005789575.1_2906	SSYYVQNASFVR	19.76	2	1419.68
lcl|NZ_CP011073.1_prot_WP_005789575.1_2906	SSYYVQNASFVR	58.63	2	1419.68
lcl|NZ_CP011073.1_prot_WP_005789575.1_2906	SSYYVQNASFVR	19.05	2	1419.68
lcl|NZ_CP011073.1_prot_WP_005789575.1_2906	SSYYVQNASFVR	96.84	2	1419.68
lcl|NZ_CP011073.1_prot_WP_005789575.1_2906	SSYYVQNASFVR	78.8	2	1419.68
lcl|NZ_CP011073.1_prot_WP_005789575.1_2906	SSYYVQNASFVR	42.23	2	1419.68
lcl|NZ_CP011073.1_prot_WP_005789575.1_2906	SSYYVQNASFVR	96.59	2	1419.68
lcl|NZ_CP011073.1_prot_WP_005789575.1_2906	SSYYVQNASFVR	39.1	2	1419.68
lcl|NZ_CP011073.1_prot_WP_005789575.1_2906	SSYYVQNASFVR	63.01	2	1419.68
lcl|NZ_CP011073.1_prot_WP_005789575.1_2906	SSYYVQNASFVR	49.54	2	1419.68
lcl|NZ_CP011073.1_prot_WP_005789575.1_2906	SSYYVQNASFVR	65.47	2	1419.68
lcl|NZ_CP011073.1_prot_WP_005789575.1_2906	SSYYVQNASFVR	29.9	2	1419.68
lcl|NZ_CP011073.1_prot_WP_005789575.1_2906	SSYYVQNASFVR	41.1	2	1419.68
lcl|NZ_CP011073.1_prot_WP_005789575.1_2906	SSYYVQNASFVR	31.52	2	1419.68
lcl|NZ_CP011073.1_prot_WP_005789575.1_2906	SSYYVQNASFVR	23.65	3	1419.69
lcl|NZ_CP011073.1_prot_WP_005789575.1_2906	SSYYVQNASFVR	61.96	2	1419.69
lcl|NZ_CP011073.1_prot_WP_005789575.1_2906	SSYYVQNASFVR	85.11	2	1419.69
lcl|NZ_CP011073.1_prot_WP_005789575.1_2906	SSYYVQNASFVR	28.47	2	1419.69
lcl|NZ_CP011073.1_prot_WP_005789575.1_2906	NDVTGSVMAIDADK	49.45	2	1434.66
lcl|NZ_CP011073.1_prot_WP_005789575.1_2906	NDVTGSVMAIDADK	31.84	2	1434.66
lcl|NZ_CP011073.1_prot_WP_005789575.1_2906	NDVTGSVMAIDADK	106.38	2	1434.66
lcl|NZ_CP011073.1_prot_WP_005789575.1_2906	NDVTGSVMAIDADK	31.35	2	1434.67
lcl|NZ_CP011073.1_prot_WP_005789575.1_2906	NDVTGSVMAIDADK	41.59	2	1434.67
lcl|NZ_CP011073.1_prot_WP_005789575.1_2906	NDVTGSVMAIDADK	90.49	2	1434.67
lcl|NZ_CP011073.1_prot_WP_005789575.1_2906	NDVTGSVMAIDADK	95.49	2	1434.67
lcl|NZ_CP011073.1_prot_WP_005789575.1_2906	NDVTGSVMAIDADK	84.35	2	1434.67
lcl|NZ_CP011073.1_prot_WP_005789575.1_2906	VYATVQNPFVITK	34.78	2	1478.81
lcl|NZ_CP011073.1_prot_WP_005789575.1_2906	VYATVQNPFVITK	13.87	2	1478.81
lcl|NZ_CP011073.1_prot_WP_005789575.1_2906	VYATVQNPFVITK	13.96	3	1478.81
lcl|NZ_CP011073.1_prot_WP_005789575.1_2906	VYATVQNPFVITK	96.2	2	1478.81
lcl|NZ_CP011073.1_prot_WP_005789575.1_2906	VYATVQNPFVITK	98.55	2	1478.81
lcl|NZ_CP011073.1_prot_WP_005789575.1_2906	VYATVQNPFVITK	36.66	2	1478.82
lcl|NZ_CP011073.1_prot_WP_005789575.1_2906	VYATVQNPFVITK	43.07	2	1478.82
lcl|NZ_CP011073.1_prot_WP_005789575.1_2906	VYATVQNPFVITK	69.6	2	1478.82
lcl|NZ_CP011073.1_prot_WP_005789575.1_2906	VYATVQNPFVITK	31.58	2	1478.82
lcl|NZ_CP011073.1_prot_WP_005789575.1_2906	VYATVQNPFVITK	38.38	3	1478.82
lcl|NZ_CP011073.1_prot_WP_005789575.1_2906	VYATVQNPFVITK	99.81	2	1478.82
lcl|NZ_CP011073.1_prot_WP_005789575.1_2906	VYATVQNPFVITK	47.62	2	1478.82
lcl|NZ_CP011073.1_prot_WP_005789575.1_2906	VYATVQNPFVITK	92.2	2	1478.82
lcl|NZ_CP011073.1_prot_WP_005789575.1_2906	VYATVQNPFVITK	62.66	2	1478.82
lcl|NZ_CP011073.1_prot_WP_005789575.1_2906	VYATVQNPFVITK	21.95	2	1478.82
lcl|NZ_CP011073.1_prot_WP_005789575.1_2906	DSTGEPVIGANVVVK	38.56	2	1483.79
lcl|NZ_CP011073.1_prot_WP_005789575.1_2906	DSTGEPVIGANVVVK	14.76	2	1483.79
lcl|NZ_CP011073.1_prot_WP_005789575.1_2906	DSTGEPVIGANVVVK	26.27	2	1483.79
lcl|NZ_CP011073.1_prot_WP_005789575.1_2906	DSTGEPVIGANVVVK	84.9	2	1483.79
lcl|NZ_CP011073.1_prot_WP_005789575.1_2906	DSTGEPVIGANVVVK	43.57	2	1483.79
lcl|NZ_CP011073.1_prot_WP_005789575.1_2906	DSTGEPVIGANVVVK	19.4	2	1483.79
lcl|NZ_CP011073.1_prot_WP_005789575.1_2906	DSTGEPVIGANVVVK	44.51	2	1483.79
lcl|NZ_CP011073.1_prot_WP_005789575.1_2906	DSTGEPVIGANVVVK	57.51	2	1483.79
lcl|NZ_CP011073.1_prot_WP_005789575.1_2906	DSTGEPVIGANVVVK	63.79	2	1483.79
lcl|NZ_CP011073.1_prot_WP_005789575.1_2906	DSTGEPVIGANVVVK	95.33	2	1483.79
lcl|NZ_CP011073.1_prot_WP_005789575.1_2906	DSTGEPVIGANVVVK	72.59	2	1483.79
lcl|NZ_CP011073.1_prot_WP_005789575.1_2906	DSTGEPVIGANVVVK	16.99	2	1483.79
lcl|NZ_CP011073.1_prot_WP_005789575.1_2906	DSTGEPVIGANVVVK	13.31	2	1483.79
lcl|NZ_CP011073.1_prot_WP_005789575.1_2906	DSTGEPVIGANVVVK	54	2	1483.79
lcl|NZ_CP011073.1_prot_WP_005789575.1_2906	DSTGEPVIGANVVVK	78.51	2	1483.79
lcl|NZ_CP011073.1_prot_WP_005789575.1_2906	DSTGEPVIGANVVVK	29.38	2	1483.79
lcl|NZ_CP011073.1_prot_WP_005789575.1_2906	DSTGEPVIGANVVVK	75.18	2	1483.79
lcl|NZ_CP011073.1_prot_WP_005789575.1_2906	DSTGEPVIGANVVVK	65.08	2	1483.79
lcl|NZ_CP011073.1_prot_WP_005789575.1_2906	DSTGEPVIGANVVVK	36.51	2	1483.79
lcl|NZ_CP011073.1_prot_WP_005789575.1_2906	DSTGEPVIGANVVVK	88.92	2	1483.79
lcl|NZ_CP011073.1_prot_WP_005789575.1_2906	DSTGEPVIGANVVVK	67.27	2	1483.79
lcl|NZ_CP011073.1_prot_WP_005789575.1_2906	DSTGEPVIGANVVVK	13.04	3	1483.79
lcl|NZ_CP011073.1_prot_WP_005789575.1_2906	DSTGEPVIGANVVVK	79.24	2	1483.79
lcl|NZ_CP011073.1_prot_WP_005789575.1_2906	SNTVDVMKAEDFR	56.8	3	1510.71
lcl|NZ_CP011073.1_prot_WP_005789575.1_2906	SNTVDVMKAEDFR	25.99	2	1510.71
lcl|NZ_CP011073.1_prot_WP_005789575.1_2906	SNTVDVMKAEDFR	54.65	3	1510.71
lcl|NZ_CP011073.1_prot_WP_005789575.1_2906	SNTVDVMKAEDFR	34.73	3	1510.71
lcl|NZ_CP011073.1_prot_WP_005789575.1_2906	SNTVDVMKAEDFR	51.79	3	1510.71
lcl|NZ_CP011073.1_prot_WP_005789575.1_2906	SNTVDVMKAEDFR	19.14	2	1510.71
lcl|NZ_CP011073.1_prot_WP_005789575.1_2906	SNTVDVMKAEDFR	44.2	2	1510.71
lcl|NZ_CP011073.1_prot_WP_005789575.1_2906	SNTVDVMKAEDFR	49.28	3	1510.71
lcl|NZ_CP011073.1_prot_WP_005789575.1_2906	SNTVDVMKAEDFR	50.36	3	1510.71
lcl|NZ_CP011073.1_prot_WP_005789575.1_2906	SNTVDVMKAEDFR	42.13	3	1510.72
lcl|NZ_CP011073.1_prot_WP_005789575.1_2906	VKVDYSGTFSISTK	22.86	3	1530.79
lcl|NZ_CP011073.1_prot_WP_005789575.1_2906	VKVDYSGTFSISTK	13.25	3	1530.79
lcl|NZ_CP011073.1_prot_WP_005789575.1_2906	VKVDYSGTFSISTK	15.54	3	1530.79
lcl|NZ_CP011073.1_prot_WP_005789575.1_2906	VKVDYSGTFSISTK	13.46	3	1530.79
lcl|NZ_CP011073.1_prot_WP_005789575.1_2906	VKVDYSGTFSISTK	13.13	3	1530.79
lcl|NZ_CP011073.1_prot_WP_005789575.1_2906	VKVDYSGTFSISTK	26.16	3	1530.79
lcl|NZ_CP011073.1_prot_WP_005789575.1_2906	VKVDYSGTFSISTK	15.49	2	1530.79
lcl|NZ_CP011073.1_prot_WP_005789575.1_2906	VKVDYSGTFSISTK	22.6	3	1530.8
lcl|NZ_CP011073.1_prot_WP_005789575.1_2906	VKVDYSGTFSISTK	13.4	3	1530.8
lcl|NZ_CP011073.1_prot_WP_005789575.1_2906	VKVDYSGTFSISTK	16.36	3	1530.8
lcl|NZ_CP011073.1_prot_WP_005789575.1_2906	VKVDYSGTFSISTK	14.16	3	1530.8
lcl|NZ_CP011073.1_prot_WP_005789575.1_2906	VKVDYSGTFSISTK	13.5	3	1530.8
lcl|NZ_CP011073.1_prot_WP_005789575.1_2906	VKVDYSGTFSISTK	17.38	3	1530.8
lcl|NZ_CP011073.1_prot_WP_005789575.1_2906	VKVDYSGTFSISTK	27.7	3	1530.8
lcl|NZ_CP011073.1_prot_WP_005789575.1_2906	VKVDYSGTFSISTK	15.11	3	1530.8
lcl|NZ_CP011073.1_prot_WP_005789575.1_2906	VKVDYSGTFSISTK	15.38	3	1530.8
lcl|NZ_CP011073.1_prot_WP_005789575.1_2906	KNDVTGSVMAIDADK	18.2	2	1562.76
lcl|NZ_CP011073.1_prot_WP_005789575.1_2906	KNDVTGSVMAIDADK	15.66	2	1562.76
lcl|NZ_CP011073.1_prot_WP_005789575.1_2906	KNDVTGSVMAIDADK	33.88	3	1562.76
lcl|NZ_CP011073.1_prot_WP_005789575.1_2906	KNDVTGSVMAIDADK	33.45	2	1562.76
lcl|NZ_CP011073.1_prot_WP_005789575.1_2906	KNDVTGSVMAIDADK	26.19	3	1562.76
lcl|NZ_CP011073.1_prot_WP_005789575.1_2906	KNDVTGSVMAIDADK	17.93	3	1562.76
lcl|NZ_CP011073.1_prot_WP_005789575.1_2906	KNDVTGSVMAIDADK	40.06	3	1562.76
lcl|NZ_CP011073.1_prot_WP_005789575.1_2906	KNDVTGSVMAIDADK	30.31	2	1562.76
lcl|NZ_CP011073.1_prot_WP_005789575.1_2906	KNDVTGSVMAIDADK	24.31	3	1562.76
lcl|NZ_CP011073.1_prot_WP_005789575.1_2906	KNDVTGSVMAIDADK	39.32	3	1562.76
lcl|NZ_CP011073.1_prot_WP_005789575.1_2906	KNDVTGSVMAIDADK	32.36	2	1562.76
lcl|NZ_CP011073.1_prot_WP_005789575.1_2906	KNDVTGSVMAIDADK	52	2	1562.76
lcl|NZ_CP011073.1_prot_WP_005789575.1_2906	KNDVTGSVMAIDADK	51.76	3	1562.76
lcl|NZ_CP011073.1_prot_WP_005789575.1_2906	KNDVTGSVMAIDADK	20.82	2	1562.76
lcl|NZ_CP011073.1_prot_WP_005789575.1_2906	KNDVTGSVMAIDADK	14.73	2	1562.76
lcl|NZ_CP011073.1_prot_WP_005789575.1_2906	KNDVTGSVMAIDADK	27.38	3	1562.77
lcl|NZ_CP011073.1_prot_WP_005789575.1_2906	KNDVTGSVMAIDADK	15.42	3	1562.77
lcl|NZ_CP011073.1_prot_WP_005789575.1_2906	KNDVTGSVMAIDADK	23.49	3	1562.77
lcl|NZ_CP011073.1_prot_WP_005789575.1_2906	LTGAINLNPNFFDK	27.05	2	1562.8
lcl|NZ_CP011073.1_prot_WP_005789575.1_2906	LTGAINLNPNFFDK	42.74	2	1562.8
lcl|NZ_CP011073.1_prot_WP_005789575.1_2906	LTGAINLNPNFFDK	37.28	2	1562.8
lcl|NZ_CP011073.1_prot_WP_005789575.1_2906	LTGAINLNPNFFDK	28.7	2	1562.81
lcl|NZ_CP011073.1_prot_WP_005789575.1_2906	LTGAINLNPNFFDK	17.45	2	1562.81
lcl|NZ_CP011073.1_prot_WP_005789575.1_2906	LTGAINLNPNFFDK	47.24	2	1562.81
lcl|NZ_CP011073.1_prot_WP_005789575.1_2906	LTGAINLNPNFFDK	50.92	2	1562.81
lcl|NZ_CP011073.1_prot_WP_005789575.1_2906	LTGAINLNPNFFDK	43.36	2	1562.81
lcl|NZ_CP011073.1_prot_WP_005789575.1_2906	LTGAINLNPNFFDK	44.53	2	1562.81
lcl|NZ_CP011073.1_prot_WP_005789575.1_2906	LTGAINLNPNFFDK	88.7	2	1562.81
lcl|NZ_CP011073.1_prot_WP_005789575.1_2906	LTGAINLNPNFFDK	14.05	2	1562.81
lcl|NZ_CP011073.1_prot_WP_005789575.1_2906	LTGAINLNPNFFDK	83.98	2	1562.81
lcl|NZ_CP011073.1_prot_WP_005789575.1_2906	LTGAINLNPNFFDK	13.78	2	1562.81
lcl|NZ_CP011073.1_prot_WP_005789575.1_2906	LTGAINLNPNFFDK	63.89	2	1562.81
lcl|NZ_CP011073.1_prot_WP_005789575.1_2906	LTGAINLNPNFFDK	51.87	2	1562.81
lcl|NZ_CP011073.1_prot_WP_005789575.1_2906	LTGAINLNPNFFDK	71.79	2	1562.81
lcl|NZ_CP011073.1_prot_WP_005789575.1_2906	LTGAINLNPNFFDK	46.84	2	1562.81
lcl|NZ_CP011073.1_prot_WP_005789575.1_2906	LTGAINLNPNFFDK	90.86	2	1562.81
lcl|NZ_CP011073.1_prot_WP_005789575.1_2906	LTGAINLNPNFFDK	47.49	2	1562.81
lcl|NZ_CP011073.1_prot_WP_005789575.1_2906	LTGAINLNPNFFDK	50.61	2	1562.81
lcl|NZ_CP011073.1_prot_WP_005789575.1_2906	LTGAINLNPNFFDK	24.61	2	1562.81
lcl|NZ_CP011073.1_prot_WP_005789575.1_2906	LTGAINLNPNFFDK	43.24	2	1562.81
lcl|NZ_CP011073.1_prot_WP_005789575.1_2906	LTGAINLNPNFFDK	71	2	1562.81
lcl|NZ_CP011073.1_prot_WP_005789575.1_2906	LTGAINLNPNFFDK	42.38	2	1562.81
lcl|NZ_CP011073.1_prot_WP_005789575.1_2906	LTGAINLNPNFFDK	27.54	2	1562.82
lcl|NZ_CP011073.1_prot_WP_005789575.1_2906	LTGAINLNPNFFDK	15.52	2	1562.82
lcl|NZ_CP011073.1_prot_WP_005789575.1_2906	LTGAINLNPNFFDKK	16.85	2	1690.9
lcl|NZ_CP011073.1_prot_WP_005789575.1_2906	LTGAINLNPNFFDKK	17.91	3	1690.9
lcl|NZ_CP011073.1_prot_WP_005789575.1_2906	LTGAINLNPNFFDKK	90.63	2	1690.9
lcl|NZ_CP011073.1_prot_WP_005789575.1_2906	LTGAINLNPNFFDKK	19.17	3	1690.9
lcl|NZ_CP011073.1_prot_WP_005789575.1_2906	LTGAINLNPNFFDKK	78.19	2	1690.9
lcl|NZ_CP011073.1_prot_WP_005789575.1_2906	LTGAINLNPNFFDKK	57.11	3	1690.9
lcl|NZ_CP011073.1_prot_WP_005789575.1_2906	LTGAINLNPNFFDKK	22.83	3	1690.9
lcl|NZ_CP011073.1_prot_WP_005789575.1_2906	LTGAINLNPNFFDKK	102.58	2	1690.9
lcl|NZ_CP011073.1_prot_WP_005789575.1_2906	LTGAINLNPNFFDKK	39.64	3	1690.91
lcl|NZ_CP011073.1_prot_WP_005789575.1_2906	LTGAINLNPNFFDKK	72.67	2	1690.91
lcl|NZ_CP011073.1_prot_WP_005789575.1_2906	LTGAINLNPNFFDKK	32.18	3	1690.91
lcl|NZ_CP011073.1_prot_WP_005789575.1_2906	LTGAINLNPNFFDKK	65.07	3	1690.91
lcl|NZ_CP011073.1_prot_WP_005789575.1_2906	LTGAINLNPNFFDKK	23.56	3	1690.91
lcl|NZ_CP011073.1_prot_WP_005789575.1_2906	LTGAINLNPNFFDKK	33.18	3	1690.91
lcl|NZ_CP011073.1_prot_WP_005789575.1_2906	LTGAINLNPNFFDKK	61.34	3	1690.91
lcl|NZ_CP011073.1_prot_WP_005789575.1_2906	GSFGNYVYNNVQSNR	32.56	3	1717.78
lcl|NZ_CP011073.1_prot_WP_005789575.1_2906	GSFGNYVYNNVQSNR	55.58	2	1717.78
lcl|NZ_CP011073.1_prot_WP_005789575.1_2906	GSFGNYVYNNVQSNR	41.6	2	1717.78
lcl|NZ_CP011073.1_prot_WP_005789575.1_2906	GSFGNYVYNNVQSNR	45.2	2	1717.78
lcl|NZ_CP011073.1_prot_WP_005789575.1_2906	GSFGNYVYNNVQSNR	72.58	2	1717.78
lcl|NZ_CP011073.1_prot_WP_005789575.1_2906	GSFGNYVYNNVQSNR	44.03	3	1717.78
lcl|NZ_CP011073.1_prot_WP_005789575.1_2906	GSFGNYVYNNVQSNR	95.31	2	1717.78
lcl|NZ_CP011073.1_prot_WP_005789575.1_2906	GSFGNYVYNNVQSNR	33.54	2	1717.78
lcl|NZ_CP011073.1_prot_WP_005789575.1_2906	GSFGNYVYNNVQSNR	16.22	2	1717.78
lcl|NZ_CP011073.1_prot_WP_005789575.1_2906	GSFGNYVYNNVQSNR	56.36	2	1717.78
lcl|NZ_CP011073.1_prot_WP_005789575.1_2906	GSFGNYVYNNVQSNR	90.18	2	1717.78
lcl|NZ_CP011073.1_prot_WP_005789575.1_2906	GSFGNYVYNNVQSNR	30.27	3	1717.78
lcl|NZ_CP011073.1_prot_WP_005789575.1_2906	GSFGNYVYNNVQSNR	57.07	2	1717.78
lcl|NZ_CP011073.1_prot_WP_005789575.1_2906	GSFGNYVYNNVQSNR	93.79	2	1717.78
lcl|NZ_CP011073.1_prot_WP_005789575.1_2906	GSFGNYVYNNVQSNR	70.7	2	1717.78
lcl|NZ_CP011073.1_prot_WP_005789575.1_2906	GSFGNYVYNNVQSNR	56.43	2	1717.79
lcl|NZ_CP011073.1_prot_WP_005789575.1_2906	GSFGNYVYNNVQSNR	18.72	2	1717.79
lcl|NZ_CP011073.1_prot_WP_005789575.1_2906	GSFGNYVYNNVQSNR	104.94	2	1717.79
lcl|NZ_CP011073.1_prot_WP_005789575.1_2906	GSFGNYVYNNVQSNR	39.51	3	1717.79
lcl|NZ_CP011073.1_prot_WP_005789575.1_2906	GSFGNYVYNNVQSNR	52.66	3	1717.79
lcl|NZ_CP011073.1_prot_WP_005789575.1_2906	GSFGNYVYNNVQSNR	98.36	2	1717.79
lcl|NZ_CP011073.1_prot_WP_005789575.1_2906	GSFGNYVYNNVQSNR	89.89	2	1717.79
lcl|NZ_CP011073.1_prot_WP_005789575.1_2906	GSFGNYVYNNVQSNR	30.5	2	1717.79
lcl|NZ_CP011073.1_prot_WP_005789575.1_2906	AAPDVFMGLTSQLSYK	25.34	2	1726.85
lcl|NZ_CP011073.1_prot_WP_005789575.1_2906	AAPDVFMGLTSQLSYK	50.03	2	1726.85
lcl|NZ_CP011073.1_prot_WP_005789575.1_2906	AAPDVFMGLTSQLSYK	21.02	2	1726.86
lcl|NZ_CP011073.1_prot_WP_005789575.1_2906	AAPDVFMGLTSQLSYK	30.56	2	1726.86
lcl|NZ_CP011073.1_prot_WP_005789575.1_2906	AAPDVFMGLTSQLSYK	48.79	2	1726.86
lcl|NZ_CP011073.1_prot_WP_005789575.1_2906	AAPDVFMGLTSQLSYK	13.2	2	1726.86
lcl|NZ_CP011073.1_prot_WP_005789575.1_2906	AAPDVFMGLTSQLSYK	30.54	3	1726.86
lcl|NZ_CP011073.1_prot_WP_005789575.1_2906	AAPDVFMGLTSQLSYK	28.09	3	1726.86
lcl|NZ_CP011073.1_prot_WP_005789575.1_2906	AAPDVFMGLTSQLSYK	97.9	2	1726.86
lcl|NZ_CP011073.1_prot_WP_005789575.1_2906	AAPDVFMGLTSQLSYK	34.02	3	1726.86
lcl|NZ_CP011073.1_prot_WP_005789575.1_2906	AAPDVFMGLTSQLSYK	14.95	2	1726.86
lcl|NZ_CP011073.1_prot_WP_005789575.1_2906	AAPDVFMGLTSQLSYK	28.62	2	1726.86
lcl|NZ_CP011073.1_prot_WP_005789575.1_2906	AAPDVFMGLTSQLSYK	45.87	2	1726.86
lcl|NZ_CP011073.1_prot_WP_005789575.1_2906	AAPDVFMGLTSQLSYK	37.32	2	1726.86
lcl|NZ_CP011073.1_prot_WP_005789575.1_2906	AAPDVFMGLTSQLSYK	44.42	2	1726.86
lcl|NZ_CP011073.1_prot_WP_005789575.1_2906	AAPDVFMGLTSQLSYK	32.81	2	1726.86
lcl|NZ_CP011073.1_prot_WP_005789575.1_2906	AAPDVFMGLTSQLSYK	35.45	2	1726.86
lcl|NZ_CP011073.1_prot_WP_005789575.1_2906	AAPDVFMGLTSQLSYK	48.37	2	1726.86
lcl|NZ_CP011073.1_prot_WP_005789575.1_2906	AAPDVFMGLTSQLSYK	14.49	2	1726.86
lcl|NZ_CP011073.1_prot_WP_005789575.1_2906	AAPDVFMGLTSQLSYK	82.65	2	1726.86
lcl|NZ_CP011073.1_prot_WP_005789575.1_2906	AAPDVFMGLTSQLSYK	17.32	2	1726.86
lcl|NZ_CP011073.1_prot_WP_005789575.1_2906	AAPDVFMGLTSQLSYK	46.4	2	1726.86
lcl|NZ_CP011073.1_prot_WP_005789575.1_2906	AAPDVFMGLTSQLSYK	112.07	2	1726.86
lcl|NZ_CP011073.1_prot_WP_005789575.1_2906	AAPDVFMGLTSQLSYK	56.95	3	1726.86
lcl|NZ_CP011073.1_prot_WP_005789575.1_2906	AAPDVFMGLTSQLSYK	43.68	3	1726.86
lcl|NZ_CP011073.1_prot_WP_005789575.1_2906	AAPDVFMGLTSQLSYK	36.77	2	1726.86
lcl|NZ_CP011073.1_prot_WP_005789575.1_2906	AAPDVFMGLTSQLSYK	26.46	3	1726.86
lcl|NZ_CP011073.1_prot_WP_005789575.1_2906	AAPDVFMGLTSQLSYK	74.76	2	1726.86
lcl|NZ_CP011073.1_prot_WP_005789575.1_2906	AAPDVFMGLTSQLSYK	80.2	2	1726.86
lcl|NZ_CP011073.1_prot_WP_005789575.1_2906	AAPDVFMGLTSQLSYK	40.6	2	1726.86
lcl|NZ_CP011073.1_prot_WP_005789575.1_2906	AAPDVFMGLTSQLSYK	98.85	2	1726.86
lcl|NZ_CP011073.1_prot_WP_005789575.1_2906	AAPDVFMGLTSQLSYK	33.6	2	1726.86
lcl|NZ_CP011073.1_prot_WP_005789575.1_2906	AAPDVFMGLTSQLSYK	92.27	2	1726.86
lcl|NZ_CP011073.1_prot_WP_005789575.1_2906	AAPDVFMGLTSQLSYK	34.56	2	1726.86
lcl|NZ_CP011073.1_prot_WP_005789575.1_2906	AAPDVFMGLTSQLSYK	22.05	3	1726.86
lcl|NZ_CP011073.1_prot_WP_005789575.1_2906	AAPDVFMGLTSQLSYK	52.72	2	1726.86
lcl|NZ_CP011073.1_prot_WP_005789575.1_2906	AAPDVFMGLTSQLSYK	57.82	3	1726.86
lcl|NZ_CP011073.1_prot_WP_005789575.1_2906	AAPDVFMGLTSQLSYK	27.37	2	1726.86
lcl|NZ_CP011073.1_prot_WP_005789575.1_2906	AAPDVFMGLTSQLSYK	60.87	2	1726.87
lcl|NZ_CP011073.1_prot_WP_005789575.1_2906	AAPDVFMGLTSQLSYK	23.6	3	1726.87
lcl|NZ_CP011073.1_prot_WP_005789575.1_2906	AAPDVFMGLTSQLSYK	103	2	1726.87
lcl|NZ_CP011073.1_prot_WP_005789575.1_2906	AAPDVFMGLTSQLSYK	100.95	2	1726.87
lcl|NZ_CP011073.1_prot_WP_005789575.1_2906	AAPDVFMGLTSQLSYK	105.27	2	1726.87
lcl|NZ_CP011073.1_prot_WP_005789575.1_2906	AAPDVFMGLTSQLSYK	42.54	2	1726.87
lcl|NZ_CP011073.1_prot_WP_005789575.1_2906	AAPDVFMGLTSQLSYK	26.9	2	1726.87
lcl|NZ_CP011073.1_prot_WP_005789575.1_2906	AAPDVFMGLTSQLSYK	27.52	3	1726.87
lcl|NZ_CP011073.1_prot_WP_005789575.1_2906	AAPDVFMGLTSQLSYK	96.76	2	1726.87
lcl|NZ_CP011073.1_prot_WP_005789575.1_2906	AAPDVFMGLTSQLSYK	14.37	2	1726.87
lcl|NZ_CP011073.1_prot_WP_005789575.1_2906	AAPDVFMGLTSQLSYK	14.02	3	1726.87
lcl|NZ_CP011073.1_prot_WP_005789575.1_2906	AAPDVFMGLTSQLSYK	18.18	3	1726.88
lcl|NZ_CP011073.1_prot_WP_005789575.1_2906	AAGVSVITDGGAPGAGATIR	56.46	2	1739.91
lcl|NZ_CP011073.1_prot_WP_005789575.1_2906	AAGVSVITDGGAPGAGATIR	45.9	2	1739.91
lcl|NZ_CP011073.1_prot_WP_005789575.1_2906	AAGVSVITDGGAPGAGATIR	56.79	2	1739.91
lcl|NZ_CP011073.1_prot_WP_005789575.1_2906	AAGVSVITDGGAPGAGATIR	38.02	2	1739.91
lcl|NZ_CP011073.1_prot_WP_005789575.1_2906	AAGVSVITDGGAPGAGATIR	32.88	2	1739.91
lcl|NZ_CP011073.1_prot_WP_005789575.1_2906	AAGVSVITDGGAPGAGATIR	81.53	2	1739.91
lcl|NZ_CP011073.1_prot_WP_005789575.1_2906	AAGVSVITDGGAPGAGATIR	42.86	3	1739.91
lcl|NZ_CP011073.1_prot_WP_005789575.1_2906	AAGVSVITDGGAPGAGATIR	26.41	2	1739.91
lcl|NZ_CP011073.1_prot_WP_005789575.1_2906	AAGVSVITDGGAPGAGATIR	15.05	3	1739.91
lcl|NZ_CP011073.1_prot_WP_005789575.1_2906	AAGVSVITDGGAPGAGATIR	48.07	2	1739.91
lcl|NZ_CP011073.1_prot_WP_005789575.1_2906	AAGVSVITDGGAPGAGATIR	29.31	3	1739.92
lcl|NZ_CP011073.1_prot_WP_005789575.1_2906	AAGVSVITDGGAPGAGATIR	109.98	2	1739.92
lcl|NZ_CP011073.1_prot_WP_005789575.1_2906	AAGVSVITDGGAPGAGATIR	52.2	2	1739.92
lcl|NZ_CP011073.1_prot_WP_005789575.1_2906	AAGVSVITDGGAPGAGATIR	41.8	2	1739.92
lcl|NZ_CP011073.1_prot_WP_005789575.1_2906	AAGVSVITDGGAPGAGATIR	47.55	2	1739.92
lcl|NZ_CP011073.1_prot_WP_005789575.1_2906	AAGVSVITDGGAPGAGATIR	57	3	1739.92
lcl|NZ_CP011073.1_prot_WP_005789575.1_2906	AAGVSVITDGGAPGAGATIR	98.78	2	1739.92
lcl|NZ_CP011073.1_prot_WP_005789575.1_2906	AAGVSVITDGGAPGAGATIR	81.95	2	1739.92
lcl|NZ_CP011073.1_prot_WP_005789575.1_2906	AAGVSVITDGGAPGAGATIR	26.89	2	1739.92
lcl|NZ_CP011073.1_prot_WP_005789575.1_2906	AAGVSVITDGGAPGAGATIR	51.03	3	1739.92
lcl|NZ_CP011073.1_prot_WP_005789575.1_2906	AAGVSVITDGGAPGAGATIR	53.61	2	1739.92
lcl|NZ_CP011073.1_prot_WP_005789575.1_2906	AAGVSVITDGGAPGAGATIR	61.5	2	1739.92
lcl|NZ_CP011073.1_prot_WP_005789575.1_2906	AAGVSVITDGGAPGAGATIR	73.24	2	1739.92
lcl|NZ_CP011073.1_prot_WP_005789575.1_2906	AAGVSVITDGGAPGAGATIR	57.94	2	1739.92
lcl|NZ_CP011073.1_prot_WP_005789575.1_2906	AAGVSVITDGGAPGAGATIR	20.74	2	1739.92
lcl|NZ_CP011073.1_prot_WP_005789575.1_2906	AAGVSVITDGGAPGAGATIR	53.17	2	1739.92
lcl|NZ_CP011073.1_prot_WP_005789575.1_2906	AAGVSVITDGGAPGAGATIR	48.72	3	1739.92
lcl|NZ_CP011073.1_prot_WP_005789575.1_2906	AAGVSVITDGGAPGAGATIR	36.53	2	1739.92
lcl|NZ_CP011073.1_prot_WP_005789575.1_2906	AAGVSVITDGGAPGAGATIR	13.68	3	1739.92
lcl|NZ_CP011073.1_prot_WP_005789575.1_2906	AAGVSVITDGGAPGAGATIR	45.84	2	1739.92
lcl|NZ_CP011073.1_prot_WP_005789575.1_2906	AAGVSVITDGGAPGAGATIR	77.64	2	1739.92
lcl|NZ_CP011073.1_prot_WP_005789575.1_2906	AAGVSVITDGGAPGAGATIR	104.64	2	1739.92
lcl|NZ_CP011073.1_prot_WP_005789575.1_2906	AAGVSVITDGGAPGAGATIR	68.02	3	1739.92
lcl|NZ_CP011073.1_prot_WP_005789575.1_2906	AAGVSVITDGGAPGAGATIR	30.02	2	1739.92
lcl|NZ_CP011073.1_prot_WP_005789575.1_2906	AAGVSVITDGGAPGAGATIR	59.39	2	1739.92
lcl|NZ_CP011073.1_prot_WP_005789575.1_2906	AAGVSVITDGGAPGAGATIR	70.33	2	1739.92
lcl|NZ_CP011073.1_prot_WP_005789575.1_2906	AAGVSVITDGGAPGAGATIR	25.04	3	1739.92
lcl|NZ_CP011073.1_prot_WP_005789575.1_2906	AAGVSVITDGGAPGAGATIR	61.5	3	1739.92
lcl|NZ_CP011073.1_prot_WP_005789575.1_2906	AAGVSVITDGGAPGAGATIR	25.36	2	1739.92
lcl|NZ_CP011073.1_prot_WP_005789575.1_2906	AAGVSVITDGGAPGAGATIR	73.25	2	1739.92
lcl|NZ_CP011073.1_prot_WP_005789575.1_2906	AAGVSVITDGGAPGAGATIR	50.24	2	1739.92
lcl|NZ_CP011073.1_prot_WP_005789575.1_2906	AAGVSVITDGGAPGAGATIR	54.52	2	1739.92
lcl|NZ_CP011073.1_prot_WP_005789575.1_2906	AAGVSVITDGGAPGAGATIR	54.06	2	1739.92
lcl|NZ_CP011073.1_prot_WP_005789575.1_2906	AAGVSVITDGGAPGAGATIR	24.03	3	1739.92
lcl|NZ_CP011073.1_prot_WP_005789575.1_2906	AAGVSVITDGGAPGAGATIR	110.03	2	1739.92
lcl|NZ_CP011073.1_prot_WP_005789575.1_2906	AAGVSVITDGGAPGAGATIR	116.86	2	1739.92
lcl|NZ_CP011073.1_prot_WP_005789575.1_2906	AAGVSVITDGGAPGAGATIR	57.56	2	1739.92
lcl|NZ_CP011073.1_prot_WP_005789575.1_2906	AAGVSVITDGGAPGAGATIR	68.91	2	1739.92
lcl|NZ_CP011073.1_prot_WP_005789575.1_2906	AAGVSVITDGGAPGAGATIR	57.88	2	1739.92
lcl|NZ_CP011073.1_prot_WP_005789575.1_2906	AAGVSVITDGGAPGAGATIR	51.91	2	1739.92
lcl|NZ_CP011073.1_prot_WP_005789575.1_2906	AAGVSVITDGGAPGAGATIR	57.02	2	1739.92
lcl|NZ_CP011073.1_prot_WP_005789575.1_2906	AAGVSVITDGGAPGAGATIR	121.16	2	1739.92
lcl|NZ_CP011073.1_prot_WP_005789575.1_2906	AAGVSVITDGGAPGAGATIR	58.82	3	1739.92
lcl|NZ_CP011073.1_prot_WP_005789575.1_2906	AAGVSVITDGGAPGAGATIR	64.75	2	1739.92
lcl|NZ_CP011073.1_prot_WP_005789575.1_2906	AAGVSVITDGGAPGAGATIR	67.57	2	1739.92
lcl|NZ_CP011073.1_prot_WP_005789575.1_2906	AAGVSVITDGGAPGAGATIR	72.63	2	1739.92
lcl|NZ_CP011073.1_prot_WP_005789575.1_2906	AAGVSVITDGGAPGAGATIR	97.74	2	1739.92
lcl|NZ_CP011073.1_prot_WP_005789575.1_2906	AAGVSVITDGGAPGAGATIR	62.64	2	1739.92
lcl|NZ_CP011073.1_prot_WP_005789575.1_2906	AAGVSVITDGGAPGAGATIR	70.74	3	1739.92
lcl|NZ_CP011073.1_prot_WP_005789575.1_2906	AAGVSVITDGGAPGAGATIR	81.87	2	1739.93
lcl|NZ_CP011073.1_prot_WP_005789575.1_2906	AAGVSVITDGGAPGAGATIR	13.2	3	1739.93
lcl|NZ_CP011073.1_prot_WP_005789575.1_2906	AAPDVFMGLTSQLSYK	26.36	2	1742.86	Oxidation (M)
lcl|NZ_CP011073.1_prot_WP_005789575.1_2906	AAPDVFMGLTSQLSYK	45.84	3	1742.86	Oxidation (M)
lcl|NZ_CP011073.1_prot_WP_005789575.1_2906	AAPDVFMGLTSQLSYK	20.64	2	1742.86	Oxidation (M)
lcl|NZ_CP011073.1_prot_WP_005789575.1_2906	AAPDVFMGLTSQLSYK	83.24	2	1742.86	Oxidation (M)
lcl|NZ_CP011073.1_prot_WP_005789575.1_2906	AAPDVFMGLTSQLSYK	74.97	2	1742.86	Oxidation (M)
lcl|NZ_CP011073.1_prot_WP_005789575.1_2906	GDDYASESYLVSFFGR	33.79	2	1811.81
lcl|NZ_CP011073.1_prot_WP_005789575.1_2906	EAYEGANMYDQTGFLK	27.1	2	1835.8
lcl|NZ_CP011073.1_prot_WP_005789575.1_2906	EAYEGANMYDQTGFLK	41.3	2	1835.8
lcl|NZ_CP011073.1_prot_WP_005789575.1_2906	EAYEGANMYDQTGFLK	25.97	3	1835.8
lcl|NZ_CP011073.1_prot_WP_005789575.1_2906	EAYEGANMYDQTGFLK	26.78	2	1835.8
lcl|NZ_CP011073.1_prot_WP_005789575.1_2906	EAYEGANMYDQTGFLK	15.76	3	1835.81
lcl|NZ_CP011073.1_prot_WP_005789575.1_2906	EAYEGANMYDQTGFLK	69.95	2	1835.81
lcl|NZ_CP011073.1_prot_WP_005789575.1_2906	EAYEGANMYDQTGFLK	109.73	2	1835.81
lcl|NZ_CP011073.1_prot_WP_005789575.1_2906	EAYEGANMYDQTGFLK	114.68	2	1835.81
lcl|NZ_CP011073.1_prot_WP_005789575.1_2906	EAYEGANMYDQTGFLK	144.32	2	1835.81
lcl|NZ_CP011073.1_prot_WP_005789575.1_2906	EAYEGANMYDQTGFLK	84.06	2	1835.81
lcl|NZ_CP011073.1_prot_WP_005789575.1_2906	EAYEGANMYDQTGFLK	101.37	2	1835.81
lcl|NZ_CP011073.1_prot_WP_005789575.1_2906	EAYEGANMYDQTGFLK	26.59	3	1835.81
lcl|NZ_CP011073.1_prot_WP_005789575.1_2906	EAYEGANMYDQTGFLK	133.61	2	1835.81
lcl|NZ_CP011073.1_prot_WP_005789575.1_2906	EAYEGANMYDQTGFLK	73.18	3	1835.81
lcl|NZ_CP011073.1_prot_WP_005789575.1_2906	EAYEGANMYDQTGFLK	73.42	2	1835.81
lcl|NZ_CP011073.1_prot_WP_005789575.1_2906	EAYEGANMYDQTGFLK	69.83	2	1835.81
lcl|NZ_CP011073.1_prot_WP_005789575.1_2906	EAYEGANMYDQTGFLK	119.03	2	1835.81
lcl|NZ_CP011073.1_prot_WP_005789575.1_2906	EAYEGANMYDQTGFLK	34.93	3	1835.81
lcl|NZ_CP011073.1_prot_WP_005789575.1_2906	EAYEGANMYDQTGFLK	133.58	2	1835.81
lcl|NZ_CP011073.1_prot_WP_005789575.1_2906	EAYEGANMYDQTGFLK	106.58	2	1835.81
lcl|NZ_CP011073.1_prot_WP_005789575.1_2906	EAYEGANMYDQTGFLK	57.24	2	1835.81
lcl|NZ_CP011073.1_prot_WP_005789575.1_2906	EAYEGANMYDQTGFLK	82.77	2	1835.81
lcl|NZ_CP011073.1_prot_WP_005789575.1_2906	EAYEGANMYDQTGFLK	37.21	2	1835.81
lcl|NZ_CP011073.1_prot_WP_005789575.1_2906	EAYEGANMYDQTGFLK	48.59	3	1835.81
lcl|NZ_CP011073.1_prot_WP_005789575.1_2906	EAYEGANMYDQTGFLK	114.72	2	1835.81
lcl|NZ_CP011073.1_prot_WP_005789575.1_2906	EAYEGANMYDQTGFLK	62.15	2	1835.81
lcl|NZ_CP011073.1_prot_WP_005789575.1_2906	EAYEGANMYDQTGFLK	24.14	3	1835.81
lcl|NZ_CP011073.1_prot_WP_005789575.1_2906	EAYEGANMYDQTGFLK	105.87	2	1835.82
lcl|NZ_CP011073.1_prot_WP_005789575.1_2906	EAYEGANMYDQTGFLK	121.92	2	1851.8	Oxidation (M)
lcl|NZ_CP011073.1_prot_WP_005789575.1_2906	EAYEGANMYDQTGFLK	55.17	2	1851.8	Oxidation (M)
lcl|NZ_CP011073.1_prot_WP_005789575.1_2906	EAYEGANMYDQTGFLK	88.07	2	1851.8	Oxidation (M)
lcl|NZ_CP011073.1_prot_WP_005789575.1_2906	EAYEGANMYDQTGFLK	55.36	2	1851.8	Oxidation (M)
lcl|NZ_CP011073.1_prot_WP_005789575.1_2906	EAYEGANMYDQTGFLK	118.36	2	1851.8	Oxidation (M)
lcl|NZ_CP011073.1_prot_WP_005789575.1_2906	EAYEGANMYDQTGFLK	58.68	2	1851.8	Oxidation (M)
lcl|NZ_CP011073.1_prot_WP_005789575.1_2906	EAYEGANMYDQTGFLK	89.24	2	1851.81	Oxidation (M)
lcl|NZ_CP011073.1_prot_WP_005789575.1_2906	EAYEGANMYDQTGFLK	91.15	2	1851.81	Oxidation (M)
lcl|NZ_CP011073.1_prot_WP_005789575.1_2906	KAAPDVFMGLTSQLSYK	24.66	3	1854.95
lcl|NZ_CP011073.1_prot_WP_005789575.1_2906	KAAPDVFMGLTSQLSYK	20.48	3	1854.95
lcl|NZ_CP011073.1_prot_WP_005789575.1_2906	KAAPDVFMGLTSQLSYK	22.44	3	1854.96
lcl|NZ_CP011073.1_prot_WP_005789575.1_2906	TSPIDIGLANPVAMLEEK	52.08	2	1896.98
lcl|NZ_CP011073.1_prot_WP_005789575.1_2906	TSPIDIGLANPVAMLEEK	29.52	2	1896.98
lcl|NZ_CP011073.1_prot_WP_005789575.1_2906	GHVKDSTGEPVIGANVVVK	13.74	3	1905.04
lcl|NZ_CP011073.1_prot_WP_005789575.1_2906	KGDDYASESYLVSFFGR	30.45	3	1939.89
lcl|NZ_CP011073.1_prot_WP_005789575.1_2906	KGDDYASESYLVSFFGR	24.21	3	1939.89
lcl|NZ_CP011073.1_prot_WP_005789575.1_2906	KGDDYASESYLVSFFGR	40.29	3	1939.89
lcl|NZ_CP011073.1_prot_WP_005789575.1_2906	KGDDYASESYLVSFFGR	19.61	3	1939.89
lcl|NZ_CP011073.1_prot_WP_005789575.1_2906	KGDDYASESYLVSFFGR	16.14	3	1939.89
lcl|NZ_CP011073.1_prot_WP_005789575.1_2906	KGDDYASESYLVSFFGR	31.47	3	1939.9
lcl|NZ_CP011073.1_prot_WP_005789575.1_2906	KGDDYASESYLVSFFGR	59.85	3	1939.9
lcl|NZ_CP011073.1_prot_WP_005789575.1_2906	KGDDYASESYLVSFFGR	29.31	3	1939.9
lcl|NZ_CP011073.1_prot_WP_005789575.1_2906	KGDDYASESYLVSFFGR	30.23	3	1939.9
lcl|NZ_CP011073.1_prot_WP_005789575.1_2906	KGDDYASESYLVSFFGR	30.29	3	1939.9
lcl|NZ_CP011073.1_prot_WP_005789575.1_2906	KGDDYASESYLVSFFGR	28.56	3	1939.9
lcl|NZ_CP011073.1_prot_WP_005789575.1_2906	KGDDYASESYLVSFFGR	33.31	3	1939.9
lcl|NZ_CP011073.1_prot_WP_005789575.1_2906	KGDDYASESYLVSFFGR	54.52	3	1939.9
lcl|NZ_CP011073.1_prot_WP_005789575.1_2906	KGDDYASESYLVSFFGR	24.96	3	1939.9
lcl|NZ_CP011073.1_prot_WP_005789575.1_2906	KGDDYASESYLVSFFGR	30.07	3	1939.9
lcl|NZ_CP011073.1_prot_WP_005789575.1_2906	KGDDYASESYLVSFFGR	17.92	3	1939.9
lcl|NZ_CP011073.1_prot_WP_005789575.1_2906	KGDDYASESYLVSFFGR	69.33	3	1939.9
lcl|NZ_CP011073.1_prot_WP_005789575.1_2906	KGDDYASESYLVSFFGR	60.5	3	1939.9
lcl|NZ_CP011073.1_prot_WP_005789575.1_2906	KGDDYASESYLVSFFGR	79.63	3	1939.9
lcl|NZ_CP011073.1_prot_WP_005789575.1_2906	KGDDYASESYLVSFFGR	15.93	3	1939.9
lcl|NZ_CP011073.1_prot_WP_005789575.1_2906	KGDDYASESYLVSFFGR	61.34	3	1939.9
lcl|NZ_CP011073.1_prot_WP_005789575.1_2906	KGDDYASESYLVSFFGR	18.48	3	1939.9
lcl|NZ_CP011073.1_prot_WP_005789575.1_2906	KGDDYASESYLVSFFGR	22.09	3	1939.9
lcl|NZ_CP011073.1_prot_WP_005789575.1_2906	KGDDYASESYLVSFFGR	52.18	2	1939.9
lcl|NZ_CP011073.1_prot_WP_005789575.1_2906	KGDDYASESYLVSFFGR	17.18	3	1939.9
lcl|NZ_CP011073.1_prot_WP_005789575.1_2906	KGDDYASESYLVSFFGR	37.09	2	1939.9
lcl|NZ_CP011073.1_prot_WP_005789575.1_2906	KGDDYASESYLVSFFGR	61.63	3	1939.9
lcl|NZ_CP011073.1_prot_WP_005789575.1_2906	KGDDYASESYLVSFFGR	27.22	3	1939.9
lcl|NZ_CP011073.1_prot_WP_005789575.1_2906	KGDDYASESYLVSFFGR	23.68	3	1939.9
lcl|NZ_CP011073.1_prot_WP_005789575.1_2906	KGDDYASESYLVSFFGR	30.11	3	1939.9
lcl|NZ_CP011073.1_prot_WP_005789575.1_2906	KGDDYASESYLVSFFGR	27.11	3	1939.9
lcl|NZ_CP011073.1_prot_WP_005789575.1_2906	KGDDYASESYLVSFFGR	16.74	3	1939.91
lcl|NZ_CP011073.1_prot_WP_005789575.1_2906	FSPDNRWGLFPSVALAWK	25.38	3	2090.08
lcl|NZ_CP011073.1_prot_WP_005789575.1_2906	GDVIIADNSPLTYCTGNFK	38.26	2	2098.01	Propionamide (C)
lcl|NZ_CP011073.1_prot_WP_005789575.1_2906	SIGNAQIDYKFHFLPELR	22.13	4	2147.11
lcl|NZ_CP011073.1_prot_WP_005789575.1_2906	SIGNAQIDYKFHFLPELR	36.12	4	2147.11
lcl|NZ_CP011073.1_prot_WP_005789575.1_2906	SIGNAQIDYKFHFLPELR	25.63	4	2147.11
lcl|NZ_CP011073.1_prot_WP_005789575.1_2906	SIGNAQIDYKFHFLPELR	23.29	4	2147.11
lcl|NZ_CP011073.1_prot_WP_005789575.1_2906	SIGNAQIDYKFHFLPELR	44.62	4	2147.12
lcl|NZ_CP011073.1_prot_WP_005789575.1_2906	SIGNAQIDYKFHFLPELR	33.45	3	2147.12
lcl|NZ_CP011073.1_prot_WP_005789575.1_2906	SIGNAQIDYKFHFLPELR	22.38	4	2147.12
lcl|NZ_CP011073.1_prot_WP_005789575.1_2906	SIGNAQIDYKFHFLPELR	20.24	4	2147.12
lcl|NZ_CP011073.1_prot_WP_005789575.1_2906	SIGNAQIDYKFHFLPELR	53.07	3	2147.12
lcl|NZ_CP011073.1_prot_WP_005789575.1_2906	SIGNAQIDYKFHFLPELR	41.03	4	2147.12
lcl|NZ_CP011073.1_prot_WP_005789575.1_2906	SIGNAQIDYKFHFLPELR	40.1	3	2147.13
lcl|NZ_CP011073.1_prot_WP_005789575.1_2906	SIGNAQIDYKFHFLPELR	51.37	3	2147.13
lcl|NZ_CP011073.1_prot_WP_005789575.1_2906	GLDPEISGEGIDNNIYPRPR	21.38	3	2211.09
lcl|NZ_CP011073.1_prot_WP_005789575.1_2906	GLDPEISGEGIDNNIYPRPR	37.49	3	2211.09
lcl|NZ_CP011073.1_prot_WP_005789575.1_2906	GLDPEISGEGIDNNIYPRPR	39.82	3	2211.09
lcl|NZ_CP011073.1_prot_WP_005789575.1_2906	GLDPEISGEGIDNNIYPRPR	67.3	3	2211.09
lcl|NZ_CP011073.1_prot_WP_005789575.1_2906	GLDPEISGEGIDNNIYPRPR	46.2	4	2211.09
lcl|NZ_CP011073.1_prot_WP_005789575.1_2906	GLDPEISGEGIDNNIYPRPR	41.42	3	2211.09
lcl|NZ_CP011073.1_prot_WP_005789575.1_2906	GLDPEISGEGIDNNIYPRPR	41.91	3	2211.1
lcl|NZ_CP011073.1_prot_WP_005789575.1_2906	GLDPEISGEGIDNNIYPRPR	34.71	3	2211.1
lcl|NZ_CP011073.1_prot_WP_005789575.1_2906	GLDPEISGEGIDNNIYPRPR	92.99	3	2211.1
lcl|NZ_CP011073.1_prot_WP_005789575.1_2906	GLDPEISGEGIDNNIYPRPR	68.89	3	2211.1
lcl|NZ_CP011073.1_prot_WP_005789575.1_2906	GLDPEISGEGIDNNIYPRPR	82.78	3	2211.1
lcl|NZ_CP011073.1_prot_WP_005789575.1_2906	GLDPEISGEGIDNNIYPRPR	52.91	3	2211.1
lcl|NZ_CP011073.1_prot_WP_005789575.1_2906	GLDPEISGEGIDNNIYPRPR	54.58	3	2211.1
lcl|NZ_CP011073.1_prot_WP_005789575.1_2906	GLDPEISGEGIDNNIYPRPR	35.74	3	2211.1
lcl|NZ_CP011073.1_prot_WP_005789575.1_2906	GLDPEISGEGIDNNIYPRPR	70.19	3	2211.1
lcl|NZ_CP011073.1_prot_WP_005789575.1_2906	GLDPEISGEGIDNNIYPRPR	30.68	3	2211.1
lcl|NZ_CP011073.1_prot_WP_005789575.1_2906	GLDPEISGEGIDNNIYPRPR	47.24	3	2211.1
lcl|NZ_CP011073.1_prot_WP_005789575.1_2906	GLDPEISGEGIDNNIYPRPR	52.84	3	2211.1
lcl|NZ_CP011073.1_prot_WP_005789575.1_2906	GLDPEISGEGIDNNIYPRPR	71.7	3	2211.1
lcl|NZ_CP011073.1_prot_WP_005789575.1_2906	GLDPEISGEGIDNNIYPRPR	31.83	3	2211.1
lcl|NZ_CP011073.1_prot_WP_005789575.1_2906	GLDPEISGEGIDNNIYPRPR	49.33	3	2211.1
lcl|NZ_CP011073.1_prot_WP_005789575.1_2906	GLDPEISGEGIDNNIYPRPR	49.06	3	2211.1
lcl|NZ_CP011073.1_prot_WP_005789575.1_2906	GLDPEISGEGIDNNIYPRPR	15.49	3	2211.1
lcl|NZ_CP011073.1_prot_WP_005789575.1_2906	GLDPEISGEGIDNNIYPRPR	37.86	4	2211.11
lcl|NZ_CP011073.1_prot_WP_005789575.1_2906	TSPIDIGLANPVAMLEEKDDK	50.59	3	2255.13
lcl|NZ_CP011073.1_prot_WP_005789575.1_2906	TSPIDIGLANPVAMLEEKDDK	46.19	3	2255.13
lcl|NZ_CP011073.1_prot_WP_005789575.1_2906	TSPIDIGLANPVAMLEEKDDK	17.28	3	2255.13
lcl|NZ_CP011073.1_prot_WP_005789575.1_2906	TSPIDIGLANPVAMLEEKDDK	63.9	3	2255.13
lcl|NZ_CP011073.1_prot_WP_005789575.1_2906	TSPIDIGLANPVAMLEEKDDK	69.44	3	2255.13
lcl|NZ_CP011073.1_prot_WP_005789575.1_2906	TSPIDIGLANPVAMLEEKDDK	20.52	3	2255.13
lcl|NZ_CP011073.1_prot_WP_005789575.1_2906	TSPIDIGLANPVAMLEEKDDK	43.53	3	2255.14
lcl|NZ_CP011073.1_prot_WP_005789575.1_2906	TSPIDIGLANPVAMLEEKDDK	62.76	3	2255.14
lcl|NZ_CP011073.1_prot_WP_005789575.1_2906	TSPIDIGLANPVAMLEEKDDK	24.38	3	2255.14
lcl|NZ_CP011073.1_prot_WP_005789575.1_2906	TSPIDIGLANPVAMLEEKDDK	59.28	3	2255.14
lcl|NZ_CP011073.1_prot_WP_005789575.1_2906	TSPIDIGLANPVAMLEEKDDK	58.77	3	2255.14
lcl|NZ_CP011073.1_prot_WP_005789575.1_2906	TSPIDIGLANPVAMLEEKDDK	39.24	3	2255.14
lcl|NZ_CP011073.1_prot_WP_005789575.1_2906	TSPIDIGLANPVAMLEEKDDK	30.22	3	2255.14
lcl|NZ_CP011073.1_prot_WP_005789575.1_2906	TAFSTDHNVSVSGAVPHMPYR	19.62	3	2272.06
lcl|NZ_CP011073.1_prot_WP_005789575.1_2906	TAFSTDHNVSVSGAVPHMPYR	22.73	3	2272.06
lcl|NZ_CP011073.1_prot_WP_005789575.1_2906	TAFSTDHNVSVSGAVPHMPYR	13.71	4	2272.07
lcl|NZ_CP011073.1_prot_WP_005789575.1_2906	TAFSTDHNVSVSGAVPHMPYR	22.99	3	2272.07
lcl|NZ_CP011073.1_prot_WP_005789575.1_2906	TAFSTDHNVSVSGAVPHMPYR	14.23	4	2272.07
lcl|NZ_CP011073.1_prot_WP_005789575.1_2906	TAFSTDHNVSVSGAVPHMPYR	16.14	4	2272.07
lcl|NZ_CP011073.1_prot_WP_005789575.1_2906	TAFSTDHNVSVSGAVPHMPYR	30.98	4	2272.07
lcl|NZ_CP011073.1_prot_WP_005789575.1_2906	TAFSTDHNVSVSGAVPHMPYR	36.66	4	2272.07
lcl|NZ_CP011073.1_prot_WP_005789575.1_2906	TAFSTDHNVSVSGAVPHMPYR	15.65	4	2272.07
lcl|NZ_CP011073.1_prot_WP_005789575.1_2906	TAFSTDHNVSVSGAVPHMPYR	16.83	4	2272.07
lcl|NZ_CP011073.1_prot_WP_005789575.1_2906	TAFSTDHNVSVSGAVPHMPYR	32.55	4	2272.07
lcl|NZ_CP011073.1_prot_WP_005789575.1_2906	TAFSTDHNVSVSGAVPHMPYR	23.35	4	2272.07
lcl|NZ_CP011073.1_prot_WP_005789575.1_2906	TAFSTDHNVSVSGAVPHMPYR	32.52	4	2272.07
lcl|NZ_CP011073.1_prot_WP_005789575.1_2906	TAFSTDHNVSVSGAVPHMPYR	78.17	3	2272.07
lcl|NZ_CP011073.1_prot_WP_005789575.1_2906	TAFSTDHNVSVSGAVPHMPYR	22.29	4	2272.07
lcl|NZ_CP011073.1_prot_WP_005789575.1_2906	TAFSTDHNVSVSGAVPHMPYR	43.14	4	2272.07
lcl|NZ_CP011073.1_prot_WP_005789575.1_2906	TAFSTDHNVSVSGAVPHMPYR	19.99	4	2272.07
lcl|NZ_CP011073.1_prot_WP_005789575.1_2906	TAFSTDHNVSVSGAVPHMPYR	32.68	4	2272.07
lcl|NZ_CP011073.1_prot_WP_005789575.1_2906	TAFSTDHNVSVSGAVPHMPYR	26.54	3	2272.07
lcl|NZ_CP011073.1_prot_WP_005789575.1_2906	TAFSTDHNVSVSGAVPHMPYR	17.18	4	2272.07
lcl|NZ_CP011073.1_prot_WP_005789575.1_2906	TAFSTDHNVSVSGAVPHMPYR	15.06	4	2272.07
lcl|NZ_CP011073.1_prot_WP_005789575.1_2906	TAFSTDHNVSVSGAVPHMPYR	21.01	4	2272.07
lcl|NZ_CP011073.1_prot_WP_005789575.1_2906	TAFSTDHNVSVSGAVPHMPYR	28.83	4	2272.07
lcl|NZ_CP011073.1_prot_WP_005789575.1_2906	TAFSTDHNVSVSGAVPHMPYR	29.19	4	2272.07
lcl|NZ_CP011073.1_prot_WP_005789575.1_2906	TAFSTDHNVSVSGAVPHMPYR	47.86	4	2272.08
lcl|NZ_CP011073.1_prot_WP_005789575.1_2906	TAFSTDHNVSVSGAVPHMPYR	31.17	4	2272.08
lcl|NZ_CP011073.1_prot_WP_005789575.1_2906	TAFSTDHNVSVSGAVPHMPYR	45.71	4	2272.08
lcl|NZ_CP011073.1_prot_WP_005789575.1_2906	TAFSTDHNVSVSGAVPHMPYR	38.77	3	2272.08
lcl|NZ_CP011073.1_prot_WP_005789575.1_2906	TAFSTDHNVSVSGAVPHMPYR	25.15	4	2272.08
lcl|NZ_CP011073.1_prot_WP_005789575.1_2906	TAFSTDHNVSVSGAVPHMPYR	93.09	3	2272.08
lcl|NZ_CP011073.1_prot_WP_005789575.1_2906	TAFSTDHNVSVSGAVPHMPYR	14.1	4	2272.08
lcl|NZ_CP011073.1_prot_WP_005789575.1_2906	TAFSTDHNVSVSGAVPHMPYR	68.78	3	2272.08
lcl|NZ_CP011073.1_prot_WP_005789575.1_2906	TAFSTDHNVSVSGAVPHMPYR	22.11	4	2272.08
lcl|NZ_CP011073.1_prot_WP_005789575.1_2906	TAFSTDHNVSVSGAVPHMPYR	60.21	3	2272.08
lcl|NZ_CP011073.1_prot_WP_005789575.1_2906	TAFSTDHNVSVSGAVPHMPYR	20.46	4	2272.08
lcl|NZ_CP011073.1_prot_WP_005789575.1_2906	TAFSTDHNVSVSGAVPHMPYR	21.05	4	2272.08
lcl|NZ_CP011073.1_prot_WP_005789575.1_2906	TAFSTDHNVSVSGAVPHMPYR	30.78	4	2272.08
lcl|NZ_CP011073.1_prot_WP_005789575.1_2906	TAFSTDHNVSVSGAVPHMPYR	83.49	3	2272.08
lcl|NZ_CP011073.1_prot_WP_005789575.1_2906	TAFSTDHNVSVSGAVPHMPYR	67.03	3	2272.08
lcl|NZ_CP011073.1_prot_WP_005789575.1_2906	TAFSTDHNVSVSGAVPHMPYR	16.68	4	2272.08
lcl|NZ_CP011073.1_prot_WP_005789575.1_2906	TAFSTDHNVSVSGAVPHMPYR	79.31	3	2272.08
lcl|NZ_CP011073.1_prot_WP_005789575.1_2906	TAFSTDHNVSVSGAVPHMPYR	58.39	3	2272.08
lcl|NZ_CP011073.1_prot_WP_005789575.1_2906	TAFSTDHNVSVSGAVPHMPYR	32.62	3	2272.08
lcl|NZ_CP011073.1_prot_WP_005789575.1_2906	TAFSTDHNVSVSGAVPHMPYR	68.67	3	2272.08
lcl|NZ_CP011073.1_prot_WP_005789575.1_2906	TAFSTDHNVSVSGAVPHMPYR	26.41	3	2272.08
lcl|NZ_CP011073.1_prot_WP_005789575.1_2906	TAFSTDHNVSVSGAVPHMPYR	25.62	4	2272.08
lcl|NZ_CP011073.1_prot_WP_005789575.1_2906	TAFSTDHNVSVSGAVPHMPYR	32.96	4	2272.08
lcl|NZ_CP011073.1_prot_WP_005789575.1_2906	TAFSTDHNVSVSGAVPHMPYR	52.68	3	2272.09
lcl|NZ_CP011073.1_prot_WP_005789575.1_2906	LGYGVTGQQNLGNGDYPYMAR	25.37	2	2273.05
lcl|NZ_CP011073.1_prot_WP_005789575.1_2906	LGYGVTGQQNLGNGDYPYMAR	82.4	3	2273.05
lcl|NZ_CP011073.1_prot_WP_005789575.1_2906	LGYGVTGQQNLGNGDYPYMAR	14.63	2	2273.05
lcl|NZ_CP011073.1_prot_WP_005789575.1_2906	LGYGVTGQQNLGNGDYPYMAR	114.14	2	2273.05
lcl|NZ_CP011073.1_prot_WP_005789575.1_2906	LGYGVTGQQNLGNGDYPYMAR	48.07	2	2273.05
lcl|NZ_CP011073.1_prot_WP_005789575.1_2906	LGYGVTGQQNLGNGDYPYMAR	25.69	2	2273.06
lcl|NZ_CP011073.1_prot_WP_005789575.1_2906	LGYGVTGQQNLGNGDYPYMAR	57.32	2	2273.06
lcl|NZ_CP011073.1_prot_WP_005789575.1_2906	LGYGVTGQQNLGNGDYPYMAR	21.55	2	2273.06
lcl|NZ_CP011073.1_prot_WP_005789575.1_2906	LGYGVTGQQNLGNGDYPYMAR	27.92	2	2273.06
lcl|NZ_CP011073.1_prot_WP_005789575.1_2906	LGYGVTGQQNLGNGDYPYMAR	59.65	3	2273.06
lcl|NZ_CP011073.1_prot_WP_005789575.1_2906	LGYGVTGQQNLGNGDYPYMAR	43.73	3	2273.06
lcl|NZ_CP011073.1_prot_WP_005789575.1_2906	LGYGVTGQQNLGNGDYPYMAR	24.37	2	2273.06
lcl|NZ_CP011073.1_prot_WP_005789575.1_2906	LGYGVTGQQNLGNGDYPYMAR	87.43	3	2273.06
lcl|NZ_CP011073.1_prot_WP_005789575.1_2906	LGYGVTGQQNLGNGDYPYMAR	113.91	2	2273.06
lcl|NZ_CP011073.1_prot_WP_005789575.1_2906	LGYGVTGQQNLGNGDYPYMAR	100.12	3	2273.06
lcl|NZ_CP011073.1_prot_WP_005789575.1_2906	LGYGVTGQQNLGNGDYPYMAR	33.55	3	2273.06
lcl|NZ_CP011073.1_prot_WP_005789575.1_2906	LGYGVTGQQNLGNGDYPYMAR	73.17	2	2273.07
lcl|NZ_CP011073.1_prot_WP_005789575.1_2906	GMGNPLSTVHPNDIETFTILK	54.05	3	2283.15
lcl|NZ_CP011073.1_prot_WP_005789575.1_2906	GMGNPLSTVHPNDIETFTILK	14.37	3	2283.15
lcl|NZ_CP011073.1_prot_WP_005789575.1_2906	GMGNPLSTVHPNDIETFTILK	16.01	3	2283.16
lcl|NZ_CP011073.1_prot_WP_005789575.1_2906	GMGNPLSTVHPNDIETFTILK	50.14	3	2283.16
lcl|NZ_CP011073.1_prot_WP_005789575.1_2906	GMGNPLSTVHPNDIETFTILK	38.49	3	2283.16
lcl|NZ_CP011073.1_prot_WP_005789575.1_2906	GMGNPLSTVHPNDIETFTILK	19.02	3	2283.16
lcl|NZ_CP011073.1_prot_WP_005789575.1_2906	GMGNPLSTVHPNDIETFTILK	19.99	3	2283.16
lcl|NZ_CP011073.1_prot_WP_005789575.1_2906	GMGNPLSTVHPNDIETFTILK	28.72	3	2283.16
lcl|NZ_CP011073.1_prot_WP_005789575.1_2906	GMGNPLSTVHPNDIETFTILK	49.5	3	2283.16
lcl|NZ_CP011073.1_prot_WP_005789575.1_2906	GMGNPLSTVHPNDIETFTILK	47.83	3	2283.16
lcl|NZ_CP011073.1_prot_WP_005789575.1_2906	GMGNPLSTVHPNDIETFTILK	21.84	3	2283.16
lcl|NZ_CP011073.1_prot_WP_005789575.1_2906	GMGNPLSTVHPNDIETFTILK	37.19	3	2283.16
lcl|NZ_CP011073.1_prot_WP_005789575.1_2906	GMGNPLSTVHPNDIETFTILK	20.8	3	2283.16
lcl|NZ_CP011073.1_prot_WP_005789575.1_2906	GMGNPLSTVHPNDIETFTILK	22.6	3	2283.16
lcl|NZ_CP011073.1_prot_WP_005789575.1_2906	GMGNPLSTVHPNDIETFTILK	55.72	3	2283.16
lcl|NZ_CP011073.1_prot_WP_005789575.1_2906	GMGNPLSTVHPNDIETFTILK	20.06	3	2283.16
lcl|NZ_CP011073.1_prot_WP_005789575.1_2906	GMGNPLSTVHPNDIETFTILK	26.88	3	2283.16
lcl|NZ_CP011073.1_prot_WP_005789575.1_2906	GMGNPLSTVHPNDIETFTILK	54.56	3	2283.16
lcl|NZ_CP011073.1_prot_WP_005789575.1_2906	GMGNPLSTVHPNDIETFTILK	22.95	3	2283.16
lcl|NZ_CP011073.1_prot_WP_005789575.1_2906	GMGNPLSTVHPNDIETFTILK	31.39	3	2283.16
lcl|NZ_CP011073.1_prot_WP_005789575.1_2906	GMGNPLSTVHPNDIETFTILK	49.39	3	2283.16
lcl|NZ_CP011073.1_prot_WP_005789575.1_2906	GMGNPLSTVHPNDIETFTILK	21.65	3	2283.16
lcl|NZ_CP011073.1_prot_WP_005789575.1_2906	GMGNPLSTVHPNDIETFTILK	21.28	3	2283.17
lcl|NZ_CP011073.1_prot_WP_005789575.1_2906	GMGNPLSTVHPNDIETFTILK	13.77	3	2283.17
lcl|NZ_CP011073.1_prot_WP_005789575.1_2906	GMGNPLSTVHPNDIETFTILK	14.03	3	2283.17
lcl|NZ_CP011073.1_prot_WP_005789575.1_2906	GMGNPLSTVHPNDIETFTILK	20.86	3	2283.17
lcl|NZ_CP011073.1_prot_WP_005789575.1_2906	GMGNPLSTVHPNDIETFTILK	25.98	3	2283.17
lcl|NZ_CP011073.1_prot_WP_005789575.1_2906	TAFSTDHNVSVSGAVPHMPYR	59.72	3	2288.07	Oxidation (M)
lcl|NZ_CP011073.1_prot_WP_005789575.1_2906	TAFSTDHNVSVSGAVPHMPYR	25.12	4	2288.07	Oxidation (M)
lcl|NZ_CP011073.1_prot_WP_005789575.1_2906	TAFSTDHNVSVSGAVPHMPYR	17.19	4	2288.07	Oxidation (M)
lcl|NZ_CP011073.1_prot_WP_005789575.1_2906	TAFSTDHNVSVSGAVPHMPYR	71.67	3	2288.07	Oxidation (M)
lcl|NZ_CP011073.1_prot_WP_005789575.1_2906	TAFSTDHNVSVSGAVPHMPYR	18.07	4	2288.07	Oxidation (M)
lcl|NZ_CP011073.1_prot_WP_005789575.1_2906	TAFSTDHNVSVSGAVPHMPYR	24.75	4	2288.07	Oxidation (M)
lcl|NZ_CP011073.1_prot_WP_005789575.1_2906	TAFSTDHNVSVSGAVPHMPYR	24.36	3	2288.07	Oxidation (M)
lcl|NZ_CP011073.1_prot_WP_005789575.1_2906	TAFSTDHNVSVSGAVPHMPYR	16.94	3	2288.08	Oxidation (M)
lcl|NZ_CP011073.1_prot_WP_005789575.1_2906	LGYGVTGQQNLGNGDYPYMAR	17.81	2	2289.05	Oxidation (M)
lcl|NZ_CP011073.1_prot_WP_005789575.1_2906	LGYGVTGQQNLGNGDYPYMAR	16.96	2	2289.05	Oxidation (M)
lcl|NZ_CP011073.1_prot_WP_005789575.1_2906	LGYGVTGQQNLGNGDYPYMAR	14.89	2	2289.05	Oxidation (M)
lcl|NZ_CP011073.1_prot_WP_005789575.1_2906	LGYGVTGQQNLGNGDYPYMAR	20.64	3	2289.06	Oxidation (M)
lcl|NZ_CP011073.1_prot_WP_005789575.1_2906	GMGNPLSTVHPNDIETFTILK	25.24	3	2299.15	Oxidation (M)
lcl|NZ_CP011073.1_prot_WP_005789575.1_2906	GMGNPLSTVHPNDIETFTILK	24.5	3	2299.15	Oxidation (M)
lcl|NZ_CP011073.1_prot_WP_005789575.1_2906	GMGNPLSTVHPNDIETFTILK	23.9	3	2299.15	Oxidation (M)
lcl|NZ_CP011073.1_prot_WP_005789575.1_2906	GMGNPLSTVHPNDIETFTILK	27.3	3	2299.15	Oxidation (M)
lcl|NZ_CP011073.1_prot_WP_005789575.1_2906	GMGNPLSTVHPNDIETFTILK	19.93	3	2299.15	Oxidation (M)
lcl|NZ_CP011073.1_prot_WP_005789575.1_2906	GMGNPLSTVHPNDIETFTILK	26.01	3	2299.16	Oxidation (M)
lcl|NZ_CP011073.1_prot_WP_005789575.1_2906	GMGNPLSTVHPNDIETFTILK	19.66	3	2299.16	Oxidation (M)
lcl|NZ_CP011073.1_prot_WP_005789575.1_2906	GMGNPLSTVHPNDIETFTILK	31.39	3	2299.16	Oxidation (M)
lcl|NZ_CP011073.1_prot_WP_005789575.1_2906	GMGNPLSTVHPNDIETFTILK	27.96	3	2299.16	Oxidation (M)
lcl|NZ_CP011073.1_prot_WP_005789575.1_2906	GMGNPLSTVHPNDIETFTILK	26.23	3	2299.16	Oxidation (M)
lcl|NZ_CP011073.1_prot_WP_005789575.1_2906	SKGDVIIADNSPLTYCTGNFK	83.35	3	2313.13	Propionamide (C)
lcl|NZ_CP011073.1_prot_WP_005789575.1_2906	SKGDVIIADNSPLTYCTGNFK	33.67	3	2313.13	Propionamide (C)
lcl|NZ_CP011073.1_prot_WP_005789575.1_2906	SKGDVIIADNSPLTYCTGNFK	64.34	3	2313.14	Propionamide (C)
lcl|NZ_CP011073.1_prot_WP_005789575.1_2906	SKGDVIIADNSPLTYCTGNFK	35.3	3	2313.14	Propionamide (C)
lcl|NZ_CP011073.1_prot_WP_005789575.1_2906	YKGLDPEISGEGIDNNIYPRPR	67.29	4	2502.25
lcl|NZ_CP011073.1_prot_WP_005789575.1_2906	YKGLDPEISGEGIDNNIYPRPR	17.96	3	2502.25
lcl|NZ_CP011073.1_prot_WP_005789575.1_2906	YKGLDPEISGEGIDNNIYPRPR	64.8	4	2502.25
lcl|NZ_CP011073.1_prot_WP_005789575.1_2906	YKGLDPEISGEGIDNNIYPRPR	38.05	3	2502.25
lcl|NZ_CP011073.1_prot_WP_005789575.1_2906	YKGLDPEISGEGIDNNIYPRPR	41.14	4	2502.25
lcl|NZ_CP011073.1_prot_WP_005789575.1_2906	YKGLDPEISGEGIDNNIYPRPR	48.86	4	2502.25
lcl|NZ_CP011073.1_prot_WP_005789575.1_2906	YKGLDPEISGEGIDNNIYPRPR	42.53	3	2502.26
lcl|NZ_CP011073.1_prot_WP_005789575.1_2906	YKGLDPEISGEGIDNNIYPRPR	28.42	4	2502.26
lcl|NZ_CP011073.1_prot_WP_005789575.1_2906	YKGLDPEISGEGIDNNIYPRPR	45.74	3	2502.26
lcl|NZ_CP011073.1_prot_WP_005789575.1_2906	YKGLDPEISGEGIDNNIYPRPR	53.79	4	2502.26
lcl|NZ_CP011073.1_prot_WP_005789575.1_2906	YKGLDPEISGEGIDNNIYPRPR	61.22	4	2502.26
lcl|NZ_CP011073.1_prot_WP_005789575.1_2906	YKGLDPEISGEGIDNNIYPRPR	39.85	4	2502.26
lcl|NZ_CP011073.1_prot_WP_005789575.1_2906	YKGLDPEISGEGIDNNIYPRPR	55.04	4	2502.27
lcl|NZ_CP011073.1_prot_WP_005789575.1_2906	GGSSMSASNDPLIVIDGVPVDNTEIK	21.5	3	2614.28
lcl|NZ_CP011073.1_prot_WP_005789575.1_2906	GGSSMSASNDPLIVIDGVPVDNTEIK	22.28	3	2614.28
lcl|NZ_CP011073.1_prot_WP_005789575.1_2906	GGSSMSASNDPLIVIDGVPVDNTEIK	53.82	3	2614.28
lcl|NZ_CP011073.1_prot_WP_005789575.1_2906	GGSSMSASNDPLIVIDGVPVDNTEIK	56.01	2	2614.28
lcl|NZ_CP011073.1_prot_WP_005789575.1_2906	GGSSMSASNDPLIVIDGVPVDNTEIK	15.08	3	2614.28
lcl|NZ_CP011073.1_prot_WP_005789575.1_2906	GGSSMSASNDPLIVIDGVPVDNTEIK	15.28	3	2614.29
lcl|NZ_CP011073.1_prot_WP_005789575.1_2906	GGSSMSASNDPLIVIDGVPVDNTEIK	58.9	3	2614.29
lcl|NZ_CP011073.1_prot_WP_005789575.1_2906	GGSSMSASNDPLIVIDGVPVDNTEIK	46.92	3	2614.29
lcl|NZ_CP011073.1_prot_WP_005789575.1_2906	GGSSMSASNDPLIVIDGVPVDNTEIK	39.1	2	2614.29
lcl|NZ_CP011073.1_prot_WP_005789575.1_2906	GGSSMSASNDPLIVIDGVPVDNTEIK	14.29	3	2614.29
lcl|NZ_CP011073.1_prot_WP_005789575.1_2906	GGSSMSASNDPLIVIDGVPVDNTEIK	49.85	3	2614.29
lcl|NZ_CP011073.1_prot_WP_005789575.1_2906	GGSSMSASNDPLIVIDGVPVDNTEIK	70.66	3	2614.29
lcl|NZ_CP011073.1_prot_WP_005789575.1_2906	GGSSMSASNDPLIVIDGVPVDNTEIK	14.02	3	2630.28	Oxidation (M)
lcl|NZ_CP011073.1_prot_WP_005789575.1_2906	VRGGSSMSASNDPLIVIDGVPVDNTEIK	32.96	3	2869.45
lcl|NZ_CP011073.1_prot_WP_005789575.1_2906	VRGGSSMSASNDPLIVIDGVPVDNTEIK	35.08	3	2869.45
lcl|NZ_CP011073.1_prot_WP_005789575.1_2906	VRGGSSMSASNDPLIVIDGVPVDNTEIK	38.05	3	2869.46
lcl|NZ_CP011073.1_prot_WP_005789575.1_2906	VRGGSSMSASNDPLIVIDGVPVDNTEIK	62.33	3	2869.46
lcl|NZ_CP011073.1_prot_WP_005789575.1_2906	VRGGSSMSASNDPLIVIDGVPVDNTEIK	24.03	3	2869.46
lcl|NZ_CP011073.1_prot_WP_005789575.1_2906	VRGGSSMSASNDPLIVIDGVPVDNTEIK	47.64	3	2869.46
lcl|NZ_CP011073.1_prot_WP_005789575.1_2906	VRGGSSMSASNDPLIVIDGVPVDNTEIK	33	3	2869.46
lcl|NZ_CP011073.1_prot_WP_005789575.1_2906	VRGGSSMSASNDPLIVIDGVPVDNTEIK	13.24	3	2885.44	Oxidation (M)
lcl|NZ_CP011073.1_prot_WP_005789575.1_2906	VRGGSSMSASNDPLIVIDGVPVDNTEIK	16.96	3	2885.45	Oxidation (M)
lcl|NZ_CP011073.1_prot_WP_005789575.1_2906	AAPSVTVTLHEDAVMLQEAVVIGYGTVK	46.89	3	2897.51
lcl|NZ_CP011073.1_prot_WP_005789575.1_2906	AAPSVTVTLHEDAVMLQEAVVIGYGTVK	14.25	4	2897.51
lcl|NZ_CP011073.1_prot_WP_005789575.1_2906	AAPSVTVTLHEDAVMLQEAVVIGYGTVK	23.64	3	2897.51
lcl|NZ_CP011073.1_prot_WP_005789575.1_2906	AAPSVTVTLHEDAVMLQEAVVIGYGTVK	37.59	3	2897.51
lcl|NZ_CP011073.1_prot_WP_005789575.1_2906	AAPSVTVTLHEDAVMLQEAVVIGYGTVK	15.79	3	2897.51
lcl|NZ_CP011073.1_prot_WP_005789575.1_2906	AAPSVTVTLHEDAVMLQEAVVIGYGTVK	46.8	3	2897.51
lcl|NZ_CP011073.1_prot_WP_005789575.1_2906	AAPSVTVTLHEDAVMLQEAVVIGYGTVK	32.35	4	2897.51
lcl|NZ_CP011073.1_prot_WP_005789575.1_2906	AAPSVTVTLHEDAVMLQEAVVIGYGTVK	33.64	4	2897.51
lcl|NZ_CP011073.1_prot_WP_005789575.1_2906	AAPSVTVTLHEDAVMLQEAVVIGYGTVK	18.2	3	2897.51
lcl|NZ_CP011073.1_prot_WP_005789575.1_2906	AAPSVTVTLHEDAVMLQEAVVIGYGTVK	15.08	3	2897.51
lcl|NZ_CP011073.1_prot_WP_005789575.1_2906	AAPSVTVTLHEDAVMLQEAVVIGYGTVK	23.65	3	2897.51
lcl|NZ_CP011073.1_prot_WP_005789575.1_2906	AAPSVTVTLHEDAVMLQEAVVIGYGTVK	26.1	3	2897.51
lcl|NZ_CP011073.1_prot_WP_005789575.1_2906	AAPSVTVTLHEDAVMLQEAVVIGYGTVK	80.56	3	2897.52
lcl|NZ_CP011073.1_prot_WP_005789575.1_2906	AAPSVTVTLHEDAVMLQEAVVIGYGTVK	63.88	3	2897.52
lcl|NZ_CP011073.1_prot_WP_005789575.1_2906	AAPSVTVTLHEDAVMLQEAVVIGYGTVK	15.4	3	2897.52
[truncated: 8,504 more rows]

## Sheet: BacFrag-27
prot_acc	pep_seq	pep_score	pep_exp_z	pep_exp_mr	pep_var_mod
lcl|NZ_CP011073.1_prot_WP_005789575.1_2906	LNIQLNVK	32.55	2	940.57
lcl|NZ_CP011073.1_prot_WP_005789575.1_2906	LNIQLNVK	17.55	2	940.571
lcl|NZ_CP011073.1_prot_WP_005789575.1_2906	LNIQLNVK	14.87	2	940.573
lcl|NZ_CP011073.1_prot_WP_005789575.1_2906	YLVTFTLR	24.47	2	1011.57
lcl|NZ_CP011073.1_prot_WP_005789575.1_2906	YLVTFTLR	20.43	2	1011.57
lcl|NZ_CP011073.1_prot_WP_005789575.1_2906	YLVTFTLR	25.68	2	1011.57
lcl|NZ_CP011073.1_prot_WP_005789575.1_2906	YLVTFTLR	27.97	2	1011.57
lcl|NZ_CP011073.1_prot_WP_005789575.1_2906	YLVTFTLR	24.81	2	1011.57
lcl|NZ_CP011073.1_prot_WP_005789575.1_2906	YLVTFTLR	33.05	2	1011.57
lcl|NZ_CP011073.1_prot_WP_005789575.1_2906	YLVTFTLR	23.13	2	1011.57
lcl|NZ_CP011073.1_prot_WP_005789575.1_2906	YLVTFTLR	39.81	2	1011.57
lcl|NZ_CP011073.1_prot_WP_005789575.1_2906	YLVTFTLR	39.19	2	1011.57
lcl|NZ_CP011073.1_prot_WP_005789575.1_2906	YLVTFTLR	25.1	2	1011.57
lcl|NZ_CP011073.1_prot_WP_005789575.1_2906	YLVTFTLR	35.98	2	1011.58
lcl|NZ_CP011073.1_prot_WP_005789575.1_2906	YLVTFTLR	26.99	2	1011.58
lcl|NZ_CP011073.1_prot_WP_005789575.1_2906	YLVTFTLR	39.22	2	1011.58
lcl|NZ_CP011073.1_prot_WP_005789575.1_2906	YLVTFTLR	44.97	2	1011.58
lcl|NZ_CP011073.1_prot_WP_005789575.1_2906	YLVTFTLR	30.07	2	1011.58
lcl|NZ_CP011073.1_prot_WP_005789575.1_2906	YLVTFTLR	24.06	2	1011.58
lcl|NZ_CP011073.1_prot_WP_005789575.1_2906	YLVTFTLR	35.49	2	1011.58
lcl|NZ_CP011073.1_prot_WP_005789575.1_2906	YLVTFTLR	28.82	2	1011.58
lcl|NZ_CP011073.1_prot_WP_005789575.1_2906	YLVTFTLR	46.53	2	1011.58
lcl|NZ_CP011073.1_prot_WP_005789575.1_2906	YLVTFTLR	37.78	2	1011.58
lcl|NZ_CP011073.1_prot_WP_005789575.1_2906	YLVTFTLR	36.09	2	1011.58
lcl|NZ_CP011073.1_prot_WP_005789575.1_2906	YLVTFTLR	29.91	2	1011.58
lcl|NZ_CP011073.1_prot_WP_005789575.1_2906	YLVTFTLR	44.9	2	1011.58
lcl|NZ_CP011073.1_prot_WP_005789575.1_2906	YLVTFTLR	22.06	2	1011.58
lcl|NZ_CP011073.1_prot_WP_005789575.1_2906	YLVTFTLR	44.93	2	1011.58
lcl|NZ_CP011073.1_prot_WP_005789575.1_2906	YLVTFTLR	37.94	2	1011.58
lcl|NZ_CP011073.1_prot_WP_005789575.1_2906	YLVTFTLR	24.49	2	1011.58
lcl|NZ_CP011073.1_prot_WP_005789575.1_2906	YLVTFTLR	41.27	2	1011.58
lcl|NZ_CP011073.1_prot_WP_005789575.1_2906	YLVTFTLR	40.4	2	1011.58
lcl|NZ_CP011073.1_prot_WP_005789575.1_2906	YLVTFTLR	40.51	2	1011.58
lcl|NZ_CP011073.1_prot_WP_005789575.1_2906	YLVTFTLR	40.22	2	1011.58
lcl|NZ_CP011073.1_prot_WP_005789575.1_2906	YLVTFTLR	30.74	2	1011.58
lcl|NZ_CP011073.1_prot_WP_005789575.1_2906	FHFLPELR	27.63	2	1057.57
lcl|NZ_CP011073.1_prot_WP_005789575.1_2906	FHFLPELR	21.28	2	1057.57
lcl|NZ_CP011073.1_prot_WP_005789575.1_2906	FHFLPELR	34.39	2	1057.57
lcl|NZ_CP011073.1_prot_WP_005789575.1_2906	FHFLPELR	18.6	2	1057.57
lcl|NZ_CP011073.1_prot_WP_005789575.1_2906	FHFLPELR	18.4	2	1057.57
lcl|NZ_CP011073.1_prot_WP_005789575.1_2906	FHFLPELR	24.67	2	1057.57
lcl|NZ_CP011073.1_prot_WP_005789575.1_2906	FHFLPELR	31.5	2	1057.57
lcl|NZ_CP011073.1_prot_WP_005789575.1_2906	FHFLPELR	36	2	1057.57
lcl|NZ_CP011073.1_prot_WP_005789575.1_2906	FHFLPELR	34.25	2	1057.57
lcl|NZ_CP011073.1_prot_WP_005789575.1_2906	FHFLPELR	15.51	2	1057.57
lcl|NZ_CP011073.1_prot_WP_005789575.1_2906	FHFLPELR	14.76	2	1057.57
lcl|NZ_CP011073.1_prot_WP_005789575.1_2906	FHFLPELR	44.22	2	1057.57
lcl|NZ_CP011073.1_prot_WP_005789575.1_2906	FHFLPELR	27.74	2	1057.57
lcl|NZ_CP011073.1_prot_WP_005789575.1_2906	FHFLPELR	19.48	2	1057.57
lcl|NZ_CP011073.1_prot_WP_005789575.1_2906	FHFLPELR	21.71	2	1057.57
lcl|NZ_CP011073.1_prot_WP_005789575.1_2906	FHFLPELR	23.6	2	1057.57
lcl|NZ_CP011073.1_prot_WP_005789575.1_2906	FHFLPELR	26.04	2	1057.57
lcl|NZ_CP011073.1_prot_WP_005789575.1_2906	FHFLPELR	34.69	2	1057.57
lcl|NZ_CP011073.1_prot_WP_005789575.1_2906	FHFLPELR	33.65	2	1057.57
lcl|NZ_CP011073.1_prot_WP_005789575.1_2906	FHFLPELR	26.67	2	1057.57
lcl|NZ_CP011073.1_prot_WP_005789575.1_2906	FHFLPELR	41.69	2	1057.58
lcl|NZ_CP011073.1_prot_WP_005789575.1_2906	FHFLPELR	21.79	2	1057.58
lcl|NZ_CP011073.1_prot_WP_005789575.1_2906	FHFLPELR	23.67	2	1057.58
lcl|NZ_CP011073.1_prot_WP_005789575.1_2906	FHFLPELR	37.15	2	1057.58
lcl|NZ_CP011073.1_prot_WP_005789575.1_2906	FHFLPELR	29.31	2	1057.58
lcl|NZ_CP011073.1_prot_WP_005789575.1_2906	FHFLPELR	19.09	2	1057.58
lcl|NZ_CP011073.1_prot_WP_005789575.1_2906	FHFLPELR	14.59	2	1057.58
lcl|NZ_CP011073.1_prot_WP_005789575.1_2906	FHFLPELR	13.56	2	1057.58
lcl|NZ_CP011073.1_prot_WP_005789575.1_2906	FHFLPELR	15.19	2	1057.58
lcl|NZ_CP011073.1_prot_WP_005789575.1_2906	FHFLPELR	17.3	2	1057.58
lcl|NZ_CP011073.1_prot_WP_005789575.1_2906	FHFLPELR	17.4	2	1057.58
lcl|NZ_CP011073.1_prot_WP_005789575.1_2906	SIGNAQIDYK	14.37	2	1107.55
lcl|NZ_CP011073.1_prot_WP_005789575.1_2906	SIGNAQIDYK	31.74	2	1107.56
lcl|NZ_CP011073.1_prot_WP_005789575.1_2906	SIGNAQIDYK	18.1	2	1107.56
lcl|NZ_CP011073.1_prot_WP_005789575.1_2906	DASATAIYGSR	19.47	2	1110.52
lcl|NZ_CP011073.1_prot_WP_005789575.1_2906	DASATAIYGSR	24.32	2	1110.53
lcl|NZ_CP011073.1_prot_WP_005789575.1_2906	DASATAIYGSR	44.79	2	1110.53
lcl|NZ_CP011073.1_prot_WP_005789575.1_2906	DASATAIYGSR	30.23	2	1110.53
lcl|NZ_CP011073.1_prot_WP_005789575.1_2906	DASATAIYGSR	15.33	2	1110.54
lcl|NZ_CP011073.1_prot_WP_005789575.1_2906	ASNGVIIITTK	30.3	2	1115.65
lcl|NZ_CP011073.1_prot_WP_005789575.1_2906	ASNGVIIITTK	30.08	2	1115.65
lcl|NZ_CP011073.1_prot_WP_005789575.1_2906	NWDFSFALR	25.22	2	1154.54
lcl|NZ_CP011073.1_prot_WP_005789575.1_2906	NWDFSFALR	13.68	2	1154.55
lcl|NZ_CP011073.1_prot_WP_005789575.1_2906	NWDFSFALR	29.19	2	1154.55
lcl|NZ_CP011073.1_prot_WP_005789575.1_2906	NWDFSFALR	14.53	2	1154.55
lcl|NZ_CP011073.1_prot_WP_005789575.1_2906	NWDFSFALR	27.87	2	1154.55
lcl|NZ_CP011073.1_prot_WP_005789575.1_2906	NWDFSFALR	17.78	2	1154.55
lcl|NZ_CP011073.1_prot_WP_005789575.1_2906	NWDFSFALR	32.2	2	1154.55
lcl|NZ_CP011073.1_prot_WP_005789575.1_2906	NWDFSFALR	17.12	2	1154.55
lcl|NZ_CP011073.1_prot_WP_005789575.1_2906	NWDFSFALR	34.26	2	1154.55
lcl|NZ_CP011073.1_prot_WP_005789575.1_2906	NWDFSFALR	20.76	2	1154.55
lcl|NZ_CP011073.1_prot_WP_005789575.1_2906	NWDFSFALR	25.2	2	1154.55
lcl|NZ_CP011073.1_prot_WP_005789575.1_2906	NWDFSFALR	14.21	2	1154.55
lcl|NZ_CP011073.1_prot_WP_005789575.1_2906	NWDFSFALR	15.3	2	1154.55
lcl|NZ_CP011073.1_prot_WP_005789575.1_2906	NWDFSFALR	15	2	1154.56
lcl|NZ_CP011073.1_prot_WP_005789575.1_2906	ANLNLGYDVSK	18.84	2	1192.61
lcl|NZ_CP011073.1_prot_WP_005789575.1_2906	ANLNLGYDVSK	25.05	2	1192.61
lcl|NZ_CP011073.1_prot_WP_005789575.1_2906	ANLNLGYDVSK	19.39	2	1192.61
lcl|NZ_CP011073.1_prot_WP_005789575.1_2906	ANLNLGYDVSK	54.56	2	1192.61
lcl|NZ_CP011073.1_prot_WP_005789575.1_2906	ANLNLGYDVSK	15.61	2	1192.61
lcl|NZ_CP011073.1_prot_WP_005789575.1_2906	ANLNLGYDVSK	29.98	2	1192.61
lcl|NZ_CP011073.1_prot_WP_005789575.1_2906	ANLNLGYDVSK	32.87	2	1192.61
lcl|NZ_CP011073.1_prot_WP_005789575.1_2906	ANLNLGYDVSK	41.34	2	1192.61
lcl|NZ_CP011073.1_prot_WP_005789575.1_2906	ITGTIDYYFR	26.74	2	1247.61
lcl|NZ_CP011073.1_prot_WP_005789575.1_2906	ITGTIDYYFR	35.03	2	1247.61
lcl|NZ_CP011073.1_prot_WP_005789575.1_2906	ITGTIDYYFR	54.49	2	1247.62
lcl|NZ_CP011073.1_prot_WP_005789575.1_2906	ITGTIDYYFR	41.84	2	1247.62
lcl|NZ_CP011073.1_prot_WP_005789575.1_2906	ITGTIDYYFR	26.65	2	1247.62
lcl|NZ_CP011073.1_prot_WP_005789575.1_2906	ITGTIDYYFR	28.2	2	1247.62
lcl|NZ_CP011073.1_prot_WP_005789575.1_2906	ITGTIDYYFR	14.56	2	1247.62
lcl|NZ_CP011073.1_prot_WP_005789575.1_2906	ITGTIDYYFR	14.48	2	1247.62
lcl|NZ_CP011073.1_prot_WP_005789575.1_2906	ITGTIDYYFR	38.21	2	1247.62
lcl|NZ_CP011073.1_prot_WP_005789575.1_2906	ITGTIDYYFR	40	2	1247.62
lcl|NZ_CP011073.1_prot_WP_005789575.1_2906	ITGTIDYYFR	22.34	2	1247.62
lcl|NZ_CP011073.1_prot_WP_005789575.1_2906	ITGTIDYYFR	13.71	2	1247.62
lcl|NZ_CP011073.1_prot_WP_005789575.1_2906	ITGTIDYYFR	17.35	2	1247.62
lcl|NZ_CP011073.1_prot_WP_005789575.1_2906	ITGTIDYYFR	21.11	2	1247.62
lcl|NZ_CP011073.1_prot_WP_005789575.1_2906	ITGTIDYYFR	35.62	2	1247.62
lcl|NZ_CP011073.1_prot_WP_005789575.1_2906	ITGTIDYYFR	43.08	2	1247.62
lcl|NZ_CP011073.1_prot_WP_005789575.1_2906	ITGTIDYYFR	16.99	2	1247.62
lcl|NZ_CP011073.1_prot_WP_005789575.1_2906	ITGTIDYYFR	64.88	2	1247.62
lcl|NZ_CP011073.1_prot_WP_005789575.1_2906	ITGTIDYYFR	38.61	2	1247.62
lcl|NZ_CP011073.1_prot_WP_005789575.1_2906	ITGTIDYYFR	14.32	2	1247.62
lcl|NZ_CP011073.1_prot_WP_005789575.1_2906	ITGTIDYYFR	21.41	2	1247.62
lcl|NZ_CP011073.1_prot_WP_005789575.1_2906	ITGTIDYYFR	58.93	2	1247.62
lcl|NZ_CP011073.1_prot_WP_005789575.1_2906	ITGTIDYYFR	63.42	2	1247.62
lcl|NZ_CP011073.1_prot_WP_005789575.1_2906	ITGTIDYYFR	60.98	2	1247.62
lcl|NZ_CP011073.1_prot_WP_005789575.1_2906	ITGTIDYYFR	26.25	2	1247.62
lcl|NZ_CP011073.1_prot_WP_005789575.1_2906	ITGTIDYYFR	26.53	2	1247.62
lcl|NZ_CP011073.1_prot_WP_005789575.1_2906	ITGTIDYYFR	30.59	2	1247.62
lcl|NZ_CP011073.1_prot_WP_005789575.1_2906	ITGTIDYYFR	13.02	2	1247.62
lcl|NZ_CP011073.1_prot_WP_005789575.1_2906	ITGTIDYYFR	47.28	2	1247.62
lcl|NZ_CP011073.1_prot_WP_005789575.1_2906	ITGTIDYYFR	21.18	2	1247.62
lcl|NZ_CP011073.1_prot_WP_005789575.1_2906	ITGTIDYYFR	13.74	2	1247.63
lcl|NZ_CP011073.1_prot_WP_005789575.1_2906	ITGTIDYYFR	15.12	2	1247.63
lcl|NZ_CP011073.1_prot_WP_005789575.1_2906	ITGTIDYYFR	19.28	2	1247.63
lcl|NZ_CP011073.1_prot_WP_005789575.1_2906	ITGTIDYYFR	62.84	2	1247.63
lcl|NZ_CP011073.1_prot_WP_005789575.1_2906	ITGTIDYYFR	33.63	2	1247.63
lcl|NZ_CP011073.1_prot_WP_005789575.1_2906	GMATSASDLLVGK	44.27	2	1248.63
lcl|NZ_CP011073.1_prot_WP_005789575.1_2906	GMATSASDLLVGK	14.18	2	1248.64
lcl|NZ_CP011073.1_prot_WP_005789575.1_2906	GMATSASDLLVGK	16.48	2	1248.64
lcl|NZ_CP011073.1_prot_WP_005789575.1_2906	GMATSASDLLVGK	28.97	2	1248.64
lcl|NZ_CP011073.1_prot_WP_005789575.1_2906	GMATSASDLLVGK	14.68	2	1248.64
lcl|NZ_CP011073.1_prot_WP_005789575.1_2906	GMATSASDLLVGK	19.83	2	1248.64
lcl|NZ_CP011073.1_prot_WP_005789575.1_2906	GMATSASDLLVGK	45.2	2	1248.64
lcl|NZ_CP011073.1_prot_WP_005789575.1_2906	GMATSASDLLVGK	45.12	2	1248.64
lcl|NZ_CP011073.1_prot_WP_005789575.1_2906	GMATSASDLLVGK	57.72	2	1248.64
lcl|NZ_CP011073.1_prot_WP_005789575.1_2906	GMATSASDLLVGK	17.38	2	1248.64
lcl|NZ_CP011073.1_prot_WP_005789575.1_2906	GMATSASDLLVGK	25.68	2	1248.64
lcl|NZ_CP011073.1_prot_WP_005789575.1_2906	GMATSASDLLVGK	15.7	2	1248.64
lcl|NZ_CP011073.1_prot_WP_005789575.1_2906	GMATSASDLLVGK	30.4	2	1248.64
lcl|NZ_CP011073.1_prot_WP_005789575.1_2906	GMATSASDLLVGK	38.08	2	1248.64
lcl|NZ_CP011073.1_prot_WP_005789575.1_2906	GMATSASDLLVGK	39.64	2	1248.64
lcl|NZ_CP011073.1_prot_WP_005789575.1_2906	GMATSASDLLVGK	24.12	2	1248.64
lcl|NZ_CP011073.1_prot_WP_005789575.1_2906	GMATSASDLLVGK	21.1	2	1248.64
lcl|NZ_CP011073.1_prot_WP_005789575.1_2906	GMATSASDLLVGK	56.89	2	1248.64
lcl|NZ_CP011073.1_prot_WP_005789575.1_2906	GMATSASDLLVGK	33.96	2	1248.64
lcl|NZ_CP011073.1_prot_WP_005789575.1_2906	GMATSASDLLVGK	52.8	2	1248.64
lcl|NZ_CP011073.1_prot_WP_005789575.1_2906	VDYSGTFSISTK	53.84	2	1303.63
lcl|NZ_CP011073.1_prot_WP_005789575.1_2906	VDYSGTFSISTK	23.94	2	1303.63
lcl|NZ_CP011073.1_prot_WP_005789575.1_2906	VDYSGTFSISTK	36.39	2	1303.63
lcl|NZ_CP011073.1_prot_WP_005789575.1_2906	VDYSGTFSISTK	33.77	2	1303.63
lcl|NZ_CP011073.1_prot_WP_005789575.1_2906	VDYSGTFSISTK	28.18	2	1303.63
lcl|NZ_CP011073.1_prot_WP_005789575.1_2906	VDYSGTFSISTK	19.09	2	1303.63
lcl|NZ_CP011073.1_prot_WP_005789575.1_2906	VDYSGTFSISTK	25.22	2	1303.64
lcl|NZ_CP011073.1_prot_WP_005789575.1_2906	VDYSGTFSISTK	13.02	2	1303.64
lcl|NZ_CP011073.1_prot_WP_005789575.1_2906	VDYSGTFSISTK	48.11	2	1303.64
lcl|NZ_CP011073.1_prot_WP_005789575.1_2906	AEDFRNFVIEK	19.83	2	1366.69
lcl|NZ_CP011073.1_prot_WP_005789575.1_2906	AEDFRNFVIEK	15.47	2	1366.69
lcl|NZ_CP011073.1_prot_WP_005789575.1_2906	WGLFPSVALAWK	36.37	2	1373.75
lcl|NZ_CP011073.1_prot_WP_005789575.1_2906	WGLFPSVALAWK	15.77	2	1373.75
lcl|NZ_CP011073.1_prot_WP_005789575.1_2906	WGLFPSVALAWK	18.36	2	1373.75
lcl|NZ_CP011073.1_prot_WP_005789575.1_2906	WGLFPSVALAWK	29.19	2	1373.75
lcl|NZ_CP011073.1_prot_WP_005789575.1_2906	WGLFPSVALAWK	34.51	2	1373.75
lcl|NZ_CP011073.1_prot_WP_005789575.1_2906	WGLFPSVALAWK	35.23	2	1373.75
lcl|NZ_CP011073.1_prot_WP_005789575.1_2906	WGLFPSVALAWK	39.68	2	1373.75
lcl|NZ_CP011073.1_prot_WP_005789575.1_2906	WGLFPSVALAWK	44.57	2	1373.75
lcl|NZ_CP011073.1_prot_WP_005789575.1_2906	WGLFPSVALAWK	30.83	2	1373.75
lcl|NZ_CP011073.1_prot_WP_005789575.1_2906	WGLFPSVALAWK	23.2	2	1373.75
lcl|NZ_CP011073.1_prot_WP_005789575.1_2906	WGLFPSVALAWK	31.87	2	1373.75
lcl|NZ_CP011073.1_prot_WP_005789575.1_2906	WGLFPSVALAWK	59.82	2	1373.75
lcl|NZ_CP011073.1_prot_WP_005789575.1_2906	WGLFPSVALAWK	17.72	2	1373.75
lcl|NZ_CP011073.1_prot_WP_005789575.1_2906	WGLFPSVALAWK	52.58	2	1373.75
lcl|NZ_CP011073.1_prot_WP_005789575.1_2906	ITGTIDYYFRK	17.05	2	1375.71
lcl|NZ_CP011073.1_prot_WP_005789575.1_2906	ITGTIDYYFRK	16.99	2	1375.72
lcl|NZ_CP011073.1_prot_WP_005789575.1_2906	ITGTIDYYFRK	40.26	3	1375.72
lcl|NZ_CP011073.1_prot_WP_005789575.1_2906	ITGTIDYYFRK	21.95	3	1375.72
lcl|NZ_CP011073.1_prot_WP_005789575.1_2906	ITGTIDYYFRK	30.21	2	1375.72
lcl|NZ_CP011073.1_prot_WP_005789575.1_2906	ITGTIDYYFRK	25.72	3	1375.72
lcl|NZ_CP011073.1_prot_WP_005789575.1_2906	ITGTIDYYFRK	17.29	3	1375.72
lcl|NZ_CP011073.1_prot_WP_005789575.1_2906	ITGTIDYYFRK	34.44	2	1375.72
lcl|NZ_CP011073.1_prot_WP_005789575.1_2906	ITGTIDYYFRK	42.29	3	1375.72
lcl|NZ_CP011073.1_prot_WP_005789575.1_2906	ITGTIDYYFRK	30.17	3	1375.72
lcl|NZ_CP011073.1_prot_WP_005789575.1_2906	ITGTIDYYFRK	40.11	3	1375.72
lcl|NZ_CP011073.1_prot_WP_005789575.1_2906	ITGTIDYYFRK	40.59	3	1375.72
lcl|NZ_CP011073.1_prot_WP_005789575.1_2906	ITGTIDYYFRK	42.84	3	1375.72
lcl|NZ_CP011073.1_prot_WP_005789575.1_2906	ITGTIDYYFRK	16.16	2	1375.72
lcl|NZ_CP011073.1_prot_WP_005789575.1_2906	ITGTIDYYFRK	36.88	3	1375.72
lcl|NZ_CP011073.1_prot_WP_005789575.1_2906	TSTDWQDEIFR	58.5	2	1396.62
lcl|NZ_CP011073.1_prot_WP_005789575.1_2906	TSTDWQDEIFR	65.57	2	1396.62
lcl|NZ_CP011073.1_prot_WP_005789575.1_2906	TSTDWQDEIFR	63.47	2	1396.63
lcl|NZ_CP011073.1_prot_WP_005789575.1_2906	TSTDWQDEIFR	15.25	2	1396.63
lcl|NZ_CP011073.1_prot_WP_005789575.1_2906	TSTDWQDEIFR	53.74	2	1396.63
lcl|NZ_CP011073.1_prot_WP_005789575.1_2906	TSTDWQDEIFR	88.37	2	1396.63
lcl|NZ_CP011073.1_prot_WP_005789575.1_2906	TSTDWQDEIFR	28.24	2	1396.63
lcl|NZ_CP011073.1_prot_WP_005789575.1_2906	TSTDWQDEIFR	79.87	2	1396.63
lcl|NZ_CP011073.1_prot_WP_005789575.1_2906	TSTDWQDEIFR	88.24	2	1396.63
lcl|NZ_CP011073.1_prot_WP_005789575.1_2906	TSTDWQDEIFR	78.04	2	1396.63
lcl|NZ_CP011073.1_prot_WP_005789575.1_2906	TSTDWQDEIFR	43.1	2	1396.63
lcl|NZ_CP011073.1_prot_WP_005789575.1_2906	TSTDWQDEIFR	44.16	2	1396.63
lcl|NZ_CP011073.1_prot_WP_005789575.1_2906	TSTDWQDEIFR	17.19	2	1396.63
lcl|NZ_CP011073.1_prot_WP_005789575.1_2906	TSTDWQDEIFR	29.21	2	1396.63
lcl|NZ_CP011073.1_prot_WP_005789575.1_2906	TSTDWQDEIFR	75.61	2	1396.63
lcl|NZ_CP011073.1_prot_WP_005789575.1_2906	TSTDWQDEIFR	53.8	2	1396.63
lcl|NZ_CP011073.1_prot_WP_005789575.1_2906	TSTDWQDEIFR	79.9	2	1396.63
lcl|NZ_CP011073.1_prot_WP_005789575.1_2906	TSTDWQDEIFR	77.36	2	1396.63
lcl|NZ_CP011073.1_prot_WP_005789575.1_2906	TSTDWQDEIFR	61.4	2	1396.63
lcl|NZ_CP011073.1_prot_WP_005789575.1_2906	TSTDWQDEIFR	43.88	2	1396.63
lcl|NZ_CP011073.1_prot_WP_005789575.1_2906	TSTDWQDEIFR	62.27	2	1396.63
lcl|NZ_CP011073.1_prot_WP_005789575.1_2906	TSTDWQDEIFR	64.58	2	1396.63
lcl|NZ_CP011073.1_prot_WP_005789575.1_2906	TSTDWQDEIFR	17.72	2	1396.63
lcl|NZ_CP011073.1_prot_WP_005789575.1_2906	TSTDWQDEIFR	44.18	2	1396.64
lcl|NZ_CP011073.1_prot_WP_005789575.1_2906	TSTDWQDEIFR	87.59	2	1396.64
lcl|NZ_CP011073.1_prot_WP_005789575.1_2906	TSTDWQDEIFR	28.3	2	1396.64
lcl|NZ_CP011073.1_prot_WP_005789575.1_2906	MDNISLGYTFNK	61.36	2	1401.66
lcl|NZ_CP011073.1_prot_WP_005789575.1_2906	MDNISLGYTFNK	61.3	2	1401.66
lcl|NZ_CP011073.1_prot_WP_005789575.1_2906	MDNISLGYTFNK	87.76	2	1401.66
lcl|NZ_CP011073.1_prot_WP_005789575.1_2906	MDNISLGYTFNK	60.86	2	1401.66
lcl|NZ_CP011073.1_prot_WP_005789575.1_2906	MDNISLGYTFNK	70.08	2	1401.66
lcl|NZ_CP011073.1_prot_WP_005789575.1_2906	MDNISLGYTFNK	47.49	2	1401.66
lcl|NZ_CP011073.1_prot_WP_005789575.1_2906	MDNISLGYTFNK	57.1	2	1401.67
lcl|NZ_CP011073.1_prot_WP_005789575.1_2906	MDNISLGYTFNK	46.78	2	1401.67
lcl|NZ_CP011073.1_prot_WP_005789575.1_2906	VSVAYTNENGILK	37.76	2	1406.73
lcl|NZ_CP011073.1_prot_WP_005789575.1_2906	VSVAYTNENGILK	24.14	2	1406.73
lcl|NZ_CP011073.1_prot_WP_005789575.1_2906	VSVAYTNENGILK	57.31	2	1406.74
lcl|NZ_CP011073.1_prot_WP_005789575.1_2906	VSVAYTNENGILK	38.2	2	1406.74
lcl|NZ_CP011073.1_prot_WP_005789575.1_2906	VSVAYTNENGILK	43.33	2	1406.74
lcl|NZ_CP011073.1_prot_WP_005789575.1_2906	VSVAYTNENGILK	13.54	3	1406.74
lcl|NZ_CP011073.1_prot_WP_005789575.1_2906	VSVAYTNENGILK	57.94	2	1406.74
lcl|NZ_CP011073.1_prot_WP_005789575.1_2906	VSVAYTNENGILK	15.49	2	1406.74
lcl|NZ_CP011073.1_prot_WP_005789575.1_2906	VSVAYTNENGILK	40.03	2	1406.74
lcl|NZ_CP011073.1_prot_WP_005789575.1_2906	VSVAYTNENGILK	24.02	3	1406.74
lcl|NZ_CP011073.1_prot_WP_005789575.1_2906	VSVAYTNENGILK	44.75	2	1406.74
lcl|NZ_CP011073.1_prot_WP_005789575.1_2906	VSVAYTNENGILK	38.79	2	1406.74
lcl|NZ_CP011073.1_prot_WP_005789575.1_2906	VSVAYTNENGILK	19.31	2	1406.74
lcl|NZ_CP011073.1_prot_WP_005789575.1_2906	VSVAYTNENGILK	45.83	2	1406.74
lcl|NZ_CP011073.1_prot_WP_005789575.1_2906	VSVAYTNENGILK	33.27	2	1406.75
lcl|NZ_CP011073.1_prot_WP_005789575.1_2906	VSVAYTNENGILK	70.2	2	1406.75
lcl|NZ_CP011073.1_prot_WP_005789575.1_2906	VSVAYTNENGILK	47.39	2	1406.75
lcl|NZ_CP011073.1_prot_WP_005789575.1_2906	VSVAYTNENGILK	63.28	2	1406.75
lcl|NZ_CP011073.1_prot_WP_005789575.1_2906	VSVAYTNENGILK	83.62	2	1406.75
lcl|NZ_CP011073.1_prot_WP_005789575.1_2906	VSVAYTNENGILK	83.61	2	1406.75
lcl|NZ_CP011073.1_prot_WP_005789575.1_2906	MDNISLGYTFNK	55.18	2	1417.65	Oxidation (M)
lcl|NZ_CP011073.1_prot_WP_005789575.1_2906	MDNISLGYTFNK	50.31	2	1417.66	Oxidation (M)
lcl|NZ_CP011073.1_prot_WP_005789575.1_2906	MDNISLGYTFNK	44.09	2	1417.66	Oxidation (M)
lcl|NZ_CP011073.1_prot_WP_005789575.1_2906	MDNISLGYTFNK	60.04	2	1417.66	Oxidation (M)
lcl|NZ_CP011073.1_prot_WP_005789575.1_2906	MDNISLGYTFNK	84.57	2	1417.66	Oxidation (M)
lcl|NZ_CP011073.1_prot_WP_005789575.1_2906	MDNISLGYTFNK	100.67	2	1417.66	Oxidation (M)
lcl|NZ_CP011073.1_prot_WP_005789575.1_2906	MDNISLGYTFNK	38.33	2	1417.66	Oxidation (M)
lcl|NZ_CP011073.1_prot_WP_005789575.1_2906	MDNISLGYTFNK	93.62	2	1417.66	Oxidation (M)
lcl|NZ_CP011073.1_prot_WP_005789575.1_2906	MDNISLGYTFNK	57.93	2	1417.66	Oxidation (M)
lcl|NZ_CP011073.1_prot_WP_005789575.1_2906	MDNISLGYTFNK	23.52	2	1417.66	Oxidation (M)
lcl|NZ_CP011073.1_prot_WP_005789575.1_2906	MDNISLGYTFNK	81.03	2	1417.66	Oxidation (M)
lcl|NZ_CP011073.1_prot_WP_005789575.1_2906	MDNISLGYTFNK	58.33	2	1417.66	Oxidation (M)
lcl|NZ_CP011073.1_prot_WP_005789575.1_2906	MDNISLGYTFNK	111.47	2	1417.66	Oxidation (M)
lcl|NZ_CP011073.1_prot_WP_005789575.1_2906	MDNISLGYTFNK	65.23	2	1417.66	Oxidation (M)
lcl|NZ_CP011073.1_prot_WP_005789575.1_2906	SSYYVQNASFVR	13.96	2	1419.67
lcl|NZ_CP011073.1_prot_WP_005789575.1_2906	SSYYVQNASFVR	48.73	2	1419.68
lcl|NZ_CP011073.1_prot_WP_005789575.1_2906	SSYYVQNASFVR	79.16	2	1419.68
lcl|NZ_CP011073.1_prot_WP_005789575.1_2906	SSYYVQNASFVR	47.03	2	1419.68
lcl|NZ_CP011073.1_prot_WP_005789575.1_2906	SSYYVQNASFVR	25.1	2	1419.68
lcl|NZ_CP011073.1_prot_WP_005789575.1_2906	SSYYVQNASFVR	16.43	2	1419.68
lcl|NZ_CP011073.1_prot_WP_005789575.1_2906	SSYYVQNASFVR	48.64	2	1419.68
lcl|NZ_CP011073.1_prot_WP_005789575.1_2906	SSYYVQNASFVR	34.71	2	1419.68
lcl|NZ_CP011073.1_prot_WP_005789575.1_2906	SSYYVQNASFVR	49.7	2	1419.68
lcl|NZ_CP011073.1_prot_WP_005789575.1_2906	SSYYVQNASFVR	46.87	2	1419.68
lcl|NZ_CP011073.1_prot_WP_005789575.1_2906	SSYYVQNASFVR	51.94	2	1419.68
lcl|NZ_CP011073.1_prot_WP_005789575.1_2906	SSYYVQNASFVR	90.15	2	1419.69
lcl|NZ_CP011073.1_prot_WP_005789575.1_2906	NDVTGSVMAIDADK	36.11	2	1434.67
lcl|NZ_CP011073.1_prot_WP_005789575.1_2906	NDVTGSVMAIDADK	43.47	2	1434.67
lcl|NZ_CP011073.1_prot_WP_005789575.1_2906	NDVTGSVMAIDADK	85.59	2	1434.67
lcl|NZ_CP011073.1_prot_WP_005789575.1_2906	NDVTGSVMAIDADK	104.76	2	1434.67
lcl|NZ_CP011073.1_prot_WP_005789575.1_2906	NDVTGSVMAIDADK	40.15	2	1434.67
lcl|NZ_CP011073.1_prot_WP_005789575.1_2906	VYATVQNPFVITK	15.41	2	1478.8
lcl|NZ_CP011073.1_prot_WP_005789575.1_2906	VYATVQNPFVITK	35.42	2	1478.81
lcl|NZ_CP011073.1_prot_WP_005789575.1_2906	VYATVQNPFVITK	18.19	2	1478.81
lcl|NZ_CP011073.1_prot_WP_005789575.1_2906	VYATVQNPFVITK	22.37	2	1478.81
lcl|NZ_CP011073.1_prot_WP_005789575.1_2906	VYATVQNPFVITK	14.71	2	1478.81
lcl|NZ_CP011073.1_prot_WP_005789575.1_2906	VYATVQNPFVITK	17.07	2	1478.81
lcl|NZ_CP011073.1_prot_WP_005789575.1_2906	VYATVQNPFVITK	42.29	2	1478.81
lcl|NZ_CP011073.1_prot_WP_005789575.1_2906	VYATVQNPFVITK	13.67	2	1478.81
lcl|NZ_CP011073.1_prot_WP_005789575.1_2906	VYATVQNPFVITK	21.9	2	1478.81
lcl|NZ_CP011073.1_prot_WP_005789575.1_2906	VYATVQNPFVITK	16.18	2	1478.81
lcl|NZ_CP011073.1_prot_WP_005789575.1_2906	VYATVQNPFVITK	36.81	3	1478.81
lcl|NZ_CP011073.1_prot_WP_005789575.1_2906	VYATVQNPFVITK	19.02	3	1478.81
lcl|NZ_CP011073.1_prot_WP_005789575.1_2906	VYATVQNPFVITK	14.31	2	1478.81
lcl|NZ_CP011073.1_prot_WP_005789575.1_2906	VYATVQNPFVITK	50.08	2	1478.81
lcl|NZ_CP011073.1_prot_WP_005789575.1_2906	VYATVQNPFVITK	26.33	2	1478.81
lcl|NZ_CP011073.1_prot_WP_005789575.1_2906	VYATVQNPFVITK	30.72	2	1478.81
lcl|NZ_CP011073.1_prot_WP_005789575.1_2906	VYATVQNPFVITK	32.08	2	1478.81
lcl|NZ_CP011073.1_prot_WP_005789575.1_2906	VYATVQNPFVITK	30.81	3	1478.81
lcl|NZ_CP011073.1_prot_WP_005789575.1_2906	VYATVQNPFVITK	57.17	2	1478.81
lcl|NZ_CP011073.1_prot_WP_005789575.1_2906	VYATVQNPFVITK	64.58	2	1478.81
lcl|NZ_CP011073.1_prot_WP_005789575.1_2906	VYATVQNPFVITK	59.98	2	1478.81
lcl|NZ_CP011073.1_prot_WP_005789575.1_2906	VYATVQNPFVITK	77.7	2	1478.81
lcl|NZ_CP011073.1_prot_WP_005789575.1_2906	VYATVQNPFVITK	43.86	2	1478.81
lcl|NZ_CP011073.1_prot_WP_005789575.1_2906	VYATVQNPFVITK	45.33	2	1478.82
lcl|NZ_CP011073.1_prot_WP_005789575.1_2906	VYATVQNPFVITK	89.98	2	1478.82
lcl|NZ_CP011073.1_prot_WP_005789575.1_2906	VYATVQNPFVITK	34.05	2	1478.82
lcl|NZ_CP011073.1_prot_WP_005789575.1_2906	VYATVQNPFVITK	87.72	2	1478.82
lcl|NZ_CP011073.1_prot_WP_005789575.1_2906	VYATVQNPFVITK	45.51	2	1478.82
lcl|NZ_CP011073.1_prot_WP_005789575.1_2906	VYATVQNPFVITK	78.79	2	1478.82
lcl|NZ_CP011073.1_prot_WP_005789575.1_2906	VYATVQNPFVITK	41.04	2	1478.82
lcl|NZ_CP011073.1_prot_WP_005789575.1_2906	VYATVQNPFVITK	87.64	2	1478.82
lcl|NZ_CP011073.1_prot_WP_005789575.1_2906	VYATVQNPFVITK	67.55	2	1478.82
lcl|NZ_CP011073.1_prot_WP_005789575.1_2906	VYATVQNPFVITK	85.99	2	1478.82
lcl|NZ_CP011073.1_prot_WP_005789575.1_2906	VYATVQNPFVITK	89.49	2	1478.82
lcl|NZ_CP011073.1_prot_WP_005789575.1_2906	DSTGEPVIGANVVVK	50.18	2	1483.79
lcl|NZ_CP011073.1_prot_WP_005789575.1_2906	DSTGEPVIGANVVVK	23.07	2	1483.79
lcl|NZ_CP011073.1_prot_WP_005789575.1_2906	DSTGEPVIGANVVVK	19.81	3	1483.79
lcl|NZ_CP011073.1_prot_WP_005789575.1_2906	DSTGEPVIGANVVVK	57.63	2	1483.79
lcl|NZ_CP011073.1_prot_WP_005789575.1_2906	DSTGEPVIGANVVVK	35.25	3	1483.79
lcl|NZ_CP011073.1_prot_WP_005789575.1_2906	DSTGEPVIGANVVVK	56.22	2	1483.79
lcl|NZ_CP011073.1_prot_WP_005789575.1_2906	DSTGEPVIGANVVVK	57.27	2	1483.79
lcl|NZ_CP011073.1_prot_WP_005789575.1_2906	DSTGEPVIGANVVVK	68.01	2	1483.79
lcl|NZ_CP011073.1_prot_WP_005789575.1_2906	DSTGEPVIGANVVVK	17.98	3	1483.79
lcl|NZ_CP011073.1_prot_WP_005789575.1_2906	DSTGEPVIGANVVVK	64.5	2	1483.79
lcl|NZ_CP011073.1_prot_WP_005789575.1_2906	DSTGEPVIGANVVVK	14.57	2	1483.79
lcl|NZ_CP011073.1_prot_WP_005789575.1_2906	DSTGEPVIGANVVVK	60.48	2	1483.79
lcl|NZ_CP011073.1_prot_WP_005789575.1_2906	VKVDYSGTFSISTK	20.04	2	1530.79
lcl|NZ_CP011073.1_prot_WP_005789575.1_2906	VKVDYSGTFSISTK	14.39	3	1530.79
lcl|NZ_CP011073.1_prot_WP_005789575.1_2906	VKVDYSGTFSISTK	18.77	3	1530.79
lcl|NZ_CP011073.1_prot_WP_005789575.1_2906	VKVDYSGTFSISTK	39.49	3	1530.79
lcl|NZ_CP011073.1_prot_WP_005789575.1_2906	VKVDYSGTFSISTK	18.39	2	1530.79
lcl|NZ_CP011073.1_prot_WP_005789575.1_2906	VKVDYSGTFSISTK	21.49	2	1530.79
lcl|NZ_CP011073.1_prot_WP_005789575.1_2906	VKVDYSGTFSISTK	22.33	2	1530.79
lcl|NZ_CP011073.1_prot_WP_005789575.1_2906	VKVDYSGTFSISTK	13.27	3	1530.79
lcl|NZ_CP011073.1_prot_WP_005789575.1_2906	VKVDYSGTFSISTK	15.03	2	1530.79
lcl|NZ_CP011073.1_prot_WP_005789575.1_2906	VKVDYSGTFSISTK	13.3	3	1530.79
lcl|NZ_CP011073.1_prot_WP_005789575.1_2906	VKVDYSGTFSISTK	20.04	2	1530.79
lcl|NZ_CP011073.1_prot_WP_005789575.1_2906	VKVDYSGTFSISTK	16.53	2	1530.79
lcl|NZ_CP011073.1_prot_WP_005789575.1_2906	VKVDYSGTFSISTK	17.34	2	1530.79
lcl|NZ_CP011073.1_prot_WP_005789575.1_2906	VKVDYSGTFSISTK	15.95	3	1530.79
lcl|NZ_CP011073.1_prot_WP_005789575.1_2906	VKVDYSGTFSISTK	14.3	3	1530.79
lcl|NZ_CP011073.1_prot_WP_005789575.1_2906	VKVDYSGTFSISTK	16.26	2	1530.79
lcl|NZ_CP011073.1_prot_WP_005789575.1_2906	VKVDYSGTFSISTK	15.05	2	1530.79
lcl|NZ_CP011073.1_prot_WP_005789575.1_2906	VKVDYSGTFSISTK	18.04	2	1530.79
lcl|NZ_CP011073.1_prot_WP_005789575.1_2906	VKVDYSGTFSISTK	19.51	2	1530.79
lcl|NZ_CP011073.1_prot_WP_005789575.1_2906	VKVDYSGTFSISTK	26.61	3	1530.79
lcl|NZ_CP011073.1_prot_WP_005789575.1_2906	VKVDYSGTFSISTK	28.76	3	1530.79
lcl|NZ_CP011073.1_prot_WP_005789575.1_2906	VKVDYSGTFSISTK	21.38	3	1530.79
lcl|NZ_CP011073.1_prot_WP_005789575.1_2906	VKVDYSGTFSISTK	21.58	2	1530.79
lcl|NZ_CP011073.1_prot_WP_005789575.1_2906	VKVDYSGTFSISTK	19.44	3	1530.79
lcl|NZ_CP011073.1_prot_WP_005789575.1_2906	VKVDYSGTFSISTK	20.91	2	1530.79
lcl|NZ_CP011073.1_prot_WP_005789575.1_2906	VKVDYSGTFSISTK	23.52	2	1530.79
lcl|NZ_CP011073.1_prot_WP_005789575.1_2906	VKVDYSGTFSISTK	13.5	2	1530.79
lcl|NZ_CP011073.1_prot_WP_005789575.1_2906	VKVDYSGTFSISTK	14.4	3	1530.79
lcl|NZ_CP011073.1_prot_WP_005789575.1_2906	VKVDYSGTFSISTK	14.93	2	1530.79
lcl|NZ_CP011073.1_prot_WP_005789575.1_2906	VKVDYSGTFSISTK	16.69	3	1530.79
lcl|NZ_CP011073.1_prot_WP_005789575.1_2906	VKVDYSGTFSISTK	13.7	3	1530.79
lcl|NZ_CP011073.1_prot_WP_005789575.1_2906	VKVDYSGTFSISTK	27.38	3	1530.79
lcl|NZ_CP011073.1_prot_WP_005789575.1_2906	VKVDYSGTFSISTK	36.92	3	1530.79
lcl|NZ_CP011073.1_prot_WP_005789575.1_2906	VKVDYSGTFSISTK	29.73	2	1530.79
lcl|NZ_CP011073.1_prot_WP_005789575.1_2906	VKVDYSGTFSISTK	23.43	3	1530.79
lcl|NZ_CP011073.1_prot_WP_005789575.1_2906	VKVDYSGTFSISTK	13.37	2	1530.79
lcl|NZ_CP011073.1_prot_WP_005789575.1_2906	VKVDYSGTFSISTK	14.91	3	1530.8
lcl|NZ_CP011073.1_prot_WP_005789575.1_2906	VKVDYSGTFSISTK	15.85	3	1530.8
lcl|NZ_CP011073.1_prot_WP_005789575.1_2906	VKVDYSGTFSISTK	24.24	3	1530.8
lcl|NZ_CP011073.1_prot_WP_005789575.1_2906	VKVDYSGTFSISTK	26.06	3	1530.8
lcl|NZ_CP011073.1_prot_WP_005789575.1_2906	VKVDYSGTFSISTK	21.72	3	1530.8
lcl|NZ_CP011073.1_prot_WP_005789575.1_2906	VKVDYSGTFSISTK	19.21	3	1530.8
lcl|NZ_CP011073.1_prot_WP_005789575.1_2906	VKVDYSGTFSISTK	40.33	3	1530.8
lcl|NZ_CP011073.1_prot_WP_005789575.1_2906	VKVDYSGTFSISTK	22.39	3	1530.8
lcl|NZ_CP011073.1_prot_WP_005789575.1_2906	VKVDYSGTFSISTK	41.39	3	1530.8
lcl|NZ_CP011073.1_prot_WP_005789575.1_2906	VKVDYSGTFSISTK	18.74	3	1530.8
lcl|NZ_CP011073.1_prot_WP_005789575.1_2906	VKVDYSGTFSISTK	16.5	3	1530.8
lcl|NZ_CP011073.1_prot_WP_005789575.1_2906	VKVDYSGTFSISTK	21.99	3	1530.8
lcl|NZ_CP011073.1_prot_WP_005789575.1_2906	VKVDYSGTFSISTK	14.6	3	1530.8
lcl|NZ_CP011073.1_prot_WP_005789575.1_2906	VKVDYSGTFSISTK	15.76	3	1530.8
lcl|NZ_CP011073.1_prot_WP_005789575.1_2906	VKVDYSGTFSISTK	15.48	2	1530.8
lcl|NZ_CP011073.1_prot_WP_005789575.1_2906	VKVDYSGTFSISTK	16.33	3	1530.8
lcl|NZ_CP011073.1_prot_WP_005789575.1_2906	VKVDYSGTFSISTK	16.67	3	1530.81
lcl|NZ_CP011073.1_prot_WP_005789575.1_2906	VKVDYSGTFSISTK	13.83	3	1530.81
lcl|NZ_CP011073.1_prot_WP_005789575.1_2906	KNDVTGSVMAIDADK	56.95	2	1562.76
lcl|NZ_CP011073.1_prot_WP_005789575.1_2906	KNDVTGSVMAIDADK	26.66	3	1562.76
lcl|NZ_CP011073.1_prot_WP_005789575.1_2906	KNDVTGSVMAIDADK	46	2	1562.76
lcl|NZ_CP011073.1_prot_WP_005789575.1_2906	KNDVTGSVMAIDADK	24.04	3	1562.76
lcl|NZ_CP011073.1_prot_WP_005789575.1_2906	KNDVTGSVMAIDADK	19.58	3	1562.76
lcl|NZ_CP011073.1_prot_WP_005789575.1_2906	KNDVTGSVMAIDADK	18.03	3	1562.77
lcl|NZ_CP011073.1_prot_WP_005789575.1_2906	LTGAINLNPNFFDK	25.01	2	1562.8
lcl|NZ_CP011073.1_prot_WP_005789575.1_2906	LTGAINLNPNFFDK	16.98	2	1562.8
lcl|NZ_CP011073.1_prot_WP_005789575.1_2906	LTGAINLNPNFFDK	27.7	2	1562.8
lcl|NZ_CP011073.1_prot_WP_005789575.1_2906	LTGAINLNPNFFDK	14.92	2	1562.8
lcl|NZ_CP011073.1_prot_WP_005789575.1_2906	LTGAINLNPNFFDK	14.11	2	1562.8
lcl|NZ_CP011073.1_prot_WP_005789575.1_2906	LTGAINLNPNFFDK	23.4	2	1562.8
lcl|NZ_CP011073.1_prot_WP_005789575.1_2906	LTGAINLNPNFFDK	14.3	2	1562.8
lcl|NZ_CP011073.1_prot_WP_005789575.1_2906	LTGAINLNPNFFDK	20.24	2	1562.81
lcl|NZ_CP011073.1_prot_WP_005789575.1_2906	LTGAINLNPNFFDK	42.08	2	1562.81
lcl|NZ_CP011073.1_prot_WP_005789575.1_2906	LTGAINLNPNFFDK	14	2	1562.81
lcl|NZ_CP011073.1_prot_WP_005789575.1_2906	LTGAINLNPNFFDK	24.18	2	1562.81
lcl|NZ_CP011073.1_prot_WP_005789575.1_2906	LTGAINLNPNFFDK	17.41	2	1562.81
lcl|NZ_CP011073.1_prot_WP_005789575.1_2906	LTGAINLNPNFFDK	71.71	2	1562.81
lcl|NZ_CP011073.1_prot_WP_005789575.1_2906	LTGAINLNPNFFDK	36.31	2	1562.81
lcl|NZ_CP011073.1_prot_WP_005789575.1_2906	LTGAINLNPNFFDK	48.99	2	1562.81
lcl|NZ_CP011073.1_prot_WP_005789575.1_2906	LTGAINLNPNFFDK	65.18	2	1562.81
lcl|NZ_CP011073.1_prot_WP_005789575.1_2906	LTGAINLNPNFFDK	30.84	2	1562.81
lcl|NZ_CP011073.1_prot_WP_005789575.1_2906	LTGAINLNPNFFDK	99.59	2	1562.81
lcl|NZ_CP011073.1_prot_WP_005789575.1_2906	LTGAINLNPNFFDK	26.32	2	1562.81
lcl|NZ_CP011073.1_prot_WP_005789575.1_2906	LTGAINLNPNFFDK	51.06	2	1562.81
lcl|NZ_CP011073.1_prot_WP_005789575.1_2906	LTGAINLNPNFFDK	49.38	2	1562.81
lcl|NZ_CP011073.1_prot_WP_005789575.1_2906	LTGAINLNPNFFDK	52.74	2	1562.82
lcl|NZ_CP011073.1_prot_WP_005789575.1_2906	LTGAINLNPNFFDK	32.02	2	1562.82
lcl|NZ_CP011073.1_prot_WP_005789575.1_2906	LTGAINLNPNFFDK	18.58	2	1562.82
lcl|NZ_CP011073.1_prot_WP_005789575.1_2906	KNDVTGSVMAIDADK	13.51	3	1578.76	Oxidation (M)
lcl|NZ_CP011073.1_prot_WP_005789575.1_2906	LTGAINLNPNFFDKK	66.92	3	1690.9
lcl|NZ_CP011073.1_prot_WP_005789575.1_2906	LTGAINLNPNFFDKK	15.98	2	1690.9
lcl|NZ_CP011073.1_prot_WP_005789575.1_2906	LTGAINLNPNFFDKK	90.32	2	1690.9
lcl|NZ_CP011073.1_prot_WP_005789575.1_2906	LTGAINLNPNFFDKK	21.51	2	1690.91
lcl|NZ_CP011073.1_prot_WP_005789575.1_2906	LTGAINLNPNFFDKK	64.38	2	1690.91
lcl|NZ_CP011073.1_prot_WP_005789575.1_2906	LTGAINLNPNFFDKK	21.82	3	1690.91
lcl|NZ_CP011073.1_prot_WP_005789575.1_2906	LTGAINLNPNFFDKK	29.15	3	1690.91
lcl|NZ_CP011073.1_prot_WP_005789575.1_2906	LTGAINLNPNFFDKK	30.52	3	1690.91
lcl|NZ_CP011073.1_prot_WP_005789575.1_2906	LTGAINLNPNFFDKK	32.57	2	1690.91
lcl|NZ_CP011073.1_prot_WP_005789575.1_2906	LTGAINLNPNFFDKK	72.15	3	1690.91
lcl|NZ_CP011073.1_prot_WP_005789575.1_2906	GSFGNYVYNNVQSNR	31.07	2	1717.78
lcl|NZ_CP011073.1_prot_WP_005789575.1_2906	GSFGNYVYNNVQSNR	51.4	3	1717.78
lcl|NZ_CP011073.1_prot_WP_005789575.1_2906	GSFGNYVYNNVQSNR	15.99	3	1717.78
lcl|NZ_CP011073.1_prot_WP_005789575.1_2906	GSFGNYVYNNVQSNR	29.75	3	1717.78
lcl|NZ_CP011073.1_prot_WP_005789575.1_2906	GSFGNYVYNNVQSNR	42.24	2	1717.78
lcl|NZ_CP011073.1_prot_WP_005789575.1_2906	GSFGNYVYNNVQSNR	119.17	2	1717.78
lcl|NZ_CP011073.1_prot_WP_005789575.1_2906	GSFGNYVYNNVQSNR	63.24	2	1717.78
lcl|NZ_CP011073.1_prot_WP_005789575.1_2906	GSFGNYVYNNVQSNR	76.51	2	1717.78
lcl|NZ_CP011073.1_prot_WP_005789575.1_2906	GSFGNYVYNNVQSNR	14.45	3	1717.78
lcl|NZ_CP011073.1_prot_WP_005789575.1_2906	GSFGNYVYNNVQSNR	54.32	2	1717.78
lcl|NZ_CP011073.1_prot_WP_005789575.1_2906	GSFGNYVYNNVQSNR	57.13	3	1717.78
lcl|NZ_CP011073.1_prot_WP_005789575.1_2906	GSFGNYVYNNVQSNR	95.65	2	1717.78
lcl|NZ_CP011073.1_prot_WP_005789575.1_2906	GSFGNYVYNNVQSNR	107.28	2	1717.78
lcl|NZ_CP011073.1_prot_WP_005789575.1_2906	GSFGNYVYNNVQSNR	91.96	2	1717.79
lcl|NZ_CP011073.1_prot_WP_005789575.1_2906	GSFGNYVYNNVQSNR	108.1	2	1717.79
lcl|NZ_CP011073.1_prot_WP_005789575.1_2906	GSFGNYVYNNVQSNR	15.86	3	1717.79
lcl|NZ_CP011073.1_prot_WP_005789575.1_2906	GSFGNYVYNNVQSNR	44.38	2	1717.79
lcl|NZ_CP011073.1_prot_WP_005789575.1_2906	GSFGNYVYNNVQSNR	27.1	3	1717.79
lcl|NZ_CP011073.1_prot_WP_005789575.1_2906	GSFGNYVYNNVQSNR	68.49	2	1717.79
lcl|NZ_CP011073.1_prot_WP_005789575.1_2906	GSFGNYVYNNVQSNR	40.88	2	1717.79
lcl|NZ_CP011073.1_prot_WP_005789575.1_2906	GSFGNYVYNNVQSNR	66.95	2	1717.79
lcl|NZ_CP011073.1_prot_WP_005789575.1_2906	GSFGNYVYNNVQSNR	42.61	2	1717.79
lcl|NZ_CP011073.1_prot_WP_005789575.1_2906	GSFGNYVYNNVQSNR	23.43	2	1717.79
lcl|NZ_CP011073.1_prot_WP_005789575.1_2906	GSFGNYVYNNVQSNR	96.02	2	1717.79
lcl|NZ_CP011073.1_prot_WP_005789575.1_2906	GSFGNYVYNNVQSNR	47.02	2	1717.79
lcl|NZ_CP011073.1_prot_WP_005789575.1_2906	GSFGNYVYNNVQSNR	20.72	2	1717.79
lcl|NZ_CP011073.1_prot_WP_005789575.1_2906	GSFGNYVYNNVQSNR	32.41	2	1717.79
lcl|NZ_CP011073.1_prot_WP_005789575.1_2906	GSFGNYVYNNVQSNR	16.2	2	1717.8
lcl|NZ_CP011073.1_prot_WP_005789575.1_2906	AAPDVFMGLTSQLSYK	15.28	2	1726.85
lcl|NZ_CP011073.1_prot_WP_005789575.1_2906	AAPDVFMGLTSQLSYK	35.15	3	1726.85
lcl|NZ_CP011073.1_prot_WP_005789575.1_2906	AAPDVFMGLTSQLSYK	19.18	2	1726.85
lcl|NZ_CP011073.1_prot_WP_005789575.1_2906	AAPDVFMGLTSQLSYK	31.22	2	1726.85
lcl|NZ_CP011073.1_prot_WP_005789575.1_2906	AAPDVFMGLTSQLSYK	33.46	2	1726.86
lcl|NZ_CP011073.1_prot_WP_005789575.1_2906	AAPDVFMGLTSQLSYK	55.08	2	1726.86
lcl|NZ_CP011073.1_prot_WP_005789575.1_2906	AAPDVFMGLTSQLSYK	20.87	2	1726.86
lcl|NZ_CP011073.1_prot_WP_005789575.1_2906	AAPDVFMGLTSQLSYK	65.1	2	1726.86
lcl|NZ_CP011073.1_prot_WP_005789575.1_2906	AAPDVFMGLTSQLSYK	52.3	2	1726.86
lcl|NZ_CP011073.1_prot_WP_005789575.1_2906	AAPDVFMGLTSQLSYK	76.48	2	1726.86
lcl|NZ_CP011073.1_prot_WP_005789575.1_2906	AAPDVFMGLTSQLSYK	67.47	2	1726.86
lcl|NZ_CP011073.1_prot_WP_005789575.1_2906	AAPDVFMGLTSQLSYK	86.49	2	1726.86
lcl|NZ_CP011073.1_prot_WP_005789575.1_2906	AAPDVFMGLTSQLSYK	19.91	2	1726.86
lcl|NZ_CP011073.1_prot_WP_005789575.1_2906	AAPDVFMGLTSQLSYK	33.65	3	1726.86
lcl|NZ_CP011073.1_prot_WP_005789575.1_2906	AAPDVFMGLTSQLSYK	32.29	2	1726.86
lcl|NZ_CP011073.1_prot_WP_005789575.1_2906	AAPDVFMGLTSQLSYK	68.96	2	1726.86
lcl|NZ_CP011073.1_prot_WP_005789575.1_2906	AAPDVFMGLTSQLSYK	90.2	2	1726.86
lcl|NZ_CP011073.1_prot_WP_005789575.1_2906	AAPDVFMGLTSQLSYK	19.68	2	1726.86
lcl|NZ_CP011073.1_prot_WP_005789575.1_2906	AAPDVFMGLTSQLSYK	14.3	2	1726.86
lcl|NZ_CP011073.1_prot_WP_005789575.1_2906	AAPDVFMGLTSQLSYK	19.61	2	1726.86
lcl|NZ_CP011073.1_prot_WP_005789575.1_2906	AAPDVFMGLTSQLSYK	26.06	2	1726.86
lcl|NZ_CP011073.1_prot_WP_005789575.1_2906	AAPDVFMGLTSQLSYK	20.78	3	1726.86
lcl|NZ_CP011073.1_prot_WP_005789575.1_2906	AAPDVFMGLTSQLSYK	56.45	2	1726.86
lcl|NZ_CP011073.1_prot_WP_005789575.1_2906	AAPDVFMGLTSQLSYK	21.51	2	1726.86
lcl|NZ_CP011073.1_prot_WP_005789575.1_2906	AAPDVFMGLTSQLSYK	43.31	3	1726.86
lcl|NZ_CP011073.1_prot_WP_005789575.1_2906	AAPDVFMGLTSQLSYK	30.82	2	1726.86
lcl|NZ_CP011073.1_prot_WP_005789575.1_2906	AAPDVFMGLTSQLSYK	26.52	2	1726.86
lcl|NZ_CP011073.1_prot_WP_005789575.1_2906	AAPDVFMGLTSQLSYK	72.27	2	1726.86
lcl|NZ_CP011073.1_prot_WP_005789575.1_2906	AAPDVFMGLTSQLSYK	13.82	2	1726.86
lcl|NZ_CP011073.1_prot_WP_005789575.1_2906	AAPDVFMGLTSQLSYK	34.79	2	1726.86
lcl|NZ_CP011073.1_prot_WP_005789575.1_2906	AAPDVFMGLTSQLSYK	30.55	3	1726.86
lcl|NZ_CP011073.1_prot_WP_005789575.1_2906	AAPDVFMGLTSQLSYK	18.75	3	1726.86
lcl|NZ_CP011073.1_prot_WP_005789575.1_2906	AAPDVFMGLTSQLSYK	57.74	2	1726.86
lcl|NZ_CP011073.1_prot_WP_005789575.1_2906	AAPDVFMGLTSQLSYK	19.92	3	1726.86
lcl|NZ_CP011073.1_prot_WP_005789575.1_2906	AAPDVFMGLTSQLSYK	14.7	2	1726.86
lcl|NZ_CP011073.1_prot_WP_005789575.1_2906	AAPDVFMGLTSQLSYK	72.15	2	1726.86
lcl|NZ_CP011073.1_prot_WP_005789575.1_2906	AAPDVFMGLTSQLSYK	102.22	2	1726.86
lcl|NZ_CP011073.1_prot_WP_005789575.1_2906	AAPDVFMGLTSQLSYK	87.32	2	1726.86
lcl|NZ_CP011073.1_prot_WP_005789575.1_2906	AAPDVFMGLTSQLSYK	39.78	2	1726.86
lcl|NZ_CP011073.1_prot_WP_005789575.1_2906	AAPDVFMGLTSQLSYK	14.02	2	1726.86
lcl|NZ_CP011073.1_prot_WP_005789575.1_2906	AAPDVFMGLTSQLSYK	113.79	2	1726.86
lcl|NZ_CP011073.1_prot_WP_005789575.1_2906	AAPDVFMGLTSQLSYK	14.65	3	1726.87
lcl|NZ_CP011073.1_prot_WP_005789575.1_2906	AAPDVFMGLTSQLSYK	106.99	2	1726.87
lcl|NZ_CP011073.1_prot_WP_005789575.1_2906	AAPDVFMGLTSQLSYK	50.28	2	1726.87
lcl|NZ_CP011073.1_prot_WP_005789575.1_2906	AAPDVFMGLTSQLSYK	13.21	3	1726.87
lcl|NZ_CP011073.1_prot_WP_005789575.1_2906	AAPDVFMGLTSQLSYK	44.99	2	1726.87
lcl|NZ_CP011073.1_prot_WP_005789575.1_2906	AAPDVFMGLTSQLSYK	85.06	2	1726.87
lcl|NZ_CP011073.1_prot_WP_005789575.1_2906	AAPDVFMGLTSQLSYK	58.97	2	1726.87
lcl|NZ_CP011073.1_prot_WP_005789575.1_2906	AAPDVFMGLTSQLSYK	62.64	2	1726.87
lcl|NZ_CP011073.1_prot_WP_005789575.1_2906	AAPDVFMGLTSQLSYK	22.11	3	1726.87
lcl|NZ_CP011073.1_prot_WP_005789575.1_2906	AAPDVFMGLTSQLSYK	22.65	2	1726.87
lcl|NZ_CP011073.1_prot_WP_005789575.1_2906	AAPDVFMGLTSQLSYK	26.79	3	1726.87
lcl|NZ_CP011073.1_prot_WP_005789575.1_2906	AAPDVFMGLTSQLSYK	62.13	2	1726.87
lcl|NZ_CP011073.1_prot_WP_005789575.1_2906	AAPDVFMGLTSQLSYK	16.73	3	1726.87
lcl|NZ_CP011073.1_prot_WP_005789575.1_2906	AAPDVFMGLTSQLSYK	41.77	3	1726.87
lcl|NZ_CP011073.1_prot_WP_005789575.1_2906	AAPDVFMGLTSQLSYK	34.77	2	1726.87
lcl|NZ_CP011073.1_prot_WP_005789575.1_2906	AAPDVFMGLTSQLSYK	70.75	2	1726.87
lcl|NZ_CP011073.1_prot_WP_005789575.1_2906	AAPDVFMGLTSQLSYK	26.9	2	1726.87
lcl|NZ_CP011073.1_prot_WP_005789575.1_2906	AAPDVFMGLTSQLSYK	61.87	2	1726.87
lcl|NZ_CP011073.1_prot_WP_005789575.1_2906	AAGVSVITDGGAPGAGATIR	19.74	2	1739.91
lcl|NZ_CP011073.1_prot_WP_005789575.1_2906	AAGVSVITDGGAPGAGATIR	33.59	3	1739.91
lcl|NZ_CP011073.1_prot_WP_005789575.1_2906	AAGVSVITDGGAPGAGATIR	23.82	2	1739.91
lcl|NZ_CP011073.1_prot_WP_005789575.1_2906	AAGVSVITDGGAPGAGATIR	103.38	2	1739.92
lcl|NZ_CP011073.1_prot_WP_005789575.1_2906	AAGVSVITDGGAPGAGATIR	21.13	2	1739.92
lcl|NZ_CP011073.1_prot_WP_005789575.1_2906	AAGVSVITDGGAPGAGATIR	76.61	2	1739.92
lcl|NZ_CP011073.1_prot_WP_005789575.1_2906	AAGVSVITDGGAPGAGATIR	82.3	2	1739.92
lcl|NZ_CP011073.1_prot_WP_005789575.1_2906	AAGVSVITDGGAPGAGATIR	21.44	2	1739.92
lcl|NZ_CP011073.1_prot_WP_005789575.1_2906	AAGVSVITDGGAPGAGATIR	25.52	2	1739.92
lcl|NZ_CP011073.1_prot_WP_005789575.1_2906	AAGVSVITDGGAPGAGATIR	20.14	2	1739.92
lcl|NZ_CP011073.1_prot_WP_005789575.1_2906	AAGVSVITDGGAPGAGATIR	54.16	2	1739.92
lcl|NZ_CP011073.1_prot_WP_005789575.1_2906	AAGVSVITDGGAPGAGATIR	50.08	2	1739.92
lcl|NZ_CP011073.1_prot_WP_005789575.1_2906	AAGVSVITDGGAPGAGATIR	49.92	2	1739.92
lcl|NZ_CP011073.1_prot_WP_005789575.1_2906	AAGVSVITDGGAPGAGATIR	64.03	2	1739.92
lcl|NZ_CP011073.1_prot_WP_005789575.1_2906	AAGVSVITDGGAPGAGATIR	46.38	2	1739.92
lcl|NZ_CP011073.1_prot_WP_005789575.1_2906	AAGVSVITDGGAPGAGATIR	15.2	3	1739.92
lcl|NZ_CP011073.1_prot_WP_005789575.1_2906	AAGVSVITDGGAPGAGATIR	101.08	3	1739.92
lcl|NZ_CP011073.1_prot_WP_005789575.1_2906	AAGVSVITDGGAPGAGATIR	38.58	2	1739.92
lcl|NZ_CP011073.1_prot_WP_005789575.1_2906	AAGVSVITDGGAPGAGATIR	27.59	2	1739.92
lcl|NZ_CP011073.1_prot_WP_005789575.1_2906	AAGVSVITDGGAPGAGATIR	32.6	2	1739.92
lcl|NZ_CP011073.1_prot_WP_005789575.1_2906	AAGVSVITDGGAPGAGATIR	45.34	2	1739.92
lcl|NZ_CP011073.1_prot_WP_005789575.1_2906	AAGVSVITDGGAPGAGATIR	20.69	2	1739.92
lcl|NZ_CP011073.1_prot_WP_005789575.1_2906	AAGVSVITDGGAPGAGATIR	111.95	2	1739.92
lcl|NZ_CP011073.1_prot_WP_005789575.1_2906	AAGVSVITDGGAPGAGATIR	38.83	2	1739.92
lcl|NZ_CP011073.1_prot_WP_005789575.1_2906	AAGVSVITDGGAPGAGATIR	30.51	2	1739.92
lcl|NZ_CP011073.1_prot_WP_005789575.1_2906	AAGVSVITDGGAPGAGATIR	105.27	2	1739.92
lcl|NZ_CP011073.1_prot_WP_005789575.1_2906	AAGVSVITDGGAPGAGATIR	41.93	2	1739.92
lcl|NZ_CP011073.1_prot_WP_005789575.1_2906	AAGVSVITDGGAPGAGATIR	75.08	2	1739.92
lcl|NZ_CP011073.1_prot_WP_005789575.1_2906	AAGVSVITDGGAPGAGATIR	81.55	2	1739.92
lcl|NZ_CP011073.1_prot_WP_005789575.1_2906	AAGVSVITDGGAPGAGATIR	54.24	3	1739.93
lcl|NZ_CP011073.1_prot_WP_005789575.1_2906	AAGVSVITDGGAPGAGATIR	92.16	3	1739.93
lcl|NZ_CP011073.1_prot_WP_005789575.1_2906	AAGVSVITDGGAPGAGATIR	117.02	2	1739.93
lcl|NZ_CP011073.1_prot_WP_005789575.1_2906	AAGVSVITDGGAPGAGATIR	68.21	3	1739.93
lcl|NZ_CP011073.1_prot_WP_005789575.1_2906	AAGVSVITDGGAPGAGATIR	100.82	2	1739.93
lcl|NZ_CP011073.1_prot_WP_005789575.1_2906	AAGVSVITDGGAPGAGATIR	95.83	2	1739.93
lcl|NZ_CP011073.1_prot_WP_005789575.1_2906	AAGVSVITDGGAPGAGATIR	26.04	2	1739.93
lcl|NZ_CP011073.1_prot_WP_005789575.1_2906	AAGVSVITDGGAPGAGATIR	108.76	2	1739.93
lcl|NZ_CP011073.1_prot_WP_005789575.1_2906	AAPDVFMGLTSQLSYK	16.45	3	1742.85	Oxidation (M)
lcl|NZ_CP011073.1_prot_WP_005789575.1_2906	AAPDVFMGLTSQLSYK	93.33	2	1742.85	Oxidation (M)
lcl|NZ_CP011073.1_prot_WP_005789575.1_2906	AAPDVFMGLTSQLSYK	57.65	2	1742.86	Oxidation (M)
lcl|NZ_CP011073.1_prot_WP_005789575.1_2906	AAPDVFMGLTSQLSYK	37.54	3	1742.86	Oxidation (M)
lcl|NZ_CP011073.1_prot_WP_005789575.1_2906	AAPDVFMGLTSQLSYK	101.36	2	1742.86	Oxidation (M)
lcl|NZ_CP011073.1_prot_WP_005789575.1_2906	AAPDVFMGLTSQLSYK	108.65	2	1742.86	Oxidation (M)
lcl|NZ_CP011073.1_prot_WP_005789575.1_2906	AAPDVFMGLTSQLSYK	48.77	2	1742.86	Oxidation (M)
lcl|NZ_CP011073.1_prot_WP_005789575.1_2906	AAPDVFMGLTSQLSYK	15.8	3	1742.86	Oxidation (M)
lcl|NZ_CP011073.1_prot_WP_005789575.1_2906	AAPDVFMGLTSQLSYK	13.47	3	1742.86	Oxidation (M)
lcl|NZ_CP011073.1_prot_WP_005789575.1_2906	AAPDVFMGLTSQLSYK	67.23	3	1742.86	Oxidation (M)
lcl|NZ_CP011073.1_prot_WP_005789575.1_2906	AAPDVFMGLTSQLSYK	93.02	2	1742.86	Oxidation (M)
lcl|NZ_CP011073.1_prot_WP_005789575.1_2906	GDDYASESYLVSFFGR	56.85	2	1811.8
lcl|NZ_CP011073.1_prot_WP_005789575.1_2906	GDDYASESYLVSFFGR	56.53	2	1811.8
lcl|NZ_CP011073.1_prot_WP_005789575.1_2906	GDDYASESYLVSFFGR	47.26	2	1811.8
lcl|NZ_CP011073.1_prot_WP_005789575.1_2906	GDDYASESYLVSFFGR	34.85	2	1811.8
lcl|NZ_CP011073.1_prot_WP_005789575.1_2906	GDDYASESYLVSFFGR	51.33	2	1811.8
lcl|NZ_CP011073.1_prot_WP_005789575.1_2906	GDDYASESYLVSFFGR	86.39	2	1811.8
lcl|NZ_CP011073.1_prot_WP_005789575.1_2906	GDDYASESYLVSFFGR	27.12	2	1811.8
lcl|NZ_CP011073.1_prot_WP_005789575.1_2906	GDDYASESYLVSFFGR	52.66	2	1811.8
lcl|NZ_CP011073.1_prot_WP_005789575.1_2906	GDDYASESYLVSFFGR	19.06	2	1811.8
lcl|NZ_CP011073.1_prot_WP_005789575.1_2906	GDDYASESYLVSFFGR	60.9	2	1811.8
lcl|NZ_CP011073.1_prot_WP_005789575.1_2906	GDDYASESYLVSFFGR	46.63	2	1811.8
lcl|NZ_CP011073.1_prot_WP_005789575.1_2906	GDDYASESYLVSFFGR	28.85	2	1811.8
lcl|NZ_CP011073.1_prot_WP_005789575.1_2906	GDDYASESYLVSFFGR	57.88	2	1811.8
lcl|NZ_CP011073.1_prot_WP_005789575.1_2906	GDDYASESYLVSFFGR	27.96	2	1811.8
lcl|NZ_CP011073.1_prot_WP_005789575.1_2906	GDDYASESYLVSFFGR	39.96	2	1811.8
lcl|NZ_CP011073.1_prot_WP_005789575.1_2906	GDDYASESYLVSFFGR	51.22	2	1811.8
lcl|NZ_CP011073.1_prot_WP_005789575.1_2906	GDDYASESYLVSFFGR	68.75	2	1811.8
lcl|NZ_CP011073.1_prot_WP_005789575.1_2906	GDDYASESYLVSFFGR	33.27	2	1811.81
lcl|NZ_CP011073.1_prot_WP_005789575.1_2906	GDDYASESYLVSFFGR	35.36	2	1811.81
lcl|NZ_CP011073.1_prot_WP_005789575.1_2906	GDDYASESYLVSFFGR	21.96	2	1811.81
lcl|NZ_CP011073.1_prot_WP_005789575.1_2906	GDDYASESYLVSFFGR	56.67	2	1811.81
lcl|NZ_CP011073.1_prot_WP_005789575.1_2906	GDDYASESYLVSFFGR	39.81	2	1811.81
lcl|NZ_CP011073.1_prot_WP_005789575.1_2906	GDDYASESYLVSFFGR	19.82	3	1811.81
lcl|NZ_CP011073.1_prot_WP_005789575.1_2906	GDDYASESYLVSFFGR	13.83	3	1811.81
lcl|NZ_CP011073.1_prot_WP_005789575.1_2906	GDDYASESYLVSFFGR	47.39	2	1811.81
lcl|NZ_CP011073.1_prot_WP_005789575.1_2906	GDDYASESYLVSFFGR	31.11	2	1811.81
lcl|NZ_CP011073.1_prot_WP_005789575.1_2906	EAYEGANMYDQTGFLK	112.17	2	1835.8
lcl|NZ_CP011073.1_prot_WP_005789575.1_2906	EAYEGANMYDQTGFLK	108.72	2	1835.81
lcl|NZ_CP011073.1_prot_WP_005789575.1_2906	EAYEGANMYDQTGFLK	21.54	3	1835.81
lcl|NZ_CP011073.1_prot_WP_005789575.1_2906	EAYEGANMYDQTGFLK	19.45	3	1835.81
lcl|NZ_CP011073.1_prot_WP_005789575.1_2906	EAYEGANMYDQTGFLK	20.03	2	1835.81
lcl|NZ_CP011073.1_prot_WP_005789575.1_2906	EAYEGANMYDQTGFLK	136.84	2	1835.81
lcl|NZ_CP011073.1_prot_WP_005789575.1_2906	EAYEGANMYDQTGFLK	55.08	2	1835.81
lcl|NZ_CP011073.1_prot_WP_005789575.1_2906	EAYEGANMYDQTGFLK	96.25	2	1835.81
lcl|NZ_CP011073.1_prot_WP_005789575.1_2906	EAYEGANMYDQTGFLK	119.5	2	1835.81
lcl|NZ_CP011073.1_prot_WP_005789575.1_2906	EAYEGANMYDQTGFLK	91.56	2	1835.81
lcl|NZ_CP011073.1_prot_WP_005789575.1_2906	EAYEGANMYDQTGFLK	87.33	2	1835.81
lcl|NZ_CP011073.1_prot_WP_005789575.1_2906	EAYEGANMYDQTGFLK	20.17	2	1835.81
lcl|NZ_CP011073.1_prot_WP_005789575.1_2906	EAYEGANMYDQTGFLK	72.2	2	1835.81
lcl|NZ_CP011073.1_prot_WP_005789575.1_2906	EAYEGANMYDQTGFLK	35.79	3	1835.81
lcl|NZ_CP011073.1_prot_WP_005789575.1_2906	EAYEGANMYDQTGFLK	92.26	2	1835.81
lcl|NZ_CP011073.1_prot_WP_005789575.1_2906	EAYEGANMYDQTGFLK	88.62	2	1835.81
lcl|NZ_CP011073.1_prot_WP_005789575.1_2906	EAYEGANMYDQTGFLK	79.33	2	1835.82
lcl|NZ_CP011073.1_prot_WP_005789575.1_2906	EAYEGANMYDQTGFLK	68.92	2	1851.8	Oxidation (M)
lcl|NZ_CP011073.1_prot_WP_005789575.1_2906	EAYEGANMYDQTGFLK	72.14	2	1851.8	Oxidation (M)
lcl|NZ_CP011073.1_prot_WP_005789575.1_2906	EAYEGANMYDQTGFLK	88.8	2	1851.8	Oxidation (M)
lcl|NZ_CP011073.1_prot_WP_005789575.1_2906	EAYEGANMYDQTGFLK	103.97	2	1851.8	Oxidation (M)
lcl|NZ_CP011073.1_prot_WP_005789575.1_2906	EAYEGANMYDQTGFLK	152.89	2	1851.8	Oxidation (M)
lcl|NZ_CP011073.1_prot_WP_005789575.1_2906	EAYEGANMYDQTGFLK	56.78	2	1851.81	Oxidation (M)
lcl|NZ_CP011073.1_prot_WP_005789575.1_2906	EAYEGANMYDQTGFLK	60.51	2	1851.81	Oxidation (M)
lcl|NZ_CP011073.1_prot_WP_005789575.1_2906	EAYEGANMYDQTGFLK	139.54	2	1851.81	Oxidation (M)
lcl|NZ_CP011073.1_prot_WP_005789575.1_2906	KAAPDVFMGLTSQLSYK	42.65	3	1854.95
lcl|NZ_CP011073.1_prot_WP_005789575.1_2906	KAAPDVFMGLTSQLSYK	34.84	3	1854.96
lcl|NZ_CP011073.1_prot_WP_005789575.1_2906	KAAPDVFMGLTSQLSYK	15.36	3	1870.96	Oxidation (M)
lcl|NZ_CP011073.1_prot_WP_005789575.1_2906	TSPIDIGLANPVAMLEEK	82.91	2	1896.99
lcl|NZ_CP011073.1_prot_WP_005789575.1_2906	TSPIDIGLANPVAMLEEK	65.16	2	1896.99
lcl|NZ_CP011073.1_prot_WP_005789575.1_2906	GHVKDSTGEPVIGANVVVK	13.7	3	1905.04
lcl|NZ_CP011073.1_prot_WP_005789575.1_2906	KGDDYASESYLVSFFGR	61.6	3	1939.89
lcl|NZ_CP011073.1_prot_WP_005789575.1_2906	KGDDYASESYLVSFFGR	47.78	3	1939.89
lcl|NZ_CP011073.1_prot_WP_005789575.1_2906	KGDDYASESYLVSFFGR	60.33	3	1939.89
lcl|NZ_CP011073.1_prot_WP_005789575.1_2906	KGDDYASESYLVSFFGR	26.29	3	1939.89
lcl|NZ_CP011073.1_prot_WP_005789575.1_2906	KGDDYASESYLVSFFGR	25.06	3	1939.89
lcl|NZ_CP011073.1_prot_WP_005789575.1_2906	KGDDYASESYLVSFFGR	23.09	3	1939.89
lcl|NZ_CP011073.1_prot_WP_005789575.1_2906	KGDDYASESYLVSFFGR	59.6	3	1939.89
lcl|NZ_CP011073.1_prot_WP_005789575.1_2906	KGDDYASESYLVSFFGR	14.42	3	1939.89
lcl|NZ_CP011073.1_prot_WP_005789575.1_2906	KGDDYASESYLVSFFGR	37.49	3	1939.89
lcl|NZ_CP011073.1_prot_WP_005789575.1_2906	KGDDYASESYLVSFFGR	53.29	3	1939.89
lcl|NZ_CP011073.1_prot_WP_005789575.1_2906	KGDDYASESYLVSFFGR	41.1	3	1939.89
lcl|NZ_CP011073.1_prot_WP_005789575.1_2906	KGDDYASESYLVSFFGR	46.53	3	1939.89
lcl|NZ_CP011073.1_prot_WP_005789575.1_2906	KGDDYASESYLVSFFGR	26.54	3	1939.89
lcl|NZ_CP011073.1_prot_WP_005789575.1_2906	KGDDYASESYLVSFFGR	31.57	3	1939.9
lcl|NZ_CP011073.1_prot_WP_005789575.1_2906	KGDDYASESYLVSFFGR	44.21	3	1939.9
lcl|NZ_CP011073.1_prot_WP_005789575.1_2906	KGDDYASESYLVSFFGR	53.39	3	1939.9
lcl|NZ_CP011073.1_prot_WP_005789575.1_2906	KGDDYASESYLVSFFGR	26.49	3	1939.9
lcl|NZ_CP011073.1_prot_WP_005789575.1_2906	KGDDYASESYLVSFFGR	52.15	3	1939.9
lcl|NZ_CP011073.1_prot_WP_005789575.1_2906	KGDDYASESYLVSFFGR	28.66	2	1939.9
lcl|NZ_CP011073.1_prot_WP_005789575.1_2906	KGDDYASESYLVSFFGR	72.57	3	1939.9
lcl|NZ_CP011073.1_prot_WP_005789575.1_2906	KGDDYASESYLVSFFGR	26.33	3	1939.9
lcl|NZ_CP011073.1_prot_WP_005789575.1_2906	KGDDYASESYLVSFFGR	29.28	3	1939.9
lcl|NZ_CP011073.1_prot_WP_005789575.1_2906	KGDDYASESYLVSFFGR	69.49	3	1939.9
lcl|NZ_CP011073.1_prot_WP_005789575.1_2906	KGDDYASESYLVSFFGR	64.78	3	1939.9
lcl|NZ_CP011073.1_prot_WP_005789575.1_2906	KGDDYASESYLVSFFGR	47.64	2	1939.9
lcl|NZ_CP011073.1_prot_WP_005789575.1_2906	KGDDYASESYLVSFFGR	69.38	3	1939.9
lcl|NZ_CP011073.1_prot_WP_005789575.1_2906	KGDDYASESYLVSFFGR	20.89	3	1939.9
lcl|NZ_CP011073.1_prot_WP_005789575.1_2906	KGDDYASESYLVSFFGR	32.57	3	1939.9
lcl|NZ_CP011073.1_prot_WP_005789575.1_2906	KGDDYASESYLVSFFGR	45.48	3	1939.9
lcl|NZ_CP011073.1_prot_WP_005789575.1_2906	KGDDYASESYLVSFFGR	24.81	3	1939.9
lcl|NZ_CP011073.1_prot_WP_005789575.1_2906	KGDDYASESYLVSFFGR	41.28	3	1939.9
lcl|NZ_CP011073.1_prot_WP_005789575.1_2906	KGDDYASESYLVSFFGR	27.35	3	1939.9
lcl|NZ_CP011073.1_prot_WP_005789575.1_2906	KGDDYASESYLVSFFGR	64.04	3	1939.9
lcl|NZ_CP011073.1_prot_WP_005789575.1_2906	KGDDYASESYLVSFFGR	41.34	3	1939.9
lcl|NZ_CP011073.1_prot_WP_005789575.1_2906	KGDDYASESYLVSFFGR	60.83	3	1939.9
lcl|NZ_CP011073.1_prot_WP_005789575.1_2906	SIGNAQIDYKFHFLPELR	18.82	4	2147.11
lcl|NZ_CP011073.1_prot_WP_005789575.1_2906	SIGNAQIDYKFHFLPELR	32.84	4	2147.12
lcl|NZ_CP011073.1_prot_WP_005789575.1_2906	SIGNAQIDYKFHFLPELR	41.36	4	2147.12
lcl|NZ_CP011073.1_prot_WP_005789575.1_2906	SIGNAQIDYKFHFLPELR	15.38	4	2147.12
lcl|NZ_CP011073.1_prot_WP_005789575.1_2906	SIGNAQIDYKFHFLPELR	16.75	4	2147.13
lcl|NZ_CP011073.1_prot_WP_005789575.1_2906	GLDPEISGEGIDNNIYPRPR	37.61	3	2211.08
lcl|NZ_CP011073.1_prot_WP_005789575.1_2906	GLDPEISGEGIDNNIYPRPR	35.8	3	2211.09
lcl|NZ_CP011073.1_prot_WP_005789575.1_2906	GLDPEISGEGIDNNIYPRPR	46.67	3	2211.09
lcl|NZ_CP011073.1_prot_WP_005789575.1_2906	GLDPEISGEGIDNNIYPRPR	28.78	3	2211.09
lcl|NZ_CP011073.1_prot_WP_005789575.1_2906	GLDPEISGEGIDNNIYPRPR	23.97	3	2211.09
lcl|NZ_CP011073.1_prot_WP_005789575.1_2906	GLDPEISGEGIDNNIYPRPR	44.87	3	2211.09
lcl|NZ_CP011073.1_prot_WP_005789575.1_2906	GLDPEISGEGIDNNIYPRPR	40.95	3	2211.09
lcl|NZ_CP011073.1_prot_WP_005789575.1_2906	GLDPEISGEGIDNNIYPRPR	37.29	3	2211.09
lcl|NZ_CP011073.1_prot_WP_005789575.1_2906	GLDPEISGEGIDNNIYPRPR	42.12	3	2211.09
lcl|NZ_CP011073.1_prot_WP_005789575.1_2906	GLDPEISGEGIDNNIYPRPR	63.54	3	2211.09
lcl|NZ_CP011073.1_prot_WP_005789575.1_2906	GLDPEISGEGIDNNIYPRPR	32.12	3	2211.09
lcl|NZ_CP011073.1_prot_WP_005789575.1_2906	GLDPEISGEGIDNNIYPRPR	54.17	3	2211.1
lcl|NZ_CP011073.1_prot_WP_005789575.1_2906	GLDPEISGEGIDNNIYPRPR	37.61	3	2211.1
lcl|NZ_CP011073.1_prot_WP_005789575.1_2906	GLDPEISGEGIDNNIYPRPR	26.11	3	2211.1
lcl|NZ_CP011073.1_prot_WP_005789575.1_2906	GLDPEISGEGIDNNIYPRPR	66.69	3	2211.1
lcl|NZ_CP011073.1_prot_WP_005789575.1_2906	GLDPEISGEGIDNNIYPRPR	27.73	3	2211.1
lcl|NZ_CP011073.1_prot_WP_005789575.1_2906	GLDPEISGEGIDNNIYPRPR	45.33	3	2211.1
lcl|NZ_CP011073.1_prot_WP_005789575.1_2906	GLDPEISGEGIDNNIYPRPR	18.29	3	2211.1
lcl|NZ_CP011073.1_prot_WP_005789575.1_2906	GLDPEISGEGIDNNIYPRPR	32.39	3	2211.1
lcl|NZ_CP011073.1_prot_WP_005789575.1_2906	GLDPEISGEGIDNNIYPRPR	31.31	3	2211.1
lcl|NZ_CP011073.1_prot_WP_005789575.1_2906	GLDPEISGEGIDNNIYPRPR	60.5	3	2211.1
lcl|NZ_CP011073.1_prot_WP_005789575.1_2906	GLDPEISGEGIDNNIYPRPR	35.17	3	2211.1
lcl|NZ_CP011073.1_prot_WP_005789575.1_2906	TSPIDIGLANPVAMLEEKDDK	79.36	3	2255.14
lcl|NZ_CP011073.1_prot_WP_005789575.1_2906	TSPIDIGLANPVAMLEEKDDK	88.98	3	2255.14
lcl|NZ_CP011073.1_prot_WP_005789575.1_2906	TSPIDIGLANPVAMLEEKDDK	75.27	3	2255.14
lcl|NZ_CP011073.1_prot_WP_005789575.1_2906	TSPIDIGLANPVAMLEEKDDK	70.51	3	2255.14
lcl|NZ_CP011073.1_prot_WP_005789575.1_2906	TSPIDIGLANPVAMLEEKDDK	96.7	3	2255.15
lcl|NZ_CP011073.1_prot_WP_005789575.1_2906	TSPIDIGLANPVAMLEEKDDK	34.66	3	2271.13	Oxidation (M)
lcl|NZ_CP011073.1_prot_WP_005789575.1_2906	TSPIDIGLANPVAMLEEKDDK	47.14	3	2271.13	Oxidation (M)
lcl|NZ_CP011073.1_prot_WP_005789575.1_2906	TAFSTDHNVSVSGAVPHMPYR	17.16	4	2272.06
lcl|NZ_CP011073.1_prot_WP_005789575.1_2906	TAFSTDHNVSVSGAVPHMPYR	21.4	3	2272.06
lcl|NZ_CP011073.1_prot_WP_005789575.1_2906	TAFSTDHNVSVSGAVPHMPYR	87.02	3	2272.07
lcl|NZ_CP011073.1_prot_WP_005789575.1_2906	TAFSTDHNVSVSGAVPHMPYR	17.2	4	2272.07
lcl|NZ_CP011073.1_prot_WP_005789575.1_2906	TAFSTDHNVSVSGAVPHMPYR	22.85	4	2272.07
lcl|NZ_CP011073.1_prot_WP_005789575.1_2906	TAFSTDHNVSVSGAVPHMPYR	29.7	4	2272.07
lcl|NZ_CP011073.1_prot_WP_005789575.1_2906	TAFSTDHNVSVSGAVPHMPYR	42.62	4	2272.07
lcl|NZ_CP011073.1_prot_WP_005789575.1_2906	TAFSTDHNVSVSGAVPHMPYR	24.6	4	2272.07
lcl|NZ_CP011073.1_prot_WP_005789575.1_2906	TAFSTDHNVSVSGAVPHMPYR	19.8	4	2272.07
lcl|NZ_CP011073.1_prot_WP_005789575.1_2906	TAFSTDHNVSVSGAVPHMPYR	47.16	3	2272.07
lcl|NZ_CP011073.1_prot_WP_005789575.1_2906	TAFSTDHNVSVSGAVPHMPYR	36.88	4	2272.07
lcl|NZ_CP011073.1_prot_WP_005789575.1_2906	TAFSTDHNVSVSGAVPHMPYR	32.32	3	2272.07
lcl|NZ_CP011073.1_prot_WP_005789575.1_2906	TAFSTDHNVSVSGAVPHMPYR	17.69	3	2272.07
lcl|NZ_CP011073.1_prot_WP_005789575.1_2906	TAFSTDHNVSVSGAVPHMPYR	44.84	4	2272.07
lcl|NZ_CP011073.1_prot_WP_005789575.1_2906	TAFSTDHNVSVSGAVPHMPYR	20.81	4	2272.07
lcl|NZ_CP011073.1_prot_WP_005789575.1_2906	TAFSTDHNVSVSGAVPHMPYR	43.77	4	2272.07
lcl|NZ_CP011073.1_prot_WP_005789575.1_2906	TAFSTDHNVSVSGAVPHMPYR	32.61	4	2272.07
lcl|NZ_CP011073.1_prot_WP_005789575.1_2906	TAFSTDHNVSVSGAVPHMPYR	80.04	3	2272.07
lcl|NZ_CP011073.1_prot_WP_005789575.1_2906	TAFSTDHNVSVSGAVPHMPYR	40.23	3	2272.07
lcl|NZ_CP011073.1_prot_WP_005789575.1_2906	TAFSTDHNVSVSGAVPHMPYR	25.55	4	2272.07
lcl|NZ_CP011073.1_prot_WP_005789575.1_2906	TAFSTDHNVSVSGAVPHMPYR	69.3	3	2272.07
lcl|NZ_CP011073.1_prot_WP_005789575.1_2906	TAFSTDHNVSVSGAVPHMPYR	45.38	4	2272.07
lcl|NZ_CP011073.1_prot_WP_005789575.1_2906	TAFSTDHNVSVSGAVPHMPYR	28.55	4	2272.07
lcl|NZ_CP011073.1_prot_WP_005789575.1_2906	TAFSTDHNVSVSGAVPHMPYR	40.95	4	2272.07
lcl|NZ_CP011073.1_prot_WP_005789575.1_2906	TAFSTDHNVSVSGAVPHMPYR	74.06	3	2272.07
lcl|NZ_CP011073.1_prot_WP_005789575.1_2906	TAFSTDHNVSVSGAVPHMPYR	27.36	4	2272.07
lcl|NZ_CP011073.1_prot_WP_005789575.1_2906	TAFSTDHNVSVSGAVPHMPYR	55.11	3	2272.07
lcl|NZ_CP011073.1_prot_WP_005789575.1_2906	TAFSTDHNVSVSGAVPHMPYR	42.48	4	2272.07
lcl|NZ_CP011073.1_prot_WP_005789575.1_2906	TAFSTDHNVSVSGAVPHMPYR	50.19	4	2272.08
lcl|NZ_CP011073.1_prot_WP_005789575.1_2906	TAFSTDHNVSVSGAVPHMPYR	15.7	4	2272.08
lcl|NZ_CP011073.1_prot_WP_005789575.1_2906	TAFSTDHNVSVSGAVPHMPYR	76.27	3	2272.08
lcl|NZ_CP011073.1_prot_WP_005789575.1_2906	TAFSTDHNVSVSGAVPHMPYR	26.45	4	2272.08
lcl|NZ_CP011073.1_prot_WP_005789575.1_2906	TAFSTDHNVSVSGAVPHMPYR	67.83	3	2272.08
lcl|NZ_CP011073.1_prot_WP_005789575.1_2906	TAFSTDHNVSVSGAVPHMPYR	90.35	3	2272.08
lcl|NZ_CP011073.1_prot_WP_005789575.1_2906	TAFSTDHNVSVSGAVPHMPYR	24.58	4	2272.08
lcl|NZ_CP011073.1_prot_WP_005789575.1_2906	TAFSTDHNVSVSGAVPHMPYR	40.84	4	2272.08
lcl|NZ_CP011073.1_prot_WP_005789575.1_2906	TAFSTDHNVSVSGAVPHMPYR	20.07	4	2272.08
lcl|NZ_CP011073.1_prot_WP_005789575.1_2906	TAFSTDHNVSVSGAVPHMPYR	29.81	4	2272.08
lcl|NZ_CP011073.1_prot_WP_005789575.1_2906	LGYGVTGQQNLGNGDYPYMAR	20.49	2	2273.04
lcl|NZ_CP011073.1_prot_WP_005789575.1_2906	LGYGVTGQQNLGNGDYPYMAR	145.11	2	2273.05
lcl|NZ_CP011073.1_prot_WP_005789575.1_2906	LGYGVTGQQNLGNGDYPYMAR	70.66	3	2273.06
lcl|NZ_CP011073.1_prot_WP_005789575.1_2906	LGYGVTGQQNLGNGDYPYMAR	57.08	2	2273.06
lcl|NZ_CP011073.1_prot_WP_005789575.1_2906	LGYGVTGQQNLGNGDYPYMAR	45	3	2273.06
lcl|NZ_CP011073.1_prot_WP_005789575.1_2906	LGYGVTGQQNLGNGDYPYMAR	73.85	3	2273.06
lcl|NZ_CP011073.1_prot_WP_005789575.1_2906	LGYGVTGQQNLGNGDYPYMAR	82.85	3	2273.06
lcl|NZ_CP011073.1_prot_WP_005789575.1_2906	LGYGVTGQQNLGNGDYPYMAR	26.97	2	2273.06
lcl|NZ_CP011073.1_prot_WP_005789575.1_2906	LGYGVTGQQNLGNGDYPYMAR	24.43	3	2273.06
lcl|NZ_CP011073.1_prot_WP_005789575.1_2906	LGYGVTGQQNLGNGDYPYMAR	23.83	3	2273.06
lcl|NZ_CP011073.1_prot_WP_005789575.1_2906	LGYGVTGQQNLGNGDYPYMAR	33.3	2	2273.06
lcl|NZ_CP011073.1_prot_WP_005789575.1_2906	LGYGVTGQQNLGNGDYPYMAR	97.65	2	2273.06
lcl|NZ_CP011073.1_prot_WP_005789575.1_2906	LGYGVTGQQNLGNGDYPYMAR	65.89	3	2273.06
lcl|NZ_CP011073.1_prot_WP_005789575.1_2906	LGYGVTGQQNLGNGDYPYMAR	38.55	2	2273.06
lcl|NZ_CP011073.1_prot_WP_005789575.1_2906	LGYGVTGQQNLGNGDYPYMAR	14.21	2	2273.07
lcl|NZ_CP011073.1_prot_WP_005789575.1_2906	LGYGVTGQQNLGNGDYPYMAR	28.74	3	2273.07
lcl|NZ_CP011073.1_prot_WP_005789575.1_2906	LGYGVTGQQNLGNGDYPYMAR	69.49	2	2273.07
lcl|NZ_CP011073.1_prot_WP_005789575.1_2906	LGYGVTGQQNLGNGDYPYMAR	59.97	3	2273.07
lcl|NZ_CP011073.1_prot_WP_005789575.1_2906	LGYGVTGQQNLGNGDYPYMAR	31.61	3	2273.07
lcl|NZ_CP011073.1_prot_WP_005789575.1_2906	LGYGVTGQQNLGNGDYPYMAR	20.63	3	2273.08
lcl|NZ_CP011073.1_prot_WP_005789575.1_2906	GMGNPLSTVHPNDIETFTILK	49.05	3	2283.15
lcl|NZ_CP011073.1_prot_WP_005789575.1_2906	GMGNPLSTVHPNDIETFTILK	23.69	3	2283.15
lcl|NZ_CP011073.1_prot_WP_005789575.1_2906	GMGNPLSTVHPNDIETFTILK	32.35	3	2283.15
lcl|NZ_CP011073.1_prot_WP_005789575.1_2906	GMGNPLSTVHPNDIETFTILK	30.43	3	2283.15
lcl|NZ_CP011073.1_prot_WP_005789575.1_2906	GMGNPLSTVHPNDIETFTILK	17.1	3	2283.16
lcl|NZ_CP011073.1_prot_WP_005789575.1_2906	GMGNPLSTVHPNDIETFTILK	33.97	3	2283.16
lcl|NZ_CP011073.1_prot_WP_005789575.1_2906	GMGNPLSTVHPNDIETFTILK	16.69	3	2283.16
lcl|NZ_CP011073.1_prot_WP_005789575.1_2906	GMGNPLSTVHPNDIETFTILK	27.15	3	2283.16
lcl|NZ_CP011073.1_prot_WP_005789575.1_2906	GMGNPLSTVHPNDIETFTILK	15.14	3	2283.16
lcl|NZ_CP011073.1_prot_WP_005789575.1_2906	GMGNPLSTVHPNDIETFTILK	34.97	3	2283.16
lcl|NZ_CP011073.1_prot_WP_005789575.1_2906	GMGNPLSTVHPNDIETFTILK	25.82	3	2283.16
lcl|NZ_CP011073.1_prot_WP_005789575.1_2906	GMGNPLSTVHPNDIETFTILK	43.71	3	2283.16
lcl|NZ_CP011073.1_prot_WP_005789575.1_2906	GMGNPLSTVHPNDIETFTILK	15.01	3	2283.16
lcl|NZ_CP011073.1_prot_WP_005789575.1_2906	GMGNPLSTVHPNDIETFTILK	29.43	3	2283.16
lcl|NZ_CP011073.1_prot_WP_005789575.1_2906	GMGNPLSTVHPNDIETFTILK	40.05	3	2283.16
lcl|NZ_CP011073.1_prot_WP_005789575.1_2906	GMGNPLSTVHPNDIETFTILK	15.18	3	2283.16
lcl|NZ_CP011073.1_prot_WP_005789575.1_2906	GMGNPLSTVHPNDIETFTILK	23.54	3	2283.16
lcl|NZ_CP011073.1_prot_WP_005789575.1_2906	GMGNPLSTVHPNDIETFTILK	55.01	3	2283.16
lcl|NZ_CP011073.1_prot_WP_005789575.1_2906	GMGNPLSTVHPNDIETFTILK	38.16	3	2283.16
lcl|NZ_CP011073.1_prot_WP_005789575.1_2906	GMGNPLSTVHPNDIETFTILK	16.3	3	2283.16
lcl|NZ_CP011073.1_prot_WP_005789575.1_2906	GMGNPLSTVHPNDIETFTILK	42.02	3	2283.17
lcl|NZ_CP011073.1_prot_WP_005789575.1_2906	GMGNPLSTVHPNDIETFTILK	18	3	2283.17
lcl|NZ_CP011073.1_prot_WP_005789575.1_2906	GMGNPLSTVHPNDIETFTILK	20.88	3	2283.17
lcl|NZ_CP011073.1_prot_WP_005789575.1_2906	GMGNPLSTVHPNDIETFTILK	16.18	3	2283.17
lcl|NZ_CP011073.1_prot_WP_005789575.1_2906	GMGNPLSTVHPNDIETFTILK	14.03	2	2283.17
lcl|NZ_CP011073.1_prot_WP_005789575.1_2906	GMGNPLSTVHPNDIETFTILK	33.4	3	2283.17
lcl|NZ_CP011073.1_prot_WP_005789575.1_2906	GMGNPLSTVHPNDIETFTILK	27.23	3	2283.17
lcl|NZ_CP011073.1_prot_WP_005789575.1_2906	TAFSTDHNVSVSGAVPHMPYR	62.39	3	2288.06	Oxidation (M)
lcl|NZ_CP011073.1_prot_WP_005789575.1_2906	TAFSTDHNVSVSGAVPHMPYR	18.97	3	2288.07	Oxidation (M)
lcl|NZ_CP011073.1_prot_WP_005789575.1_2906	TAFSTDHNVSVSGAVPHMPYR	72.3	3	2288.07	Oxidation (M)
lcl|NZ_CP011073.1_prot_WP_005789575.1_2906	TAFSTDHNVSVSGAVPHMPYR	14.72	3	2288.07	Oxidation (M)
lcl|NZ_CP011073.1_prot_WP_005789575.1_2906	TAFSTDHNVSVSGAVPHMPYR	40.96	4	2288.07	Oxidation (M)
lcl|NZ_CP011073.1_prot_WP_005789575.1_2906	TAFSTDHNVSVSGAVPHMPYR	60.71	3	2288.07	Oxidation (M)
lcl|NZ_CP011073.1_prot_WP_005789575.1_2906	TAFSTDHNVSVSGAVPHMPYR	14	4	2288.07	Oxidation (M)
lcl|NZ_CP011073.1_prot_WP_005789575.1_2906	TAFSTDHNVSVSGAVPHMPYR	35.18	3	2288.07	Oxidation (M)
lcl|NZ_CP011073.1_prot_WP_005789575.1_2906	TAFSTDHNVSVSGAVPHMPYR	18.69	4	2288.07	Oxidation (M)
lcl|NZ_CP011073.1_prot_WP_005789575.1_2906	TAFSTDHNVSVSGAVPHMPYR	47.49	3	2288.07	Oxidation (M)
lcl|NZ_CP011073.1_prot_WP_005789575.1_2906	TAFSTDHNVSVSGAVPHMPYR	75.59	3	2288.07	Oxidation (M)
lcl|NZ_CP011073.1_prot_WP_005789575.1_2906	TAFSTDHNVSVSGAVPHMPYR	36.96	4	2288.07	Oxidation (M)
lcl|NZ_CP011073.1_prot_WP_005789575.1_2906	TAFSTDHNVSVSGAVPHMPYR	48.97	3	2288.07	Oxidation (M)
lcl|NZ_CP011073.1_prot_WP_005789575.1_2906	TAFSTDHNVSVSGAVPHMPYR	21.64	3	2288.07	Oxidation (M)
lcl|NZ_CP011073.1_prot_WP_005789575.1_2906	TAFSTDHNVSVSGAVPHMPYR	26.83	4	2288.07	Oxidation (M)
lcl|NZ_CP011073.1_prot_WP_005789575.1_2906	TAFSTDHNVSVSGAVPHMPYR	22	4	2288.07	Oxidation (M)
lcl|NZ_CP011073.1_prot_WP_005789575.1_2906	TAFSTDHNVSVSGAVPHMPYR	37.93	4	2288.07	Oxidation (M)
lcl|NZ_CP011073.1_prot_WP_005789575.1_2906	LGYGVTGQQNLGNGDYPYMAR	44.11	3	2289.04	Oxidation (M)
lcl|NZ_CP011073.1_prot_WP_005789575.1_2906	LGYGVTGQQNLGNGDYPYMAR	54.75	2	2289.05	Oxidation (M)
lcl|NZ_CP011073.1_prot_WP_005789575.1_2906	LGYGVTGQQNLGNGDYPYMAR	38.1	3	2289.05	Oxidation (M)
lcl|NZ_CP011073.1_prot_WP_005789575.1_2906	LGYGVTGQQNLGNGDYPYMAR	14.73	2	2289.05	Oxidation (M)
lcl|NZ_CP011073.1_prot_WP_005789575.1_2906	LGYGVTGQQNLGNGDYPYMAR	56.53	2	2289.05	Oxidation (M)
lcl|NZ_CP011073.1_prot_WP_005789575.1_2906	LGYGVTGQQNLGNGDYPYMAR	23.8	2	2289.05	Oxidation (M)
lcl|NZ_CP011073.1_prot_WP_005789575.1_2906	LGYGVTGQQNLGNGDYPYMAR	50.57	3	2289.05	Oxidation (M)
lcl|NZ_CP011073.1_prot_WP_005789575.1_2906	LGYGVTGQQNLGNGDYPYMAR	29.55	2	2289.05	Oxidation (M)
lcl|NZ_CP011073.1_prot_WP_005789575.1_2906	LGYGVTGQQNLGNGDYPYMAR	35.37	3	2289.06	Oxidation (M)
lcl|NZ_CP011073.1_prot_WP_005789575.1_2906	GMGNPLSTVHPNDIETFTILK	53.36	3	2299.15	Oxidation (M)
lcl|NZ_CP011073.1_prot_WP_005789575.1_2906	GMGNPLSTVHPNDIETFTILK	43.83	3	2299.15	Oxidation (M)
lcl|NZ_CP011073.1_prot_WP_005789575.1_2906	GMGNPLSTVHPNDIETFTILK	13.12	3	2299.15	Oxidation (M)
lcl|NZ_CP011073.1_prot_WP_005789575.1_2906	GMGNPLSTVHPNDIETFTILK	51.5	3	2299.15	Oxidation (M)
lcl|NZ_CP011073.1_prot_WP_005789575.1_2906	GMGNPLSTVHPNDIETFTILK	32.56	3	2299.15	Oxidation (M)
lcl|NZ_CP011073.1_prot_WP_005789575.1_2906	GMGNPLSTVHPNDIETFTILK	31.72	3	2299.16	Oxidation (M)
lcl|NZ_CP011073.1_prot_WP_005789575.1_2906	GMGNPLSTVHPNDIETFTILK	23.04	3	2299.16	Oxidation (M)
lcl|NZ_CP011073.1_prot_WP_005789575.1_2906	GMGNPLSTVHPNDIETFTILK	29.56	3	2299.16	Oxidation (M)
lcl|NZ_CP011073.1_prot_WP_005789575.1_2906	GMGNPLSTVHPNDIETFTILK	41.06	3	2299.16	Oxidation (M)
lcl|NZ_CP011073.1_prot_WP_005789575.1_2906	GMGNPLSTVHPNDIETFTILK	16.75	3	2299.16	Oxidation (M)
lcl|NZ_CP011073.1_prot_WP_005789575.1_2906	GMGNPLSTVHPNDIETFTILK	42.05	3	2299.16	Oxidation (M)
lcl|NZ_CP011073.1_prot_WP_005789575.1_2906	GMGNPLSTVHPNDIETFTILK	19.28	3	2299.16	Oxidation (M)
lcl|NZ_CP011073.1_prot_WP_005789575.1_2906	GMGNPLSTVHPNDIETFTILK	13.04	3	2299.16	Oxidation (M)
lcl|NZ_CP011073.1_prot_WP_005789575.1_2906	GMGNPLSTVHPNDIETFTILK	39.77	3	2299.16	Oxidation (M)
lcl|NZ_CP011073.1_prot_WP_005789575.1_2906	GMGNPLSTVHPNDIETFTILK	15.64	3	2299.16	Oxidation (M)
lcl|NZ_CP011073.1_prot_WP_005789575.1_2906	GMGNPLSTVHPNDIETFTILK	20.51	3	2299.17	Oxidation (M)
lcl|NZ_CP011073.1_prot_WP_005789575.1_2906	SKGDVIIADNSPLTYCTGNFK	40.59	3	2313.13	Propionamide (C)
lcl|NZ_CP011073.1_prot_WP_005789575.1_2906	SKGDVIIADNSPLTYCTGNFK	78.94	3	2313.13	Propionamide (C)
lcl|NZ_CP011073.1_prot_WP_005789575.1_2906	SKGDVIIADNSPLTYCTGNFK	26.62	3	2313.13	Propionamide (C)
lcl|NZ_CP011073.1_prot_WP_005789575.1_2906	SKGDVIIADNSPLTYCTGNFK	70.77	3	2313.13	Propionamide (C)
lcl|NZ_CP011073.1_prot_WP_005789575.1_2906	SKGDVIIADNSPLTYCTGNFK	75.25	3	2313.14	Propionamide (C)
lcl|NZ_CP011073.1_prot_WP_005789575.1_2906	SKGDVIIADNSPLTYCTGNFK	83.6	3	2313.14	Propionamide (C)
lcl|NZ_CP011073.1_prot_WP_005789575.1_2906	QEGDKTSPIDIGLANPVAMLEEK	16.76	3	2454.24
lcl|NZ_CP011073.1_prot_WP_005789575.1_2906	YKGLDPEISGEGIDNNIYPRPR	63.08	4	2502.24
lcl|NZ_CP011073.1_prot_WP_005789575.1_2906	YKGLDPEISGEGIDNNIYPRPR	52.18	4	2502.24
lcl|NZ_CP011073.1_prot_WP_005789575.1_2906	YKGLDPEISGEGIDNNIYPRPR	39.11	4	2502.24
lcl|NZ_CP011073.1_prot_WP_005789575.1_2906	YKGLDPEISGEGIDNNIYPRPR	25.4	3	2502.25
lcl|NZ_CP011073.1_prot_WP_005789575.1_2906	YKGLDPEISGEGIDNNIYPRPR	56.39	3	2502.25
lcl|NZ_CP011073.1_prot_WP_005789575.1_2906	YKGLDPEISGEGIDNNIYPRPR	33	3	2502.25
lcl|NZ_CP011073.1_prot_WP_005789575.1_2906	YKGLDPEISGEGIDNNIYPRPR	19.84	4	2502.25
lcl|NZ_CP011073.1_prot_WP_005789575.1_2906	YKGLDPEISGEGIDNNIYPRPR	65.43	4	2502.25
lcl|NZ_CP011073.1_prot_WP_005789575.1_2906	YKGLDPEISGEGIDNNIYPRPR	15.59	4	2502.25
lcl|NZ_CP011073.1_prot_WP_005789575.1_2906	YKGLDPEISGEGIDNNIYPRPR	33.42	4	2502.26
lcl|NZ_CP011073.1_prot_WP_005789575.1_2906	YKGLDPEISGEGIDNNIYPRPR	51.33	4	2502.26
lcl|NZ_CP011073.1_prot_WP_005789575.1_2906	YKGLDPEISGEGIDNNIYPRPR	45.19	4	2502.26
lcl|NZ_CP011073.1_prot_WP_005789575.1_2906	YKGLDPEISGEGIDNNIYPRPR	29.97	3	2502.26
lcl|NZ_CP011073.1_prot_WP_005789575.1_2906	YKGLDPEISGEGIDNNIYPRPR	17.4	4	2502.26
lcl|NZ_CP011073.1_prot_WP_005789575.1_2906	YKGLDPEISGEGIDNNIYPRPR	23.92	3	2502.26
lcl|NZ_CP011073.1_prot_WP_005789575.1_2906	YKGLDPEISGEGIDNNIYPRPR	41.72	3	2502.26
lcl|NZ_CP011073.1_prot_WP_005789575.1_2906	YKGLDPEISGEGIDNNIYPRPR	42.98	4	2502.26
lcl|NZ_CP011073.1_prot_WP_005789575.1_2906	YKGLDPEISGEGIDNNIYPRPR	37.25	4	2502.26
lcl|NZ_CP011073.1_prot_WP_005789575.1_2906	YKGLDPEISGEGIDNNIYPRPR	32.88	4	2502.26
lcl|NZ_CP011073.1_prot_WP_005789575.1_2906	GGSSMSASNDPLIVIDGVPVDNTEIK	19.66	3	2614.27
lcl|NZ_CP011073.1_prot_WP_005789575.1_2906	GGSSMSASNDPLIVIDGVPVDNTEIK	17.2	3	2614.27
lcl|NZ_CP011073.1_prot_WP_005789575.1_2906	GGSSMSASNDPLIVIDGVPVDNTEIK	45.42	2	2614.28
lcl|NZ_CP011073.1_prot_WP_005789575.1_2906	GGSSMSASNDPLIVIDGVPVDNTEIK	27.42	3	2614.28
lcl|NZ_CP011073.1_prot_WP_005789575.1_2906	GGSSMSASNDPLIVIDGVPVDNTEIK	48.59	3	2614.28
lcl|NZ_CP011073.1_prot_WP_005789575.1_2906	GGSSMSASNDPLIVIDGVPVDNTEIK	51.78	3	2614.28
lcl|NZ_CP011073.1_prot_WP_005789575.1_2906	GGSSMSASNDPLIVIDGVPVDNTEIK	42.46	3	2614.29
lcl|NZ_CP011073.1_prot_WP_005789575.1_2906	GGSSMSASNDPLIVIDGVPVDNTEIK	15.65	2	2614.29
lcl|NZ_CP011073.1_prot_WP_005789575.1_2906	GGSSMSASNDPLIVIDGVPVDNTEIK	19.61	3	2614.29
lcl|NZ_CP011073.1_prot_WP_005789575.1_2906	GGSSMSASNDPLIVIDGVPVDNTEIK	58.41	3	2614.29
lcl|NZ_CP011073.1_prot_WP_005789575.1_2906	GGSSMSASNDPLIVIDGVPVDNTEIK	49.02	3	2614.29
lcl|NZ_CP011073.1_prot_WP_005789575.1_2906	GGSSMSASNDPLIVIDGVPVDNTEIK	51.16	2	2614.29
lcl|NZ_CP011073.1_prot_WP_005789575.1_2906	GGSSMSASNDPLIVIDGVPVDNTEIK	24.62	3	2614.29
lcl|NZ_CP011073.1_prot_WP_005789575.1_2906	GGSSMSASNDPLIVIDGVPVDNTEIK	46.81	3	2630.27	Oxidation (M)
lcl|NZ_CP011073.1_prot_WP_005789575.1_2906	GGSSMSASNDPLIVIDGVPVDNTEIK	48.81	3	2630.28	Oxidation (M)
lcl|NZ_CP011073.1_prot_WP_005789575.1_2906	AGANYYFGDTEYSLIAPQPYDQNLK	50.15	3	2837.3
lcl|NZ_CP011073.1_prot_WP_005789575.1_2906	AGANYYFGDTEYSLIAPQPYDQNLK	13.59	3	2837.32
lcl|NZ_CP011073.1_prot_WP_005789575.1_2906	AGANYYFGDTEYSLIAPQPYDQNLK	23.07	3	2837.33
lcl|NZ_CP011073.1_prot_WP_005789575.1_2906	AGANYYFGDTEYSLIAPQPYDQNLK	50.96	3	2837.33
lcl|NZ_CP011073.1_prot_WP_005789575.1_2906	VRGGSSMSASNDPLIVIDGVPVDNTEIK	37.75	3	2869.44
lcl|NZ_CP011073.1_prot_WP_005789575.1_2906	VRGGSSMSASNDPLIVIDGVPVDNTEIK	58.8	3	2869.45
lcl|NZ_CP011073.1_prot_WP_005789575.1_2906	VRGGSSMSASNDPLIVIDGVPVDNTEIK	54.61	3	2869.45
lcl|NZ_CP011073.1_prot_WP_005789575.1_2906	VRGGSSMSASNDPLIVIDGVPVDNTEIK	51.72	3	2869.45
lcl|NZ_CP011073.1_prot_WP_005789575.1_2906	VRGGSSMSASNDPLIVIDGVPVDNTEIK	34.07	3	2869.45
lcl|NZ_CP011073.1_prot_WP_005789575.1_2906	VRGGSSMSASNDPLIVIDGVPVDNTEIK	32.05	3	2869.45
lcl|NZ_CP011073.1_prot_WP_005789575.1_2906	VRGGSSMSASNDPLIVIDGVPVDNTEIK	37.75	3	2869.45
lcl|NZ_CP011073.1_prot_WP_005789575.1_2906	VRGGSSMSASNDPLIVIDGVPVDNTEIK	36.93	3	2869.46
lcl|NZ_CP011073.1_prot_WP_005789575.1_2906	VRGGSSMSASNDPLIVIDGVPVDNTEIK	31.58	3	2869.46
lcl|NZ_CP011073.1_prot_WP_005789575.1_2906	VRGGSSMSASNDPLIVIDGVPVDNTEIK	27.55	3	2885.45	Oxidation (M)
lcl|NZ_CP011073.1_prot_WP_005789575.1_2906	VRGGSSMSASNDPLIVIDGVPVDNTEIK	28.79	3	2885.45	Oxidation (M)
lcl|NZ_CP011073.1_prot_WP_005789575.1_2906	AAPSVTVTLHEDAVMLQEAVVIGYGTVK	16.65	3	2897.51
lcl|NZ_CP011073.1_prot_WP_005789575.1_2906	AAPSVTVTLHEDAVMLQEAVVIGYGTVK	22.39	3	2897.51
lcl|NZ_CP011073.1_prot_WP_005789575.1_2906	AAPSVTVTLHEDAVMLQEAVVIGYGTVK	19.15	3	2897.51
lcl|NZ_CP011073.1_prot_WP_005789575.1_2906	AAPSVTVTLHEDAVMLQEAVVIGYGTVK	46.92	3	2897.52
lcl|NZ_CP011073.1_prot_WP_005789575.1_2906	AAPSVTVTLHEDAVMLQEAVVIGYGTVK	17.19	3	2897.52
lcl|NZ_CP011073.1_prot_WP_005789575.1_2906	AAPSVTVTLHEDAVMLQEAVVIGYGTVK	96.05	3	2897.52
lcl|NZ_CP011073.1_prot_WP_005789575.1_2906	AAPSVTVTLHEDAVMLQEAVVIGYGTVK	14.46	3	2897.52
lcl|NZ_CP011073.1_prot_WP_005789575.1_2906	AAPSVTVTLHEDAVMLQEAVVIGYGTVK	93.26	3	2897.52
lcl|NZ_CP011073.1_prot_WP_005789575.1_2906	AAPSVTVTLHEDAVMLQEAVVIGYGTVK	95.88	3	2897.52
lcl|NZ_CP011073.1_prot_WP_005789575.1_2906	AAPSVTVTLHEDAVMLQEAVVIGYGTVK	14.01	4	2897.52
lcl|NZ_CP011073.1_prot_WP_005789575.1_2906	AAPSVTVTLHEDAVMLQEAVVIGYGTVK	28.38	3	2897.52
lcl|NZ_CP011073.1_prot_WP_005789575.1_2906	AAPSVTVTLHEDAVMLQEAVVIGYGTVK	66.57	3	2897.52
lcl|NZ_CP011073.1_prot_WP_005789575.1_2906	AAPSVTVTLHEDAVMLQEAVVIGYGTVK	34.01	4	2897.52
lcl|NZ_CP011073.1_prot_WP_005789575.1_2906	AAPSVTVTLHEDAVMLQEAVVIGYGTVK	83.51	3	2897.52
lcl|NZ_CP011073.1_prot_WP_005789575.1_2906	AAPSVTVTLHEDAVMLQEAVVIGYGTVK	13.77	4	2897.52
lcl|NZ_CP011073.1_prot_WP_005789575.1_2906	AAPSVTVTLHEDAVMLQEAVVIGYGTVK	105.61	3	2897.52
lcl|NZ_CP011073.1_prot_WP_005789575.1_2906	AAPSVTVTLHEDAVMLQEAVVIGYGTVK	43.19	3	2897.52
lcl|NZ_CP011073.1_prot_WP_005789575.1_2906	AAPSVTVTLHEDAVMLQEAVVIGYGTVK	27.21	4	2897.52
lcl|NZ_CP011073.1_prot_WP_005789575.1_2906	AAPSVTVTLHEDAVMLQEAVVIGYGTVK	13.18	3	2897.52
lcl|NZ_CP011073.1_prot_WP_005789575.1_2906	AAPSVTVTLHEDAVMLQEAVVIGYGTVK	39.81	3	2897.52
lcl|NZ_CP011073.1_prot_WP_005789575.1_2906	AAPSVTVTLHEDAVMLQEAVVIGYGTVK	86.17	3	2897.52
lcl|NZ_CP011073.1_prot_WP_005789575.1_2906	AAPSVTVTLHEDAVMLQEAVVIGYGTVK	106.27	3	2897.52
lcl|NZ_CP011073.1_prot_WP_005789575.1_2906	AAPSVTVTLHEDAVMLQEAVVIGYGTVK	16.62	4	2897.52
lcl|NZ_CP011073.1_prot_WP_005789575.1_2906	AAPSVTVTLHEDAVMLQEAVVIGYGTVK	87.31	3	2897.52
lcl|NZ_CP011073.1_prot_WP_005789575.1_2906	AAPSVTVTLHEDAVMLQEAVVIGYGTVK	84.58	3	2897.52
lcl|NZ_CP011073.1_prot_WP_005789575.1_2906	AAPSVTVTLHEDAVMLQEAVVIGYGTVK	41.16	4	2897.52
lcl|NZ_CP011073.1_prot_WP_005789575.1_2906	AAPSVTVTLHEDAVMLQEAVVIGYGTVK	88.19	3	2897.53
lcl|NZ_CP011073.1_prot_WP_005789575.1_2906	AAPSVTVTLHEDAVMLQEAVVIGYGTVK	91.25	3	2897.53
lcl|NZ_CP011073.1_prot_WP_005789575.1_2906	AAPSVTVTLHEDAVMLQEAVVIGYGTVK	54.93	4	2897.53
lcl|NZ_CP011073.1_prot_WP_005789575.1_2906	AAPSVTVTLHEDAVMLQEAVVIGYGTVK	82.51	3	2897.53
lcl|NZ_CP011073.1_prot_WP_005789575.1_2906	AAPSVTVTLHEDAVMLQEAVVIGYGTVK	26.88	3	2897.53
lcl|NZ_CP011073.1_prot_WP_005789575.1_2906	AAPSVTVTLHEDAVMLQEAVVIGYGTVK	108.51	3	2897.53
lcl|NZ_CP011073.1_prot_WP_005789575.1_2906	AAPSVTVTLHEDAVMLQEAVVIGYGTVK	18.92	3	2897.53
lcl|NZ_CP011073.1_prot_WP_005789575.1_2906	AAPSVTVTLHEDAVMLQEAVVIGYGTVK	23.62	4	2897.53
lcl|NZ_CP011073.1_prot_WP_005789575.1_2906	AAPSVTVTLHEDAVMLQEAVVIGYGTVK	42.91	3	2897.53
lcl|NZ_CP011073.1_prot_WP_005789575.1_2906	AAPSVTVTLHEDAVMLQEAVVIGYGTVK	112.65	3	2897.53
lcl|NZ_CP011073.1_prot_WP_005789575.1_2906	AAPSVTVTLHEDAVMLQEAVVIGYGTVK	42.17	3	2897.53
lcl|NZ_CP011073.1_prot_WP_005789575.1_2906	AAPSVTVTLHEDAVMLQEAVVIGYGTVK	27.7	4	2897.53
lcl|NZ_CP011073.1_prot_WP_005789575.1_2906	AAPSVTVTLHEDAVMLQEAVVIGYGTVK	82.71	3	2897.53
lcl|NZ_CP011073.1_prot_WP_005789575.1_2906	AAPSVTVTLHEDAVMLQEAVVIGYGTVK	40.53	4	2897.53
lcl|NZ_CP011073.1_prot_WP_005789575.1_2906	AAPSVTVTLHEDAVMLQEAVVIGYGTVK	14.3	4	2897.53
lcl|NZ_CP011073.1_prot_WP_005789575.1_2906	AAPSVTVTLHEDAVMLQEAVVIGYGTVK	99.67	3	2897.53
lcl|NZ_CP011073.1_prot_WP_005789575.1_2906	AAPSVTVTLHEDAVMLQEAVVIGYGTVK	73.99	3	2897.53
lcl|NZ_CP011073.1_prot_WP_005789575.1_2906	AAPSVTVTLHEDAVMLQEAVVIGYGTVK	124.62	3	2897.53
lcl|NZ_CP011073.1_prot_WP_005789575.1_2906	AAPSVTVTLHEDAVMLQEAVVIGYGTVK	13.06	4	2913.51	Oxidation (M)
lcl|NZ_CP011073.1_prot_WP_005789575.1_2906	AAPSVTVTLHEDAVMLQEAVVIGYGTVK	58.03	3	2913.51	Oxidation (M)
lcl|NZ_CP011073.1_prot_WP_005789575.1_2906	AAPSVTVTLHEDAVMLQEAVVIGYGTVK	18.1	3	2913.51	Oxidation (M)
lcl|NZ_CP011073.1_prot_WP_005789575.1_2906	AAPSVTVTLHEDAVMLQEAVVIGYGTVK	59.04	3	2913.51	Oxidation (M)
lcl|NZ_CP011073.1_prot_WP_005789575.1_2906	AAPSVTVTLHEDAVMLQEAVVIGYGTVK	47.48	3	2913.51	Oxidation (M)
lcl|NZ_CP011073.1_prot_WP_005789575.1_2906	AAPSVTVTLHEDAVMLQEAVVIGYGTVK	24.49	3	2913.51	Oxidation (M)
lcl|NZ_CP011073.1_prot_WP_005789575.1_2906	AAPSVTVTLHEDAVMLQEAVVIGYGTVK	19.1	3	2913.51	Oxidation (M)
lcl|NZ_CP011073.1_prot_WP_005789575.1_2906	AAPSVTVTLHEDAVMLQEAVVIGYGTVK	19.35	4	2913.51	Oxidation (M)
lcl|NZ_CP011073.1_prot_WP_005789575.1_2906	AAPSVTVTLHEDAVMLQEAVVIGYGTVK	24.65	4	2913.52	Oxidation (M)
lcl|NZ_CP011073.1_prot_WP_005789575.1_2906	AAPSVTVTLHEDAVMLQEAVVIGYGTVK	21.94	4	2913.52	Oxidation (M)
lcl|NZ_CP011073.1_prot_WP_005789575.1_2906	AAPSVTVTLHEDAVMLQEAVVIGYGTVK	20.92	3	2913.52	Oxidation (M)
lcl|NZ_CP011073.1_prot_WP_005789575.1_2906	AAPSVTVTLHEDAVMLQEAVVIGYGTVK	41.65	3	2913.52	Oxidation (M)
lcl|NZ_CP011073.1_prot_WP_005789575.1_2906	AAPSVTVTLHEDAVMLQEAVVIGYGTVK	28.51	3	2913.52	Oxidation (M)
lcl|NZ_CP011073.1_prot_WP_005789575.1_2906	AAPSVTVTLHEDAVMLQEAVVIGYGTVK	26.95	3	2913.52	Oxidation (M)
lcl|NZ_CP011073.1_prot_WP_005789575.1_2906	AAPSVTVTLHEDAVMLQEAVVIGYGTVK	70.44	3	2913.52	Oxidation (M)
lcl|NZ_CP011073.1_prot_WP_005789575.1_2906	AAPSVTVTLHEDAVMLQEAVVIGYGTVK	54.04	3	2913.52	Oxidation (M)
lcl|NZ_CP011073.1_prot_WP_005789575.1_2906	AAPSVTVTLHEDAVMLQEAVVIGYGTVK	90.84	3	2913.52	Oxidation (M)
lcl|NZ_CP011073.1_prot_WP_005789575.1_2906	AAPSVTVTLHEDAVMLQEAVVIGYGTVK	57.58	3	2913.52	Oxidation (M)
lcl|NZ_CP011073.1_prot_WP_005789575.1_2906	AAPSVTVTLHEDAVMLQEAVVIGYGTVK	43.39	3	2913.52	Oxidation (M)
lcl|NZ_CP011073.1_prot_WP_005789575.1_2906	AAPSVTVTLHEDAVMLQEAVVIGYGTVK	40.13	3	2913.52	Oxidation (M)
lcl|NZ_CP011073.1_prot_WP_005789575.1_2906	AAPSVTVTLHEDAVMLQEAVVIGYGTVK	14.9	4	2913.52	Oxidation (M)
lcl|NZ_CP011073.1_prot_WP_005789575.1_2906	AAPSVTVTLHEDAVMLQEAVVIGYGTVK	40.84	3	2913.53	Oxidation (M)
lcl|NZ_CP011073.1_prot_WP_005789575.1_2906	DLLNTVTAPAGTNFSNQLLTNVGTLENK	13.07	3	2944.5
lcl|NZ_CP011073.1_prot_WP_005789575.1_2906	DLLNTVTAPAGTNFSNQLLTNVGTLENK	14.47	3	2944.5
lcl|NZ_CP011073.1_prot_WP_005789575.1_2906	DLLNTVTAPAGTNFSNQLLTNVGTLENK	20.45	3	2944.5
lcl|NZ_CP011073.1_prot_WP_005789575.1_2906	DLLNTVTAPAGTNFSNQLLTNVGTLENK	25.8	3	2944.51
lcl|NZ_CP011073.1_prot_WP_005789575.1_2906	DLLNTVTAPAGTNFSNQLLTNVGTLENK	14.5	3	2944.51
lcl|NZ_CP011073.1_prot_WP_005789575.1_2906	DLLNTVTAPAGTNFSNQLLTNVGTLENK	29.58	3	2944.51
lcl|NZ_CP011073.1_prot_WP_005789575.1_2906	DLLNTVTAPAGTNFSNQLLTNVGTLENK	29.95	3	2944.51
lcl|NZ_CP011073.1_prot_WP_005789575.1_2906	DLLNTVTAPAGTNFSNQLLTNVGTLENK	27.72	3	2944.51
lcl|NZ_CP011073.1_prot_WP_005789575.1_2906	DLLNTVTAPAGTNFSNQLLTNVGTLENK	32.27	3	2944.51
lcl|NZ_CP011073.1_prot_WP_005789575.1_2906	DLLNTVTAPAGTNFSNQLLTNVGTLENK	30.45	3	2944.51
lcl|NZ_CP011073.1_prot_WP_005789575.1_2906	DLLNTVTAPAGTNFSNQLLTNVGTLENK	53.64	3	2944.51
lcl|NZ_CP011073.1_prot_WP_005789575.1_2906	DLLNTVTAPAGTNFSNQLLTNVGTLENK	114.19	3	2944.51
lcl|NZ_CP011073.1_prot_WP_005789575.1_2906	DLLNTVTAPAGTNFSNQLLTNVGTLENK	34.98	3	2944.51
lcl|NZ_CP011073.1_prot_WP_005789575.1_2906	DLLNTVTAPAGTNFSNQLLTNVGTLENK	23.12	3	2944.51
lcl|NZ_CP011073.1_prot_WP_005789575.1_2906	DLLNTVTAPAGTNFSNQLLTNVGTLENK	64.2	3	2944.52
lcl|NZ_CP011073.1_prot_WP_005789575.1_2906	DLLNTVTAPAGTNFSNQLLTNVGTLENK	42.73	3	2944.52
lcl|NZ_CP011073.1_prot_WP_005789575.1_2906	DLLNTVTAPAGTNFSNQLLTNVGTLENK	69.91	3	2944.52
lcl|NZ_CP011073.1_prot_WP_005789575.1_2906	DLLNTVTAPAGTNFSNQLLTNVGTLENK	111.4	3	2944.52
lcl|NZ_CP011073.1_prot_WP_005789575.1_2906	DLLNTVTAPAGTNFSNQLLTNVGTLENK	15.31	3	2944.52
lcl|NZ_CP011073.1_prot_WP_005789575.1_2906	DLLNTVTAPAGTNFSNQLLTNVGTLENK	126.26	3	2944.52
lcl|NZ_CP011073.1_prot_WP_005789575.1_2906	DLLNTVTAPAGTNFSNQLLTNVGTLENK	49.97	3	2944.52
lcl|NZ_CP011073.1_prot_WP_005789575.1_2906	DLLNTVTAPAGTNFSNQLLTNVGTLENK	65.12	3	2944.52
lcl|NZ_CP011073.1_prot_WP_005789575.1_2906	DLLNTVTAPAGTNFSNQLLTNVGTLENK	111.19	3	2944.52
lcl|NZ_CP011073.1_prot_WP_005789575.1_2906	DLLNTVTAPAGTNFSNQLLTNVGTLENK	32.33	3	2944.52
lcl|NZ_CP011073.1_prot_WP_005789575.1_2906	DLLNTVTAPAGTNFSNQLLTNVGTLENK	117.84	3	2944.52
lcl|NZ_CP011073.1_prot_WP_005789575.1_2906	DLLNTVTAPAGTNFSNQLLTNVGTLENK	56.49	3	2944.52
lcl|NZ_CP011073.1_prot_WP_005789575.1_2906	DLLNTVTAPAGTNFSNQLLTNVGTLENK	20.97	3	2944.53
lcl|NZ_CP011073.1_prot_WP_005789575.1_2906	DLLNTVTAPAGTNFSNQLLTNVGTLENK	43.8	3	2944.53
lcl|NZ_CP011073.1_prot_WP_005789575.1_2906	AAPSVTVTLHEDAVMLQEAVVIGYGTVKK	23.16	4	3025.62
lcl|NZ_CP011073.1_prot_WP_005789575.1_2906	AAPSVTVTLHEDAVMLQEAVVIGYGTVKK	35.7	4	3025.63
lcl|NZ_CP011073.1_prot_WP_005789575.1_2906	MTFNDDPNYAGVIHGGIDGGTGYNALIHR	57.11	4	3074.41
lcl|NZ_CP011073.1_prot_WP_005789575.1_2906	MTFNDDPNYAGVIHGGIDGGTGYNALIHR	21.17	3	3074.42
lcl|NZ_CP011073.1_prot_WP_005789575.1_2906	MTFNDDPNYAGVIHGGIDGGTGYNALIHR	46.11	4	3074.42
lcl|NZ_CP011073.1_prot_WP_005789575.1_2906	MTFNDDPNYAGVIHGGIDGGTGYNALIHR	117.64	4	3074.42
lcl|NZ_CP011073.1_prot_WP_005789575.1_2906	MTFNDDPNYAGVIHGGIDGGTGYNALIHR	108.21	4	3074.42
lcl|NZ_CP011073.1_prot_WP_005789575.1_2906	MTFNDDPNYAGVIHGGIDGGTGYNALIHR	30.19	4	3074.42
lcl|NZ_CP011073.1_prot_WP_005789575.1_2906	MTFNDDPNYAGVIHGGIDGGTGYNALIHR	69.37	4	3074.42
lcl|NZ_CP011073.1_prot_WP_005789575.1_2906	MTFNDDPNYAGVIHGGIDGGTGYNALIHR	26.37	4	3074.43
lcl|NZ_CP011073.1_prot_WP_005789575.1_2906	MTFNDDPNYAGVIHGGIDGGTGYNALIHR	25.85	4	3074.43
lcl|NZ_CP011073.1_prot_WP_005789575.1_2906	MTFNDDPNYAGVIHGGIDGGTGYNALIHR	13.51	4	3074.43
lcl|NZ_CP011073.1_prot_WP_005789575.1_2906	MTFNDDPNYAGVIHGGIDGGTGYNALIHR	74.04	4	3074.43
lcl|NZ_CP011073.1_prot_WP_005789575.1_2906	MTFNDDPNYAGVIHGGIDGGTGYNALIHR	28.07	4	3074.43
lcl|NZ_CP011073.1_prot_WP_005789575.1_2906	MTFNDDPNYAGVIHGGIDGGTGYNALIHR	21.33	4	3074.43
lcl|NZ_CP011073.1_prot_WP_005789575.1_2906	MTFNDDPNYAGVIHGGIDGGTGYNALIHR	40.94	4	3074.43
lcl|NZ_CP011073.1_prot_WP_005789575.1_2906	MTFNDDPNYAGVIHGGIDGGTGYNALIHR	32.27	4	3074.43
lcl|NZ_CP011073.1_prot_WP_005789575.1_2906	MTFNDDPNYAGVIHGGIDGGTGYNALIHR	77.84	4	3074.43
lcl|NZ_CP011073.1_prot_WP_005789575.1_2906	MTFNDDPNYAGVIHGGIDGGTGYNALIHR	96.6	4	3074.43
lcl|NZ_CP011073.1_prot_WP_005789575.1_2906	MTFNDDPNYAGVIHGGIDGGTGYNALIHR	35.37	4	3074.43
lcl|NZ_CP011073.1_prot_WP_005789575.1_2906	MTFNDDPNYAGVIHGGIDGGTGYNALIHR	46.79	4	3074.43
lcl|NZ_CP011073.1_prot_WP_005789575.1_2906	MTFNDDPNYAGVIHGGIDGGTGYNALIHR	19.33	4	3074.43
lcl|NZ_CP011073.1_prot_WP_005789575.1_2906	MTFNDDPNYAGVIHGGIDGGTGYNALIHR	29.54	4	3074.43
lcl|NZ_CP011073.1_prot_WP_005789575.1_2906	MTFNDDPNYAGVIHGGIDGGTGYNALIHR	45.3	4	3074.43
lcl|NZ_CP011073.1_prot_WP_005789575.1_2906	MTFNDDPNYAGVIHGGIDGGTGYNALIHR	33.04	4	3074.43
lcl|NZ_CP011073.1_prot_WP_005789575.1_2906	MTFNDDPNYAGVIHGGIDGGTGYNALIHR	81.71	4	3074.43
lcl|NZ_CP011073.1_prot_WP_005789575.1_2906	MTFNDDPNYAGVIHGGIDGGTGYNALIHR	39.19	4	3074.44
lcl|NZ_CP011073.1_prot_WP_005789575.1_2906	MTFNDDPNYAGVIHGGIDGGTGYNALIHR	93.28	4	3074.44
lcl|NZ_CP011073.1_prot_WP_005789575.1_2906	MTFNDDPNYAGVIHGGIDGGTGYNALIHR	19.28	4	3074.44
lcl|NZ_CP011073.1_prot_WP_005789575.1_2906	MTFNDDPNYAGVIHGGIDGGTGYNALIHR	119.93	4	3074.44
lcl|NZ_CP011073.1_prot_WP_005789575.1_2906	MTFNDDPNYAGVIHGGIDGGTGYNALIHR	86.33	4	3074.44
lcl|NZ_CP011073.1_prot_WP_005789575.1_2906	MTFNDDPNYAGVIHGGIDGGTGYNALIHR	39.4	4	3074.44
lcl|NZ_CP011073.1_prot_WP_005789575.1_2906	MTFNDDPNYAGVIHGGIDGGTGYNALIHR	79.04	4	3074.44
lcl|NZ_CP011073.1_prot_WP_005789575.1_2906	MTFNDDPNYAGVIHGGIDGGTGYNALIHR	14.03	3	3074.44
lcl|NZ_CP011073.1_prot_WP_005789575.1_2906	MTFNDDPNYAGVIHGGIDGGTGYNALIHR	109.86	4	3074.44
lcl|NZ_CP011073.1_prot_WP_005789575.1_2906	MTFNDDPNYAGVIHGGIDGGTGYNALIHR	26.58	4	3074.44
lcl|NZ_CP011073.1_prot_WP_005789575.1_2906	MTFNDDPNYAGVIHGGIDGGTGYNALIHR	78.65	4	3074.44
lcl|NZ_CP011073.1_prot_WP_005789575.1_2906	MTFNDDPNYAGVIHGGIDGGTGYNALIHR	85.78	4	3074.44
lcl|NZ_CP011073.1_prot_WP_005789575.1_2906	MTFNDDPNYAGVIHGGIDGGTGYNALIHR	32.6	3	3074.44
lcl|NZ_CP011073.1_prot_WP_005789575.1_2906	MTFNDDPNYAGVIHGGIDGGTGYNALIHR	32.74	4	3074.44
lcl|NZ_CP011073.1_prot_WP_005789575.1_2906	MTFNDDPNYAGVIHGGIDGGTGYNALIHR	45.47	4	3074.44
lcl|NZ_CP011073.1_prot_WP_005789575.1_2906	MTFNDDPNYAGVIHGGIDGGTGYNALIHR	22.78	4	3074.44
lcl|NZ_CP011073.1_prot_WP_005789575.1_2906	MTFNDDPNYAGVIHGGIDGGTGYNALIHR	34.48	4	3074.45
lcl|NZ_CP011073.1_prot_WP_005789575.1_2906	MTFNDDPNYAGVIHGGIDGGTGYNALIHR	77.45	4	3074.45
lcl|NZ_CP011073.1_prot_WP_005789575.1_2906	MTFNDDPNYAGVIHGGIDGGTGYNALIHR	48.28	4	3074.45
lcl|NZ_CP011073.1_prot_WP_005789575.1_2906	MTFNDDPNYAGVIHGGIDGGTGYNALIHR	17.97	4	3074.45
lcl|NZ_CP011073.1_prot_WP_005789575.1_2906	MTFNDDPNYAGVIHGGIDGGTGYNALIHR	42.46	3	3074.45
lcl|NZ_CP011073.1_prot_WP_005789575.1_2906	MTFNDDPNYAGVIHGGIDGGTGYNALIHR	16.78	4	3090.42	Oxidation (M)
lcl|NZ_CP011073.1_prot_WP_005789575.1_2906	MTFNDDPNYAGVIHGGIDGGTGYNALIHR	43.02	4	3090.42	Oxidation (M)
lcl|NZ_CP011073.1_prot_WP_005789575.1_2906	MTFNDDPNYAGVIHGGIDGGTGYNALIHR	19.55	4	3090.43	Oxidation (M)
lcl|NZ_CP011073.1_prot_WP_005789575.1_2906	MTFNDDPNYAGVIHGGIDGGTGYNALIHR	49.14	4	3090.43	Oxidation (M)
lcl|NZ_CP011073.1_prot_WP_005789575.1_2906	MTFNDDPNYAGVIHGGIDGGTGYNALIHR	101.81	4	3090.43	Oxidation (M)
lcl|NZ_CP011073.1_prot_WP_005789575.1_2906	MTFNDDPNYAGVIHGGIDGGTGYNALIHR	90.78	4	3090.43	Oxidation (M)
lcl|NZ_CP011073.1_prot_WP_005789575.1_2906	MTFNDDPNYAGVIHGGIDGGTGYNALIHR	96.64	4	3090.43	Oxidation (M)
lcl|NZ_CP011073.1_prot_WP_005789575.1_2906	MTFNDDPNYAGVIHGGIDGGTGYNALIHR	68.72	4	3090.43	Oxidation (M)
lcl|NZ_CP011073.1_prot_WP_005789575.1_2906	MTFNDDPNYAGVIHGGIDGGTGYNALIHR	44.29	4	3090.43	Oxidation (M)
lcl|NZ_CP011073.1_prot_WP_005789575.1_2906	MTFNDDPNYAGVIHGGIDGGTGYNALIHR	37.21	3	3090.43	Oxidation (M)
lcl|NZ_CP011073.1_prot_WP_005789575.1_2906	MTFNDDPNYAGVIHGGIDGGTGYNALIHR	49.87	4	3090.43	Oxidation (M)
lcl|NZ_CP011073.1_prot_WP_005789575.1_2906	MTFNDDPNYAGVIHGGIDGGTGYNALIHR	45.35	4	3090.43	Oxidation (M)
lcl|NZ_CP011073.1_prot_WP_005789575.1_2906	MTFNDDPNYAGVIHGGIDGGTGYNALIHR	38.82	3	3090.44	Oxidation (M)
lcl|NZ_CP011073.1_prot_WP_005789575.1_2906	MTFNDDPNYAGVIHGGIDGGTGYNALIHR	29.41	4	3090.44	Oxidation (M)
lcl|NZ_CP011073.1_prot_WP_005789575.1_2906	MTFNDDPNYAGVIHGGIDGGTGYNALIHR	85.03	4	3090.44	Oxidation (M)
lcl|NZ_CP011073.1_prot_WP_005789575.1_2906	MTFNDDPNYAGVIHGGIDGGTGYNALIHR	97.55	4	3090.44	Oxidation (M)
lcl|NZ_CP011073.1_prot_WP_005789575.1_2906	TKDLLNTVTAPAGTNFSNQLLTNVGTLENK	34.41	3	3173.65
lcl|NZ_CP011073.1_prot_WP_005789575.1_2906	TKDLLNTVTAPAGTNFSNQLLTNVGTLENK	24.81	3	3173.65
lcl|NZ_CP011073.1_prot_WP_005789575.1_2906	TKDLLNTVTAPAGTNFSNQLLTNVGTLENK	71.7	3	3173.65
lcl|NZ_CP011073.1_prot_WP_005789575.1_2906	TKDLLNTVTAPAGTNFSNQLLTNVGTLENK	47.12	3	3173.65
lcl|NZ_CP011073.1_prot_WP_005789575.1_2906	TKDLLNTVTAPAGTNFSNQLLTNVGTLENK	129.23	3	3173.66
lcl|NZ_CP011073.1_prot_WP_005789575.1_2906	TKDLLNTVTAPAGTNFSNQLLTNVGTLENK	165.12	3	3173.66
lcl|NZ_CP011073.1_prot_WP_005789575.1_2906	TKDLLNTVTAPAGTNFSNQLLTNVGTLENK	27.38	3	3173.66
lcl|NZ_CP011073.1_prot_WP_005789575.1_2906	TKDLLNTVTAPAGTNFSNQLLTNVGTLENK	135.01	3	3173.66
lcl|NZ_CP011073.1_prot_WP_005789575.1_2906	TKDLLNTVTAPAGTNFSNQLLTNVGTLENK	31.16	3	3173.66
lcl|NZ_CP011073.1_prot_WP_005789575.1_2906	TKDLLNTVTAPAGTNFSNQLLTNVGTLENK	51.16	3	3173.67
lcl|NZ_CP011073.1_prot_WP_005789575.1_2906	TKDLLNTVTAPAGTNFSNQLLTNVGTLENK	27.48	3	3173.67
lcl|NZ_CP011073.1_prot_WP_005789575.1_2906	TKDLLNTVTAPAGTNFSNQLLTNVGTLENK	141.73	3	3173.67
lcl|NZ_CP011073.1_prot_WP_005789575.1_2906	TKDLLNTVTAPAGTNFSNQLLTNVGTLENK	49.85	3	3173.67
lcl|NZ_CP011073.1_prot_WP_005789575.1_2906	TKDLLNTVTAPAGTNFSNQLLTNVGTLENK	68.11	3	3173.67
lcl|NZ_CP011073.1_prot_WP_005789575.1_2906	TKDLLNTVTAPAGTNFSNQLLTNVGTLENK	28.87	4	3173.67
lcl|NZ_CP011073.1_prot_WP_005789575.1_2906	TKDLLNTVTAPAGTNFSNQLLTNVGTLENK	30	3	3173.67
lcl|NZ_CP011073.1_prot_WP_005789575.1_2906	AAIGLATQYDPTQPVYMEGNPYGNGYFMYMK	84.56	3	3489.56
lcl|NZ_CP011073.1_prot_WP_005789575.1_2906	AAIGLATQYDPTQPVYMEGNPYGNGYFMYMK	58.06	3	3489.56
lcl|NZ_CP011073.1_prot_WP_005789575.1_2906	AAIGLATQYDPTQPVYMEGNPYGNGYFMYMK	74.22	3	3489.57
lcl|NZ_CP011073.1_prot_WP_005789575.1_2906	AAIGLATQYDPTQPVYMEGNPYGNGYFMYMK	77.61	3	3489.58
lcl|NZ_CP011073.1_prot_WP_005789575.1_2906	AAIGLATQYDPTQPVYMEGNPYGNGYFMYMK	45.6	4	3489.59
lcl|NZ_CP011073.1_prot_WP_005789575.1_2906	AAIGLATQYDPTQPVYMEGNPYGNGYFMYMK	40.61	3	3505.55	Oxidation (M)
lcl|NZ_CP011073.1_prot_WP_005789575.1_2906	AAIGLATQYDPTQPVYMEGNPYGNGYFMYMK	53.52	3	3505.58	Oxidation (M)
lcl|NZ_CP011073.1_prot_WP_005784180.1_250	TTVSMLAR	29.99	2	877.468
lcl|NZ_CP011073.1_prot_WP_005784180.1_250	VGFQFNGAR	35.93	2	994.498
lcl|NZ_CP011073.1_prot_WP_005784180.1_250	VGFQFNGAR	23.62	2	994.502
lcl|NZ_CP011073.1_prot_WP_005784180.1_250	GVELMASWR	39.61	2	1047.52
lcl|NZ_CP011073.1_prot_WP_005784180.1_250	GVELMASWR	34.47	2	1047.52
lcl|NZ_CP011073.1_prot_WP_005784180.1_250	GVELMASWR	38.35	2	1047.52
lcl|NZ_CP011073.1_prot_WP_005784180.1_250	GVELMASWR	40.37	2	1047.52
lcl|NZ_CP011073.1_prot_WP_005784180.1_250	GVELMASWR	26.62	2	1047.52
lcl|NZ_CP011073.1_prot_WP_005784180.1_250	GVELMASWR	31.25	2	1047.52
lcl|NZ_CP011073.1_prot_WP_005784180.1_250	GVELMASWR	30.14	2	1047.52
lcl|NZ_CP011073.1_prot_WP_005784180.1_250	GVELMASWR	21.8	2	1047.52
lcl|NZ_CP011073.1_prot_WP_005784180.1_250	GVELMASWR	39.97	2	1047.52
lcl|NZ_CP011073.1_prot_WP_005784180.1_250	GVELMASWR	40.1	2	1047.52
lcl|NZ_CP011073.1_prot_WP_005784180.1_250	GVELMASWR	34.19	2	1047.53
lcl|NZ_CP011073.1_prot_WP_005784180.1_250	GVELMASWR	14.29	2	1047.53
lcl|NZ_CP011073.1_prot_WP_005784180.1_250	GVELMASWR	23.79	2	1063.51	Oxidation (M)
lcl|NZ_CP011073.1_prot_WP_005784180.1_250	GVELMASWR	26.31	2	1063.51	Oxidation (M)
lcl|NZ_CP011073.1_prot_WP_005784180.1_250	GANGVIIVTTK	35.86	2	1071.63
lcl|NZ_CP011073.1_prot_WP_005784180.1_250	GANGVIIVTTK	17.41	2	1071.63
lcl|NZ_CP011073.1_prot_WP_005784180.1_250	VYVNIQNLK	29.87	2	1089.62
lcl|NZ_CP011073.1_prot_WP_005784180.1_250	VYVNIQNLK	18.34	2	1089.62
lcl|NZ_CP011073.1_prot_WP_005784180.1_250	VTINASNDYK	33.21	2	1123.55
lcl|NZ_CP011073.1_prot_WP_005784180.1_250	VTINASNDYK	40.98	2	1123.55
lcl|NZ_CP011073.1_prot_WP_005784180.1_250	VTINASNDYK	26.95	2	1123.55
lcl|NZ_CP011073.1_prot_WP_005784180.1_250	VTINASNDYK	56.47	2	1123.55
lcl|NZ_CP011073.1_prot_WP_005784180.1_250	VTINASNDYK	30.09	2	1123.55
lcl|NZ_CP011073.1_prot_WP_005784180.1_250	VTINASNDYK	29.19	2	1123.55
lcl|NZ_CP011073.1_prot_WP_005784180.1_250	VTINASNDYK	56.55	2	1123.55
lcl|NZ_CP011073.1_prot_WP_005784180.1_250	VTINASNDYK	31.68	2	1123.55
lcl|NZ_CP011073.1_prot_WP_005784180.1_250	VTINASNDYK	31.12	2	1123.55
lcl|NZ_CP011073.1_prot_WP_005784180.1_250	VTINASNDYK	13.45	2	1123.55
lcl|NZ_CP011073.1_prot_WP_005784180.1_250	VTINASNDYK	50.85	2	1123.55
lcl|NZ_CP011073.1_prot_WP_005784180.1_250	VTINASNDYK	25.47	2	1123.55
lcl|NZ_CP011073.1_prot_WP_005784180.1_250	VTINASNDYK	26.84	2	1123.55
lcl|NZ_CP011073.1_prot_WP_005784180.1_250	VTINASNDYK	43.44	2	1123.55
lcl|NZ_CP011073.1_prot_WP_005784180.1_250	VTINASNDYK	45.7	2	1123.55
lcl|NZ_CP011073.1_prot_WP_005784180.1_250	VTINASNDYK	25.62	2	1123.55
lcl|NZ_CP011073.1_prot_WP_005784180.1_250	VTINASNDYK	57.86	2	1123.55
lcl|NZ_CP011073.1_prot_WP_005784180.1_250	VTINASNDYK	57.13	2	1123.55
lcl|NZ_CP011073.1_prot_WP_005784180.1_250	VTINASNDYK	17.51	2	1123.55
lcl|NZ_CP011073.1_prot_WP_005784180.1_250	VTINASNDYK	36.83	2	1123.55
lcl|NZ_CP011073.1_prot_WP_005784180.1_250	VTINASNDYK	32.78	2	1123.55
lcl|NZ_CP011073.1_prot_WP_005784180.1_250	VTINASNDYK	18.31	2	1123.55
lcl|NZ_CP011073.1_prot_WP_005784180.1_250	VTINASNDYK	44.02	2	1123.55
lcl|NZ_CP011073.1_prot_WP_005784180.1_250	VTINASNDYK	25.84	2	1123.55
lcl|NZ_CP011073.1_prot_WP_005784180.1_250	VTINASNDYK	19.79	2	1123.55
lcl|NZ_CP011073.1_prot_WP_005784180.1_250	VTINASNDYK	62.26	2	1123.55
lcl|NZ_CP011073.1_prot_WP_005784180.1_250	VTINASNDYK	28.92	2	1123.55
lcl|NZ_CP011073.1_prot_WP_005784180.1_250	VTINASNDYK	41.5	2	1123.55
lcl|NZ_CP011073.1_prot_WP_005784180.1_250	VTINASNDYK	57.5	2	1123.55
lcl|NZ_CP011073.1_prot_WP_005784180.1_250	VTINASNDYK	14.81	2	1123.55
lcl|NZ_CP011073.1_prot_WP_005784180.1_250	VTINASNDYK	31.12	2	1123.55
lcl|NZ_CP011073.1_prot_WP_005784180.1_250	VTINASNDYK	25.08	2	1123.55
lcl|NZ_CP011073.1_prot_WP_005784180.1_250	VTINASNDYK	74.62	2	1123.55
lcl|NZ_CP011073.1_prot_WP_005784180.1_250	VTINASNDYK	36.14	2	1123.55
lcl|NZ_CP011073.1_prot_WP_005784180.1_250	VTINASNDYK	48.51	2	1123.55
lcl|NZ_CP011073.1_prot_WP_005784180.1_250	VTINASNDYK	25.46	2	1123.55
lcl|NZ_CP011073.1_prot_WP_005784180.1_250	VTINASNDYK	40.8	2	1123.55
lcl|NZ_CP011073.1_prot_WP_005784180.1_250	VTINASNDYK	75.35	2	1123.55
lcl|NZ_CP011073.1_prot_WP_005784180.1_250	VTINASNDYK	51.74	2	1123.55
lcl|NZ_CP011073.1_prot_WP_005784180.1_250	VTINASNDYK	15.23	2	1123.55
lcl|NZ_CP011073.1_prot_WP_005784180.1_250	VTINASNDYK	56.94	2	1123.55
lcl|NZ_CP011073.1_prot_WP_005784180.1_250	VTINASNDYK	26.08	2	1123.55
lcl|NZ_CP011073.1_prot_WP_005784180.1_250	VTINASNDYK	95.9	2	1123.55
lcl|NZ_CP011073.1_prot_WP_005784180.1_250	VTINASNDYK	13.42	2	1123.55
lcl|NZ_CP011073.1_prot_WP_005784180.1_250	VTINASNDYK	30.35	2	1123.55
lcl|NZ_CP011073.1_prot_WP_005784180.1_250	VTINASNDYK	46.4	2	1123.55
lcl|NZ_CP011073.1_prot_WP_005784180.1_250	VTINASNDYK	18.18	2	1123.55
lcl|NZ_CP011073.1_prot_WP_005784180.1_250	VTINASNDYK	41.56	2	1123.55
lcl|NZ_CP011073.1_prot_WP_005784180.1_250	VTINASNDYK	56.88	2	1123.55
lcl|NZ_CP011073.1_prot_WP_005784180.1_250	VTINASNDYK	44.64	2	1123.55
lcl|NZ_CP011073.1_prot_WP_005784180.1_250	VTINASNDYK	41.78	2	1123.55
lcl|NZ_CP011073.1_prot_WP_005784180.1_250	VTINASNDYK	62.41	2	1123.55
lcl|NZ_CP011073.1_prot_WP_005784180.1_250	VTINASNDYK	55.63	2	1123.55
lcl|NZ_CP011073.1_prot_WP_005784180.1_250	VTINASNDYK	43.11	2	1123.55
lcl|NZ_CP011073.1_prot_WP_005784180.1_250	VTINASNDYK	33.82	2	1123.55
lcl|NZ_CP011073.1_prot_WP_005784180.1_250	VTINASNDYK	44.25	2	1123.55
lcl|NZ_CP011073.1_prot_WP_005784180.1_250	VTINASNDYK	42	2	1123.55
lcl|NZ_CP011073.1_prot_WP_005784180.1_250	VTINASNDYK	32.53	2	1123.55
lcl|NZ_CP011073.1_prot_WP_005784180.1_250	VTINASNDYK	20.23	2	1123.55
lcl|NZ_CP011073.1_prot_WP_005784180.1_250	VTINASNDYK	60.85	2	1123.55
lcl|NZ_CP011073.1_prot_WP_005784180.1_250	VTINASNDYK	30.17	2	1123.55
lcl|NZ_CP011073.1_prot_WP_005784180.1_250	VTINASNDYK	49.94	2	1123.55
lcl|NZ_CP011073.1_prot_WP_005784180.1_250	VTINASNDYK	18.79	2	1123.55
lcl|NZ_CP011073.1_prot_WP_005784180.1_250	VTINASNDYK	29.75	2	1123.55
lcl|NZ_CP011073.1_prot_WP_005784180.1_250	VTINASNDYK	47.95	2	1123.55
lcl|NZ_CP011073.1_prot_WP_005784180.1_250	VTINASNDYK	28.84	2	1123.55
lcl|NZ_CP011073.1_prot_WP_005784180.1_250	VTINASNDYK	28.93	2	1123.55
lcl|NZ_CP011073.1_prot_WP_005784180.1_250	VTINASNDYK	46.21	2	1123.55
lcl|NZ_CP011073.1_prot_WP_005784180.1_250	VTINASNDYK	46.93	2	1123.55
lcl|NZ_CP011073.1_prot_WP_005784180.1_250	VTINASNDYK	31.57	2	1123.55
lcl|NZ_CP011073.1_prot_WP_005784180.1_250	VTINASNDYK	57.64	2	1123.55
lcl|NZ_CP011073.1_prot_WP_005784180.1_250	VTINASNDYK	16.7	2	1123.55
lcl|NZ_CP011073.1_prot_WP_005784180.1_250	VTINASNDYK	33.12	2	1123.56
lcl|NZ_CP011073.1_prot_WP_005784180.1_250	DITWLDMLK	31.38	2	1133.58
lcl|NZ_CP011073.1_prot_WP_005784180.1_250	DITWLDMLK	21.61	2	1133.58
lcl|NZ_CP011073.1_prot_WP_005784180.1_250	DITWLDMLK	41.12	2	1133.58
lcl|NZ_CP011073.1_prot_WP_005784180.1_250	DITWLDMLK	37.56	2	1133.58
lcl|NZ_CP011073.1_prot_WP_005784180.1_250	DITWLDMLK	26.16	2	1133.58
lcl|NZ_CP011073.1_prot_WP_005784180.1_250	DITWLDMLK	25.14	2	1133.58
lcl|NZ_CP011073.1_prot_WP_005784180.1_250	DITWLDMLK	41.95	2	1133.58
lcl|NZ_CP011073.1_prot_WP_005784180.1_250	DITWLDMLK	18.9	2	1133.58
lcl|NZ_CP011073.1_prot_WP_005784180.1_250	DITWLDMLK	23.19	2	1133.58
lcl|NZ_CP011073.1_prot_WP_005784180.1_250	DITWLDMLK	41.34	2	1133.58
lcl|NZ_CP011073.1_prot_WP_005784180.1_250	DITWLDMLK	23.63	2	1133.58
lcl|NZ_CP011073.1_prot_WP_005784180.1_250	DITWLDMLK	27.54	2	1149.57	Oxidation (M)
lcl|NZ_CP011073.1_prot_WP_005784180.1_250	DPSSLAIFGVR	25.32	2	1160.62
lcl|NZ_CP011073.1_prot_WP_005784180.1_250	DPSSLAIFGVR	27.88	2	1160.62
lcl|NZ_CP011073.1_prot_WP_005784180.1_250	DPSSLAIFGVR	70.67	2	1160.62
lcl|NZ_CP011073.1_prot_WP_005784180.1_250	DPSSLAIFGVR	17.96	2	1160.62
lcl|NZ_CP011073.1_prot_WP_005784180.1_250	DPSSLAIFGVR	48.73	2	1160.62
lcl|NZ_CP011073.1_prot_WP_005784180.1_250	FHFEGVYYK	24.34	2	1188.56
lcl|NZ_CP011073.1_prot_WP_005784180.1_250	FHFEGVYYK	25.72	2	1188.56
lcl|NZ_CP011073.1_prot_WP_005784180.1_250	FHFEGVYYK	21.65	2	1188.57
lcl|NZ_CP011073.1_prot_WP_005784180.1_250	FHFEGVYYK	24.08	2	1188.57
lcl|NZ_CP011073.1_prot_WP_005784180.1_250	FHFEGVYYK	13.75	2	1188.57
lcl|NZ_CP011073.1_prot_WP_005784180.1_250	NLQLAYSFDK	27.36	2	1197.6
lcl|NZ_CP011073.1_prot_WP_005784180.1_250	NLQLAYSFDK	29.35	2	1197.6
lcl|NZ_CP011073.1_prot_WP_005784180.1_250	NLQLAYSFDK	23.59	2	1197.6
lcl|NZ_CP011073.1_prot_WP_005784180.1_250	NLQLAYSFDK	42.23	2	1197.6
lcl|NZ_CP011073.1_prot_WP_005784180.1_250	NLQLAYSFDK	26.15	2	1197.6
lcl|NZ_CP011073.1_prot_WP_005784180.1_250	NLQLAYSFDK	22.11	2	1197.61
lcl|NZ_CP011073.1_prot_WP_005784180.1_250	NLQLAYSFDK	55.46	2	1197.61
lcl|NZ_CP011073.1_prot_WP_005784180.1_250	NLQLAYSFDK	45.7	2	1197.61
lcl|NZ_CP011073.1_prot_WP_005784180.1_250	NLQLAYSFDK	61.76	2	1197.61
lcl|NZ_CP011073.1_prot_WP_005784180.1_250	NLQLAYSFDK	45.01	2	1197.61
lcl|NZ_CP011073.1_prot_WP_005784180.1_250	NLQLAYSFDK	45.18	2	1197.61
lcl|NZ_CP011073.1_prot_WP_005784180.1_250	GANGVIIVTTKR	15.42	2	1227.72
lcl|NZ_CP011073.1_prot_WP_005784180.1_250	GANGVIIVTTKR	17.38	3	1227.73
lcl|NZ_CP011073.1_prot_WP_005784180.1_250	GANGVIIVTTKR	14.84	2	1227.73
lcl|NZ_CP011073.1_prot_WP_005784180.1_250	GANGVIIVTTKR	15.13	2	1227.73
lcl|NZ_CP011073.1_prot_WP_005784180.1_250	GANGVIIVTTKR	39.98	2	1227.73
lcl|NZ_CP011073.1_prot_WP_005784180.1_250	GANGVIIVTTKR	36.06	3	1227.73
lcl|NZ_CP011073.1_prot_WP_005784180.1_250	GANGVIIVTTKR	13.19	2	1227.73
lcl|NZ_CP011073.1_prot_WP_005784180.1_250	VGQQTVINVTLK	28.99	2	1298.75
lcl|NZ_CP011073.1_prot_WP_005784180.1_250	VGQQTVINVTLK	41.2	2	1298.76
lcl|NZ_CP011073.1_prot_WP_005784180.1_250	VGQQTVINVTLK	23.22	2	1298.76
lcl|NZ_CP011073.1_prot_WP_005784180.1_250	VGQQTVINVTLK	17.34	2	1298.76
lcl|NZ_CP011073.1_prot_WP_005784180.1_250	VGQQTVINVTLK	44.51	2	1298.76
lcl|NZ_CP011073.1_prot_WP_005784180.1_250	FHFEGVYYKK	36.03	3	1316.66
lcl|NZ_CP011073.1_prot_WP_005784180.1_250	FHFEGVYYKK	16.19	3	1316.66
lcl|NZ_CP011073.1_prot_WP_005784180.1_250	ASGSIYGEVDFLK	16.69	2	1384.68
lcl|NZ_CP011073.1_prot_WP_005784180.1_250	ASGSIYGEVDFLK	43.02	2	1384.68
lcl|NZ_CP011073.1_prot_WP_005784180.1_250	ASGSIYGEVDFLK	82.37	2	1384.69
lcl|NZ_CP011073.1_prot_WP_005784180.1_250	ASGSIYGEVDFLK	25.44	2	1384.69
lcl|NZ_CP011073.1_prot_WP_005784180.1_250	ASGSIYGEVDFLK	68.94	2	1384.69
lcl|NZ_CP011073.1_prot_WP_005784180.1_250	ASGSIYGEVDFLK	16.8	2	1384.69
lcl|NZ_CP011073.1_prot_WP_005784180.1_250	ASGSIYGEVDFLK	75.24	2	1384.69
lcl|NZ_CP011073.1_prot_WP_005784180.1_250	ASGSIYGEVDFLK	55.47	2	1384.69
lcl|NZ_CP011073.1_prot_WP_005784180.1_250	ASGSIYGEVDFLK	43.49	2	1384.69
lcl|NZ_CP011073.1_prot_WP_005784180.1_250	ASGSIYGEVDFLK	44.16	2	1384.69
lcl|NZ_CP011073.1_prot_WP_005784180.1_250	ASGSIYGEVDFLK	27.7	2	1384.69
lcl|NZ_CP011073.1_prot_WP_005784180.1_250	ASGSIYGEVDFLK	66.26	2	1384.69
lcl|NZ_CP011073.1_prot_WP_005784180.1_250	ASGSIYGEVDFLK	77.68	2	1384.69
lcl|NZ_CP011073.1_prot_WP_005784180.1_250	ASGSIYGEVDFLK	46.47	2	1384.69
lcl|NZ_CP011073.1_prot_WP_005784180.1_250	ASGSIYGEVDFLK	34.68	2	1384.69
lcl|NZ_CP011073.1_prot_WP_005784180.1_250	ASGSIYGEVDFLK	77.47	2	1384.69
lcl|NZ_CP011073.1_prot_WP_005784180.1_250	ASGSIYGEVDFLK	25.54	2	1384.69
lcl|NZ_CP011073.1_prot_WP_005784180.1_250	ASGSIYGEVDFLK	69.5	2	1384.69
lcl|NZ_CP011073.1_prot_WP_005784180.1_250	ASGSIYGEVDFLK	33.57	2	1384.69
lcl|NZ_CP011073.1_prot_WP_005784180.1_250	ASGSIYGEVDFLK	28.04	2	1384.69
lcl|NZ_CP011073.1_prot_WP_005784180.1_250	ASGSIYGEVDFLK	32.96	2	1384.69
lcl|NZ_CP011073.1_prot_WP_005784180.1_250	ASGSIYGEVDFLK	94.99	2	1384.69
lcl|NZ_CP011073.1_prot_WP_005784180.1_250	ASGSIYGEVDFLK	49.15	2	1384.69
lcl|NZ_CP011073.1_prot_WP_005784180.1_250	ASGSIYGEVDFLK	22.31	2	1384.69
lcl|NZ_CP011073.1_prot_WP_005784180.1_250	ASGSIYGEVDFLK	17.29	2	1384.69
lcl|NZ_CP011073.1_prot_WP_005784180.1_250	ASGSIYGEVDFLK	33.54	2	1384.69
lcl|NZ_CP011073.1_prot_WP_005784180.1_250	ASGSIYGEVDFLK	84.86	2	1384.69
lcl|NZ_CP011073.1_prot_WP_005784180.1_250	ASGSIYGEVDFLK	26.37	2	1384.69
lcl|NZ_CP011073.1_prot_WP_005784180.1_250	ASGSIYGEVDFLK	31.07	2	1384.69
lcl|NZ_CP011073.1_prot_WP_005784180.1_250	ASGSIYGEVDFLK	81.74	2	1384.69
lcl|NZ_CP011073.1_prot_WP_005784180.1_250	ASGSIYGEVDFLK	78.41	2	1384.69
lcl|NZ_CP011073.1_prot_WP_005784180.1_250	ASGSIYGEVDFLK	13.23	2	1384.69
lcl|NZ_CP011073.1_prot_WP_005784180.1_250	ASGSIYGEVDFLK	80.95	2	1384.69
lcl|NZ_CP011073.1_prot_WP_005784180.1_250	ASGSIYGEVDFLK	81.8	2	1384.69
lcl|NZ_CP011073.1_prot_WP_005784180.1_250	ASGSIYGEVDFLK	83.49	2	1384.69
lcl|NZ_CP011073.1_prot_WP_005784180.1_250	ASGSIYGEVDFLK	74.08	2	1384.7
lcl|NZ_CP011073.1_prot_WP_005784180.1_250	ASGSIYGEVDFLK	56.26	2	1384.7
lcl|NZ_CP011073.1_prot_WP_005784180.1_250	GQGIGLVIPNNPDK	57.78	2	1420.76
lcl|NZ_CP011073.1_prot_WP_005784180.1_250	GQGIGLVIPNNPDK	15.97	2	1420.76
lcl|NZ_CP011073.1_prot_WP_005784180.1_250	GQGIGLVIPNNPDK	52.27	2	1420.77
lcl|NZ_CP011073.1_prot_WP_005784180.1_250	GQGIGLVIPNNPDK	21.22	2	1420.77
lcl|NZ_CP011073.1_prot_WP_005784180.1_250	GQGIGLVIPNNPDK	22.71	2	1420.77
lcl|NZ_CP011073.1_prot_WP_005784180.1_250	GQGIGLVIPNNPDK	31.86	2	1420.77
lcl|NZ_CP011073.1_prot_WP_005784180.1_250	SLVQDGYSIIAGDK	36.74	2	1464.74
lcl|NZ_CP011073.1_prot_WP_005784180.1_250	SLVQDGYSIIAGDK	41.07	2	1464.74
lcl|NZ_CP011073.1_prot_WP_005784180.1_250	SLVQDGYSIIAGDK	65.4	2	1464.74
lcl|NZ_CP011073.1_prot_WP_005784180.1_250	SLVQDGYSIIAGDK	51.34	2	1464.74
lcl|NZ_CP011073.1_prot_WP_005784180.1_250	SLVQDGYSIIAGDK	29.53	2	1464.74
lcl|NZ_CP011073.1_prot_WP_005784180.1_250	SLVQDGYSIIAGDK	38.11	2	1464.74
lcl|NZ_CP011073.1_prot_WP_005784180.1_250	SLVQDGYSIIAGDK	21.94	2	1464.74
lcl|NZ_CP011073.1_prot_WP_005784180.1_250	SLVQDGYSIIAGDK	94.25	2	1464.74
lcl|NZ_CP011073.1_prot_WP_005784180.1_250	SLVQDGYSIIAGDK	47.08	2	1464.75
lcl|NZ_CP011073.1_prot_WP_005784180.1_250	SLVQDGYSIIAGDK	25.09	2	1464.75
lcl|NZ_CP011073.1_prot_WP_005784180.1_250	SLVQDGYSIIAGDK	55.45	2	1464.75
lcl|NZ_CP011073.1_prot_WP_005784180.1_250	SLVQDGYSIIAGDK	16.72	2	1464.75
lcl|NZ_CP011073.1_prot_WP_005784180.1_250	SLVQDGYSIIAGDK	87.27	2	1464.75
lcl|NZ_CP011073.1_prot_WP_005784180.1_250	SLVQDGYSIIAGDK	15.26	2	1464.75
lcl|NZ_CP011073.1_prot_WP_005784180.1_250	SLVQDGYSIIAGDK	20.46	3	1464.75
lcl|NZ_CP011073.1_prot_WP_005784180.1_250	SLVQDGYSIIAGDK	22.91	3	1464.75
lcl|NZ_CP011073.1_prot_WP_005784180.1_250	SLVQDGYSIIAGDK	32.74	3	1464.75
lcl|NZ_CP011073.1_prot_WP_005784180.1_250	SLVQDGYSIIAGDK	17.78	2	1464.75
lcl|NZ_CP011073.1_prot_WP_005784180.1_250	SLVQDGYSIIAGDK	21.63	2	1464.75
lcl|NZ_CP011073.1_prot_WP_005784180.1_250	SLVQDGYSIIAGDK	18.66	2	1464.75
lcl|NZ_CP011073.1_prot_WP_005784180.1_250	SLVQDGYSIIAGDK	28.2	3	1464.75
lcl|NZ_CP011073.1_prot_WP_005784180.1_250	SLVQDGYSIIAGDK	53.77	2	1464.75
lcl|NZ_CP011073.1_prot_WP_005784180.1_250	SLVQDGYSIIAGDK	81.94	2	1464.75
lcl|NZ_CP011073.1_prot_WP_005784180.1_250	SLVQDGYSIIAGDK	38.73	3	1464.75
lcl|NZ_CP011073.1_prot_WP_005784180.1_250	SLVQDGYSIIAGDK	29.09	3	1464.75
lcl|NZ_CP011073.1_prot_WP_005784180.1_250	SLVQDGYSIIAGDK	52.48	2	1464.75
lcl|NZ_CP011073.1_prot_WP_005784180.1_250	SLVQDGYSIIAGDK	69.33	2	1464.75
lcl|NZ_CP011073.1_prot_WP_005784180.1_250	SLVQDGYSIIAGDK	59.04	2	1464.75
lcl|NZ_CP011073.1_prot_WP_005784180.1_250	SLVQDGYSIIAGDK	60.44	2	1464.75
lcl|NZ_CP011073.1_prot_WP_005784180.1_250	SLVQDGYSIIAGDK	57.54	2	1464.75
lcl|NZ_CP011073.1_prot_WP_005784180.1_250	SLVQDGYSIIAGDK	16.98	2	1464.75
lcl|NZ_CP011073.1_prot_WP_005784180.1_250	SLVQDGYSIIAGDK	56.61	2	1464.75
lcl|NZ_CP011073.1_prot_WP_005784180.1_250	SLVQDGYSIIAGDK	94.24	2	1464.76
lcl|NZ_CP011073.1_prot_WP_005784180.1_250	SLVQDGYSIIAGDK	17.41	2	1464.76
lcl|NZ_CP011073.1_prot_WP_005784180.1_250	IRNLQLAYSFDK	28.58	3	1466.79
lcl|NZ_CP011073.1_prot_WP_005784180.1_250	IRNLQLAYSFDK	13.96	3	1466.79
lcl|NZ_CP011073.1_prot_WP_005784180.1_250	IRNLQLAYSFDK	28.06	3	1466.8
lcl|NZ_CP011073.1_prot_WP_005784180.1_250	AQMNNPMVDVNLR	21.85	3	1500.72
lcl|NZ_CP011073.1_prot_WP_005784180.1_250	AQMNNPMVDVNLR	43.38	2	1500.72
lcl|NZ_CP011073.1_prot_WP_005784180.1_250	AQMNNPMVDVNLR	72.34	2	1500.72
lcl|NZ_CP011073.1_prot_WP_005784180.1_250	AQMNNPMVDVNLR	63.61	2	1500.72
lcl|NZ_CP011073.1_prot_WP_005784180.1_250	AQMNNPMVDVNLR	62.26	2	1500.72
lcl|NZ_CP011073.1_prot_WP_005784180.1_250	AQMNNPMVDVNLR	55.66	2	1500.72
lcl|NZ_CP011073.1_prot_WP_005784180.1_250	AQMNNPMVDVNLR	16.06	2	1500.72
lcl|NZ_CP011073.1_prot_WP_005784180.1_250	AQMNNPMVDVNLR	72.88	2	1500.72
lcl|NZ_CP011073.1_prot_WP_005784180.1_250	AQMNNPMVDVNLR	17.31	3	1500.72
lcl|NZ_CP011073.1_prot_WP_005784180.1_250	AQMNNPMVDVNLR	40.16	2	1500.72
lcl|NZ_CP011073.1_prot_WP_005784180.1_250	AQMNNPMVDVNLR	41.23	3	1500.72
lcl|NZ_CP011073.1_prot_WP_005784180.1_250	AQMNNPMVDVNLR	62.71	2	1500.72
lcl|NZ_CP011073.1_prot_WP_005784180.1_250	AQMNNPMVDVNLR	15.9	3	1500.72
lcl|NZ_CP011073.1_prot_WP_005784180.1_250	AQMNNPMVDVNLR	48.94	2	1500.72
lcl|NZ_CP011073.1_prot_WP_005784180.1_250	AQMNNPMVDVNLR	55.11	2	1500.72
lcl|NZ_CP011073.1_prot_WP_005784180.1_250	AQMNNPMVDVNLR	23.89	2	1500.72
lcl|NZ_CP011073.1_prot_WP_005784180.1_250	AQMNNPMVDVNLR	37.69	2	1500.72
lcl|NZ_CP011073.1_prot_WP_005784180.1_250	AQMNNPMVDVNLR	75.84	2	1500.72
lcl|NZ_CP011073.1_prot_WP_005784180.1_250	AQMNNPMVDVNLR	76.82	2	1500.72
lcl|NZ_CP011073.1_prot_WP_005784180.1_250	AQMNNPMVDVNLR	22.26	2	1500.72
lcl|NZ_CP011073.1_prot_WP_005784180.1_250	AQMNNPMVDVNLR	57.33	2	1500.72
lcl|NZ_CP011073.1_prot_WP_005784180.1_250	AQMNNPMVDVNLR	64.71	2	1500.73
lcl|NZ_CP011073.1_prot_WP_005784180.1_250	AMFSMDYATNDSR	25.49	2	1507.6
lcl|NZ_CP011073.1_prot_WP_005784180.1_250	AMFSMDYATNDSR	60.88	2	1507.6
lcl|NZ_CP011073.1_prot_WP_005784180.1_250	AMFSMDYATNDSR	23.45	2	1507.61
lcl|NZ_CP011073.1_prot_WP_005784180.1_250	AMFSMDYATNDSR	34.92	2	1507.61
lcl|NZ_CP011073.1_prot_WP_005784180.1_250	AMFSMDYATNDSR	28.75	2	1507.61
lcl|NZ_CP011073.1_prot_WP_005784180.1_250	AMFSMDYATNDSR	90.83	2	1507.61
lcl|NZ_CP011073.1_prot_WP_005784180.1_250	AMFSMDYATNDSR	44.02	2	1507.61
lcl|NZ_CP011073.1_prot_WP_005784180.1_250	AMFSMDYATNDSR	75.86	2	1507.61
lcl|NZ_CP011073.1_prot_WP_005784180.1_250	AMFSMDYATNDSR	64.2	2	1507.61
lcl|NZ_CP011073.1_prot_WP_005784180.1_250	AMFSMDYATNDSR	56.86	2	1507.61
lcl|NZ_CP011073.1_prot_WP_005784180.1_250	AMFSMDYATNDSR	69.07	2	1507.61
lcl|NZ_CP011073.1_prot_WP_005784180.1_250	AMFSMDYATNDSR	48.17	2	1507.61
lcl|NZ_CP011073.1_prot_WP_005784180.1_250	AMFSMDYATNDSR	68.31	2	1507.61
lcl|NZ_CP011073.1_prot_WP_005784180.1_250	AMFSMDYATNDSR	45.85	2	1507.61
lcl|NZ_CP011073.1_prot_WP_005784180.1_250	AMFSMDYATNDSR	49.45	2	1507.61
lcl|NZ_CP011073.1_prot_WP_005784180.1_250	AMFSMDYATNDSR	57.3	2	1507.61
lcl|NZ_CP011073.1_prot_WP_005784180.1_250	AMFSMDYATNDSR	25.72	2	1523.6	Oxidation (M)
lcl|NZ_CP011073.1_prot_WP_005784180.1_250	VYDATVAGNVATLGNGK	17.6	2	1648.83
lcl|NZ_CP011073.1_prot_WP_005784180.1_250	VYDATVAGNVATLGNGK	35.03	2	1648.84
lcl|NZ_CP011073.1_prot_WP_005784180.1_250	VYDATVAGNVATLGNGK	16.99	3	1648.84
lcl|NZ_CP011073.1_prot_WP_005784180.1_250	VYDATVAGNVATLGNGK	34.11	2	1648.84
lcl|NZ_CP011073.1_prot_WP_005784180.1_250	VYDATVAGNVATLGNGK	34.79	2	1648.84
lcl|NZ_CP011073.1_prot_WP_005784180.1_250	VYDATVAGNVATLGNGK	51.18	2	1648.84
lcl|NZ_CP011073.1_prot_WP_005784180.1_250	VYDATVAGNVATLGNGK	24.14	2	1648.84
lcl|NZ_CP011073.1_prot_WP_005784180.1_250	VYDATVAGNVATLGNGK	29.86	2	1648.84
lcl|NZ_CP011073.1_prot_WP_005784180.1_250	VYDATVAGNVATLGNGK	23.61	2	1648.84
lcl|NZ_CP011073.1_prot_WP_005784180.1_250	VYDATVAGNVATLGNGK	16.76	2	1648.84
lcl|NZ_CP011073.1_prot_WP_005784180.1_250	VYDATVAGNVATLGNGK	28.63	2	1648.84
lcl|NZ_CP011073.1_prot_WP_005784180.1_250	VYDATVAGNVATLGNGK	43.36	3	1648.84
lcl|NZ_CP011073.1_prot_WP_005784180.1_250	VYDATVAGNVATLGNGK	25.04	2	1648.84
lcl|NZ_CP011073.1_prot_WP_005784180.1_250	VYDATVAGNVATLGNGK	17.75	2	1648.84
lcl|NZ_CP011073.1_prot_WP_005784180.1_250	VYDATVAGNVATLGNGK	23.22	2	1648.84
lcl|NZ_CP011073.1_prot_WP_005784180.1_250	VYDATVAGNVATLGNGK	54.9	3	1648.84
lcl|NZ_CP011073.1_prot_WP_005784180.1_250	VYDATVAGNVATLGNGK	81.46	2	1648.84
lcl|NZ_CP011073.1_prot_WP_005784180.1_250	VYDATVAGNVATLGNGK	53.87	2	1648.84
lcl|NZ_CP011073.1_prot_WP_005784180.1_250	VYDATVAGNVATLGNGK	14.47	2	1648.84
lcl|NZ_CP011073.1_prot_WP_005784180.1_250	VYDATVAGNVATLGNGK	13.66	2	1648.84
lcl|NZ_CP011073.1_prot_WP_005784180.1_250	VYDATVAGNVATLGNGK	105.97	2	1648.84
lcl|NZ_CP011073.1_prot_WP_005784180.1_250	VYDATVAGNVATLGNGK	34.68	3	1648.84
lcl|NZ_CP011073.1_prot_WP_005784180.1_250	VYDATVAGNVATLGNGK	31.73	2	1648.85
lcl|NZ_CP011073.1_prot_WP_005784180.1_250	VYDATVAGNVATLGNGK	107.7	2	1648.85
lcl|NZ_CP011073.1_prot_WP_005784180.1_250	VYDATVAGNVATLGNGK	107.6	2	1648.85
lcl|NZ_CP011073.1_prot_WP_005784180.1_250	VYDATVAGNVATLGNGK	23.27	2	1648.85
lcl|NZ_CP011073.1_prot_WP_005784180.1_250	VYDATVAGNVATLGNGK	20.62	2	1648.85
lcl|NZ_CP011073.1_prot_WP_005784180.1_250	VYDATVAGNVATLGNGK	14.67	3	1648.85
lcl|NZ_CP011073.1_prot_WP_005784180.1_250	VYDATVAGNVATLGNGK	76.19	2	1648.85
lcl|NZ_CP011073.1_prot_WP_005784180.1_250	VYDATVAGNVATLGNGK	40.09	3	1648.85
lcl|NZ_CP011073.1_prot_WP_005784180.1_250	VYDATVAGNVATLGNGK	121.9	2	1648.85
lcl|NZ_CP011073.1_prot_WP_005784180.1_250	VYDATVAGNVATLGNGK	19.45	3	1648.85
lcl|NZ_CP011073.1_prot_WP_005784180.1_250	EGQTLVNINTSFGWK	23.91	2	1692.84
lcl|NZ_CP011073.1_prot_WP_005784180.1_250	EGQTLVNINTSFGWK	46.48	2	1692.84
lcl|NZ_CP011073.1_prot_WP_005784180.1_250	EGQTLVNINTSFGWK	24.39	2	1692.84
lcl|NZ_CP011073.1_prot_WP_005784180.1_250	EGQTLVNINTSFGWK	30.28	2	1692.84
lcl|NZ_CP011073.1_prot_WP_005784180.1_250	EGQTLVNINTSFGWK	43.34	2	1692.85
lcl|NZ_CP011073.1_prot_WP_005784180.1_250	EGQTLVNINTSFGWK	64.09	2	1692.85
lcl|NZ_CP011073.1_prot_WP_005784180.1_250	EGQTLVNINTSFGWK	17.77	2	1692.85
lcl|NZ_CP011073.1_prot_WP_005784180.1_250	EGQTLVNINTSFGWK	47.26	2	1692.85
lcl|NZ_CP011073.1_prot_WP_005784180.1_250	EGQTLVNINTSFGWK	27.02	2	1692.85
lcl|NZ_CP011073.1_prot_WP_005784180.1_250	EGQTLVNINTSFGWK	30.3	2	1692.85
lcl|NZ_CP011073.1_prot_WP_005784180.1_250	EGQTLVNINTSFGWK	35.39	2	1692.85
lcl|NZ_CP011073.1_prot_WP_005784180.1_250	EGQTLVNINTSFGWK	37.25	2	1692.85
lcl|NZ_CP011073.1_prot_WP_005784180.1_250	EGQTLVNINTSFGWK	38.7	2	1692.85
lcl|NZ_CP011073.1_prot_WP_005784180.1_250	EGQTLVNINTSFGWK	72.63	2	1692.85
lcl|NZ_CP011073.1_prot_WP_005784180.1_250	EGQTLVNINTSFGWK	13.21	2	1692.85
lcl|NZ_CP011073.1_prot_WP_005784180.1_250	EGQTLVNINTSFGWK	28.89	2	1692.85
lcl|NZ_CP011073.1_prot_WP_005784180.1_250	EGQTLVNINTSFGWK	33.53	2	1692.85
lcl|NZ_CP011073.1_prot_WP_005784180.1_250	EGQTLVNINTSFGWK	36.86	2	1692.85
lcl|NZ_CP011073.1_prot_WP_005784180.1_250	EGQTLVNINTSFGWK	36.07	2	1692.85
lcl|NZ_CP011073.1_prot_WP_005784180.1_250	EGQTLVNINTSFGWK	39.13	2	1692.85
lcl|NZ_CP011073.1_prot_WP_005784180.1_250	EGQTLVNINTSFGWK	61.58	2	1692.85
lcl|NZ_CP011073.1_prot_WP_005784180.1_250	EGQTLVNINTSFGWK	19.58	2	1692.86
lcl|NZ_CP011073.1_prot_WP_005784180.1_250	EGQTLVNINTSFGWK	26.62	2	1692.86
lcl|NZ_CP011073.1_prot_WP_005784180.1_250	EGQTLVNINTSFGWK	43.92	2	1692.86
lcl|NZ_CP011073.1_prot_WP_005784180.1_250	EGQTLVNINTSFGWK	60.5	2	1692.86
lcl|NZ_CP011073.1_prot_WP_005784180.1_250	EGQTLVNINTSFGWK	71.97	2	1692.86
lcl|NZ_CP011073.1_prot_WP_005784180.1_250	VEAWETGFETNMFR	13.41	2	1715.76
lcl|NZ_CP011073.1_prot_WP_005784180.1_250	VEAWETGFETNMFR	33.9	3	1715.76
lcl|NZ_CP011073.1_prot_WP_005784180.1_250	VEAWETGFETNMFR	62.66	2	1715.76
lcl|NZ_CP011073.1_prot_WP_005784180.1_250	VEAWETGFETNMFR	76.8	2	1715.76
lcl|NZ_CP011073.1_prot_WP_005784180.1_250	VEAWETGFETNMFR	39.69	2	1715.76
lcl|NZ_CP011073.1_prot_WP_005784180.1_250	VEAWETGFETNMFR	39.21	2	1715.76
lcl|NZ_CP011073.1_prot_WP_005784180.1_250	VEAWETGFETNMFR	58.52	3	1715.76
lcl|NZ_CP011073.1_prot_WP_005784180.1_250	VEAWETGFETNMFR	76.69	2	1715.76
lcl|NZ_CP011073.1_prot_WP_005784180.1_250	VEAWETGFETNMFR	16.05	2	1715.76
lcl|NZ_CP011073.1_prot_WP_005784180.1_250	VEAWETGFETNMFR	38.96	2	1715.77
lcl|NZ_CP011073.1_prot_WP_005784180.1_250	VEAWETGFETNMFR	30.32	3	1715.77
lcl|NZ_CP011073.1_prot_WP_005784180.1_250	VEAWETGFETNMFR	47.45	2	1715.77
lcl|NZ_CP011073.1_prot_WP_005784180.1_250	VEAWETGFETNMFR	16.53	2	1715.77
lcl|NZ_CP011073.1_prot_WP_005784180.1_250	VEAWETGFETNMFR	18.64	2	1715.77
lcl|NZ_CP011073.1_prot_WP_005784180.1_250	VEAWETGFETNMFR	43.7	2	1715.77
lcl|NZ_CP011073.1_prot_WP_005784180.1_250	VEAWETGFETNMFR	55.91	2	1715.77
lcl|NZ_CP011073.1_prot_WP_005784180.1_250	VEAWETGFETNMFR	16.46	2	1715.77
lcl|NZ_CP011073.1_prot_WP_005784180.1_250	VEAWETGFETNMFR	86.32	2	1715.77
lcl|NZ_CP011073.1_prot_WP_005784180.1_250	VEAWETGFETNMFR	32.23	3	1715.77
lcl|NZ_CP011073.1_prot_WP_005784180.1_250	VEAWETGFETNMFR	17.7	2	1715.77
lcl|NZ_CP011073.1_prot_WP_005784180.1_250	VEAWETGFETNMFR	61.78	2	1731.76	Oxidation (M)
lcl|NZ_CP011073.1_prot_WP_005784180.1_250	VEAWETGFETNMFR	32.94	2	1731.76	Oxidation (M)
lcl|NZ_CP011073.1_prot_WP_005784180.1_250	VEAWETGFETNMFR	53.53	2	1731.76	Oxidation (M)
lcl|NZ_CP011073.1_prot_WP_005784180.1_250	VEAWETGFETNMFR	61.81	2	1731.76	Oxidation (M)
lcl|NZ_CP011073.1_prot_WP_005784180.1_250	VEAWETGFETNMFR	65.63	2	1731.76	Oxidation (M)
lcl|NZ_CP011073.1_prot_WP_005784180.1_250	VEAWETGFETNMFR	40.16	2	1731.76	Oxidation (M)
lcl|NZ_CP011073.1_prot_WP_005784180.1_250	VEAWETGFETNMFR	61.64	2	1731.76	Oxidation (M)
lcl|NZ_CP011073.1_prot_WP_005784180.1_250	VEAWETGFETNMFR	32.16	3	1731.76	Oxidation (M)
lcl|NZ_CP011073.1_prot_WP_005784180.1_250	NLQLAYSFDKTLLSK	26.05	2	1739.94
lcl|NZ_CP011073.1_prot_WP_005784180.1_250	NLQLAYSFDKTLLSK	23.23	2	1739.95
lcl|NZ_CP011073.1_prot_WP_005784180.1_250	AKEGQTLVNINTSFGWK	20.95	3	1891.98
lcl|NZ_CP011073.1_prot_WP_005784180.1_250	AKEGQTLVNINTSFGWK	15.59	2	1891.98
lcl|NZ_CP011073.1_prot_WP_005784180.1_250	AKEGQTLVNINTSFGWK	35.75	3	1891.98
lcl|NZ_CP011073.1_prot_WP_005784180.1_250	AKEGQTLVNINTSFGWK	37.83	3	1891.98
lcl|NZ_CP011073.1_prot_WP_005784180.1_250	AKEGQTLVNINTSFGWK	23.81	3	1891.98
lcl|NZ_CP011073.1_prot_WP_005784180.1_250	AKEGQTLVNINTSFGWK	25.32	3	1891.99
lcl|NZ_CP011073.1_prot_WP_005784180.1_250	AKEGQTLVNINTSFGWK	42.77	3	1891.99
lcl|NZ_CP011073.1_prot_WP_005784180.1_250	AKEGQTLVNINTSFGWK	34.45	3	1891.99
lcl|NZ_CP011073.1_prot_WP_005784180.1_250	AKEGQTLVNINTSFGWK	41.42	3	1891.99
lcl|NZ_CP011073.1_prot_WP_005784180.1_250	IAGVQIVNSGQAGADPEIR	38.95	2	1893.98
lcl|NZ_CP011073.1_prot_WP_005784180.1_250	IAGVQIVNSGQAGADPEIR	49.42	2	1893.98
lcl|NZ_CP011073.1_prot_WP_005784180.1_250	IAGVQIVNSGQAGADPEIR	54.84	2	1893.99
lcl|NZ_CP011073.1_prot_WP_005784180.1_250	IAGVQIVNSGQAGADPEIR	77.95	2	1893.99
lcl|NZ_CP011073.1_prot_WP_005784180.1_250	IAGVQIVNSGQAGADPEIR	22.01	3	1893.99
lcl|NZ_CP011073.1_prot_WP_005784180.1_250	IAGVQIVNSGQAGADPEIR	13.03	3	1893.99
lcl|NZ_CP011073.1_prot_WP_005784180.1_250	IAGVQIVNSGQAGADPEIR	45.69	2	1893.99
lcl|NZ_CP011073.1_prot_WP_005784180.1_250	IAGVQIVNSGQAGADPEIR	56.71	2	1893.99
lcl|NZ_CP011073.1_prot_WP_005784180.1_250	IAGVQIVNSGQAGADPEIR	14.85	3	1893.99
lcl|NZ_CP011073.1_prot_WP_005784180.1_250	IAGVQIVNSGQAGADPEIR	77.51	2	1893.99
lcl|NZ_CP011073.1_prot_WP_005784180.1_250	IAGVQIVNSGQAGADPEIR	74.18	2	1893.99
lcl|NZ_CP011073.1_prot_WP_005784180.1_250	IAGVQIVNSGQAGADPEIR	33.77	2	1893.99
lcl|NZ_CP011073.1_prot_WP_005784180.1_250	IAGVQIVNSGQAGADPEIR	31.66	2	1893.99
lcl|NZ_CP011073.1_prot_WP_005784180.1_250	IAGVQIVNSGQAGADPEIR	65.33	2	1893.99
lcl|NZ_CP011073.1_prot_WP_005784180.1_250	IAGVQIVNSGQAGADPEIR	46.77	3	1893.99
lcl|NZ_CP011073.1_prot_WP_005784180.1_250	IAGVQIVNSGQAGADPEIR	51.12	2	1893.99
lcl|NZ_CP011073.1_prot_WP_005784180.1_250	IAGVQIVNSGQAGADPEIR	33.16	3	1893.99
lcl|NZ_CP011073.1_prot_WP_005784180.1_250	IAGVQIVNSGQAGADPEIR	78.3	2	1893.99
lcl|NZ_CP011073.1_prot_WP_005784180.1_250	IAGVQIVNSGQAGADPEIR	39.92	2	1893.99
lcl|NZ_CP011073.1_prot_WP_005784180.1_250	IAGVQIVNSGQAGADPEIR	69.55	2	1893.99
lcl|NZ_CP011073.1_prot_WP_005784180.1_250	IAGVQIVNSGQAGADPEIR	135.4	2	1893.99
lcl|NZ_CP011073.1_prot_WP_005784180.1_250	IAGVQIVNSGQAGADPEIR	42.96	3	1893.99
lcl|NZ_CP011073.1_prot_WP_005784180.1_250	IAGVQIVNSGQAGADPEIR	26.43	3	1893.99
lcl|NZ_CP011073.1_prot_WP_005784180.1_250	IAGVQIVNSGQAGADPEIR	51.63	2	1893.99
lcl|NZ_CP011073.1_prot_WP_005784180.1_250	IAGVQIVNSGQAGADPEIR	33.7	2	1893.99
lcl|NZ_CP011073.1_prot_WP_005784180.1_250	IAGVQIVNSGQAGADPEIR	58.55	2	1893.99
lcl|NZ_CP011073.1_prot_WP_005784180.1_250	IAGVQIVNSGQAGADPEIR	34.57	2	1893.99
lcl|NZ_CP011073.1_prot_WP_005784180.1_250	IAGVQIVNSGQAGADPEIR	97.22	3	1894
lcl|NZ_CP011073.1_prot_WP_005784180.1_250	IAGVQIVNSGQAGADPEIR	101.16	3	1894
lcl|NZ_CP011073.1_prot_WP_005784180.1_250	IAGVQIVNSGQAGADPEIR	51.72	2	1894
lcl|NZ_CP011073.1_prot_WP_005784180.1_250	IAGVQIVNSGQAGADPEIR	55.95	2	1894
lcl|NZ_CP011073.1_prot_WP_005784180.1_250	IAGVQIVNSGQAGADPEIR	55.36	2	1894
lcl|NZ_CP011073.1_prot_WP_005784180.1_250	IAGVQIVNSGQAGADPEIR	92.27	2	1894
lcl|NZ_CP011073.1_prot_WP_005784180.1_250	IAGVQIVNSGQAGADPEIR	59.87	2	1894
lcl|NZ_CP011073.1_prot_WP_005784180.1_250	IAGVQIVNSGQAGADPEIR	80.42	2	1894
lcl|NZ_CP011073.1_prot_WP_005784180.1_250	IAGVQIVNSGQAGADPEIR	15.27	3	1894
lcl|NZ_CP011073.1_prot_WP_005784180.1_250	IAGVQIVNSGQAGADPEIR	14.29	3	1894
lcl|NZ_CP011073.1_prot_WP_005784180.1_250	IAGVQIVNSGQAGADPEIR	20.85	3	1894
lcl|NZ_CP011073.1_prot_WP_005784180.1_250	IAGVQIVNSGQAGADPEIR	63.9	2	1894
lcl|NZ_CP011073.1_prot_WP_005784180.1_250	IAGVQIVNSGQAGADPEIR	102.04	2	1894
lcl|NZ_CP011073.1_prot_WP_005784180.1_250	IAGVQIVNSGQAGADPEIR	59.99	2	1894
lcl|NZ_CP011073.1_prot_WP_005784180.1_250	IAGVQIVNSGQAGADPEIR	75.86	2	1894
lcl|NZ_CP011073.1_prot_WP_005784180.1_250	IAGVQIVNSGQAGADPEIR	49.03	3	1894
lcl|NZ_CP011073.1_prot_WP_005784180.1_250	IAGVQIVNSGQAGADPEIR	45.16	2	1894
lcl|NZ_CP011073.1_prot_WP_005784180.1_250	IAGVQIVNSGQAGADPEIR	102.83	2	1894
lcl|NZ_CP011073.1_prot_WP_005784180.1_250	IAGVQIVNSGQAGADPEIR	68.03	2	1894
lcl|NZ_CP011073.1_prot_WP_005784180.1_250	IAGVQIVNSGQAGADPEIR	62.65	2	1894
lcl|NZ_CP011073.1_prot_WP_005784180.1_250	IAGVQIVNSGQAGADPEIR	43.3	3	1894
lcl|NZ_CP011073.1_prot_WP_005784180.1_250	IAGVQIVNSGQAGADPEIR	114.98	2	1894
lcl|NZ_CP011073.1_prot_WP_005784180.1_250	IAGVQIVNSGQAGADPEIR	41.92	2	1894
lcl|NZ_CP011073.1_prot_WP_005784180.1_250	IAGVQIVNSGQAGADPEIR	54.77	3	1894
lcl|NZ_CP011073.1_prot_WP_005784180.1_250	DDSQMLAETVIIGYGSAK	29.63	2	1896.91
lcl|NZ_CP011073.1_prot_WP_005784180.1_250	GSEIANKPATNPLSSLQGK	80.35	3	1911
lcl|NZ_CP011073.1_prot_WP_005784180.1_250	GSEIANKPATNPLSSLQGK	85.43	2	1911
lcl|NZ_CP011073.1_prot_WP_005784180.1_250	GSEIANKPATNPLSSLQGK	38.48	2	1911
lcl|NZ_CP011073.1_prot_WP_005784180.1_250	GSEIANKPATNPLSSLQGK	40.19	3	1911.01
lcl|NZ_CP011073.1_prot_WP_005784180.1_250	GSEIANKPATNPLSSLQGK	40.63	3	1911.01
lcl|NZ_CP011073.1_prot_WP_005784180.1_250	GSEIANKPATNPLSSLQGK	67.43	3	1911.01
lcl|NZ_CP011073.1_prot_WP_005784180.1_250	GSEIANKPATNPLSSLQGK	59.44	3	1911.01
lcl|NZ_CP011073.1_prot_WP_005784180.1_250	GSEIANKPATNPLSSLQGK	42.97	3	1911.01
lcl|NZ_CP011073.1_prot_WP_005784180.1_250	GSEIANKPATNPLSSLQGK	53.46	3	1911.01
lcl|NZ_CP011073.1_prot_WP_005784180.1_250	GSEIANKPATNPLSSLQGK	86.59	2	1911.01
lcl|NZ_CP011073.1_prot_WP_005784180.1_250	GSEIANKPATNPLSSLQGK	83.15	3	1911.01
lcl|NZ_CP011073.1_prot_WP_005784180.1_250	GSEIANKPATNPLSSLQGK	95.59	2	1911.01
lcl|NZ_CP011073.1_prot_WP_005784180.1_250	GSEIANKPATNPLSSLQGK	33.62	2	1911.01
lcl|NZ_CP011073.1_prot_WP_005784180.1_250	GSEIANKPATNPLSSLQGK	84.07	3	1911.01
lcl|NZ_CP011073.1_prot_WP_005784180.1_250	GSEIANKPATNPLSSLQGK	72.64	3	1911.01
lcl|NZ_CP011073.1_prot_WP_005784180.1_250	GSEIANKPATNPLSSLQGK	55.88	2	1911.01
lcl|NZ_CP011073.1_prot_WP_005784180.1_250	GSEIANKPATNPLSSLQGK	61.94	3	1911.01
lcl|NZ_CP011073.1_prot_WP_005784180.1_250	GSEIANKPATNPLSSLQGK	102.98	2	1911.01
lcl|NZ_CP011073.1_prot_WP_005784180.1_250	GSEIANKPATNPLSSLQGK	71.35	2	1911.01
lcl|NZ_CP011073.1_prot_WP_005784180.1_250	GSEIANKPATNPLSSLQGK	89.05	3	1911.01
lcl|NZ_CP011073.1_prot_WP_005784180.1_250	GSEIANKPATNPLSSLQGK	43.98	3	1911.01
lcl|NZ_CP011073.1_prot_WP_005784180.1_250	GSEIANKPATNPLSSLQGK	74.81	3	1911.01
lcl|NZ_CP011073.1_prot_WP_005784180.1_250	GSEIANKPATNPLSSLQGK	36.24	3	1911.01
lcl|NZ_CP011073.1_prot_WP_005784180.1_250	GSEIANKPATNPLSSLQGK	87.89	3	1911.01
lcl|NZ_CP011073.1_prot_WP_005784180.1_250	GSEIANKPATNPLSSLQGK	66.34	3	1911.02
lcl|NZ_CP011073.1_prot_WP_005784180.1_250	GSEIANKPATNPLSSLQGK	85.59	3	1911.02
lcl|NZ_CP011073.1_prot_WP_005784180.1_250	GSEIANKPATNPLSSLQGK	85.6	3	1911.02
lcl|NZ_CP011073.1_prot_WP_005784180.1_250	HSFYLGVGYSHEQGNIK	17.14	3	1934.92
lcl|NZ_CP011073.1_prot_WP_005784180.1_250	HSFYLGVGYSHEQGNIK	71.6	3	1934.93
lcl|NZ_CP011073.1_prot_WP_005784180.1_250	HSFYLGVGYSHEQGNIK	25.9	3	1934.93
lcl|NZ_CP011073.1_prot_WP_005784180.1_250	HSFYLGVGYSHEQGNIK	14.36	3	1934.93
lcl|NZ_CP011073.1_prot_WP_005784180.1_250	HSFYLGVGYSHEQGNIK	62.35	3	1934.93
lcl|NZ_CP011073.1_prot_WP_005784180.1_250	HSFYLGVGYSHEQGNIK	13.61	4	1934.93
lcl|NZ_CP011073.1_prot_WP_005784180.1_250	HSFYLGVGYSHEQGNIK	35.58	3	1934.93
lcl|NZ_CP011073.1_prot_WP_005784180.1_250	HSFYLGVGYSHEQGNIK	32.31	4	1934.93
lcl|NZ_CP011073.1_prot_WP_005784180.1_250	HSFYLGVGYSHEQGNIK	40.56	3	1934.93
lcl|NZ_CP011073.1_prot_WP_005784180.1_250	HSFYLGVGYSHEQGNIK	25.17	3	1934.93
lcl|NZ_CP011073.1_prot_WP_005784180.1_250	HSFYLGVGYSHEQGNIK	33.94	3	1934.93
lcl|NZ_CP011073.1_prot_WP_005784180.1_250	HSFYLGVGYSHEQGNIK	51.79	3	1934.93
lcl|NZ_CP011073.1_prot_WP_005784180.1_250	HSFYLGVGYSHEQGNIK	57.12	3	1934.93
lcl|NZ_CP011073.1_prot_WP_005784180.1_250	HSFYLGVGYSHEQGNIK	40.01	3	1934.93
lcl|NZ_CP011073.1_prot_WP_005784180.1_250	HSFYLGVGYSHEQGNIK	38.01	3	1934.93
lcl|NZ_CP011073.1_prot_WP_005784180.1_250	HSFYLGVGYSHEQGNIK	67.18	3	1934.94
lcl|NZ_CP011073.1_prot_WP_005784180.1_250	HSFYLGVGYSHEQGNIK	16.08	4	1934.94
lcl|NZ_CP011073.1_prot_WP_005784180.1_250	HSFYLGVGYSHEQGNIK	35.82	3	1934.94
lcl|NZ_CP011073.1_prot_WP_005784180.1_250	IGDPTPDVTYGISLGLSYK	94.43	2	1995.01
lcl|NZ_CP011073.1_prot_WP_005784180.1_250	IGDPTPDVTYGISLGLSYK	26.33	3	1995.01
lcl|NZ_CP011073.1_prot_WP_005784180.1_250	IGDPTPDVTYGISLGLSYK	84.05	2	1995.01
lcl|NZ_CP011073.1_prot_WP_005784180.1_250	IGDPTPDVTYGISLGLSYK	14.34	2	1995.02
lcl|NZ_CP011073.1_prot_WP_005784180.1_250	IGDPTPDVTYGISLGLSYK	33.24	3	1995.02
lcl|NZ_CP011073.1_prot_WP_005784180.1_250	IGDPTPDVTYGISLGLSYK	42.36	2	1995.02
lcl|NZ_CP011073.1_prot_WP_005784180.1_250	IGDPTPDVTYGISLGLSYK	29.87	3	1995.02
lcl|NZ_CP011073.1_prot_WP_005784180.1_250	IGDPTPDVTYGISLGLSYK	27.87	3	1995.02
lcl|NZ_CP011073.1_prot_WP_005784180.1_250	IGDPTPDVTYGISLGLSYK	19.24	2	1995.02
lcl|NZ_CP011073.1_prot_WP_005784180.1_250	IGDPTPDVTYGISLGLSYK	18.29	2	1995.02
lcl|NZ_CP011073.1_prot_WP_005784180.1_250	IGDPTPDVTYGISLGLSYK	14.11	2	1995.02
lcl|NZ_CP011073.1_prot_WP_005784180.1_250	IGDPTPDVTYGISLGLSYK	27.83	2	1995.02
lcl|NZ_CP011073.1_prot_WP_005784180.1_250	IGDPTPDVTYGISLGLSYK	95.71	2	1995.02
lcl|NZ_CP011073.1_prot_WP_005784180.1_250	IGDPTPDVTYGISLGLSYK	40.09	3	1995.02
lcl|NZ_CP011073.1_prot_WP_005784180.1_250	IGDPTPDVTYGISLGLSYK	32.85	2	1995.02
lcl|NZ_CP011073.1_prot_WP_005784180.1_250	IGDPTPDVTYGISLGLSYK	45.61	2	1995.02
lcl|NZ_CP011073.1_prot_WP_005784180.1_250	IGDPTPDVTYGISLGLSYK	15.7	3	1995.02
lcl|NZ_CP011073.1_prot_WP_005784180.1_250	IGDPTPDVTYGISLGLSYK	28.65	2	1995.02
lcl|NZ_CP011073.1_prot_WP_005784180.1_250	IGDPTPDVTYGISLGLSYK	89.27	2	1995.02
lcl|NZ_CP011073.1_prot_WP_005784180.1_250	IGDPTPDVTYGISLGLSYK	18.83	2	1995.02
lcl|NZ_CP011073.1_prot_WP_005784180.1_250	IGDPTPDVTYGISLGLSYK	15.85	2	1995.02
lcl|NZ_CP011073.1_prot_WP_005784180.1_250	IGDPTPDVTYGISLGLSYK	52.5	2	1995.02
lcl|NZ_CP011073.1_prot_WP_005784180.1_250	IGDPTPDVTYGISLGLSYK	16.82	2	1995.02
lcl|NZ_CP011073.1_prot_WP_005784180.1_250	IGDPTPDVTYGISLGLSYK	29.78	3	1995.02
lcl|NZ_CP011073.1_prot_WP_005784180.1_250	IGDPTPDVTYGISLGLSYK	34.04	2	1995.02
lcl|NZ_CP011073.1_prot_WP_005784180.1_250	IGDPTPDVTYGISLGLSYK	51.87	3	1995.02
lcl|NZ_CP011073.1_prot_WP_005784180.1_250	IGDPTPDVTYGISLGLSYK	108.63	2	1995.02
lcl|NZ_CP011073.1_prot_WP_005784180.1_250	IGDPTPDVTYGISLGLSYK	21.09	3	1995.02
lcl|NZ_CP011073.1_prot_WP_005784180.1_250	IGDPTPDVTYGISLGLSYK	37.23	3	1995.02
lcl|NZ_CP011073.1_prot_WP_005784180.1_250	IGDPTPDVTYGISLGLSYK	29.28	2	1995.02
lcl|NZ_CP011073.1_prot_WP_005784180.1_250	IGDPTPDVTYGISLGLSYK	27.89	2	1995.02
lcl|NZ_CP011073.1_prot_WP_005784180.1_250	IGDPTPDVTYGISLGLSYK	35.36	3	1995.03
lcl|NZ_CP011073.1_prot_WP_005784180.1_250	IGDPTPDVTYGISLGLSYK	28.36	3	1995.03
lcl|NZ_CP011073.1_prot_WP_005784180.1_250	IGDPTPDVTYGISLGLSYK	23.35	3	1995.03
lcl|NZ_CP011073.1_prot_WP_005784180.1_250	IGDPTPDVTYGISLGLSYK	24.27	3	1995.03
lcl|NZ_CP011073.1_prot_WP_005784180.1_250	IGDPTPDVTYGISLGLSYK	24.92	3	1995.03
lcl|NZ_CP011073.1_prot_WP_005784180.1_250	IGDPTPDVTYGISLGLSYK	83.2	2	1995.03
lcl|NZ_CP011073.1_prot_WP_005784180.1_250	IGDPTPDVTYGISLGLSYK	16.89	2	1995.03
lcl|NZ_CP011073.1_prot_WP_005784180.1_250	IGDPTPDVTYGISLGLSYK	78.79	2	1995.03
lcl|NZ_CP011073.1_prot_WP_005784180.1_250	SQSYTMAGYPIGYFYGYK	54.76	2	2094.93
lcl|NZ_CP011073.1_prot_WP_005784180.1_250	SQSYTMAGYPIGYFYGYK	65.86	2	2094.93
lcl|NZ_CP011073.1_prot_WP_005784180.1_250	SQSYTMAGYPIGYFYGYK	121.97	2	2094.93
lcl|NZ_CP011073.1_prot_WP_005784180.1_250	SQSYTMAGYPIGYFYGYK	53.78	2	2094.94
lcl|NZ_CP011073.1_prot_WP_005784180.1_250	SQSYTMAGYPIGYFYGYK	129.49	2	2094.94
lcl|NZ_CP011073.1_prot_WP_005784180.1_250	SQSYTMAGYPIGYFYGYK	39.94	2	2094.94
lcl|NZ_CP011073.1_prot_WP_005784180.1_250	SQSYTMAGYPIGYFYGYK	63.64	2	2094.94
lcl|NZ_CP011073.1_prot_WP_005784180.1_250	SQSYTMAGYPIGYFYGYK	72.34	2	2094.94
lcl|NZ_CP011073.1_prot_WP_005784180.1_250	SQSYTMAGYPIGYFYGYK	31.49	3	2094.94
lcl|NZ_CP011073.1_prot_WP_005784180.1_250	SQSYTMAGYPIGYFYGYK	37.05	2	2094.94
lcl|NZ_CP011073.1_prot_WP_005784180.1_250	SQSYTMAGYPIGYFYGYK	36.47	3	2094.94
lcl|NZ_CP011073.1_prot_WP_005784180.1_250	SQSYTMAGYPIGYFYGYK	104.02	2	2094.95
lcl|NZ_CP011073.1_prot_WP_005784180.1_250	SQSYTMAGYPIGYFYGYK	103.14	2	2094.95
lcl|NZ_CP011073.1_prot_WP_005784180.1_250	SQSYTMAGYPIGYFYGYK	55.23	2	2094.95
lcl|NZ_CP011073.1_prot_WP_005784180.1_250	SQSYTMAGYPIGYFYGYK	64.15	2	2094.95
lcl|NZ_CP011073.1_prot_WP_005784180.1_250	SQSYTMAGYPIGYFYGYK	13.01	3	2094.95
lcl|NZ_CP011073.1_prot_WP_005784180.1_250	SQSYTMAGYPIGYFYGYK	38.44	2	2094.95
lcl|NZ_CP011073.1_prot_WP_005784180.1_250	SQSYTMAGYPIGYFYGYK	34.19	3	2094.95
lcl|NZ_CP011073.1_prot_WP_005784180.1_250	SQSYTMAGYPIGYFYGYK	100.89	2	2110.93	Oxidation (M)
lcl|NZ_CP011073.1_prot_WP_005784180.1_250	SQSYTMAGYPIGYFYGYK	96.51	2	2110.94	Oxidation (M)
lcl|NZ_CP011073.1_prot_WP_005784180.1_250	SQSYTMAGYPIGYFYGYK	100.92	2	2110.94	Oxidation (M)
lcl|NZ_CP011073.1_prot_WP_005784180.1_250	SQSYTMAGYPIGYFYGYK	106.83	2	2110.94	Oxidation (M)
lcl|NZ_CP011073.1_prot_WP_005784180.1_250	SQSYTMAGYPIGYFYGYK	82.78	2	2110.95	Oxidation (M)
lcl|NZ_CP011073.1_prot_WP_005784180.1_250	SQSYTMAGYPIGYFYGYK	91.15	2	2110.95	Oxidation (M)
lcl|NZ_CP011073.1_prot_WP_005784180.1_250	SQSYTMAGYPIGYFYGYK	102.85	2	2110.95	Oxidation (M)
lcl|NZ_CP011073.1_prot_WP_005784180.1_250	SQSYTMAGYPIGYFYGYK	63.82	2	2110.95	Oxidation (M)
lcl|NZ_CP011073.1_prot_WP_005784180.1_250	NWELSMEMMGQGGNQIYR	61.25	2	2142.93
lcl|NZ_CP011073.1_prot_WP_005784180.1_250	NWELSMEMMGQGGNQIYR	85.81	2	2142.93
lcl|NZ_CP011073.1_prot_WP_005784180.1_250	NWELSMEMMGQGGNQIYR	40.04	2	2142.93
lcl|NZ_CP011073.1_prot_WP_005784180.1_250	NWELSMEMMGQGGNQIYR	36.47	2	2142.93
lcl|NZ_CP011073.1_prot_WP_005784180.1_250	NWELSMEMMGQGGNQIYR	33.28	2	2142.93
lcl|NZ_CP011073.1_prot_WP_005784180.1_250	NWELSMEMMGQGGNQIYR	43.27	2	2142.93
lcl|NZ_CP011073.1_prot_WP_005784180.1_250	NWELSMEMMGQGGNQIYR	41.12	2	2142.93
lcl|NZ_CP011073.1_prot_WP_005784180.1_250	NWELSMEMMGQGGNQIYR	30.71	2	2142.94
lcl|NZ_CP011073.1_prot_WP_005784180.1_250	NWELSMEMMGQGGNQIYR	90.07	2	2142.94
lcl|NZ_CP011073.1_prot_WP_005784180.1_250	NWELSMEMMGQGGNQIYR	20.71	2	2142.94
lcl|NZ_CP011073.1_prot_WP_005784180.1_250	NWELSMEMMGQGGNQIYR	60.07	2	2158.93	Oxidation (M)
lcl|NZ_CP011073.1_prot_WP_005784180.1_250	NWELSMEMMGQGGNQIYR	59.25	2	2158.93	Oxidation (M)
lcl|NZ_CP011073.1_prot_WP_005784180.1_250	NWELSMEMMGQGGNQIYR	13.89	2	2158.93	Oxidation (M)
lcl|NZ_CP011073.1_prot_WP_005784180.1_250	NWELSMEMMGQGGNQIYR	57.69	2	2158.93	Oxidation (M)
lcl|NZ_CP011073.1_prot_WP_005784180.1_250	NWELSMEMMGQGGNQIYR	37.2	2	2158.93	Oxidation (M)
lcl|NZ_CP011073.1_prot_WP_005784180.1_250	NWELSMEMMGQGGNQIYR	28.82	2	2158.93	Oxidation (M)
lcl|NZ_CP011073.1_prot_WP_005784180.1_250	NWELSMEMMGQGGNQIYR	63.91	2	2158.94	Oxidation (M)
lcl|NZ_CP011073.1_prot_WP_005784180.1_250	TWDNYNWAQFNYMEQR	22.85	2	2164.9
lcl|NZ_CP011073.1_prot_WP_005784180.1_250	TWDNYNWAQFNYMEQR	38	2	2164.91
lcl|NZ_CP011073.1_prot_WP_005784180.1_250	TWDNYNWAQFNYMEQR	40.53	3	2164.91
lcl|NZ_CP011073.1_prot_WP_005784180.1_250	TWDNYNWAQFNYMEQR	117.09	2	2164.91
lcl|NZ_CP011073.1_prot_WP_005784180.1_250	TWDNYNWAQFNYMEQR	13.81	3	2164.91
lcl|NZ_CP011073.1_prot_WP_005784180.1_250	TWDNYNWAQFNYMEQR	107.01	2	2164.91
lcl|NZ_CP011073.1_prot_WP_005784180.1_250	TWDNYNWAQFNYMEQR	22.63	2	2164.91
lcl|NZ_CP011073.1_prot_WP_005784180.1_250	TWDNYNWAQFNYMEQR	15.73	2	2164.91
lcl|NZ_CP011073.1_prot_WP_005784180.1_250	TWDNYNWAQFNYMEQR	23.96	2	2164.91
lcl|NZ_CP011073.1_prot_WP_005784180.1_250	TWDNYNWAQFNYMEQR	45.08	3	2164.91
lcl|NZ_CP011073.1_prot_WP_005784180.1_250	TWDNYNWAQFNYMEQR	15.83	2	2164.92
lcl|NZ_CP011073.1_prot_WP_005784180.1_250	TWDNYNWAQFNYMEQR	35.93	2	2164.92
lcl|NZ_CP011073.1_prot_WP_005784180.1_250	LDRWHGEGTSNTQPLLNTK	71.3	3	2166.07
lcl|NZ_CP011073.1_prot_WP_005784180.1_250	LDRWHGEGTSNTQPLLNTK	38.77	3	2166.08
lcl|NZ_CP011073.1_prot_WP_005784180.1_250	LDRWHGEGTSNTQPLLNTK	24.32	3	2166.08
lcl|NZ_CP011073.1_prot_WP_005784180.1_250	LDRWHGEGTSNTQPLLNTK	31.51	3	2166.08
lcl|NZ_CP011073.1_prot_WP_005784180.1_250	LDRWHGEGTSNTQPLLNTK	56.85	3	2166.08
lcl|NZ_CP011073.1_prot_WP_005784180.1_250	LDRWHGEGTSNTQPLLNTK	20.16	4	2166.09
lcl|NZ_CP011073.1_prot_WP_005784180.1_250	LDRWHGEGTSNTQPLLNTK	22.48	4	2166.09
lcl|NZ_CP011073.1_prot_WP_005784180.1_250	LDRWHGEGTSNTQPLLNTK	24.19	4	2166.09
lcl|NZ_CP011073.1_prot_WP_005784180.1_250	LDRWHGEGTSNTQPLLNTK	38.66	4	2166.09
lcl|NZ_CP011073.1_prot_WP_005784180.1_250	LDRWHGEGTSNTQPLLNTK	43.56	4	2166.09
lcl|NZ_CP011073.1_prot_WP_005784180.1_250	DQIGDWGYSVSANLTTISNK	21.36	2	2168.03
lcl|NZ_CP011073.1_prot_WP_005784180.1_250	DQIGDWGYSVSANLTTISNK	47.12	2	2168.04
lcl|NZ_CP011073.1_prot_WP_005784180.1_250	DQIGDWGYSVSANLTTISNK	18.97	2	2168.04
lcl|NZ_CP011073.1_prot_WP_005784180.1_250	DQIGDWGYSVSANLTTISNK	51.07	2	2168.04
lcl|NZ_CP011073.1_prot_WP_005784180.1_250	DQIGDWGYSVSANLTTISNK	16.8	2	2168.04
lcl|NZ_CP011073.1_prot_WP_005784180.1_250	DQIGDWGYSVSANLTTISNK	51.8	2	2168.04
lcl|NZ_CP011073.1_prot_WP_005784180.1_250	DQIGDWGYSVSANLTTISNK	116.75	2	2168.04
lcl|NZ_CP011073.1_prot_WP_005784180.1_250	DQIGDWGYSVSANLTTISNK	32.98	3	2168.04
lcl|NZ_CP011073.1_prot_WP_005784180.1_250	DQIGDWGYSVSANLTTISNK	17.39	2	2168.04
lcl|NZ_CP011073.1_prot_WP_005784180.1_250	DQIGDWGYSVSANLTTISNK	78	2	2168.04
lcl|NZ_CP011073.1_prot_WP_005784180.1_250	DQIGDWGYSVSANLTTISNK	68.42	2	2168.04
lcl|NZ_CP011073.1_prot_WP_005784180.1_250	DQIGDWGYSVSANLTTISNK	98.87	2	2168.04
lcl|NZ_CP011073.1_prot_WP_005784180.1_250	DQIGDWGYSVSANLTTISNK	104.03	2	2168.04
lcl|NZ_CP011073.1_prot_WP_005784180.1_250	DQIGDWGYSVSANLTTISNK	25.45	2	2168.04
lcl|NZ_CP011073.1_prot_WP_005784180.1_250	DQIGDWGYSVSANLTTISNK	65.61	2	2168.04
lcl|NZ_CP011073.1_prot_WP_005784180.1_250	DQIGDWGYSVSANLTTISNK	14.15	3	2168.05
lcl|NZ_CP011073.1_prot_WP_005784180.1_250	DQIGDWGYSVSANLTTISNK	59.23	2	2168.05
lcl|NZ_CP011073.1_prot_WP_005784180.1_250	DQIGDWGYSVSANLTTISNK	137.42	2	2168.05
lcl|NZ_CP011073.1_prot_WP_005784180.1_250	DQIGDWGYSVSANLTTISNK	84.64	2	2168.05
lcl|NZ_CP011073.1_prot_WP_005784180.1_250	DQIGDWGYSVSANLTTISNK	29.89	2	2168.05
lcl|NZ_CP011073.1_prot_WP_005784180.1_250	DQIGDWGYSVSANLTTISNK	35.86	2	2168.05
lcl|NZ_CP011073.1_prot_WP_005784180.1_250	NWELSMEMMGQGGNQIYR	39.07	2	2174.92	2 Oxidation (M)
lcl|NZ_CP011073.1_prot_WP_005784180.1_250	NWELSMEMMGQGGNQIYR	29.91	2	2174.93	2 Oxidation (M)
lcl|NZ_CP011073.1_prot_WP_005784180.1_250	TWDNYNWAQFNYMEQR	33.52	2	2180.89	Oxidation (M)
lcl|NZ_CP011073.1_prot_WP_005784180.1_250	TWDNYNWAQFNYMEQR	60.37	2	2180.91	Oxidation (M)
lcl|NZ_CP011073.1_prot_WP_005784180.1_250	TWDNYNWAQFNYMEQR	97.09	2	2180.91	Oxidation (M)
lcl|NZ_CP011073.1_prot_WP_005784180.1_250	TWDNYNWAQFNYMEQR	71.41	2	2180.91	Oxidation (M)
lcl|NZ_CP011073.1_prot_WP_005784180.1_250	HAINSENSEYFIEDGSFFR	63.17	3	2260.99
lcl|NZ_CP011073.1_prot_WP_005784180.1_250	HAINSENSEYFIEDGSFFR	43.58	3	2261
lcl|NZ_CP011073.1_prot_WP_005784180.1_250	HAINSENSEYFIEDGSFFR	50.45	3	2261
lcl|NZ_CP011073.1_prot_WP_005784180.1_250	HAINSENSEYFIEDGSFFR	44.04	3	2261
lcl|NZ_CP011073.1_prot_WP_005784180.1_250	HAINSENSEYFIEDGSFFR	25.04	3	2261
lcl|NZ_CP011073.1_prot_WP_005784180.1_250	HAINSENSEYFIEDGSFFR	29.37	3	2261
lcl|NZ_CP011073.1_prot_WP_005784180.1_250	HAINSENSEYFIEDGSFFR	50.62	3	2261
lcl|NZ_CP011073.1_prot_WP_005784180.1_250	HAINSENSEYFIEDGSFFR	45.13	3	2261
lcl|NZ_CP011073.1_prot_WP_005784180.1_250	HAINSENSEYFIEDGSFFR	77.32	3	2261
lcl|NZ_CP011073.1_prot_WP_005784180.1_250	HAINSENSEYFIEDGSFFR	15.45	3	2261
lcl|NZ_CP011073.1_prot_WP_005784180.1_250	HAINSENSEYFIEDGSFFR	31.13	3	2261
lcl|NZ_CP011073.1_prot_WP_005784180.1_250	HAINSENSEYFIEDGSFFR	41.85	3	2261
lcl|NZ_CP011073.1_prot_WP_005784180.1_250	HAINSENSEYFIEDGSFFR	82.6	3	2261
lcl|NZ_CP011073.1_prot_WP_005784180.1_250	HAINSENSEYFIEDGSFFR	56.84	3	2261
lcl|NZ_CP011073.1_prot_WP_005784180.1_250	HAINSENSEYFIEDGSFFR	35.31	3	2261
lcl|NZ_CP011073.1_prot_WP_005784180.1_250	HAINSENSEYFIEDGSFFR	21.96	3	2261
lcl|NZ_CP011073.1_prot_WP_005784180.1_250	HAINSENSEYFIEDGSFFR	33.37	3	2261.01
lcl|NZ_CP011073.1_prot_WP_005784180.1_250	HAINSENSEYFIEDGSFFR	43.07	3	2261.01
lcl|NZ_CP011073.1_prot_WP_005784180.1_250	HAINSENSEYFIEDGSFFR	53.72	3	2261.01
lcl|NZ_CP011073.1_prot_WP_005784180.1_250	HAINSENSEYFIEDGSFFR	58.53	3	2261.01
lcl|NZ_CP011073.1_prot_WP_005784180.1_250	HAINSENSEYFIEDGSFFR	84.4	3	2261.01
lcl|NZ_CP011073.1_prot_WP_005784180.1_250	HAINSENSEYFIEDGSFFR	69.51	3	2261.01
lcl|NZ_CP011073.1_prot_WP_005784180.1_250	HAINSENSEYFIEDGSFFR	17.28	3	2261.01
lcl|NZ_CP011073.1_prot_WP_005784180.1_250	HAINSENSEYFIEDGSFFR	58.8	3	2261.01
lcl|NZ_CP011073.1_prot_WP_005784180.1_250	HAINSENSEYFIEDGSFFR	54.87	3	2261.01
lcl|NZ_CP011073.1_prot_WP_005784180.1_250	HAINSENSEYFIEDGSFFR	48.71	3	2261.01
lcl|NZ_CP011073.1_prot_WP_005784180.1_250	HAINSENSEYFIEDGSFFR	27.91	3	2261.01
lcl|NZ_CP011073.1_prot_WP_005784180.1_250	HAINSENSEYFIEDGSFFR	17.6	3	2261.01
lcl|NZ_CP011073.1_prot_WP_005784180.1_250	HAINSENSEYFIEDGSFFR	79.99	3	2261.01
lcl|NZ_CP011073.1_prot_WP_005784180.1_250	HAINSENSEYFIEDGSFFR	30.93	3	2261.01
lcl|NZ_CP011073.1_prot_WP_005784180.1_250	HAINSENSEYFIEDGSFFR	48.8	3	2261.01
lcl|NZ_CP011073.1_prot_WP_005784180.1_250	HAINSENSEYFIEDGSFFR	60.67	3	2261.01
lcl|NZ_CP011073.1_prot_WP_005784180.1_250	HAINSENSEYFIEDGSFFR	27.29	3	2261.01
lcl|NZ_CP011073.1_prot_WP_005784180.1_250	HAINSENSEYFIEDGSFFR	19.42	3	2261.01
lcl|NZ_CP011073.1_prot_WP_005784180.1_250	HAINSENSEYFIEDGSFFR	55.73	3	2261.01
lcl|NZ_CP011073.1_prot_WP_005784180.1_250	HAINSENSEYFIEDGSFFR	42.77	3	2261.01
lcl|NZ_CP011073.1_prot_WP_005784180.1_250	TVTGTVTDSFNEPLIGASILVK	20.14	2	2261.2
lcl|NZ_CP011073.1_prot_WP_005784180.1_250	TVTGTVTDSFNEPLIGASILVK	39.85	2	2261.2
lcl|NZ_CP011073.1_prot_WP_005784180.1_250	TVTGTVTDSFNEPLIGASILVK	104.31	3	2261.2
lcl|NZ_CP011073.1_prot_WP_005784180.1_250	TVTGTVTDSFNEPLIGASILVK	54.29	2	2261.2
lcl|NZ_CP011073.1_prot_WP_005784180.1_250	TVTGTVTDSFNEPLIGASILVK	36	2	2261.21
lcl|NZ_CP011073.1_prot_WP_005784180.1_250	TVTGTVTDSFNEPLIGASILVK	23.93	3	2261.21
lcl|NZ_CP011073.1_prot_WP_005784180.1_250	TVTGTVTDSFNEPLIGASILVK	47.83	2	2261.21
lcl|NZ_CP011073.1_prot_WP_005784180.1_250	TVTGTVTDSFNEPLIGASILVK	73.18	3	2261.21
lcl|NZ_CP011073.1_prot_WP_005784180.1_250	TVTGTVTDSFNEPLIGASILVK	17.34	2	2261.21
lcl|NZ_CP011073.1_prot_WP_005784180.1_250	TVTGTVTDSFNEPLIGASILVK	20.07	2	2261.21
lcl|NZ_CP011073.1_prot_WP_005784180.1_250	TVTGTVTDSFNEPLIGASILVK	14.06	3	2261.21
lcl|NZ_CP011073.1_prot_WP_005784180.1_250	TVTGTVTDSFNEPLIGASILVK	83.59	3	2261.21
lcl|NZ_CP011073.1_prot_WP_005784180.1_250	TVTGTVTDSFNEPLIGASILVK	13.94	2	2261.21
lcl|NZ_CP011073.1_prot_WP_005784180.1_250	TVTGTVTDSFNEPLIGASILVK	18.48	2	2261.21
lcl|NZ_CP011073.1_prot_WP_005784180.1_250	TVTGTVTDSFNEPLIGASILVK	15.44	4	2261.21
lcl|NZ_CP011073.1_prot_WP_005784180.1_250	TVTGTVTDSFNEPLIGASILVK	15.22	2	2261.21
lcl|NZ_CP011073.1_prot_WP_005784180.1_250	TVTGTVTDSFNEPLIGASILVK	42.12	2	2261.21
lcl|NZ_CP011073.1_prot_WP_005784180.1_250	TVTGTVTDSFNEPLIGASILVK	45.89	2	2261.21
lcl|NZ_CP011073.1_prot_WP_005784180.1_250	TVTGTVTDSFNEPLIGASILVK	19.54	2	2261.21
lcl|NZ_CP011073.1_prot_WP_005784180.1_250	TVTGTVTDSFNEPLIGASILVK	62.26	2	2261.21
lcl|NZ_CP011073.1_prot_WP_005784180.1_250	TVTGTVTDSFNEPLIGASILVK	14.71	2	2261.21
lcl|NZ_CP011073.1_prot_WP_005784180.1_250	TVTGTVTDSFNEPLIGASILVK	15.11	3	2261.21
lcl|NZ_CP011073.1_prot_WP_005784180.1_250	TVTGTVTDSFNEPLIGASILVK	19.23	3	2261.22
lcl|NZ_CP011073.1_prot_WP_005784180.1_250	TVTGTVTDSFNEPLIGASILVK	16.56	2	2261.22
lcl|NZ_CP011073.1_prot_WP_005784180.1_250	TVTGTVTDSFNEPLIGASILVK	115.04	3	2261.22
lcl|NZ_CP011073.1_prot_WP_005784180.1_250	TVTGTVTDSFNEPLIGASILVK	89.5	2	2261.22
lcl|NZ_CP011073.1_prot_WP_005784180.1_250	TVTGTVTDSFNEPLIGASILVK	74.02	3	2261.22
lcl|NZ_CP011073.1_prot_WP_005784180.1_250	TVTGTVTDSFNEPLIGASILVK	64.38	2	2261.22
lcl|NZ_CP011073.1_prot_WP_005784180.1_250	TVTGTVTDSFNEPLIGASILVK	122.1	2	2261.22
lcl|NZ_CP011073.1_prot_WP_005784180.1_250	TVTGTVTDSFNEPLIGASILVK	83.32	3	2261.22
lcl|NZ_CP011073.1_prot_WP_005784180.1_250	TVTGTVTDSFNEPLIGASILVK	18.95	3	2261.22
lcl|NZ_CP011073.1_prot_WP_005784180.1_250	TVTGTVTDSFNEPLIGASILVK	39.97	2	2261.22
lcl|NZ_CP011073.1_prot_WP_005784180.1_250	TVTGTVTDSFNEPLIGASILVK	65.78	3	2261.22
lcl|NZ_CP011073.1_prot_WP_005784180.1_250	TVTGTVTDSFNEPLIGASILVK	84.78	2	2261.22
lcl|NZ_CP011073.1_prot_WP_005784180.1_250	TVTGTVTDSFNEPLIGASILVK	16.1	4	2261.22
lcl|NZ_CP011073.1_prot_WP_005784180.1_250	TVTGTVTDSFNEPLIGASILVK	24.73	3	2261.22
lcl|NZ_CP011073.1_prot_WP_005784180.1_250	TVTGTVTDSFNEPLIGASILVK	14.58	3	2261.22
lcl|NZ_CP011073.1_prot_WP_005784180.1_250	TVTGTVTDSFNEPLIGASILVK	53.68	3	2261.22
lcl|NZ_CP011073.1_prot_WP_005784180.1_250	TVTGTVTDSFNEPLIGASILVK	28.73	3	2261.22
lcl|NZ_CP011073.1_prot_WP_005784180.1_250	TVTGTVTDSFNEPLIGASILVK	13.33	3	2261.22
lcl|NZ_CP011073.1_prot_WP_005784180.1_250	TVTGTVTDSFNEPLIGASILVK	31.96	2	2261.22
lcl|NZ_CP011073.1_prot_WP_005784180.1_250	TVTGTVTDSFNEPLIGASILVK	20.45	3	2261.22
lcl|NZ_CP011073.1_prot_WP_005784180.1_250	TVTGTVTDSFNEPLIGASILVK	59.11	3	2261.22
lcl|NZ_CP011073.1_prot_WP_005784180.1_250	TVTGTVTDSFNEPLIGASILVK	21.28	3	2261.22
lcl|NZ_CP011073.1_prot_WP_005784180.1_250	TVTGTVTDSFNEPLIGASILVK	37.71	3	2261.22
lcl|NZ_CP011073.1_prot_WP_005784180.1_250	TVTGTVTDSFNEPLIGASILVK	93.51	3	2261.22
lcl|NZ_CP011073.1_prot_WP_005784180.1_250	TVTGTVTDSFNEPLIGASILVK	40.23	3	2261.22
lcl|NZ_CP011073.1_prot_WP_005784180.1_250	TVTGTVTDSFNEPLIGASILVK	79.36	2	2261.22
lcl|NZ_CP011073.1_prot_WP_005784180.1_250	TVTGTVTDSFNEPLIGASILVK	79.07	3	2261.22
lcl|NZ_CP011073.1_prot_WP_005784180.1_250	TVTGTVTDSFNEPLIGASILVK	123.88	2	2261.22
lcl|NZ_CP011073.1_prot_WP_005784180.1_250	TVTGTVTDSFNEPLIGASILVK	112.56	2	2261.22
lcl|NZ_CP011073.1_prot_WP_005784180.1_250	TVTGTVTDSFNEPLIGASILVK	120.54	2	2261.22
lcl|NZ_CP011073.1_prot_WP_005784180.1_250	TVTGTVTDSFNEPLIGASILVK	67.4	3	2261.22
lcl|NZ_CP011073.1_prot_WP_005784180.1_250	TVTGTVTDSFNEPLIGASILVK	22.64	3	2261.22
lcl|NZ_CP011073.1_prot_WP_005784180.1_250	TVTGTVTDSFNEPLIGASILVK	104.24	2	2261.22
lcl|NZ_CP011073.1_prot_WP_005784180.1_250	TVTGTVTDSFNEPLIGASILVK	141.27	2	2261.23
lcl|NZ_CP011073.1_prot_WP_005784180.1_250	TVTGTVTDSFNEPLIGASILVK	93.14	2	2261.23
lcl|NZ_CP011073.1_prot_WP_005784180.1_250	TVTGTVTDSFNEPLIGASILVK	27.71	3	2261.23
lcl|NZ_CP011073.1_prot_WP_005784180.1_250	TVTGTVTDSFNEPLIGASILVK	43.63	3	2261.23
lcl|NZ_CP011073.1_prot_WP_005784180.1_250	TVTGTVTDSFNEPLIGASILVK	39.1	2	2261.23
lcl|NZ_CP011073.1_prot_WP_005784180.1_250	YSISVTPNDVLVFSYVGYEK	16.82	3	2279.13
lcl|NZ_CP011073.1_prot_WP_005784180.1_250	YSISVTPNDVLVFSYVGYEK	19.11	3	2279.14
lcl|NZ_CP011073.1_prot_WP_005784180.1_250	YSISVTPNDVLVFSYVGYEK	36.98	2	2279.14
lcl|NZ_CP011073.1_prot_WP_005784180.1_250	YSISVTPNDVLVFSYVGYEK	29.19	3	2279.14
lcl|NZ_CP011073.1_prot_WP_005784180.1_250	YSISVTPNDVLVFSYVGYEK	43.45	2	2279.14
lcl|NZ_CP011073.1_prot_WP_005784180.1_250	YSISVTPNDVLVFSYVGYEK	15.77	2	2279.14
lcl|NZ_CP011073.1_prot_WP_005784180.1_250	YSISVTPNDVLVFSYVGYEK	28.64	2	2279.14
lcl|NZ_CP011073.1_prot_WP_005784180.1_250	YSISVTPNDVLVFSYVGYEK	38.13	2	2279.14
lcl|NZ_CP011073.1_prot_WP_005784180.1_250	HSFYLGVGYSHEQGNIKHEK	36.31	4	2329.12
lcl|NZ_CP011073.1_prot_WP_005784180.1_250	HSFYLGVGYSHEQGNIKHEK	55.1	4	2329.12
lcl|NZ_CP011073.1_prot_WP_005784180.1_250	HSFYLGVGYSHEQGNIKHEK	74.64	4	2329.12
lcl|NZ_CP011073.1_prot_WP_005784180.1_250	HSFYLGVGYSHEQGNIKHEK	34.41	4	2329.12
lcl|NZ_CP011073.1_prot_WP_005784180.1_250	HSFYLGVGYSHEQGNIKHEK	49.7	4	2329.13
lcl|NZ_CP011073.1_prot_WP_005784180.1_250	HSFYLGVGYSHEQGNIKHEK	48.53	4	2329.13
lcl|NZ_CP011073.1_prot_WP_005784180.1_250	HSFYLGVGYSHEQGNIKHEK	60.24	4	2329.13
lcl|NZ_CP011073.1_prot_WP_005784180.1_250	HSFYLGVGYSHEQGNIKHEK	39.25	4	2329.13
lcl|NZ_CP011073.1_prot_WP_005784180.1_250	HSFYLGVGYSHEQGNIKHEK	27.64	4	2329.13
lcl|NZ_CP011073.1_prot_WP_005784180.1_250	HSFYLGVGYSHEQGNIKHEK	27.53	3	2329.13
lcl|NZ_CP011073.1_prot_WP_005784180.1_250	HSFYLGVGYSHEQGNIKHEK	24.39	3	2329.13
lcl|NZ_CP011073.1_prot_WP_005784180.1_250	HSFYLGVGYSHEQGNIKHEK	46.3	3	2329.13
lcl|NZ_CP011073.1_prot_WP_005784180.1_250	HSFYLGVGYSHEQGNIKHEK	35.55	3	2329.14
lcl|NZ_CP011073.1_prot_WP_005784180.1_250	HSFYLGVGYSHEQGNIKHEK	31.71	3	2329.14
lcl|NZ_CP011073.1_prot_WP_005784180.1_250	HSFYLGVGYSHEQGNIKHEK	20.13	3	2329.14
lcl|NZ_CP011073.1_prot_WP_005784180.1_250	HSFYLGVGYSHEQGNIKHEK	14.92	3	2329.14
lcl|NZ_CP011073.1_prot_WP_005784180.1_250	HSFYLGVGYSHEQGNIKHEK	14.77	3	2329.14
lcl|NZ_CP011073.1_prot_WP_005784180.1_250	HSFYLGVGYSHEQGNIKHEK	20.73	3	2329.14
lcl|NZ_CP011073.1_prot_WP_005784180.1_250	HSFYLGVGYSHEQGNIKHEK	37.17	3	2329.14
lcl|NZ_CP011073.1_prot_WP_005784180.1_250	VYDATVAGNVATLGNGKTEVSQNK	47.94	3	2435.23
lcl|NZ_CP011073.1_prot_WP_005784180.1_250	VYDATVAGNVATLGNGKTEVSQNK	72.66	3	2435.24
lcl|NZ_CP011073.1_prot_WP_005784180.1_250	DLLATVPGLSGTVPGIGNLGEIENK	15.66	3	2463.31
lcl|NZ_CP011073.1_prot_WP_005784180.1_250	DLLATVPGLSGTVPGIGNLGEIENK	34.41	2	2463.31
lcl|NZ_CP011073.1_prot_WP_005784180.1_250	DLLATVPGLSGTVPGIGNLGEIENK	149.28	2	2463.32
lcl|NZ_CP011073.1_prot_WP_005784180.1_250	DLLATVPGLSGTVPGIGNLGEIENK	149.28	2	2463.32
lcl|NZ_CP011073.1_prot_WP_005784180.1_250	DLLATVPGLSGTVPGIGNLGEIENK	27.28	3	2463.32
lcl|NZ_CP011073.1_prot_WP_005784180.1_250	DLLATVPGLSGTVPGIGNLGEIENK	16.8	3	2463.32
lcl|NZ_CP011073.1_prot_WP_005784180.1_250	DLLATVPGLSGTVPGIGNLGEIENK	18.71	3	2463.32
lcl|NZ_CP011073.1_prot_WP_005784180.1_250	DLLATVPGLSGTVPGIGNLGEIENK	43.71	3	2463.32
lcl|NZ_CP011073.1_prot_WP_005784180.1_250	DLLATVPGLSGTVPGIGNLGEIENK	63.88	3	2463.32
lcl|NZ_CP011073.1_prot_WP_005784180.1_250	DLLATVPGLSGTVPGIGNLGEIENK	82.42	2	2463.32
lcl|NZ_CP011073.1_prot_WP_005784180.1_250	DLLATVPGLSGTVPGIGNLGEIENK	52.49	2	2463.32
lcl|NZ_CP011073.1_prot_WP_005784180.1_250	DLLATVPGLSGTVPGIGNLGEIENK	74.21	3	2463.32
lcl|NZ_CP011073.1_prot_WP_005784180.1_250	DLLATVPGLSGTVPGIGNLGEIENK	29.06	3	2463.32
lcl|NZ_CP011073.1_prot_WP_005784180.1_250	DLLATVPGLSGTVPGIGNLGEIENK	25.09	2	2463.32
lcl|NZ_CP011073.1_prot_WP_005784180.1_250	DLLATVPGLSGTVPGIGNLGEIENK	41.31	3	2463.32
lcl|NZ_CP011073.1_prot_WP_005784180.1_250	DLLATVPGLSGTVPGIGNLGEIENK	40.23	3	2463.32
lcl|NZ_CP011073.1_prot_WP_005784180.1_250	DLLATVPGLSGTVPGIGNLGEIENK	20.65	3	2463.32
lcl|NZ_CP011073.1_prot_WP_005784180.1_250	DLLATVPGLSGTVPGIGNLGEIENK	38.09	3	2463.32
lcl|NZ_CP011073.1_prot_WP_005784180.1_250	DLLATVPGLSGTVPGIGNLGEIENK	16.05	3	2463.32
lcl|NZ_CP011073.1_prot_WP_005784180.1_250	DLLATVPGLSGTVPGIGNLGEIENK	66.71	2	2463.33
lcl|NZ_CP011073.1_prot_WP_005784180.1_250	DLLATVPGLSGTVPGIGNLGEIENK	28.19	3	2463.33
lcl|NZ_CP011073.1_prot_WP_005784180.1_250	DLLATVPGLSGTVPGIGNLGEIENK	13.34	2	2463.33
lcl|NZ_CP011073.1_prot_WP_005784180.1_250	DLLATVPGLSGTVPGIGNLGEIENK	48.62	2	2463.33
lcl|NZ_CP011073.1_prot_WP_005784180.1_250	DLLATVPGLSGTVPGIGNLGEIENK	79.16	2	2463.33
lcl|NZ_CP011073.1_prot_WP_005784180.1_250	DLLATVPGLSGTVPGIGNLGEIENK	93.14	2	2463.33
lcl|NZ_CP011073.1_prot_WP_005784180.1_250	DLLATVPGLSGTVPGIGNLGEIENK	19.12	2	2463.33
lcl|NZ_CP011073.1_prot_WP_005784180.1_250	DLLATVPGLSGTVPGIGNLGEIENK	16.89	3	2463.33
lcl|NZ_CP011073.1_prot_WP_005784180.1_250	DLLATVPGLSGTVPGIGNLGEIENK	84.86	2	2463.33
lcl|NZ_CP011073.1_prot_WP_005784180.1_250	DLLATVPGLSGTVPGIGNLGEIENK	81.47	3	2463.33
lcl|NZ_CP011073.1_prot_WP_005784180.1_250	DLLATVPGLSGTVPGIGNLGEIENK	126	2	2463.33
lcl|NZ_CP011073.1_prot_WP_005784180.1_250	DLLATVPGLSGTVPGIGNLGEIENK	123.11	2	2463.33
lcl|NZ_CP011073.1_prot_WP_005784180.1_250	DLLATVPGLSGTVPGIGNLGEIENK	40.7	3	2463.33
lcl|NZ_CP011073.1_prot_WP_005784180.1_250	DLLATVPGLSGTVPGIGNLGEIENK	70.97	3	2463.33
lcl|NZ_CP011073.1_prot_WP_005784180.1_250	DLLATVPGLSGTVPGIGNLGEIENK	66.94	3	2463.33
lcl|NZ_CP011073.1_prot_WP_005784180.1_250	DLLATVPGLSGTVPGIGNLGEIENK	66.78	2	2463.33
lcl|NZ_CP011073.1_prot_WP_005784180.1_250	TTPVAPVYNEEYGLYTSLPEFQK	72.78	3	2645.29
lcl|NZ_CP011073.1_prot_WP_005784180.1_250	TTPVAPVYNEEYGLYTSLPEFQK	21.05	3	2645.29
lcl|NZ_CP011073.1_prot_WP_005784180.1_250	TTPVAPVYNEEYGLYTSLPEFQK	30.99	3	2645.29
lcl|NZ_CP011073.1_prot_WP_005784180.1_250	TTPVAPVYNEEYGLYTSLPEFQK	39.71	2	2645.29
lcl|NZ_CP011073.1_prot_WP_005784180.1_250	TTPVAPVYNEEYGLYTSLPEFQK	77.86	3	2645.29
lcl|NZ_CP011073.1_prot_WP_005784180.1_250	TTPVAPVYNEEYGLYTSLPEFQK	35.52	2	2645.29
lcl|NZ_CP011073.1_prot_WP_005784180.1_250	TTPVAPVYNEEYGLYTSLPEFQK	63.53	3	2645.29
lcl|NZ_CP011073.1_prot_WP_005784180.1_250	TTPVAPVYNEEYGLYTSLPEFQK	15.42	3	2645.29
lcl|NZ_CP011073.1_prot_WP_005784180.1_250	TTPVAPVYNEEYGLYTSLPEFQK	82.52	3	2645.29
lcl|NZ_CP011073.1_prot_WP_005784180.1_250	TTPVAPVYNEEYGLYTSLPEFQK	26.62	2	2645.3
lcl|NZ_CP011073.1_prot_WP_005784180.1_250	TTPVAPVYNEEYGLYTSLPEFQK	67.81	3	2645.3
lcl|NZ_CP011073.1_prot_WP_005784180.1_250	TTPVAPVYNEEYGLYTSLPEFQK	13.92	3	2645.3
lcl|NZ_CP011073.1_prot_WP_005784180.1_250	TTPVAPVYNEEYGLYTSLPEFQK	49.21	3	2645.3
lcl|NZ_CP011073.1_prot_WP_005784180.1_250	TTPVAPVYNEEYGLYTSLPEFQK	65.68	2	2645.3
lcl|NZ_CP011073.1_prot_WP_005784180.1_250	TTPVAPVYNEEYGLYTSLPEFQK	100.51	3	2645.3
lcl|NZ_CP011073.1_prot_WP_005784180.1_250	TTPVAPVYNEEYGLYTSLPEFQK	23.69	3	2645.3
lcl|NZ_CP011073.1_prot_WP_005784180.1_250	TTPVAPVYNEEYGLYTSLPEFQK	72.47	2	2645.3
lcl|NZ_CP011073.1_prot_WP_005784180.1_250	TTPVAPVYNEEYGLYTSLPEFQK	62.36	3	2645.31
lcl|NZ_CP011073.1_prot_WP_005784180.1_250	TTPVAPVYNEEYGLYTSLPEFQK	14.53	4	2645.31
lcl|NZ_CP011073.1_prot_WP_005784180.1_250	VAGVYQNQAEIDASPVNTLATVTPGDLK	80.66	3	2870.45
lcl|NZ_CP011073.1_prot_WP_005784180.1_250	VAGVYQNQAEIDASPVNTLATVTPGDLK	17.47	3	2870.46
lcl|NZ_CP011073.1_prot_WP_005784180.1_250	VAGVYQNQAEIDASPVNTLATVTPGDLK	14.92	3	2870.46
lcl|NZ_CP011073.1_prot_WP_005784180.1_250	VAGVYQNQAEIDASPVNTLATVTPGDLK	62.08	3	2870.46
lcl|NZ_CP011073.1_prot_WP_005784180.1_250	VAGVYQNQAEIDASPVNTLATVTPGDLK	130.51	3	2870.46
lcl|NZ_CP011073.1_prot_WP_005784180.1_250	VAGVYQNQAEIDASPVNTLATVTPGDLK	138.62	3	2870.46
lcl|NZ_CP011073.1_prot_WP_005784180.1_250	VAGVYQNQAEIDASPVNTLATVTPGDLK	14.06	3	2870.47
lcl|NZ_CP011073.1_prot_WP_005784180.1_250	VAGVYQNQAEIDASPVNTLATVTPGDLK	22.01	3	2870.47
lcl|NZ_CP011073.1_prot_WP_005784180.1_250	VAGVYQNQAEIDASPVNTLATVTPGDLK	60.51	3	2870.47
lcl|NZ_CP011073.1_prot_WP_005784180.1_250	VAGVYQNQAEIDASPVNTLATVTPGDLK	94.4	3	2870.47
lcl|NZ_CP011073.1_prot_WP_005784180.1_250	VAGVYQNQAEIDASPVNTLATVTPGDLK	25.27	3	2870.47
lcl|NZ_CP011073.1_prot_WP_005784180.1_250	VAGVYQNQAEIDASPVNTLATVTPGDLK	24.62	3	2870.47
lcl|NZ_CP011073.1_prot_WP_005784180.1_250	VAGVYQNQAEIDASPVNTLATVTPGDLK	74.11	3	2870.47
lcl|NZ_CP011073.1_prot_WP_005784180.1_250	VAGVYQNQAEIDASPVNTLATVTPGDLK	83.58	3	2870.47
lcl|NZ_CP011073.1_prot_WP_005784180.1_250	VAGVYQNQAEIDASPVNTLATVTPGDLK	93.2	3	2870.48
lcl|NZ_CP011073.1_prot_WP_005784180.1_250	VAGVYQNQAEIDASPVNTLATVTPGDLK	91.79	3	2870.48
lcl|NZ_CP011073.1_prot_WP_005784180.1_250	VAGVYQNQAEIDASPVNTLATVTPGDLK	74.02	3	2870.48
lcl|NZ_CP011073.1_prot_WP_005784180.1_250	VAGVYQNQAEIDASPVNTLATVTPGDLK	20.31	3	2870.48
lcl|NZ_CP011073.1_prot_WP_005784180.1_250	VAGVYQNQAEIDASPVNTLATVTPGDLK	50.32	3	2870.48
lcl|NZ_CP011073.1_prot_WP_005784180.1_250	VAGVYQNQAEIDASPVNTLATVTPGDLK	21.17	3	2870.48
lcl|NZ_CP011073.1_prot_WP_005784180.1_250	VAGVYQNQAEIDASPVNTLATVTPGDLK	94.15	3	2870.48
lcl|NZ_CP011073.1_prot_WP_005784180.1_250	VAGVYQNQAEIDASPVNTLATVTPGDLK	64.52	3	2870.48
lcl|NZ_CP011073.1_prot_WP_005784180.1_250	DLLATVPGLSGTVPGIGNLGEIENKGVELMASWR	16.08	3	3492.83
lcl|NZ_CP011073.1_prot_WP_005784180.1_250	SLVQDGYSIIAGDKSQSYTMAGYPIGYFYGYK	19.01	3	3541.67
lcl|NZ_CP011073.1_prot_WP_005784180.1_250	SLVQDGYSIIAGDKSQSYTMAGYPIGYFYGYK	47.71	3	3541.68
lcl|NZ_CP011073.1_prot_WP_005784180.1_250	SLVQDGYSIIAGDKSQSYTMAGYPIGYFYGYK	29.93	3	3541.68
lcl|NZ_CP011073.1_prot_WP_005784180.1_250	SLVQDGYSIIAGDKSQSYTMAGYPIGYFYGYK	56.7	3	3541.69
lcl|NZ_CP011073.1_prot_WP_005784180.1_250	GQGIGLVIPNNPDKWFVSIGDLATATNGSTQWER	38.97	3	3640.81
lcl|NZ_CP011073.1_prot_WP_005784180.1_250	GQGIGLVIPNNPDKWFVSIGDLATATNGSTQWER	25.24	3	3640.82
lcl|NZ_CP011073.1_prot_WP_005784180.1_250	GQGIGLVIPNNPDKWFVSIGDLATATNGSTQWER	19.11	3	3640.82
lcl|NZ_CP011073.1_prot_WP_005784180.1_250	GQGIGLVIPNNPDKWFVSIGDLATATNGSTQWER	80.82	3	3640.83
lcl|NZ_CP011073.1_prot_WP_005784180.1_250	GQGIGLVIPNNPDKWFVSIGDLATATNGSTQWER	18.88	3	3640.83
lcl|NZ_CP011073.1_prot_WP_005784180.1_250	GQGIGLVIPNNPDKWFVSIGDLATATNGSTQWER	88.55	3	3640.84
lcl|NZ_CP011073.1_prot_WP_005784180.1_250	GQGIGLVIPNNPDKWFVSIGDLATATNGSTQWER	91.68	3	3640.84
lcl|NZ_CP011073.1_prot_WP_005784180.1_250	GQGIGLVIPNNPDKWFVSIGDLATATNGSTQWER	50.13	3	3640.84
lcl|NZ_CP011073.1_prot_WP_005784180.1_250	GQGIGLVIPNNPDKWFVSIGDLATATNGSTQWER	60.21	3	3640.85
lcl|NZ_CP011073.1_prot_WP_005784180.1_250	AYPAEPLLENAFAAVFGKPAIIYPGYQLAYLPNPR	23.23	4	3834.01
lcl|NZ_CP011073.1_prot_WP_005784180.1_250	AYPAEPLLENAFAAVFGKPAIIYPGYQLAYLPNPR	24.87	4	3834.01
lcl|NZ_CP011073.1_prot_WP_005784180.1_250	AYPAEPLLENAFAAVFGKPAIIYPGYQLAYLPNPR	18.27	4	3834.01
lcl|NZ_CP011073.1_prot_WP_005784180.1_250	AYPAEPLLENAFAAVFGKPAIIYPGYQLAYLPNPR	32.28	4	3834.01
lcl|NZ_CP011073.1_prot_WP_005784180.1_250	AYPAEPLLENAFAAVFGKPAIIYPGYQLAYLPNPR	22.95	4	3834.01
lcl|NZ_CP011073.1_prot_WP_005784180.1_250	AYPAEPLLENAFAAVFGKPAIIYPGYQLAYLPNPR	36.61	4	3834.01
lcl|NZ_CP011073.1_prot_WP_005784180.1_250	AYPAEPLLENAFAAVFGKPAIIYPGYQLAYLPNPR	29.37	4	3834.01
lcl|NZ_CP011073.1_prot_WP_005784180.1_250	AYPAEPLLENAFAAVFGKPAIIYPGYQLAYLPNPR	14.65	4	3834.01
lcl|NZ_CP011073.1_prot_WP_005784180.1_250	AYPAEPLLENAFAAVFGKPAIIYPGYQLAYLPNPR	21.16	4	3834.02
lcl|NZ_CP011073.1_prot_WP_005784180.1_250	AYPAEPLLENAFAAVFGKPAIIYPGYQLAYLPNPR	21.38	4	3834.02
lcl|NZ_CP011073.1_prot_WP_005784180.1_250	AYPAEPLLENAFAAVFGKPAIIYPGYQLAYLPNPR	24.52	4	3834.02
lcl|NZ_CP011073.1_prot_WP_005784180.1_250	AYPAEPLLENAFAAVFGKPAIIYPGYQLAYLPNPR	15.56	4	3834.02
lcl|NZ_CP011073.1_prot_WP_005784180.1_250	AYPAEPLLENAFAAVFGKPAIIYPGYQLAYLPNPR	41.38	4	3834.02
lcl|NZ_CP011073.1_prot_WP_005784180.1_250	AYPAEPLLENAFAAVFGKPAIIYPGYQLAYLPNPR	19.6	4	3834.02
lcl|NZ_CP011073.1_prot_WP_005784180.1_250	AYPAEPLLENAFAAVFGKPAIIYPGYQLAYLPNPR	20.8	4	3834.02
lcl|NZ_CP011073.1_prot_WP_005784180.1_250	AYPAEPLLENAFAAVFGKPAIIYPGYQLAYLPNPR	18.84	4	3834.02
lcl|NZ_CP011073.1_prot_WP_005784180.1_250	AYPAEPLLENAFAAVFGKPAIIYPGYQLAYLPNPR	25.16	4	3834.02
lcl|NZ_CP011073.1_prot_WP_005784180.1_250	AYPAEPLLENAFAAVFGKPAIIYPGYQLAYLPNPR	25.19	4	3834.02
lcl|NZ_CP011073.1_prot_WP_005784180.1_250	AYPAEPLLENAFAAVFGKPAIIYPGYQLAYLPNPR	31.62	4	3834.02
lcl|NZ_CP011073.1_prot_WP_005784180.1_250	AYPAEPLLENAFAAVFGKPAIIYPGYQLAYLPNPR	34.97	4	3834.02
lcl|NZ_CP011073.1_prot_WP_005784180.1_250	AYPAEPLLENAFAAVFGKPAIIYPGYQLAYLPNPR	24.04	4	3834.02
lcl|NZ_CP011073.1_prot_WP_005784180.1_250	AYPAEPLLENAFAAVFGKPAIIYPGYQLAYLPNPR	30.53	4	3834.03
lcl|NZ_CP011073.1_prot_WP_005784180.1_250	AYPAEPLLENAFAAVFGKPAIIYPGYQLAYLPNPR	31.68	4	3834.03
lcl|NZ_CP011073.1_prot_WP_005784180.1_250	AYPAEPLLENAFAAVFGKPAIIYPGYQLAYLPNPR	21.66	4	3834.03
lcl|NZ_CP011073.1_prot_WP_005784180.1_250	AYPAEPLLENAFAAVFGKPAIIYPGYQLAYLPNPR	23.5	4	3834.03
lcl|NZ_CP011073.1_prot_WP_005784180.1_250	AYPAEPLLENAFAAVFGKPAIIYPGYQLAYLPNPR	23.34	4	3834.03
lcl|NZ_CP011073.1_prot_WP_005784180.1_250	VQSDYLLTYQNSFADGTHNLTATAGFTTYYNSLSGLDASR	14.44	4	4362.06
lcl|NZ_CP011073.1_prot_WP_032572506.1_426	LTSAIYIR	14.79	2	935.544
lcl|NZ_CP011073.1_prot_WP_032572506.1_426	LTSAIYIR	14.87	2	935.546
lcl|NZ_CP011073.1_prot_WP_032572506.1_426	SYGAEAALR	16.95	2	936.466
lcl|NZ_CP011073.1_prot_WP_032572506.1_426	SYGAEAALR	23.99	2	936.467
lcl|NZ_CP011073.1_prot_WP_032572506.1_426	GNNVYATVSR	15.76	2	1079.53
lcl|NZ_CP011073.1_prot_WP_032572506.1_426	FALQYEWK	17.54	2	1083.54
lcl|NZ_CP011073.1_prot_WP_032572506.1_426	FALQYEWK	35.52	2	1083.54
lcl|NZ_CP011073.1_prot_WP_032572506.1_426	FALQYEWK	37.93	2	1083.54
lcl|NZ_CP011073.1_prot_WP_032572506.1_426	FALQYEWK	16.64	2	1083.54
lcl|NZ_CP011073.1_prot_WP_032572506.1_426	FALQYEWK	18.61	2	1083.54
lcl|NZ_CP011073.1_prot_WP_032572506.1_426	FALQYEWK	23.17	2	1083.54
lcl|NZ_CP011073.1_prot_WP_032572506.1_426	FALQYEWK	36.24	2	1083.54
lcl|NZ_CP011073.1_prot_WP_032572506.1_426	FALQYEWK	18.72	2	1083.54
lcl|NZ_CP011073.1_prot_WP_032572506.1_426	FALQYEWK	35.48	2	1083.54
lcl|NZ_CP011073.1_prot_WP_032572506.1_426	FALQYEWK	16.61	2	1083.54
lcl|NZ_CP011073.1_prot_WP_032572506.1_426	FALQYEWK	23.63	2	1083.54
lcl|NZ_CP011073.1_prot_WP_032572506.1_426	FALQYEWK	22.13	2	1083.54
lcl|NZ_CP011073.1_prot_WP_032572506.1_426	FALQYEWK	16.03	2	1083.54
lcl|NZ_CP011073.1_prot_WP_032572506.1_426	FALQYEWK	42.64	2	1083.54
lcl|NZ_CP011073.1_prot_WP_032572506.1_426	FALQYEWK	15.69	2	1083.55
lcl|NZ_CP011073.1_prot_WP_032572506.1_426	GNGQIDFWVR	71.71	2	1190.58
lcl|NZ_CP011073.1_prot_WP_032572506.1_426	GNGQIDFWVR	68	2	1190.58
lcl|NZ_CP011073.1_prot_WP_032572506.1_426	GNGQIDFWVR	68.24	2	1190.58
lcl|NZ_CP011073.1_prot_WP_032572506.1_426	GNGQIDFWVR	54.43	2	1190.58
lcl|NZ_CP011073.1_prot_WP_032572506.1_426	GNGQIDFWVR	34.28	2	1190.58
lcl|NZ_CP011073.1_prot_WP_032572506.1_426	GNGQIDFWVR	28.17	2	1190.58
lcl|NZ_CP011073.1_prot_WP_032572506.1_426	GNGQIDFWVR	71.9	2	1190.58
lcl|NZ_CP011073.1_prot_WP_032572506.1_426	GNGQIDFWVR	56.37	2	1190.58
lcl|NZ_CP011073.1_prot_WP_032572506.1_426	GNGQIDFWVR	31.58	2	1190.59
lcl|NZ_CP011073.1_prot_WP_032572506.1_426	GNGQIDFWVR	64.88	2	1190.59
lcl|NZ_CP011073.1_prot_WP_032572506.1_426	FALQYEWKK	14.8	2	1211.63
lcl|NZ_CP011073.1_prot_WP_032572506.1_426	FALQYEWKK	19.33	3	1211.63
lcl|NZ_CP011073.1_prot_WP_032572506.1_426	FALQYEWKK	39.03	2	1211.63
lcl|NZ_CP011073.1_prot_WP_032572506.1_426	FALQYEWKK	32.6	2	1211.63
lcl|NZ_CP011073.1_prot_WP_032572506.1_426	FALQYEWKK	30.76	2	1211.63
lcl|NZ_CP011073.1_prot_WP_032572506.1_426	FALQYEWKK	22.25	3	1211.63
lcl|NZ_CP011073.1_prot_WP_032572506.1_426	FALQYEWKK	33.48	2	1211.64
lcl|NZ_CP011073.1_prot_WP_032572506.1_426	FALQYEWKK	20.21	3	1211.64
lcl|NZ_CP011073.1_prot_WP_032572506.1_426	FALQYEWKK	25.4	3	1211.64
lcl|NZ_CP011073.1_prot_WP_032572506.1_426	FALQYEWKK	20.1	3	1211.64
lcl|NZ_CP011073.1_prot_WP_032572506.1_426	FALQYEWKK	13.04	3	1211.64
lcl|NZ_CP011073.1_prot_WP_032572506.1_426	FALQYEWKK	13.56	2	1211.64
lcl|NZ_CP011073.1_prot_WP_032572506.1_426	FALQYEWKK	18.28	3	1211.64
lcl|NZ_CP011073.1_prot_WP_032572506.1_426	LTTISEEIVLK	51.96	2	1244.72
lcl|NZ_CP011073.1_prot_WP_032572506.1_426	LTTISEEIVLK	35.45	2	1244.72
lcl|NZ_CP011073.1_prot_WP_032572506.1_426	LTTISEEIVLK	18.31	2	1244.72
lcl|NZ_CP011073.1_prot_WP_032572506.1_426	LTTISEEIVLK	48.15	2	1244.72
lcl|NZ_CP011073.1_prot_WP_032572506.1_426	LTTISEEIVLK	15.98	2	1244.72
lcl|NZ_CP011073.1_prot_WP_032572506.1_426	LTTISEEIVLK	53.29	2	1244.72
lcl|NZ_CP011073.1_prot_WP_032572506.1_426	LTTISEEIVLK	36.76	2	1244.72
lcl|NZ_CP011073.1_prot_WP_032572506.1_426	LTTISEEIVLK	14.97	2	1244.73
lcl|NZ_CP011073.1_prot_WP_032572506.1_426	LTTISEEIVLK	19.22	2	1244.73
lcl|NZ_CP011073.1_prot_WP_032572506.1_426	LTTISEEIVLK	37.5	2	1244.73
lcl|NZ_CP011073.1_prot_WP_032572506.1_426	GRPVHFGVDIR	23.24	3	1251.69
lcl|NZ_CP011073.1_prot_WP_032572506.1_426	GRPVHFGVDIR	32.08	3	1251.69
lcl|NZ_CP011073.1_prot_WP_032572506.1_426	GRPVHFGVDIR	31.5	3	1251.69
lcl|NZ_CP011073.1_prot_WP_032572506.1_426	SPFSYQGTDLR	25.34	2	1269.6
lcl|NZ_CP011073.1_prot_WP_032572506.1_426	IQVNVNYNGAGR	54.18	2	1303.67
lcl|NZ_CP011073.1_prot_WP_032572506.1_426	FSNDYLQLLPK	50.27	2	1336.7
lcl|NZ_CP011073.1_prot_WP_032572506.1_426	FSNDYLQLLPK	13.71	2	1336.7
lcl|NZ_CP011073.1_prot_WP_032572506.1_426	FSNDYLQLLPK	58.32	2	1336.7
lcl|NZ_CP011073.1_prot_WP_032572506.1_426	FSNDYLQLLPK	24.32	2	1336.7
lcl|NZ_CP011073.1_prot_WP_032572506.1_426	FSNDYLQLLPK	23.81	2	1336.7
lcl|NZ_CP011073.1_prot_WP_032572506.1_426	FSNDYLQLLPK	32.66	2	1336.7
lcl|NZ_CP011073.1_prot_WP_032572506.1_426	FSNDYLQLLPK	33.98	2	1336.7
lcl|NZ_CP011073.1_prot_WP_032572506.1_426	FSNDYLQLLPK	47.54	2	1336.7
lcl|NZ_CP011073.1_prot_WP_032572506.1_426	FSNDYLQLLPK	42.84	2	1336.71
lcl|NZ_CP011073.1_prot_WP_032572506.1_426	FSNDYLQLLPK	34.29	2	1336.71
lcl|NZ_CP011073.1_prot_WP_032572506.1_426	FSNDYLQLLPK	37.74	2	1336.71
lcl|NZ_CP011073.1_prot_WP_032572506.1_426	FSNDYLQLLPK	47.4	2	1336.71
lcl|NZ_CP011073.1_prot_WP_032572506.1_426	FSNDYLQLLPK	48.85	2	1336.71
lcl|NZ_CP011073.1_prot_WP_032572506.1_426	FSNDYLQLLPK	29.43	2	1336.71
lcl|NZ_CP011073.1_prot_WP_032572506.1_426	LVTQGMPQAIADR	32.45	2	1398.72
lcl|NZ_CP011073.1_prot_WP_032572506.1_426	LVTQGMPQAIADR	13.16	2	1398.72
lcl|NZ_CP011073.1_prot_WP_032572506.1_426	LVTQGMPQAIADR	27.18	2	1398.72
lcl|NZ_CP011073.1_prot_WP_032572506.1_426	LVTQGMPQAIADR	54.96	2	1398.73
lcl|NZ_CP011073.1_prot_WP_032572506.1_426	LVTQGMPQAIADR	48.41	2	1398.73
lcl|NZ_CP011073.1_prot_WP_032572506.1_426	LVTQGMPQAIADR	41.2	3	1398.73
lcl|NZ_CP011073.1_prot_WP_032572506.1_426	LVTQGMPQAIADR	100.8	2	1398.73
lcl|NZ_CP011073.1_prot_WP_032572506.1_426	LVTQGMPQAIADR	101.25	2	1398.73
lcl|NZ_CP011073.1_prot_WP_032572506.1_426	LVTQGMPQAIADR	81.03	2	1398.73
lcl|NZ_CP011073.1_prot_WP_032572506.1_426	LVTQGMPQAIADR	82.85	2	1398.73
lcl|NZ_CP011073.1_prot_WP_032572506.1_426	LVTQGMPQAIADR	41.34	3	1398.73
lcl|NZ_CP011073.1_prot_WP_032572506.1_426	HTLNVGGQYIFR	21.26	3	1403.73
lcl|NZ_CP011073.1_prot_WP_032572506.1_426	HTLNVGGQYIFR	22.9	2	1403.73
lcl|NZ_CP011073.1_prot_WP_032572506.1_426	HTLNVGGQYIFR	42.35	3	1403.73
lcl|NZ_CP011073.1_prot_WP_032572506.1_426	HTLNVGGQYIFR	29.2	3	1403.73
lcl|NZ_CP011073.1_prot_WP_032572506.1_426	HTLNVGGQYIFR	41.36	3	1403.73
lcl|NZ_CP011073.1_prot_WP_032572506.1_426	HTLNVGGQYIFR	48.41	3	1403.73
lcl|NZ_CP011073.1_prot_WP_032572506.1_426	HTLNVGGQYIFR	56.28	2	1403.73
lcl|NZ_CP011073.1_prot_WP_032572506.1_426	HTLNVGGQYIFR	67.96	3	1403.73
lcl|NZ_CP011073.1_prot_WP_032572506.1_426	HTLNVGGQYIFR	36.67	3	1403.73
lcl|NZ_CP011073.1_prot_WP_032572506.1_426	HTLNVGGQYIFR	62.83	3	1403.73
lcl|NZ_CP011073.1_prot_WP_032572506.1_426	HTLNVGGQYIFR	43.07	3	1403.73
lcl|NZ_CP011073.1_prot_WP_032572506.1_426	HTLNVGGQYIFR	40.85	2	1403.73
lcl|NZ_CP011073.1_prot_WP_032572506.1_426	HTLNVGGQYIFR	57.84	2	1403.73
lcl|NZ_CP011073.1_prot_WP_032572506.1_426	HTLNVGGQYIFR	77.87	2	1403.73
lcl|NZ_CP011073.1_prot_WP_032572506.1_426	HTLNVGGQYIFR	31.5	2	1403.73
lcl|NZ_CP011073.1_prot_WP_032572506.1_426	HTLNVGGQYIFR	76.28	3	1403.73
lcl|NZ_CP011073.1_prot_WP_032572506.1_426	HTLNVGGQYIFR	54.57	3	1403.73
lcl|NZ_CP011073.1_prot_WP_032572506.1_426	HTLNVGGQYIFR	60.97	3	1403.73
lcl|NZ_CP011073.1_prot_WP_032572506.1_426	HTLNVGGQYIFR	17.57	2	1403.73
lcl|NZ_CP011073.1_prot_WP_032572506.1_426	HTLNVGGQYIFR	25.74	2	1403.73
lcl|NZ_CP011073.1_prot_WP_032572506.1_426	HTLNVGGQYIFR	50.37	3	1403.73
lcl|NZ_CP011073.1_prot_WP_032572506.1_426	HTLNVGGQYIFR	44.57	3	1403.73
lcl|NZ_CP011073.1_prot_WP_032572506.1_426	HTLNVGGQYIFR	37.24	2	1403.73
lcl|NZ_CP011073.1_prot_WP_032572506.1_426	HTLNVGGQYIFR	56.17	3	1403.74
lcl|NZ_CP011073.1_prot_WP_032572506.1_426	HTLNVGGQYIFR	66.95	2	1403.74
lcl|NZ_CP011073.1_prot_WP_032572506.1_426	HTLNVGGQYIFR	55.73	3	1403.74
lcl|NZ_CP011073.1_prot_WP_032572506.1_426	HTLNVGGQYIFR	16.4	2	1403.74
lcl|NZ_CP011073.1_prot_WP_032572506.1_426	HTLNVGGQYIFR	49.49	3	1403.74
lcl|NZ_CP011073.1_prot_WP_032572506.1_426	HTLNVGGQYIFR	66.78	3	1403.74
lcl|NZ_CP011073.1_prot_WP_032572506.1_426	SAFDFNYADIER	32.57	2	1446.64
lcl|NZ_CP011073.1_prot_WP_032572506.1_426	SAFDFNYADIER	39.81	2	1446.64
lcl|NZ_CP011073.1_prot_WP_032572506.1_426	SAFDFNYADIER	24.78	2	1446.64
lcl|NZ_CP011073.1_prot_WP_032572506.1_426	SAFDFNYADIER	31.03	2	1446.64
lcl|NZ_CP011073.1_prot_WP_032572506.1_426	SAFDFNYADIER	81.36	2	1446.64
lcl|NZ_CP011073.1_prot_WP_032572506.1_426	SAFDFNYADIER	19.74	2	1446.64
lcl|NZ_CP011073.1_prot_WP_032572506.1_426	SAFDFNYADIER	81.39	2	1446.64
lcl|NZ_CP011073.1_prot_WP_032572506.1_426	SAFDFNYADIER	67.9	2	1446.65
lcl|NZ_CP011073.1_prot_WP_032572506.1_426	SAFDFNYADIER	64.77	2	1446.65
lcl|NZ_CP011073.1_prot_WP_032572506.1_426	SAFDFNYADIER	82.57	2	1446.65
lcl|NZ_CP011073.1_prot_WP_032572506.1_426	SAFDFNYADIER	76.3	2	1446.65
lcl|NZ_CP011073.1_prot_WP_032572506.1_426	SAFDFNYADIER	18.24	2	1446.65
lcl|NZ_CP011073.1_prot_WP_032572506.1_426	SAFDFNYADIER	63.93	2	1446.65
lcl|NZ_CP011073.1_prot_WP_032572506.1_426	SAFDFNYADIER	21.05	2	1446.65
lcl|NZ_CP011073.1_prot_WP_032572506.1_426	SAFDFNYADIER	54.52	2	1446.65
lcl|NZ_CP011073.1_prot_WP_032572506.1_426	SAFDFNYADIER	20.23	2	1446.65
lcl|NZ_CP011073.1_prot_WP_032572506.1_426	SAFDFNYADIER	62.35	2	1446.65
[truncated: 10,727 more rows]

## Sheet: BacFrag-28
prot_acc	pep_seq	pep_score	pep_exp_z	pep_exp_mr	pep_var_mod
lcl|NZ_CP011073.1_prot_WP_005791792.1_3569	VVLVESVK	26.6	2	871.534
lcl|NZ_CP011073.1_prot_WP_005791792.1_3569	VVLVESVK	23.25	2	871.537
lcl|NZ_CP011073.1_prot_WP_005791792.1_3569	VVLVESVK	25.29	2	871.538
lcl|NZ_CP011073.1_prot_WP_005791792.1_3569	VVLVESVK	52.72	2	871.538
lcl|NZ_CP011073.1_prot_WP_005791792.1_3569	VVLVESVK	52.23	2	871.538
lcl|NZ_CP011073.1_prot_WP_005791792.1_3569	VVLVESVK	27.38	2	871.538
lcl|NZ_CP011073.1_prot_WP_005791792.1_3569	VVLVESVK	47.15	2	871.54
lcl|NZ_CP011073.1_prot_WP_005791792.1_3569	VVLVESVK	48.02	2	871.541
lcl|NZ_CP011073.1_prot_WP_005791792.1_3569	VVLVESVK	30.49	2	871.541
lcl|NZ_CP011073.1_prot_WP_005791792.1_3569	AQAVVNALVK	31.43	2	1011.6
lcl|NZ_CP011073.1_prot_WP_005791792.1_3569	AQAVVNALVK	22.73	2	1011.61
lcl|NZ_CP011073.1_prot_WP_005791792.1_3569	AQAVVNALVK	26.53	2	1011.61
lcl|NZ_CP011073.1_prot_WP_005791792.1_3569	AQAVVNALVK	30.57	2	1011.61
lcl|NZ_CP011073.1_prot_WP_005791792.1_3569	AQAVVNALVK	38.22	2	1011.61
lcl|NZ_CP011073.1_prot_WP_005791792.1_3569	AQAVVNALVK	33.7	2	1011.61
lcl|NZ_CP011073.1_prot_WP_005791792.1_3569	AQAVVNALVK	49.95	2	1011.61
lcl|NZ_CP011073.1_prot_WP_005791792.1_3569	AQAVVNALVK	49.03	2	1011.61
lcl|NZ_CP011073.1_prot_WP_005791792.1_3569	AQAVVNALVK	13.98	2	1011.61
lcl|NZ_CP011073.1_prot_WP_005791792.1_3569	WFTPGLGLR	18.08	2	1045.56
lcl|NZ_CP011073.1_prot_WP_005791792.1_3569	WFTPGLGLR	30.81	2	1045.57
lcl|NZ_CP011073.1_prot_WP_005791792.1_3569	WFTPGLGLR	17.66	2	1045.57
lcl|NZ_CP011073.1_prot_WP_005791792.1_3569	WFTPGLGLR	22.79	2	1045.57
lcl|NZ_CP011073.1_prot_WP_005791792.1_3569	WFTPGLGLR	20.93	2	1045.57
lcl|NZ_CP011073.1_prot_WP_005791792.1_3569	WFTPGLGLR	13.36	2	1045.57
lcl|NZ_CP011073.1_prot_WP_005791792.1_3569	WFTPGLGLR	15.59	2	1045.57
lcl|NZ_CP011073.1_prot_WP_005791792.1_3569	WFTPGLGLR	13.95	2	1045.57
lcl|NZ_CP011073.1_prot_WP_005791792.1_3569	WFTPGLGLR	16.45	2	1045.57
lcl|NZ_CP011073.1_prot_WP_005791792.1_3569	WFTPGLGLR	28.11	2	1045.57
lcl|NZ_CP011073.1_prot_WP_005791792.1_3569	WFTPGLGLR	16.27	2	1045.57
lcl|NZ_CP011073.1_prot_WP_005791792.1_3569	WFTPGLGLR	28.14	2	1045.57
lcl|NZ_CP011073.1_prot_WP_005791792.1_3569	WFTPGLGLR	26.69	2	1045.57
lcl|NZ_CP011073.1_prot_WP_005791792.1_3569	WFTPGLGLR	18.09	2	1045.57
lcl|NZ_CP011073.1_prot_WP_005791792.1_3569	WFTPGLGLR	17.4	2	1045.57
lcl|NZ_CP011073.1_prot_WP_005791792.1_3569	WFTPGLGLR	28.83	2	1045.57
lcl|NZ_CP011073.1_prot_WP_005791792.1_3569	WFTPGLGLR	15.77	2	1045.57
lcl|NZ_CP011073.1_prot_WP_005791792.1_3569	WFTPGLGLR	17.95	2	1045.57
lcl|NZ_CP011073.1_prot_WP_005791792.1_3569	WFTPGLGLR	17.46	2	1045.57
lcl|NZ_CP011073.1_prot_WP_005791792.1_3569	WFTPGLGLR	17.46	2	1045.57
lcl|NZ_CP011073.1_prot_WP_005791792.1_3569	WFTPGLGLR	17.94	2	1045.57
lcl|NZ_CP011073.1_prot_WP_005791792.1_3569	WFTPGLGLR	14.72	2	1045.57
lcl|NZ_CP011073.1_prot_WP_005791792.1_3569	WFTPGLGLR	28.29	2	1045.57
lcl|NZ_CP011073.1_prot_WP_005791792.1_3569	WFTPGLGLR	17.9	2	1045.57
lcl|NZ_CP011073.1_prot_WP_005791792.1_3569	WFTPGLGLR	17.65	2	1045.57
lcl|NZ_CP011073.1_prot_WP_005791792.1_3569	WFTPGLGLR	17.31	2	1045.57
lcl|NZ_CP011073.1_prot_WP_005791792.1_3569	WFTPGLGLR	22.1	2	1045.57
lcl|NZ_CP011073.1_prot_WP_005791792.1_3569	WFTPGLGLR	18.49	2	1045.57
lcl|NZ_CP011073.1_prot_WP_005791792.1_3569	WFTPGLGLR	30.02	2	1045.57
lcl|NZ_CP011073.1_prot_WP_005791792.1_3569	WFTPGLGLR	25.3	2	1045.57
lcl|NZ_CP011073.1_prot_WP_005791792.1_3569	WFTPGLGLR	17.51	2	1045.57
lcl|NZ_CP011073.1_prot_WP_005791792.1_3569	WFTPGLGLR	18.35	2	1045.57
lcl|NZ_CP011073.1_prot_WP_005791792.1_3569	WFTPGLGLR	32.68	2	1045.57
lcl|NZ_CP011073.1_prot_WP_005791792.1_3569	WFTPGLGLR	19.9	2	1045.57
lcl|NZ_CP011073.1_prot_WP_005791792.1_3569	WFTPGLGLR	22.4	2	1045.57
lcl|NZ_CP011073.1_prot_WP_005791792.1_3569	WFTPGLGLR	18.27	2	1045.57
lcl|NZ_CP011073.1_prot_WP_005791792.1_3569	WFTPGLGLR	17.2	2	1045.57
lcl|NZ_CP011073.1_prot_WP_005791792.1_3569	WFTPGLGLR	15.5	2	1045.57
lcl|NZ_CP011073.1_prot_WP_005791792.1_3569	WFTPGLGLR	15.21	2	1045.57
lcl|NZ_CP011073.1_prot_WP_005791792.1_3569	WFTPGLGLR	28.42	2	1045.57
lcl|NZ_CP011073.1_prot_WP_005791792.1_3569	WFTPGLGLR	18.08	2	1045.57
lcl|NZ_CP011073.1_prot_WP_005791792.1_3569	WFTPGLGLR	16.93	2	1045.57
lcl|NZ_CP011073.1_prot_WP_005791792.1_3569	WFTPGLGLR	25.04	2	1045.57
lcl|NZ_CP011073.1_prot_WP_005791792.1_3569	WFTPGLGLR	24.68	2	1045.57
lcl|NZ_CP011073.1_prot_WP_005791792.1_3569	WFTPGLGLR	29.7	2	1045.57
lcl|NZ_CP011073.1_prot_WP_005791792.1_3569	WFTPGLGLR	13.32	2	1045.57
lcl|NZ_CP011073.1_prot_WP_005791792.1_3569	WFTPGLGLR	24.14	2	1045.57
lcl|NZ_CP011073.1_prot_WP_005791792.1_3569	WFTPGLGLR	17.85	2	1045.57
lcl|NZ_CP011073.1_prot_WP_005791792.1_3569	WFTPGLGLR	26.5	2	1045.57
lcl|NZ_CP011073.1_prot_WP_005791792.1_3569	WFTPGLGLR	31.05	2	1045.57
lcl|NZ_CP011073.1_prot_WP_005791792.1_3569	WFTPGLGLR	16.28	2	1045.57
lcl|NZ_CP011073.1_prot_WP_005791792.1_3569	WFTPGLGLR	24.72	2	1045.57
lcl|NZ_CP011073.1_prot_WP_005791792.1_3569	WFTPGLGLR	21.62	2	1045.57
lcl|NZ_CP011073.1_prot_WP_005791792.1_3569	WFTPGLGLR	19.45	2	1045.58
lcl|NZ_CP011073.1_prot_WP_005791792.1_3569	WFTPGLGLR	18.03	2	1045.58
lcl|NZ_CP011073.1_prot_WP_005791792.1_3569	WFTPGLGLR	22.09	2	1045.58
lcl|NZ_CP011073.1_prot_WP_005791792.1_3569	WFTPGLGLR	15.72	2	1045.58
lcl|NZ_CP011073.1_prot_WP_005791792.1_3569	WFTPGLGLR	25.86	2	1045.58
lcl|NZ_CP011073.1_prot_WP_005791792.1_3569	WFTPGLGLR	30.58	2	1045.58
lcl|NZ_CP011073.1_prot_WP_005791792.1_3569	WFTPGLGLR	23.76	2	1045.58
lcl|NZ_CP011073.1_prot_WP_005791792.1_3569	WFTPGLGLR	18.65	2	1045.58
lcl|NZ_CP011073.1_prot_WP_005791792.1_3569	WFTPGLGLR	24.81	2	1045.58
lcl|NZ_CP011073.1_prot_WP_005791792.1_3569	WFTPGLGLR	15.18	2	1045.58
lcl|NZ_CP011073.1_prot_WP_005791792.1_3569	LKVDAGGGVDK	32.64	2	1057.57
lcl|NZ_CP011073.1_prot_WP_005791792.1_3569	LKVDAGGGVDK	34.02	2	1057.57
lcl|NZ_CP011073.1_prot_WP_005791792.1_3569	LKVDAGGGVDK	47.67	2	1057.57
lcl|NZ_CP011073.1_prot_WP_005791792.1_3569	LKVDAGGGVDK	39.48	2	1057.57
lcl|NZ_CP011073.1_prot_WP_005791792.1_3569	LKVDAGGGVDK	25.94	2	1057.57
lcl|NZ_CP011073.1_prot_WP_005791792.1_3569	LKVDAGGGVDK	48.37	2	1057.57
lcl|NZ_CP011073.1_prot_WP_005791792.1_3569	LKVDAGGGVDK	60.43	2	1057.57
lcl|NZ_CP011073.1_prot_WP_005791792.1_3569	LKVDAGGGVDK	37.23	2	1057.57
lcl|NZ_CP011073.1_prot_WP_005791792.1_3569	LKVDAGGGVDK	34.99	2	1057.57
lcl|NZ_CP011073.1_prot_WP_005791792.1_3569	LKVDAGGGVDK	48.06	2	1057.57
lcl|NZ_CP011073.1_prot_WP_005791792.1_3569	LKVDAGGGVDK	46.59	2	1057.57
lcl|NZ_CP011073.1_prot_WP_005791792.1_3569	LKVDAGGGVDK	21.13	2	1057.57
lcl|NZ_CP011073.1_prot_WP_005791792.1_3569	LKVDAGGGVDK	30.16	2	1057.57
lcl|NZ_CP011073.1_prot_WP_005791792.1_3569	LKVDAGGGVDK	51.35	2	1057.57
lcl|NZ_CP011073.1_prot_WP_005791792.1_3569	LKVDAGGGVDK	52.96	2	1057.57
lcl|NZ_CP011073.1_prot_WP_005791792.1_3569	LKVDAGGGVDK	43.67	2	1057.57
lcl|NZ_CP011073.1_prot_WP_005791792.1_3569	LKVDAGGGVDK	39.85	2	1057.57
lcl|NZ_CP011073.1_prot_WP_005791792.1_3569	LKVDAGGGVDK	19.01	2	1057.57
lcl|NZ_CP011073.1_prot_WP_005791792.1_3569	LKVDAGGGVDK	29.16	2	1057.57
lcl|NZ_CP011073.1_prot_WP_005791792.1_3569	LKVDAGGGVDK	57.37	2	1057.57
lcl|NZ_CP011073.1_prot_WP_005791792.1_3569	LKVDAGGGVDK	48.4	2	1057.57
lcl|NZ_CP011073.1_prot_WP_005791792.1_3569	LKVDAGGGVDK	58.49	2	1057.57
lcl|NZ_CP011073.1_prot_WP_005791792.1_3569	LKVDAGGGVDK	47.29	2	1057.57
lcl|NZ_CP011073.1_prot_WP_005791792.1_3569	LKVDAGGGVDK	33.01	2	1057.57
lcl|NZ_CP011073.1_prot_WP_005791792.1_3569	LKVDAGGGVDK	40.17	2	1057.57
lcl|NZ_CP011073.1_prot_WP_005791792.1_3569	LKVDAGGGVDK	32.22	2	1057.57
lcl|NZ_CP011073.1_prot_WP_005791792.1_3569	LKVDAGGGVDK	44.02	2	1057.57
lcl|NZ_CP011073.1_prot_WP_005791792.1_3569	LKVDAGGGVDK	30.92	2	1057.57
lcl|NZ_CP011073.1_prot_WP_005791792.1_3569	LKVDAGGGVDK	37.19	2	1057.57
lcl|NZ_CP011073.1_prot_WP_005791792.1_3569	LKVDAGGGVDK	30.5	2	1057.57
lcl|NZ_CP011073.1_prot_WP_005791792.1_3569	LKVDAGGGVDK	54.84	2	1057.57
lcl|NZ_CP011073.1_prot_WP_005791792.1_3569	LKVDAGGGVDK	22.29	2	1057.57
lcl|NZ_CP011073.1_prot_WP_005791792.1_3569	LKVDAGGGVDK	66.04	2	1057.57
lcl|NZ_CP011073.1_prot_WP_005791792.1_3569	LKVDAGGGVDK	27.7	2	1057.57
lcl|NZ_CP011073.1_prot_WP_005791792.1_3569	LKVDAGGGVDK	50.64	2	1057.57
lcl|NZ_CP011073.1_prot_WP_005791792.1_3569	LKVDAGGGVDK	33.97	2	1057.57
lcl|NZ_CP011073.1_prot_WP_005791792.1_3569	LKVDAGGGVDK	34.39	2	1057.57
lcl|NZ_CP011073.1_prot_WP_005791792.1_3569	LKVDAGGGVDK	28.26	2	1057.57
lcl|NZ_CP011073.1_prot_WP_005791792.1_3569	LKVDAGGGVDK	48.42	2	1057.57
lcl|NZ_CP011073.1_prot_WP_005791792.1_3569	LKVDAGGGVDK	48.01	2	1057.57
lcl|NZ_CP011073.1_prot_WP_005791792.1_3569	LKVDAGGGVDK	46.64	2	1057.57
lcl|NZ_CP011073.1_prot_WP_005791792.1_3569	LKVDAGGGVDK	30.6	2	1057.57
lcl|NZ_CP011073.1_prot_WP_005791792.1_3569	LKVDAGGGVDK	45.59	2	1057.57
lcl|NZ_CP011073.1_prot_WP_005791792.1_3569	LKVDAGGGVDK	57.65	2	1057.57
lcl|NZ_CP011073.1_prot_WP_005791792.1_3569	LKVDAGGGVDK	50.32	2	1057.58
lcl|NZ_CP011073.1_prot_WP_005791792.1_3569	LKVDAGGGVDK	66.81	2	1057.58
lcl|NZ_CP011073.1_prot_WP_005791792.1_3569	LKVDAGGGVDK	60.51	2	1057.58
lcl|NZ_CP011073.1_prot_WP_005791792.1_3569	LKVDAGGGVDK	35.12	2	1057.58
lcl|NZ_CP011073.1_prot_WP_005791792.1_3569	LKVDAGGGVDK	36.77	2	1057.58
lcl|NZ_CP011073.1_prot_WP_005791792.1_3569	LKVDAGGGVDK	63.03	2	1057.58
lcl|NZ_CP011073.1_prot_WP_005791792.1_3569	LKVDAGGGVDK	38.94	2	1057.58
lcl|NZ_CP011073.1_prot_WP_005791792.1_3569	LKVDAGGGVDK	24.6	2	1057.58
lcl|NZ_CP011073.1_prot_WP_005791792.1_3569	LKVDAGGGVDK	42.26	2	1057.58
lcl|NZ_CP011073.1_prot_WP_005791792.1_3569	LKVDAGGGVDK	43.78	2	1057.58
lcl|NZ_CP011073.1_prot_WP_005791792.1_3569	LKVDAGGGVDK	37.32	2	1057.58
lcl|NZ_CP011073.1_prot_WP_005791792.1_3569	LKVDAGGGVDK	31.41	2	1057.58
lcl|NZ_CP011073.1_prot_WP_005791792.1_3569	LKVDAGGGVDK	43.32	2	1057.58
lcl|NZ_CP011073.1_prot_WP_005791792.1_3569	LKVDAGGGVDK	58.74	2	1057.58
lcl|NZ_CP011073.1_prot_WP_005791792.1_3569	LKVDAGGGVDK	45.23	2	1057.58
lcl|NZ_CP011073.1_prot_WP_005791792.1_3569	LKVDAGGGVDK	46.28	2	1057.58
lcl|NZ_CP011073.1_prot_WP_005791792.1_3569	LKVDAGGGVDK	36.18	2	1057.58
lcl|NZ_CP011073.1_prot_WP_005791792.1_3569	LKVDAGGGVDK	42.56	2	1057.58
lcl|NZ_CP011073.1_prot_WP_005791792.1_3569	LKVDAGGGVDK	19.04	2	1057.58
lcl|NZ_CP011073.1_prot_WP_005791792.1_3569	LKVDAGGGVDK	42.83	2	1057.58
lcl|NZ_CP011073.1_prot_WP_005791792.1_3569	LKVDAGGGVDK	32.4	2	1057.58
lcl|NZ_CP011073.1_prot_WP_005791792.1_3569	LKVDAGGGVDK	31.68	2	1057.58
lcl|NZ_CP011073.1_prot_WP_005791792.1_3569	LKVDAGGGVDK	37.04	2	1057.58
lcl|NZ_CP011073.1_prot_WP_005791792.1_3569	LKVDAGGGVDK	32.56	2	1057.58
lcl|NZ_CP011073.1_prot_WP_005791792.1_3569	LKVDAGGGVDK	22.75	2	1057.58
lcl|NZ_CP011073.1_prot_WP_005791792.1_3569	LKVDAGGGVDK	33.64	2	1057.58
lcl|NZ_CP011073.1_prot_WP_005791792.1_3569	LKVDAGGGVDK	30.71	2	1057.58
lcl|NZ_CP011073.1_prot_WP_005791792.1_3569	LKVDAGGGVDK	60.66	2	1057.58
lcl|NZ_CP011073.1_prot_WP_005791792.1_3569	LKVDAGGGVDK	19.47	2	1057.58
lcl|NZ_CP011073.1_prot_WP_005791792.1_3569	LKVDAGGGVDK	47.75	2	1057.58
lcl|NZ_CP011073.1_prot_WP_005791792.1_3569	LKVDAGGGVDK	33.28	2	1057.58
lcl|NZ_CP011073.1_prot_WP_005791792.1_3569	LKVDAGGGVDK	45.46	2	1057.58
lcl|NZ_CP011073.1_prot_WP_005791792.1_3569	LKVDAGGGVDK	39.32	2	1057.58
lcl|NZ_CP011073.1_prot_WP_005791792.1_3569	LKVDAGGGVDK	42.33	2	1057.58
lcl|NZ_CP011073.1_prot_WP_005791792.1_3569	LKVDAGGGVDK	28.19	2	1057.58
lcl|NZ_CP011073.1_prot_WP_005791792.1_3569	LKVDAGGGVDK	35.63	2	1057.58
lcl|NZ_CP011073.1_prot_WP_005791792.1_3569	LKVDAGGGVDK	37.66	2	1057.58
lcl|NZ_CP011073.1_prot_WP_005791792.1_3569	LKVDAGGGVDK	32.71	2	1057.58
lcl|NZ_CP011073.1_prot_WP_005791792.1_3569	LKVDAGGGVDK	71.56	2	1057.58
lcl|NZ_CP011073.1_prot_WP_005791792.1_3569	LKVDAGGGVDK	52.97	2	1057.58
lcl|NZ_CP011073.1_prot_WP_005791792.1_3569	LKVDAGGGVDK	35.76	2	1057.58
lcl|NZ_CP011073.1_prot_WP_005791792.1_3569	LKVDAGGGVDK	47.52	2	1057.58
lcl|NZ_CP011073.1_prot_WP_005791792.1_3569	LKVDAGGGVDK	38.43	2	1057.58
lcl|NZ_CP011073.1_prot_WP_005791792.1_3569	LKVDAGGGVDK	33.2	2	1057.58
lcl|NZ_CP011073.1_prot_WP_005791792.1_3569	LKVDAGGGVDK	53.39	2	1057.58
lcl|NZ_CP011073.1_prot_WP_005791792.1_3569	LKVDAGGGVDK	40.83	2	1057.58
lcl|NZ_CP011073.1_prot_WP_005791792.1_3569	LKVDAGGGVDK	16.52	2	1057.58
lcl|NZ_CP011073.1_prot_WP_005791792.1_3569	LKVDAGGGVDK	36.29	2	1057.58
lcl|NZ_CP011073.1_prot_WP_005791792.1_3569	LKVDAGGGVDK	32.29	2	1057.58
lcl|NZ_CP011073.1_prot_WP_005791792.1_3569	LKVDAGGGVDK	58.39	2	1057.58
lcl|NZ_CP011073.1_prot_WP_005791792.1_3569	LKVDAGGGVDK	48.66	2	1057.58
lcl|NZ_CP011073.1_prot_WP_005791792.1_3569	LKVDAGGGVDK	68.85	2	1057.58
lcl|NZ_CP011073.1_prot_WP_005791792.1_3569	LKVDAGGGVDK	42.62	2	1057.58
lcl|NZ_CP011073.1_prot_WP_005791792.1_3569	LKVDAGGGVDK	43.58	2	1057.58
lcl|NZ_CP011073.1_prot_WP_005791792.1_3569	LKVDAGGGVDK	36.41	2	1057.58
lcl|NZ_CP011073.1_prot_WP_005791792.1_3569	LKVDAGGGVDK	31.51	2	1057.58
lcl|NZ_CP011073.1_prot_WP_005791792.1_3569	LKVDAGGGVDK	36.64	2	1057.58
lcl|NZ_CP011073.1_prot_WP_005791792.1_3569	LKVDAGGGVDK	43.24	2	1057.58
lcl|NZ_CP011073.1_prot_WP_005791792.1_3569	LKVDAGGGVDK	46.02	2	1057.58
lcl|NZ_CP011073.1_prot_WP_005791792.1_3569	LKVDAGGGVDK	16.98	2	1057.58
lcl|NZ_CP011073.1_prot_WP_005791792.1_3569	LKVDAGGGVDK	48.42	2	1057.58
lcl|NZ_CP011073.1_prot_WP_005791792.1_3569	LKVDAGGGVDK	41.09	2	1057.58
lcl|NZ_CP011073.1_prot_WP_005791792.1_3569	LKVDAGGGVDK	53.39	2	1057.58
lcl|NZ_CP011073.1_prot_WP_005791792.1_3569	LKVDAGGGVDK	43.58	2	1057.58
lcl|NZ_CP011073.1_prot_WP_005791792.1_3569	LKVDAGGGVDK	42.25	2	1057.58
lcl|NZ_CP011073.1_prot_WP_005791792.1_3569	LKVDAGGGVDK	46.16	2	1057.58
lcl|NZ_CP011073.1_prot_WP_005791792.1_3569	LKVDAGGGVDK	36.24	2	1057.58
lcl|NZ_CP011073.1_prot_WP_005791792.1_3569	LKVDAGGGVDK	37.16	2	1057.58
lcl|NZ_CP011073.1_prot_WP_005791792.1_3569	LKVDAGGGVDK	30.61	2	1057.58
lcl|NZ_CP011073.1_prot_WP_005791792.1_3569	LKVDAGGGVDK	37.44	2	1057.58
lcl|NZ_CP011073.1_prot_WP_005791792.1_3569	LKVDAGGGVDK	43.48	2	1057.58
lcl|NZ_CP011073.1_prot_WP_005791792.1_3569	LKVDAGGGVDK	48.38	2	1057.58
lcl|NZ_CP011073.1_prot_WP_005791792.1_3569	LKVDAGGGVDK	57.3	2	1057.58
lcl|NZ_CP011073.1_prot_WP_005791792.1_3569	LKVDAGGGVDK	40.06	2	1057.58
lcl|NZ_CP011073.1_prot_WP_005791792.1_3569	LKVDAGGGVDK	57.23	2	1057.58
lcl|NZ_CP011073.1_prot_WP_005791792.1_3569	LKVDAGGGVDK	54.44	2	1057.58
lcl|NZ_CP011073.1_prot_WP_005791792.1_3569	LKVDAGGGVDK	48.12	2	1057.58
lcl|NZ_CP011073.1_prot_WP_005791792.1_3569	LKVDAGGGVDK	33.9	2	1057.58
lcl|NZ_CP011073.1_prot_WP_005791792.1_3569	LKVDAGGGVDK	37.39	2	1057.58
lcl|NZ_CP011073.1_prot_WP_005791792.1_3569	LKVDAGGGVDK	38.33	2	1057.58
lcl|NZ_CP011073.1_prot_WP_005791792.1_3569	LKVDAGGGVDK	21.13	2	1057.58
lcl|NZ_CP011073.1_prot_WP_005791792.1_3569	LKVDAGGGVDK	19.79	2	1057.58
lcl|NZ_CP011073.1_prot_WP_005791792.1_3569	LKVDAGGGVDK	44.69	2	1057.58
lcl|NZ_CP011073.1_prot_WP_005791792.1_3569	LKVDAGGGVDK	30.6	2	1057.58
lcl|NZ_CP011073.1_prot_WP_005791792.1_3569	LKVDAGGGVDK	27.54	2	1057.58
lcl|NZ_CP011073.1_prot_WP_005791792.1_3569	LKVDAGGGVDK	45.55	2	1057.58
lcl|NZ_CP011073.1_prot_WP_005791792.1_3569	LKVDAGGGVDK	53.95	2	1057.58
lcl|NZ_CP011073.1_prot_WP_005791792.1_3569	LKVDAGGGVDK	47.45	2	1057.58
lcl|NZ_CP011073.1_prot_WP_005791792.1_3569	LKVDAGGGVDK	40.57	2	1057.58
lcl|NZ_CP011073.1_prot_WP_005791792.1_3569	LKVDAGGGVDK	48.01	2	1057.58
lcl|NZ_CP011073.1_prot_WP_005791792.1_3569	LKVDAGGGVDK	51.89	2	1057.58
lcl|NZ_CP011073.1_prot_WP_005791792.1_3569	LKVDAGGGVDK	36.66	2	1057.58
lcl|NZ_CP011073.1_prot_WP_005791792.1_3569	LKVDAGGGVDK	42.55	2	1057.58
lcl|NZ_CP011073.1_prot_WP_005791792.1_3569	LKVDAGGGVDK	35.37	2	1057.58
lcl|NZ_CP011073.1_prot_WP_005791792.1_3569	LKVDAGGGVDK	39.59	2	1057.58
lcl|NZ_CP011073.1_prot_WP_005791792.1_3569	LKVDAGGGVDK	55.43	2	1057.58
lcl|NZ_CP011073.1_prot_WP_005791792.1_3569	LKVDAGGGVDK	47.46	2	1057.58
lcl|NZ_CP011073.1_prot_WP_005791792.1_3569	LKVDAGGGVDK	36.64	2	1057.58
lcl|NZ_CP011073.1_prot_WP_005791792.1_3569	LKVDAGGGVDK	42.77	2	1057.58
lcl|NZ_CP011073.1_prot_WP_005791792.1_3569	LKVDAGGGVDK	55.63	2	1057.58
lcl|NZ_CP011073.1_prot_WP_005791792.1_3569	LKVDAGGGVDK	48.27	2	1057.58
lcl|NZ_CP011073.1_prot_WP_005791792.1_3569	LKVDAGGGVDK	65.76	2	1057.58
lcl|NZ_CP011073.1_prot_WP_005791792.1_3569	LKVDAGGGVDK	45.13	2	1057.58
lcl|NZ_CP011073.1_prot_WP_005791792.1_3569	LKVDAGGGVDK	27.44	2	1057.58
lcl|NZ_CP011073.1_prot_WP_005791792.1_3569	LKVDAGGGVDK	36.26	2	1057.58
lcl|NZ_CP011073.1_prot_WP_005791792.1_3569	LKVDAGGGVDK	64.32	2	1057.58
lcl|NZ_CP011073.1_prot_WP_005791792.1_3569	LKVDAGGGVDK	34.12	2	1057.58
lcl|NZ_CP011073.1_prot_WP_005791792.1_3569	LKVDAGGGVDK	43.93	2	1057.58
lcl|NZ_CP011073.1_prot_WP_005791792.1_3569	LKVDAGGGVDK	61.27	2	1057.58
lcl|NZ_CP011073.1_prot_WP_005791792.1_3569	LKVDAGGGVDK	57	2	1057.58
lcl|NZ_CP011073.1_prot_WP_005791792.1_3569	LKVDAGGGVDK	33.62	2	1057.58
lcl|NZ_CP011073.1_prot_WP_005791792.1_3569	LKVDAGGGVDK	55.55	2	1057.58
lcl|NZ_CP011073.1_prot_WP_005791792.1_3569	LKVDAGGGVDK	48.13	2	1057.58
lcl|NZ_CP011073.1_prot_WP_005791792.1_3569	LKVDAGGGVDK	49.69	2	1057.58
lcl|NZ_CP011073.1_prot_WP_005791792.1_3569	LKVDAGGGVDK	52.58	2	1057.58
lcl|NZ_CP011073.1_prot_WP_005791792.1_3569	LKVDAGGGVDK	54.31	2	1057.58
lcl|NZ_CP011073.1_prot_WP_005791792.1_3569	LKVDAGGGVDK	56.41	2	1057.58
lcl|NZ_CP011073.1_prot_WP_005791792.1_3569	LKVDAGGGVDK	57.46	2	1057.58
lcl|NZ_CP011073.1_prot_WP_005791792.1_3569	LKVDAGGGVDK	32.41	2	1057.58
lcl|NZ_CP011073.1_prot_WP_005791792.1_3569	LKVDAGGGVDK	39.04	2	1057.58
lcl|NZ_CP011073.1_prot_WP_005791792.1_3569	LKVDAGGGVDK	34.62	2	1057.58
lcl|NZ_CP011073.1_prot_WP_005791792.1_3569	LKVDAGGGVDK	24.98	2	1057.58
lcl|NZ_CP011073.1_prot_WP_005791792.1_3569	LKVDAGGGVDK	53.81	2	1057.58
lcl|NZ_CP011073.1_prot_WP_005791792.1_3569	LKVDAGGGVDK	41.32	2	1057.58
lcl|NZ_CP011073.1_prot_WP_005791792.1_3569	LKVDAGGGVDK	57.7	2	1057.58
lcl|NZ_CP011073.1_prot_WP_005791792.1_3569	LKVDAGGGVDK	47.45	2	1057.58
lcl|NZ_CP011073.1_prot_WP_005791792.1_3569	LKVDAGGGVDK	22.08	2	1057.58
lcl|NZ_CP011073.1_prot_WP_005791792.1_3569	LKVDAGGGVDK	31.59	2	1057.58
lcl|NZ_CP011073.1_prot_WP_005791792.1_3569	LKVDAGGGVDK	44.23	2	1057.58
lcl|NZ_CP011073.1_prot_WP_005791792.1_3569	LKVDAGGGVDK	55.68	2	1057.58
lcl|NZ_CP011073.1_prot_WP_005791792.1_3569	LKVDAGGGVDK	40.88	2	1057.58
lcl|NZ_CP011073.1_prot_WP_005791792.1_3569	LKVDAGGGVDK	56.14	2	1057.58
lcl|NZ_CP011073.1_prot_WP_005791792.1_3569	LKVDAGGGVDK	28.19	2	1057.58
lcl|NZ_CP011073.1_prot_WP_005791792.1_3569	LKVDAGGGVDK	43.52	2	1057.58
lcl|NZ_CP011073.1_prot_WP_005791792.1_3569	LKVDAGGGVDK	66.61	2	1057.58
lcl|NZ_CP011073.1_prot_WP_005791792.1_3569	LKVDAGGGVDK	70.52	2	1057.58
lcl|NZ_CP011073.1_prot_WP_005791792.1_3569	LKVDAGGGVDK	48.14	2	1057.58
lcl|NZ_CP011073.1_prot_WP_005791792.1_3569	LKVDAGGGVDK	35.78	2	1057.58
lcl|NZ_CP011073.1_prot_WP_005791792.1_3569	LKVDAGGGVDK	56.93	2	1057.58
lcl|NZ_CP011073.1_prot_WP_005791792.1_3569	LKVDAGGGVDK	49.84	2	1057.58
lcl|NZ_CP011073.1_prot_WP_005791792.1_3569	LKVDAGGGVDK	48.21	2	1057.58
lcl|NZ_CP011073.1_prot_WP_005791792.1_3569	LKVDAGGGVDK	33.29	2	1057.58
lcl|NZ_CP011073.1_prot_WP_005791792.1_3569	LKVDAGGGVDK	44.28	2	1057.58
lcl|NZ_CP011073.1_prot_WP_005791792.1_3569	LKVDAGGGVDK	53.86	2	1057.58
lcl|NZ_CP011073.1_prot_WP_005791792.1_3569	LKVDAGGGVDK	45.74	2	1057.58
lcl|NZ_CP011073.1_prot_WP_005791792.1_3569	LKVDAGGGVDK	47.48	2	1057.58
lcl|NZ_CP011073.1_prot_WP_005791792.1_3569	LKVDAGGGVDK	28.71	2	1057.58
lcl|NZ_CP011073.1_prot_WP_005791792.1_3569	LKVDAGGGVDK	43.86	2	1057.58
lcl|NZ_CP011073.1_prot_WP_005791792.1_3569	LKVDAGGGVDK	37.04	2	1057.58
lcl|NZ_CP011073.1_prot_WP_005791792.1_3569	LKVDAGGGVDK	54.59	2	1057.58
lcl|NZ_CP011073.1_prot_WP_005791792.1_3569	LKVDAGGGVDK	34.43	2	1057.58
lcl|NZ_CP011073.1_prot_WP_005791792.1_3569	LKVDAGGGVDK	34.58	2	1057.58
lcl|NZ_CP011073.1_prot_WP_005791792.1_3569	LKVDAGGGVDK	37.83	2	1057.58
lcl|NZ_CP011073.1_prot_WP_005791792.1_3569	LKVDAGGGVDK	32.33	2	1057.58
lcl|NZ_CP011073.1_prot_WP_005791792.1_3569	LKVDAGGGVDK	44.6	2	1057.58
lcl|NZ_CP011073.1_prot_WP_005791792.1_3569	LKVDAGGGVDK	37.34	2	1057.58
lcl|NZ_CP011073.1_prot_WP_005791792.1_3569	LKVDAGGGVDK	48.42	2	1057.58
lcl|NZ_CP011073.1_prot_WP_005791792.1_3569	LKVDAGGGVDK	48.51	2	1057.58
lcl|NZ_CP011073.1_prot_WP_005791792.1_3569	LKVDAGGGVDK	50.74	2	1057.58
lcl|NZ_CP011073.1_prot_WP_005791792.1_3569	LKVDAGGGVDK	57.6	2	1057.58
lcl|NZ_CP011073.1_prot_WP_005791792.1_3569	LKVDAGGGVDK	45.53	2	1057.58
lcl|NZ_CP011073.1_prot_WP_005791792.1_3569	LKVDAGGGVDK	57.26	2	1057.58
lcl|NZ_CP011073.1_prot_WP_005791792.1_3569	LKVDAGGGVDK	17.03	2	1057.58
lcl|NZ_CP011073.1_prot_WP_005791792.1_3569	LKVDAGGGVDK	45.76	2	1057.58
lcl|NZ_CP011073.1_prot_WP_005791792.1_3569	LKVDAGGGVDK	48.16	2	1057.58
lcl|NZ_CP011073.1_prot_WP_005791792.1_3569	LKVDAGGGVDK	53.22	2	1057.58
lcl|NZ_CP011073.1_prot_WP_005791792.1_3569	LKVDAGGGVDK	61.01	2	1057.58
lcl|NZ_CP011073.1_prot_WP_005791792.1_3569	LKVDAGGGVDK	18.96	2	1057.58
lcl|NZ_CP011073.1_prot_WP_005791792.1_3569	LKVDAGGGVDK	28.7	2	1057.58
lcl|NZ_CP011073.1_prot_WP_005791792.1_3569	LKVDAGGGVDK	43.57	2	1057.58
lcl|NZ_CP011073.1_prot_WP_005791792.1_3569	LKVDAGGGVDK	30.19	2	1057.58
lcl|NZ_CP011073.1_prot_WP_005791792.1_3569	LKVDAGGGVDK	35.7	2	1057.58
lcl|NZ_CP011073.1_prot_WP_005791792.1_3569	LKVDAGGGVDK	46.63	2	1057.58
lcl|NZ_CP011073.1_prot_WP_005791792.1_3569	LKVDAGGGVDK	45.77	2	1057.58
lcl|NZ_CP011073.1_prot_WP_005791792.1_3569	LKVDAGGGVDK	51.04	2	1057.58
lcl|NZ_CP011073.1_prot_WP_005791792.1_3569	LKVDAGGGVDK	28.71	2	1057.58
lcl|NZ_CP011073.1_prot_WP_005791792.1_3569	LKVDAGGGVDK	45.48	2	1057.58
lcl|NZ_CP011073.1_prot_WP_005791792.1_3569	LKVDAGGGVDK	40.8	2	1057.58
lcl|NZ_CP011073.1_prot_WP_005791792.1_3569	LKVDAGGGVDK	43.11	2	1057.58
lcl|NZ_CP011073.1_prot_WP_005791792.1_3569	LKVDAGGGVDK	16.62	2	1057.58
lcl|NZ_CP011073.1_prot_WP_005791792.1_3569	LKVDAGGGVDK	49.96	2	1057.58
lcl|NZ_CP011073.1_prot_WP_005791792.1_3569	LKVDAGGGVDK	18.55	2	1057.58
lcl|NZ_CP011073.1_prot_WP_005791792.1_3569	LKVDAGGGVDK	33.78	2	1057.58
lcl|NZ_CP011073.1_prot_WP_005791792.1_3569	LKVDAGGGVDK	50.19	2	1057.58
lcl|NZ_CP011073.1_prot_WP_005791792.1_3569	LKVDAGGGVDK	37.24	2	1057.58
lcl|NZ_CP011073.1_prot_WP_005791792.1_3569	LKVDAGGGVDK	47.76	2	1057.58
lcl|NZ_CP011073.1_prot_WP_005791792.1_3569	LKVDAGGGVDK	48.62	2	1057.58
lcl|NZ_CP011073.1_prot_WP_005791792.1_3569	LKVDAGGGVDK	46.48	2	1057.58
lcl|NZ_CP011073.1_prot_WP_005791792.1_3569	LKVDAGGGVDK	52.9	2	1057.58
lcl|NZ_CP011073.1_prot_WP_005791792.1_3569	LKVDAGGGVDK	61.56	2	1057.58
lcl|NZ_CP011073.1_prot_WP_005791792.1_3569	LKVDAGGGVDK	64.97	2	1057.58
lcl|NZ_CP011073.1_prot_WP_005791792.1_3569	LKVDAGGGVDK	52.19	2	1057.58
lcl|NZ_CP011073.1_prot_WP_005791792.1_3569	LKVDAGGGVDK	19.67	2	1057.58
lcl|NZ_CP011073.1_prot_WP_005791792.1_3569	LKVDAGGGVDK	36.45	2	1057.58
lcl|NZ_CP011073.1_prot_WP_005791792.1_3569	LKVDAGGGVDK	34.89	2	1057.58
lcl|NZ_CP011073.1_prot_WP_005791792.1_3569	LKVDAGGGVDK	40.48	2	1057.58
lcl|NZ_CP011073.1_prot_WP_005791792.1_3569	LKVDAGGGVDK	44.15	2	1057.58
lcl|NZ_CP011073.1_prot_WP_005791792.1_3569	LKVDAGGGVDK	28.74	2	1057.58
lcl|NZ_CP011073.1_prot_WP_005791792.1_3569	LKVDAGGGVDK	35.76	2	1057.58
lcl|NZ_CP011073.1_prot_WP_005791792.1_3569	LKVDAGGGVDK	55.56	2	1057.58
lcl|NZ_CP011073.1_prot_WP_005791792.1_3569	LKVDAGGGVDK	42.85	2	1057.58
lcl|NZ_CP011073.1_prot_WP_005791792.1_3569	LKVDAGGGVDK	47.99	2	1057.58
lcl|NZ_CP011073.1_prot_WP_005791792.1_3569	LKVDAGGGVDK	40.14	2	1057.58
lcl|NZ_CP011073.1_prot_WP_005791792.1_3569	LKVDAGGGVDK	42.27	2	1057.58
lcl|NZ_CP011073.1_prot_WP_005791792.1_3569	LKVDAGGGVDK	55.78	2	1057.58
lcl|NZ_CP011073.1_prot_WP_005791792.1_3569	LKVDAGGGVDK	20.47	2	1057.58
lcl|NZ_CP011073.1_prot_WP_005791792.1_3569	LKVDAGGGVDK	21.98	2	1057.58
lcl|NZ_CP011073.1_prot_WP_005791792.1_3569	LKVDAGGGVDK	38.5	2	1057.58
lcl|NZ_CP011073.1_prot_WP_005791792.1_3569	LKVDAGGGVDK	37.45	2	1057.58
lcl|NZ_CP011073.1_prot_WP_005791792.1_3569	LKVDAGGGVDK	46.86	2	1057.58
lcl|NZ_CP011073.1_prot_WP_005791792.1_3569	LKVDAGGGVDK	33.18	2	1057.58
lcl|NZ_CP011073.1_prot_WP_005791792.1_3569	LKVDAGGGVDK	48.24	2	1057.58
lcl|NZ_CP011073.1_prot_WP_005791792.1_3569	LKVDAGGGVDK	47.13	2	1057.58
lcl|NZ_CP011073.1_prot_WP_005791792.1_3569	LKVDAGGGVDK	44.96	2	1057.58
lcl|NZ_CP011073.1_prot_WP_005791792.1_3569	LKVDAGGGVDK	39.06	2	1057.58
lcl|NZ_CP011073.1_prot_WP_005791792.1_3569	LKVDAGGGVDK	56.25	2	1057.58
lcl|NZ_CP011073.1_prot_WP_005791792.1_3569	LKVDAGGGVDK	43.1	2	1057.58
lcl|NZ_CP011073.1_prot_WP_005791792.1_3569	LKVDAGGGVDK	59.44	2	1057.58
lcl|NZ_CP011073.1_prot_WP_005791792.1_3569	LKVDAGGGVDK	66.34	2	1057.58
lcl|NZ_CP011073.1_prot_WP_005791792.1_3569	LKVDAGGGVDK	37.41	2	1057.58
lcl|NZ_CP011073.1_prot_WP_005791792.1_3569	LKVDAGGGVDK	32.47	2	1057.58
lcl|NZ_CP011073.1_prot_WP_005791792.1_3569	LKVDAGGGVDK	77.64	2	1057.58
lcl|NZ_CP011073.1_prot_WP_005791792.1_3569	LKVDAGGGVDK	33.22	2	1057.58
lcl|NZ_CP011073.1_prot_WP_005791792.1_3569	LKVDAGGGVDK	56.02	2	1057.58
lcl|NZ_CP011073.1_prot_WP_005791792.1_3569	LKVDAGGGVDK	60.6	2	1057.58
lcl|NZ_CP011073.1_prot_WP_005791792.1_3569	LKVDAGGGVDK	46.41	2	1057.58
lcl|NZ_CP011073.1_prot_WP_005791792.1_3569	LKVDAGGGVDK	38.27	2	1057.58
lcl|NZ_CP011073.1_prot_WP_005791792.1_3569	LKVDAGGGVDK	40.8	2	1057.58
lcl|NZ_CP011073.1_prot_WP_005791792.1_3569	LKVDAGGGVDK	48.77	2	1057.58
lcl|NZ_CP011073.1_prot_WP_005791792.1_3569	LKVDAGGGVDK	49.04	2	1057.58
lcl|NZ_CP011073.1_prot_WP_005791792.1_3569	LKVDAGGGVDK	36.8	2	1057.58
lcl|NZ_CP011073.1_prot_WP_005791792.1_3569	LKVDAGGGVDK	45.1	2	1057.58
lcl|NZ_CP011073.1_prot_WP_005791792.1_3569	LKVDAGGGVDK	45.03	2	1057.58
lcl|NZ_CP011073.1_prot_WP_005791792.1_3569	LKVDAGGGVDK	33.28	2	1057.58
lcl|NZ_CP011073.1_prot_WP_005791792.1_3569	LKVDAGGGVDK	41.77	2	1057.58
lcl|NZ_CP011073.1_prot_WP_005791792.1_3569	LKVDAGGGVDK	21.4	2	1057.58
lcl|NZ_CP011073.1_prot_WP_005791792.1_3569	LKVDAGGGVDK	39.62	2	1057.58
lcl|NZ_CP011073.1_prot_WP_005791792.1_3569	LKVDAGGGVDK	63.05	2	1057.58
lcl|NZ_CP011073.1_prot_WP_005791792.1_3569	LKVDAGGGVDK	19.4	2	1057.58
lcl|NZ_CP011073.1_prot_WP_005791792.1_3569	LKVDAGGGVDK	37.01	2	1057.58
lcl|NZ_CP011073.1_prot_WP_005791792.1_3569	LKVDAGGGVDK	32.27	2	1057.58
lcl|NZ_CP011073.1_prot_WP_005791792.1_3569	LKVDAGGGVDK	46.2	2	1057.58
lcl|NZ_CP011073.1_prot_WP_005791792.1_3569	LKVDAGGGVDK	16.17	2	1057.58
lcl|NZ_CP011073.1_prot_WP_005791792.1_3569	LKVDAGGGVDK	57.31	2	1057.58
lcl|NZ_CP011073.1_prot_WP_005791792.1_3569	LKVDAGGGVDK	64.05	2	1057.58
lcl|NZ_CP011073.1_prot_WP_005791792.1_3569	LKVDAGGGVDK	40.56	2	1057.58
lcl|NZ_CP011073.1_prot_WP_005791792.1_3569	LKVDAGGGVDK	33.71	2	1057.58
lcl|NZ_CP011073.1_prot_WP_005791792.1_3569	LKVDAGGGVDK	48.96	2	1057.58
lcl|NZ_CP011073.1_prot_WP_005791792.1_3569	LKVDAGGGVDK	51.26	2	1057.58
lcl|NZ_CP011073.1_prot_WP_005791792.1_3569	LKVDAGGGVDK	47.46	2	1057.58
lcl|NZ_CP011073.1_prot_WP_005791792.1_3569	LKVDAGGGVDK	39.13	2	1057.58
lcl|NZ_CP011073.1_prot_WP_005791792.1_3569	LKVDAGGGVDK	35.34	2	1057.58
lcl|NZ_CP011073.1_prot_WP_005791792.1_3569	LKVDAGGGVDK	17.38	2	1057.58
lcl|NZ_CP011073.1_prot_WP_005791792.1_3569	LKVDAGGGVDK	36.91	2	1057.58
lcl|NZ_CP011073.1_prot_WP_005791792.1_3569	LKVDAGGGVDK	48.55	2	1057.58
lcl|NZ_CP011073.1_prot_WP_005791792.1_3569	LKVDAGGGVDK	41.5	2	1057.58
lcl|NZ_CP011073.1_prot_WP_005791792.1_3569	LKVDAGGGVDK	31.08	2	1057.58
lcl|NZ_CP011073.1_prot_WP_005791792.1_3569	LKVDAGGGVDK	26.98	2	1057.58
lcl|NZ_CP011073.1_prot_WP_005791792.1_3569	LKVDAGGGVDK	38.68	2	1057.58
lcl|NZ_CP011073.1_prot_WP_005791792.1_3569	LKVDAGGGVDK	29.07	2	1057.58
lcl|NZ_CP011073.1_prot_WP_005791792.1_3569	LKVDAGGGVDK	30.83	2	1057.58
lcl|NZ_CP011073.1_prot_WP_005791792.1_3569	LKVDAGGGVDK	30.07	2	1057.58
lcl|NZ_CP011073.1_prot_WP_005791792.1_3569	LKVDAGGGVDK	31.8	2	1057.58
lcl|NZ_CP011073.1_prot_WP_005791792.1_3569	LKVDAGGGVDK	52.15	2	1057.58
lcl|NZ_CP011073.1_prot_WP_005791792.1_3569	LKVDAGGGVDK	23.4	2	1057.58
lcl|NZ_CP011073.1_prot_WP_005791792.1_3569	LKVDAGGGVDK	47.89	2	1057.58
lcl|NZ_CP011073.1_prot_WP_005791792.1_3569	LKVDAGGGVDK	33	2	1057.58
lcl|NZ_CP011073.1_prot_WP_005791792.1_3569	LKVDAGGGVDK	30.35	2	1057.58
lcl|NZ_CP011073.1_prot_WP_005791792.1_3569	LKVDAGGGVDK	43.5	2	1057.58
lcl|NZ_CP011073.1_prot_WP_005791792.1_3569	LKVDAGGGVDK	62.67	2	1057.58
lcl|NZ_CP011073.1_prot_WP_005791792.1_3569	LKVDAGGGVDK	62.21	2	1057.58
lcl|NZ_CP011073.1_prot_WP_005791792.1_3569	LKVDAGGGVDK	33.83	2	1057.58
lcl|NZ_CP011073.1_prot_WP_005791792.1_3569	LKVDAGGGVDK	35.42	2	1057.58
lcl|NZ_CP011073.1_prot_WP_005791792.1_3569	LKVDAGGGVDK	38.59	2	1057.58
lcl|NZ_CP011073.1_prot_WP_005791792.1_3569	LKVDAGGGVDK	63.84	2	1057.58
lcl|NZ_CP011073.1_prot_WP_005791792.1_3569	LKVDAGGGVDK	72.91	2	1057.58
lcl|NZ_CP011073.1_prot_WP_005791792.1_3569	LKVDAGGGVDK	52.01	2	1057.58
lcl|NZ_CP011073.1_prot_WP_005791792.1_3569	LKVDAGGGVDK	39.86	2	1057.58
lcl|NZ_CP011073.1_prot_WP_005791792.1_3569	LKVDAGGGVDK	34.37	2	1057.58
lcl|NZ_CP011073.1_prot_WP_005791792.1_3569	LKVDAGGGVDK	29.42	2	1057.58
lcl|NZ_CP011073.1_prot_WP_005791792.1_3569	LKVDAGGGVDK	36.52	2	1057.58
lcl|NZ_CP011073.1_prot_WP_005791792.1_3569	LKVDAGGGVDK	40.04	2	1057.58
lcl|NZ_CP011073.1_prot_WP_005791792.1_3569	LKVDAGGGVDK	59.45	2	1057.58
lcl|NZ_CP011073.1_prot_WP_005791792.1_3569	LKVDAGGGVDK	36.92	2	1057.58
lcl|NZ_CP011073.1_prot_WP_005791792.1_3569	LKVDAGGGVDK	42.96	2	1057.58
lcl|NZ_CP011073.1_prot_WP_005791792.1_3569	LKVDAGGGVDK	43.3	2	1057.58
lcl|NZ_CP011073.1_prot_WP_005791792.1_3569	LKVDAGGGVDK	37.7	2	1057.58
lcl|NZ_CP011073.1_prot_WP_005791792.1_3569	LKVDAGGGVDK	79.1	2	1057.58
lcl|NZ_CP011073.1_prot_WP_005791792.1_3569	LKVDAGGGVDK	46.93	2	1057.58
lcl|NZ_CP011073.1_prot_WP_005791792.1_3569	LKVDAGGGVDK	42.31	2	1057.58
lcl|NZ_CP011073.1_prot_WP_005791792.1_3569	LKVDAGGGVDK	27.03	2	1057.58
lcl|NZ_CP011073.1_prot_WP_005791792.1_3569	LKVDAGGGVDK	80.22	2	1057.58
lcl|NZ_CP011073.1_prot_WP_005791792.1_3569	LKVDAGGGVDK	32.26	2	1057.58
lcl|NZ_CP011073.1_prot_WP_005791792.1_3569	LKVDAGGGVDK	32.06	2	1057.58
lcl|NZ_CP011073.1_prot_WP_005791792.1_3569	LKVDAGGGVDK	49.73	2	1057.58
lcl|NZ_CP011073.1_prot_WP_005791792.1_3569	LKVDAGGGVDK	48.66	2	1057.58
lcl|NZ_CP011073.1_prot_WP_005791792.1_3569	LKVDAGGGVDK	44.49	2	1057.58
lcl|NZ_CP011073.1_prot_WP_005791792.1_3569	LKVDAGGGVDK	46.27	2	1057.58
lcl|NZ_CP011073.1_prot_WP_005791792.1_3569	LKVDAGGGVDK	54.45	2	1057.58
lcl|NZ_CP011073.1_prot_WP_005791792.1_3569	LKVDAGGGVDK	37.35	2	1057.58
lcl|NZ_CP011073.1_prot_WP_005791792.1_3569	LKVDAGGGVDK	27.56	2	1057.58
lcl|NZ_CP011073.1_prot_WP_005791792.1_3569	LKVDAGGGVDK	45.32	2	1057.58
lcl|NZ_CP011073.1_prot_WP_005791792.1_3569	LKVDAGGGVDK	46.59	2	1057.58
lcl|NZ_CP011073.1_prot_WP_005791792.1_3569	LKVDAGGGVDK	31.24	2	1057.58
lcl|NZ_CP011073.1_prot_WP_005791792.1_3569	LKVDAGGGVDK	32.47	2	1057.58
lcl|NZ_CP011073.1_prot_WP_005791792.1_3569	LKVDAGGGVDK	40.31	2	1057.58
lcl|NZ_CP011073.1_prot_WP_005791792.1_3569	LKVDAGGGVDK	66.52	2	1057.58
lcl|NZ_CP011073.1_prot_WP_005791792.1_3569	LKVDAGGGVDK	38.95	2	1057.58
lcl|NZ_CP011073.1_prot_WP_005791792.1_3569	LKVDAGGGVDK	28.84	2	1057.58
lcl|NZ_CP011073.1_prot_WP_005791792.1_3569	LKVDAGGGVDK	48.42	2	1057.58
lcl|NZ_CP011073.1_prot_WP_005791792.1_3569	LKVDAGGGVDK	47.83	2	1057.58
lcl|NZ_CP011073.1_prot_WP_005791792.1_3569	LKVDAGGGVDK	58.88	2	1057.58
lcl|NZ_CP011073.1_prot_WP_005791792.1_3569	LKVDAGGGVDK	43.36	2	1057.58
lcl|NZ_CP011073.1_prot_WP_005791792.1_3569	LKVDAGGGVDK	49.4	2	1057.58
lcl|NZ_CP011073.1_prot_WP_005791792.1_3569	LKVDAGGGVDK	51.3	2	1057.58
lcl|NZ_CP011073.1_prot_WP_005791792.1_3569	LKVDAGGGVDK	33.18	2	1057.58
lcl|NZ_CP011073.1_prot_WP_005791792.1_3569	LKVDAGGGVDK	61.71	2	1057.58
lcl|NZ_CP011073.1_prot_WP_005791792.1_3569	LKVDAGGGVDK	76.45	2	1057.58
lcl|NZ_CP011073.1_prot_WP_005791792.1_3569	LKVDAGGGVDK	39.32	2	1057.58
lcl|NZ_CP011073.1_prot_WP_005791792.1_3569	LKVDAGGGVDK	31.51	2	1057.58
lcl|NZ_CP011073.1_prot_WP_005791792.1_3569	LKVDAGGGVDK	42.35	2	1057.58
lcl|NZ_CP011073.1_prot_WP_005791792.1_3569	LKVDAGGGVDK	39.05	2	1057.58
lcl|NZ_CP011073.1_prot_WP_005791792.1_3569	LKVDAGGGVDK	53.28	2	1057.58
lcl|NZ_CP011073.1_prot_WP_005791792.1_3569	LKVDAGGGVDK	32.55	2	1057.58
lcl|NZ_CP011073.1_prot_WP_005791792.1_3569	LKVDAGGGVDK	22.07	2	1057.58
lcl|NZ_CP011073.1_prot_WP_005791792.1_3569	LKVDAGGGVDK	21.66	2	1057.58
lcl|NZ_CP011073.1_prot_WP_005791792.1_3569	LKVDAGGGVDK	64.41	2	1057.58
lcl|NZ_CP011073.1_prot_WP_005791792.1_3569	LKVDAGGGVDK	32.92	2	1057.58
lcl|NZ_CP011073.1_prot_WP_005791792.1_3569	LKVDAGGGVDK	40.83	2	1057.58
lcl|NZ_CP011073.1_prot_WP_005791792.1_3569	LKVDAGGGVDK	38.34	2	1057.58
lcl|NZ_CP011073.1_prot_WP_005791792.1_3569	LKVDAGGGVDK	47.5	2	1057.58
lcl|NZ_CP011073.1_prot_WP_005791792.1_3569	LKVDAGGGVDK	66.23	2	1057.58
lcl|NZ_CP011073.1_prot_WP_005791792.1_3569	LKVDAGGGVDK	66.63	2	1057.58
lcl|NZ_CP011073.1_prot_WP_005791792.1_3569	LKVDAGGGVDK	30.3	2	1057.58
lcl|NZ_CP011073.1_prot_WP_005791792.1_3569	LKVDAGGGVDK	44.03	2	1057.58
lcl|NZ_CP011073.1_prot_WP_005791792.1_3569	LKVDAGGGVDK	20.89	2	1057.58
lcl|NZ_CP011073.1_prot_WP_005791792.1_3569	LKVDAGGGVDK	52.85	2	1057.58
lcl|NZ_CP011073.1_prot_WP_005791792.1_3569	LKVDAGGGVDK	30.77	2	1057.58
lcl|NZ_CP011073.1_prot_WP_005791792.1_3569	LKVDAGGGVDK	57	2	1057.58
lcl|NZ_CP011073.1_prot_WP_005791792.1_3569	LKVDAGGGVDK	55.65	2	1057.58
lcl|NZ_CP011073.1_prot_WP_005791792.1_3569	LKVDAGGGVDK	55.69	2	1057.58
lcl|NZ_CP011073.1_prot_WP_005791792.1_3569	LKVDAGGGVDK	48.04	2	1057.58
lcl|NZ_CP011073.1_prot_WP_005791792.1_3569	LKVDAGGGVDK	47.34	2	1057.58
lcl|NZ_CP011073.1_prot_WP_005791792.1_3569	LKVDAGGGVDK	60.84	2	1057.58
lcl|NZ_CP011073.1_prot_WP_005791792.1_3569	LKVDAGGGVDK	33.01	2	1057.58
lcl|NZ_CP011073.1_prot_WP_005791792.1_3569	LKVDAGGGVDK	37.09	2	1057.58
lcl|NZ_CP011073.1_prot_WP_005791792.1_3569	LKVDAGGGVDK	38.63	2	1057.58
lcl|NZ_CP011073.1_prot_WP_005791792.1_3569	LKVDAGGGVDK	33.85	2	1057.58
lcl|NZ_CP011073.1_prot_WP_005791792.1_3569	LKVDAGGGVDK	28.36	2	1057.58
lcl|NZ_CP011073.1_prot_WP_005791792.1_3569	LKVDAGGGVDK	38.98	2	1057.58
lcl|NZ_CP011073.1_prot_WP_005791792.1_3569	LKVDAGGGVDK	31.21	2	1057.58
lcl|NZ_CP011073.1_prot_WP_005791792.1_3569	LKVDAGGGVDK	37.97	2	1057.58
lcl|NZ_CP011073.1_prot_WP_005791792.1_3569	LKVDAGGGVDK	37.63	2	1057.58
lcl|NZ_CP011073.1_prot_WP_005791792.1_3569	LKVDAGGGVDK	32.64	2	1057.58
lcl|NZ_CP011073.1_prot_WP_005791792.1_3569	LKVDAGGGVDK	45.87	2	1057.58
lcl|NZ_CP011073.1_prot_WP_005791792.1_3569	LKVDAGGGVDK	47.08	2	1057.58
lcl|NZ_CP011073.1_prot_WP_005791792.1_3569	LKVDAGGGVDK	32.38	2	1057.58
lcl|NZ_CP011073.1_prot_WP_005791792.1_3569	LKVDAGGGVDK	24.47	2	1057.58
lcl|NZ_CP011073.1_prot_WP_005791792.1_3569	LKVDAGGGVDK	31.96	2	1057.58
lcl|NZ_CP011073.1_prot_WP_005791792.1_3569	LKVDAGGGVDK	43.47	2	1057.58
lcl|NZ_CP011073.1_prot_WP_005791792.1_3569	LKVDAGGGVDK	38.27	2	1057.58
lcl|NZ_CP011073.1_prot_WP_005791792.1_3569	LKVDAGGGVDK	19.46	2	1057.58
lcl|NZ_CP011073.1_prot_WP_005791792.1_3569	LKVDAGGGVDK	52.97	2	1057.58
lcl|NZ_CP011073.1_prot_WP_005791792.1_3569	LKVDAGGGVDK	44.23	2	1057.58
lcl|NZ_CP011073.1_prot_WP_005791792.1_3569	LKVDAGGGVDK	30.81	2	1057.58
lcl|NZ_CP011073.1_prot_WP_005791792.1_3569	LKVDAGGGVDK	33.16	2	1057.58
lcl|NZ_CP011073.1_prot_WP_005791792.1_3569	LKVDAGGGVDK	48.02	2	1057.58
lcl|NZ_CP011073.1_prot_WP_005791792.1_3569	LKVDAGGGVDK	42.86	2	1057.58
lcl|NZ_CP011073.1_prot_WP_005791792.1_3569	LKVDAGGGVDK	28.64	2	1057.58
lcl|NZ_CP011073.1_prot_WP_005791792.1_3569	LKVDAGGGVDK	51.55	2	1057.58
lcl|NZ_CP011073.1_prot_WP_005791792.1_3569	LKVDAGGGVDK	34.69	2	1057.58
lcl|NZ_CP011073.1_prot_WP_005791792.1_3569	LKVDAGGGVDK	21.49	2	1057.58
lcl|NZ_CP011073.1_prot_WP_005791792.1_3569	LKVDAGGGVDK	34.6	2	1057.58
lcl|NZ_CP011073.1_prot_WP_005791792.1_3569	LKVDAGGGVDK	42.29	2	1057.58
lcl|NZ_CP011073.1_prot_WP_005791792.1_3569	LKVDAGGGVDK	31.43	2	1057.58
lcl|NZ_CP011073.1_prot_WP_005791792.1_3569	LKVDAGGGVDK	32.93	2	1057.58
lcl|NZ_CP011073.1_prot_WP_005791792.1_3569	LKVDAGGGVDK	68.3	2	1057.58
lcl|NZ_CP011073.1_prot_WP_005791792.1_3569	LKVDAGGGVDK	28.43	2	1057.58
lcl|NZ_CP011073.1_prot_WP_005791792.1_3569	LKVDAGGGVDK	34.65	2	1057.58
lcl|NZ_CP011073.1_prot_WP_005791792.1_3569	LKVDAGGGVDK	32.24	2	1057.58
lcl|NZ_CP011073.1_prot_WP_005791792.1_3569	ISPTLNVAVGK	32.75	2	1097.64
lcl|NZ_CP011073.1_prot_WP_005791792.1_3569	ISPTLNVAVGK	40.76	2	1097.64
lcl|NZ_CP011073.1_prot_WP_005791792.1_3569	ISPTLNVAVGK	46.07	2	1097.65
lcl|NZ_CP011073.1_prot_WP_005791792.1_3569	ISPTLNVAVGK	46.61	2	1097.65
lcl|NZ_CP011073.1_prot_WP_005791792.1_3569	ISPTLNVAVGK	57.44	2	1097.65
lcl|NZ_CP011073.1_prot_WP_005791792.1_3569	ISPTLNVAVGK	57.69	2	1097.65
lcl|NZ_CP011073.1_prot_WP_005791792.1_3569	ISPTLNVAVGK	21.48	2	1097.65
lcl|NZ_CP011073.1_prot_WP_005791792.1_3569	ISPTLNVAVGK	33.27	2	1097.65
lcl|NZ_CP011073.1_prot_WP_005791792.1_3569	ISPTLNVAVGK	55.37	2	1097.65
lcl|NZ_CP011073.1_prot_WP_005791792.1_3569	ISPTLNVAVGK	37.39	2	1097.65
lcl|NZ_CP011073.1_prot_WP_005791792.1_3569	ISPTLNVAVGK	14.57	2	1097.65
lcl|NZ_CP011073.1_prot_WP_005791792.1_3569	ISPTLNVAVGK	32.46	2	1097.65
lcl|NZ_CP011073.1_prot_WP_005791792.1_3569	ISPTLNVAVGK	35.06	2	1097.65
lcl|NZ_CP011073.1_prot_WP_005791792.1_3569	ISPTLNVAVGK	57.55	2	1097.65
lcl|NZ_CP011073.1_prot_WP_005791792.1_3569	ISPTLNVAVGK	40.14	2	1097.65
lcl|NZ_CP011073.1_prot_WP_005791792.1_3569	ISPTLNVAVGK	32.39	2	1097.65
lcl|NZ_CP011073.1_prot_WP_005791792.1_3569	AQAVVNALVKK	30.12	2	1139.7
lcl|NZ_CP011073.1_prot_WP_005791792.1_3569	RAQAVVNALVK	39.29	2	1167.71
lcl|NZ_CP011073.1_prot_WP_005791792.1_3569	RAQAVVNALVK	13.06	2	1167.71
lcl|NZ_CP011073.1_prot_WP_005791792.1_3569	RAQAVVNALVK	47.53	2	1167.71
lcl|NZ_CP011073.1_prot_WP_005791792.1_3569	RAQAVVNALVK	28.17	2	1167.71
lcl|NZ_CP011073.1_prot_WP_005791792.1_3569	RAQAVVNALVK	66.72	2	1167.71
lcl|NZ_CP011073.1_prot_WP_005791792.1_3569	RAQAVVNALVK	43.7	2	1167.71
lcl|NZ_CP011073.1_prot_WP_005791792.1_3569	GFAGSETADFVK	48.32	2	1227.57
lcl|NZ_CP011073.1_prot_WP_005791792.1_3569	GFAGSETADFVK	46.9	2	1227.57
lcl|NZ_CP011073.1_prot_WP_005791792.1_3569	GFAGSETADFVK	46.5	2	1227.57
lcl|NZ_CP011073.1_prot_WP_005791792.1_3569	GFAGSETADFVK	14.25	2	1227.57
lcl|NZ_CP011073.1_prot_WP_005791792.1_3569	GFAGSETADFVK	25.67	2	1227.58
lcl|NZ_CP011073.1_prot_WP_005791792.1_3569	GFAGSETADFVK	55.55	2	1227.58
lcl|NZ_CP011073.1_prot_WP_005791792.1_3569	GFAGSETADFVK	56.05	2	1227.58
lcl|NZ_CP011073.1_prot_WP_005791792.1_3569	GFAGSETADFVK	65.13	2	1227.58
lcl|NZ_CP011073.1_prot_WP_005791792.1_3569	GFAGSETADFVK	37.56	2	1227.58
lcl|NZ_CP011073.1_prot_WP_005791792.1_3569	GFAGSETADFVK	36.28	2	1227.58
lcl|NZ_CP011073.1_prot_WP_005791792.1_3569	GFAGSETADFVK	48.65	2	1227.58
lcl|NZ_CP011073.1_prot_WP_005791792.1_3569	GFAGSETADFVK	81.11	2	1227.58
lcl|NZ_CP011073.1_prot_WP_005791792.1_3569	GFAGSETADFVK	31.67	2	1227.58
lcl|NZ_CP011073.1_prot_WP_005791792.1_3569	GFAGSETADFVK	46.84	2	1227.58
lcl|NZ_CP011073.1_prot_WP_005791792.1_3569	GFAGSETADFVK	37.1	2	1227.58
lcl|NZ_CP011073.1_prot_WP_005791792.1_3569	GFAGSETADFVK	40.11	2	1227.58
lcl|NZ_CP011073.1_prot_WP_005791792.1_3569	GFAGSETADFVK	81.14	2	1227.58
lcl|NZ_CP011073.1_prot_WP_005791792.1_3569	GFAGSETADFVK	18.96	2	1227.58
lcl|NZ_CP011073.1_prot_WP_005791792.1_3569	GFAGSETADFVK	34.2	2	1227.58
lcl|NZ_CP011073.1_prot_WP_005791792.1_3569	GFAGSETADFVK	40.81	2	1227.58
lcl|NZ_CP011073.1_prot_WP_005791792.1_3569	GFAGSETADFVK	60.84	2	1227.58
lcl|NZ_CP011073.1_prot_WP_005791792.1_3569	GFAGSETADFVK	74.39	2	1227.58
lcl|NZ_CP011073.1_prot_WP_005791792.1_3569	GFAGSETADFVK	66.08	2	1227.58
lcl|NZ_CP011073.1_prot_WP_005791792.1_3569	GFAGSETADFVK	43.82	2	1227.58
lcl|NZ_CP011073.1_prot_WP_005791792.1_3569	GFAGSETADFVK	32.2	2	1227.58
lcl|NZ_CP011073.1_prot_WP_005791792.1_3569	GFAGSETADFVK	13.39	2	1227.58
lcl|NZ_CP011073.1_prot_WP_005791792.1_3569	GFAGSETADFVK	64.92	2	1227.58
lcl|NZ_CP011073.1_prot_WP_005791792.1_3569	GFAGSETADFVK	72.74	2	1227.58
lcl|NZ_CP011073.1_prot_WP_005791792.1_3569	GFAGSETADFVK	26.65	2	1227.58
lcl|NZ_CP011073.1_prot_WP_005791792.1_3569	GFAGSETADFVK	56.54	2	1227.58
lcl|NZ_CP011073.1_prot_WP_005791792.1_3569	GFAGSETADFVK	53.06	2	1227.58
lcl|NZ_CP011073.1_prot_WP_005791792.1_3569	GFAGSETADFVK	57.91	2	1227.58
lcl|NZ_CP011073.1_prot_WP_005791792.1_3569	GFAGSETADFVK	18.21	2	1227.58
lcl|NZ_CP011073.1_prot_WP_005791792.1_3569	GFAGSETADFVK	70.01	2	1227.58
lcl|NZ_CP011073.1_prot_WP_005791792.1_3569	GFAGSETADFVK	79.2	2	1227.58
lcl|NZ_CP011073.1_prot_WP_005791792.1_3569	GFAGSETADFVK	45.04	2	1227.58
lcl|NZ_CP011073.1_prot_WP_005791792.1_3569	GFAGSETADFVK	27.57	2	1227.58
lcl|NZ_CP011073.1_prot_WP_005791792.1_3569	GFAGSETADFVK	43.15	2	1227.58
lcl|NZ_CP011073.1_prot_WP_005791792.1_3569	GFAGSETADFVK	46.88	2	1227.58
lcl|NZ_CP011073.1_prot_WP_005791792.1_3569	GFAGSETADFVK	53.19	2	1227.58
lcl|NZ_CP011073.1_prot_WP_005791792.1_3569	GFAGSETADFVK	58.21	2	1227.58
lcl|NZ_CP011073.1_prot_WP_005791792.1_3569	GFAGSETADFVK	76.51	2	1227.58
lcl|NZ_CP011073.1_prot_WP_005791792.1_3569	GFAGSETADFVK	65.03	2	1227.58
lcl|NZ_CP011073.1_prot_WP_005791792.1_3569	GFAGSETADFVK	60.33	2	1227.58
lcl|NZ_CP011073.1_prot_WP_005791792.1_3569	GFAGSETADFVK	41.31	2	1227.58
lcl|NZ_CP011073.1_prot_WP_005791792.1_3569	GFAGSETADFVK	41.51	2	1227.58
lcl|NZ_CP011073.1_prot_WP_005791792.1_3569	GFAGSETADFVK	75.26	2	1227.58
lcl|NZ_CP011073.1_prot_WP_005791792.1_3569	GFAGSETADFVK	17.15	2	1227.58
lcl|NZ_CP011073.1_prot_WP_005791792.1_3569	GFAGSETADFVK	61.14	2	1227.58
lcl|NZ_CP011073.1_prot_WP_005791792.1_3569	GFAGSETADFVK	28.45	2	1227.58
lcl|NZ_CP011073.1_prot_WP_005791792.1_3569	GFAGSETADFVK	46.5	2	1227.58
lcl|NZ_CP011073.1_prot_WP_005791792.1_3569	GFAGSETADFVK	38.61	2	1227.58
lcl|NZ_CP011073.1_prot_WP_005791792.1_3569	GFAGSETADFVK	77.67	2	1227.59
lcl|NZ_CP011073.1_prot_WP_005791792.1_3569	EEMNLSYLAAK	29.47	2	1267.61
lcl|NZ_CP011073.1_prot_WP_005791792.1_3569	EEMNLSYLAAK	43.8	2	1267.61
lcl|NZ_CP011073.1_prot_WP_005791792.1_3569	EEMNLSYLAAK	44.44	2	1267.61
lcl|NZ_CP011073.1_prot_WP_005791792.1_3569	EEMNLSYLAAK	31.21	2	1267.61
lcl|NZ_CP011073.1_prot_WP_005791792.1_3569	EEMNLSYLAAK	35.47	2	1267.61
lcl|NZ_CP011073.1_prot_WP_005791792.1_3569	EEMNLSYLAAK	49.14	2	1267.61
lcl|NZ_CP011073.1_prot_WP_005791792.1_3569	EEMNLSYLAAK	33.37	2	1267.61
lcl|NZ_CP011073.1_prot_WP_005791792.1_3569	EEMNLSYLAAK	50.65	2	1267.61
lcl|NZ_CP011073.1_prot_WP_005791792.1_3569	EEMNLSYLAAK	26.51	2	1267.61
lcl|NZ_CP011073.1_prot_WP_005791792.1_3569	EEMNLSYLAAK	47.59	2	1267.61
lcl|NZ_CP011073.1_prot_WP_005791792.1_3569	EEMNLSYLAAK	21.77	2	1267.61
lcl|NZ_CP011073.1_prot_WP_005791792.1_3569	EEMNLSYLAAK	37.03	2	1267.61
lcl|NZ_CP011073.1_prot_WP_005791792.1_3569	EEMNLSYLAAK	34.14	2	1267.61
lcl|NZ_CP011073.1_prot_WP_005791792.1_3569	EEMNLSYLAAK	21.74	2	1267.61
lcl|NZ_CP011073.1_prot_WP_005791792.1_3569	EEMNLSYLAAK	27.41	2	1267.61
lcl|NZ_CP011073.1_prot_WP_005791792.1_3569	EEMNLSYLAAK	25.74	2	1267.61
lcl|NZ_CP011073.1_prot_WP_005791792.1_3569	EEMNLSYLAAK	33.51	2	1267.61
lcl|NZ_CP011073.1_prot_WP_005791792.1_3569	EEMNLSYLAAK	49.48	2	1267.61
lcl|NZ_CP011073.1_prot_WP_005791792.1_3569	EEMNLSYLAAK	27.84	2	1267.61
lcl|NZ_CP011073.1_prot_WP_005791792.1_3569	EEMNLSYLAAK	26.1	2	1267.61
lcl|NZ_CP011073.1_prot_WP_005791792.1_3569	EEMNLSYLAAK	37.69	2	1267.61
lcl|NZ_CP011073.1_prot_WP_005791792.1_3569	EEMNLSYLAAK	48.86	2	1267.61
lcl|NZ_CP011073.1_prot_WP_005791792.1_3569	EEMNLSYLAAK	20.42	2	1267.61
lcl|NZ_CP011073.1_prot_WP_005791792.1_3569	EEMNLSYLAAK	33.29	2	1267.61
lcl|NZ_CP011073.1_prot_WP_005791792.1_3569	EEMNLSYLAAK	48.85	2	1267.61
lcl|NZ_CP011073.1_prot_WP_005791792.1_3569	EEMNLSYLAAK	23.65	2	1267.61
lcl|NZ_CP011073.1_prot_WP_005791792.1_3569	EEMNLSYLAAK	48.51	2	1267.61
lcl|NZ_CP011073.1_prot_WP_005791792.1_3569	EEMNLSYLAAK	36.49	2	1267.61
lcl|NZ_CP011073.1_prot_WP_005791792.1_3569	EEMNLSYLAAK	26.76	2	1267.61
lcl|NZ_CP011073.1_prot_WP_005791792.1_3569	EEMNLSYLAAK	15.59	2	1267.61
lcl|NZ_CP011073.1_prot_WP_005791792.1_3569	EEMNLSYLAAK	49.36	2	1267.61
lcl|NZ_CP011073.1_prot_WP_005791792.1_3569	EEMNLSYLAAK	18.68	2	1267.61
lcl|NZ_CP011073.1_prot_WP_005791792.1_3569	EEMNLSYLAAK	51.59	2	1267.61
lcl|NZ_CP011073.1_prot_WP_005791792.1_3569	EEMNLSYLAAK	21.74	2	1267.61
lcl|NZ_CP011073.1_prot_WP_005791792.1_3569	EEMNLSYLAAK	26.54	2	1267.61
lcl|NZ_CP011073.1_prot_WP_005791792.1_3569	EEMNLSYLAAK	49.16	2	1267.61
lcl|NZ_CP011073.1_prot_WP_005791792.1_3569	EEMNLSYLAAK	18.14	2	1267.61
lcl|NZ_CP011073.1_prot_WP_005791792.1_3569	EEMNLSYLAAK	22.14	2	1267.61
lcl|NZ_CP011073.1_prot_WP_005791792.1_3569	EEMNLSYLAAK	39.05	2	1267.61
lcl|NZ_CP011073.1_prot_WP_005791792.1_3569	EEMNLSYLAAK	34.57	2	1267.61
lcl|NZ_CP011073.1_prot_WP_005791792.1_3569	EEMNLSYLAAK	16.07	2	1267.61
lcl|NZ_CP011073.1_prot_WP_005791792.1_3569	EEMNLSYLAAK	16.21	2	1267.61
lcl|NZ_CP011073.1_prot_WP_005791792.1_3569	EEMNLSYLAAK	18.99	2	1267.62
lcl|NZ_CP011073.1_prot_WP_005791792.1_3569	EEMNLSYLAAK	49.91	2	1267.62
lcl|NZ_CP011073.1_prot_WP_005791792.1_3569	EEMNLSYLAAK	45.68	2	1267.62
lcl|NZ_CP011073.1_prot_WP_005791792.1_3569	EEMNLSYLAAK	24.56	2	1267.62
lcl|NZ_CP011073.1_prot_WP_005791792.1_3569	EEMNLSYLAAK	18.02	2	1267.62
lcl|NZ_CP011073.1_prot_WP_005791792.1_3569	EEMNLSYLAAK	28.79	2	1267.62
lcl|NZ_CP011073.1_prot_WP_005791792.1_3569	EEMNLSYLAAK	33.32	2	1267.62
lcl|NZ_CP011073.1_prot_WP_005791792.1_3569	EEMNLSYLAAK	35.63	2	1267.62
lcl|NZ_CP011073.1_prot_WP_005791792.1_3569	EEMNLSYLAAK	19.56	2	1267.62
lcl|NZ_CP011073.1_prot_WP_005791792.1_3569	EEMNLSYLAAK	50.2	2	1267.62
lcl|NZ_CP011073.1_prot_WP_005791792.1_3569	EEMNLSYLAAK	50.35	2	1267.62
lcl|NZ_CP011073.1_prot_WP_005791792.1_3569	EEMNLSYLAAK	35.81	2	1267.62
lcl|NZ_CP011073.1_prot_WP_005791792.1_3569	EEMNLSYLAAK	32.15	2	1267.62
lcl|NZ_CP011073.1_prot_WP_005791792.1_3569	EEMNLSYLAAK	14.32	2	1267.62
lcl|NZ_CP011073.1_prot_WP_005791792.1_3569	EEMNLSYLAAK	48.45	2	1267.62
lcl|NZ_CP011073.1_prot_WP_005791792.1_3569	EEMNLSYLAAK	47.75	2	1267.62
lcl|NZ_CP011073.1_prot_WP_005791792.1_3569	EEMNLSYLAAK	18.07	2	1267.62
lcl|NZ_CP011073.1_prot_WP_005791792.1_3569	EEMNLSYLAAK	35.59	2	1267.62
lcl|NZ_CP011073.1_prot_WP_005791792.1_3569	EEMNLSYLAAK	25.85	2	1267.62
lcl|NZ_CP011073.1_prot_WP_005791792.1_3569	EEMNLSYLAAK	36.61	2	1267.62
lcl|NZ_CP011073.1_prot_WP_005791792.1_3569	EEMNLSYLAAK	56.41	2	1267.62
lcl|NZ_CP011073.1_prot_WP_005791792.1_3569	EEMNLSYLAAK	21.51	2	1283.61	Oxidation (M)
lcl|NZ_CP011073.1_prot_WP_005791792.1_3569	EEMNLSYLAAK	16.11	2	1283.61	Oxidation (M)
lcl|NZ_CP011073.1_prot_WP_005791792.1_3569	EAFAMNAGIINR	18.73	3	1305.64
lcl|NZ_CP011073.1_prot_WP_005791792.1_3569	EAFAMNAGIINR	40.19	2	1305.64
lcl|NZ_CP011073.1_prot_WP_005791792.1_3569	EAFAMNAGIINR	14.38	2	1305.65
lcl|NZ_CP011073.1_prot_WP_005791792.1_3569	EAFAMNAGIINR	16.31	2	1305.65
lcl|NZ_CP011073.1_prot_WP_005791792.1_3569	EAFAMNAGIINR	26.75	2	1305.65
lcl|NZ_CP011073.1_prot_WP_005791792.1_3569	EAFAMNAGIINR	30.5	2	1305.65
lcl|NZ_CP011073.1_prot_WP_005791792.1_3569	EAFAMNAGIINR	38.48	2	1305.65
lcl|NZ_CP011073.1_prot_WP_005791792.1_3569	EAFAMNAGIINR	45.42	2	1305.65
lcl|NZ_CP011073.1_prot_WP_005791792.1_3569	EAFAMNAGIINR	38.12	2	1305.65
lcl|NZ_CP011073.1_prot_WP_005791792.1_3569	EAFAMNAGIINR	14.46	2	1305.65
lcl|NZ_CP011073.1_prot_WP_005791792.1_3569	EAFAMNAGIINR	29.94	2	1305.65
lcl|NZ_CP011073.1_prot_WP_005791792.1_3569	EAFAMNAGIINR	96.51	2	1305.65
lcl|NZ_CP011073.1_prot_WP_005791792.1_3569	EAFAMNAGIINR	14.1	2	1305.65
lcl|NZ_CP011073.1_prot_WP_005791792.1_3569	EAFAMNAGIINR	42.69	2	1305.65
lcl|NZ_CP011073.1_prot_WP_005791792.1_3569	EAFAMNAGIINR	79.2	2	1305.65
lcl|NZ_CP011073.1_prot_WP_005791792.1_3569	EAFAMNAGIINR	58.08	2	1305.65
lcl|NZ_CP011073.1_prot_WP_005791792.1_3569	EAFAMNAGIINR	21.44	2	1305.65
lcl|NZ_CP011073.1_prot_WP_005791792.1_3569	EAFAMNAGIINR	46.8	2	1305.65
lcl|NZ_CP011073.1_prot_WP_005791792.1_3569	EAFAMNAGIINR	29.73	3	1305.65
lcl|NZ_CP011073.1_prot_WP_005791792.1_3569	EAFAMNAGIINR	23.79	2	1305.65
lcl|NZ_CP011073.1_prot_WP_005791792.1_3569	EAFAMNAGIINR	13.18	2	1305.65
lcl|NZ_CP011073.1_prot_WP_005791792.1_3569	EAFAMNAGIINR	57.99	2	1305.65
lcl|NZ_CP011073.1_prot_WP_005791792.1_3569	EAFAMNAGIINR	13.16	2	1305.65
lcl|NZ_CP011073.1_prot_WP_005791792.1_3569	EAFAMNAGIINR	58.25	2	1305.65
lcl|NZ_CP011073.1_prot_WP_005791792.1_3569	EAFAMNAGIINR	30.75	2	1305.65
lcl|NZ_CP011073.1_prot_WP_005791792.1_3569	EAFAMNAGIINR	15.74	2	1305.65
lcl|NZ_CP011073.1_prot_WP_005791792.1_3569	EAFAMNAGIINR	13.19	2	1305.65
lcl|NZ_CP011073.1_prot_WP_005791792.1_3569	EAFAMNAGIINR	25.85	2	1305.65
lcl|NZ_CP011073.1_prot_WP_005791792.1_3569	EAFAMNAGIINR	78.52	2	1305.65
lcl|NZ_CP011073.1_prot_WP_005791792.1_3569	EAFAMNAGIINR	52.36	3	1305.65
lcl|NZ_CP011073.1_prot_WP_005791792.1_3569	EAFAMNAGIINR	44.17	2	1305.65
lcl|NZ_CP011073.1_prot_WP_005791792.1_3569	EAFAMNAGIINR	77.27	2	1305.65
lcl|NZ_CP011073.1_prot_WP_005791792.1_3569	EAFAMNAGIINR	17.76	2	1305.65
lcl|NZ_CP011073.1_prot_WP_005791792.1_3569	EAFAMNAGIINR	30.49	2	1305.65
lcl|NZ_CP011073.1_prot_WP_005791792.1_3569	EAFAMNAGIINR	69.94	2	1305.65
lcl|NZ_CP011073.1_prot_WP_005791792.1_3569	EAFAMNAGIINR	35.29	2	1305.65
lcl|NZ_CP011073.1_prot_WP_005791792.1_3569	EAFAMNAGIINR	41.24	2	1305.65
lcl|NZ_CP011073.1_prot_WP_005791792.1_3569	EAFAMNAGIINR	59.88	2	1305.65
lcl|NZ_CP011073.1_prot_WP_005791792.1_3569	EAFAMNAGIINR	75.92	2	1305.65
lcl|NZ_CP011073.1_prot_WP_005791792.1_3569	EAFAMNAGIINR	16.6	2	1305.65
lcl|NZ_CP011073.1_prot_WP_005791792.1_3569	EAFAMNAGIINR	79.88	2	1305.65
lcl|NZ_CP011073.1_prot_WP_005791792.1_3569	EAFAMNAGIINR	49.09	2	1305.65
lcl|NZ_CP011073.1_prot_WP_005791792.1_3569	EAFAMNAGIINR	55.64	3	1305.65
lcl|NZ_CP011073.1_prot_WP_005791792.1_3569	EAFAMNAGIINR	40.22	2	1305.65
lcl|NZ_CP011073.1_prot_WP_005791792.1_3569	EAFAMNAGIINR	73.65	2	1305.65
lcl|NZ_CP011073.1_prot_WP_005791792.1_3569	EAFAMNAGIINR	21.76	2	1305.65
lcl|NZ_CP011073.1_prot_WP_005791792.1_3569	EAFAMNAGIINR	51.56	2	1305.65
lcl|NZ_CP011073.1_prot_WP_005791792.1_3569	EAFAMNAGIINR	73.53	3	1305.65
lcl|NZ_CP011073.1_prot_WP_005791792.1_3569	EAFAMNAGIINR	33.07	2	1305.65
lcl|NZ_CP011073.1_prot_WP_005791792.1_3569	EAFAMNAGIINR	32.79	3	1305.65
lcl|NZ_CP011073.1_prot_WP_005791792.1_3569	EAFAMNAGIINR	41.83	3	1305.65
lcl|NZ_CP011073.1_prot_WP_005791792.1_3569	EAFAMNAGIINR	39.54	2	1305.65
lcl|NZ_CP011073.1_prot_WP_005791792.1_3569	EAFAMNAGIINR	17.08	2	1305.65
lcl|NZ_CP011073.1_prot_WP_005791792.1_3569	EAFAMNAGIINR	42.98	2	1305.65
lcl|NZ_CP011073.1_prot_WP_005791792.1_3569	EAFAMNAGIINR	27.12	2	1305.65
lcl|NZ_CP011073.1_prot_WP_005791792.1_3569	EAFAMNAGIINR	43.08	2	1305.65
lcl|NZ_CP011073.1_prot_WP_005791792.1_3569	EAFAMNAGIINR	69.62	2	1305.65
lcl|NZ_CP011073.1_prot_WP_005791792.1_3569	EAFAMNAGIINR	58.29	2	1305.65
lcl|NZ_CP011073.1_prot_WP_005791792.1_3569	EAFAMNAGIINR	15.12	2	1305.65
lcl|NZ_CP011073.1_prot_WP_005791792.1_3569	EAFAMNAGIINR	14.09	2	1305.65
lcl|NZ_CP011073.1_prot_WP_005791792.1_3569	EAFAMNAGIINR	60.83	2	1305.65
lcl|NZ_CP011073.1_prot_WP_005791792.1_3569	EAFAMNAGIINR	26.38	2	1305.65
lcl|NZ_CP011073.1_prot_WP_005791792.1_3569	EAFAMNAGIINR	24.58	2	1305.65
lcl|NZ_CP011073.1_prot_WP_005791792.1_3569	EAFAMNAGIINR	57.48	2	1305.65
lcl|NZ_CP011073.1_prot_WP_005791792.1_3569	EAFAMNAGIINR	19.76	2	1305.65
lcl|NZ_CP011073.1_prot_WP_005791792.1_3569	EAFAMNAGIINR	86.4	2	1305.65
lcl|NZ_CP011073.1_prot_WP_005791792.1_3569	EAFAMNAGIINR	54	2	1305.65
lcl|NZ_CP011073.1_prot_WP_005791792.1_3569	EAFAMNAGIINR	63.42	3	1305.65
lcl|NZ_CP011073.1_prot_WP_005791792.1_3569	EAFAMNAGIINR	13.9	2	1305.65
lcl|NZ_CP011073.1_prot_WP_005791792.1_3569	EAFAMNAGIINR	27.67	2	1305.65
lcl|NZ_CP011073.1_prot_WP_005791792.1_3569	EAFAMNAGIINR	23.35	2	1305.65
lcl|NZ_CP011073.1_prot_WP_005791792.1_3569	EAFAMNAGIINR	56.86	2	1305.65
lcl|NZ_CP011073.1_prot_WP_005791792.1_3569	EAFAMNAGIINR	91.5	2	1305.65
lcl|NZ_CP011073.1_prot_WP_005791792.1_3569	EAFAMNAGIINR	77.43	2	1305.65
lcl|NZ_CP011073.1_prot_WP_005791792.1_3569	EAFAMNAGIINR	22.06	2	1305.65
lcl|NZ_CP011073.1_prot_WP_005791792.1_3569	EAFAMNAGIINR	66.41	3	1305.65
lcl|NZ_CP011073.1_prot_WP_005791792.1_3569	EAFAMNAGIINR	18.25	2	1305.65
lcl|NZ_CP011073.1_prot_WP_005791792.1_3569	EAFAMNAGIINR	21.35	2	1305.65
lcl|NZ_CP011073.1_prot_WP_005791792.1_3569	EAFAMNAGIINR	47.57	2	1305.65
lcl|NZ_CP011073.1_prot_WP_005791792.1_3569	EAFAMNAGIINR	53	2	1305.65
lcl|NZ_CP011073.1_prot_WP_005791792.1_3569	EAFAMNAGIINR	56.57	2	1305.65
lcl|NZ_CP011073.1_prot_WP_005791792.1_3569	EAFAMNAGIINR	32.75	2	1305.65
lcl|NZ_CP011073.1_prot_WP_005791792.1_3569	EAFAMNAGIINR	59.84	3	1305.65
lcl|NZ_CP011073.1_prot_WP_005791792.1_3569	EAFAMNAGIINR	50.73	2	1305.65
lcl|NZ_CP011073.1_prot_WP_005791792.1_3569	EAFAMNAGIINR	57.83	3	1305.65
lcl|NZ_CP011073.1_prot_WP_005791792.1_3569	EAFAMNAGIINR	84.44	2	1305.65
lcl|NZ_CP011073.1_prot_WP_005791792.1_3569	EAFAMNAGIINR	36.34	3	1305.65
lcl|NZ_CP011073.1_prot_WP_005791792.1_3569	EAFAMNAGIINR	15.98	2	1305.65
lcl|NZ_CP011073.1_prot_WP_005791792.1_3569	EAFAMNAGIINR	46.28	2	1305.65
lcl|NZ_CP011073.1_prot_WP_005791792.1_3569	EAFAMNAGIINR	46.68	2	1305.65
lcl|NZ_CP011073.1_prot_WP_005791792.1_3569	EAFAMNAGIINR	52.31	3	1305.65
lcl|NZ_CP011073.1_prot_WP_005791792.1_3569	EAFAMNAGIINR	43.45	2	1305.65
lcl|NZ_CP011073.1_prot_WP_005791792.1_3569	EAFAMNAGIINR	52.91	2	1305.65
lcl|NZ_CP011073.1_prot_WP_005791792.1_3569	EAFAMNAGIINR	35.18	2	1305.65
lcl|NZ_CP011073.1_prot_WP_005791792.1_3569	EAFAMNAGIINR	13.55	2	1305.65
lcl|NZ_CP011073.1_prot_WP_005791792.1_3569	EAFAMNAGIINR	56.37	2	1305.65
lcl|NZ_CP011073.1_prot_WP_005791792.1_3569	EAFAMNAGIINR	21.03	2	1305.65
lcl|NZ_CP011073.1_prot_WP_005791792.1_3569	EAFAMNAGIINR	93.97	2	1305.65
lcl|NZ_CP011073.1_prot_WP_005791792.1_3569	EAFAMNAGIINR	78.1	2	1305.65
lcl|NZ_CP011073.1_prot_WP_005791792.1_3569	EAFAMNAGIINR	40.35	3	1305.65
lcl|NZ_CP011073.1_prot_WP_005791792.1_3569	EAFAMNAGIINR	17.11	2	1305.65
lcl|NZ_CP011073.1_prot_WP_005791792.1_3569	EAFAMNAGIINR	18.7	2	1305.65
lcl|NZ_CP011073.1_prot_WP_005791792.1_3569	EAFAMNAGIINR	80.97	2	1305.65
lcl|NZ_CP011073.1_prot_WP_005791792.1_3569	EAFAMNAGIINR	107.98	2	1305.65
lcl|NZ_CP011073.1_prot_WP_005791792.1_3569	EAFAMNAGIINR	79.86	3	1305.65
lcl|NZ_CP011073.1_prot_WP_005791792.1_3569	EAFAMNAGIINR	77.29	2	1305.65
lcl|NZ_CP011073.1_prot_WP_005791792.1_3569	EAFAMNAGIINR	59.12	2	1305.65
lcl|NZ_CP011073.1_prot_WP_005791792.1_3569	EAFAMNAGIINR	47.97	2	1305.65
lcl|NZ_CP011073.1_prot_WP_005791792.1_3569	EAFAMNAGIINR	13.77	2	1305.65
lcl|NZ_CP011073.1_prot_WP_005791792.1_3569	EAFAMNAGIINR	39.45	2	1305.65
lcl|NZ_CP011073.1_prot_WP_005791792.1_3569	EAFAMNAGIINR	61.42	3	1305.65
lcl|NZ_CP011073.1_prot_WP_005791792.1_3569	EAFAMNAGIINR	92.9	2	1305.65
lcl|NZ_CP011073.1_prot_WP_005791792.1_3569	EAFAMNAGIINR	37.01	2	1305.65
lcl|NZ_CP011073.1_prot_WP_005791792.1_3569	EAFAMNAGIINR	43.48	2	1305.65
lcl|NZ_CP011073.1_prot_WP_005791792.1_3569	EAFAMNAGIINR	67.53	2	1305.65
lcl|NZ_CP011073.1_prot_WP_005791792.1_3569	EAFAMNAGIINR	76.77	2	1305.65
lcl|NZ_CP011073.1_prot_WP_005791792.1_3569	EAFAMNAGIINR	40.76	3	1305.65
lcl|NZ_CP011073.1_prot_WP_005791792.1_3569	EAFAMNAGIINR	22.47	2	1305.65
lcl|NZ_CP011073.1_prot_WP_005791792.1_3569	EAFAMNAGIINR	36.68	2	1305.65
lcl|NZ_CP011073.1_prot_WP_005791792.1_3569	EAFAMNAGIINR	60.45	3	1305.65
lcl|NZ_CP011073.1_prot_WP_005791792.1_3569	EAFAMNAGIINR	35.99	2	1305.65
lcl|NZ_CP011073.1_prot_WP_005791792.1_3569	EAFAMNAGIINR	65.13	3	1305.65
lcl|NZ_CP011073.1_prot_WP_005791792.1_3569	EAFAMNAGIINR	27.21	2	1305.65
lcl|NZ_CP011073.1_prot_WP_005791792.1_3569	EAFAMNAGIINR	44.22	3	1305.65
lcl|NZ_CP011073.1_prot_WP_005791792.1_3569	EAFAMNAGIINR	84.78	2	1305.65
lcl|NZ_CP011073.1_prot_WP_005791792.1_3569	EAFAMNAGIINR	55.54	2	1305.66
lcl|NZ_CP011073.1_prot_WP_005791792.1_3569	EAFAMNAGIINR	60.68	2	1305.66
lcl|NZ_CP011073.1_prot_WP_005791792.1_3569	EAFAMNAGIINR	15.69	2	1305.66
lcl|NZ_CP011073.1_prot_WP_005791792.1_3569	EAFAMNAGIINR	30	2	1305.66
lcl|NZ_CP011073.1_prot_WP_005791792.1_3569	EAFAMNAGIINR	43.06	2	1305.66
lcl|NZ_CP011073.1_prot_WP_005791792.1_3569	EAFAMNAGIINR	54.39	2	1305.66
lcl|NZ_CP011073.1_prot_WP_005791792.1_3569	EAFAMNAGIINR	96.37	2	1305.66
lcl|NZ_CP011073.1_prot_WP_005791792.1_3569	EAFAMNAGIINR	45.31	3	1305.66
lcl|NZ_CP011073.1_prot_WP_005791792.1_3569	EAFAMNAGIINR	69.48	2	1305.66
lcl|NZ_CP011073.1_prot_WP_005791792.1_3569	EAFAMNAGIINR	81.44	2	1305.66
lcl|NZ_CP011073.1_prot_WP_005791792.1_3569	EAFAMNAGIINR	29.96	3	1305.66
lcl|NZ_CP011073.1_prot_WP_005791792.1_3569	EAFAMNAGIINR	58.22	2	1305.66
lcl|NZ_CP011073.1_prot_WP_005791792.1_3569	EAFAMNAGIINR	90.71	2	1305.66
lcl|NZ_CP011073.1_prot_WP_005791792.1_3569	EAFAMNAGIINR	107.74	2	1305.66
lcl|NZ_CP011073.1_prot_WP_005791792.1_3569	EAFAMNAGIINR	105.46	2	1305.66
lcl|NZ_CP011073.1_prot_WP_005791792.1_3569	EAFAMNAGIINR	55.33	2	1305.66
lcl|NZ_CP011073.1_prot_WP_005791792.1_3569	EAFAMNAGIINR	80.59	2	1305.66
lcl|NZ_CP011073.1_prot_WP_005791792.1_3569	EAFAMNAGIINR	24.61	2	1321.64	Oxidation (M)
lcl|NZ_CP011073.1_prot_WP_005791792.1_3569	EAFAMNAGIINR	75.07	2	1321.65	Oxidation (M)
lcl|NZ_CP011073.1_prot_WP_005791792.1_3569	EAFAMNAGIINR	65.98	2	1321.65	Oxidation (M)
lcl|NZ_CP011073.1_prot_WP_005791792.1_3569	DRISPTLNVAVGK	27.96	3	1368.76
lcl|NZ_CP011073.1_prot_WP_005791792.1_3569	DRISPTLNVAVGK	30.07	3	1368.77
lcl|NZ_CP011073.1_prot_WP_005791792.1_3569	DRISPTLNVAVGK	28.43	3	1368.77
lcl|NZ_CP011073.1_prot_WP_005791792.1_3569	DRISPTLNVAVGK	33.96	3	1368.78
lcl|NZ_CP011073.1_prot_WP_005791792.1_3569	DRISPTLNVAVGK	42.61	3	1368.78
lcl|NZ_CP011073.1_prot_WP_005791792.1_3569	TVFFTIGSSELSPR	18.8	2	1539.78
lcl|NZ_CP011073.1_prot_WP_005791792.1_3569	TVFFTIGSSELSPR	30.5	2	1539.78
lcl|NZ_CP011073.1_prot_WP_005791792.1_3569	TVFFTIGSSELSPR	21.66	2	1539.78
lcl|NZ_CP011073.1_prot_WP_005791792.1_3569	TVFFTIGSSELSPR	66.01	2	1539.78
lcl|NZ_CP011073.1_prot_WP_005791792.1_3569	TVFFTIGSSELSPR	14.18	2	1539.79
lcl|NZ_CP011073.1_prot_WP_005791792.1_3569	TVFFTIGSSELSPR	14.44	2	1539.79
lcl|NZ_CP011073.1_prot_WP_005791792.1_3569	TVFFTIGSSELSPR	17.61	2	1539.79
lcl|NZ_CP011073.1_prot_WP_005791792.1_3569	TVFFTIGSSELSPR	14.56	2	1539.79
lcl|NZ_CP011073.1_prot_WP_005791792.1_3569	TVFFTIGSSELSPR	40.67	2	1539.79
lcl|NZ_CP011073.1_prot_WP_005791792.1_3569	TVFFTIGSSELSPR	17.43	2	1539.79
lcl|NZ_CP011073.1_prot_WP_005791792.1_3569	TVFFTIGSSELSPR	13.52	2	1539.79
lcl|NZ_CP011073.1_prot_WP_005791792.1_3569	TVFFTIGSSELSPR	43.15	2	1539.79
lcl|NZ_CP011073.1_prot_WP_005791792.1_3569	TVFFTIGSSELSPR	26.22	2	1539.79
lcl|NZ_CP011073.1_prot_WP_005791792.1_3569	TVFFTIGSSELSPR	45.45	2	1539.79
lcl|NZ_CP011073.1_prot_WP_005791792.1_3569	TVFFTIGSSELSPR	21.21	2	1539.79
lcl|NZ_CP011073.1_prot_WP_005791792.1_3569	TVFFTIGSSELSPR	16.72	2	1539.79
lcl|NZ_CP011073.1_prot_WP_005791792.1_3569	TVFFTIGSSELSPR	45.53	2	1539.79
lcl|NZ_CP011073.1_prot_WP_005791792.1_3569	TVFFTIGSSELSPR	28.25	2	1539.79
lcl|NZ_CP011073.1_prot_WP_005791792.1_3569	TVFFTIGSSELSPR	20.7	2	1539.79
lcl|NZ_CP011073.1_prot_WP_005791792.1_3569	TVFFTIGSSELSPR	24.23	3	1539.79
lcl|NZ_CP011073.1_prot_WP_005791792.1_3569	TVFFTIGSSELSPR	23.2	2	1539.79
lcl|NZ_CP011073.1_prot_WP_005791792.1_3569	TVFFTIGSSELSPR	13.19	2	1539.79
lcl|NZ_CP011073.1_prot_WP_005791792.1_3569	TVFFTIGSSELSPR	38.8	2	1539.79
lcl|NZ_CP011073.1_prot_WP_005791792.1_3569	TVFFTIGSSELSPR	44.36	2	1539.79
lcl|NZ_CP011073.1_prot_WP_005791792.1_3569	TVFFTIGSSELSPR	21.21	2	1539.79
lcl|NZ_CP011073.1_prot_WP_005791792.1_3569	TVFFTIGSSELSPR	13.26	2	1539.79
lcl|NZ_CP011073.1_prot_WP_005791792.1_3569	TVFFTIGSSELSPR	42	2	1539.79
lcl|NZ_CP011073.1_prot_WP_005791792.1_3569	TVFFTIGSSELSPR	28.55	2	1539.79
lcl|NZ_CP011073.1_prot_WP_005791792.1_3569	TVFFTIGSSELSPR	32.31	2	1539.79
lcl|NZ_CP011073.1_prot_WP_005791792.1_3569	TVFFTIGSSELSPR	27.23	2	1539.79
lcl|NZ_CP011073.1_prot_WP_005791792.1_3569	TVFFTIGSSELSPR	33.67	2	1539.79
lcl|NZ_CP011073.1_prot_WP_005791792.1_3569	TVFFTIGSSELSPR	33.33	2	1539.79
lcl|NZ_CP011073.1_prot_WP_005791792.1_3569	TVFFTIGSSELSPR	13.77	2	1539.79
lcl|NZ_CP011073.1_prot_WP_005791792.1_3569	TVFFTIGSSELSPR	37.95	2	1539.79
lcl|NZ_CP011073.1_prot_WP_005791792.1_3569	TVFFTIGSSELSPR	25.59	2	1539.79
lcl|NZ_CP011073.1_prot_WP_005791792.1_3569	TVFFTIGSSELSPR	70.51	2	1539.79
lcl|NZ_CP011073.1_prot_WP_005791792.1_3569	TVFFTIGSSELSPR	27.5	2	1539.79
lcl|NZ_CP011073.1_prot_WP_005791792.1_3569	TVFFTIGSSELSPR	19.86	2	1539.79
lcl|NZ_CP011073.1_prot_WP_005791792.1_3569	TVFFTIGSSELSPR	17.03	2	1539.79
lcl|NZ_CP011073.1_prot_WP_005791792.1_3569	TVFFTIGSSELSPR	32.91	2	1539.79
lcl|NZ_CP011073.1_prot_WP_005791792.1_3569	TVFFTIGSSELSPR	22.29	2	1539.79
lcl|NZ_CP011073.1_prot_WP_005791792.1_3569	TVFFTIGSSELSPR	17.38	2	1539.79
lcl|NZ_CP011073.1_prot_WP_005791792.1_3569	TVFFTIGSSELSPR	28.57	2	1539.79
lcl|NZ_CP011073.1_prot_WP_005791792.1_3569	TVFFTIGSSELSPR	17.57	2	1539.79
lcl|NZ_CP011073.1_prot_WP_005791792.1_3569	TVFFTIGSSELSPR	24.82	2	1539.79
lcl|NZ_CP011073.1_prot_WP_005791792.1_3569	TVFFTIGSSELSPR	52.06	2	1539.79
lcl|NZ_CP011073.1_prot_WP_005791792.1_3569	TVFFTIGSSELSPR	59.61	2	1539.79
lcl|NZ_CP011073.1_prot_WP_005791792.1_3569	TVFFTIGSSELSPR	17.21	2	1539.79
lcl|NZ_CP011073.1_prot_WP_005791792.1_3569	TVFFTIGSSELSPR	68.26	2	1539.79
lcl|NZ_CP011073.1_prot_WP_005791792.1_3569	TVFFTIGSSELSPR	19.84	2	1539.79
lcl|NZ_CP011073.1_prot_WP_005791792.1_3569	TVFFTIGSSELSPR	51.38	2	1539.79
lcl|NZ_CP011073.1_prot_WP_005791792.1_3569	TVFFTIGSSELSPR	28.21	3	1539.79
lcl|NZ_CP011073.1_prot_WP_005791792.1_3569	TVFFTIGSSELSPR	27.4	3	1539.79
lcl|NZ_CP011073.1_prot_WP_005791792.1_3569	TVFFTIGSSELSPR	39.38	3	1539.79
lcl|NZ_CP011073.1_prot_WP_005791792.1_3569	TVFFTIGSSELSPR	39.35	2	1539.79
lcl|NZ_CP011073.1_prot_WP_005791792.1_3569	TVFFTIGSSELSPR	17.77	2	1539.79
lcl|NZ_CP011073.1_prot_WP_005791792.1_3569	TVFFTIGSSELSPR	42.22	2	1539.79
lcl|NZ_CP011073.1_prot_WP_005791792.1_3569	TVFFTIGSSELSPR	14.26	2	1539.79
lcl|NZ_CP011073.1_prot_WP_005791792.1_3569	TVFFTIGSSELSPR	56.78	2	1539.79
lcl|NZ_CP011073.1_prot_WP_005791792.1_3569	TVFFTIGSSELSPR	77.54	2	1539.79
lcl|NZ_CP011073.1_prot_WP_005791792.1_3569	TVFFTIGSSELSPR	69.65	2	1539.79
lcl|NZ_CP011073.1_prot_WP_005791792.1_3569	TVFFTIGSSELSPR	25.48	2	1539.79
lcl|NZ_CP011073.1_prot_WP_005791792.1_3569	TVFFTIGSSELSPR	20.5	2	1539.79
lcl|NZ_CP011073.1_prot_WP_005791792.1_3569	TVFFTIGSSELSPR	22.9	2	1539.79
lcl|NZ_CP011073.1_prot_WP_005791792.1_3569	TVFFTIGSSELSPR	70.93	3	1539.79
lcl|NZ_CP011073.1_prot_WP_005791792.1_3569	TVFFTIGSSELSPR	33.66	2	1539.79
lcl|NZ_CP011073.1_prot_WP_005791792.1_3569	TVFFTIGSSELSPR	25.31	2	1539.79
lcl|NZ_CP011073.1_prot_WP_005791792.1_3569	TVFFTIGSSELSPR	17.63	2	1539.79
lcl|NZ_CP011073.1_prot_WP_005791792.1_3569	TVFFTIGSSELSPR	22.96	2	1539.79
lcl|NZ_CP011073.1_prot_WP_005791792.1_3569	TVFFTIGSSELSPR	15.98	2	1539.79
lcl|NZ_CP011073.1_prot_WP_005791792.1_3569	TVFFTIGSSELSPR	24.74	2	1539.79
lcl|NZ_CP011073.1_prot_WP_005791792.1_3569	TVFFTIGSSELSPR	23.97	3	1539.79
lcl|NZ_CP011073.1_prot_WP_005791792.1_3569	TVFFTIGSSELSPR	36.59	2	1539.79
lcl|NZ_CP011073.1_prot_WP_005791792.1_3569	TVFFTIGSSELSPR	46.91	2	1539.79
lcl|NZ_CP011073.1_prot_WP_005791792.1_3569	TVFFTIGSSELSPR	26.55	2	1539.79
lcl|NZ_CP011073.1_prot_WP_005791792.1_3569	TVFFTIGSSELSPR	46.43	2	1539.79
lcl|NZ_CP011073.1_prot_WP_005791792.1_3569	TVFFTIGSSELSPR	44.49	2	1539.79
lcl|NZ_CP011073.1_prot_WP_005791792.1_3569	TVFFTIGSSELSPR	22.79	2	1539.79
lcl|NZ_CP011073.1_prot_WP_005791792.1_3569	TVFFTIGSSELSPR	13.27	2	1539.79
lcl|NZ_CP011073.1_prot_WP_005791792.1_3569	TVFFTIGSSELSPR	22.56	2	1539.79
lcl|NZ_CP011073.1_prot_WP_005791792.1_3569	TVFFTIGSSELSPR	17.79	2	1539.79
lcl|NZ_CP011073.1_prot_WP_005791792.1_3569	TVFFTIGSSELSPR	35.18	2	1539.79
lcl|NZ_CP011073.1_prot_WP_005791792.1_3569	TVFFTIGSSELSPR	21.87	2	1539.79
lcl|NZ_CP011073.1_prot_WP_005791792.1_3569	TVFFTIGSSELSPR	68.06	2	1539.79
lcl|NZ_CP011073.1_prot_WP_005791792.1_3569	TVFFTIGSSELSPR	14.92	2	1539.79
lcl|NZ_CP011073.1_prot_WP_005791792.1_3569	TVFFTIGSSELSPR	13.09	2	1539.79
lcl|NZ_CP011073.1_prot_WP_005791792.1_3569	TVFFTIGSSELSPR	24.71	3	1539.79
lcl|NZ_CP011073.1_prot_WP_005791792.1_3569	TVFFTIGSSELSPR	44.46	2	1539.79
lcl|NZ_CP011073.1_prot_WP_005791792.1_3569	TVFFTIGSSELSPR	40.92	2	1539.79
lcl|NZ_CP011073.1_prot_WP_005791792.1_3569	TVFFTIGSSELSPR	110.15	2	1539.79
lcl|NZ_CP011073.1_prot_WP_005791792.1_3569	TVFFTIGSSELSPR	25.49	2	1539.79
lcl|NZ_CP011073.1_prot_WP_005791792.1_3569	TVFFTIGSSELSPR	18.43	2	1539.79
lcl|NZ_CP011073.1_prot_WP_005791792.1_3569	TVFFTIGSSELSPR	45.17	2	1539.79
lcl|NZ_CP011073.1_prot_WP_005791792.1_3569	TVFFTIGSSELSPR	62.65	2	1539.79
lcl|NZ_CP011073.1_prot_WP_005791792.1_3569	TVFFTIGSSELSPR	41.11	2	1539.79
lcl|NZ_CP011073.1_prot_WP_005791792.1_3569	TVFFTIGSSELSPR	18.83	2	1539.79
lcl|NZ_CP011073.1_prot_WP_005791792.1_3569	TVFFTIGSSELSPR	76.85	3	1539.79
lcl|NZ_CP011073.1_prot_WP_005791792.1_3569	TVFFTIGSSELSPR	40.15	2	1539.79
lcl|NZ_CP011073.1_prot_WP_005791792.1_3569	TVFFTIGSSELSPR	24.44	2	1539.79
lcl|NZ_CP011073.1_prot_WP_005791792.1_3569	TVFFTIGSSELSPR	91.33	2	1539.79
lcl|NZ_CP011073.1_prot_WP_005791792.1_3569	TVFFTIGSSELSPR	52.81	2	1539.79
lcl|NZ_CP011073.1_prot_WP_005791792.1_3569	TVFFTIGSSELSPR	30.63	3	1539.79
lcl|NZ_CP011073.1_prot_WP_005791792.1_3569	TVFFTIGSSELSPR	27.06	3	1539.79
lcl|NZ_CP011073.1_prot_WP_005791792.1_3569	TVFFTIGSSELSPR	69.63	2	1539.79
lcl|NZ_CP011073.1_prot_WP_005791792.1_3569	TVFFTIGSSELSPR	36.3	2	1539.79
lcl|NZ_CP011073.1_prot_WP_005791792.1_3569	TVFFTIGSSELSPR	79.87	3	1539.79
lcl|NZ_CP011073.1_prot_WP_005791792.1_3569	TVFFTIGSSELSPR	42.75	2	1539.79
lcl|NZ_CP011073.1_prot_WP_005791792.1_3569	TVFFTIGSSELSPR	24.19	3	1539.79
lcl|NZ_CP011073.1_prot_WP_005791792.1_3569	TVFFTIGSSELSPR	62.1	2	1539.79
lcl|NZ_CP011073.1_prot_WP_005791792.1_3569	TVFFTIGSSELSPR	23.11	2	1539.79
lcl|NZ_CP011073.1_prot_WP_005791792.1_3569	TVFFTIGSSELSPR	78.03	2	1539.79
lcl|NZ_CP011073.1_prot_WP_005791792.1_3569	TVFFTIGSSELSPR	61.36	2	1539.79
lcl|NZ_CP011073.1_prot_WP_005791792.1_3569	TVFFTIGSSELSPR	40.35	3	1539.79
lcl|NZ_CP011073.1_prot_WP_005791792.1_3569	TVFFTIGSSELSPR	97.32	2	1539.79
lcl|NZ_CP011073.1_prot_WP_005791792.1_3569	TVFFTIGSSELSPR	57.35	2	1539.79
lcl|NZ_CP011073.1_prot_WP_005791792.1_3569	TVFFTIGSSELSPR	14.57	2	1539.79
lcl|NZ_CP011073.1_prot_WP_005791792.1_3569	TVFFTIGSSELSPR	16.25	2	1539.79
lcl|NZ_CP011073.1_prot_WP_005791792.1_3569	TVFFTIGSSELSPR	93.73	2	1539.79
lcl|NZ_CP011073.1_prot_WP_005791792.1_3569	TVFFTIGSSELSPR	17.91	2	1539.79
lcl|NZ_CP011073.1_prot_WP_005791792.1_3569	TVFFTIGSSELSPR	51.82	2	1539.79
lcl|NZ_CP011073.1_prot_WP_005791792.1_3569	TVFFTIGSSELSPR	21.44	2	1539.79
lcl|NZ_CP011073.1_prot_WP_005791792.1_3569	TVFFTIGSSELSPR	59.12	2	1539.79
lcl|NZ_CP011073.1_prot_WP_005791792.1_3569	TVFFTIGSSELSPR	60.35	3	1539.8
lcl|NZ_CP011073.1_prot_WP_005791792.1_3569	TVFFTIGSSELSPR	23.06	2	1539.8
lcl|NZ_CP011073.1_prot_WP_005791792.1_3569	TVFFTIGSSELSPR	22.52	2	1539.8
lcl|NZ_CP011073.1_prot_WP_005791792.1_3569	TVFFTIGSSELSPR	95.95	2	1539.8
lcl|NZ_CP011073.1_prot_WP_005791792.1_3569	TVFFTIGSSELSPR	21.62	2	1539.8
lcl|NZ_CP011073.1_prot_WP_005791792.1_3569	TVFFTIGSSELSPR	15.13	2	1539.8
lcl|NZ_CP011073.1_prot_WP_005791792.1_3569	TVFFTIGSSELSPR	50.44	3	1539.8
lcl|NZ_CP011073.1_prot_WP_005791792.1_3569	TVFFTIGSSELSPR	29.14	2	1539.8
lcl|NZ_CP011073.1_prot_WP_005791792.1_3569	TVFFTIGSSELSPR	37.1	2	1539.8
lcl|NZ_CP011073.1_prot_WP_005791792.1_3569	TVFFTIGSSELSPR	30.29	2	1539.8
lcl|NZ_CP011073.1_prot_WP_005791792.1_3569	TVFFTIGSSELSPR	67.25	2	1539.8
lcl|NZ_CP011073.1_prot_WP_005791792.1_3569	TVFFTIGSSELSPR	64.28	2	1539.8
lcl|NZ_CP011073.1_prot_WP_005791792.1_3569	TVFFTIGSSELSPR	17.04	2	1539.8
lcl|NZ_CP011073.1_prot_WP_005791792.1_3569	TVFFTIGSSELSPR	35.78	3	1539.8
lcl|NZ_CP011073.1_prot_WP_005791792.1_3569	TVFFTIGSSELSPR	88.11	2	1539.8
lcl|NZ_CP011073.1_prot_WP_005791792.1_3569	TVFFTIGSSELSPR	44.88	2	1539.8
lcl|NZ_CP011073.1_prot_WP_005791792.1_3569	TVFFTIGSSELSPR	34.61	2	1539.8
lcl|NZ_CP011073.1_prot_WP_005791792.1_3569	TVFFTIGSSELSPR	59.36	2	1539.8
lcl|NZ_CP011073.1_prot_WP_005791792.1_3569	TVFFTIGSSELSPR	27.77	3	1539.8
lcl|NZ_CP011073.1_prot_WP_005791792.1_3569	TVFFTIGSSELSPR	29.97	3	1539.8
lcl|NZ_CP011073.1_prot_WP_005791792.1_3569	TVFFTIGSSELSPR	27.73	2	1539.8
lcl|NZ_CP011073.1_prot_WP_005791792.1_3569	TVFFTIGSSELSPR	20.73	2	1539.8
lcl|NZ_CP011073.1_prot_WP_005791792.1_3569	TVFFTIGSSELSPR	22.44	2	1539.8
lcl|NZ_CP011073.1_prot_WP_005791792.1_3569	TVFFTIGSSELSPR	26.65	2	1539.8
lcl|NZ_CP011073.1_prot_WP_005791792.1_3569	TVFFTIGSSELSPR	76.63	2	1539.8
lcl|NZ_CP011073.1_prot_WP_005791792.1_3569	TVFFTIGSSELSPR	26.56	2	1539.8
lcl|NZ_CP011073.1_prot_WP_005791792.1_3569	TVFFTIGSSELSPR	13.47	2	1539.8
lcl|NZ_CP011073.1_prot_WP_005791792.1_3569	TVFFTIGSSELSPR	28.93	2	1539.8
lcl|NZ_CP011073.1_prot_WP_005791792.1_3569	TVFFTIGSSELSPR	20.84	3	1539.8
lcl|NZ_CP011073.1_prot_WP_005791792.1_3569	TVFFTIGSSELSPR	86.89	2	1539.8
lcl|NZ_CP011073.1_prot_WP_005791792.1_3569	TVFFTIGSSELSPR	30.18	2	1539.8
lcl|NZ_CP011073.1_prot_WP_005791792.1_3569	TVFFTIGSSELSPR	19.86	2	1539.8
lcl|NZ_CP011073.1_prot_WP_005791792.1_3569	TVFFTIGSSELSPR	72.32	2	1539.8
lcl|NZ_CP011073.1_prot_WP_005791792.1_3569	TVFFTIGSSELSPR	96.32	2	1539.8
lcl|NZ_CP011073.1_prot_WP_005791792.1_3569	TVFFTIGSSELSPR	42.22	2	1539.8
lcl|NZ_CP011073.1_prot_WP_005791792.1_3569	TVFFTIGSSELSPR	34.51	2	1539.8
lcl|NZ_CP011073.1_prot_WP_005791792.1_3569	TVFFTIGSSELSPR	24.16	2	1539.8
lcl|NZ_CP011073.1_prot_WP_005791792.1_3569	TVFFTIGSSELSPR	21.59	2	1539.8
lcl|NZ_CP011073.1_prot_WP_005791792.1_3569	TVFFTIGSSELSPR	24.93	3	1539.8
lcl|NZ_CP011073.1_prot_WP_005791792.1_3569	TVFFTIGSSELSPR	25.81	2	1539.8
lcl|NZ_CP011073.1_prot_WP_005791792.1_3569	TVFFTIGSSELSPR	90.67	2	1539.8
lcl|NZ_CP011073.1_prot_WP_005791792.1_3569	TVFFTIGSSELSPR	105.34	2	1539.8
lcl|NZ_CP011073.1_prot_WP_005791792.1_3569	TVFFTIGSSELSPR	28.94	3	1539.8
lcl|NZ_CP011073.1_prot_WP_005791792.1_3569	TVFFTIGSSELSPR	57.36	3	1539.8
lcl|NZ_CP011073.1_prot_WP_005791792.1_3569	TVFFTIGSSELSPR	41.71	2	1539.8
lcl|NZ_CP011073.1_prot_WP_005791792.1_3569	TVFFTIGSSELSPR	60.49	2	1539.8
lcl|NZ_CP011073.1_prot_WP_005791792.1_3569	TVFFTIGSSELSPR	34.79	3	1539.8
lcl|NZ_CP011073.1_prot_WP_005791792.1_3569	TVFFTIGSSELSPR	35.96	2	1539.8
lcl|NZ_CP011073.1_prot_WP_005791792.1_3569	TVFFTIGSSELSPR	76.56	2	1539.8
lcl|NZ_CP011073.1_prot_WP_005791792.1_3569	TVFFTIGSSELSPR	80.72	3	1539.8
lcl|NZ_CP011073.1_prot_WP_005791792.1_3569	TVFFTIGSSELSPR	50.15	2	1539.8
lcl|NZ_CP011073.1_prot_WP_005791792.1_3569	TVFFTIGSSELSPR	31.1	2	1539.8
lcl|NZ_CP011073.1_prot_WP_005791792.1_3569	TVFFTIGSSELSPR	58.36	3	1539.8
lcl|NZ_CP011073.1_prot_WP_005791792.1_3569	TVFFTIGSSELSPR	68.45	2	1539.8
lcl|NZ_CP011073.1_prot_WP_005791792.1_3569	TVFFTIGSSELSPR	62.53	3	1539.8
lcl|NZ_CP011073.1_prot_WP_005791792.1_3569	TVFFTIGSSELSPR	19.48	2	1539.8
lcl|NZ_CP011073.1_prot_WP_005791792.1_3569	TVFFTIGSSELSPR	22.92	2	1539.8
lcl|NZ_CP011073.1_prot_WP_005791792.1_3569	TVFFTIGSSELSPR	20.39	2	1539.8
lcl|NZ_CP011073.1_prot_WP_005791792.1_3569	TVFFTIGSSELSPR	52.45	3	1539.8
lcl|NZ_CP011073.1_prot_WP_005791792.1_3569	TVFFTIGSSELSPR	38.31	3	1539.8
lcl|NZ_CP011073.1_prot_WP_005791792.1_3569	TVFFTIGSSELSPR	80.61	2	1539.8
lcl|NZ_CP011073.1_prot_WP_005791792.1_3569	TVFFTIGSSELSPR	93.68	2	1539.8
lcl|NZ_CP011073.1_prot_WP_005791792.1_3569	TVFFTIGSSELSPR	59.86	3	1539.8
lcl|NZ_CP011073.1_prot_WP_005791792.1_3569	TVFFTIGSSELSPR	26.98	2	1539.8
lcl|NZ_CP011073.1_prot_WP_005791792.1_3569	TVFFTIGSSELSPR	60.22	3	1539.8
lcl|NZ_CP011073.1_prot_WP_005791792.1_3569	TVFFTIGSSELSPR	37.72	2	1539.8
lcl|NZ_CP011073.1_prot_WP_005791792.1_3569	TVFFTIGSSELSPR	81.45	2	1539.8
lcl|NZ_CP011073.1_prot_WP_005791792.1_3569	TVFFTIGSSELSPR	98.88	2	1539.8
lcl|NZ_CP011073.1_prot_WP_005791792.1_3569	TVFFTIGSSELSPR	103.15	2	1539.8
lcl|NZ_CP011073.1_prot_WP_005791792.1_3569	TVFFTIGSSELSPR	53.76	2	1539.8
lcl|NZ_CP011073.1_prot_WP_005791792.1_3569	TVFFTIGSSELSPR	19.05	3	1539.8
lcl|NZ_CP011073.1_prot_WP_005791792.1_3569	TVFFTIGSSELSPR	56.74	2	1539.8
lcl|NZ_CP011073.1_prot_WP_005791792.1_3569	TVFFTIGSSELSPR	32.49	3	1539.8
lcl|NZ_CP011073.1_prot_WP_005791792.1_3569	TVFFTIGSSELSPR	27.07	3	1539.8
lcl|NZ_CP011073.1_prot_WP_005791792.1_3569	TVFFTIGSSELSPR	75.76	3	1539.8
lcl|NZ_CP011073.1_prot_WP_005791792.1_3569	TVFFTIGSSELSPR	79.71	2	1539.8
lcl|NZ_CP011073.1_prot_WP_005791792.1_3569	TVFFTIGSSELSPR	61.51	3	1539.8
lcl|NZ_CP011073.1_prot_WP_005791792.1_3569	TVFFTIGSSELSPR	76.69	3	1539.8
lcl|NZ_CP011073.1_prot_WP_005791792.1_3569	TVFFTIGSSELSPR	59.41	2	1539.8
lcl|NZ_CP011073.1_prot_WP_005791792.1_3569	TVFFTIGSSELSPR	96.94	2	1539.8
lcl|NZ_CP011073.1_prot_WP_005791792.1_3569	TVFFTIGSSELSPR	77.58	2	1539.8
lcl|NZ_CP011073.1_prot_WP_005791792.1_3569	TVFFTIGSSELSPR	74.87	2	1539.8
lcl|NZ_CP011073.1_prot_WP_005791792.1_3569	TVFFTIGSSELSPR	92.29	2	1539.8
lcl|NZ_CP011073.1_prot_WP_005791792.1_3569	TVFFTIGSSELSPR	94.58	2	1539.8
lcl|NZ_CP011073.1_prot_WP_005791792.1_3569	TVFFTIGSSELSPR	66.77	3	1539.8
lcl|NZ_CP011073.1_prot_WP_005791792.1_3569	TVFFTIGSSELSPR	59.64	2	1539.8
lcl|NZ_CP011073.1_prot_WP_005791792.1_3569	TVFFTIGSSELSPR	89.36	2	1539.8
lcl|NZ_CP011073.1_prot_WP_005791792.1_3569	TVFFTIGSSELSPR	16.64	2	1539.8
lcl|NZ_CP011073.1_prot_WP_005791792.1_3569	TVFFTIGSSELSPR	104.99	2	1539.81
lcl|NZ_CP011073.1_prot_WP_005791792.1_3569	TVFFTIGSSELSPR	27.56	2	1539.81
lcl|NZ_CP011073.1_prot_WP_005791792.1_3569	HGYDGVASLTAGLTYR	14.17	3	1679.82
lcl|NZ_CP011073.1_prot_WP_005791792.1_3569	HGYDGVASLTAGLTYR	75.82	3	1679.82
lcl|NZ_CP011073.1_prot_WP_005791792.1_3569	HGYDGVASLTAGLTYR	27.68	3	1679.82
lcl|NZ_CP011073.1_prot_WP_005791792.1_3569	HGYDGVASLTAGLTYR	67.13	3	1679.82
lcl|NZ_CP011073.1_prot_WP_005791792.1_3569	HGYDGVASLTAGLTYR	20.63	3	1679.82
lcl|NZ_CP011073.1_prot_WP_005791792.1_3569	HGYDGVASLTAGLTYR	77.06	3	1679.82
lcl|NZ_CP011073.1_prot_WP_005791792.1_3569	HGYDGVASLTAGLTYR	74.73	3	1679.82
lcl|NZ_CP011073.1_prot_WP_005791792.1_3569	HGYDGVASLTAGLTYR	89.57	3	1679.82
lcl|NZ_CP011073.1_prot_WP_005791792.1_3569	HGYDGVASLTAGLTYR	85.91	3	1679.82
lcl|NZ_CP011073.1_prot_WP_005791792.1_3569	HGYDGVASLTAGLTYR	19.32	3	1679.82
lcl|NZ_CP011073.1_prot_WP_005791792.1_3569	HGYDGVASLTAGLTYR	13.57	3	1679.82
lcl|NZ_CP011073.1_prot_WP_005791792.1_3569	HGYDGVASLTAGLTYR	31.08	3	1679.82
lcl|NZ_CP011073.1_prot_WP_005791792.1_3569	HGYDGVASLTAGLTYR	29.59	3	1679.82
lcl|NZ_CP011073.1_prot_WP_005791792.1_3569	HGYDGVASLTAGLTYR	61.19	3	1679.82
lcl|NZ_CP011073.1_prot_WP_005791792.1_3569	HGYDGVASLTAGLTYR	46.91	3	1679.82
lcl|NZ_CP011073.1_prot_WP_005791792.1_3569	HGYDGVASLTAGLTYR	26.31	3	1679.82
lcl|NZ_CP011073.1_prot_WP_005791792.1_3569	HGYDGVASLTAGLTYR	55.64	3	1679.82
lcl|NZ_CP011073.1_prot_WP_005791792.1_3569	HGYDGVASLTAGLTYR	41.38	3	1679.82
lcl|NZ_CP011073.1_prot_WP_005791792.1_3569	HGYDGVASLTAGLTYR	27.78	3	1679.82
lcl|NZ_CP011073.1_prot_WP_005791792.1_3569	HGYDGVASLTAGLTYR	47.72	3	1679.82
lcl|NZ_CP011073.1_prot_WP_005791792.1_3569	HGYDGVASLTAGLTYR	41.88	3	1679.82
lcl|NZ_CP011073.1_prot_WP_005791792.1_3569	HGYDGVASLTAGLTYR	60.17	3	1679.82
lcl|NZ_CP011073.1_prot_WP_005791792.1_3569	HGYDGVASLTAGLTYR	51.55	3	1679.82
lcl|NZ_CP011073.1_prot_WP_005791792.1_3569	HGYDGVASLTAGLTYR	47.48	3	1679.82
lcl|NZ_CP011073.1_prot_WP_005791792.1_3569	HGYDGVASLTAGLTYR	58.17	3	1679.82
lcl|NZ_CP011073.1_prot_WP_005791792.1_3569	HGYDGVASLTAGLTYR	39.69	3	1679.82
lcl|NZ_CP011073.1_prot_WP_005791792.1_3569	HGYDGVASLTAGLTYR	17.07	3	1679.82
lcl|NZ_CP011073.1_prot_WP_005791792.1_3569	HGYDGVASLTAGLTYR	24.94	3	1679.82
lcl|NZ_CP011073.1_prot_WP_005791792.1_3569	HGYDGVASLTAGLTYR	74.82	3	1679.82
lcl|NZ_CP011073.1_prot_WP_005791792.1_3569	HGYDGVASLTAGLTYR	24.96	3	1679.82
lcl|NZ_CP011073.1_prot_WP_005791792.1_3569	HGYDGVASLTAGLTYR	54.48	3	1679.82
lcl|NZ_CP011073.1_prot_WP_005791792.1_3569	HGYDGVASLTAGLTYR	35.62	3	1679.82
lcl|NZ_CP011073.1_prot_WP_005791792.1_3569	HGYDGVASLTAGLTYR	37.53	3	1679.82
lcl|NZ_CP011073.1_prot_WP_005791792.1_3569	HGYDGVASLTAGLTYR	59.98	3	1679.82
lcl|NZ_CP011073.1_prot_WP_005791792.1_3569	HGYDGVASLTAGLTYR	14.07	3	1679.82
lcl|NZ_CP011073.1_prot_WP_005791792.1_3569	HGYDGVASLTAGLTYR	43.82	3	1679.82
lcl|NZ_CP011073.1_prot_WP_005791792.1_3569	HGYDGVASLTAGLTYR	60.67	3	1679.82
lcl|NZ_CP011073.1_prot_WP_005791792.1_3569	HGYDGVASLTAGLTYR	66.25	3	1679.82
lcl|NZ_CP011073.1_prot_WP_005791792.1_3569	HGYDGVASLTAGLTYR	35.7	3	1679.82
lcl|NZ_CP011073.1_prot_WP_005791792.1_3569	HGYDGVASLTAGLTYR	56.63	3	1679.82
lcl|NZ_CP011073.1_prot_WP_005791792.1_3569	HGYDGVASLTAGLTYR	63.38	3	1679.82
lcl|NZ_CP011073.1_prot_WP_005791792.1_3569	HGYDGVASLTAGLTYR	26.68	3	1679.83
lcl|NZ_CP011073.1_prot_WP_005791792.1_3569	HGYDGVASLTAGLTYR	91.53	2	1679.83
lcl|NZ_CP011073.1_prot_WP_005791792.1_3569	HGYDGVASLTAGLTYR	34.12	2	1679.83
lcl|NZ_CP011073.1_prot_WP_005791792.1_3569	HGYDGVASLTAGLTYR	20.67	3	1679.83
lcl|NZ_CP011073.1_prot_WP_005791792.1_3569	HGYDGVASLTAGLTYR	60.13	3	1679.83
lcl|NZ_CP011073.1_prot_WP_005791792.1_3569	HGYDGVASLTAGLTYR	54.59	2	1679.83
lcl|NZ_CP011073.1_prot_WP_005791792.1_3569	HGYDGVASLTAGLTYR	59.22	3	1679.83
lcl|NZ_CP011073.1_prot_WP_005791792.1_3569	HGYDGVASLTAGLTYR	58.19	3	1679.83
lcl|NZ_CP011073.1_prot_WP_005791792.1_3569	HGYDGVASLTAGLTYR	59.66	3	1679.83
lcl|NZ_CP011073.1_prot_WP_005791792.1_3569	HGYDGVASLTAGLTYR	77.93	3	1679.83
lcl|NZ_CP011073.1_prot_WP_005791792.1_3569	HGYDGVASLTAGLTYR	22.23	3	1679.83
lcl|NZ_CP011073.1_prot_WP_005791792.1_3569	HGYDGVASLTAGLTYR	61.32	3	1679.83
lcl|NZ_CP011073.1_prot_WP_005791792.1_3569	HGYDGVASLTAGLTYR	21.79	3	1679.83
lcl|NZ_CP011073.1_prot_WP_005791792.1_3569	HGYDGVASLTAGLTYR	49.06	3	1679.83
lcl|NZ_CP011073.1_prot_WP_005791792.1_3569	HGYDGVASLTAGLTYR	24.73	3	1679.83
lcl|NZ_CP011073.1_prot_WP_005791792.1_3569	HGYDGVASLTAGLTYR	101.06	2	1679.83
lcl|NZ_CP011073.1_prot_WP_005791792.1_3569	HGYDGVASLTAGLTYR	61.91	3	1679.83
lcl|NZ_CP011073.1_prot_WP_005791792.1_3569	HGYDGVASLTAGLTYR	38.42	3	1679.83
lcl|NZ_CP011073.1_prot_WP_005791792.1_3569	HGYDGVASLTAGLTYR	76.81	3	1679.83
lcl|NZ_CP011073.1_prot_WP_005791792.1_3569	HGYDGVASLTAGLTYR	52.24	3	1679.83
lcl|NZ_CP011073.1_prot_WP_005791792.1_3569	HGYDGVASLTAGLTYR	15.01	3	1679.83
lcl|NZ_CP011073.1_prot_WP_005791792.1_3569	HGYDGVASLTAGLTYR	49.05	3	1679.83
lcl|NZ_CP011073.1_prot_WP_005791792.1_3569	HGYDGVASLTAGLTYR	72.62	3	1679.83
lcl|NZ_CP011073.1_prot_WP_005791792.1_3569	HGYDGVASLTAGLTYR	51.3	3	1679.83
lcl|NZ_CP011073.1_prot_WP_005791792.1_3569	HGYDGVASLTAGLTYR	23.05	2	1679.83
lcl|NZ_CP011073.1_prot_WP_005791792.1_3569	HGYDGVASLTAGLTYR	13.08	3	1679.83
lcl|NZ_CP011073.1_prot_WP_005791792.1_3569	HGYDGVASLTAGLTYR	38.13	3	1679.83
lcl|NZ_CP011073.1_prot_WP_005791792.1_3569	HGYDGVASLTAGLTYR	32.58	3	1679.83
lcl|NZ_CP011073.1_prot_WP_005791792.1_3569	HGYDGVASLTAGLTYR	30.78	3	1679.83
lcl|NZ_CP011073.1_prot_WP_005791792.1_3569	HGYDGVASLTAGLTYR	64.72	3	1679.83
lcl|NZ_CP011073.1_prot_WP_005791792.1_3569	HGYDGVASLTAGLTYR	22.35	3	1679.83
lcl|NZ_CP011073.1_prot_WP_005791792.1_3569	HGYDGVASLTAGLTYR	55.16	3	1679.83
lcl|NZ_CP011073.1_prot_WP_005791792.1_3569	HGYDGVASLTAGLTYR	81.5	3	1679.83
lcl|NZ_CP011073.1_prot_WP_005791792.1_3569	HGYDGVASLTAGLTYR	48.23	3	1679.83
lcl|NZ_CP011073.1_prot_WP_005791792.1_3569	HGYDGVASLTAGLTYR	77.07	3	1679.83
lcl|NZ_CP011073.1_prot_WP_005791792.1_3569	HGYDGVASLTAGLTYR	42.96	3	1679.83
lcl|NZ_CP011073.1_prot_WP_005791792.1_3569	HGYDGVASLTAGLTYR	35.86	3	1679.83
lcl|NZ_CP011073.1_prot_WP_005791792.1_3569	HGYDGVASLTAGLTYR	48.66	3	1679.83
lcl|NZ_CP011073.1_prot_WP_005791792.1_3569	HGYDGVASLTAGLTYR	69.66	3	1679.83
lcl|NZ_CP011073.1_prot_WP_005791792.1_3569	HGYDGVASLTAGLTYR	39.95	3	1679.83
lcl|NZ_CP011073.1_prot_WP_005791792.1_3569	HGYDGVASLTAGLTYR	74.05	3	1679.83
lcl|NZ_CP011073.1_prot_WP_005791792.1_3569	HGYDGVASLTAGLTYR	24.06	2	1679.83
lcl|NZ_CP011073.1_prot_WP_005791792.1_3569	HGYDGVASLTAGLTYR	18.75	3	1679.83
lcl|NZ_CP011073.1_prot_WP_005791792.1_3569	HGYDGVASLTAGLTYR	37.16	3	1679.83
lcl|NZ_CP011073.1_prot_WP_005791792.1_3569	HGYDGVASLTAGLTYR	55.96	3	1679.83
lcl|NZ_CP011073.1_prot_WP_005791792.1_3569	HGYDGVASLTAGLTYR	60.08	3	1679.83
lcl|NZ_CP011073.1_prot_WP_005791792.1_3569	HGYDGVASLTAGLTYR	76.36	3	1679.83
lcl|NZ_CP011073.1_prot_WP_005791792.1_3569	HGYDGVASLTAGLTYR	55.47	3	1679.83
lcl|NZ_CP011073.1_prot_WP_005791792.1_3569	HGYDGVASLTAGLTYR	50.15	3	1679.83
lcl|NZ_CP011073.1_prot_WP_005791792.1_3569	HGYDGVASLTAGLTYR	42.38	3	1679.83
lcl|NZ_CP011073.1_prot_WP_005791792.1_3569	HGYDGVASLTAGLTYR	58.69	3	1679.83
lcl|NZ_CP011073.1_prot_WP_005791792.1_3569	HGYDGVASLTAGLTYR	64.36	3	1679.83
lcl|NZ_CP011073.1_prot_WP_005791792.1_3569	HGYDGVASLTAGLTYR	42.43	3	1679.83
lcl|NZ_CP011073.1_prot_WP_005791792.1_3569	HGYDGVASLTAGLTYR	72.47	3	1679.83
lcl|NZ_CP011073.1_prot_WP_005791792.1_3569	HGYDGVASLTAGLTYR	69.37	3	1679.83
lcl|NZ_CP011073.1_prot_WP_005791792.1_3569	HGYDGVASLTAGLTYR	49.72	3	1679.83
lcl|NZ_CP011073.1_prot_WP_005791792.1_3569	HGYDGVASLTAGLTYR	32.76	3	1679.83
lcl|NZ_CP011073.1_prot_WP_005791792.1_3569	HGYDGVASLTAGLTYR	33.45	3	1679.83
lcl|NZ_CP011073.1_prot_WP_005791792.1_3569	HGYDGVASLTAGLTYR	84.52	3	1679.83
lcl|NZ_CP011073.1_prot_WP_005791792.1_3569	HGYDGVASLTAGLTYR	18.21	2	1679.83
lcl|NZ_CP011073.1_prot_WP_005791792.1_3569	HGYDGVASLTAGLTYR	67.9	3	1679.83
lcl|NZ_CP011073.1_prot_WP_005791792.1_3569	HGYDGVASLTAGLTYR	43.12	3	1679.83
lcl|NZ_CP011073.1_prot_WP_005791792.1_3569	HGYDGVASLTAGLTYR	50.86	3	1679.83
lcl|NZ_CP011073.1_prot_WP_005791792.1_3569	HGYDGVASLTAGLTYR	77.62	3	1679.83
lcl|NZ_CP011073.1_prot_WP_005791792.1_3569	HGYDGVASLTAGLTYR	66.43	3	1679.83
lcl|NZ_CP011073.1_prot_WP_005791792.1_3569	HGYDGVASLTAGLTYR	48.01	3	1679.83
lcl|NZ_CP011073.1_prot_WP_005791792.1_3569	HGYDGVASLTAGLTYR	80.28	3	1679.83
lcl|NZ_CP011073.1_prot_WP_005791792.1_3569	HGYDGVASLTAGLTYR	31.88	3	1679.83
lcl|NZ_CP011073.1_prot_WP_005791792.1_3569	HGYDGVASLTAGLTYR	73.28	3	1679.83
lcl|NZ_CP011073.1_prot_WP_005791792.1_3569	HGYDGVASLTAGLTYR	43.75	3	1679.83
lcl|NZ_CP011073.1_prot_WP_005791792.1_3569	HGYDGVASLTAGLTYR	17.05	3	1679.83
lcl|NZ_CP011073.1_prot_WP_005791792.1_3569	HGYDGVASLTAGLTYR	60.84	3	1679.83
lcl|NZ_CP011073.1_prot_WP_005791792.1_3569	HGYDGVASLTAGLTYR	31.2	3	1679.83
lcl|NZ_CP011073.1_prot_WP_005791792.1_3569	HGYDGVASLTAGLTYR	44.06	3	1679.83
lcl|NZ_CP011073.1_prot_WP_005791792.1_3569	HGYDGVASLTAGLTYR	59.49	3	1679.83
lcl|NZ_CP011073.1_prot_WP_005791792.1_3569	HGYDGVASLTAGLTYR	15.57	3	1679.83
lcl|NZ_CP011073.1_prot_WP_005791792.1_3569	HGYDGVASLTAGLTYR	119.28	2	1679.83
lcl|NZ_CP011073.1_prot_WP_005791792.1_3569	HGYDGVASLTAGLTYR	73.34	3	1679.83
lcl|NZ_CP011073.1_prot_WP_005791792.1_3569	HGYDGVASLTAGLTYR	54.19	3	1679.83
lcl|NZ_CP011073.1_prot_WP_005791792.1_3569	HGYDGVASLTAGLTYR	72.54	3	1679.83
lcl|NZ_CP011073.1_prot_WP_005791792.1_3569	HGYDGVASLTAGLTYR	39.78	3	1679.83
lcl|NZ_CP011073.1_prot_WP_005791792.1_3569	HGYDGVASLTAGLTYR	43.56	3	1679.83
lcl|NZ_CP011073.1_prot_WP_005791792.1_3569	HGYDGVASLTAGLTYR	15.85	3	1679.83
lcl|NZ_CP011073.1_prot_WP_005791792.1_3569	HGYDGVASLTAGLTYR	64.79	3	1679.83
lcl|NZ_CP011073.1_prot_WP_005791792.1_3569	HGYDGVASLTAGLTYR	46.37	3	1679.83
lcl|NZ_CP011073.1_prot_WP_005791792.1_3569	HGYDGVASLTAGLTYR	25.38	2	1679.83
lcl|NZ_CP011073.1_prot_WP_005791792.1_3569	HGYDGVASLTAGLTYR	36.69	3	1679.83
lcl|NZ_CP011073.1_prot_WP_005791792.1_3569	HGYDGVASLTAGLTYR	63.78	3	1679.83
lcl|NZ_CP011073.1_prot_WP_005791792.1_3569	HGYDGVASLTAGLTYR	68.4	3	1679.83
lcl|NZ_CP011073.1_prot_WP_005791792.1_3569	HGYDGVASLTAGLTYR	76.84	3	1679.83
lcl|NZ_CP011073.1_prot_WP_005791792.1_3569	HGYDGVASLTAGLTYR	44.73	3	1679.83
lcl|NZ_CP011073.1_prot_WP_005791792.1_3569	HGYDGVASLTAGLTYR	31.73	3	1679.83
lcl|NZ_CP011073.1_prot_WP_005791792.1_3569	HGYDGVASLTAGLTYR	21.83	3	1679.83
lcl|NZ_CP011073.1_prot_WP_005791792.1_3569	HGYDGVASLTAGLTYR	13.52	2	1679.83
lcl|NZ_CP011073.1_prot_WP_005791792.1_3569	HGYDGVASLTAGLTYR	43.94	3	1679.83
lcl|NZ_CP011073.1_prot_WP_005791792.1_3569	HGYDGVASLTAGLTYR	16.85	3	1679.83
lcl|NZ_CP011073.1_prot_WP_005791792.1_3569	HGYDGVASLTAGLTYR	52.1	3	1679.83
lcl|NZ_CP011073.1_prot_WP_005791792.1_3569	HGYDGVASLTAGLTYR	42.55	3	1679.83
lcl|NZ_CP011073.1_prot_WP_005791792.1_3569	HGYDGVASLTAGLTYR	32.99	3	1679.83
lcl|NZ_CP011073.1_prot_WP_005791792.1_3569	HGYDGVASLTAGLTYR	79.65	3	1679.83
lcl|NZ_CP011073.1_prot_WP_005791792.1_3569	HGYDGVASLTAGLTYR	59.07	3	1679.83
lcl|NZ_CP011073.1_prot_WP_005791792.1_3569	HGYDGVASLTAGLTYR	36.51	3	1679.83
lcl|NZ_CP011073.1_prot_WP_005791792.1_3569	HGYDGVASLTAGLTYR	42.13	3	1679.83
lcl|NZ_CP011073.1_prot_WP_005791792.1_3569	HGYDGVASLTAGLTYR	50.68	3	1679.83
lcl|NZ_CP011073.1_prot_WP_005791792.1_3569	HGYDGVASLTAGLTYR	17.29	2	1679.83
lcl|NZ_CP011073.1_prot_WP_005791792.1_3569	HGYDGVASLTAGLTYR	40.85	3	1679.83
lcl|NZ_CP011073.1_prot_WP_005791792.1_3569	HGYDGVASLTAGLTYR	50.6	3	1679.83
lcl|NZ_CP011073.1_prot_WP_005791792.1_3569	HGYDGVASLTAGLTYR	41.71	3	1679.83
lcl|NZ_CP011073.1_prot_WP_005791792.1_3569	HGYDGVASLTAGLTYR	63.25	3	1679.83
lcl|NZ_CP011073.1_prot_WP_005791792.1_3569	HGYDGVASLTAGLTYR	35.07	3	1679.83
lcl|NZ_CP011073.1_prot_WP_005791792.1_3569	HGYDGVASLTAGLTYR	49.47	2	1679.83
lcl|NZ_CP011073.1_prot_WP_005791792.1_3569	HGYDGVASLTAGLTYR	71.73	3	1679.83
lcl|NZ_CP011073.1_prot_WP_005791792.1_3569	HGYDGVASLTAGLTYR	65.77	3	1679.83
lcl|NZ_CP011073.1_prot_WP_005791792.1_3569	HGYDGVASLTAGLTYR	59.01	3	1679.83
lcl|NZ_CP011073.1_prot_WP_005791792.1_3569	HGYDGVASLTAGLTYR	46.25	3	1679.83
lcl|NZ_CP011073.1_prot_WP_005791792.1_3569	HGYDGVASLTAGLTYR	51.68	3	1679.83
lcl|NZ_CP011073.1_prot_WP_005791792.1_3569	HGYDGVASLTAGLTYR	103.41	2	1679.83
lcl|NZ_CP011073.1_prot_WP_005791792.1_3569	HGYDGVASLTAGLTYR	18.69	2	1679.83
lcl|NZ_CP011073.1_prot_WP_005791792.1_3569	HGYDGVASLTAGLTYR	108.27	2	1679.83
lcl|NZ_CP011073.1_prot_WP_005791792.1_3569	HGYDGVASLTAGLTYR	69.19	3	1679.83
lcl|NZ_CP011073.1_prot_WP_005791792.1_3569	HGYDGVASLTAGLTYR	54.19	3	1679.83
lcl|NZ_CP011073.1_prot_WP_005791792.1_3569	HGYDGVASLTAGLTYR	39.32	3	1679.83
lcl|NZ_CP011073.1_prot_WP_005791792.1_3569	HGYDGVASLTAGLTYR	52.45	3	1679.83
lcl|NZ_CP011073.1_prot_WP_005791792.1_3569	HGYDGVASLTAGLTYR	39.17	2	1679.83
lcl|NZ_CP011073.1_prot_WP_005791792.1_3569	HGYDGVASLTAGLTYR	59.97	3	1679.83
lcl|NZ_CP011073.1_prot_WP_005791792.1_3569	HGYDGVASLTAGLTYR	84.59	2	1679.83
lcl|NZ_CP011073.1_prot_WP_005791792.1_3569	HGYDGVASLTAGLTYR	48.17	3	1679.83
[truncated: 12,157 more rows]

## Sheet: BacFrag-29
prot_acc	pep_seq	pep_score	pep_exp_z	pep_exp_mr	pep_var_mod
[truncated: 13,976 more rows]

[truncated: 4 more sheets: BacFrag-30, BacFrag-31, BacFrag-32, BacFrag-33]
