# Supplementary material for: Outer membrane vesicles secreted by pathogenic and nonpathogenic Bacteroides fragilis represent different metabolic activities
Source: Sci Rep. 2017 Jul 10;7:5008. doi: 10.1038/s41598-017-05264-6 (PMC5503946; doi:10.1038/s41598-017-05264-6)
Supplement: Supplementary file 9 — Supplementary table S3-6 [file 41598_2017_5264_MOESM9_ESM.xls]

## Sheet: Abbreviation
File name	sample_name	fraction	strain
S3-1	BacFrag-01	Cytosol	ETBF
S3-1	BacFrag-02	Cytosol	ETBF
S3-1	BacFrag-03	Cytosol	ETBF
S3-1	BacFrag-04	Cytosol	NTBF
S3-1	BacFrag-05	Cytosol	NTBF
S3-1	BacFrag-06	Cytosol	NTBF
S3-2	BacFrag-07	Membarne	ETBF
S3-2	BacFrag-08	Membarne	ETBF
S3-2	BacFrag-09	Membarne	ETBF
S3-2	BacFrag-10	Membarne	NTBF
S3-2	BacFrag-11	Membarne	NTBF
S3-2	BacFrag-12	Membarne	NTBF
S3-3	BacFrag-13	OMVs	ETBF
S3-3	BacFrag-14	OMVs	NTBF
S3-3	BacFrag-15	OMVs	ETBF
S3-3	BacFrag-16	OMVs	NTBF
S3-3	BacFrag-17	OMVs	ETBF
S3-3	BacFrag-18	OMVs	NTBF
S3-4	BacFrag-19	Total	ETBF
S3-4	BacFrag-20	Total	ETBF
S3-4	BacFrag-21	Total	ETBF
S3-4	BacFrag-22	Total	NTBF
S3-4	BacFrag-23	Total	NTBF
S3-4	BacFrag-24	Total	NTBF
S3-4	BacFrag-25	Total	NTBF
S3-5	BacFrag-26	Membarne	ETBF
S3-5	BacFrag-27	Membarne	ETBF
S3-5	BacFrag-28	Membarne	ETBF
S3-5	BacFrag-29	Membarne	ETBF
S3-5	BacFrag-30	Membarne	NTBF
S3-5	BacFrag-31	Membarne	NTBF
S3-5	BacFrag-32	Membarne	NTBF
S3-5	BacFrag-33	Membarne	NTBF
S3-6	BacFrag-34	Cytosol	ETBF
S3-6	BacFrag-35	Cytosol	ETBF
S3-6	BacFrag-36	Cytosol	ETBF
S3-6	BacFrag-37	Cytosol	ETBF
S3-6	BacFrag-38	Cytosol	NTBF
S3-6	BacFrag-39	Cytosol	NTBF
S3-6	BacFrag-40	Cytosol	NTBF
S3-6	BacFrag-41	Cytosol	NTBF
S3-7	BacFrag-42	OMVs	ETBF
S3-7	BacFrag-43	OMVs	ETBF
S3-7	BacFrag-44	OMVs	ETBF
S3-7	BacFrag-45	OMVs	ETBF
S3-7	BacFrag-46	OMVs	NTBF
S3-7	BacFrag-47	OMVs	NTBF
S3-7	BacFrag-48	OMVs	NTBF
S3-7	BacFrag-49	OMVs	NTBF

## Sheet: BacFrag-34
prot_acc	pep_seq	pep_score	pep_exp_z	pep_exp_mr	pep_var_mod
lcl|NZ_CP011073.1_prot_WP_005791523.1_3790	DIISAVIK	15.61	2	857.523
lcl|NZ_CP011073.1_prot_WP_005791523.1_3790	DIISAVIK	18.5	2	857.523
lcl|NZ_CP011073.1_prot_WP_005791523.1_3790	DIISAVIK	16.59	2	857.525
lcl|NZ_CP011073.1_prot_WP_005791523.1_3790	DIISAVIK	13.04	2	857.525
lcl|NZ_CP011073.1_prot_WP_005791523.1_3790	LQVVESFR	14.47	2	976.534
lcl|NZ_CP011073.1_prot_WP_005791523.1_3790	LQVVESFR	22.9	2	976.534
lcl|NZ_CP011073.1_prot_WP_005791523.1_3790	LQVVESFR	14.63	2	976.535
lcl|NZ_CP011073.1_prot_WP_005791523.1_3790	LQVVESFR	33.86	2	976.536
lcl|NZ_CP011073.1_prot_WP_005791523.1_3790	TADFLDGIK	41.46	2	978.501
lcl|NZ_CP011073.1_prot_WP_005791523.1_3790	TADFLDGIK	34.78	2	978.503
lcl|NZ_CP011073.1_prot_WP_005791523.1_3790	TADFLDGIK	40.72	2	978.503
lcl|NZ_CP011073.1_prot_WP_005791523.1_3790	TADFLDGIK	14.63	2	978.503
lcl|NZ_CP011073.1_prot_WP_005791523.1_3790	TADFLDGIK	31.4	2	978.506
lcl|NZ_CP011073.1_prot_WP_005791523.1_3790	TADFLDGIK	15.43	2	978.506
lcl|NZ_CP011073.1_prot_WP_005791523.1_3790	SVIVVGPELR	41.93	2	1067.63
lcl|NZ_CP011073.1_prot_WP_005791523.1_3790	SVIVVGPELR	34.4	2	1067.64
lcl|NZ_CP011073.1_prot_WP_005791523.1_3790	SVIVVGPELR	42.5	2	1067.64
lcl|NZ_CP011073.1_prot_WP_005791523.1_3790	SVIVVGPELR	15.21	2	1067.64
lcl|NZ_CP011073.1_prot_WP_005791523.1_3790	SVIVVGPELR	36.35	2	1067.64
lcl|NZ_CP011073.1_prot_WP_005791523.1_3790	SVIVVGPELR	40.46	2	1067.64
lcl|NZ_CP011073.1_prot_WP_005791523.1_3790	SVIVVGPELR	43.79	2	1067.64
lcl|NZ_CP011073.1_prot_WP_005791523.1_3790	SVIVVGPELR	15.84	2	1067.64
lcl|NZ_CP011073.1_prot_WP_005791523.1_3790	SVIVVGPELR	33.6	2	1067.64
lcl|NZ_CP011073.1_prot_WP_005791523.1_3790	SVIVVGPELR	21.24	2	1067.64
lcl|NZ_CP011073.1_prot_WP_005791523.1_3790	IGYLLGLPTK	62.34	2	1073.64
lcl|NZ_CP011073.1_prot_WP_005791523.1_3790	IGYLLGLPTK	19.46	2	1073.64
lcl|NZ_CP011073.1_prot_WP_005791523.1_3790	IGYLLGLPTK	21.18	2	1073.64
lcl|NZ_CP011073.1_prot_WP_005791523.1_3790	IGYLLGLPTK	21.32	2	1073.65
lcl|NZ_CP011073.1_prot_WP_005791523.1_3790	IGYLLGLPTK	28.52	2	1073.65
lcl|NZ_CP011073.1_prot_WP_005791523.1_3790	IGYLLGLPTK	27.95	2	1073.65
lcl|NZ_CP011073.1_prot_WP_005791523.1_3790	IGYLLGLPTK	42.5	2	1073.65
lcl|NZ_CP011073.1_prot_WP_005791523.1_3790	IGYLLGLPTK	28.86	2	1073.65
lcl|NZ_CP011073.1_prot_WP_005791523.1_3790	IGYLLGLPTK	58.49	2	1073.65
lcl|NZ_CP011073.1_prot_WP_005791523.1_3790	IGYLLGLPTK	46.99	2	1073.65
lcl|NZ_CP011073.1_prot_WP_005791523.1_3790	IGYLLGLPTK	63.94	2	1073.65
lcl|NZ_CP011073.1_prot_WP_005791523.1_3790	IGYLLGLPTK	25.41	2	1073.65
lcl|NZ_CP011073.1_prot_WP_005791523.1_3790	IGYLLGLPTK	42.72	2	1073.65
lcl|NZ_CP011073.1_prot_WP_005791523.1_3790	IGYLLGLPTK	65.4	2	1073.65
lcl|NZ_CP011073.1_prot_WP_005791523.1_3790	IGYLLGLPTK	69.02	2	1073.65
lcl|NZ_CP011073.1_prot_WP_005791523.1_3790	IGYLLGLPTK	30.06	2	1073.65
lcl|NZ_CP011073.1_prot_WP_005791523.1_3790	IGYLLGLPTK	63.86	2	1073.65
lcl|NZ_CP011073.1_prot_WP_005791523.1_3790	IGYLLGLPTK	51.24	2	1073.65
lcl|NZ_CP011073.1_prot_WP_005791523.1_3790	IGYLLGLPTK	63.28	2	1073.65
lcl|NZ_CP011073.1_prot_WP_005791523.1_3790	LDSIIYYER	46.07	2	1170.59
lcl|NZ_CP011073.1_prot_WP_005791523.1_3790	LDSIIYYER	48.51	2	1170.6
lcl|NZ_CP011073.1_prot_WP_005791523.1_3790	IGYLLGLPTKK	23.52	2	1201.74
lcl|NZ_CP011073.1_prot_WP_005791523.1_3790	IGYLLGLPTKK	24.57	2	1201.74
lcl|NZ_CP011073.1_prot_WP_005791523.1_3790	IGYLLGLPTKK	28.23	3	1201.74
lcl|NZ_CP011073.1_prot_WP_005791523.1_3790	IGYLLGLPTKK	39.06	3	1201.75
lcl|NZ_CP011073.1_prot_WP_005791523.1_3790	SLRDIISAVIK	30.65	3	1213.74
lcl|NZ_CP011073.1_prot_WP_005791523.1_3790	SLRDIISAVIK	35.74	3	1213.74
lcl|NZ_CP011073.1_prot_WP_005791523.1_3790	SLRDIISAVIK	17	2	1213.74
lcl|NZ_CP011073.1_prot_WP_005791523.1_3790	SLRDIISAVIK	20.15	2	1213.74
lcl|NZ_CP011073.1_prot_WP_005791523.1_3790	SLRDIISAVIK	22.25	3	1213.74
lcl|NZ_CP011073.1_prot_WP_005791523.1_3790	VVVDAGDSENLK	33.33	2	1244.62
lcl|NZ_CP011073.1_prot_WP_005791523.1_3790	VVVDAGDSENLK	36.13	2	1244.62
lcl|NZ_CP011073.1_prot_WP_005791523.1_3790	VVVDAGDSENLK	21.58	2	1244.62
lcl|NZ_CP011073.1_prot_WP_005791523.1_3790	VVVDAGDSENLK	29.85	2	1244.62
lcl|NZ_CP011073.1_prot_WP_005791523.1_3790	VVVDAGDSENLK	30.23	2	1244.62
lcl|NZ_CP011073.1_prot_WP_005791523.1_3790	VVVDAGDSENLK	15.28	2	1244.62
lcl|NZ_CP011073.1_prot_WP_005791523.1_3790	VVVDAGDSENLK	35.39	2	1244.62
lcl|NZ_CP011073.1_prot_WP_005791523.1_3790	VVVDAGDSENLK	30.57	2	1244.62
lcl|NZ_CP011073.1_prot_WP_005791523.1_3790	VVVDAGDSENLK	55.45	2	1244.62
lcl|NZ_CP011073.1_prot_WP_005791523.1_3790	VVVDAGDSENLK	25.59	2	1244.62
lcl|NZ_CP011073.1_prot_WP_005791523.1_3790	VVVDAGDSENLK	29.01	2	1244.62
lcl|NZ_CP011073.1_prot_WP_005791523.1_3790	VVVDAGDSENLK	16.03	2	1244.62
lcl|NZ_CP011073.1_prot_WP_005791523.1_3790	VVVDAGDSENLK	46.62	2	1244.62
lcl|NZ_CP011073.1_prot_WP_005791523.1_3790	VVVDAGDSENLK	19.87	2	1244.62
lcl|NZ_CP011073.1_prot_WP_005791523.1_3790	VVVDAGDSENLK	36.42	2	1244.62
lcl|NZ_CP011073.1_prot_WP_005791523.1_3790	VVVDAGDSENLK	26.4	2	1244.62
lcl|NZ_CP011073.1_prot_WP_005791523.1_3790	VVVDAGDSENLK	18.79	2	1244.62
lcl|NZ_CP011073.1_prot_WP_005791523.1_3790	VVVDAGDSENLK	37.67	2	1244.62
lcl|NZ_CP011073.1_prot_WP_005791523.1_3790	VVVDAGDSENLK	67.12	2	1244.62
lcl|NZ_CP011073.1_prot_WP_005791523.1_3790	VVVDAGDSENLK	27.88	2	1244.62
lcl|NZ_CP011073.1_prot_WP_005791523.1_3790	VVVDAGDSENLK	35.11	2	1244.62
lcl|NZ_CP011073.1_prot_WP_005791523.1_3790	VVVDAGDSENLK	29.95	2	1244.62
lcl|NZ_CP011073.1_prot_WP_005791523.1_3790	VVVDAGDSENLK	44.77	2	1244.62
lcl|NZ_CP011073.1_prot_WP_005791523.1_3790	VVVDAGDSENLK	31.6	2	1244.62
lcl|NZ_CP011073.1_prot_WP_005791523.1_3790	VVVDAGDSENLK	15.03	2	1244.62
lcl|NZ_CP011073.1_prot_WP_005791523.1_3790	VVVDAGDSENLK	33.38	2	1244.62
lcl|NZ_CP011073.1_prot_WP_005791523.1_3790	VVVDAGDSENLK	34.16	2	1244.62
lcl|NZ_CP011073.1_prot_WP_005791523.1_3790	VVVDAGDSENLK	31.42	2	1244.62
lcl|NZ_CP011073.1_prot_WP_005791523.1_3790	VVVDAGDSENLK	24.3	2	1244.62
lcl|NZ_CP011073.1_prot_WP_005791523.1_3790	VVVDAGDSENLK	22.43	2	1244.62
lcl|NZ_CP011073.1_prot_WP_005791523.1_3790	VVVDAGDSENLK	30.69	2	1244.62
lcl|NZ_CP011073.1_prot_WP_005791523.1_3790	VVVDAGDSENLK	37.19	2	1244.62
lcl|NZ_CP011073.1_prot_WP_005791523.1_3790	VVVDAGDSENLK	14.41	2	1244.62
lcl|NZ_CP011073.1_prot_WP_005791523.1_3790	VVVDAGDSENLK	26.93	2	1244.62
lcl|NZ_CP011073.1_prot_WP_005791523.1_3790	VVVDAGDSENLK	43.79	2	1244.62
lcl|NZ_CP011073.1_prot_WP_005791523.1_3790	VVVDAGDSENLK	34.6	2	1244.62
lcl|NZ_CP011073.1_prot_WP_005791523.1_3790	VVVDAGDSENLK	15.15	2	1244.62
lcl|NZ_CP011073.1_prot_WP_005791523.1_3790	VVVDAGDSENLK	35.75	2	1244.62
lcl|NZ_CP011073.1_prot_WP_005791523.1_3790	VVVDAGDSENLK	22.44	2	1244.62
lcl|NZ_CP011073.1_prot_WP_005791523.1_3790	VVVDAGDSENLK	26.74	2	1244.62
lcl|NZ_CP011073.1_prot_WP_005791523.1_3790	VVVDAGDSENLK	27.25	2	1244.62
lcl|NZ_CP011073.1_prot_WP_005791523.1_3790	VVVDAGDSENLK	15.67	2	1244.62
lcl|NZ_CP011073.1_prot_WP_005791523.1_3790	VVVDAGDSENLK	17.18	2	1244.62
lcl|NZ_CP011073.1_prot_WP_005791523.1_3790	VVVDAGDSENLK	25.02	2	1244.62
lcl|NZ_CP011073.1_prot_WP_005791523.1_3790	VVVDAGDSENLK	41.08	2	1244.62
lcl|NZ_CP011073.1_prot_WP_005791523.1_3790	VVVDAGDSENLK	41.51	2	1244.62
lcl|NZ_CP011073.1_prot_WP_005791523.1_3790	VVVDAGDSENLK	35.33	2	1244.62
lcl|NZ_CP011073.1_prot_WP_005791523.1_3790	VVVDAGDSENLK	24.18	2	1244.62
lcl|NZ_CP011073.1_prot_WP_005791523.1_3790	VVVDAGDSENLK	40.64	2	1244.62
lcl|NZ_CP011073.1_prot_WP_005791523.1_3790	VVVDAGDSENLK	14.91	2	1244.62
lcl|NZ_CP011073.1_prot_WP_005791523.1_3790	VVVDAGDSENLK	40.91	2	1244.62
lcl|NZ_CP011073.1_prot_WP_005791523.1_3790	VVVDAGDSENLK	39	2	1244.62
lcl|NZ_CP011073.1_prot_WP_005791523.1_3790	VVVDAGDSENLK	57.43	2	1244.62
lcl|NZ_CP011073.1_prot_WP_005791523.1_3790	VVVDAGDSENLK	28.06	2	1244.62
lcl|NZ_CP011073.1_prot_WP_005791523.1_3790	VVVDAGDSENLK	57.65	2	1244.62
lcl|NZ_CP011073.1_prot_WP_005791523.1_3790	VVVDAGDSENLK	47.02	2	1244.62
lcl|NZ_CP011073.1_prot_WP_005791523.1_3790	VVVDAGDSENLK	28.71	2	1244.62
lcl|NZ_CP011073.1_prot_WP_005791523.1_3790	VVVDAGDSENLK	56.37	2	1244.62
lcl|NZ_CP011073.1_prot_WP_005791523.1_3790	VVVDAGDSENLK	26.55	2	1244.62
lcl|NZ_CP011073.1_prot_WP_005791523.1_3790	VVVDAGDSENLK	20.59	2	1244.62
lcl|NZ_CP011073.1_prot_WP_005791523.1_3790	VVVDAGDSENLK	55.78	2	1244.62
lcl|NZ_CP011073.1_prot_WP_005791523.1_3790	VVVDAGDSENLK	43.66	2	1244.62
lcl|NZ_CP011073.1_prot_WP_005791523.1_3790	VVVDAGDSENLK	22.82	2	1244.62
lcl|NZ_CP011073.1_prot_WP_005791523.1_3790	VVVDAGDSENLK	48.4	2	1244.62
lcl|NZ_CP011073.1_prot_WP_005791523.1_3790	VVVDAGDSENLK	13.79	2	1244.62
lcl|NZ_CP011073.1_prot_WP_005791523.1_3790	VVVDAGDSENLK	29.95	2	1244.62
lcl|NZ_CP011073.1_prot_WP_005791523.1_3790	VVVDAGDSENLK	22.09	2	1244.62
lcl|NZ_CP011073.1_prot_WP_005791523.1_3790	VVVDAGDSENLK	31.36	2	1244.62
lcl|NZ_CP011073.1_prot_WP_005791523.1_3790	VVVDAGDSENLK	28.93	2	1244.62
lcl|NZ_CP011073.1_prot_WP_005791523.1_3790	VVVDAGDSENLK	35.13	2	1244.62
lcl|NZ_CP011073.1_prot_WP_005791523.1_3790	VVVDAGDSENLK	32.8	2	1244.63
lcl|NZ_CP011073.1_prot_WP_005791523.1_3790	VVVDAGDSENLK	32.36	2	1244.63
lcl|NZ_CP011073.1_prot_WP_005791523.1_3790	VVVDAGDSENLK	16.11	2	1244.63
lcl|NZ_CP011073.1_prot_WP_005791523.1_3790	VVVDAGDSENLK	18.5	2	1244.63
lcl|NZ_CP011073.1_prot_WP_005791523.1_3790	VVVDAGDSENLK	32.72	2	1244.63
lcl|NZ_CP011073.1_prot_WP_005791523.1_3790	VVVDAGDSENLK	25.05	2	1244.63
lcl|NZ_CP011073.1_prot_WP_005791523.1_3790	VVVDAGDSENLK	23.74	2	1244.63
lcl|NZ_CP011073.1_prot_WP_005791523.1_3790	VVVDAGDSENLK	71.23	2	1244.63
lcl|NZ_CP011073.1_prot_WP_005791523.1_3790	VVVDAGDSENLK	33.76	2	1244.63
lcl|NZ_CP011073.1_prot_WP_005791523.1_3790	VVVDAGDSENLK	50.62	2	1244.63
lcl|NZ_CP011073.1_prot_WP_005791523.1_3790	VVVDAGDSENLK	44.91	2	1244.63
lcl|NZ_CP011073.1_prot_WP_005791523.1_3790	VVVDAGDSENLK	27.2	2	1244.63
lcl|NZ_CP011073.1_prot_WP_005791523.1_3790	VVVDAGDSENLK	14.22	2	1244.63
lcl|NZ_CP011073.1_prot_WP_005791523.1_3790	VVVDAGDSENLK	50.32	2	1244.63
lcl|NZ_CP011073.1_prot_WP_005791523.1_3790	VVVDAGDSENLK	37.2	2	1244.63
lcl|NZ_CP011073.1_prot_WP_005791523.1_3790	VVVDAGDSENLK	14.54	2	1244.63
lcl|NZ_CP011073.1_prot_WP_005791523.1_3790	VVVDAGDSENLK	23.95	2	1244.63
lcl|NZ_CP011073.1_prot_WP_005791523.1_3790	VVVDAGDSENLK	23.23	2	1244.63
lcl|NZ_CP011073.1_prot_WP_005791523.1_3790	VVVDAGDSENLK	26.83	2	1244.63
lcl|NZ_CP011073.1_prot_WP_005791523.1_3790	VVVDAGDSENLK	39.12	2	1244.63
lcl|NZ_CP011073.1_prot_WP_005791523.1_3790	VVVDAGDSENLK	17.36	2	1244.63
lcl|NZ_CP011073.1_prot_WP_005791523.1_3790	VVVDAGDSENLK	51.75	2	1244.63
lcl|NZ_CP011073.1_prot_WP_005791523.1_3790	VVVDAGDSENLK	40.59	2	1244.63
lcl|NZ_CP011073.1_prot_WP_005791523.1_3790	VVVDAGDSENLK	36.45	2	1244.63
lcl|NZ_CP011073.1_prot_WP_005791523.1_3790	VVVDAGDSENLK	19.63	2	1244.63
lcl|NZ_CP011073.1_prot_WP_005791523.1_3790	VVVDAGDSENLK	21.42	2	1244.63
lcl|NZ_CP011073.1_prot_WP_005791523.1_3790	VVVDAGDSENLK	32.25	2	1244.63
lcl|NZ_CP011073.1_prot_WP_005791523.1_3790	VVVDAGDSENLK	41.69	2	1244.63
lcl|NZ_CP011073.1_prot_WP_005791523.1_3790	VVVDAGDSENLK	36.96	2	1244.63
lcl|NZ_CP011073.1_prot_WP_005791523.1_3790	VVVDAGDSENLK	29.36	2	1244.63
lcl|NZ_CP011073.1_prot_WP_005791523.1_3790	VVVDAGDSENLK	32.96	2	1244.63
lcl|NZ_CP011073.1_prot_WP_005791523.1_3790	VVVDAGDSENLK	45.64	2	1244.63
lcl|NZ_CP011073.1_prot_WP_005791523.1_3790	VVVDAGDSENLK	32.33	2	1244.63
lcl|NZ_CP011073.1_prot_WP_005791523.1_3790	VVVDAGDSENLK	56.47	2	1244.63
lcl|NZ_CP011073.1_prot_WP_005791523.1_3790	VVVDAGDSENLK	26.15	2	1244.63
lcl|NZ_CP011073.1_prot_WP_005791523.1_3790	VVVDAGDSENLK	51.42	2	1244.63
lcl|NZ_CP011073.1_prot_WP_005791523.1_3790	VVVDAGDSENLK	14.61	2	1244.63
lcl|NZ_CP011073.1_prot_WP_005791523.1_3790	VVVDAGDSENLK	40.28	2	1244.63
lcl|NZ_CP011073.1_prot_WP_005791523.1_3790	VVVDAGDSENLK	17.46	2	1244.63
lcl|NZ_CP011073.1_prot_WP_005791523.1_3790	VVVDAGDSENLK	42.85	2	1244.63
lcl|NZ_CP011073.1_prot_WP_005791523.1_3790	VVVDAGDSENLK	24.27	2	1244.63
lcl|NZ_CP011073.1_prot_WP_005791523.1_3790	VVVDAGDSENLK	35.75	2	1244.63
lcl|NZ_CP011073.1_prot_WP_005791523.1_3790	VVVDAGDSENLK	34.18	2	1244.63
lcl|NZ_CP011073.1_prot_WP_005791523.1_3790	VVVDAGDSENLK	13.04	2	1244.63
lcl|NZ_CP011073.1_prot_WP_005791523.1_3790	VVVDAGDSENLK	58.99	2	1244.63
lcl|NZ_CP011073.1_prot_WP_005791523.1_3790	VVVDAGDSENLK	16.63	2	1244.63
lcl|NZ_CP011073.1_prot_WP_005791523.1_3790	VVVDAGDSENLK	37.5	2	1244.63
lcl|NZ_CP011073.1_prot_WP_005791523.1_3790	VVVDAGDSENLK	28.91	2	1244.63
lcl|NZ_CP011073.1_prot_WP_005791523.1_3790	VVVDAGDSENLK	53.67	2	1244.63
lcl|NZ_CP011073.1_prot_WP_005791523.1_3790	VVVDAGDSENLK	19.53	2	1244.63
lcl|NZ_CP011073.1_prot_WP_005791523.1_3790	VVVDAGDSENLK	40.39	2	1244.63
lcl|NZ_CP011073.1_prot_WP_005791523.1_3790	VVVDAGDSENLK	60.85	2	1244.63
lcl|NZ_CP011073.1_prot_WP_005791523.1_3790	VVVDAGDSENLK	13.61	2	1244.63
lcl|NZ_CP011073.1_prot_WP_005791523.1_3790	VVVDAGDSENLK	22.21	2	1244.63
lcl|NZ_CP011073.1_prot_WP_005791523.1_3790	VVVDAGDSENLK	17.07	2	1244.63
lcl|NZ_CP011073.1_prot_WP_005791523.1_3790	VVVDAGDSENLK	38.5	2	1244.63
lcl|NZ_CP011073.1_prot_WP_005791523.1_3790	VVVDAGDSENLK	42.48	2	1244.63
lcl|NZ_CP011073.1_prot_WP_005791523.1_3790	VVVDAGDSENLK	18.52	2	1244.63
lcl|NZ_CP011073.1_prot_WP_005791523.1_3790	VVVDAGDSENLK	27.1	2	1244.63
lcl|NZ_CP011073.1_prot_WP_005791523.1_3790	VVVDAGDSENLK	25.21	2	1244.63
lcl|NZ_CP011073.1_prot_WP_005791523.1_3790	VVVDAGDSENLK	20.65	2	1244.63
lcl|NZ_CP011073.1_prot_WP_005791523.1_3790	VVVDAGDSENLK	26.56	2	1244.63
lcl|NZ_CP011073.1_prot_WP_005791523.1_3790	VVVDAGDSENLK	20.2	2	1244.63
lcl|NZ_CP011073.1_prot_WP_005791523.1_3790	VVVDAGDSENLK	54.21	2	1244.63
lcl|NZ_CP011073.1_prot_WP_005791523.1_3790	VVVDAGDSENLK	27.13	2	1244.63
lcl|NZ_CP011073.1_prot_WP_005791523.1_3790	VVVDAGDSENLK	28.83	2	1244.63
lcl|NZ_CP011073.1_prot_WP_005791523.1_3790	VVVDAGDSENLK	17.92	2	1244.63
lcl|NZ_CP011073.1_prot_WP_005791523.1_3790	VVVDAGDSENLK	24.95	2	1244.63
lcl|NZ_CP011073.1_prot_WP_005791523.1_3790	VVVDAGDSENLK	18.48	2	1244.63
lcl|NZ_CP011073.1_prot_WP_005791523.1_3790	VVVDAGDSENLK	22.47	2	1244.63
lcl|NZ_CP011073.1_prot_WP_005791523.1_3790	VVVDAGDSENLK	34.51	2	1244.63
lcl|NZ_CP011073.1_prot_WP_005791523.1_3790	VVVDAGDSENLK	34.06	2	1244.63
lcl|NZ_CP011073.1_prot_WP_005791523.1_3790	VVVDAGDSENLK	30.32	2	1244.63
lcl|NZ_CP011073.1_prot_WP_005791523.1_3790	VVVDAGDSENLK	47.45	2	1244.63
lcl|NZ_CP011073.1_prot_WP_005791523.1_3790	VVVDAGDSENLK	23.82	2	1244.63
lcl|NZ_CP011073.1_prot_WP_005791523.1_3790	VVVDAGDSENLK	27.44	2	1244.63
lcl|NZ_CP011073.1_prot_WP_005791523.1_3790	VVVDAGDSENLK	19.89	2	1244.63
lcl|NZ_CP011073.1_prot_WP_005791523.1_3790	VVVDAGDSENLK	15.03	2	1244.63
lcl|NZ_CP011073.1_prot_WP_005791523.1_3790	VVVDAGDSENLK	35.78	2	1244.63
lcl|NZ_CP011073.1_prot_WP_005791523.1_3790	VVVDAGDSENLK	15.44	2	1244.63
lcl|NZ_CP011073.1_prot_WP_005791523.1_3790	VVVDAGDSENLK	15.65	2	1244.63
lcl|NZ_CP011073.1_prot_WP_005791523.1_3790	VVVDAGDSENLK	38.69	2	1244.63
lcl|NZ_CP011073.1_prot_WP_005791523.1_3790	VVVDAGDSENLK	13.62	2	1244.63
lcl|NZ_CP011073.1_prot_WP_005791523.1_3790	VVVDAGDSENLK	27.34	2	1244.64
lcl|NZ_CP011073.1_prot_WP_005791523.1_3790	KLDSIIYYER	17.31	2	1298.68
lcl|NZ_CP011073.1_prot_WP_005791523.1_3790	KLDSIIYYER	35.41	3	1298.69
lcl|NZ_CP011073.1_prot_WP_005791523.1_3790	KLDSIIYYER	35.17	3	1298.69
lcl|NZ_CP011073.1_prot_WP_005791523.1_3790	KLDSIIYYER	59.11	2	1298.69
lcl|NZ_CP011073.1_prot_WP_005791523.1_3790	KLDSIIYYER	57.56	2	1298.69
lcl|NZ_CP011073.1_prot_WP_005791523.1_3790	KLDSIIYYER	33.7	3	1298.69
lcl|NZ_CP011073.1_prot_WP_005791523.1_3790	KLDSIIYYER	13.74	3	1298.69
lcl|NZ_CP011073.1_prot_WP_005791523.1_3790	KLDSIIYYER	59.09	2	1298.69
lcl|NZ_CP011073.1_prot_WP_005791523.1_3790	KLDSIIYYER	20.82	2	1298.69
lcl|NZ_CP011073.1_prot_WP_005791523.1_3790	KLDSIIYYER	23.55	3	1298.69
lcl|NZ_CP011073.1_prot_WP_005791523.1_3790	KLDSIIYYER	40.52	2	1298.69
lcl|NZ_CP011073.1_prot_WP_005791523.1_3790	KLDSIIYYER	30.23	3	1298.69
lcl|NZ_CP011073.1_prot_WP_005791523.1_3790	LDLDALSYELR	70.45	2	1306.67
lcl|NZ_CP011073.1_prot_WP_005791523.1_3790	LDLDALSYELR	38.45	2	1306.68
lcl|NZ_CP011073.1_prot_WP_005791523.1_3790	LDLDALSYELR	41.66	2	1306.68
lcl|NZ_CP011073.1_prot_WP_005791523.1_3790	LDLDALSYELR	14.76	2	1306.68
lcl|NZ_CP011073.1_prot_WP_005791523.1_3790	LDLDALSYELR	81.63	2	1306.68
lcl|NZ_CP011073.1_prot_WP_005791523.1_3790	LDLDALSYELR	72.24	2	1306.68
lcl|NZ_CP011073.1_prot_WP_005791523.1_3790	LDLDALSYELR	77.6	2	1306.68
lcl|NZ_CP011073.1_prot_WP_005791523.1_3790	LDLDALSYELR	32.24	2	1306.68
lcl|NZ_CP011073.1_prot_WP_005791523.1_3790	LDLDALSYELR	77.97	2	1306.68
lcl|NZ_CP011073.1_prot_WP_005791523.1_3790	LDLDALSYELR	75.51	2	1306.68
lcl|NZ_CP011073.1_prot_WP_005791523.1_3790	LDLDALSYELR	44.02	2	1306.68
lcl|NZ_CP011073.1_prot_WP_005791523.1_3790	LDLDALSYELR	82.79	2	1306.68
lcl|NZ_CP011073.1_prot_WP_005791523.1_3790	IIVGSKEEYDR	15.05	3	1307.66
lcl|NZ_CP011073.1_prot_WP_005791523.1_3790	IIVGSKEEYDR	19.04	3	1307.67
lcl|NZ_CP011073.1_prot_WP_005791523.1_3790	IIVGSKEEYDR	21.28	3	1307.67
lcl|NZ_CP011073.1_prot_WP_005791523.1_3790	IIVGSKEEYDR	15.4	3	1307.67
lcl|NZ_CP011073.1_prot_WP_005791523.1_3790	IIVGSKEEYDR	22.37	3	1307.67
lcl|NZ_CP011073.1_prot_WP_005791523.1_3790	IIVGSKEEYDR	30.19	3	1307.67
lcl|NZ_CP011073.1_prot_WP_005791523.1_3790	IIVGSKEEYDR	34.12	3	1307.67
lcl|NZ_CP011073.1_prot_WP_005791523.1_3790	IIVGSKEEYDR	31.06	3	1307.67
lcl|NZ_CP011073.1_prot_WP_005791523.1_3790	IIVGSKEEYDR	13.1	3	1307.67
lcl|NZ_CP011073.1_prot_WP_005791523.1_3790	IIVGSKEEYDR	23.07	3	1307.67
lcl|NZ_CP011073.1_prot_WP_005791523.1_3790	IIVGSKEEYDR	14.45	3	1307.67
lcl|NZ_CP011073.1_prot_WP_005791523.1_3790	IIVGSKEEYDR	30	3	1307.67
lcl|NZ_CP011073.1_prot_WP_005791523.1_3790	IIVGSKEEYDR	27.84	3	1307.67
lcl|NZ_CP011073.1_prot_WP_005791523.1_3790	IIVGSKEEYDR	18.49	3	1307.67
lcl|NZ_CP011073.1_prot_WP_005791523.1_3790	IIVGSKEEYDR	26.35	3	1307.67
lcl|NZ_CP011073.1_prot_WP_005791523.1_3790	IIVGSKEEYDR	13.19	3	1307.67
lcl|NZ_CP011073.1_prot_WP_005791523.1_3790	IIVGSKEEYDR	14.8	3	1307.67
lcl|NZ_CP011073.1_prot_WP_005791523.1_3790	IIVGSKEEYDR	49.42	3	1307.67
lcl|NZ_CP011073.1_prot_WP_005791523.1_3790	IIVGSKEEYDR	18.37	3	1307.67
lcl|NZ_CP011073.1_prot_WP_005791523.1_3790	IIVGSKEEYDR	32.22	3	1307.67
lcl|NZ_CP011073.1_prot_WP_005791523.1_3790	IIVGSKEEYDR	24.23	3	1307.67
lcl|NZ_CP011073.1_prot_WP_005791523.1_3790	IIVGSKEEYDR	18.94	3	1307.67
lcl|NZ_CP011073.1_prot_WP_005791523.1_3790	IIVGSKEEYDR	25.48	3	1307.67
lcl|NZ_CP011073.1_prot_WP_005791523.1_3790	IIVGSKEEYDR	16.41	3	1307.67
lcl|NZ_CP011073.1_prot_WP_005791523.1_3790	IIVGSKEEYDR	23.14	3	1307.67
lcl|NZ_CP011073.1_prot_WP_005791523.1_3790	IIVGSKEEYDR	32.2	3	1307.67
lcl|NZ_CP011073.1_prot_WP_005791523.1_3790	IIVGSKEEYDR	31.19	3	1307.67
lcl|NZ_CP011073.1_prot_WP_005791523.1_3790	IIVGSKEEYDR	19.53	3	1307.67
lcl|NZ_CP011073.1_prot_WP_005791523.1_3790	IIVGSKEEYDR	14.59	3	1307.67
lcl|NZ_CP011073.1_prot_WP_005791523.1_3790	IIVGSKEEYDR	27.18	3	1307.67
lcl|NZ_CP011073.1_prot_WP_005791523.1_3790	IIVGSKEEYDR	24.52	3	1307.67
lcl|NZ_CP011073.1_prot_WP_005791523.1_3790	IIVGSKEEYDR	23.32	3	1307.67
lcl|NZ_CP011073.1_prot_WP_005791523.1_3790	IIVGSKEEYDR	25.3	3	1307.67
lcl|NZ_CP011073.1_prot_WP_005791523.1_3790	IIVGSKEEYDR	23.55	3	1307.67
lcl|NZ_CP011073.1_prot_WP_005791523.1_3790	IIVGSKEEYDR	25.24	3	1307.67
lcl|NZ_CP011073.1_prot_WP_005791523.1_3790	IIVGSKEEYDR	15.41	3	1307.67
lcl|NZ_CP011073.1_prot_WP_005791523.1_3790	IIVGSKEEYDR	18.37	3	1307.67
lcl|NZ_CP011073.1_prot_WP_005791523.1_3790	IIVGSKEEYDR	15.88	3	1307.67
lcl|NZ_CP011073.1_prot_WP_005791523.1_3790	IIVGSKEEYDR	13.67	3	1307.67
lcl|NZ_CP011073.1_prot_WP_005791523.1_3790	IIVGSKEEYDR	21.49	3	1307.67
lcl|NZ_CP011073.1_prot_WP_005791523.1_3790	IIVGSKEEYDR	26.2	3	1307.67
lcl|NZ_CP011073.1_prot_WP_005791523.1_3790	IIVGSKEEYDR	15.01	3	1307.67
lcl|NZ_CP011073.1_prot_WP_005791523.1_3790	IIVGSKEEYDR	23.28	3	1307.67
lcl|NZ_CP011073.1_prot_WP_005791523.1_3790	IIVGSKEEYDR	37.81	3	1307.67
lcl|NZ_CP011073.1_prot_WP_005791523.1_3790	IIVGSKEEYDR	24.62	3	1307.67
lcl|NZ_CP011073.1_prot_WP_005791523.1_3790	IIVGSKEEYDR	29.56	3	1307.67
lcl|NZ_CP011073.1_prot_WP_005791523.1_3790	IIVGSKEEYDR	20.03	3	1307.67
lcl|NZ_CP011073.1_prot_WP_005791523.1_3790	IIVGSKEEYDR	29.9	3	1307.67
lcl|NZ_CP011073.1_prot_WP_005791523.1_3790	IIVGSKEEYDR	13.42	3	1307.67
lcl|NZ_CP011073.1_prot_WP_005791523.1_3790	IIVGSKEEYDR	31.61	3	1307.67
lcl|NZ_CP011073.1_prot_WP_005791523.1_3790	IIVGSKEEYDR	21.19	3	1307.67
lcl|NZ_CP011073.1_prot_WP_005791523.1_3790	IIVGSKEEYDR	19.25	3	1307.67
lcl|NZ_CP011073.1_prot_WP_005791523.1_3790	IIVGSKEEYDR	43.32	3	1307.67
lcl|NZ_CP011073.1_prot_WP_005791523.1_3790	IIVGSKEEYDR	25.96	3	1307.67
lcl|NZ_CP011073.1_prot_WP_005791523.1_3790	IIVGSKEEYDR	19.46	3	1307.67
lcl|NZ_CP011073.1_prot_WP_005791523.1_3790	IIVGSKEEYDR	22.93	2	1307.67
lcl|NZ_CP011073.1_prot_WP_005791523.1_3790	IIVGSKEEYDR	33.53	3	1307.67
lcl|NZ_CP011073.1_prot_WP_005791523.1_3790	IIVGSKEEYDR	23.29	2	1307.67
lcl|NZ_CP011073.1_prot_WP_005791523.1_3790	IIVGSKEEYDR	26.92	3	1307.67
lcl|NZ_CP011073.1_prot_WP_005791523.1_3790	IIVGSKEEYDR	20.64	3	1307.68
lcl|NZ_CP011073.1_prot_WP_005791523.1_3790	IIVGSKEEYDR	33.48	3	1307.68
lcl|NZ_CP011073.1_prot_WP_005791523.1_3790	IIVGSKEEYDR	31	3	1307.68
lcl|NZ_CP011073.1_prot_WP_005791523.1_3790	IIVGSKEEYDR	21.98	3	1307.68
lcl|NZ_CP011073.1_prot_WP_005791523.1_3790	IIVGSKEEYDR	27.72	3	1307.68
lcl|NZ_CP011073.1_prot_WP_005791523.1_3790	IIVGSKEEYDR	33.3	3	1307.68
lcl|NZ_CP011073.1_prot_WP_005791523.1_3790	IIVGSKEEYDR	16.47	3	1307.68
lcl|NZ_CP011073.1_prot_WP_005791523.1_3790	IIVGSKEEYDR	26.86	3	1307.68
lcl|NZ_CP011073.1_prot_WP_005791523.1_3790	IIVGSKEEYDR	17.16	3	1307.68
lcl|NZ_CP011073.1_prot_WP_005791523.1_3790	IIVGSKEEYDR	28.65	3	1307.68
lcl|NZ_CP011073.1_prot_WP_005791523.1_3790	IIVGSKEEYDR	28.08	3	1307.68
lcl|NZ_CP011073.1_prot_WP_005791523.1_3790	IIVGSKEEYDR	14.6	3	1307.68
lcl|NZ_CP011073.1_prot_WP_005791523.1_3790	IIVGSKEEYDR	13.2	3	1307.68
lcl|NZ_CP011073.1_prot_WP_005791523.1_3790	IIVGSKEEYDR	29.69	3	1307.68
lcl|NZ_CP011073.1_prot_WP_005791523.1_3790	IIVGSKEEYDR	20.94	3	1307.68
lcl|NZ_CP011073.1_prot_WP_005791523.1_3790	IIVGSKEEYDR	23.24	3	1307.68
lcl|NZ_CP011073.1_prot_WP_005791523.1_3790	IIVGSKEEYDR	16.85	3	1307.68
lcl|NZ_CP011073.1_prot_WP_005791523.1_3790	IIVGSKEEYDR	26.49	3	1307.68
lcl|NZ_CP011073.1_prot_WP_005791523.1_3790	IIVGSKEEYDR	28.81	3	1307.68
lcl|NZ_CP011073.1_prot_WP_005791523.1_3790	IIVGSKEEYDR	21.2	3	1307.68
lcl|NZ_CP011073.1_prot_WP_005791523.1_3790	IIVGSKEEYDR	14.82	3	1307.68
lcl|NZ_CP011073.1_prot_WP_005791523.1_3790	IIVGSKEEYDR	13.42	3	1307.68
lcl|NZ_CP011073.1_prot_WP_005791523.1_3790	FATSDLNDLYR	30.73	2	1313.62
lcl|NZ_CP011073.1_prot_WP_005791523.1_3790	FATSDLNDLYR	80.72	2	1313.62
lcl|NZ_CP011073.1_prot_WP_005791523.1_3790	FATSDLNDLYR	46.52	2	1313.63
lcl|NZ_CP011073.1_prot_WP_005791523.1_3790	FATSDLNDLYR	44.97	2	1313.63
lcl|NZ_CP011073.1_prot_WP_005791523.1_3790	FATSDLNDLYR	85.32	2	1313.63
lcl|NZ_CP011073.1_prot_WP_005791523.1_3790	FATSDLNDLYR	82.2	2	1313.63
lcl|NZ_CP011073.1_prot_WP_005791523.1_3790	FATSDLNDLYR	82.17	2	1313.63
lcl|NZ_CP011073.1_prot_WP_005791523.1_3790	FATSDLNDLYR	19.21	2	1313.63
lcl|NZ_CP011073.1_prot_WP_005791523.1_3790	FATSDLNDLYR	81.34	2	1313.63
lcl|NZ_CP011073.1_prot_WP_005791523.1_3790	FATSDLNDLYR	21.83	2	1313.63
lcl|NZ_CP011073.1_prot_WP_005791523.1_3790	FATSDLNDLYR	63.54	2	1313.63
lcl|NZ_CP011073.1_prot_WP_005791523.1_3790	FATSDLNDLYR	37.68	2	1313.63
lcl|NZ_CP011073.1_prot_WP_005791523.1_3790	FATSDLNDLYR	62.63	2	1313.63
lcl|NZ_CP011073.1_prot_WP_005791523.1_3790	FATSDLNDLYR	21.91	2	1313.63
lcl|NZ_CP011073.1_prot_WP_005791523.1_3790	FATSDLNDLYR	13.9	2	1313.64
lcl|NZ_CP011073.1_prot_WP_005791523.1_3790	MGAEAIYDLLAR	17.16	2	1321.67
lcl|NZ_CP011073.1_prot_WP_005791523.1_3790	MGAEAIYDLLAR	25.18	2	1321.67
lcl|NZ_CP011073.1_prot_WP_005791523.1_3790	MGAEAIYDLLAR	82.99	2	1321.67
lcl|NZ_CP011073.1_prot_WP_005791523.1_3790	MGAEAIYDLLAR	56.84	2	1321.67
lcl|NZ_CP011073.1_prot_WP_005791523.1_3790	MGAEAIYDLLAR	81.38	2	1321.67
lcl|NZ_CP011073.1_prot_WP_005791523.1_3790	MGAEAIYDLLAR	42.8	2	1321.67
lcl|NZ_CP011073.1_prot_WP_005791523.1_3790	MGAEAIYDLLAR	50.76	2	1321.67
lcl|NZ_CP011073.1_prot_WP_005791523.1_3790	MGAEAIYDLLAR	36.74	3	1321.67
lcl|NZ_CP011073.1_prot_WP_005791523.1_3790	MGAEAIYDLLAR	53.99	2	1321.67
lcl|NZ_CP011073.1_prot_WP_005791523.1_3790	MGAEAIYDLLAR	55.94	2	1321.67
lcl|NZ_CP011073.1_prot_WP_005791523.1_3790	MGAEAIYDLLAR	22.11	2	1321.67
lcl|NZ_CP011073.1_prot_WP_005791523.1_3790	MGAEAIYDLLAR	13.77	2	1321.67
lcl|NZ_CP011073.1_prot_WP_005791523.1_3790	MGAEAIYDLLAR	66.11	2	1321.67
lcl|NZ_CP011073.1_prot_WP_005791523.1_3790	MGAEAIYDLLAR	48.55	3	1321.67
lcl|NZ_CP011073.1_prot_WP_005791523.1_3790	MGAEAIYDLLAR	69.86	2	1321.67
lcl|NZ_CP011073.1_prot_WP_005791523.1_3790	MGAEAIYDLLAR	50.43	2	1321.67
lcl|NZ_CP011073.1_prot_WP_005791523.1_3790	MGAEAIYDLLAR	24.79	2	1321.67
lcl|NZ_CP011073.1_prot_WP_005791523.1_3790	MGAEAIYDLLAR	71.82	2	1321.67
lcl|NZ_CP011073.1_prot_WP_005791523.1_3790	MGAEAIYDLLAR	29.56	3	1321.67
lcl|NZ_CP011073.1_prot_WP_005791523.1_3790	MGAEAIYDLLAR	66.4	2	1321.67
lcl|NZ_CP011073.1_prot_WP_005791523.1_3790	MGAEAIYDLLAR	25.55	3	1321.67
lcl|NZ_CP011073.1_prot_WP_005791523.1_3790	MGAEAIYDLLAR	77.08	2	1321.67
lcl|NZ_CP011073.1_prot_WP_005791523.1_3790	MGAEAIYDLLAR	48.09	2	1321.67
lcl|NZ_CP011073.1_prot_WP_005791523.1_3790	MGAEAIYDLLAR	49.96	2	1321.67
lcl|NZ_CP011073.1_prot_WP_005791523.1_3790	MGAEAIYDLLAR	48.86	2	1321.67
lcl|NZ_CP011073.1_prot_WP_005791523.1_3790	MGAEAIYDLLAR	59.3	2	1321.67
lcl|NZ_CP011073.1_prot_WP_005791523.1_3790	MGAEAIYDLLAR	63.1	2	1321.67
lcl|NZ_CP011073.1_prot_WP_005791523.1_3790	MGAEAIYDLLAR	93.77	2	1321.67
lcl|NZ_CP011073.1_prot_WP_005791523.1_3790	MGAEAIYDLLAR	51.15	2	1321.67
lcl|NZ_CP011073.1_prot_WP_005791523.1_3790	MGAEAIYDLLAR	49.71	2	1321.67
lcl|NZ_CP011073.1_prot_WP_005791523.1_3790	MGAEAIYDLLAR	45.44	2	1321.67
lcl|NZ_CP011073.1_prot_WP_005791523.1_3790	MGAEAIYDLLAR	49.73	2	1321.68
lcl|NZ_CP011073.1_prot_WP_005791523.1_3790	MGAEAIYDLLAR	21.56	2	1321.68
lcl|NZ_CP011073.1_prot_WP_005791523.1_3790	MGAEAIYDLLAR	32.26	2	1337.66	Oxidation (M)
lcl|NZ_CP011073.1_prot_WP_005791523.1_3790	MGAEAIYDLLAR	37.9	2	1337.66	Oxidation (M)
lcl|NZ_CP011073.1_prot_WP_005791523.1_3790	MGAEAIYDLLAR	32.55	2	1337.67	Oxidation (M)
lcl|NZ_CP011073.1_prot_WP_005791523.1_3790	MGAEAIYDLLAR	54.21	2	1337.67	Oxidation (M)
lcl|NZ_CP011073.1_prot_WP_005791523.1_3790	MGAEAIYDLLAR	87.35	2	1337.67	Oxidation (M)
lcl|NZ_CP011073.1_prot_WP_005791523.1_3790	MGAEAIYDLLAR	90.42	2	1337.67	Oxidation (M)
lcl|NZ_CP011073.1_prot_WP_005791523.1_3790	TVDIVDETGEAAK	20.76	2	1346.66
lcl|NZ_CP011073.1_prot_WP_005791523.1_3790	TVDIVDETGEAAK	14.6	2	1346.66
lcl|NZ_CP011073.1_prot_WP_005791523.1_3790	KVVVDAGDSENLK	22.19	2	1372.72
lcl|NZ_CP011073.1_prot_WP_005791523.1_3790	KVVVDAGDSENLK	32.73	3	1372.72
lcl|NZ_CP011073.1_prot_WP_005791523.1_3790	KVVVDAGDSENLK	16.22	3	1372.72
lcl|NZ_CP011073.1_prot_WP_005791523.1_3790	KVVVDAGDSENLK	28.74	3	1372.72
lcl|NZ_CP011073.1_prot_WP_005791523.1_3790	KVVVDAGDSENLK	24.88	2	1372.72
lcl|NZ_CP011073.1_prot_WP_005791523.1_3790	KVVVDAGDSENLK	30.5	2	1372.72
lcl|NZ_CP011073.1_prot_WP_005791523.1_3790	KVVVDAGDSENLK	17.72	3	1372.72
lcl|NZ_CP011073.1_prot_WP_005791523.1_3790	KVVVDAGDSENLK	19.67	3	1372.72
lcl|NZ_CP011073.1_prot_WP_005791523.1_3790	KVVVDAGDSENLK	16.58	3	1372.72
lcl|NZ_CP011073.1_prot_WP_005791523.1_3790	KVVVDAGDSENLK	13.34	2	1372.72
lcl|NZ_CP011073.1_prot_WP_005791523.1_3790	KVVVDAGDSENLK	23.61	3	1372.72
lcl|NZ_CP011073.1_prot_WP_005791523.1_3790	INDKHFEIIVR	26.5	3	1382.77
lcl|NZ_CP011073.1_prot_WP_005791523.1_3790	INDKHFEIIVR	24.37	3	1382.77
lcl|NZ_CP011073.1_prot_WP_005791523.1_3790	INDKHFEIIVR	17.62	3	1382.77
lcl|NZ_CP011073.1_prot_WP_005791523.1_3790	LIEIKAPEVILR	41.08	3	1392.86
lcl|NZ_CP011073.1_prot_WP_005791523.1_3790	LIEIKAPEVILR	30.52	3	1392.87
lcl|NZ_CP011073.1_prot_WP_005791523.1_3790	IQESPIESVEIR	27.75	2	1398.73
lcl|NZ_CP011073.1_prot_WP_005791523.1_3790	IQESPIESVEIR	37.58	2	1398.73
lcl|NZ_CP011073.1_prot_WP_005791523.1_3790	IQESPIESVEIR	26.87	2	1398.73
lcl|NZ_CP011073.1_prot_WP_005791523.1_3790	IQESPIESVEIR	52.1	2	1398.73
lcl|NZ_CP011073.1_prot_WP_005791523.1_3790	IQESPIESVEIR	51.24	2	1398.74
lcl|NZ_CP011073.1_prot_WP_005791523.1_3790	IQESPIESVEIR	66.66	2	1398.74
lcl|NZ_CP011073.1_prot_WP_005791523.1_3790	IQESPIESVEIR	43.94	2	1398.74
lcl|NZ_CP011073.1_prot_WP_005791523.1_3790	IQESPIESVEIR	58.15	2	1398.74
lcl|NZ_CP011073.1_prot_WP_005791523.1_3790	IQESPIESVEIR	28.27	2	1398.74
lcl|NZ_CP011073.1_prot_WP_005791523.1_3790	IQESPIESVEIR	50.09	2	1398.74
lcl|NZ_CP011073.1_prot_WP_005791523.1_3790	NNDEVIATLYER	57.01	2	1435.69
lcl|NZ_CP011073.1_prot_WP_005791523.1_3790	NNDEVIATLYER	27.46	2	1435.7
lcl|NZ_CP011073.1_prot_WP_005791523.1_3790	NNDEVIATLYER	42.17	2	1435.7
lcl|NZ_CP011073.1_prot_WP_005791523.1_3790	FATSDLNDLYRR	23.17	3	1469.72
lcl|NZ_CP011073.1_prot_WP_005791523.1_3790	FATSDLNDLYRR	37.2	3	1469.72
lcl|NZ_CP011073.1_prot_WP_005791523.1_3790	FATSDLNDLYRR	42.34	3	1469.73
lcl|NZ_CP011073.1_prot_WP_005791523.1_3790	FATSDLNDLYRR	21.19	3	1469.73
lcl|NZ_CP011073.1_prot_WP_005791523.1_3790	FATSDLNDLYRR	34.67	3	1469.73
lcl|NZ_CP011073.1_prot_WP_005791523.1_3790	FATSDLNDLYRR	50.08	3	1469.73
lcl|NZ_CP011073.1_prot_WP_005791523.1_3790	FATSDLNDLYRR	42.47	2	1469.73
lcl|NZ_CP011073.1_prot_WP_005791523.1_3790	FATSDLNDLYRR	42.86	2	1469.73
lcl|NZ_CP011073.1_prot_WP_005791523.1_3790	FATSDLNDLYRR	40.72	3	1469.73
lcl|NZ_CP011073.1_prot_WP_005791523.1_3790	FATSDLNDLYRR	27.08	3	1469.74
lcl|NZ_CP011073.1_prot_WP_005791523.1_3790	DLDENGNIVDVMR	89.2	2	1488.69
lcl|NZ_CP011073.1_prot_WP_005791523.1_3790	DLDENGNIVDVMR	73.45	2	1488.69
lcl|NZ_CP011073.1_prot_WP_005791523.1_3790	DLDENGNIVDVMR	65.06	2	1488.69
lcl|NZ_CP011073.1_prot_WP_005791523.1_3790	DLDENGNIVDVMR	17.92	2	1488.69
lcl|NZ_CP011073.1_prot_WP_005791523.1_3790	DLDENGNIVDVMR	44.91	2	1488.69
lcl|NZ_CP011073.1_prot_WP_005791523.1_3790	DLDENGNIVDVMR	76.52	2	1488.69
lcl|NZ_CP011073.1_prot_WP_005791523.1_3790	DLDENGNIVDVMR	42.76	2	1488.69
lcl|NZ_CP011073.1_prot_WP_005791523.1_3790	DLDENGNIVDVMR	62.25	2	1504.69	Oxidation (M)
lcl|NZ_CP011073.1_prot_WP_005791523.1_3790	KIQESPIESVEIR	68.29	2	1526.83
lcl|NZ_CP011073.1_prot_WP_005791523.1_3790	KIQESPIESVEIR	14.14	3	1526.83
lcl|NZ_CP011073.1_prot_WP_005791523.1_3790	KIQESPIESVEIR	83.61	2	1526.83
lcl|NZ_CP011073.1_prot_WP_005791523.1_3790	KIQESPIESVEIR	33.95	2	1526.83
lcl|NZ_CP011073.1_prot_WP_005791523.1_3790	KIQESPIESVEIR	22.7	2	1526.83
lcl|NZ_CP011073.1_prot_WP_005791523.1_3790	KIQESPIESVEIR	28.65	2	1526.83
lcl|NZ_CP011073.1_prot_WP_005791523.1_3790	KIQESPIESVEIR	31.54	2	1526.83
lcl|NZ_CP011073.1_prot_WP_005791523.1_3790	KIQESPIESVEIR	86.21	2	1526.83
lcl|NZ_CP011073.1_prot_WP_005791523.1_3790	KIQESPIESVEIR	53.19	3	1526.83
lcl|NZ_CP011073.1_prot_WP_005791523.1_3790	KIQESPIESVEIR	82.51	2	1526.83
lcl|NZ_CP011073.1_prot_WP_005791523.1_3790	KIQESPIESVEIR	35.91	3	1526.83
lcl|NZ_CP011073.1_prot_WP_005791523.1_3790	KIQESPIESVEIR	75.13	3	1526.83
lcl|NZ_CP011073.1_prot_WP_005791523.1_3790	KIQESPIESVEIR	64.67	3	1526.83
lcl|NZ_CP011073.1_prot_WP_005791523.1_3790	KIQESPIESVEIR	77.8	2	1526.83
lcl|NZ_CP011073.1_prot_WP_005791523.1_3790	KIQESPIESVEIR	71.34	3	1526.83
lcl|NZ_CP011073.1_prot_WP_005791523.1_3790	KIQESPIESVEIR	66.71	3	1526.83
lcl|NZ_CP011073.1_prot_WP_005791523.1_3790	KIQESPIESVEIR	87.2	2	1526.83
lcl|NZ_CP011073.1_prot_WP_005791523.1_3790	KIQESPIESVEIR	71.21	3	1526.84
lcl|NZ_CP011073.1_prot_WP_005791523.1_3790	KIQESPIESVEIR	66.86	2	1526.84
lcl|NZ_CP011073.1_prot_WP_005791523.1_3790	KIQESPIESVEIR	46.8	3	1526.84
lcl|NZ_CP011073.1_prot_WP_005791523.1_3790	KIQESPIESVEIR	23.55	3	1526.84
lcl|NZ_CP011073.1_prot_WP_005791523.1_3790	IEFEGVIENVTYK	38.26	2	1539.78
lcl|NZ_CP011073.1_prot_WP_005791523.1_3790	IEFEGVIENVTYK	72.74	2	1539.78
lcl|NZ_CP011073.1_prot_WP_005791523.1_3790	IEFEGVIENVTYK	67.87	2	1539.78
lcl|NZ_CP011073.1_prot_WP_005791523.1_3790	IEFEGVIENVTYK	86.88	2	1539.78
lcl|NZ_CP011073.1_prot_WP_005791523.1_3790	IEFEGVIENVTYK	58.64	2	1539.79
lcl|NZ_CP011073.1_prot_WP_005791523.1_3790	LMAAELYKPFIIR	25.25	3	1563.88
lcl|NZ_CP011073.1_prot_WP_005791523.1_3790	LMAAELYKPFIIR	50.59	2	1563.88
lcl|NZ_CP011073.1_prot_WP_005791523.1_3790	LMAAELYKPFIIR	20.72	3	1563.88
lcl|NZ_CP011073.1_prot_WP_005791523.1_3790	LMAAELYKPFIIR	36.25	3	1563.88
lcl|NZ_CP011073.1_prot_WP_005791523.1_3790	LMAAELYKPFIIR	61.55	3	1563.88
lcl|NZ_CP011073.1_prot_WP_005791523.1_3790	LMAAELYKPFIIR	68	2	1563.88
lcl|NZ_CP011073.1_prot_WP_005791523.1_3790	LMAAELYKPFIIR	42.29	3	1563.88
lcl|NZ_CP011073.1_prot_WP_005791523.1_3790	LMAAELYKPFIIR	19.41	2	1563.88
lcl|NZ_CP011073.1_prot_WP_005791523.1_3790	LMAAELYKPFIIR	36.57	2	1563.88
lcl|NZ_CP011073.1_prot_WP_005791523.1_3790	LMAAELYKPFIIR	67.53	3	1563.88
lcl|NZ_CP011073.1_prot_WP_005791523.1_3790	LMAAELYKPFIIR	32.08	3	1563.88
lcl|NZ_CP011073.1_prot_WP_005791523.1_3790	LMAAELYKPFIIR	30.54	3	1563.89
lcl|NZ_CP011073.1_prot_WP_005791523.1_3790	LMAAELYKPFIIR	29.81	3	1563.89
lcl|NZ_CP011073.1_prot_WP_005791523.1_3790	LMAAELYKPFIIR	45.03	3	1563.89
lcl|NZ_CP011073.1_prot_WP_005791523.1_3790	LMAAELYKPFIIR	51.46	3	1563.89
lcl|NZ_CP011073.1_prot_WP_005791523.1_3790	LMAAELYKPFIIR	59.34	3	1563.89
lcl|NZ_CP011073.1_prot_WP_005791523.1_3790	LMAAELYKPFIIR	59.34	2	1563.89
lcl|NZ_CP011073.1_prot_WP_005791523.1_3790	LMAAELYKPFIIR	31.48	3	1563.89
lcl|NZ_CP011073.1_prot_WP_005791523.1_3790	LMAAELYKPFIIR	66.71	3	1563.89
lcl|NZ_CP011073.1_prot_WP_005791523.1_3790	LMAAELYKPFIIR	55.45	3	1563.89
lcl|NZ_CP011073.1_prot_WP_005791523.1_3790	LMAAELYKPFIIR	73.58	3	1563.89
lcl|NZ_CP011073.1_prot_WP_005791523.1_3790	LMAAELYKPFIIR	74.37	3	1563.89
lcl|NZ_CP011073.1_prot_WP_005791523.1_3790	LMAAELYKPFIIR	62.62	3	1563.89
lcl|NZ_CP011073.1_prot_WP_005791523.1_3790	LMAAELYKPFIIR	64.3	3	1563.89
lcl|NZ_CP011073.1_prot_WP_005791523.1_3790	LMAAELYKPFIIR	63.73	3	1563.89
lcl|NZ_CP011073.1_prot_WP_005791523.1_3790	LMAAELYKPFIIR	36.43	3	1563.89
lcl|NZ_CP011073.1_prot_WP_005791523.1_3790	LMAAELYKPFIIR	70.74	3	1563.89
lcl|NZ_CP011073.1_prot_WP_005791523.1_3790	LMAAELYKPFIIR	32.93	3	1579.88	Oxidation (M)
lcl|NZ_CP011073.1_prot_WP_005791523.1_3790	LMAAELYKPFIIR	37.32	2	1579.88	Oxidation (M)
lcl|NZ_CP011073.1_prot_WP_005791523.1_3790	LMAAELYKPFIIR	16.25	3	1579.88	Oxidation (M)
lcl|NZ_CP011073.1_prot_WP_005791523.1_3790	LMAAELYKPFIIR	60.29	3	1579.88	Oxidation (M)
lcl|NZ_CP011073.1_prot_WP_005791523.1_3790	LMAAELYKPFIIR	18.46	3	1579.88	Oxidation (M)
lcl|NZ_CP011073.1_prot_WP_005791523.1_3790	LMAAELYKPFIIR	22.76	3	1579.88	Oxidation (M)
lcl|NZ_CP011073.1_prot_WP_005791523.1_3790	LMAAELYKPFIIR	55.8	3	1579.88	Oxidation (M)
lcl|NZ_CP011073.1_prot_WP_005791523.1_3790	LMAAELYKPFIIR	43.45	3	1579.88	Oxidation (M)
lcl|NZ_CP011073.1_prot_WP_005791523.1_3790	LMAAELYKPFIIR	15.16	2	1579.88	Oxidation (M)
lcl|NZ_CP011073.1_prot_WP_005791523.1_3790	LMAAELYKPFIIR	20.48	2	1579.88	Oxidation (M)
lcl|NZ_CP011073.1_prot_WP_005791523.1_3790	LMAAELYKPFIIR	18.38	3	1579.88	Oxidation (M)
lcl|NZ_CP011073.1_prot_WP_005791523.1_3790	LMAAELYKPFIIR	39.96	2	1579.88	Oxidation (M)
lcl|NZ_CP011073.1_prot_WP_005791523.1_3790	LMAAELYKPFIIR	30.97	3	1579.88	Oxidation (M)
lcl|NZ_CP011073.1_prot_WP_005791523.1_3790	LMAAELYKPFIIR	18.21	2	1579.88	Oxidation (M)
lcl|NZ_CP011073.1_prot_WP_005791523.1_3790	LMAAELYKPFIIR	64.36	3	1579.88	Oxidation (M)
lcl|NZ_CP011073.1_prot_WP_005791523.1_3790	LMAAELYKPFIIR	50.76	3	1579.88	Oxidation (M)
lcl|NZ_CP011073.1_prot_WP_005791523.1_3790	LMAAELYKPFIIR	38.37	2	1579.88	Oxidation (M)
lcl|NZ_CP011073.1_prot_WP_005791523.1_3790	LMAAELYKPFIIR	48.22	3	1579.88	Oxidation (M)
lcl|NZ_CP011073.1_prot_WP_005791523.1_3790	LMAAELYKPFIIR	27.13	2	1579.88	Oxidation (M)
lcl|NZ_CP011073.1_prot_WP_005791523.1_3790	LMAAELYKPFIIR	56.41	3	1579.88	Oxidation (M)
lcl|NZ_CP011073.1_prot_WP_005791523.1_3790	LMAAELYKPFIIR	43.46	3	1579.89	Oxidation (M)
lcl|NZ_CP011073.1_prot_WP_005791523.1_3790	LMAAELYKPFIIR	55.19	3	1579.89	Oxidation (M)
lcl|NZ_CP011073.1_prot_WP_005791523.1_3790	EPVIWDILEHVMK	17.93	2	1607.83
lcl|NZ_CP011073.1_prot_WP_005791523.1_3790	EPVIWDILEHVMK	74.73	2	1607.84
lcl|NZ_CP011073.1_prot_WP_005791523.1_3790	EPVIWDILEHVMK	72.42	2	1607.84
lcl|NZ_CP011073.1_prot_WP_005791523.1_3790	EPVIWDILEHVMK	72.06	2	1607.84
lcl|NZ_CP011073.1_prot_WP_005791523.1_3790	EPVIWDILEHVMK	68.46	2	1607.84
lcl|NZ_CP011073.1_prot_WP_005791523.1_3790	EPVIWDILEHVMK	23.33	3	1607.84
lcl|NZ_CP011073.1_prot_WP_005791523.1_3790	EPVIWDILEHVMK	35.39	3	1607.84
lcl|NZ_CP011073.1_prot_WP_005791523.1_3790	EPVIWDILEHVMK	36.08	3	1607.84
lcl|NZ_CP011073.1_prot_WP_005791523.1_3790	EPVIWDILEHVMK	32.58	3	1607.84
lcl|NZ_CP011073.1_prot_WP_005791523.1_3790	EPVIWDILEHVMK	25.29	3	1607.84
lcl|NZ_CP011073.1_prot_WP_005791523.1_3790	EPVIWDILEHVMK	24.92	3	1607.84
lcl|NZ_CP011073.1_prot_WP_005791523.1_3790	EPVIWDILEHVMK	22.5	3	1607.84
lcl|NZ_CP011073.1_prot_WP_005791523.1_3790	EPVIWDILEHVMK	50.1	2	1607.84
lcl|NZ_CP011073.1_prot_WP_005791523.1_3790	EPVIWDILEHVMK	21.83	2	1607.84
lcl|NZ_CP011073.1_prot_WP_005791523.1_3790	EPVIWDILEHVMK	28.34	3	1607.84
lcl|NZ_CP011073.1_prot_WP_005791523.1_3790	EPVIWDILEHVMK	48.48	2	1623.83	Oxidation (M)
lcl|NZ_CP011073.1_prot_WP_005791523.1_3790	EPVIWDILEHVMK	50.08	2	1623.83	Oxidation (M)
lcl|NZ_CP011073.1_prot_WP_005791523.1_3790	EPVIWDILEHVMK	32.81	2	1623.83	Oxidation (M)
lcl|NZ_CP011073.1_prot_WP_005791523.1_3790	EPVIWDILEHVMK	43.34	2	1623.83	Oxidation (M)
lcl|NZ_CP011073.1_prot_WP_005791523.1_3790	EPVIWDILEHVMK	23.17	3	1623.83	Oxidation (M)
lcl|NZ_CP011073.1_prot_WP_005791523.1_3790	EPVIWDILEHVMK	24.34	2	1623.83	Oxidation (M)
lcl|NZ_CP011073.1_prot_WP_005791523.1_3790	EPVIWDILEHVMK	19.72	3	1623.83	Oxidation (M)
lcl|NZ_CP011073.1_prot_WP_005791523.1_3790	EPVIWDILEHVMK	50.94	3	1623.83	Oxidation (M)
lcl|NZ_CP011073.1_prot_WP_005791523.1_3790	EPVIWDILEHVMK	56.13	2	1623.84	Oxidation (M)
lcl|NZ_CP011073.1_prot_WP_005791523.1_3790	EPVIWDILEHVMK	15.13	3	1623.84	Oxidation (M)
lcl|NZ_CP011073.1_prot_WP_005791523.1_3790	EPVIWDILEHVMK	27.97	2	1623.84	Oxidation (M)
lcl|NZ_CP011073.1_prot_WP_005791523.1_3790	EPVIWDILEHVMK	32.08	3	1623.84	Oxidation (M)
lcl|NZ_CP011073.1_prot_WP_005791523.1_3790	EPVIWDILEHVMK	31.16	3	1623.84	Oxidation (M)
lcl|NZ_CP011073.1_prot_WP_005791523.1_3790	EPVIWDILEHVMK	37.19	3	1623.84	Oxidation (M)
lcl|NZ_CP011073.1_prot_WP_005791523.1_3790	VPSAHILTEDGDLIR	22.08	2	1634.86
lcl|NZ_CP011073.1_prot_WP_005791523.1_3790	VPSAHILTEDGDLIR	28.41	2	1634.86
lcl|NZ_CP011073.1_prot_WP_005791523.1_3790	VPSAHILTEDGDLIR	34.47	3	1634.86
lcl|NZ_CP011073.1_prot_WP_005791523.1_3790	VPSAHILTEDGDLIR	42.06	3	1634.86
lcl|NZ_CP011073.1_prot_WP_005791523.1_3790	VPSAHILTEDGDLIR	96.65	2	1634.86
lcl|NZ_CP011073.1_prot_WP_005791523.1_3790	VPSAHILTEDGDLIR	50.23	3	1634.86
lcl|NZ_CP011073.1_prot_WP_005791523.1_3790	VPSAHILTEDGDLIR	27.05	3	1634.86
lcl|NZ_CP011073.1_prot_WP_005791523.1_3790	VPSAHILTEDGDLIR	31.65	3	1634.86
lcl|NZ_CP011073.1_prot_WP_005791523.1_3790	VPSAHILTEDGDLIR	21.08	3	1634.86
lcl|NZ_CP011073.1_prot_WP_005791523.1_3790	VPSAHILTEDGDLIR	72.62	2	1634.86
lcl|NZ_CP011073.1_prot_WP_005791523.1_3790	VPSAHILTEDGDLIR	40.43	3	1634.86
lcl|NZ_CP011073.1_prot_WP_005791523.1_3790	VPSAHILTEDGDLIR	93.22	2	1634.86
lcl|NZ_CP011073.1_prot_WP_005791523.1_3790	VPSAHILTEDGDLIR	43.04	3	1634.86
lcl|NZ_CP011073.1_prot_WP_005791523.1_3790	VPSAHILTEDGDLIR	70.55	3	1634.86
lcl|NZ_CP011073.1_prot_WP_005791523.1_3790	VPSAHILTEDGDLIR	33.09	2	1634.86
lcl|NZ_CP011073.1_prot_WP_005791523.1_3790	VPSAHILTEDGDLIR	28.71	3	1634.86
lcl|NZ_CP011073.1_prot_WP_005791523.1_3790	VPSAHILTEDGDLIR	50.16	3	1634.86
lcl|NZ_CP011073.1_prot_WP_005791523.1_3790	VPSAHILTEDGDLIR	49.76	3	1634.86
lcl|NZ_CP011073.1_prot_WP_005791523.1_3790	VPSAHILTEDGDLIR	32.05	2	1634.86
lcl|NZ_CP011073.1_prot_WP_005791523.1_3790	VPSAHILTEDGDLIR	43.58	3	1634.86
lcl|NZ_CP011073.1_prot_WP_005791523.1_3790	VPSAHILTEDGDLIR	54.1	2	1634.86
lcl|NZ_CP011073.1_prot_WP_005791523.1_3790	VPSAHILTEDGDLIR	73.87	3	1634.87
lcl|NZ_CP011073.1_prot_WP_005791523.1_3790	VPSAHILTEDGDLIR	23.07	2	1634.87
lcl|NZ_CP011073.1_prot_WP_005791523.1_3790	VPSAHILTEDGDLIR	33.2	3	1634.87
lcl|NZ_CP011073.1_prot_WP_005791523.1_3790	VPSAHILTEDGDLIR	70.7	3	1634.87
lcl|NZ_CP011073.1_prot_WP_005791523.1_3790	VPSAHILTEDGDLIR	55.75	2	1634.87
lcl|NZ_CP011073.1_prot_WP_005791523.1_3790	VPSAHILTEDGDLIR	31.37	3	1634.87
lcl|NZ_CP011073.1_prot_WP_005791523.1_3790	VPSAHILTEDGDLIR	38.1	3	1634.87
lcl|NZ_CP011073.1_prot_WP_005791523.1_3790	VPSAHILTEDGDLIR	31.18	3	1634.87
lcl|NZ_CP011073.1_prot_WP_005791523.1_3790	VPSAHILTEDGDLIR	86.21	3	1634.87
lcl|NZ_CP011073.1_prot_WP_005791523.1_3790	VPSAHILTEDGDLIR	40.62	3	1634.87
lcl|NZ_CP011073.1_prot_WP_005791523.1_3790	VPSAHILTEDGDLIR	71.98	3	1634.87
lcl|NZ_CP011073.1_prot_WP_005791523.1_3790	VPSAHILTEDGDLIR	41.41	3	1634.87
lcl|NZ_CP011073.1_prot_WP_005791523.1_3790	MLQESVDSLFDNSR	68.83	2	1639.75
lcl|NZ_CP011073.1_prot_WP_005791523.1_3790	MLQESVDSLFDNSR	44.02	3	1639.75
lcl|NZ_CP011073.1_prot_WP_005791523.1_3790	MLQESVDSLFDNSR	93.31	2	1639.75
lcl|NZ_CP011073.1_prot_WP_005791523.1_3790	MLQESVDSLFDNSR	90.95	2	1639.75
lcl|NZ_CP011073.1_prot_WP_005791523.1_3790	MLQESVDSLFDNSR	66.71	2	1639.76
lcl|NZ_CP011073.1_prot_WP_005791523.1_3790	MLQESVDSLFDNSR	36.71	3	1639.76
lcl|NZ_CP011073.1_prot_WP_005791523.1_3790	DAVAATSTQILQGITR	26.14	2	1643.87
lcl|NZ_CP011073.1_prot_WP_005791523.1_3790	DAVAATSTQILQGITR	37.75	2	1643.88
lcl|NZ_CP011073.1_prot_WP_005791523.1_3790	DAVAATSTQILQGITR	94.03	3	1643.88
lcl|NZ_CP011073.1_prot_WP_005791523.1_3790	DAVAATSTQILQGITR	59.2	3	1643.88
lcl|NZ_CP011073.1_prot_WP_005791523.1_3790	DAVAATSTQILQGITR	128.78	2	1643.88
lcl|NZ_CP011073.1_prot_WP_005791523.1_3790	DAVAATSTQILQGITR	89.81	3	1643.88
lcl|NZ_CP011073.1_prot_WP_005791523.1_3790	DAVAATSTQILQGITR	86.19	2	1643.88
lcl|NZ_CP011073.1_prot_WP_005791523.1_3790	DAVAATSTQILQGITR	102.49	2	1643.88
lcl|NZ_CP011073.1_prot_WP_005791523.1_3790	DAVAATSTQILQGITR	53.86	3	1643.88
lcl|NZ_CP011073.1_prot_WP_005791523.1_3790	DAVAATSTQILQGITR	116.67	2	1643.88
lcl|NZ_CP011073.1_prot_WP_005791523.1_3790	DAVAATSTQILQGITR	46.87	3	1643.88
lcl|NZ_CP011073.1_prot_WP_005791523.1_3790	DAVAATSTQILQGITR	68.53	2	1643.88
lcl|NZ_CP011073.1_prot_WP_005791523.1_3790	DAVAATSTQILQGITR	42.88	3	1643.88
lcl|NZ_CP011073.1_prot_WP_005791523.1_3790	DAVAATSTQILQGITR	106.9	2	1643.88
lcl|NZ_CP011073.1_prot_WP_005791523.1_3790	DAVAATSTQILQGITR	107.28	2	1643.89
lcl|NZ_CP011073.1_prot_WP_005791523.1_3790	DAVAATSTQILQGITR	85.25	2	1643.89
lcl|NZ_CP011073.1_prot_WP_005791523.1_3790	DAVAATSTQILQGITR	100.74	2	1643.89
lcl|NZ_CP011073.1_prot_WP_005791523.1_3790	DAVAATSTQILQGITR	29.67	3	1643.89
lcl|NZ_CP011073.1_prot_WP_005791523.1_3790	DAVAATSTQILQGITR	65.2	2	1643.89
lcl|NZ_CP011073.1_prot_WP_005791523.1_3790	DAVAATSTQILQGITR	47.11	2	1643.89
lcl|NZ_CP011073.1_prot_WP_005791523.1_3790	DAVAATSTQILQGITR	70.38	2	1643.89
lcl|NZ_CP011073.1_prot_WP_005791523.1_3790	DAVAATSTQILQGITR	93.13	2	1643.89
lcl|NZ_CP011073.1_prot_WP_005791523.1_3790	DAVAATSTQILQGITR	27.6	2	1643.89
lcl|NZ_CP011073.1_prot_WP_005791523.1_3790	DAVAATSTQILQGITR	61.67	2	1643.89
lcl|NZ_CP011073.1_prot_WP_005791523.1_3790	DAVAATSTQILQGITR	30.95	3	1643.89
lcl|NZ_CP011073.1_prot_WP_005791523.1_3790	DAVAATSTQILQGITR	50.05	3	1643.89
lcl|NZ_CP011073.1_prot_WP_005791523.1_3790	DAVAATSTQILQGITR	46.89	3	1643.89
lcl|NZ_CP011073.1_prot_WP_005791523.1_3790	DAVAATSTQILQGITR	20.8	3	1643.89
lcl|NZ_CP011073.1_prot_WP_005791523.1_3790	DAVAATSTQILQGITR	80.77	2	1643.89
lcl|NZ_CP011073.1_prot_WP_005791523.1_3790	DAVAATSTQILQGITR	63.67	3	1643.89
lcl|NZ_CP011073.1_prot_WP_005791523.1_3790	DAVAATSTQILQGITR	44.23	2	1643.89
lcl|NZ_CP011073.1_prot_WP_005791523.1_3790	DAVAATSTQILQGITR	28.36	3	1643.89
lcl|NZ_CP011073.1_prot_WP_005791523.1_3790	MLQESVDSLFDNSR	62.41	2	1655.74	Oxidation (M)
lcl|NZ_CP011073.1_prot_WP_005791523.1_3790	MLQESVDSLFDNSR	52.68	2	1655.74	Oxidation (M)
lcl|NZ_CP011073.1_prot_WP_005791523.1_3790	MLQESVDSLFDNSR	90.2	2	1655.75	Oxidation (M)
lcl|NZ_CP011073.1_prot_WP_005791523.1_3790	MLQESVDSLFDNSR	71.3	2	1655.75	Oxidation (M)
lcl|NZ_CP011073.1_prot_WP_005791523.1_3790	MLQESVDSLFDNSR	18.33	2	1655.75	Oxidation (M)
lcl|NZ_CP011073.1_prot_WP_005791523.1_3790	MLQESVDSLFDNSR	29.07	2	1655.75	Oxidation (M)
lcl|NZ_CP011073.1_prot_WP_005791523.1_3790	MLQESVDSLFDNSR	83.52	2	1655.75	Oxidation (M)
lcl|NZ_CP011073.1_prot_WP_005791523.1_3790	MLQESVDSLFDNSR	55.42	2	1655.75	Oxidation (M)
lcl|NZ_CP011073.1_prot_WP_005791523.1_3790	WDPFNAVIITEATGK	19.03	2	1660.84
lcl|NZ_CP011073.1_prot_WP_005791523.1_3790	WDPFNAVIITEATGK	29.92	2	1660.84
lcl|NZ_CP011073.1_prot_WP_005791523.1_3790	WDPFNAVIITEATGK	29.92	2	1660.84
lcl|NZ_CP011073.1_prot_WP_005791523.1_3790	WDPFNAVIITEATGK	14.91	2	1660.84
lcl|NZ_CP011073.1_prot_WP_005791523.1_3790	WDPFNAVIITEATGK	37.18	3	1660.85
lcl|NZ_CP011073.1_prot_WP_005791523.1_3790	WDPFNAVIITEATGK	32.72	2	1660.85
lcl|NZ_CP011073.1_prot_WP_005791523.1_3790	WDPFNAVIITEATGK	31.18	2	1660.85
lcl|NZ_CP011073.1_prot_WP_005791523.1_3790	WDPFNAVIITEATGK	41.2	2	1660.85
lcl|NZ_CP011073.1_prot_WP_005791523.1_3790	WDPFNAVIITEATGK	21.73	3	1660.85
lcl|NZ_CP011073.1_prot_WP_005791523.1_3790	WDPFNAVIITEATGK	28.9	2	1660.85
lcl|NZ_CP011073.1_prot_WP_005791523.1_3790	WDPFNAVIITEATGK	57.36	2	1660.85
lcl|NZ_CP011073.1_prot_WP_005791523.1_3790	WDPFNAVIITEATGK	22.45	2	1660.85
lcl|NZ_CP011073.1_prot_WP_005791523.1_3790	WDPFNAVIITEATGK	48.57	2	1660.85
lcl|NZ_CP011073.1_prot_WP_005791523.1_3790	WDPFNAVIITEATGK	21.3	3	1660.85
lcl|NZ_CP011073.1_prot_WP_005791523.1_3790	WDPFNAVIITEATGK	21.95	3	1660.85
lcl|NZ_CP011073.1_prot_WP_005791523.1_3790	WDPFNAVIITEATGK	13.8	2	1660.86
lcl|NZ_CP011073.1_prot_WP_005791523.1_3790	KEPVIWDILEHVMK	33.63	3	1735.93
lcl|NZ_CP011073.1_prot_WP_005791523.1_3790	KEPVIWDILEHVMK	17.25	4	1735.93
lcl|NZ_CP011073.1_prot_WP_005791523.1_3790	KEPVIWDILEHVMK	21.39	4	1735.93
lcl|NZ_CP011073.1_prot_WP_005791523.1_3790	KEPVIWDILEHVMK	51.05	3	1735.93
lcl|NZ_CP011073.1_prot_WP_005791523.1_3790	KEPVIWDILEHVMK	42.88	3	1735.93
lcl|NZ_CP011073.1_prot_WP_005791523.1_3790	KEPVIWDILEHVMK	50.05	3	1735.93
lcl|NZ_CP011073.1_prot_WP_005791523.1_3790	KEPVIWDILEHVMK	48.8	3	1735.93
lcl|NZ_CP011073.1_prot_WP_005791523.1_3790	KEPVIWDILEHVMK	43.29	3	1735.93
lcl|NZ_CP011073.1_prot_WP_005791523.1_3790	KEPVIWDILEHVMK	46.87	3	1735.93
lcl|NZ_CP011073.1_prot_WP_005791523.1_3790	KEPVIWDILEHVMK	32	3	1735.93
lcl|NZ_CP011073.1_prot_WP_005791523.1_3790	KEPVIWDILEHVMK	15.88	3	1735.93
lcl|NZ_CP011073.1_prot_WP_005791523.1_3790	KEPVIWDILEHVMK	16.22	3	1735.93
lcl|NZ_CP011073.1_prot_WP_005791523.1_3790	KEPVIWDILEHVMK	30.41	3	1735.93
lcl|NZ_CP011073.1_prot_WP_005791523.1_3790	KEPVIWDILEHVMK	47.01	3	1735.93
lcl|NZ_CP011073.1_prot_WP_005791523.1_3790	KEPVIWDILEHVMK	43.65	3	1735.93
lcl|NZ_CP011073.1_prot_WP_005791523.1_3790	KEPVIWDILEHVMK	58.08	3	1735.93
lcl|NZ_CP011073.1_prot_WP_005791523.1_3790	KEPVIWDILEHVMK	38.43	3	1735.93
lcl|NZ_CP011073.1_prot_WP_005791523.1_3790	KEPVIWDILEHVMK	61.5	3	1735.94
lcl|NZ_CP011073.1_prot_WP_005791523.1_3790	KEPVIWDILEHVMK	15.18	4	1735.94
lcl|NZ_CP011073.1_prot_WP_005791523.1_3790	KEPVIWDILEHVMK	57.1	3	1735.94
lcl|NZ_CP011073.1_prot_WP_005791523.1_3790	KEPVIWDILEHVMK	42.14	3	1735.94
lcl|NZ_CP011073.1_prot_WP_005791523.1_3790	KEPVIWDILEHVMK	16.84	3	1735.94
lcl|NZ_CP011073.1_prot_WP_005791523.1_3790	KEPVIWDILEHVMK	48.62	3	1735.94
lcl|NZ_CP011073.1_prot_WP_005791523.1_3790	KEPVIWDILEHVMK	42.38	3	1735.94
lcl|NZ_CP011073.1_prot_WP_005791523.1_3790	KEPVIWDILEHVMK	29.57	3	1735.94
lcl|NZ_CP011073.1_prot_WP_005791523.1_3790	KEPVIWDILEHVMK	14.89	4	1735.94
lcl|NZ_CP011073.1_prot_WP_005791523.1_3790	KEPVIWDILEHVMK	25.27	3	1751.92	Oxidation (M)
lcl|NZ_CP011073.1_prot_WP_005791523.1_3790	KEPVIWDILEHVMK	51.08	3	1751.92	Oxidation (M)
lcl|NZ_CP011073.1_prot_WP_005791523.1_3790	KEPVIWDILEHVMK	76.8	3	1751.93	Oxidation (M)
lcl|NZ_CP011073.1_prot_WP_005791523.1_3790	KEPVIWDILEHVMK	31.85	3	1751.93	Oxidation (M)
lcl|NZ_CP011073.1_prot_WP_005791523.1_3790	KEPVIWDILEHVMK	23.78	3	1751.93	Oxidation (M)
lcl|NZ_CP011073.1_prot_WP_005791523.1_3790	KEPVIWDILEHVMK	39.89	3	1751.93	Oxidation (M)
lcl|NZ_CP011073.1_prot_WP_005791523.1_3790	KEPVIWDILEHVMK	39.05	3	1751.93	Oxidation (M)
lcl|NZ_CP011073.1_prot_WP_005791523.1_3790	KEPVIWDILEHVMK	20.32	4	1751.93	Oxidation (M)
lcl|NZ_CP011073.1_prot_WP_005791523.1_3790	KEPVIWDILEHVMK	74.37	3	1751.93	Oxidation (M)
lcl|NZ_CP011073.1_prot_WP_005791523.1_3790	KEPVIWDILEHVMK	31.22	4	1751.93	Oxidation (M)
lcl|NZ_CP011073.1_prot_WP_005791523.1_3790	KEPVIWDILEHVMK	62.94	3	1751.93	Oxidation (M)
lcl|NZ_CP011073.1_prot_WP_005791523.1_3790	KEPVIWDILEHVMK	60.86	3	1751.93	Oxidation (M)
lcl|NZ_CP011073.1_prot_WP_005791523.1_3790	KEPVIWDILEHVMK	37.84	3	1751.93	Oxidation (M)
lcl|NZ_CP011073.1_prot_WP_005791523.1_3790	KEPVIWDILEHVMK	21.13	4	1751.94	Oxidation (M)
lcl|NZ_CP011073.1_prot_WP_005791523.1_3790	MLQESVDSLFDNSRK	17.73	2	1767.84
lcl|NZ_CP011073.1_prot_WP_005791523.1_3790	MLQESVDSLFDNSRK	59.97	3	1767.84
lcl|NZ_CP011073.1_prot_WP_005791523.1_3790	MLQESVDSLFDNSRK	37.5	2	1767.84
lcl|NZ_CP011073.1_prot_WP_005791523.1_3790	MLQESVDSLFDNSRK	13.85	3	1767.84
lcl|NZ_CP011073.1_prot_WP_005791523.1_3790	MLQESVDSLFDNSRK	15.21	3	1767.84
lcl|NZ_CP011073.1_prot_WP_005791523.1_3790	MLQESVDSLFDNSRK	51.32	3	1767.85
lcl|NZ_CP011073.1_prot_WP_005791523.1_3790	MLQESVDSLFDNSRK	38.08	2	1767.85
lcl|NZ_CP011073.1_prot_WP_005791523.1_3790	MLQESVDSLFDNSRK	46.76	3	1767.85
lcl|NZ_CP011073.1_prot_WP_005791523.1_3790	MLQESVDSLFDNSRK	28.29	3	1767.85
lcl|NZ_CP011073.1_prot_WP_005791523.1_3790	MLQESVDSLFDNSRK	39.87	3	1767.85
lcl|NZ_CP011073.1_prot_WP_005791523.1_3790	MLQESVDSLFDNSRK	44.22	3	1767.85
lcl|NZ_CP011073.1_prot_WP_005791523.1_3790	MLQESVDSLFDNSRK	23.36	2	1767.85
lcl|NZ_CP011073.1_prot_WP_005791523.1_3790	MLQESVDSLFDNSRK	44.44	3	1767.85
lcl|NZ_CP011073.1_prot_WP_005791523.1_3790	EGLSVLEYFISTHGAR	31.41	3	1777.89
lcl|NZ_CP011073.1_prot_WP_005791523.1_3790	EGLSVLEYFISTHGAR	17.41	3	1777.89
lcl|NZ_CP011073.1_prot_WP_005791523.1_3790	EGLSVLEYFISTHGAR	18.97	3	1777.89
lcl|NZ_CP011073.1_prot_WP_005791523.1_3790	EGLSVLEYFISTHGAR	60.72	3	1777.9
lcl|NZ_CP011073.1_prot_WP_005791523.1_3790	EGLSVLEYFISTHGAR	20.21	3	1777.9
lcl|NZ_CP011073.1_prot_WP_005791523.1_3790	EGLSVLEYFISTHGAR	47.54	3	1777.9
lcl|NZ_CP011073.1_prot_WP_005791523.1_3790	EGLSVLEYFISTHGAR	24.9	3	1777.9
lcl|NZ_CP011073.1_prot_WP_005791523.1_3790	EGLSVLEYFISTHGAR	28.52	3	1777.9
lcl|NZ_CP011073.1_prot_WP_005791523.1_3790	EGLSVLEYFISTHGAR	31.91	3	1777.9
lcl|NZ_CP011073.1_prot_WP_005791523.1_3790	EGLSVLEYFISTHGAR	18.23	3	1777.9
lcl|NZ_CP011073.1_prot_WP_005791523.1_3790	EGLSVLEYFISTHGAR	22.96	3	1777.9
lcl|NZ_CP011073.1_prot_WP_005791523.1_3790	EGLSVLEYFISTHGAR	30.62	3	1777.9
lcl|NZ_CP011073.1_prot_WP_005791523.1_3790	EGLSVLEYFISTHGAR	18.33	3	1777.9
lcl|NZ_CP011073.1_prot_WP_005791523.1_3790	EGLSVLEYFISTHGAR	33.3	3	1777.9
lcl|NZ_CP011073.1_prot_WP_005791523.1_3790	EGLSVLEYFISTHGAR	71.44	2	1777.9
lcl|NZ_CP011073.1_prot_WP_005791523.1_3790	EGLSVLEYFISTHGAR	23.12	3	1777.9
lcl|NZ_CP011073.1_prot_WP_005791523.1_3790	EGLSVLEYFISTHGAR	18.99	3	1777.9
lcl|NZ_CP011073.1_prot_WP_005791523.1_3790	EGLSVLEYFISTHGAR	42.29	3	1777.9
lcl|NZ_CP011073.1_prot_WP_005791523.1_3790	EGLSVLEYFISTHGAR	15.41	3	1777.9
lcl|NZ_CP011073.1_prot_WP_005791523.1_3790	EGLSVLEYFISTHGAR	13.78	3	1777.9
lcl|NZ_CP011073.1_prot_WP_005791523.1_3790	EGLSVLEYFISTHGAR	28.64	3	1777.9
lcl|NZ_CP011073.1_prot_WP_005791523.1_3790	EGLSVLEYFISTHGAR	17.63	3	1777.9
lcl|NZ_CP011073.1_prot_WP_005791523.1_3790	EGLSVLEYFISTHGAR	33.94	3	1777.9
lcl|NZ_CP011073.1_prot_WP_005791523.1_3790	EGLSVLEYFISTHGAR	14.81	3	1777.9
lcl|NZ_CP011073.1_prot_WP_005791523.1_3790	EGLSVLEYFISTHGAR	61.62	3	1777.9
lcl|NZ_CP011073.1_prot_WP_005791523.1_3790	EGLSVLEYFISTHGAR	37.25	3	1777.9
lcl|NZ_CP011073.1_prot_WP_005791523.1_3790	EGLSVLEYFISTHGAR	21.31	3	1777.9
lcl|NZ_CP011073.1_prot_WP_005791523.1_3790	EGLSVLEYFISTHGAR	25.23	3	1777.9
lcl|NZ_CP011073.1_prot_WP_005791523.1_3790	EGLSVLEYFISTHGAR	44.03	3	1777.9
lcl|NZ_CP011073.1_prot_WP_005791523.1_3790	EGLSVLEYFISTHGAR	27.35	3	1777.9
lcl|NZ_CP011073.1_prot_WP_005791523.1_3790	EGLSVLEYFISTHGAR	19.17	3	1777.9
lcl|NZ_CP011073.1_prot_WP_005791523.1_3790	EGLSVLEYFISTHGAR	46.1	2	1777.9
lcl|NZ_CP011073.1_prot_WP_005791523.1_3790	EGLSVLEYFISTHGAR	31.22	3	1777.9
lcl|NZ_CP011073.1_prot_WP_005791523.1_3790	EGLSVLEYFISTHGAR	20.86	3	1777.9
lcl|NZ_CP011073.1_prot_WP_005791523.1_3790	EGLSVLEYFISTHGAR	53.1	3	1777.9
lcl|NZ_CP011073.1_prot_WP_005791523.1_3790	EGLSVLEYFISTHGAR	22.47	3	1777.9
lcl|NZ_CP011073.1_prot_WP_005791523.1_3790	EGLSVLEYFISTHGAR	20.19	3	1777.9
lcl|NZ_CP011073.1_prot_WP_005791523.1_3790	EGLSVLEYFISTHGAR	66.17	3	1777.9
lcl|NZ_CP011073.1_prot_WP_005791523.1_3790	EGLSVLEYFISTHGAR	50.23	3	1777.9
lcl|NZ_CP011073.1_prot_WP_005791523.1_3790	EGLSVLEYFISTHGAR	62.01	3	1777.9
lcl|NZ_CP011073.1_prot_WP_005791523.1_3790	EGLSVLEYFISTHGAR	14.58	3	1777.9
lcl|NZ_CP011073.1_prot_WP_005791523.1_3790	EGLSVLEYFISTHGAR	26.37	3	1777.9
lcl|NZ_CP011073.1_prot_WP_005791523.1_3790	EGLSVLEYFISTHGAR	17.77	3	1777.91
lcl|NZ_CP011073.1_prot_WP_005791523.1_3790	EGLSVLEYFISTHGAR	25.3	3	1777.91
lcl|NZ_CP011073.1_prot_WP_005791523.1_3790	EGLSVLEYFISTHGAR	21.15	3	1777.91
lcl|NZ_CP011073.1_prot_WP_005791523.1_3790	EGLSVLEYFISTHGAR	17.94	3	1777.91
lcl|NZ_CP011073.1_prot_WP_005791523.1_3790	EGLSVLEYFISTHGAR	62.68	3	1777.91
lcl|NZ_CP011073.1_prot_WP_005791523.1_3790	EGLSVLEYFISTHGAR	42.54	3	1777.91
lcl|NZ_CP011073.1_prot_WP_005791523.1_3790	EGLSVLEYFISTHGAR	24.36	3	1777.91
lcl|NZ_CP011073.1_prot_WP_005791523.1_3790	EGLSVLEYFISTHGAR	57.29	3	1777.91
lcl|NZ_CP011073.1_prot_WP_005791523.1_3790	EGLSVLEYFISTHGAR	17.88	3	1777.91
lcl|NZ_CP011073.1_prot_WP_005791523.1_3790	AGTPLSDGATTPADILAIK	64.72	2	1810.96
lcl|NZ_CP011073.1_prot_WP_005791523.1_3790	AGTPLSDGATTPADILAIK	75.66	2	1810.96
lcl|NZ_CP011073.1_prot_WP_005791523.1_3790	AGTPLSDGATTPADILAIK	122.32	2	1810.96
lcl|NZ_CP011073.1_prot_WP_005791523.1_3790	AGTPLSDGATTPADILAIK	54.41	2	1810.97
lcl|NZ_CP011073.1_prot_WP_005791523.1_3790	AGTPLSDGATTPADILAIK	90.68	2	1810.97
lcl|NZ_CP011073.1_prot_WP_005791523.1_3790	AGTPLSDGATTPADILAIK	110.67	2	1810.97
lcl|NZ_CP011073.1_prot_WP_005791523.1_3790	AGTPLSDGATTPADILAIK	53.46	2	1810.97
lcl|NZ_CP011073.1_prot_WP_005791523.1_3790	AGTPLSDGATTPADILAIK	48.43	2	1810.97
lcl|NZ_CP011073.1_prot_WP_005791523.1_3790	AGTPLSDGATTPADILAIK	68.91	2	1810.97
lcl|NZ_CP011073.1_prot_WP_005791523.1_3790	AGTPLSDGATTPADILAIK	120.91	2	1810.97
lcl|NZ_CP011073.1_prot_WP_005791523.1_3790	AGTPLSDGATTPADILAIK	50.14	2	1810.97
lcl|NZ_CP011073.1_prot_WP_005791523.1_3790	AGTPLSDGATTPADILAIK	75.38	2	1810.97
lcl|NZ_CP011073.1_prot_WP_005791523.1_3790	AGTPLSDGATTPADILAIK	34.54	2	1810.97
lcl|NZ_CP011073.1_prot_WP_005791523.1_3790	AGTPLSDGATTPADILAIK	60.65	2	1810.97
lcl|NZ_CP011073.1_prot_WP_005791523.1_3790	AGTPLSDGATTPADILAIK	103.38	2	1810.97
lcl|NZ_CP011073.1_prot_WP_005791523.1_3790	AGTPLSDGATTPADILAIK	92.86	2	1810.97
lcl|NZ_CP011073.1_prot_WP_005791523.1_3790	AGTPLSDGATTPADILAIK	56.52	2	1810.97
lcl|NZ_CP011073.1_prot_WP_005791523.1_3790	AGTPLSDGATTPADILAIK	39.73	2	1810.97
lcl|NZ_CP011073.1_prot_WP_005791523.1_3790	AGTPLSDGATTPADILAIK	120.5	2	1810.97
lcl|NZ_CP011073.1_prot_WP_005791523.1_3790	AGTPLSDGATTPADILAIK	122.49	2	1810.97
lcl|NZ_CP011073.1_prot_WP_005791523.1_3790	AGTPLSDGATTPADILAIK	54.04	2	1810.98
lcl|NZ_CP011073.1_prot_WP_005791523.1_3790	TYNLPVGGHVVIENGQK	26.47	2	1823.95
lcl|NZ_CP011073.1_prot_WP_005791523.1_3790	TYNLPVGGHVVIENGQK	58.68	2	1823.95
lcl|NZ_CP011073.1_prot_WP_005791523.1_3790	TYNLPVGGHVVIENGQK	76.13	3	1823.95
lcl|NZ_CP011073.1_prot_WP_005791523.1_3790	TYNLPVGGHVVIENGQK	82.08	3	1823.95
lcl|NZ_CP011073.1_prot_WP_005791523.1_3790	TYNLPVGGHVVIENGQK	26.57	3	1823.96
lcl|NZ_CP011073.1_prot_WP_005791523.1_3790	AGAEGGQIIENPILSNFK	42.92	2	1856.96
lcl|NZ_CP011073.1_prot_WP_005791523.1_3790	AGAEGGQIIENPILSNFK	17.82	2	1856.96
lcl|NZ_CP011073.1_prot_WP_005791523.1_3790	AGAEGGQIIENPILSNFK	93.47	2	1856.96
lcl|NZ_CP011073.1_prot_WP_005791523.1_3790	AGAEGGQIIENPILSNFK	25.26	2	1856.96
lcl|NZ_CP011073.1_prot_WP_005791523.1_3790	AGAEGGQIIENPILSNFK	57.68	2	1856.96
lcl|NZ_CP011073.1_prot_WP_005791523.1_3790	AGAEGGQIIENPILSNFK	72.3	2	1856.96
lcl|NZ_CP011073.1_prot_WP_005791523.1_3790	AGAEGGQIIENPILSNFK	150.66	2	1856.96
lcl|NZ_CP011073.1_prot_WP_005791523.1_3790	AGAEGGQIIENPILSNFK	28.19	2	1856.96
lcl|NZ_CP011073.1_prot_WP_005791523.1_3790	AGAEGGQIIENPILSNFK	64.75	2	1856.96
lcl|NZ_CP011073.1_prot_WP_005791523.1_3790	AGAEGGQIIENPILSNFK	137.6	2	1856.96
lcl|NZ_CP011073.1_prot_WP_005791523.1_3790	AGAEGGQIIENPILSNFK	101.52	2	1856.97
lcl|NZ_CP011073.1_prot_WP_005791523.1_3790	AGAEGGQIIENPILSNFK	19.08	2	1856.97
lcl|NZ_CP011073.1_prot_WP_005791523.1_3790	AGAEGGQIIENPILSNFK	50.55	3	1856.97
lcl|NZ_CP011073.1_prot_WP_005791523.1_3790	AGAEGGQIIENPILSNFK	41.36	2	1856.97
lcl|NZ_CP011073.1_prot_WP_005791523.1_3790	AGAEGGQIIENPILSNFK	49.92	3	1856.97
lcl|NZ_CP011073.1_prot_WP_005791523.1_3790	AGAEGGQIIENPILSNFK	20.34	3	1856.97
lcl|NZ_CP011073.1_prot_WP_005791523.1_3790	TKVPSAHILTEDGDLIR	19.91	4	1864
lcl|NZ_CP011073.1_prot_WP_005791523.1_3790	TKVPSAHILTEDGDLIR	31.25	4	1864.01
lcl|NZ_CP011073.1_prot_WP_005791523.1_3790	TKVPSAHILTEDGDLIR	40.11	3	1864.01
lcl|NZ_CP011073.1_prot_WP_005791523.1_3790	TKVPSAHILTEDGDLIR	17.22	4	1864.01
lcl|NZ_CP011073.1_prot_WP_005791523.1_3790	TKVPSAHILTEDGDLIR	18.16	4	1864.01
lcl|NZ_CP011073.1_prot_WP_005791523.1_3790	TKVPSAHILTEDGDLIR	29.89	4	1864.01
lcl|NZ_CP011073.1_prot_WP_005791523.1_3790	TKVPSAHILTEDGDLIR	26.74	4	1864.01
lcl|NZ_CP011073.1_prot_WP_005791523.1_3790	TKVPSAHILTEDGDLIR	41.31	3	1864.01
lcl|NZ_CP011073.1_prot_WP_005791523.1_3790	TKVPSAHILTEDGDLIR	22.13	4	1864.01
lcl|NZ_CP011073.1_prot_WP_005791523.1_3790	TKVPSAHILTEDGDLIR	46.79	3	1864.01
lcl|NZ_CP011073.1_prot_WP_005791523.1_3790	TKVPSAHILTEDGDLIR	23.43	3	1864.01
lcl|NZ_CP011073.1_prot_WP_005791523.1_3790	TKVPSAHILTEDGDLIR	39.33	4	1864.01
lcl|NZ_CP011073.1_prot_WP_005791523.1_3790	TKVPSAHILTEDGDLIR	21.46	3	1864.01
lcl|NZ_CP011073.1_prot_WP_005791523.1_3790	TKVPSAHILTEDGDLIR	14.49	3	1864.02
lcl|NZ_CP011073.1_prot_WP_005791523.1_3790	TKVPSAHILTEDGDLIR	40.89	4	1864.02
lcl|NZ_CP011073.1_prot_WP_005791523.1_3790	TKVPSAHILTEDGDLIR	25.72	3	1864.02
lcl|NZ_CP011073.1_prot_WP_005791523.1_3790	TFHAGGTAANIAANASIVAK	23.2	3	1883.98
lcl|NZ_CP011073.1_prot_WP_005791523.1_3790	TFHAGGTAANIAANASIVAK	14	3	1883.98
lcl|NZ_CP011073.1_prot_WP_005791523.1_3790	TFHAGGTAANIAANASIVAK	36.21	3	1883.98
lcl|NZ_CP011073.1_prot_WP_005791523.1_3790	TFHAGGTAANIAANASIVAK	16.06	3	1883.98
lcl|NZ_CP011073.1_prot_WP_005791523.1_3790	TFHAGGTAANIAANASIVAK	51.56	3	1883.98
lcl|NZ_CP011073.1_prot_WP_005791523.1_3790	TFHAGGTAANIAANASIVAK	28.08	2	1883.99
lcl|NZ_CP011073.1_prot_WP_005791523.1_3790	TFHAGGTAANIAANASIVAK	60.27	3	1883.99
lcl|NZ_CP011073.1_prot_WP_005791523.1_3790	TFHAGGTAANIAANASIVAK	152.34	2	1883.99
lcl|NZ_CP011073.1_prot_WP_005791523.1_3790	TFHAGGTAANIAANASIVAK	77.95	3	1883.99
lcl|NZ_CP011073.1_prot_WP_005791523.1_3790	TFHAGGTAANIAANASIVAK	14.97	3	1883.99
lcl|NZ_CP011073.1_prot_WP_005791523.1_3790	TFHAGGTAANIAANASIVAK	27.34	2	1883.99
lcl|NZ_CP011073.1_prot_WP_005791523.1_3790	TFHAGGTAANIAANASIVAK	59.94	2	1883.99
lcl|NZ_CP011073.1_prot_WP_005791523.1_3790	TFHAGGTAANIAANASIVAK	54.91	3	1883.99
lcl|NZ_CP011073.1_prot_WP_005791523.1_3790	TFHAGGTAANIAANASIVAK	45.8	3	1883.99
lcl|NZ_CP011073.1_prot_WP_005791523.1_3790	TFHAGGTAANIAANASIVAK	63.46	3	1883.99
lcl|NZ_CP011073.1_prot_WP_005791523.1_3790	TFHAGGTAANIAANASIVAK	129.67	2	1883.99
lcl|NZ_CP011073.1_prot_WP_005791523.1_3790	TFHAGGTAANIAANASIVAK	56.55	3	1883.99
lcl|NZ_CP011073.1_prot_WP_005791523.1_3790	TFHAGGTAANIAANASIVAK	63.96	3	1883.99
lcl|NZ_CP011073.1_prot_WP_005791523.1_3790	TFHAGGTAANIAANASIVAK	60.03	3	1883.99
lcl|NZ_CP011073.1_prot_WP_005791523.1_3790	TFHAGGTAANIAANASIVAK	19.05	3	1883.99
lcl|NZ_CP011073.1_prot_WP_005791523.1_3790	TFHAGGTAANIAANASIVAK	35.95	3	1883.99
lcl|NZ_CP011073.1_prot_WP_005791523.1_3790	TFHAGGTAANIAANASIVAK	15.65	3	1883.99
lcl|NZ_CP011073.1_prot_WP_005791523.1_3790	TFHAGGTAANIAANASIVAK	63.22	3	1883.99
lcl|NZ_CP011073.1_prot_WP_005791523.1_3790	TFHAGGTAANIAANASIVAK	13.45	3	1883.99
lcl|NZ_CP011073.1_prot_WP_005791523.1_3790	TFHAGGTAANIAANASIVAK	30.14	3	1883.99
lcl|NZ_CP011073.1_prot_WP_005791523.1_3790	TFHAGGTAANIAANASIVAK	34.73	3	1883.99
lcl|NZ_CP011073.1_prot_WP_005791523.1_3790	TFHAGGTAANIAANASIVAK	52.97	3	1883.99
lcl|NZ_CP011073.1_prot_WP_005791523.1_3790	TFHAGGTAANIAANASIVAK	13.3	3	1883.99
lcl|NZ_CP011073.1_prot_WP_005791523.1_3790	TFHAGGTAANIAANASIVAK	45.33	2	1883.99
lcl|NZ_CP011073.1_prot_WP_005791523.1_3790	TFHAGGTAANIAANASIVAK	48.87	3	1883.99
lcl|NZ_CP011073.1_prot_WP_005791523.1_3790	TFHAGGTAANIAANASIVAK	19.67	2	1883.99
lcl|NZ_CP011073.1_prot_WP_005791523.1_3790	TFHAGGTAANIAANASIVAK	29.11	3	1883.99
lcl|NZ_CP011073.1_prot_WP_005791523.1_3790	TFHAGGTAANIAANASIVAK	13.76	3	1883.99
lcl|NZ_CP011073.1_prot_WP_005791523.1_3790	TFHAGGTAANIAANASIVAK	32.12	2	1883.99
lcl|NZ_CP011073.1_prot_WP_005791523.1_3790	TFHAGGTAANIAANASIVAK	15.85	3	1883.99
lcl|NZ_CP011073.1_prot_WP_005791523.1_3790	TFHAGGTAANIAANASIVAK	51.87	3	1883.99
lcl|NZ_CP011073.1_prot_WP_005791523.1_3790	TFHAGGTAANIAANASIVAK	49.23	3	1883.99
lcl|NZ_CP011073.1_prot_WP_005791523.1_3790	TFHAGGTAANIAANASIVAK	60.75	3	1883.99
lcl|NZ_CP011073.1_prot_WP_005791523.1_3790	TFHAGGTAANIAANASIVAK	25.52	3	1883.99
lcl|NZ_CP011073.1_prot_WP_005791523.1_3790	TFHAGGTAANIAANASIVAK	28.88	2	1883.99
lcl|NZ_CP011073.1_prot_WP_005791523.1_3790	TFHAGGTAANIAANASIVAK	44.34	2	1883.99
lcl|NZ_CP011073.1_prot_WP_005791523.1_3790	TFHAGGTAANIAANASIVAK	60.46	3	1883.99
lcl|NZ_CP011073.1_prot_WP_005791523.1_3790	TFHAGGTAANIAANASIVAK	25.98	3	1883.99
lcl|NZ_CP011073.1_prot_WP_005791523.1_3790	TFHAGGTAANIAANASIVAK	14.66	3	1883.99
lcl|NZ_CP011073.1_prot_WP_005791523.1_3790	DNQYLEDTDPNKFIAK	21.18	2	1909.9
lcl|NZ_CP011073.1_prot_WP_005791523.1_3790	DNQYLEDTDPNKFIAK	29.23	3	1909.9
lcl|NZ_CP011073.1_prot_WP_005791523.1_3790	DNQYLEDTDPNKFIAK	20.44	3	1909.91
lcl|NZ_CP011073.1_prot_WP_005791523.1_3790	DNQYLEDTDPNKFIAK	29.91	3	1909.91
lcl|NZ_CP011073.1_prot_WP_005791523.1_3790	DNQYLEDTDPNKFIAK	52.2	3	1909.91
lcl|NZ_CP011073.1_prot_WP_005791523.1_3790	DNQYLEDTDPNKFIAK	73.23	2	1909.91
lcl|NZ_CP011073.1_prot_WP_005791523.1_3790	DNQYLEDTDPNKFIAK	87.38	2	1909.91
lcl|NZ_CP011073.1_prot_WP_005791523.1_3790	DNQYLEDTDPNKFIAK	51.86	3	1909.91
lcl|NZ_CP011073.1_prot_WP_005791523.1_3790	DNQYLEDTDPNKFIAK	13.3	3	1909.91
lcl|NZ_CP011073.1_prot_WP_005791523.1_3790	DNQYLEDTDPNKFIAK	75.65	2	1909.91
lcl|NZ_CP011073.1_prot_WP_005791523.1_3790	DNQYLEDTDPNKFIAK	84.31	2	1909.91
lcl|NZ_CP011073.1_prot_WP_005791523.1_3790	DNQYLEDTDPNKFIAK	51.17	3	1909.91
lcl|NZ_CP011073.1_prot_WP_005791523.1_3790	DNQYLEDTDPNKFIAK	13.3	3	1909.91
lcl|NZ_CP011073.1_prot_WP_005791523.1_3790	DNQYLEDTDPNKFIAK	23.27	3	1909.91
lcl|NZ_CP011073.1_prot_WP_005791523.1_3790	DNQYLEDTDPNKFIAK	30.71	3	1909.91
lcl|NZ_CP011073.1_prot_WP_005791523.1_3790	DNQYLEDTDPNKFIAK	49.31	3	1909.91
lcl|NZ_CP011073.1_prot_WP_005791523.1_3790	DNQYLEDTDPNKFIAK	42.59	3	1909.91
lcl|NZ_CP011073.1_prot_WP_005791523.1_3790	DNQYLEDTDPNKFIAK	19.81	2	1909.91
lcl|NZ_CP011073.1_prot_WP_005791523.1_3790	DNQYLEDTDPNKFIAK	26.38	3	1909.91
lcl|NZ_CP011073.1_prot_WP_005791523.1_3790	DNQYLEDTDPNKFIAK	33.48	3	1909.92
lcl|NZ_CP011073.1_prot_WP_005791523.1_3790	MAFQGGLSFNLGDIIIPK	15.07	2	1920
lcl|NZ_CP011073.1_prot_WP_005791523.1_3790	MAFQGGLSFNLGDIIIPK	26.97	2	1920.01
lcl|NZ_CP011073.1_prot_WP_005791523.1_3790	MAFQGGLSFNLGDIIIPK	53.1	2	1920.02
lcl|NZ_CP011073.1_prot_WP_005791523.1_3790	MAFQGGLSFNLGDIIIPK	63.55	2	1920.02
lcl|NZ_CP011073.1_prot_WP_005791523.1_3790	MAFQGGLSFNLGDIIIPK	81.38	2	1920.02
lcl|NZ_CP011073.1_prot_WP_005791523.1_3790	MAFQGGLSFNLGDIIIPK	29.22	2	1920.02
lcl|NZ_CP011073.1_prot_WP_005791523.1_3790	VIVKDLDENGNIVDVMR	22.62	2	1928.01
lcl|NZ_CP011073.1_prot_WP_005791523.1_3790	VIVKDLDENGNIVDVMR	31.82	2	1928.01
lcl|NZ_CP011073.1_prot_WP_005791523.1_3790	VIVKDLDENGNIVDVMR	31.7	3	1928.01
lcl|NZ_CP011073.1_prot_WP_005791523.1_3790	VIVKDLDENGNIVDVMR	43.83	3	1928.01
lcl|NZ_CP011073.1_prot_WP_005791523.1_3790	VIVKDLDENGNIVDVMR	36.27	3	1928.01
lcl|NZ_CP011073.1_prot_WP_005791523.1_3790	VIVKDLDENGNIVDVMR	41.29	3	1928.01
lcl|NZ_CP011073.1_prot_WP_005791523.1_3790	VIVKDLDENGNIVDVMR	16.47	3	1928.02
lcl|NZ_CP011073.1_prot_WP_005791523.1_3790	MAFQGGLSFNLGDIIIPK	30.88	2	1936.01	Oxidation (M)
lcl|NZ_CP011073.1_prot_WP_005791523.1_3790	MAFQGGLSFNLGDIIIPK	24.41	2	1936.01	Oxidation (M)
lcl|NZ_CP011073.1_prot_WP_005791523.1_3790	MAFQGGLSFNLGDIIIPK	30.26	2	1936.01	Oxidation (M)
lcl|NZ_CP011073.1_prot_WP_005791523.1_3790	MAFQGGLSFNLGDIIIPK	55.22	2	1936.01	Oxidation (M)
lcl|NZ_CP011073.1_prot_WP_005791523.1_3790	MAFQGGLSFNLGDIIIPK	67.11	2	1936.01	Oxidation (M)
lcl|NZ_CP011073.1_prot_WP_005791523.1_3790	MAFQGGLSFNLGDIIIPK	43.26	2	1936.01	Oxidation (M)
lcl|NZ_CP011073.1_prot_WP_005791523.1_3790	MAFQGGLSFNLGDIIIPK	50.86	2	1936.01	Oxidation (M)
lcl|NZ_CP011073.1_prot_WP_005791523.1_3790	MAFQGGLSFNLGDIIIPK	72.15	2	1936.01	Oxidation (M)
lcl|NZ_CP011073.1_prot_WP_005791523.1_3790	MAFQGGLSFNLGDIIIPK	79.38	2	1936.01	Oxidation (M)
lcl|NZ_CP011073.1_prot_WP_005791523.1_3790	NPSNPAVVSEIDGEVTMGK	76.77	2	1942.92
lcl|NZ_CP011073.1_prot_WP_005791523.1_3790	NPSNPAVVSEIDGEVTMGK	79.03	2	1942.93
lcl|NZ_CP011073.1_prot_WP_005791523.1_3790	NPSNPAVVSEIDGEVTMGK	65.29	2	1942.93
lcl|NZ_CP011073.1_prot_WP_005791523.1_3790	NPSNPAVVSEIDGEVTMGK	37.84	2	1942.93
lcl|NZ_CP011073.1_prot_WP_005791523.1_3790	NPSNPAVVSEIDGEVTMGK	81.62	2	1942.93
lcl|NZ_CP011073.1_prot_WP_005791523.1_3790	NPSNPAVVSEIDGEVTMGK	22.25	2	1942.93
lcl|NZ_CP011073.1_prot_WP_005791523.1_3790	NPSNPAVVSEIDGEVTMGK	101.33	2	1942.93
lcl|NZ_CP011073.1_prot_WP_005791523.1_3790	NPSNPAVVSEIDGEVTMGK	26.07	2	1942.93
lcl|NZ_CP011073.1_prot_WP_005791523.1_3790	NPSNPAVVSEIDGEVTMGK	22.32	2	1942.93
lcl|NZ_CP011073.1_prot_WP_005791523.1_3790	NPSNPAVVSEIDGEVTMGK	27.36	2	1942.93
lcl|NZ_CP011073.1_prot_WP_005791523.1_3790	NPSNPAVVSEIDGEVTMGK	92.64	2	1942.93
lcl|NZ_CP011073.1_prot_WP_005791523.1_3790	NPSNPAVVSEIDGEVTMGK	99.7	2	1942.93
lcl|NZ_CP011073.1_prot_WP_005791523.1_3790	NPSNPAVVSEIDGEVTMGK	112.42	2	1942.93
lcl|NZ_CP011073.1_prot_WP_005791523.1_3790	NPSNPAVVSEIDGEVTMGK	89.83	2	1942.93
lcl|NZ_CP011073.1_prot_WP_005791523.1_3790	NPSNPAVVSEIDGEVTMGK	34.25	2	1942.93
lcl|NZ_CP011073.1_prot_WP_005791523.1_3790	NPSNPAVVSEIDGEVTMGK	75.72	2	1942.93
lcl|NZ_CP011073.1_prot_WP_005791523.1_3790	NPSNPAVVSEIDGEVTMGK	45.31	2	1942.93
lcl|NZ_CP011073.1_prot_WP_005791523.1_3790	NPSNPAVVSEIDGEVTMGK	106.57	2	1942.93
lcl|NZ_CP011073.1_prot_WP_005791523.1_3790	NPSNPAVVSEIDGEVTMGK	123.28	2	1942.93
lcl|NZ_CP011073.1_prot_WP_005791523.1_3790	NPSNPAVVSEIDGEVTMGK	48.43	2	1942.93
lcl|NZ_CP011073.1_prot_WP_005791523.1_3790	NPSNPAVVSEIDGEVTMGK	71.27	2	1942.93
lcl|NZ_CP011073.1_prot_WP_005791523.1_3790	NPSNPAVVSEIDGEVTMGK	104.7	2	1942.94
lcl|NZ_CP011073.1_prot_WP_005791523.1_3790	NPSNPAVVSEIDGEVTMGK	95.01	2	1942.94
lcl|NZ_CP011073.1_prot_WP_005791523.1_3790	NPSNPAVVSEIDGEVTMGK	59.37	2	1942.94
lcl|NZ_CP011073.1_prot_WP_005791523.1_3790	NPSNPAVVSEIDGEVTMGK	87.55	2	1942.94
lcl|NZ_CP011073.1_prot_WP_005791523.1_3790	NPSNPAVVSEIDGEVTMGK	103.69	2	1942.94
lcl|NZ_CP011073.1_prot_WP_005791523.1_3790	NPSNPAVVSEIDGEVTMGK	49.85	2	1942.94
lcl|NZ_CP011073.1_prot_WP_005791523.1_3790	NPSNPAVVSEIDGEVTMGK	76.32	2	1958.92	Oxidation (M)
lcl|NZ_CP011073.1_prot_WP_005791523.1_3790	NPSNPAVVSEIDGEVTMGK	50.92	2	1958.92	Oxidation (M)
lcl|NZ_CP011073.1_prot_WP_005791523.1_3790	NPSNPAVVSEIDGEVTMGK	35.21	2	1958.93	Oxidation (M)
lcl|NZ_CP011073.1_prot_WP_005791523.1_3790	NPSNPAVVSEIDGEVTMGK	116.63	2	1958.93	Oxidation (M)
lcl|NZ_CP011073.1_prot_WP_005791523.1_3790	NPSNPAVVSEIDGEVTMGK	17.92	3	1958.93	Oxidation (M)
lcl|NZ_CP011073.1_prot_WP_005791523.1_3790	NPSNPAVVSEIDGEVTMGK	124.22	2	1958.93	Oxidation (M)
lcl|NZ_CP011073.1_prot_WP_005791523.1_3790	NPSNPAVVSEIDGEVTMGK	114.99	2	1958.93	Oxidation (M)
lcl|NZ_CP011073.1_prot_WP_005791523.1_3790	AALQTSSFMSAASFQETTK	84.57	2	2004.94
lcl|NZ_CP011073.1_prot_WP_005791523.1_3790	AALQTSSFMSAASFQETTK	23.97	2	2004.94
lcl|NZ_CP011073.1_prot_WP_005791523.1_3790	AALQTSSFMSAASFQETTK	90.32	2	2004.94
lcl|NZ_CP011073.1_prot_WP_005791523.1_3790	AALQTSSFMSAASFQETTK	89.54	2	2004.94
lcl|NZ_CP011073.1_prot_WP_005791523.1_3790	AALQTSSFMSAASFQETTK	90.77	2	2004.94
lcl|NZ_CP011073.1_prot_WP_005791523.1_3790	AALQTSSFMSAASFQETTK	66.58	2	2004.95
lcl|NZ_CP011073.1_prot_WP_005791523.1_3790	AALQTSSFMSAASFQETTK	131.23	2	2004.95
lcl|NZ_CP011073.1_prot_WP_005791523.1_3790	AALQTSSFMSAASFQETTK	64.43	2	2004.95
lcl|NZ_CP011073.1_prot_WP_005791523.1_3790	AALQTSSFMSAASFQETTK	49.98	2	2004.95
lcl|NZ_CP011073.1_prot_WP_005791523.1_3790	AALQTSSFMSAASFQETTK	107.53	2	2004.95
lcl|NZ_CP011073.1_prot_WP_005791523.1_3790	AALQTSSFMSAASFQETTK	72.21	2	2004.95
lcl|NZ_CP011073.1_prot_WP_005791523.1_3790	AALQTSSFMSAASFQETTK	28.02	2	2004.95
lcl|NZ_CP011073.1_prot_WP_005791523.1_3790	AALQTSSFMSAASFQETTK	152.88	2	2004.95
lcl|NZ_CP011073.1_prot_WP_005791523.1_3790	AALQTSSFMSAASFQETTK	65.73	2	2004.95
lcl|NZ_CP011073.1_prot_WP_005791523.1_3790	AALQTSSFMSAASFQETTK	108.52	2	2004.95
lcl|NZ_CP011073.1_prot_WP_005791523.1_3790	AALQTSSFMSAASFQETTK	107.29	2	2004.95
lcl|NZ_CP011073.1_prot_WP_005791523.1_3790	AALQTSSFMSAASFQETTK	82.74	2	2004.95
lcl|NZ_CP011073.1_prot_WP_005791523.1_3790	AALQTSSFMSAASFQETTK	83.77	2	2004.96
lcl|NZ_CP011073.1_prot_WP_005791523.1_3790	AALQTSSFMSAASFQETTK	41.25	3	2004.96
lcl|NZ_CP011073.1_prot_WP_005791523.1_3790	AALQTSSFMSAASFQETTK	19.13	3	2004.96
lcl|NZ_CP011073.1_prot_WP_005791523.1_3790	AALQTSSFMSAASFQETTK	136.85	2	2020.94	Oxidation (M)
lcl|NZ_CP011073.1_prot_WP_005791523.1_3790	AALQTSSFMSAASFQETTK	49.55	2	2020.94	Oxidation (M)
lcl|NZ_CP011073.1_prot_WP_005791523.1_3790	AALQTSSFMSAASFQETTK	132.69	2	2020.94	Oxidation (M)
lcl|NZ_CP011073.1_prot_WP_005791523.1_3790	AALQTSSFMSAASFQETTK	41.17	2	2020.94	Oxidation (M)
lcl|NZ_CP011073.1_prot_WP_005791523.1_3790	IVPVIPPELRPLVPLDGGR	37.68	3	2036.21
lcl|NZ_CP011073.1_prot_WP_005791523.1_3790	IVPVIPPELRPLVPLDGGR	19.74	3	2036.21
lcl|NZ_CP011073.1_prot_WP_005791523.1_3790	IVPVIPPELRPLVPLDGGR	44.09	3	2036.21
lcl|NZ_CP011073.1_prot_WP_005791523.1_3790	IVPVIPPELRPLVPLDGGR	22.49	3	2036.21
lcl|NZ_CP011073.1_prot_WP_005791523.1_3790	IVPVIPPELRPLVPLDGGR	30	3	2036.21
lcl|NZ_CP011073.1_prot_WP_005791523.1_3790	IVPVIPPELRPLVPLDGGR	18.56	3	2036.21
lcl|NZ_CP011073.1_prot_WP_005791523.1_3790	IVPVIPPELRPLVPLDGGR	22.53	3	2036.21
lcl|NZ_CP011073.1_prot_WP_005791523.1_3790	IVPVIPPELRPLVPLDGGR	25.5	3	2036.21
lcl|NZ_CP011073.1_prot_WP_005791523.1_3790	IVPVIPPELRPLVPLDGGR	16.02	3	2036.21
lcl|NZ_CP011073.1_prot_WP_005791523.1_3790	IVPVIPPELRPLVPLDGGR	48.18	3	2036.21
lcl|NZ_CP011073.1_prot_WP_005791523.1_3790	IVPVIPPELRPLVPLDGGR	17.85	3	2036.21
lcl|NZ_CP011073.1_prot_WP_005791523.1_3790	IVPVIPPELRPLVPLDGGR	32.8	3	2036.21
lcl|NZ_CP011073.1_prot_WP_005791523.1_3790	IVPVIPPELRPLVPLDGGR	18.01	3	2036.21
lcl|NZ_CP011073.1_prot_WP_005791523.1_3790	IVPVIPPELRPLVPLDGGR	14.91	3	2036.21
lcl|NZ_CP011073.1_prot_WP_005791523.1_3790	IVPVIPPELRPLVPLDGGR	39.71	3	2036.21
lcl|NZ_CP011073.1_prot_WP_005791523.1_3790	IVPVIPPELRPLVPLDGGR	38.31	3	2036.21
lcl|NZ_CP011073.1_prot_WP_005791523.1_3790	IVPVIPPELRPLVPLDGGR	18.43	3	2036.21
lcl|NZ_CP011073.1_prot_WP_005791523.1_3790	IVPVIPPELRPLVPLDGGR	17.15	3	2036.21
lcl|NZ_CP011073.1_prot_WP_005791523.1_3790	IVPVIPPELRPLVPLDGGR	15.59	3	2036.21
lcl|NZ_CP011073.1_prot_WP_005791523.1_3790	IVPVIPPELRPLVPLDGGR	15.55	3	2036.21
lcl|NZ_CP011073.1_prot_WP_005791523.1_3790	IVPVIPPELRPLVPLDGGR	30.7	3	2036.21
lcl|NZ_CP011073.1_prot_WP_005791523.1_3790	IVPVIPPELRPLVPLDGGR	50.55	3	2036.21
lcl|NZ_CP011073.1_prot_WP_005791523.1_3790	IVPVIPPELRPLVPLDGGR	13.52	3	2036.21
lcl|NZ_CP011073.1_prot_WP_005791523.1_3790	IVPVIPPELRPLVPLDGGR	25.2	3	2036.21
lcl|NZ_CP011073.1_prot_WP_005791523.1_3790	IVPVIPPELRPLVPLDGGR	47.9	3	2036.22
lcl|NZ_CP011073.1_prot_WP_005791523.1_3790	IVPVIPPELRPLVPLDGGR	13.73	3	2036.22
lcl|NZ_CP011073.1_prot_WP_005791523.1_3790	IVPVIPPELRPLVPLDGGR	34.15	3	2036.22
lcl|NZ_CP011073.1_prot_WP_005791523.1_3790	IVPVIPPELRPLVPLDGGR	17.37	3	2036.22
lcl|NZ_CP011073.1_prot_WP_005791523.1_3790	IVPVIPPELRPLVPLDGGR	16.41	3	2036.22
lcl|NZ_CP011073.1_prot_WP_005791523.1_3790	IVPVIPPELRPLVPLDGGR	44.96	3	2036.22
lcl|NZ_CP011073.1_prot_WP_005791523.1_3790	IVPVIPPELRPLVPLDGGR	21.8	3	2036.22
lcl|NZ_CP011073.1_prot_WP_005791523.1_3790	IVPVIPPELRPLVPLDGGR	21.57	3	2036.22
lcl|NZ_CP011073.1_prot_WP_005791523.1_3790	IVPVIPPELRPLVPLDGGR	17.45	3	2036.22
lcl|NZ_CP011073.1_prot_WP_005791523.1_3790	IVPVIPPELRPLVPLDGGR	28.1	4	2036.22
lcl|NZ_CP011073.1_prot_WP_005791523.1_3790	IVPVIPPELRPLVPLDGGR	16.69	3	2036.22
lcl|NZ_CP011073.1_prot_WP_005791523.1_3790	IVPVIPPELRPLVPLDGGR	31.66	3	2036.22
lcl|NZ_CP011073.1_prot_WP_005791523.1_3790	IVPVIPPELRPLVPLDGGR	19.87	3	2036.22
lcl|NZ_CP011073.1_prot_WP_005791523.1_3790	IVPVIPPELRPLVPLDGGR	28.59	3	2036.22
lcl|NZ_CP011073.1_prot_WP_005791523.1_3790	IVPVIPPELRPLVPLDGGR	16.02	3	2036.22
lcl|NZ_CP011073.1_prot_WP_005791523.1_3790	IVPVIPPELRPLVPLDGGR	53.94	3	2036.22
lcl|NZ_CP011073.1_prot_WP_005791523.1_3790	IVPVIPPELRPLVPLDGGR	14.41	4	2036.22
lcl|NZ_CP011073.1_prot_WP_005791523.1_3790	IVPVIPPELRPLVPLDGGR	43.48	3	2036.22
lcl|NZ_CP011073.1_prot_WP_005791523.1_3790	IVPVIPPELRPLVPLDGGR	13.69	3	2036.22
lcl|NZ_CP011073.1_prot_WP_005791523.1_3790	IVPVIPPELRPLVPLDGGR	23.25	3	2036.22
lcl|NZ_CP011073.1_prot_WP_005791523.1_3790	IVPVIPPELRPLVPLDGGR	22.11	3	2036.22
lcl|NZ_CP011073.1_prot_WP_005791523.1_3790	IVPVIPPELRPLVPLDGGR	28.54	4	2036.22
lcl|NZ_CP011073.1_prot_WP_005791523.1_3790	IVPVIPPELRPLVPLDGGR	38.52	4	2036.22
lcl|NZ_CP011073.1_prot_WP_005791523.1_3790	MGHIQLVVPVAHIWYFR	29.07	3	2065.1
lcl|NZ_CP011073.1_prot_WP_005791523.1_3790	MGHIQLVVPVAHIWYFR	24.56	3	2065.1
lcl|NZ_CP011073.1_prot_WP_005791523.1_3790	MGHIQLVVPVAHIWYFR	23.24	4	2065.1
lcl|NZ_CP011073.1_prot_WP_005791523.1_3790	MGHIQLVVPVAHIWYFR	15.2	3	2065.1
lcl|NZ_CP011073.1_prot_WP_005791523.1_3790	MGHIQLVVPVAHIWYFR	22.27	3	2065.1
lcl|NZ_CP011073.1_prot_WP_005791523.1_3790	MGHIQLVVPVAHIWYFR	29.65	3	2065.1
lcl|NZ_CP011073.1_prot_WP_005791523.1_3790	MGHIQLVVPVAHIWYFR	37.93	4	2065.1
lcl|NZ_CP011073.1_prot_WP_005791523.1_3790	MGHIQLVVPVAHIWYFR	16.76	4	2065.1
lcl|NZ_CP011073.1_prot_WP_005791523.1_3790	MGHIQLVVPVAHIWYFR	39.58	4	2065.11
lcl|NZ_CP011073.1_prot_WP_005791523.1_3790	MGHIQLVVPVAHIWYFR	37.47	4	2065.11
lcl|NZ_CP011073.1_prot_WP_005791523.1_3790	MGHIQLVVPVAHIWYFR	23.51	3	2065.11
lcl|NZ_CP011073.1_prot_WP_005791523.1_3790	MGHIQLVVPVAHIWYFR	38.31	3	2065.11
lcl|NZ_CP011073.1_prot_WP_005791523.1_3790	MGHIQLVVPVAHIWYFR	48.06	4	2065.11
lcl|NZ_CP011073.1_prot_WP_005791523.1_3790	MGHIQLVVPVAHIWYFR	59.66	4	2065.11
lcl|NZ_CP011073.1_prot_WP_005791523.1_3790	MGHIQLVVPVAHIWYFR	32	3	2065.11
lcl|NZ_CP011073.1_prot_WP_005791523.1_3790	MGHIQLVVPVAHIWYFR	25.72	3	2065.11
lcl|NZ_CP011073.1_prot_WP_005791523.1_3790	MGHIQLVVPVAHIWYFR	28.44	4	2065.11
lcl|NZ_CP011073.1_prot_WP_005791523.1_3790	MGHIQLVVPVAHIWYFR	48.63	3	2065.11
lcl|NZ_CP011073.1_prot_WP_005791523.1_3790	MGHIQLVVPVAHIWYFR	31.86	4	2065.11
lcl|NZ_CP011073.1_prot_WP_005791523.1_3790	MGHIQLVVPVAHIWYFR	62.04	3	2065.11
lcl|NZ_CP011073.1_prot_WP_005791523.1_3790	MGHIQLVVPVAHIWYFR	49.68	4	2065.11
lcl|NZ_CP011073.1_prot_WP_005791523.1_3790	MGHIQLVVPVAHIWYFR	71.54	4	2065.11
lcl|NZ_CP011073.1_prot_WP_005791523.1_3790	MGHIQLVVPVAHIWYFR	51.81	4	2065.11
lcl|NZ_CP011073.1_prot_WP_005791523.1_3790	MGHIQLVVPVAHIWYFR	36.72	4	2065.11
lcl|NZ_CP011073.1_prot_WP_005791523.1_3790	MGHIQLVVPVAHIWYFR	55.73	4	2065.11
lcl|NZ_CP011073.1_prot_WP_005791523.1_3790	MGHIQLVVPVAHIWYFR	65.7	3	2065.11
lcl|NZ_CP011073.1_prot_WP_005791523.1_3790	MGHIQLVVPVAHIWYFR	49.86	4	2065.11
lcl|NZ_CP011073.1_prot_WP_005791523.1_3790	MGHIQLVVPVAHIWYFR	47.87	4	2065.11
lcl|NZ_CP011073.1_prot_WP_005791523.1_3790	MGHIQLVVPVAHIWYFR	63.65	4	2065.11
lcl|NZ_CP011073.1_prot_WP_005791523.1_3790	MGHIQLVVPVAHIWYFR	24.11	4	2065.11
lcl|NZ_CP011073.1_prot_WP_005791523.1_3790	MGHIQLVVPVAHIWYFR	40.46	4	2065.11
lcl|NZ_CP011073.1_prot_WP_005791523.1_3790	MGHIQLVVPVAHIWYFR	38.58	4	2065.11
lcl|NZ_CP011073.1_prot_WP_005791523.1_3790	MGHIQLVVPVAHIWYFR	26.45	4	2065.11
lcl|NZ_CP011073.1_prot_WP_005791523.1_3790	MGHIQLVVPVAHIWYFR	38.05	4	2065.11
lcl|NZ_CP011073.1_prot_WP_005791523.1_3790	MGHIQLVVPVAHIWYFR	37.43	4	2065.11
lcl|NZ_CP011073.1_prot_WP_005791523.1_3790	MGHIQLVVPVAHIWYFR	24.73	4	2065.12
lcl|NZ_CP011073.1_prot_WP_005791523.1_3790	MGHIQLVVPVAHIWYFR	33.89	4	2065.12
lcl|NZ_CP011073.1_prot_WP_005791523.1_3790	MGHIQLVVPVAHIWYFR	42.92	4	2065.12
lcl|NZ_CP011073.1_prot_WP_005791523.1_3790	MGHIQLVVPVAHIWYFR	55.87	4	2065.12
lcl|NZ_CP011073.1_prot_WP_005791523.1_3790	GPTAVQEYIVNEVQDVYR	15.46	2	2079.02
lcl|NZ_CP011073.1_prot_WP_005791523.1_3790	GPTAVQEYIVNEVQDVYR	33.03	2	2079.02
lcl|NZ_CP011073.1_prot_WP_005791523.1_3790	GPTAVQEYIVNEVQDVYR	30.02	3	2079.02
lcl|NZ_CP011073.1_prot_WP_005791523.1_3790	GPTAVQEYIVNEVQDVYR	13.02	2	2079.02
lcl|NZ_CP011073.1_prot_WP_005791523.1_3790	GPTAVQEYIVNEVQDVYR	15.86	3	2079.03
lcl|NZ_CP011073.1_prot_WP_005791523.1_3790	GPTAVQEYIVNEVQDVYR	110.5	2	2079.03
lcl|NZ_CP011073.1_prot_WP_005791523.1_3790	GPTAVQEYIVNEVQDVYR	27.02	2	2079.03
lcl|NZ_CP011073.1_prot_WP_005791523.1_3790	GPTAVQEYIVNEVQDVYR	39.83	2	2079.03
lcl|NZ_CP011073.1_prot_WP_005791523.1_3790	GPTAVQEYIVNEVQDVYR	100.26	2	2079.03
lcl|NZ_CP011073.1_prot_WP_005791523.1_3790	GPTAVQEYIVNEVQDVYR	25.26	3	2079.03
lcl|NZ_CP011073.1_prot_WP_005791523.1_3790	GPTAVQEYIVNEVQDVYR	20.99	3	2079.03
lcl|NZ_CP011073.1_prot_WP_005791523.1_3790	GPTAVQEYIVNEVQDVYR	83.88	2	2079.03
lcl|NZ_CP011073.1_prot_WP_005791523.1_3790	GPTAVQEYIVNEVQDVYR	32.8	3	2079.03
lcl|NZ_CP011073.1_prot_WP_005791523.1_3790	GPTAVQEYIVNEVQDVYR	34.81	3	2079.03
lcl|NZ_CP011073.1_prot_WP_005791523.1_3790	GPTAVQEYIVNEVQDVYR	27.22	3	2079.03
lcl|NZ_CP011073.1_prot_WP_005791523.1_3790	GPTAVQEYIVNEVQDVYR	19.36	3	2079.03
lcl|NZ_CP011073.1_prot_WP_005791523.1_3790	GPTAVQEYIVNEVQDVYR	45.48	3	2079.03
lcl|NZ_CP011073.1_prot_WP_005791523.1_3790	GPTAVQEYIVNEVQDVYR	86.58	3	2079.03
lcl|NZ_CP011073.1_prot_WP_005791523.1_3790	GPTAVQEYIVNEVQDVYR	42.6	3	2079.03
lcl|NZ_CP011073.1_prot_WP_005791523.1_3790	GPTAVQEYIVNEVQDVYR	57.7	3	2079.03
lcl|NZ_CP011073.1_prot_WP_005791523.1_3790	GPTAVQEYIVNEVQDVYR	105.57	2	2079.03
lcl|NZ_CP011073.1_prot_WP_005791523.1_3790	GPTAVQEYIVNEVQDVYR	43.42	3	2079.03
lcl|NZ_CP011073.1_prot_WP_005791523.1_3790	GPTAVQEYIVNEVQDVYR	17.95	3	2079.03
lcl|NZ_CP011073.1_prot_WP_005791523.1_3790	GPTAVQEYIVNEVQDVYR	72.57	2	2079.03
lcl|NZ_CP011073.1_prot_WP_005791523.1_3790	GPTAVQEYIVNEVQDVYR	35.62	3	2079.03
lcl|NZ_CP011073.1_prot_WP_005791523.1_3790	GPTAVQEYIVNEVQDVYR	15.23	3	2079.03
lcl|NZ_CP011073.1_prot_WP_005791523.1_3790	GPTAVQEYIVNEVQDVYR	44.61	3	2079.03
lcl|NZ_CP011073.1_prot_WP_005791523.1_3790	GPTAVQEYIVNEVQDVYR	47.6	3	2079.03
lcl|NZ_CP011073.1_prot_WP_005791523.1_3790	GPTAVQEYIVNEVQDVYR	14.28	3	2079.03
lcl|NZ_CP011073.1_prot_WP_005791523.1_3790	GPTAVQEYIVNEVQDVYR	70.69	3	2079.03
lcl|NZ_CP011073.1_prot_WP_005791523.1_3790	GPTAVQEYIVNEVQDVYR	33.21	3	2079.03
lcl|NZ_CP011073.1_prot_WP_005791523.1_3790	GPTAVQEYIVNEVQDVYR	22.57	2	2079.03
lcl|NZ_CP011073.1_prot_WP_005791523.1_3790	GPTAVQEYIVNEVQDVYR	35.68	2	2079.03
lcl|NZ_CP011073.1_prot_WP_005791523.1_3790	GPTAVQEYIVNEVQDVYR	83.96	2	2079.03
lcl|NZ_CP011073.1_prot_WP_005791523.1_3790	GPTAVQEYIVNEVQDVYR	95.27	2	2079.03
lcl|NZ_CP011073.1_prot_WP_005791523.1_3790	GPTAVQEYIVNEVQDVYR	90.53	3	2079.03
lcl|NZ_CP011073.1_prot_WP_005791523.1_3790	GPTAVQEYIVNEVQDVYR	19.93	3	2079.03
lcl|NZ_CP011073.1_prot_WP_005791523.1_3790	GPTAVQEYIVNEVQDVYR	66.09	3	2079.03
lcl|NZ_CP011073.1_prot_WP_005791523.1_3790	GPTAVQEYIVNEVQDVYR	71.3	3	2079.03
lcl|NZ_CP011073.1_prot_WP_005791523.1_3790	GPTAVQEYIVNEVQDVYR	28.6	2	2079.03
lcl|NZ_CP011073.1_prot_WP_005791523.1_3790	GPTAVQEYIVNEVQDVYR	19.02	3	2079.04
lcl|NZ_CP011073.1_prot_WP_005791523.1_3790	GPTAVQEYIVNEVQDVYR	59.69	2	2079.04
lcl|NZ_CP011073.1_prot_WP_005791523.1_3790	GPTAVQEYIVNEVQDVYR	21.07	3	2079.04
lcl|NZ_CP011073.1_prot_WP_005791523.1_3790	MGHIQLVVPVAHIWYFR	69.03	3	2081.09	Oxidation (M)
lcl|NZ_CP011073.1_prot_WP_005791523.1_3790	MGHIQLVVPVAHIWYFR	28.08	4	2081.1	Oxidation (M)
lcl|NZ_CP011073.1_prot_WP_005791523.1_3790	MGHIQLVVPVAHIWYFR	36.04	4	2081.1	Oxidation (M)
lcl|NZ_CP011073.1_prot_WP_005791523.1_3790	MGHIQLVVPVAHIWYFR	34.58	4	2081.1	Oxidation (M)
lcl|NZ_CP011073.1_prot_WP_005791523.1_3790	MGHIQLVVPVAHIWYFR	24.55	4	2081.1	Oxidation (M)
lcl|NZ_CP011073.1_prot_WP_005791523.1_3790	MGHIQLVVPVAHIWYFR	33.3	3	2081.1	Oxidation (M)
lcl|NZ_CP011073.1_prot_WP_005791523.1_3790	MGHIQLVVPVAHIWYFR	44.82	4	2081.1	Oxidation (M)
lcl|NZ_CP011073.1_prot_WP_005791523.1_3790	MGHIQLVVPVAHIWYFR	40.08	4	2081.1	Oxidation (M)
lcl|NZ_CP011073.1_prot_WP_005791523.1_3790	MGHIQLVVPVAHIWYFR	43.38	3	2081.1	Oxidation (M)
lcl|NZ_CP011073.1_prot_WP_005791523.1_3790	MGHIQLVVPVAHIWYFR	58.69	4	2081.1	Oxidation (M)
lcl|NZ_CP011073.1_prot_WP_005791523.1_3790	MGHIQLVVPVAHIWYFR	44.53	4	2081.1	Oxidation (M)
lcl|NZ_CP011073.1_prot_WP_005791523.1_3790	MGHIQLVVPVAHIWYFR	42.43	4	2081.1	Oxidation (M)
lcl|NZ_CP011073.1_prot_WP_005791523.1_3790	MGHIQLVVPVAHIWYFR	66.38	4	2081.11	Oxidation (M)
lcl|NZ_CP011073.1_prot_WP_005791523.1_3790	MGHIQLVVPVAHIWYFR	65.94	4	2081.11	Oxidation (M)
lcl|NZ_CP011073.1_prot_WP_005791523.1_3790	MGHIQLVVPVAHIWYFR	56	4	2081.11	Oxidation (M)
lcl|NZ_CP011073.1_prot_WP_005791523.1_3790	MGHIQLVVPVAHIWYFR	27.44	4	2081.11	Oxidation (M)
lcl|NZ_CP011073.1_prot_WP_005791523.1_3790	MGHIQLVVPVAHIWYFR	19.43	4	2081.11	Oxidation (M)
lcl|NZ_CP011073.1_prot_WP_005791523.1_3790	MGHIQLVVPVAHIWYFR	24.16	4	2081.11	Oxidation (M)
lcl|NZ_CP011073.1_prot_WP_005791523.1_3790	GEGLTFYGPEEALIAYNEGK	125.12	2	2157.02
lcl|NZ_CP011073.1_prot_WP_005791523.1_3790	GEGLTFYGPEEALIAYNEGK	16.19	3	2157.02
lcl|NZ_CP011073.1_prot_WP_005791523.1_3790	GEGLTFYGPEEALIAYNEGK	13.29	3	2157.03
lcl|NZ_CP011073.1_prot_WP_005791523.1_3790	GEGLTFYGPEEALIAYNEGK	55.78	3	2157.03
lcl|NZ_CP011073.1_prot_WP_005791523.1_3790	GEGLTFYGPEEALIAYNEGK	84.98	2	2157.03
lcl|NZ_CP011073.1_prot_WP_005791523.1_3790	GEGLTFYGPEEALIAYNEGK	55.19	3	2157.03
lcl|NZ_CP011073.1_prot_WP_005791523.1_3790	GEGLTFYGPEEALIAYNEGK	42.5	3	2157.03
lcl|NZ_CP011073.1_prot_WP_005791523.1_3790	GEGLTFYGPEEALIAYNEGK	57.64	2	2157.03
lcl|NZ_CP011073.1_prot_WP_005791523.1_3790	GEGLTFYGPEEALIAYNEGK	82.27	3	2157.03
lcl|NZ_CP011073.1_prot_WP_005791523.1_3790	GEGLTFYGPEEALIAYNEGK	87.06	2	2157.03
lcl|NZ_CP011073.1_prot_WP_005791523.1_3790	GEGLTFYGPEEALIAYNEGK	52.31	2	2157.03
lcl|NZ_CP011073.1_prot_WP_005791523.1_3790	GEGLTFYGPEEALIAYNEGK	39.42	2	2157.03
lcl|NZ_CP011073.1_prot_WP_005791523.1_3790	GEGLTFYGPEEALIAYNEGK	81.25	2	2157.03
lcl|NZ_CP011073.1_prot_WP_005791523.1_3790	GEGLTFYGPEEALIAYNEGK	91.62	2	2157.03
lcl|NZ_CP011073.1_prot_WP_005791523.1_3790	GEGLTFYGPEEALIAYNEGK	26.63	2	2157.03
lcl|NZ_CP011073.1_prot_WP_005791523.1_3790	GEGLTFYGPEEALIAYNEGK	116.71	2	2157.03
lcl|NZ_CP011073.1_prot_WP_005791523.1_3790	GEGLTFYGPEEALIAYNEGK	23.25	2	2157.03
lcl|NZ_CP011073.1_prot_WP_005791523.1_3790	GEAVGVIAAQSIGEPGTQLTLR	49.8	3	2166.16
lcl|NZ_CP011073.1_prot_WP_005791523.1_3790	GEAVGVIAAQSIGEPGTQLTLR	15.3	3	2166.16
lcl|NZ_CP011073.1_prot_WP_005791523.1_3790	GEAVGVIAAQSIGEPGTQLTLR	55.34	3	2166.16
lcl|NZ_CP011073.1_prot_WP_005791523.1_3790	GEAVGVIAAQSIGEPGTQLTLR	57.38	3	2166.16
lcl|NZ_CP011073.1_prot_WP_005791523.1_3790	GEAVGVIAAQSIGEPGTQLTLR	63.2	2	2166.16
lcl|NZ_CP011073.1_prot_WP_005791523.1_3790	GEAVGVIAAQSIGEPGTQLTLR	18	4	2166.16
lcl|NZ_CP011073.1_prot_WP_005791523.1_3790	GEAVGVIAAQSIGEPGTQLTLR	80.64	2	2166.16
lcl|NZ_CP011073.1_prot_WP_005791523.1_3790	GEAVGVIAAQSIGEPGTQLTLR	69.03	2	2166.16
lcl|NZ_CP011073.1_prot_WP_005791523.1_3790	GEAVGVIAAQSIGEPGTQLTLR	93.65	3	2166.16
lcl|NZ_CP011073.1_prot_WP_005791523.1_3790	GEAVGVIAAQSIGEPGTQLTLR	13.43	3	2166.17
lcl|NZ_CP011073.1_prot_WP_005791523.1_3790	GEAVGVIAAQSIGEPGTQLTLR	36.06	3	2166.17
lcl|NZ_CP011073.1_prot_WP_005791523.1_3790	GEAVGVIAAQSIGEPGTQLTLR	34.94	3	2166.17
lcl|NZ_CP011073.1_prot_WP_005791523.1_3790	GEAVGVIAAQSIGEPGTQLTLR	17.16	3	2166.17
lcl|NZ_CP011073.1_prot_WP_005791523.1_3790	GEAVGVIAAQSIGEPGTQLTLR	19.61	4	2166.17
lcl|NZ_CP011073.1_prot_WP_005791523.1_3790	GEAVGVIAAQSIGEPGTQLTLR	42.18	2	2166.17
lcl|NZ_CP011073.1_prot_WP_005791523.1_3790	GEAVGVIAAQSIGEPGTQLTLR	54.27	2	2166.17
lcl|NZ_CP011073.1_prot_WP_005791523.1_3790	GEAVGVIAAQSIGEPGTQLTLR	100.89	3	2166.17
lcl|NZ_CP011073.1_prot_WP_005791523.1_3790	GEAVGVIAAQSIGEPGTQLTLR	104.79	3	2166.17
lcl|NZ_CP011073.1_prot_WP_005791523.1_3790	GEAVGVIAAQSIGEPGTQLTLR	51.45	2	2166.17
lcl|NZ_CP011073.1_prot_WP_005791523.1_3790	GEAVGVIAAQSIGEPGTQLTLR	45.99	3	2166.17
lcl|NZ_CP011073.1_prot_WP_005791523.1_3790	GEAVGVIAAQSIGEPGTQLTLR	20.07	3	2166.17
lcl|NZ_CP011073.1_prot_WP_005791523.1_3790	GEAVGVIAAQSIGEPGTQLTLR	163.75	2	2166.17
lcl|NZ_CP011073.1_prot_WP_005791523.1_3790	GEAVGVIAAQSIGEPGTQLTLR	65.59	2	2166.17
lcl|NZ_CP011073.1_prot_WP_005791523.1_3790	GEAVGVIAAQSIGEPGTQLTLR	35.12	3	2166.17
lcl|NZ_CP011073.1_prot_WP_005791523.1_3790	GEAVGVIAAQSIGEPGTQLTLR	15.85	3	2166.17
lcl|NZ_CP011073.1_prot_WP_005791523.1_3790	GEAVGVIAAQSIGEPGTQLTLR	46.31	3	2166.17
lcl|NZ_CP011073.1_prot_WP_005791523.1_3790	GEAVGVIAAQSIGEPGTQLTLR	16.83	4	2166.17
lcl|NZ_CP011073.1_prot_WP_005791523.1_3790	GEAVGVIAAQSIGEPGTQLTLR	109.89	2	2166.17
lcl|NZ_CP011073.1_prot_WP_005791523.1_3790	GEAVGVIAAQSIGEPGTQLTLR	23.83	3	2166.17
lcl|NZ_CP011073.1_prot_WP_005791523.1_3790	GEAVGVIAAQSIGEPGTQLTLR	88.73	3	2166.17
lcl|NZ_CP011073.1_prot_WP_005791523.1_3790	GEAVGVIAAQSIGEPGTQLTLR	36.41	3	2166.17
lcl|NZ_CP011073.1_prot_WP_005791523.1_3790	GEAVGVIAAQSIGEPGTQLTLR	15.66	3	2166.17
lcl|NZ_CP011073.1_prot_WP_005791523.1_3790	GEAVGVIAAQSIGEPGTQLTLR	70.05	2	2166.17
lcl|NZ_CP011073.1_prot_WP_005791523.1_3790	GEAVGVIAAQSIGEPGTQLTLR	103.18	2	2166.17
lcl|NZ_CP011073.1_prot_WP_005791523.1_3790	GEAVGVIAAQSIGEPGTQLTLR	85.23	3	2166.17
lcl|NZ_CP011073.1_prot_WP_005791523.1_3790	GEAVGVIAAQSIGEPGTQLTLR	147.34	2	2166.18
lcl|NZ_CP011073.1_prot_WP_005791523.1_3790	GEAVGVIAAQSIGEPGTQLTLR	89.63	2	2166.18
lcl|NZ_CP011073.1_prot_WP_005791523.1_3790	VIVNEIVPPEVGYINTIISK	14.04	3	2196.23
lcl|NZ_CP011073.1_prot_WP_005791523.1_3790	VIVNEIVPPEVGYINTIISK	40.89	3	2196.23
lcl|NZ_CP011073.1_prot_WP_005791523.1_3790	VIVNEIVPPEVGYINTIISK	33.16	3	2196.23
lcl|NZ_CP011073.1_prot_WP_005791523.1_3790	VIVNEIVPPEVGYINTIISK	31.67	2	2196.23
lcl|NZ_CP011073.1_prot_WP_005791523.1_3790	VIVNEIVPPEVGYINTIISK	21.89	3	2196.23
lcl|NZ_CP011073.1_prot_WP_005791523.1_3790	VIVNEIVPPEVGYINTIISK	13.56	2	2196.23
lcl|NZ_CP011073.1_prot_WP_005791523.1_3790	VIVNEIVPPEVGYINTIISK	22.36	2	2196.23
lcl|NZ_CP011073.1_prot_WP_005791523.1_3790	VIVNEIVPPEVGYINTIISK	44.12	3	2196.24
lcl|NZ_CP011073.1_prot_WP_005791523.1_3790	VIVNEIVPPEVGYINTIISK	33.93	2	2196.24
lcl|NZ_CP011073.1_prot_WP_005791523.1_3790	VIVNEIVPPEVGYINTIISK	37.66	2	2196.24
lcl|NZ_CP011073.1_prot_WP_005791523.1_3790	VIVNEIVPPEVGYINTIISK	75.34	3	2196.24
lcl|NZ_CP011073.1_prot_WP_005791523.1_3790	VIVNEIVPPEVGYINTIISK	40.48	3	2196.24
lcl|NZ_CP011073.1_prot_WP_005791523.1_3790	VIVNEIVPPEVGYINTIISK	35.01	2	2196.24
lcl|NZ_CP011073.1_prot_WP_005791523.1_3790	VIVNEIVPPEVGYINTIISK	20.52	2	2196.24
lcl|NZ_CP011073.1_prot_WP_005791523.1_3790	VIVNEIVPPEVGYINTIISK	20.86	3	2196.24
lcl|NZ_CP011073.1_prot_WP_005791523.1_3790	VIVNEIVPPEVGYINTIISK	23.86	3	2196.24
lcl|NZ_CP011073.1_prot_WP_005791523.1_3790	VIVNEIVPPEVGYINTIISK	33.23	2	2196.24
lcl|NZ_CP011073.1_prot_WP_005791523.1_3790	VIVNEIVPPEVGYINTIISK	43.17	3	2196.24
lcl|NZ_CP011073.1_prot_WP_005791523.1_3790	VIVNEIVPPEVGYINTIISK	24.09	3	2196.24
lcl|NZ_CP011073.1_prot_WP_005791523.1_3790	VIVNEIVPPEVGYINTIISK	26.67	3	2196.24
lcl|NZ_CP011073.1_prot_WP_005791523.1_3790	VIVNEIVPPEVGYINTIISK	39.54	3	2196.24
lcl|NZ_CP011073.1_prot_WP_005791523.1_3790	VIVNEIVPPEVGYINTIISK	73	3	2196.24
lcl|NZ_CP011073.1_prot_WP_005791523.1_3790	VIVNEIVPPEVGYINTIISK	15.8	3	2196.24
lcl|NZ_CP011073.1_prot_WP_005791523.1_3790	VIVNEIVPPEVGYINTIISK	20.72	3	2196.24
lcl|NZ_CP011073.1_prot_WP_005791523.1_3790	VIVNEIVPPEVGYINTIISK	23.51	3	2196.24
lcl|NZ_CP011073.1_prot_WP_005791523.1_3790	VIVNEIVPPEVGYINTIISK	22.8	2	2196.24
lcl|NZ_CP011073.1_prot_WP_005791523.1_3790	VIVNEIVPPEVGYINTIISK	34.88	3	2196.24
lcl|NZ_CP011073.1_prot_WP_005791523.1_3790	VIVNEIVPPEVGYINTIISK	58.01	3	2196.24
lcl|NZ_CP011073.1_prot_WP_005791523.1_3790	VIVNEIVPPEVGYINTIISK	68.5	3	2196.24
lcl|NZ_CP011073.1_prot_WP_005791523.1_3790	VIVNEIVPPEVGYINTIISK	20.31	3	2196.24
lcl|NZ_CP011073.1_prot_WP_005791523.1_3790	VIVNEIVPPEVGYINTIISK	30.02	3	2196.24
lcl|NZ_CP011073.1_prot_WP_005791523.1_3790	VIVNEIVPPEVGYINTIISK	16.77	2	2196.24
lcl|NZ_CP011073.1_prot_WP_005791523.1_3790	VIVNEIVPPEVGYINTIISK	72.5	2	2196.24
lcl|NZ_CP011073.1_prot_WP_005791523.1_3790	VIVNEIVPPEVGYINTIISK	20.21	2	2196.24
lcl|NZ_CP011073.1_prot_WP_005791523.1_3790	VIVNEIVPPEVGYINTIISK	53.57	2	2196.24
lcl|NZ_CP011073.1_prot_WP_005791523.1_3790	VIVNEIVPPEVGYINTIISK	28.16	3	2196.24
lcl|NZ_CP011073.1_prot_WP_005791523.1_3790	VIVNEIVPPEVGYINTIISK	20.65	3	2196.24
lcl|NZ_CP011073.1_prot_WP_005791523.1_3790	VIVNEIVPPEVGYINTIISK	20.64	3	2196.24
lcl|NZ_CP011073.1_prot_WP_005791523.1_3790	VIVNEIVPPEVGYINTIISK	77.8	3	2196.24
lcl|NZ_CP011073.1_prot_WP_005791523.1_3790	VIVNEIVPPEVGYINTIISK	63.32	2	2196.24
lcl|NZ_CP011073.1_prot_WP_005791523.1_3790	VIVNEIVPPEVGYINTIISK	25.81	3	2196.24
lcl|NZ_CP011073.1_prot_WP_005791523.1_3790	VIVNEIVPPEVGYINTIISK	67.87	2	2196.24
lcl|NZ_CP011073.1_prot_WP_005791523.1_3790	VIVNEIVPPEVGYINTIISK	21.51	2	2196.24
lcl|NZ_CP011073.1_prot_WP_005791523.1_3790	VIVNEIVPPEVGYINTIISK	42.06	3	2196.24
lcl|NZ_CP011073.1_prot_WP_005791523.1_3790	VIVNEIVPPEVGYINTIISK	31.65	2	2196.24
lcl|NZ_CP011073.1_prot_WP_005791523.1_3790	VIVNEIVPPEVGYINTIISK	28.8	2	2196.24
lcl|NZ_CP011073.1_prot_WP_005791523.1_3790	VIVNEIVPPEVGYINTIISK	74.5	3	2196.24
lcl|NZ_CP011073.1_prot_WP_005791523.1_3790	VIVNEIVPPEVGYINTIISK	64.64	3	2196.24
lcl|NZ_CP011073.1_prot_WP_005791523.1_3790	VIVNEIVPPEVGYINTIISK	75.81	2	2196.24
lcl|NZ_CP011073.1_prot_WP_005791523.1_3790	VIVNEIVPPEVGYINTIISK	22.64	3	2196.24
lcl|NZ_CP011073.1_prot_WP_005791523.1_3790	VIVNEIVPPEVGYINTIISK	24.86	3	2196.24
lcl|NZ_CP011073.1_prot_WP_005791523.1_3790	VIVNEIVPPEVGYINTIISK	21.91	2	2196.24
lcl|NZ_CP011073.1_prot_WP_005791523.1_3790	VIVNEIVPPEVGYINTIISK	76.28	2	2196.24
lcl|NZ_CP011073.1_prot_WP_005791523.1_3790	VIVNEIVPPEVGYINTIISK	18.66	3	2196.24
lcl|NZ_CP011073.1_prot_WP_005791523.1_3790	VIVNEIVPPEVGYINTIISK	64.86	3	2196.24
lcl|NZ_CP011073.1_prot_WP_005791523.1_3790	VIVNEIVPPEVGYINTIISK	73.82	3	2196.24
lcl|NZ_CP011073.1_prot_WP_005791523.1_3790	VIVNEIVPPEVGYINTIISK	28.54	2	2196.24
lcl|NZ_CP011073.1_prot_WP_005791523.1_3790	VIVNEIVPPEVGYINTIISK	46.76	3	2196.24
lcl|NZ_CP011073.1_prot_WP_005791523.1_3790	VIVNEIVPPEVGYINTIISK	55.06	2	2196.25
lcl|NZ_CP011073.1_prot_WP_005791523.1_3790	VIVNEIVPPEVGYINTIISK	25.11	3	2196.25
lcl|NZ_CP011073.1_prot_WP_005791523.1_3790	VIVNEIVPPEVGYINTIISK	79.14	2	2196.25
lcl|NZ_CP011073.1_prot_WP_005791523.1_3790	VIVNEIVPPEVGYINTIISK	36.17	3	2196.25
lcl|NZ_CP011073.1_prot_WP_005791523.1_3790	VIVNEIVPPEVGYINTIISK	57.62	2	2196.25
lcl|NZ_CP011073.1_prot_WP_005791523.1_3790	VIVNEIVPPEVGYINTIISK	44.81	2	2196.25
lcl|NZ_CP011073.1_prot_WP_005791523.1_3790	VIVNEIVPPEVGYINTIISK	45.96	2	2196.25
lcl|NZ_CP011073.1_prot_WP_005791523.1_3790	VIVNEIVPPEVGYINTIISK	27.08	3	2196.25
lcl|NZ_CP011073.1_prot_WP_005791523.1_3790	VIVNEIVPPEVGYINTIISK	29.13	3	2196.25
lcl|NZ_CP011073.1_prot_WP_005791523.1_3790	VIVNEIVPPEVGYINTIISK	18.41	3	2196.25
lcl|NZ_CP011073.1_prot_WP_005791523.1_3790	VIVNEIVPPEVGYINTIISK	20.49	3	2196.25
lcl|NZ_CP011073.1_prot_WP_005791523.1_3790	VIVNEIVPPEVGYINTIISK	17.08	3	2196.25
lcl|NZ_CP011073.1_prot_WP_005791523.1_3790	VIVNEIVPPEVGYINTIISK	64.47	2	2196.25
lcl|NZ_CP011073.1_prot_WP_005791523.1_3790	VIVNEIVPPEVGYINTIISK	16.77	3	2196.25
lcl|NZ_CP011073.1_prot_WP_005791523.1_3790	LVDVSHDVIINEEDCGTLR	21.28	3	2197.07	Propionamide (C)
lcl|NZ_CP011073.1_prot_WP_005791523.1_3790	LVDVSHDVIINEEDCGTLR	16.65	3	2197.07	Propionamide (C)
lcl|NZ_CP011073.1_prot_WP_005791523.1_3790	LVDVSHDVIINEEDCGTLR	27.72	3	2197.07	Propionamide (C)
lcl|NZ_CP011073.1_prot_WP_005791523.1_3790	LVDVSHDVIINEEDCGTLR	25.26	3	2197.07	Propionamide (C)
lcl|NZ_CP011073.1_prot_WP_005791523.1_3790	LVDVSHDVIINEEDCGTLR	24.07	3	2197.07	Propionamide (C)
lcl|NZ_CP011073.1_prot_WP_005791523.1_3790	FLEQQVVDKLEFMEENDR	88.52	3	2268.07
lcl|NZ_CP011073.1_prot_WP_005791523.1_3790	FLEQQVVDKLEFMEENDR	20.11	3	2268.07
lcl|NZ_CP011073.1_prot_WP_005791523.1_3790	FLEQQVVDKLEFMEENDR	31.07	3	2268.07
lcl|NZ_CP011073.1_prot_WP_005791523.1_3790	FLEQQVVDKLEFMEENDR	40.57	3	2268.07
lcl|NZ_CP011073.1_prot_WP_005791523.1_3790	FLEQQVVDKLEFMEENDR	67.35	3	2268.07
lcl|NZ_CP011073.1_prot_WP_005791523.1_3790	FLEQQVVDKLEFMEENDR	37.24	3	2268.08
lcl|NZ_CP011073.1_prot_WP_005791523.1_3790	FLEQQVVDKLEFMEENDR	26.81	3	2268.08
lcl|NZ_CP011073.1_prot_WP_005791523.1_3790	FLEQQVVDKLEFMEENDR	34.49	3	2268.08
lcl|NZ_CP011073.1_prot_WP_005791523.1_3790	TISSDDQGFNSVYMMLDSGAR	19.48	3	2293
lcl|NZ_CP011073.1_prot_WP_005791523.1_3790	TISSDDQGFNSVYMMLDSGAR	51.36	2	2293
lcl|NZ_CP011073.1_prot_WP_005791523.1_3790	TISSDDQGFNSVYMMLDSGAR	62.06	2	2293
lcl|NZ_CP011073.1_prot_WP_005791523.1_3790	TISSDDQGFNSVYMMLDSGAR	66.7	3	2293
lcl|NZ_CP011073.1_prot_WP_005791523.1_3790	TISSDDQGFNSVYMMLDSGAR	74.17	2	2293
lcl|NZ_CP011073.1_prot_WP_005791523.1_3790	TISSDDQGFNSVYMMLDSGAR	40.82	2	2293
lcl|NZ_CP011073.1_prot_WP_005791523.1_3790	TISSDDQGFNSVYMMLDSGAR	24.77	3	2293
lcl|NZ_CP011073.1_prot_WP_005791523.1_3790	TISSDDQGFNSVYMMLDSGAR	125.47	2	2293
lcl|NZ_CP011073.1_prot_WP_005791523.1_3790	TISSDDQGFNSVYMMLDSGAR	49.25	3	2293.01
lcl|NZ_CP011073.1_prot_WP_005791523.1_3790	TISSDDQGFNSVYMMLDSGAR	44.31	3	2293.01
lcl|NZ_CP011073.1_prot_WP_005791523.1_3790	TISSDDQGFNSVYMMLDSGAR	52.49	3	2293.01
lcl|NZ_CP011073.1_prot_WP_005791523.1_3790	TISSDDQGFNSVYMMLDSGAR	60.49	2	2293.01
lcl|NZ_CP011073.1_prot_WP_005791523.1_3790	TISSDDQGFNSVYMMLDSGAR	46.79	2	2293.01
lcl|NZ_CP011073.1_prot_WP_005791523.1_3790	TISSDDQGFNSVYMMLDSGAR	94.98	2	2293.01
lcl|NZ_CP011073.1_prot_WP_005791523.1_3790	TISSDDQGFNSVYMMLDSGAR	19.79	3	2293.02
lcl|NZ_CP011073.1_prot_WP_005791523.1_3790	TISSDDQGFNSVYMMLDSGAR	20.85	3	2293.02
lcl|NZ_CP011073.1_prot_WP_005791523.1_3790	TISSDDQGFNSVYMMLDSGAR	55.74	2	2309	Oxidation (M)
lcl|NZ_CP011073.1_prot_WP_005791523.1_3790	TISSDDQGFNSVYMMLDSGAR	36.17	2	2309	Oxidation (M)
lcl|NZ_CP011073.1_prot_WP_005791523.1_3790	TISSDDQGFNSVYMMLDSGAR	21.25	2	2309	Oxidation (M)
lcl|NZ_CP011073.1_prot_WP_005791523.1_3790	VIVNEIVPPEVGYINTIISKK	19.15	3	2324.33
lcl|NZ_CP011073.1_prot_WP_005791523.1_3790	VIVNEIVPPEVGYINTIISKK	45.69	3	2324.33
lcl|NZ_CP011073.1_prot_WP_005791523.1_3790	VIVNEIVPPEVGYINTIISKK	20.05	3	2324.33
lcl|NZ_CP011073.1_prot_WP_005791523.1_3790	VIVNEIVPPEVGYINTIISKK	34.94	3	2324.33
lcl|NZ_CP011073.1_prot_WP_005791523.1_3790	VIVNEIVPPEVGYINTIISKK	14.39	3	2324.33
lcl|NZ_CP011073.1_prot_WP_005791523.1_3790	VIVNEIVPPEVGYINTIISKK	15.26	3	2324.33
lcl|NZ_CP011073.1_prot_WP_005791523.1_3790	VIVNEIVPPEVGYINTIISKK	31.96	3	2324.33
lcl|NZ_CP011073.1_prot_WP_005791523.1_3790	VIVNEIVPPEVGYINTIISKK	18.25	3	2324.34
lcl|NZ_CP011073.1_prot_WP_005791523.1_3790	VIVNEIVPPEVGYINTIISKK	14.4	3	2324.34
lcl|NZ_CP011073.1_prot_WP_005791523.1_3790	VIVNEIVPPEVGYINTIISKK	49.95	3	2324.34
lcl|NZ_CP011073.1_prot_WP_005791523.1_3790	VIVNEIVPPEVGYINTIISKK	21.57	3	2324.34
lcl|NZ_CP011073.1_prot_WP_005791523.1_3790	VIVNEIVPPEVGYINTIISKK	30.38	3	2324.34
lcl|NZ_CP011073.1_prot_WP_005791523.1_3790	VIVNEIVPPEVGYINTIISKK	32.8	3	2324.34
lcl|NZ_CP011073.1_prot_WP_005791523.1_3790	VIVNEIVPPEVGYINTIISKK	38.85	3	2324.34
lcl|NZ_CP011073.1_prot_WP_005791523.1_3790	VIVNEIVPPEVGYINTIISKK	23.61	3	2324.34
lcl|NZ_CP011073.1_prot_WP_005791523.1_3790	GLVCTDLKNNDEVIATLYER	43.71	3	2336.16	Propionamide (C)
lcl|NZ_CP011073.1_prot_WP_005791523.1_3790	GLVCTDLKNNDEVIATLYER	22.45	3	2336.18	Propionamide (C)
lcl|NZ_CP011073.1_prot_WP_005791523.1_3790	RLVDVSHDVIINEEDCGTLR	24.25	4	2353.17	Propionamide (C)
lcl|NZ_CP011073.1_prot_WP_005791523.1_3790	RLVDVSHDVIINEEDCGTLR	14.7	4	2353.17	Propionamide (C)
lcl|NZ_CP011073.1_prot_WP_005791523.1_3790	YNQVIDIWTHVNSELSNILMK	37.8	3	2516.27
lcl|NZ_CP011073.1_prot_WP_005791523.1_3790	YNQVIDIWTHVNSELSNILMK	61.31	3	2516.27
lcl|NZ_CP011073.1_prot_WP_005791523.1_3790	YNQVIDIWTHVNSELSNILMK	53.12	3	2516.27
lcl|NZ_CP011073.1_prot_WP_005791523.1_3790	YNQVIDIWTHVNSELSNILMK	26.84	3	2516.27
lcl|NZ_CP011073.1_prot_WP_005791523.1_3790	YNQVIDIWTHVNSELSNILMK	16.34	4	2516.27
lcl|NZ_CP011073.1_prot_WP_005791523.1_3790	YNQVIDIWTHVNSELSNILMK	67.65	3	2516.27
lcl|NZ_CP011073.1_prot_WP_005791523.1_3790	YNQVIDIWTHVNSELSNILMK	66.45	3	2516.27
lcl|NZ_CP011073.1_prot_WP_005791523.1_3790	YNQVIDIWTHVNSELSNILMK	43.5	3	2516.28
lcl|NZ_CP011073.1_prot_WP_005791523.1_3790	YNQVIDIWTHVNSELSNILMK	46.28	3	2516.28
lcl|NZ_CP011073.1_prot_WP_005791523.1_3790	YNQVIDIWTHVNSELSNILMK	42.34	3	2516.28
lcl|NZ_CP011073.1_prot_WP_005791523.1_3790	YNQVIDIWTHVNSELSNILMK	71.18	3	2516.28
lcl|NZ_CP011073.1_prot_WP_005791523.1_3790	YNQVIDIWTHVNSELSNILMK	30.12	3	2516.28
lcl|NZ_CP011073.1_prot_WP_005791523.1_3790	YNQVIDIWTHVNSELSNILMK	19.75	3	2532.25	Oxidation (M)
lcl|NZ_CP011073.1_prot_WP_005791523.1_3790	YNQVIDIWTHVNSELSNILMK	42.19	3	2532.26	Oxidation (M)
lcl|NZ_CP011073.1_prot_WP_005791523.1_3790	YNQVIDIWTHVNSELSNILMK	31.79	3	2532.27	Oxidation (M)
lcl|NZ_CP011073.1_prot_WP_005791523.1_3790	IEFEGVIENVTYKIESDEATGLR	19.41	3	2611.28
lcl|NZ_CP011073.1_prot_WP_005791523.1_3790	IEFEGVIENVTYKIESDEATGLR	19.52	3	2611.29
lcl|NZ_CP011073.1_prot_WP_005791523.1_3790	IEFEGVIENVTYKIESDEATGLR	14.85	3	2611.29
lcl|NZ_CP011073.1_prot_WP_005791523.1_3790	IEFEGVIENVTYKIESDEATGLR	20.93	3	2611.3
lcl|NZ_CP011073.1_prot_WP_005791523.1_3790	IEFEGVIENVTYKIESDEATGLR	36.24	3	2611.3
lcl|NZ_CP011073.1_prot_WP_005791523.1_3790	IEFEGVIENVTYKIESDEATGLR	17.93	3	2611.3
lcl|NZ_CP011073.1_prot_WP_005791523.1_3790	IEFEGVIENVTYKIESDEATGLR	25.51	3	2611.3
lcl|NZ_CP011073.1_prot_WP_005791523.1_3790	IEFEGVIENVTYKIESDEATGLR	17.52	4	2611.3
lcl|NZ_CP011073.1_prot_WP_005791523.1_3790	IEFEGVIENVTYKIESDEATGLR	38.16	4	2611.3
lcl|NZ_CP011073.1_prot_WP_005791523.1_3790	IEFEGVIENVTYKIESDEATGLR	94.99	3	2611.3
lcl|NZ_CP011073.1_prot_WP_005791523.1_3790	IEFEGVIENVTYKIESDEATGLR	17.24	3	2611.3
lcl|NZ_CP011073.1_prot_WP_005791523.1_3790	IEFEGVIENVTYKIESDEATGLR	73.46	3	2611.3
lcl|NZ_CP011073.1_prot_WP_005791523.1_3790	IEFEGVIENVTYKIESDEATGLR	71.03	3	2611.3
lcl|NZ_CP011073.1_prot_WP_005791523.1_3790	IEFEGVIENVTYKIESDEATGLR	26.88	3	2611.3
lcl|NZ_CP011073.1_prot_WP_005791523.1_3790	IEFEGVIENVTYKIESDEATGLR	97.74	3	2611.31
lcl|NZ_CP011073.1_prot_WP_005791523.1_3790	IEFEGVIENVTYKIESDEATGLR	32.47	3	2611.31
lcl|NZ_CP011073.1_prot_WP_005791523.1_3790	IEFEGVIENVTYKIESDEATGLR	20.76	3	2611.31
lcl|NZ_CP011073.1_prot_WP_005791523.1_3790	GYEEVEQVINNYNMGFITNNER	24.2	3	2632.19
lcl|NZ_CP011073.1_prot_WP_005791523.1_3790	GYEEVEQVINNYNMGFITNNER	19.42	2	2632.19
lcl|NZ_CP011073.1_prot_WP_005791523.1_3790	GYEEVEQVINNYNMGFITNNER	13.12	2	2632.19
lcl|NZ_CP011073.1_prot_WP_005791523.1_3790	GYEEVEQVINNYNMGFITNNER	87.03	3	2632.19
lcl|NZ_CP011073.1_prot_WP_005791523.1_3790	GYEEVEQVINNYNMGFITNNER	15.09	3	2632.19
lcl|NZ_CP011073.1_prot_WP_005791523.1_3790	GYEEVEQVINNYNMGFITNNER	44.11	3	2632.19
lcl|NZ_CP011073.1_prot_WP_005791523.1_3790	GYEEVEQVINNYNMGFITNNER	66.78	3	2632.2
lcl|NZ_CP011073.1_prot_WP_005791523.1_3790	GYEEVEQVINNYNMGFITNNER	20.6	2	2632.2
lcl|NZ_CP011073.1_prot_WP_005791523.1_3790	GYEEVEQVINNYNMGFITNNER	24.11	2	2632.2
lcl|NZ_CP011073.1_prot_WP_005791523.1_3790	GYEEVEQVINNYNMGFITNNER	34.22	3	2632.2
lcl|NZ_CP011073.1_prot_WP_005791523.1_3790	GYEEVEQVINNYNMGFITNNER	18.36	3	2632.2
lcl|NZ_CP011073.1_prot_WP_005791523.1_3790	GYEEVEQVINNYNMGFITNNER	53.25	3	2632.2
lcl|NZ_CP011073.1_prot_WP_005791523.1_3790	GYEEVEQVINNYNMGFITNNER	14.73	3	2648.19	Oxidation (M)
lcl|NZ_CP011073.1_prot_WP_005791523.1_3790	GYEEVEQVINNYNMGFITNNER	37.81	3	2648.19	Oxidation (M)
lcl|NZ_CP011073.1_prot_WP_005791523.1_3790	GYEEVEQVINNYNMGFITNNER	14.49	2	2648.19	Oxidation (M)
lcl|NZ_CP011073.1_prot_WP_005791523.1_3790	AEDGIAEFDLLSEEEYLDILDTLPK	39.72	3	2837.37
lcl|NZ_CP011073.1_prot_WP_005791523.1_3790	AEDGIAEFDLLSEEEYLDILDTLPK	16.89	3	2837.38
lcl|NZ_CP011073.1_prot_WP_005791523.1_3790	AEDGIAEFDLLSEEEYLDILDTLPK	95.72	3	2837.38
lcl|NZ_CP011073.1_prot_WP_005791523.1_3790	AEDGIAEFDLLSEEEYLDILDTLPK	50.96	3	2837.38
lcl|NZ_CP011073.1_prot_WP_005791523.1_3790	AEDGIAEFDLLSEEEYLDILDTLPK	31.43	3	2837.38
lcl|NZ_CP011073.1_prot_WP_005791523.1_3790	VSVHDIIHPQTGELLVAGGEEITEDIAK	15.27	4	2969.51
lcl|NZ_CP011073.1_prot_WP_005791523.1_3790	VSVHDIIHPQTGELLVAGGEEITEDIAK	15.62	4	2969.52
lcl|NZ_CP011073.1_prot_WP_005791523.1_3790	VSVHDIIHPQTGELLVAGGEEITEDIAK	47.62	4	2969.52
lcl|NZ_CP011073.1_prot_WP_005791523.1_3790	VSVHDIIHPQTGELLVAGGEEITEDIAK	23.67	4	2969.52
lcl|NZ_CP011073.1_prot_WP_005791523.1_3790	VSVHDIIHPQTGELLVAGGEEITEDIAK	14.26	4	2969.52
lcl|NZ_CP011073.1_prot_WP_005791523.1_3790	VSVHDIIHPQTGELLVAGGEEITEDIAK	23.9	4	2969.52
lcl|NZ_CP011073.1_prot_WP_005791523.1_3790	VSVHDIIHPQTGELLVAGGEEITEDIAK	14.52	4	2969.52
lcl|NZ_CP011073.1_prot_WP_005791523.1_3790	VSVHDIIHPQTGELLVAGGEEITEDIAK	22.42	3	2969.52
lcl|NZ_CP011073.1_prot_WP_005791523.1_3790	VSVHDIIHPQTGELLVAGGEEITEDIAK	24.49	4	2969.53
lcl|NZ_CP011073.1_prot_WP_005791523.1_3790	VSVHDIIHPQTGELLVAGGEEITEDIAK	31.11	4	2969.53
lcl|NZ_CP011073.1_prot_WP_005791523.1_3790	VSVHDIIHPQTGELLVAGGEEITEDIAK	80.81	4	2969.53
lcl|NZ_CP011073.1_prot_WP_005791523.1_3790	VSVHDIIHPQTGELLVAGGEEITEDIAK	15.45	4	2969.53
lcl|NZ_CP011073.1_prot_WP_005791523.1_3790	VSVHDIIHPQTGELLVAGGEEITEDIAK	81.85	4	2969.53
lcl|NZ_CP011073.1_prot_WP_005791523.1_3790	VSVHDIIHPQTGELLVAGGEEITEDIAK	19.66	4	2969.53
lcl|NZ_CP011073.1_prot_WP_005791523.1_3790	VSVHDIIHPQTGELLVAGGEEITEDIAK	13.14	4	2969.53
lcl|NZ_CP011073.1_prot_WP_005791523.1_3790	VSVHDIIHPQTGELLVAGGEEITEDIAK	15.93	4	2969.53
lcl|NZ_CP011073.1_prot_WP_005791523.1_3790	VSVHDIIHPQTGELLVAGGEEITEDIAK	34.46	4	2969.53
lcl|NZ_CP011073.1_prot_WP_005791523.1_3790	VSVHDIIHPQTGELLVAGGEEITEDIAK	27.45	4	2969.53
lcl|NZ_CP011073.1_prot_WP_005791523.1_3790	VSVHDIIHPQTGELLVAGGEEITEDIAK	15.43	4	2969.53
lcl|NZ_CP011073.1_prot_WP_005791523.1_3790	VSVHDIIHPQTGELLVAGGEEITEDIAK	14.46	4	2969.53
lcl|NZ_CP011073.1_prot_WP_005791523.1_3790	VSVHDIIHPQTGELLVAGGEEITEDIAK	20.88	4	2969.53
lcl|NZ_CP011073.1_prot_WP_005791523.1_3790	VSVHDIIHPQTGELLVAGGEEITEDIAK	13.29	4	2969.53
lcl|NZ_CP011073.1_prot_WP_005791523.1_3790	VSVHDIIHPQTGELLVAGGEEITEDIAK	18.92	4	2969.53
lcl|NZ_CP011073.1_prot_WP_005791523.1_3790	VSVHDIIHPQTGELLVAGGEEITEDIAK	31.6	4	2969.53
lcl|NZ_CP011073.1_prot_WP_005791523.1_3790	VSVHDIIHPQTGELLVAGGEEITEDIAK	80.96	4	2969.53
lcl|NZ_CP011073.1_prot_WP_005791523.1_3790	VSVHDIIHPQTGELLVAGGEEITEDIAK	83.57	4	2969.53
lcl|NZ_CP011073.1_prot_WP_005791523.1_3790	VSVHDIIHPQTGELLVAGGEEITEDIAK	73.1	4	2969.53
lcl|NZ_CP011073.1_prot_WP_005791523.1_3790	VSVHDIIHPQTGELLVAGGEEITEDIAK	91.52	4	2969.53
lcl|NZ_CP011073.1_prot_WP_005791523.1_3790	VSVHDIIHPQTGELLVAGGEEITEDIAK	45.79	4	2969.53
lcl|NZ_CP011073.1_prot_WP_005791523.1_3790	VSVHDIIHPQTGELLVAGGEEITEDIAK	17.36	4	2969.53
lcl|NZ_CP011073.1_prot_WP_005791523.1_3790	VSVHDIIHPQTGELLVAGGEEITEDIAK	28.79	4	2969.53
lcl|NZ_CP011073.1_prot_WP_005791523.1_3790	VSVHDIIHPQTGELLVAGGEEITEDIAK	91.63	4	2969.53
lcl|NZ_CP011073.1_prot_WP_005791523.1_3790	VSVHDIIHPQTGELLVAGGEEITEDIAK	18.25	4	2969.53
lcl|NZ_CP011073.1_prot_WP_005791523.1_3790	VSVHDIIHPQTGELLVAGGEEITEDIAK	14.06	4	2969.53
lcl|NZ_CP011073.1_prot_WP_005791523.1_3790	VSVHDIIHPQTGELLVAGGEEITEDIAK	56.53	4	2969.53
lcl|NZ_CP011073.1_prot_WP_005791523.1_3790	VSVHDIIHPQTGELLVAGGEEITEDIAK	36.2	3	2969.53
lcl|NZ_CP011073.1_prot_WP_005791523.1_3790	VSVHDIIHPQTGELLVAGGEEITEDIAK	32.83	3	2969.53
lcl|NZ_CP011073.1_prot_WP_005791523.1_3790	VSVHDIIHPQTGELLVAGGEEITEDIAK	14.65	4	2969.53
lcl|NZ_CP011073.1_prot_WP_005791523.1_3790	VSVHDIIHPQTGELLVAGGEEITEDIAK	91.71	4	2969.53
lcl|NZ_CP011073.1_prot_WP_005791523.1_3790	VSVHDIIHPQTGELLVAGGEEITEDIAK	83.73	4	2969.54
lcl|NZ_CP011073.1_prot_WP_005791523.1_3790	VSVHDIIHPQTGELLVAGGEEITEDIAK	23.79	4	2969.54
lcl|NZ_CP011073.1_prot_WP_005791523.1_3790	VSVHDIIHPQTGELLVAGGEEITEDIAK	20.38	4	2969.54
lcl|NZ_CP011073.1_prot_WP_005791523.1_3790	VSVHDIIHPQTGELLVAGGEEITEDIAK	27.03	4	2969.54
lcl|NZ_CP011073.1_prot_WP_005791523.1_3790	VSVHDIIHPQTGELLVAGGEEITEDIAK	17.64	4	2969.54
lcl|NZ_CP011073.1_prot_WP_005791523.1_3790	VSVHDIIHPQTGELLVAGGEEITEDIAK	87.43	4	2969.54
lcl|NZ_CP011073.1_prot_WP_005791523.1_3790	VSVHDIIHPQTGELLVAGGEEITEDIAK	122.94	3	2969.54
lcl|NZ_CP011073.1_prot_WP_005791523.1_3790	VSVHDIIHPQTGELLVAGGEEITEDIAK	16.58	3	2969.54
lcl|NZ_CP011073.1_prot_WP_005791523.1_3790	VSVHDIIHPQTGELLVAGGEEITEDIAK	16.44	4	2969.54
lcl|NZ_CP011073.1_prot_WP_005791523.1_3790	VSVHDIIHPQTGELLVAGGEEITEDIAK	46.54	4	2969.54
lcl|NZ_CP011073.1_prot_WP_005791523.1_3790	VSVHDIIHPQTGELLVAGGEEITEDIAK	25.35	4	2969.54
lcl|NZ_CP011073.1_prot_WP_005791523.1_3790	VSVHDIIHPQTGELLVAGGEEITEDIAK	23.14	4	2969.54
lcl|NZ_CP011073.1_prot_WP_005791523.1_3790	VSVHDIIHPQTGELLVAGGEEITEDIAK	99.14	3	2969.54
lcl|NZ_CP011073.1_prot_WP_005791523.1_3790	VSVHDIIHPQTGELLVAGGEEITEDIAK	14.09	3	2969.54
lcl|NZ_CP011073.1_prot_WP_005791523.1_3790	VSVHDIIHPQTGELLVAGGEEITEDIAK	92.06	4	2969.54
lcl|NZ_CP011073.1_prot_WP_005791523.1_3790	VSVHDIIHPQTGELLVAGGEEITEDIAK	29.72	4	2969.54
lcl|NZ_CP011073.1_prot_WP_005791523.1_3790	VSVHDIIHPQTGELLVAGGEEITEDIAK	81.36	4	2969.54
lcl|NZ_CP011073.1_prot_WP_005791523.1_3790	VSVHDIIHPQTGELLVAGGEEITEDIAK	24.96	4	2969.54
lcl|NZ_CP011073.1_prot_WP_005791523.1_3790	VSVHDIIHPQTGELLVAGGEEITEDIAK	28.06	4	2969.54
lcl|NZ_CP011073.1_prot_WP_005791523.1_3790	VSVHDIIHPQTGELLVAGGEEITEDIAK	75.78	4	2969.54
lcl|NZ_CP011073.1_prot_WP_005791523.1_3790	VSVHDIIHPQTGELLVAGGEEITEDIAK	13.89	4	2969.54
lcl|NZ_CP011073.1_prot_WP_005791523.1_3790	VSVHDIIHPQTGELLVAGGEEITEDIAK	34.06	4	2969.54
lcl|NZ_CP011073.1_prot_WP_005791523.1_3790	VSVHDIIHPQTGELLVAGGEEITEDIAK	16.44	4	2969.54
lcl|NZ_CP011073.1_prot_WP_005791523.1_3790	VSVHDIIHPQTGELLVAGGEEITEDIAK	100.38	3	2969.54
lcl|NZ_CP011073.1_prot_WP_005791523.1_3790	VSVHDIIHPQTGELLVAGGEEITEDIAK	16.81	4	2969.54
lcl|NZ_CP011073.1_prot_WP_005791523.1_3790	VSVHDIIHPQTGELLVAGGEEITEDIAK	17.54	4	2969.54
lcl|NZ_CP011073.1_prot_WP_005791523.1_3790	VSVHDIIHPQTGELLVAGGEEITEDIAK	27.18	4	2969.54
lcl|NZ_CP011073.1_prot_WP_005791523.1_3790	VSVHDIIHPQTGELLVAGGEEITEDIAK	20.1	4	2969.54
lcl|NZ_CP011073.1_prot_WP_005791523.1_3790	VSVHDIIHPQTGELLVAGGEEITEDIAK	17.37	4	2969.54
lcl|NZ_CP011073.1_prot_WP_005791523.1_3790	VSVHDIIHPQTGELLVAGGEEITEDIAK	16.51	4	2969.54
lcl|NZ_CP011073.1_prot_WP_005791523.1_3790	VSVHDIIHPQTGELLVAGGEEITEDIAK	19.75	4	2969.54
lcl|NZ_CP011073.1_prot_WP_005791523.1_3790	VSVHDIIHPQTGELLVAGGEEITEDIAK	15.76	4	2969.54
lcl|NZ_CP011073.1_prot_WP_005791523.1_3790	VSVHDIIHPQTGELLVAGGEEITEDIAK	14.89	4	2969.55
lcl|NZ_CP011073.1_prot_WP_005791523.1_3790	VSVHDIIHPQTGELLVAGGEEITEDIAK	20.62	4	2969.55
lcl|NZ_CP011073.1_prot_WP_005791523.1_3790	VSVHDIIHPQTGELLVAGGEEITEDIAK	22	4	2969.55
lcl|NZ_CP011073.1_prot_WP_005791523.1_3790	VSVHDIIHPQTGELLVAGGEEITEDIAK	14.4	4	2969.55
lcl|NZ_CP011073.1_prot_WP_005791523.1_3790	VSVHDIIHPQTGELLVAGGEEITEDIAK	17.52	4	2969.55
lcl|NZ_CP011073.1_prot_WP_005791523.1_3790	VSVHDIIHPQTGELLVAGGEEITEDIAK	15.12	4	2969.55
lcl|NZ_CP011073.1_prot_WP_005791523.1_3790	VSVHDIIHPQTGELLVAGGEEITEDIAK	97.86	3	2969.55
lcl|NZ_CP011073.1_prot_WP_005791523.1_3790	VSVHDIIHPQTGELLVAGGEEITEDIAK	13.49	4	2969.55
lcl|NZ_CP011073.1_prot_WP_005791523.1_3790	VSVHDIIHPQTGELLVAGGEEITEDIAK	18.87	4	2969.55
lcl|NZ_CP011073.1_prot_WP_005791523.1_3790	VSVHDIIHPQTGELLVAGGEEITEDIAK	14.48	4	2969.55
lcl|NZ_CP011073.1_prot_WP_005791523.1_3790	VSVHDIIHPQTGELLVAGGEEITEDIAK	17.38	4	2969.55
lcl|NZ_CP011073.1_prot_WP_005791523.1_3790	VSVHDIIHPQTGELLVAGGEEITEDIAK	15.44	4	2969.55
lcl|NZ_CP011073.1_prot_WP_005791523.1_3790	VSVHDIIHPQTGELLVAGGEEITEDIAK	14.31	4	2969.55
lcl|NZ_CP011073.1_prot_WP_005791523.1_3790	VSVHDIIHPQTGELLVAGGEEITEDIAK	13.16	4	2969.55
lcl|NZ_CP011073.1_prot_WP_005791523.1_3790	VSVHDIIHPQTGELLVAGGEEITEDIAK	14.57	4	2969.56
lcl|NZ_CP011073.1_prot_WP_005791523.1_3790	VSVHDIIHPQTGELLVAGGEEITEDIAK	14.09	4	2969.56
lcl|NZ_CP011073.1_prot_WP_005791523.1_3790	VSVHDIIHPQTGELLVAGGEEITEDIAK	22.61	4	2969.56
lcl|NZ_CP011073.1_prot_WP_005791523.1_3790	VSVHDIIHPQTGELLVAGGEEITEDIAK	16.95	4	2969.56
lcl|NZ_CP011073.1_prot_WP_005791523.1_3790	GEGLTFYGPEEALIAYNEGKVDIHAPVK	54.39	4	3016.52
lcl|NZ_CP011073.1_prot_WP_005791523.1_3790	GEGLTFYGPEEALIAYNEGKVDIHAPVK	75.05	4	3016.52
lcl|NZ_CP011073.1_prot_WP_005791523.1_3790	GEGLTFYGPEEALIAYNEGKVDIHAPVK	75.31	4	3016.52
lcl|NZ_CP011073.1_prot_WP_005791523.1_3790	GEGLTFYGPEEALIAYNEGKVDIHAPVK	53.1	4	3016.52
lcl|NZ_CP011073.1_prot_WP_005791523.1_3790	GEGLTFYGPEEALIAYNEGKVDIHAPVK	18.73	3	3016.52
lcl|NZ_CP011073.1_prot_WP_005791523.1_3790	GEGLTFYGPEEALIAYNEGKVDIHAPVK	32.93	3	3016.52
lcl|NZ_CP011073.1_prot_WP_005791523.1_3790	GEGLTFYGPEEALIAYNEGKVDIHAPVK	28.94	4	3016.52
lcl|NZ_CP011073.1_prot_WP_005791523.1_3790	GEGLTFYGPEEALIAYNEGKVDIHAPVK	50.77	4	3016.52
lcl|NZ_CP011073.1_prot_WP_005791523.1_3790	GEGLTFYGPEEALIAYNEGKVDIHAPVK	93.94	4	3016.52
lcl|NZ_CP011073.1_prot_WP_005791523.1_3790	GEGLTFYGPEEALIAYNEGKVDIHAPVK	13.23	4	3016.52
lcl|NZ_CP011073.1_prot_WP_005791523.1_3790	GEGLTFYGPEEALIAYNEGKVDIHAPVK	57.02	4	3016.52
lcl|NZ_CP011073.1_prot_WP_005791523.1_3790	GEGLTFYGPEEALIAYNEGKVDIHAPVK	72.03	4	3016.52
lcl|NZ_CP011073.1_prot_WP_005791523.1_3790	GEGLTFYGPEEALIAYNEGKVDIHAPVK	70.3	4	3016.52
lcl|NZ_CP011073.1_prot_WP_005791523.1_3790	GEGLTFYGPEEALIAYNEGKVDIHAPVK	83.61	4	3016.52
lcl|NZ_CP011073.1_prot_WP_005791523.1_3790	GEGLTFYGPEEALIAYNEGKVDIHAPVK	83.42	4	3016.52
lcl|NZ_CP011073.1_prot_WP_005791523.1_3790	GEGLTFYGPEEALIAYNEGKVDIHAPVK	62.23	4	3016.52
lcl|NZ_CP011073.1_prot_WP_005791523.1_3790	GEGLTFYGPEEALIAYNEGKVDIHAPVK	41.57	4	3016.52
lcl|NZ_CP011073.1_prot_WP_005791523.1_3790	GEGLTFYGPEEALIAYNEGKVDIHAPVK	76.91	4	3016.52
lcl|NZ_CP011073.1_prot_WP_005791523.1_3790	GEGLTFYGPEEALIAYNEGKVDIHAPVK	16.57	4	3016.52
lcl|NZ_CP011073.1_prot_WP_005791523.1_3790	GEGLTFYGPEEALIAYNEGKVDIHAPVK	27.73	3	3016.52
lcl|NZ_CP011073.1_prot_WP_005791523.1_3790	GEGLTFYGPEEALIAYNEGKVDIHAPVK	34.25	4	3016.52
lcl|NZ_CP011073.1_prot_WP_005791523.1_3790	GEGLTFYGPEEALIAYNEGKVDIHAPVK	42.83	4	3016.53
lcl|NZ_CP011073.1_prot_WP_005791523.1_3790	ISIGLASPEEILENSSGEVLKPETINYR	28.16	4	3057.56
lcl|NZ_CP011073.1_prot_WP_005791523.1_3790	ISIGLASPEEILENSSGEVLKPETINYR	27.74	4	3057.57
lcl|NZ_CP011073.1_prot_WP_005791523.1_3790	ISIGLASPEEILENSSGEVLKPETINYR	24.97	4	3057.58
lcl|NZ_CP011073.1_prot_WP_005791523.1_3790	ISIGLASPEEILENSSGEVLKPETINYR	40.92	3	3057.58
lcl|NZ_CP011073.1_prot_WP_005791523.1_3790	ISIGLASPEEILENSSGEVLKPETINYR	19.02	3	3057.58
lcl|NZ_CP011073.1_prot_WP_005791523.1_3790	ISIGLASPEEILENSSGEVLKPETINYR	23.01	4	3057.58
lcl|NZ_CP011073.1_prot_WP_005791523.1_3790	ISIGLASPEEILENSSGEVLKPETINYR	29.43	4	3057.58
lcl|NZ_CP011073.1_prot_WP_005791523.1_3790	ISIGLASPEEILENSSGEVLKPETINYR	25.79	4	3057.58
lcl|NZ_CP011073.1_prot_WP_005791523.1_3790	ISIGLASPEEILENSSGEVLKPETINYR	22.19	3	3057.58
lcl|NZ_CP011073.1_prot_WP_005791523.1_3790	ISIGLASPEEILENSSGEVLKPETINYR	88.6	3	3057.59
lcl|NZ_CP011073.1_prot_WP_005791523.1_3790	ISIGLASPEEILENSSGEVLKPETINYR	45.71	3	3057.59
lcl|NZ_CP011073.1_prot_WP_005791523.1_3790	ISIGLASPEEILENSSGEVLKPETINYR	23.29	3	3057.59
lcl|NZ_CP011073.1_prot_WP_005791523.1_3790	ISIGLASPEEILENSSGEVLKPETINYR	16.63	3	3057.59
lcl|NZ_CP011073.1_prot_WP_005791523.1_3790	ISIGLASPEEILENSSGEVLKPETINYR	83.96	3	3057.59
lcl|NZ_CP011073.1_prot_WP_005791523.1_3790	ISIGLASPEEILENSSGEVLKPETINYR	51.24	3	3057.59
lcl|NZ_CP011073.1_prot_WP_005791523.1_3790	ISIGLASPEEILENSSGEVLKPETINYR	45.53	3	3057.59
lcl|NZ_CP011073.1_prot_WP_005791523.1_3790	ISIGLASPEEILENSSGEVLKPETINYR	18.9	3	3057.59
lcl|NZ_CP011073.1_prot_WP_005791523.1_3790	ISIGLASPEEILENSSGEVLKPETINYR	28.72	3	3057.59
lcl|NZ_CP011073.1_prot_WP_005791523.1_3790	ISIGLASPEEILENSSGEVLKPETINYR	56.79	3	3057.59
lcl|NZ_CP011073.1_prot_WP_005791523.1_3790	ISIGLASPEEILENSSGEVLKPETINYR	14.2	3	3057.59
lcl|NZ_CP011073.1_prot_WP_005791523.1_3790	ISIGLASPEEILENSSGEVLKPETINYR	69.33	3	3057.59
lcl|NZ_CP011073.1_prot_WP_005791523.1_3790	VSVHDIIHPQTGELLVAGGEEITEDIAKK	28.4	4	3097.61
lcl|NZ_CP011073.1_prot_WP_005791523.1_3790	VSVHDIIHPQTGELLVAGGEEITEDIAKK	17.36	4	3097.62
lcl|NZ_CP011073.1_prot_WP_005791523.1_3790	VSVHDIIHPQTGELLVAGGEEITEDIAKK	87.02	4	3097.63
lcl|NZ_CP011073.1_prot_WP_005791523.1_3790	VSVHDIIHPQTGELLVAGGEEITEDIAKK	78.93	4	3097.63
lcl|NZ_CP011073.1_prot_WP_005791523.1_3790	VSVHDIIHPQTGELLVAGGEEITEDIAKK	84.01	4	3097.64
lcl|NZ_CP011073.1_prot_WP_005791523.1_3790	NLATNHMVQKGEAVGVIAAQSIGEPGTQLTLR	25.34	4	3302.74
lcl|NZ_CP011073.1_prot_WP_005791523.1_3790	AGAEGGQIIENPILSNFKEGLSVLEYFISTHGAR	55.6	4	3616.86
lcl|NZ_CP011073.1_prot_WP_005791523.1_3790	AGAEGGQIIENPILSNFKEGLSVLEYFISTHGAR	29.81	4	3616.86
lcl|NZ_CP011073.1_prot_WP_005791523.1_3790	AGTPLSDGATTPADILAIKGPTAVQEYIVNEVQDVYR	40.45	4	3871.98
lcl|NZ_CP011073.1_prot_WP_005791523.1_3790	AGTPLSDGATTPADILAIKGPTAVQEYIVNEVQDVYR	44.08	4	3871.98
lcl|NZ_CP011073.1_prot_WP_005791523.1_3790	AGTPLSDGATTPADILAIKGPTAVQEYIVNEVQDVYR	29.11	4	3871.99
lcl|NZ_CP011073.1_prot_WP_005791521.1_3791	LPVTTLLR	19.21	2	911.58
lcl|NZ_CP011073.1_prot_WP_005791521.1_3791	LPVTTLLR	41.9	2	911.58
lcl|NZ_CP011073.1_prot_WP_005791521.1_3791	LPVTTLLR	35.77	2	911.58
lcl|NZ_CP011073.1_prot_WP_005791521.1_3791	LPVTTLLR	39.05	2	911.581
lcl|NZ_CP011073.1_prot_WP_005791521.1_3791	LPVTTLLR	51.03	2	911.582
lcl|NZ_CP011073.1_prot_WP_005791521.1_3791	LPVTTLLR	21.15	2	911.582
lcl|NZ_CP011073.1_prot_WP_005791521.1_3791	LPVTTLLR	29.85	2	911.583
lcl|NZ_CP011073.1_prot_WP_005791521.1_3791	LPVTTLLR	24.58	2	911.584
lcl|NZ_CP011073.1_prot_WP_005791521.1_3791	LPVTTLLR	40.03	2	911.585
lcl|NZ_CP011073.1_prot_WP_005791521.1_3791	GLGLSINLE	24.05	1	914.505
lcl|NZ_CP011073.1_prot_WP_005791521.1_3791	GLGLSINLE	46.06	1	914.505
lcl|NZ_CP011073.1_prot_WP_005791521.1_3791	GLGLSINLE	34.72	1	914.506
lcl|NZ_CP011073.1_prot_WP_005791521.1_3791	GLGLSINLE	40.82	1	914.511
lcl|NZ_CP011073.1_prot_WP_005791521.1_3791	GLGLSINLE	48.2	1	914.511
lcl|NZ_CP011073.1_prot_WP_005791521.1_3791	EDIIEIIK	16.3	2	971.553
lcl|NZ_CP011073.1_prot_WP_005791521.1_3791	EDIIEIIK	20.43	2	971.553
lcl|NZ_CP011073.1_prot_WP_005791521.1_3791	EDIIEIIK	17.28	2	971.554
lcl|NZ_CP011073.1_prot_WP_005791521.1_3791	EDIIEIIK	16.65	2	971.556
lcl|NZ_CP011073.1_prot_WP_005791521.1_3791	DLILNFIK	18.12	2	974.578
lcl|NZ_CP011073.1_prot_WP_005791521.1_3791	DLILNFIK	15.79	2	974.579
lcl|NZ_CP011073.1_prot_WP_005791521.1_3791	DLILNFIK	16.74	2	974.581
lcl|NZ_CP011073.1_prot_WP_005791521.1_3791	DLILNFIK	14.82	2	974.582
lcl|NZ_CP011073.1_prot_WP_005791521.1_3791	DLILNFIK	14.49	2	974.582
lcl|NZ_CP011073.1_prot_WP_005791521.1_3791	DLILNFIK	20.45	2	974.583
lcl|NZ_CP011073.1_prot_WP_005791521.1_3791	DLILNFIK	16.21	2	974.585
lcl|NZ_CP011073.1_prot_WP_005791521.1_3791	EAVLYIYR	20.67	2	1025.56
lcl|NZ_CP011073.1_prot_WP_005791521.1_3791	EAVLYIYR	19.68	2	1025.56
lcl|NZ_CP011073.1_prot_WP_005791521.1_3791	IQPGDILIGK	32.53	2	1052.63
lcl|NZ_CP011073.1_prot_WP_005791521.1_3791	IQPGDILIGK	21.98	2	1052.63
lcl|NZ_CP011073.1_prot_WP_005791521.1_3791	IQPGDILIGK	38.6	2	1052.63
lcl|NZ_CP011073.1_prot_WP_005791521.1_3791	IQPGDILIGK	26.69	2	1052.63
lcl|NZ_CP011073.1_prot_WP_005791521.1_3791	ATFVINGAER	17.29	2	1076.56
lcl|NZ_CP011073.1_prot_WP_005791521.1_3791	YLIELINSK	25.15	2	1091.62
lcl|NZ_CP011073.1_prot_WP_005791521.1_3791	YLIELINSK	24.87	2	1091.62
lcl|NZ_CP011073.1_prot_WP_005791521.1_3791	YLIELINSK	45.65	2	1091.63
lcl|NZ_CP011073.1_prot_WP_005791521.1_3791	YLIELINSK	25.4	2	1091.63
lcl|NZ_CP011073.1_prot_WP_005791521.1_3791	YLIELINSK	35.32	2	1091.63
lcl|NZ_CP011073.1_prot_WP_005791521.1_3791	DLILNFIKK	13.79	2	1102.67
lcl|NZ_CP011073.1_prot_WP_005791521.1_3791	DLILNFIKK	14.67	2	1102.68
lcl|NZ_CP011073.1_prot_WP_005791521.1_3791	DLILNFIKK	21.96	2	1102.68
lcl|NZ_CP011073.1_prot_WP_005791521.1_3791	LNLTTDMDVR	33.37	2	1176.58
lcl|NZ_CP011073.1_prot_WP_005791521.1_3791	LNLTTDMDVR	34.11	2	1176.58
lcl|NZ_CP011073.1_prot_WP_005791521.1_3791	LNLTTDMDVR	36.87	2	1176.58
lcl|NZ_CP011073.1_prot_WP_005791521.1_3791	LNLTTDMDVR	68.55	2	1176.58
lcl|NZ_CP011073.1_prot_WP_005791521.1_3791	NLLVAYMPWK	26.36	2	1233.66
lcl|NZ_CP011073.1_prot_WP_005791521.1_3791	NLLVAYMPWK	30.2	2	1233.66
lcl|NZ_CP011073.1_prot_WP_005791521.1_3791	NLLVAYMPWK	34.7	2	1233.66
lcl|NZ_CP011073.1_prot_WP_005791521.1_3791	NLLVAYMPWK	36.22	2	1233.66
lcl|NZ_CP011073.1_prot_WP_005791521.1_3791	NLLVAYMPWK	38	2	1233.66
lcl|NZ_CP011073.1_prot_WP_005791521.1_3791	NLLVAYMPWK	25.97	2	1233.66
lcl|NZ_CP011073.1_prot_WP_005791521.1_3791	NLLVAYMPWK	25.16	2	1233.66
lcl|NZ_CP011073.1_prot_WP_005791521.1_3791	NLLVAYMPWK	37.11	2	1233.66
lcl|NZ_CP011073.1_prot_WP_005791521.1_3791	NLLVAYMPWK	34.58	2	1233.66
lcl|NZ_CP011073.1_prot_WP_005791521.1_3791	NLLVAYMPWK	38.34	2	1233.66
lcl|NZ_CP011073.1_prot_WP_005791521.1_3791	NLLVAYMPWK	13.79	2	1233.66
lcl|NZ_CP011073.1_prot_WP_005791521.1_3791	NLLVAYMPWK	39.56	2	1233.66
lcl|NZ_CP011073.1_prot_WP_005791521.1_3791	NLLVAYMPWK	15.32	2	1233.66
lcl|NZ_CP011073.1_prot_WP_005791521.1_3791	NLLVAYMPWK	26.64	2	1233.66
lcl|NZ_CP011073.1_prot_WP_005791521.1_3791	NLLVAYMPWK	25.89	2	1233.66
lcl|NZ_CP011073.1_prot_WP_005791521.1_3791	NLLVAYMPWK	13.29	2	1233.66
lcl|NZ_CP011073.1_prot_WP_005791521.1_3791	NLLVAYMPWK	24.42	2	1233.66
lcl|NZ_CP011073.1_prot_WP_005791521.1_3791	NLLVAYMPWK	40.14	2	1249.65	Oxidation (M)
lcl|NZ_CP011073.1_prot_WP_005791521.1_3791	NLLVAYMPWK	13.82	2	1249.65	Oxidation (M)
lcl|NZ_CP011073.1_prot_WP_005791521.1_3791	NLLVAYMPWK	25.6	2	1249.66	Oxidation (M)
lcl|NZ_CP011073.1_prot_WP_005791521.1_3791	KLNLTTDMDVR	21.95	2	1304.68
lcl|NZ_CP011073.1_prot_WP_005791521.1_3791	KLNLTTDMDVR	26.47	2	1304.68
lcl|NZ_CP011073.1_prot_WP_005791521.1_3791	EVINNLFFSEK	38.28	2	1338.67
lcl|NZ_CP011073.1_prot_WP_005791521.1_3791	EVINNLFFSEK	28.51	2	1338.68
lcl|NZ_CP011073.1_prot_WP_005791521.1_3791	EVINNLFFSEK	31.92	2	1338.68
lcl|NZ_CP011073.1_prot_WP_005791521.1_3791	EVINNLFFSEK	16.87	2	1338.68
lcl|NZ_CP011073.1_prot_WP_005791521.1_3791	EVINNLFFSEK	13.41	2	1338.68
lcl|NZ_CP011073.1_prot_WP_005791521.1_3791	EVINNLFFSEK	35.62	2	1338.68
lcl|NZ_CP011073.1_prot_WP_005791521.1_3791	EVINNLFFSEK	27.25	2	1338.68
lcl|NZ_CP011073.1_prot_WP_005791521.1_3791	EVINNLFFSEK	20.52	2	1338.68
lcl|NZ_CP011073.1_prot_WP_005791521.1_3791	EVINNLFFSEK	45.15	2	1338.68
lcl|NZ_CP011073.1_prot_WP_005791521.1_3791	EVINNLFFSEK	27.81	2	1338.68
lcl|NZ_CP011073.1_prot_WP_005791521.1_3791	EVINNLFFSEK	34.46	2	1338.68
lcl|NZ_CP011073.1_prot_WP_005791521.1_3791	EVINNLFFSEK	30.35	2	1338.68
lcl|NZ_CP011073.1_prot_WP_005791521.1_3791	EVINNLFFSEK	68.98	2	1338.69
lcl|NZ_CP011073.1_prot_WP_005791521.1_3791	EVINNLFFSEK	38.66	2	1338.69
lcl|NZ_CP011073.1_prot_WP_005791521.1_3791	EVINNLFFSEK	52.1	2	1338.69
lcl|NZ_CP011073.1_prot_WP_005791521.1_3791	EVINNLFFSEK	45.48	2	1338.69
lcl|NZ_CP011073.1_prot_WP_005791521.1_3791	VFAENFPIADTR	23.15	2	1378.68
lcl|NZ_CP011073.1_prot_WP_005791521.1_3791	VFAENFPIADTR	14.81	2	1378.68
lcl|NZ_CP011073.1_prot_WP_005791521.1_3791	VFAENFPIADTR	17.02	2	1378.68
lcl|NZ_CP011073.1_prot_WP_005791521.1_3791	VFAENFPIADTR	64.96	2	1378.68
lcl|NZ_CP011073.1_prot_WP_005791521.1_3791	VFAENFPIADTR	22.93	2	1378.68
lcl|NZ_CP011073.1_prot_WP_005791521.1_3791	VFAENFPIADTR	17.94	2	1378.68
lcl|NZ_CP011073.1_prot_WP_005791521.1_3791	VFAENFPIADTR	25.76	2	1378.69
lcl|NZ_CP011073.1_prot_WP_005791521.1_3791	VFAENFPIADTR	26.08	2	1378.69
lcl|NZ_CP011073.1_prot_WP_005791521.1_3791	VFAENFPIADTR	28.49	2	1378.69
lcl|NZ_CP011073.1_prot_WP_005791521.1_3791	VFAENFPIADTR	40.68	2	1378.69
lcl|NZ_CP011073.1_prot_WP_005791521.1_3791	VFAENFPIADTR	64.23	2	1378.69
lcl|NZ_CP011073.1_prot_WP_005791521.1_3791	VFAENFPIADTR	97.86	2	1378.69
lcl|NZ_CP011073.1_prot_WP_005791521.1_3791	VFAENFPIADTR	69.28	2	1378.69
lcl|NZ_CP011073.1_prot_WP_005791521.1_3791	VFAENFPIADTR	20.13	2	1378.69
lcl|NZ_CP011073.1_prot_WP_005791521.1_3791	VFAENFPIADTR	39.95	2	1378.69
lcl|NZ_CP011073.1_prot_WP_005791521.1_3791	VFAENFPIADTR	14.18	2	1378.69
lcl|NZ_CP011073.1_prot_WP_005791521.1_3791	VFAENFPIADTR	95.48	2	1378.69
lcl|NZ_CP011073.1_prot_WP_005791521.1_3791	VFAENFPIADTR	14.99	2	1378.69
lcl|NZ_CP011073.1_prot_WP_005791521.1_3791	VFAENFPIADTR	83.39	2	1378.69
lcl|NZ_CP011073.1_prot_WP_005791521.1_3791	VFAENFPIADTR	20.19	2	1378.69
lcl|NZ_CP011073.1_prot_WP_005791521.1_3791	VFAENFPIADTR	39.84	2	1378.69
lcl|NZ_CP011073.1_prot_WP_005791521.1_3791	VFAENFPIADTR	22.19	2	1378.69
lcl|NZ_CP011073.1_prot_WP_005791521.1_3791	VFAENFPIADTR	66.01	2	1378.69
lcl|NZ_CP011073.1_prot_WP_005791521.1_3791	VFAENFPIADTR	45.26	2	1378.69
lcl|NZ_CP011073.1_prot_WP_005791521.1_3791	VFAENFPIADTR	90.1	2	1378.69
lcl|NZ_CP011073.1_prot_WP_005791521.1_3791	VFAENFPIADTR	31.36	2	1378.7
lcl|NZ_CP011073.1_prot_WP_005791521.1_3791	VLTKEDIIEIIK	63.59	2	1412.85
lcl|NZ_CP011073.1_prot_WP_005791521.1_3791	VLTKEDIIEIIK	20.32	3	1412.85
lcl|NZ_CP011073.1_prot_WP_005791521.1_3791	VLTKEDIIEIIK	69.78	3	1412.85
lcl|NZ_CP011073.1_prot_WP_005791521.1_3791	VLTKEDIIEIIK	56.16	3	1412.85
lcl|NZ_CP011073.1_prot_WP_005791521.1_3791	VLTKEDIIEIIK	59.35	2	1412.85
lcl|NZ_CP011073.1_prot_WP_005791521.1_3791	VLTKEDIIEIIK	20.93	3	1412.85
lcl|NZ_CP011073.1_prot_WP_005791521.1_3791	VLTKEDIIEIIK	34.4	3	1412.85
lcl|NZ_CP011073.1_prot_WP_005791521.1_3791	VLTKEDIIEIIK	23.64	3	1412.85
lcl|NZ_CP011073.1_prot_WP_005791521.1_3791	INDLGFIETPYR	40.68	2	1436.72
lcl|NZ_CP011073.1_prot_WP_005791521.1_3791	INDLGFIETPYR	71.05	2	1436.73
lcl|NZ_CP011073.1_prot_WP_005791521.1_3791	INDLGFIETPYR	62.75	2	1436.73
lcl|NZ_CP011073.1_prot_WP_005791521.1_3791	INDLGFIETPYR	34.1	2	1436.73
lcl|NZ_CP011073.1_prot_WP_005791521.1_3791	INDLGFIETPYR	41.3	2	1436.73
lcl|NZ_CP011073.1_prot_WP_005791521.1_3791	INDLGFIETPYR	29.76	2	1436.73
lcl|NZ_CP011073.1_prot_WP_005791521.1_3791	INDLGFIETPYR	74.63	2	1436.73
lcl|NZ_CP011073.1_prot_WP_005791521.1_3791	INDLGFIETPYR	36.41	2	1436.73
lcl|NZ_CP011073.1_prot_WP_005791521.1_3791	INDLGFIETPYR	27	2	1436.73
lcl|NZ_CP011073.1_prot_WP_005791521.1_3791	INDLGFIETPYR	24.98	2	1436.73
lcl|NZ_CP011073.1_prot_WP_005791521.1_3791	INDLGFIETPYR	33.97	2	1436.73
lcl|NZ_CP011073.1_prot_WP_005791521.1_3791	INDLGFIETPYR	52.72	2	1436.73
lcl|NZ_CP011073.1_prot_WP_005791521.1_3791	INDLGFIETPYR	50.83	2	1436.73
lcl|NZ_CP011073.1_prot_WP_005791521.1_3791	INDLGFIETPYR	19.54	3	1436.73
lcl|NZ_CP011073.1_prot_WP_005791521.1_3791	INDLGFIETPYR	35.03	2	1436.73
lcl|NZ_CP011073.1_prot_WP_005791521.1_3791	INDLGFIETPYR	48.46	2	1436.73
lcl|NZ_CP011073.1_prot_WP_005791521.1_3791	INDLGFIETPYR	71.07	2	1436.73
lcl|NZ_CP011073.1_prot_WP_005791521.1_3791	INDLGFIETPYR	78.21	2	1436.73
lcl|NZ_CP011073.1_prot_WP_005791521.1_3791	INDLGFIETPYR	52.76	2	1436.73
lcl|NZ_CP011073.1_prot_WP_005791521.1_3791	INDLGFIETPYR	27.19	3	1436.73
lcl|NZ_CP011073.1_prot_WP_005791521.1_3791	INDLGFIETPYR	25.99	2	1436.73
lcl|NZ_CP011073.1_prot_WP_005791521.1_3791	INDLGFIETPYR	24.94	2	1436.74
lcl|NZ_CP011073.1_prot_WP_005791521.1_3791	INDLGFIETPYR	51.99	2	1436.74
lcl|NZ_CP011073.1_prot_WP_005791521.1_3791	MNIGQIFEAVLGR	21.78	2	1446.75
lcl|NZ_CP011073.1_prot_WP_005791521.1_3791	MNIGQIFEAVLGR	13.9	2	1446.75
lcl|NZ_CP011073.1_prot_WP_005791521.1_3791	MNIGQIFEAVLGR	50.8	2	1446.76
lcl|NZ_CP011073.1_prot_WP_005791521.1_3791	MNIGQIFEAVLGR	18.87	2	1446.76
lcl|NZ_CP011073.1_prot_WP_005791521.1_3791	MNIGQIFEAVLGR	25.02	2	1446.76
lcl|NZ_CP011073.1_prot_WP_005791521.1_3791	MNIGQIFEAVLGR	37.8	2	1446.76
lcl|NZ_CP011073.1_prot_WP_005791521.1_3791	MNIGQIFEAVLGR	17.46	2	1446.76
lcl|NZ_CP011073.1_prot_WP_005791521.1_3791	MNIGQIFEAVLGR	50.07	3	1446.76
lcl|NZ_CP011073.1_prot_WP_005791521.1_3791	MNIGQIFEAVLGR	20.59	2	1446.76
lcl|NZ_CP011073.1_prot_WP_005791521.1_3791	MNIGQIFEAVLGR	34.04	2	1446.76
lcl|NZ_CP011073.1_prot_WP_005791521.1_3791	MNIGQIFEAVLGR	40.95	2	1446.76
lcl|NZ_CP011073.1_prot_WP_005791521.1_3791	MNIGQIFEAVLGR	20.1	2	1446.76
lcl|NZ_CP011073.1_prot_WP_005791521.1_3791	MNIGQIFEAVLGR	21.72	2	1446.76
lcl|NZ_CP011073.1_prot_WP_005791521.1_3791	MNIGQIFEAVLGR	14.53	2	1446.76
lcl|NZ_CP011073.1_prot_WP_005791521.1_3791	MNIGQIFEAVLGR	38.63	2	1446.76
lcl|NZ_CP011073.1_prot_WP_005791521.1_3791	MNIGQIFEAVLGR	55.85	2	1446.76
lcl|NZ_CP011073.1_prot_WP_005791521.1_3791	MNIGQIFEAVLGR	87.89	2	1446.76
lcl|NZ_CP011073.1_prot_WP_005791521.1_3791	MNIGQIFEAVLGR	15.57	2	1446.76
lcl|NZ_CP011073.1_prot_WP_005791521.1_3791	MNIGQIFEAVLGR	39.73	2	1446.76
lcl|NZ_CP011073.1_prot_WP_005791521.1_3791	MNIGQIFEAVLGR	53.59	2	1446.76
lcl|NZ_CP011073.1_prot_WP_005791521.1_3791	MNIGQIFEAVLGR	21.79	2	1446.76
lcl|NZ_CP011073.1_prot_WP_005791521.1_3791	MNIGQIFEAVLGR	30.82	2	1446.76
lcl|NZ_CP011073.1_prot_WP_005791521.1_3791	MNIGQIFEAVLGR	66.84	2	1446.76
lcl|NZ_CP011073.1_prot_WP_005791521.1_3791	MNIGQIFEAVLGR	20.61	2	1446.76
lcl|NZ_CP011073.1_prot_WP_005791521.1_3791	MNIGQIFEAVLGR	16.92	2	1446.76
lcl|NZ_CP011073.1_prot_WP_005791521.1_3791	MNIGQIFEAVLGR	66.38	2	1446.76
lcl|NZ_CP011073.1_prot_WP_005791521.1_3791	MNIGQIFEAVLGR	15.46	3	1446.76
lcl|NZ_CP011073.1_prot_WP_005791521.1_3791	MNIGQIFEAVLGR	33.62	2	1446.76
lcl|NZ_CP011073.1_prot_WP_005791521.1_3791	MNIGQIFEAVLGR	15.09	2	1446.76
lcl|NZ_CP011073.1_prot_WP_005791521.1_3791	MNIGQIFEAVLGR	58.7	2	1446.76
lcl|NZ_CP011073.1_prot_WP_005791521.1_3791	MNIGQIFEAVLGR	56.65	2	1446.76
lcl|NZ_CP011073.1_prot_WP_005791521.1_3791	MNIGQIFEAVLGR	19.53	2	1446.76
lcl|NZ_CP011073.1_prot_WP_005791521.1_3791	MNIGQIFEAVLGR	23.84	2	1446.76
lcl|NZ_CP011073.1_prot_WP_005791521.1_3791	MNIGQIFEAVLGR	31.99	2	1446.76
lcl|NZ_CP011073.1_prot_WP_005791521.1_3791	MNIGQIFEAVLGR	28.77	2	1446.76
lcl|NZ_CP011073.1_prot_WP_005791521.1_3791	MNIGQIFEAVLGR	63.58	2	1446.76
lcl|NZ_CP011073.1_prot_WP_005791521.1_3791	MNIGQIFEAVLGR	66.43	2	1446.76
lcl|NZ_CP011073.1_prot_WP_005791521.1_3791	MNIGQIFEAVLGR	59.58	3	1446.76
lcl|NZ_CP011073.1_prot_WP_005791521.1_3791	MNIGQIFEAVLGR	65.06	2	1446.76
lcl|NZ_CP011073.1_prot_WP_005791521.1_3791	MNIGQIFEAVLGR	20.95	2	1446.76
lcl|NZ_CP011073.1_prot_WP_005791521.1_3791	MNIGQIFEAVLGR	36.24	2	1446.76
lcl|NZ_CP011073.1_prot_WP_005791521.1_3791	MNIGQIFEAVLGR	30.65	2	1446.76
lcl|NZ_CP011073.1_prot_WP_005791521.1_3791	MNIGQIFEAVLGR	63.66	3	1446.76
lcl|NZ_CP011073.1_prot_WP_005791521.1_3791	MNIGQIFEAVLGR	124.11	2	1446.76
lcl|NZ_CP011073.1_prot_WP_005791521.1_3791	MNIGQIFEAVLGR	106.12	2	1446.76
lcl|NZ_CP011073.1_prot_WP_005791521.1_3791	MNIGQIFEAVLGR	40.42	2	1446.76
lcl|NZ_CP011073.1_prot_WP_005791521.1_3791	MNIGQIFEAVLGR	23.8	3	1446.77
lcl|NZ_CP011073.1_prot_WP_005791521.1_3791	MNIGQIFEAVLGR	108.33	2	1446.77
lcl|NZ_CP011073.1_prot_WP_005791521.1_3791	MNIGQIFEAVLGR	68.14	2	1446.77
lcl|NZ_CP011073.1_prot_WP_005791521.1_3791	MNIGQIFEAVLGR	102.38	2	1446.77
lcl|NZ_CP011073.1_prot_WP_005791521.1_3791	MNIGQIFEAVLGR	98.81	2	1446.77
lcl|NZ_CP011073.1_prot_WP_005791521.1_3791	MNIGQIFEAVLGR	78.67	2	1446.77
lcl|NZ_CP011073.1_prot_WP_005791521.1_3791	MNIGQIFEAVLGR	122.67	2	1446.77
lcl|NZ_CP011073.1_prot_WP_005791521.1_3791	MNIGQIFEAVLGR	14.58	2	1446.77
lcl|NZ_CP011073.1_prot_WP_005791521.1_3791	MNIGQIFEAVLGR	18.12	3	1446.77
lcl|NZ_CP011073.1_prot_WP_005791521.1_3791	MNIGQIFEAVLGR	29.73	3	1446.77
lcl|NZ_CP011073.1_prot_WP_005791521.1_3791	MNIGQIFEAVLGR	43.97	2	1446.77
lcl|NZ_CP011073.1_prot_WP_005791521.1_3791	MNIGQIFEAVLGR	77.02	2	1446.77
lcl|NZ_CP011073.1_prot_WP_005791521.1_3791	MNIGQIFEAVLGR	109.14	2	1446.77
lcl|NZ_CP011073.1_prot_WP_005791521.1_3791	MNIGQIFEAVLGR	55.5	3	1446.77
lcl|NZ_CP011073.1_prot_WP_005791521.1_3791	MNIGQIFEAVLGR	28.79	3	1446.77
lcl|NZ_CP011073.1_prot_WP_005791521.1_3791	MNIGQIFEAVLGR	105.88	2	1446.77
lcl|NZ_CP011073.1_prot_WP_005791521.1_3791	MNIGQIFEAVLGR	26.66	3	1446.77
lcl|NZ_CP011073.1_prot_WP_005791521.1_3791	MNIGQIFEAVLGR	98.84	2	1446.77
lcl|NZ_CP011073.1_prot_WP_005791521.1_3791	MNIGQIFEAVLGR	44.45	3	1446.77
lcl|NZ_CP011073.1_prot_WP_005791521.1_3791	MNIGQIFEAVLGR	65.26	3	1446.77
lcl|NZ_CP011073.1_prot_WP_005791521.1_3791	MNIGQIFEAVLGR	49.85	3	1446.77
lcl|NZ_CP011073.1_prot_WP_005791521.1_3791	MNIGQIFEAVLGR	23.8	2	1446.77
lcl|NZ_CP011073.1_prot_WP_005791521.1_3791	MNIGQIFEAVLGR	84.04	2	1446.77
lcl|NZ_CP011073.1_prot_WP_005791521.1_3791	MNIGQIFEAVLGR	31.28	3	1446.77
lcl|NZ_CP011073.1_prot_WP_005791521.1_3791	MNIGQIFEAVLGR	36.84	3	1446.77
lcl|NZ_CP011073.1_prot_WP_005791521.1_3791	MNIGQIFEAVLGR	40.8	3	1446.77
lcl|NZ_CP011073.1_prot_WP_005791521.1_3791	MNIGQIFEAVLGR	57.43	2	1446.77
lcl|NZ_CP011073.1_prot_WP_005791521.1_3791	MNIGQIFEAVLGR	21.22	2	1446.77
lcl|NZ_CP011073.1_prot_WP_005791521.1_3791	MNIGQIFEAVLGR	60.67	2	1446.77
lcl|NZ_CP011073.1_prot_WP_005791521.1_3791	MNIGQIFEAVLGR	26.44	2	1446.77
lcl|NZ_CP011073.1_prot_WP_005791521.1_3791	MNIGQIFEAVLGR	34.98	2	1446.77
lcl|NZ_CP011073.1_prot_WP_005791521.1_3791	MNIGQIFEAVLGR	66.78	3	1446.77
lcl|NZ_CP011073.1_prot_WP_005791521.1_3791	MNIGQIFEAVLGR	62.49	3	1446.77
lcl|NZ_CP011073.1_prot_WP_005791521.1_3791	MNIGQIFEAVLGR	34.43	3	1446.77
lcl|NZ_CP011073.1_prot_WP_005791521.1_3791	MNIGQIFEAVLGR	50.64	2	1462.75	Oxidation (M)
lcl|NZ_CP011073.1_prot_WP_005791521.1_3791	MNIGQIFEAVLGR	15.25	3	1462.75	Oxidation (M)
lcl|NZ_CP011073.1_prot_WP_005791521.1_3791	MNIGQIFEAVLGR	60.91	2	1462.75	Oxidation (M)
lcl|NZ_CP011073.1_prot_WP_005791521.1_3791	MNIGQIFEAVLGR	40.62	3	1462.76	Oxidation (M)
lcl|NZ_CP011073.1_prot_WP_005791521.1_3791	MNIGQIFEAVLGR	29.18	2	1462.76	Oxidation (M)
lcl|NZ_CP011073.1_prot_WP_005791521.1_3791	MNIGQIFEAVLGR	70.61	2	1462.76	Oxidation (M)
lcl|NZ_CP011073.1_prot_WP_005791521.1_3791	MNIGQIFEAVLGR	90.62	2	1462.76	Oxidation (M)
lcl|NZ_CP011073.1_prot_WP_005791521.1_3791	MNIGQIFEAVLGR	37.4	3	1462.76	Oxidation (M)
lcl|NZ_CP011073.1_prot_WP_005791521.1_3791	MNIGQIFEAVLGR	29.23	3	1462.76	Oxidation (M)
lcl|NZ_CP011073.1_prot_WP_005791521.1_3791	MNIGQIFEAVLGR	57.43	2	1462.76	Oxidation (M)
lcl|NZ_CP011073.1_prot_WP_005791521.1_3791	MNIGQIFEAVLGR	57.67	3	1462.76	Oxidation (M)
lcl|NZ_CP011073.1_prot_WP_005791521.1_3791	MNIGQIFEAVLGR	40.1	3	1462.76	Oxidation (M)
lcl|NZ_CP011073.1_prot_WP_005791521.1_3791	MNIGQIFEAVLGR	36.9	3	1462.76	Oxidation (M)
lcl|NZ_CP011073.1_prot_WP_005791521.1_3791	MNIGQIFEAVLGR	64.73	2	1462.77	Oxidation (M)
lcl|NZ_CP011073.1_prot_WP_005791521.1_3791	MNIGQIFEAVLGR	52.36	3	1462.77	Oxidation (M)
lcl|NZ_CP011073.1_prot_WP_005791521.1_3791	MNIGQIFEAVLGR	66.71	3	1462.77	Oxidation (M)
lcl|NZ_CP011073.1_prot_WP_005791521.1_3791	EVINNLFFSEKR	20.41	3	1494.78
lcl|NZ_CP011073.1_prot_WP_005791521.1_3791	EVINNLFFSEKR	47.57	2	1494.78
lcl|NZ_CP011073.1_prot_WP_005791521.1_3791	EVINNLFFSEKR	40.43	3	1494.78
lcl|NZ_CP011073.1_prot_WP_005791521.1_3791	EVINNLFFSEKR	23.15	3	1494.78
lcl|NZ_CP011073.1_prot_WP_005791521.1_3791	EVINNLFFSEKR	45.18	3	1494.79
lcl|NZ_CP011073.1_prot_WP_005791521.1_3791	EVINNLFFSEKR	34.03	3	1494.79
lcl|NZ_CP011073.1_prot_WP_005791521.1_3791	EVINNLFFSEKR	36.8	2	1494.79
lcl|NZ_CP011073.1_prot_WP_005791521.1_3791	EVINNLFFSEKR	42.49	3	1494.79
lcl|NZ_CP011073.1_prot_WP_005791521.1_3791	GYNYEDAIVLNER	53.4	2	1554.72
lcl|NZ_CP011073.1_prot_WP_005791521.1_3791	GYNYEDAIVLNER	38.56	2	1554.72
lcl|NZ_CP011073.1_prot_WP_005791521.1_3791	GYNYEDAIVLNER	40.68	2	1554.73
lcl|NZ_CP011073.1_prot_WP_005791521.1_3791	GYNYEDAIVLNER	37.28	2	1554.73
lcl|NZ_CP011073.1_prot_WP_005791521.1_3791	GYNYEDAIVLNER	26.7	2	1554.73
lcl|NZ_CP011073.1_prot_WP_005791521.1_3791	GYNYEDAIVLNER	53.16	2	1554.73
lcl|NZ_CP011073.1_prot_WP_005791521.1_3791	GYNYEDAIVLNER	20.33	3	1554.73
lcl|NZ_CP011073.1_prot_WP_005791521.1_3791	GYNYEDAIVLNER	23.88	3	1554.73
lcl|NZ_CP011073.1_prot_WP_005791521.1_3791	GYNYEDAIVLNER	17.17	2	1554.73
lcl|NZ_CP011073.1_prot_WP_005791521.1_3791	GYNYEDAIVLNER	59.61	2	1554.73
lcl|NZ_CP011073.1_prot_WP_005791521.1_3791	GYNYEDAIVLNER	77.68	2	1554.73
lcl|NZ_CP011073.1_prot_WP_005791521.1_3791	GYNYEDAIVLNER	77.62	2	1554.73
lcl|NZ_CP011073.1_prot_WP_005791521.1_3791	GYNYEDAIVLNER	79.33	2	1554.73
lcl|NZ_CP011073.1_prot_WP_005791521.1_3791	GYNYEDAIVLNER	19.84	3	1554.73
lcl|NZ_CP011073.1_prot_WP_005791521.1_3791	GYNYEDAIVLNER	27.73	2	1554.73
lcl|NZ_CP011073.1_prot_WP_005791521.1_3791	GYNYEDAIVLNER	34.81	3	1554.74
lcl|NZ_CP011073.1_prot_WP_005791521.1_3791	GYNYEDAIVLNER	24.45	3	1554.74
lcl|NZ_CP011073.1_prot_WP_005791521.1_3791	GYNYEDAIVLNER	28.94	3	1554.74
lcl|NZ_CP011073.1_prot_WP_005791521.1_3791	INDLGFIETPYRK	28.91	2	1564.82
lcl|NZ_CP011073.1_prot_WP_005791521.1_3791	INDLGFIETPYRK	46.29	3	1564.82
lcl|NZ_CP011073.1_prot_WP_005791521.1_3791	INDLGFIETPYRK	48.45	2	1564.82
lcl|NZ_CP011073.1_prot_WP_005791521.1_3791	INDLGFIETPYRK	22.61	2	1564.83
lcl|NZ_CP011073.1_prot_WP_005791521.1_3791	INDLGFIETPYRK	42.74	3	1564.83
lcl|NZ_CP011073.1_prot_WP_005791521.1_3791	INDLGFIETPYRK	45.05	2	1564.83
lcl|NZ_CP011073.1_prot_WP_005791521.1_3791	INDLGFIETPYRK	31.3	2	1564.83
lcl|NZ_CP011073.1_prot_WP_005791521.1_3791	FDQPATVGVTYMLK	16.02	2	1568.78
lcl|NZ_CP011073.1_prot_WP_005791521.1_3791	FDQPATVGVTYMLK	35.06	2	1568.79
lcl|NZ_CP011073.1_prot_WP_005791521.1_3791	FDQPATVGVTYMLK	60.87	2	1568.79
lcl|NZ_CP011073.1_prot_WP_005791521.1_3791	FDQPATVGVTYMLK	72.98	2	1568.79
lcl|NZ_CP011073.1_prot_WP_005791521.1_3791	FDQPATVGVTYMLK	51.85	2	1568.79
lcl|NZ_CP011073.1_prot_WP_005791521.1_3791	FDQPATVGVTYMLK	38.6	2	1568.79
lcl|NZ_CP011073.1_prot_WP_005791521.1_3791	FDQPATVGVTYMLK	64.31	2	1568.79
lcl|NZ_CP011073.1_prot_WP_005791521.1_3791	FDQPATVGVTYMLK	57.53	2	1568.79
lcl|NZ_CP011073.1_prot_WP_005791521.1_3791	FDQPATVGVTYMLK	70.61	2	1568.79
lcl|NZ_CP011073.1_prot_WP_005791521.1_3791	FDQPATVGVTYMLK	16.85	3	1568.79
lcl|NZ_CP011073.1_prot_WP_005791521.1_3791	FDQPATVGVTYMLK	58.21	2	1568.79
lcl|NZ_CP011073.1_prot_WP_005791521.1_3791	FDQPATVGVTYMLK	63.43	2	1568.79
lcl|NZ_CP011073.1_prot_WP_005791521.1_3791	DNEVFTPIDLINAK	35.42	2	1587.81
lcl|NZ_CP011073.1_prot_WP_005791521.1_3791	DNEVFTPIDLINAK	14.86	2	1587.81
lcl|NZ_CP011073.1_prot_WP_005791521.1_3791	DNEVFTPIDLINAK	30.43	2	1587.81
lcl|NZ_CP011073.1_prot_WP_005791521.1_3791	DNEVFTPIDLINAK	38.75	2	1587.81
lcl|NZ_CP011073.1_prot_WP_005791521.1_3791	DNEVFTPIDLINAK	20	2	1587.81
lcl|NZ_CP011073.1_prot_WP_005791521.1_3791	DNEVFTPIDLINAK	73.2	2	1587.81
lcl|NZ_CP011073.1_prot_WP_005791521.1_3791	DNEVFTPIDLINAK	21.36	2	1587.81
lcl|NZ_CP011073.1_prot_WP_005791521.1_3791	DNEVFTPIDLINAK	34.71	2	1587.81
lcl|NZ_CP011073.1_prot_WP_005791521.1_3791	DNEVFTPIDLINAK	60.6	2	1587.81
lcl|NZ_CP011073.1_prot_WP_005791521.1_3791	DNEVFTPIDLINAK	40.78	2	1587.81
lcl|NZ_CP011073.1_prot_WP_005791521.1_3791	DNEVFTPIDLINAK	54.43	2	1587.82
lcl|NZ_CP011073.1_prot_WP_005791521.1_3791	DNEVFTPIDLINAK	15.08	2	1587.82
lcl|NZ_CP011073.1_prot_WP_005791521.1_3791	DNEVFTPIDLINAK	25.73	2	1587.82
lcl|NZ_CP011073.1_prot_WP_005791521.1_3791	DNEVFTPIDLINAK	62.19	2	1587.82
lcl|NZ_CP011073.1_prot_WP_005791521.1_3791	DNEVFTPIDLINAK	30.79	2	1587.82
lcl|NZ_CP011073.1_prot_WP_005791521.1_3791	DNEVFTPIDLINAK	37.87	2	1587.82
lcl|NZ_CP011073.1_prot_WP_005791521.1_3791	DNEVFTPIDLINAK	19.22	2	1587.82
lcl|NZ_CP011073.1_prot_WP_005791521.1_3791	DNEVFTPIDLINAK	54.79	2	1587.82
lcl|NZ_CP011073.1_prot_WP_005791521.1_3791	SPGVFFGQSVHANGTK	29.47	2	1631.8
lcl|NZ_CP011073.1_prot_WP_005791521.1_3791	SPGVFFGQSVHANGTK	29.4	3	1631.8
lcl|NZ_CP011073.1_prot_WP_005791521.1_3791	SPGVFFGQSVHANGTK	43.36	2	1631.8
lcl|NZ_CP011073.1_prot_WP_005791521.1_3791	SPGVFFGQSVHANGTK	14.05	3	1631.81
lcl|NZ_CP011073.1_prot_WP_005791521.1_3791	SPGVFFGQSVHANGTK	17.63	3	1631.81
lcl|NZ_CP011073.1_prot_WP_005791521.1_3791	SPGVFFGQSVHANGTK	29.19	3	1631.81
lcl|NZ_CP011073.1_prot_WP_005791521.1_3791	SPGVFFGQSVHANGTK	56	2	1631.81
lcl|NZ_CP011073.1_prot_WP_005791521.1_3791	SPGVFFGQSVHANGTK	19.57	3	1631.81
lcl|NZ_CP011073.1_prot_WP_005791521.1_3791	SPGVFFGQSVHANGTK	33.86	3	1631.81
lcl|NZ_CP011073.1_prot_WP_005791521.1_3791	TEDEEFVSFEPALK	66.72	2	1639.76
lcl|NZ_CP011073.1_prot_WP_005791521.1_3791	TEDEEFVSFEPALK	79.93	2	1639.76
lcl|NZ_CP011073.1_prot_WP_005791521.1_3791	TEDEEFVSFEPALK	56.97	2	1639.76
lcl|NZ_CP011073.1_prot_WP_005791521.1_3791	TEDEEFVSFEPALK	84.29	2	1639.77
lcl|NZ_CP011073.1_prot_WP_005791521.1_3791	TEDEEFVSFEPALK	17.6	2	1639.77
lcl|NZ_CP011073.1_prot_WP_005791521.1_3791	TEDEEFVSFEPALK	67	2	1639.77
lcl|NZ_CP011073.1_prot_WP_005791521.1_3791	SIGPYSLITQQPLGGK	69.3	2	1657.9
lcl|NZ_CP011073.1_prot_WP_005791521.1_3791	SIGPYSLITQQPLGGK	51.23	2	1657.9
lcl|NZ_CP011073.1_prot_WP_005791521.1_3791	SIGPYSLITQQPLGGK	39.71	2	1657.9
lcl|NZ_CP011073.1_prot_WP_005791521.1_3791	SIGPYSLITQQPLGGK	40.79	2	1657.9
lcl|NZ_CP011073.1_prot_WP_005791521.1_3791	SIGPYSLITQQPLGGK	28.41	2	1657.9
lcl|NZ_CP011073.1_prot_WP_005791521.1_3791	SIGPYSLITQQPLGGK	15.47	3	1657.9
lcl|NZ_CP011073.1_prot_WP_005791521.1_3791	SIGPYSLITQQPLGGK	45.35	2	1657.9
lcl|NZ_CP011073.1_prot_WP_005791521.1_3791	SIGPYSLITQQPLGGK	94.5	2	1657.9
lcl|NZ_CP011073.1_prot_WP_005791521.1_3791	SIGPYSLITQQPLGGK	56.21	2	1657.9
lcl|NZ_CP011073.1_prot_WP_005791521.1_3791	SIGPYSLITQQPLGGK	49.9	2	1657.9
lcl|NZ_CP011073.1_prot_WP_005791521.1_3791	SIGPYSLITQQPLGGK	85.46	2	1657.9
lcl|NZ_CP011073.1_prot_WP_005791521.1_3791	SIGPYSLITQQPLGGK	60.67	3	1657.9
lcl|NZ_CP011073.1_prot_WP_005791521.1_3791	SIGPYSLITQQPLGGK	74.49	3	1657.91
lcl|NZ_CP011073.1_prot_WP_005791521.1_3791	SIGPYSLITQQPLGGK	35.84	2	1657.91
lcl|NZ_CP011073.1_prot_WP_005791521.1_3791	SIGPYSLITQQPLGGK	76.58	2	1657.91
lcl|NZ_CP011073.1_prot_WP_005791521.1_3791	SIGPYSLITQQPLGGK	18.6	2	1657.91
lcl|NZ_CP011073.1_prot_WP_005791521.1_3791	SIGPYSLITQQPLGGK	79.75	2	1657.91
lcl|NZ_CP011073.1_prot_WP_005791521.1_3791	SIGPYSLITQQPLGGK	32.15	2	1657.91
lcl|NZ_CP011073.1_prot_WP_005791521.1_3791	SIGPYSLITQQPLGGK	51.26	2	1657.91
lcl|NZ_CP011073.1_prot_WP_005791521.1_3791	SIGPYSLITQQPLGGK	75.66	2	1657.91
lcl|NZ_CP011073.1_prot_WP_005791521.1_3791	SIGPYSLITQQPLGGK	38.93	2	1657.91
lcl|NZ_CP011073.1_prot_WP_005791521.1_3791	SFQDFLQLDTPPEK	58.2	2	1663.81
lcl|NZ_CP011073.1_prot_WP_005791521.1_3791	SFQDFLQLDTPPEK	72.6	2	1663.81
lcl|NZ_CP011073.1_prot_WP_005791521.1_3791	SFQDFLQLDTPPEK	48.54	2	1663.81
lcl|NZ_CP011073.1_prot_WP_005791521.1_3791	SFQDFLQLDTPPEK	39.93	2	1663.81
lcl|NZ_CP011073.1_prot_WP_005791521.1_3791	SFQDFLQLDTPPEK	31.58	2	1663.81
lcl|NZ_CP011073.1_prot_WP_005791521.1_3791	SFQDFLQLDTPPEK	16.85	3	1663.82
lcl|NZ_CP011073.1_prot_WP_005791521.1_3791	VSQGVKDYLGAEVIAK	43.44	3	1675.91
lcl|NZ_CP011073.1_prot_WP_005791521.1_3791	VSQGVKDYLGAEVIAK	16.6	2	1675.91
lcl|NZ_CP011073.1_prot_WP_005791521.1_3791	VSQGVKDYLGAEVIAK	14.41	2	1675.91
lcl|NZ_CP011073.1_prot_WP_005791521.1_3791	VSQGVKDYLGAEVIAK	15.85	2	1675.92
lcl|NZ_CP011073.1_prot_WP_005791521.1_3791	VSQGVKDYLGAEVIAK	26.26	3	1675.92
lcl|NZ_CP011073.1_prot_WP_005791521.1_3791	VSQGVKDYLGAEVIAK	76.27	2	1675.92
lcl|NZ_CP011073.1_prot_WP_005791521.1_3791	VSQGVKDYLGAEVIAK	28.82	2	1675.92
lcl|NZ_CP011073.1_prot_WP_005791521.1_3791	VSQGVKDYLGAEVIAK	17.02	2	1675.92
lcl|NZ_CP011073.1_prot_WP_005791521.1_3791	VSQGVKDYLGAEVIAK	84.73	2	1675.92
lcl|NZ_CP011073.1_prot_WP_005791521.1_3791	VSQGVKDYLGAEVIAK	48.35	3	1675.92
lcl|NZ_CP011073.1_prot_WP_005791521.1_3791	VSQGVKDYLGAEVIAK	37.37	3	1675.92
lcl|NZ_CP011073.1_prot_WP_005791521.1_3791	VSQGVKDYLGAEVIAK	45.04	3	1675.92
lcl|NZ_CP011073.1_prot_WP_005791521.1_3791	VSQGVKDYLGAEVIAK	62.37	3	1675.92
lcl|NZ_CP011073.1_prot_WP_005791521.1_3791	VSQGVKDYLGAEVIAK	64.71	3	1675.92
lcl|NZ_CP011073.1_prot_WP_005791521.1_3791	VSQGVKDYLGAEVIAK	32.8	3	1675.92
lcl|NZ_CP011073.1_prot_WP_005791521.1_3791	VSQGVKDYLGAEVIAK	33.62	3	1675.92
lcl|NZ_CP011073.1_prot_WP_005791521.1_3791	TVGEQLSNQFAVGLAR	48.47	2	1688.87
lcl|NZ_CP011073.1_prot_WP_005791521.1_3791	TVGEQLSNQFAVGLAR	32.52	2	1688.87
lcl|NZ_CP011073.1_prot_WP_005791521.1_3791	TVGEQLSNQFAVGLAR	20.16	2	1688.88
lcl|NZ_CP011073.1_prot_WP_005791521.1_3791	TVGEQLSNQFAVGLAR	70.9	2	1688.88
lcl|NZ_CP011073.1_prot_WP_005791521.1_3791	TVGEQLSNQFAVGLAR	70.01	2	1688.88
lcl|NZ_CP011073.1_prot_WP_005791521.1_3791	TVGEQLSNQFAVGLAR	19.78	2	1688.88
lcl|NZ_CP011073.1_prot_WP_005791521.1_3791	TVGEQLSNQFAVGLAR	77.62	2	1688.88
lcl|NZ_CP011073.1_prot_WP_005791521.1_3791	TVGEQLSNQFAVGLAR	36.05	2	1688.88
lcl|NZ_CP011073.1_prot_WP_005791521.1_3791	TVGEQLSNQFAVGLAR	43.45	2	1688.88
lcl|NZ_CP011073.1_prot_WP_005791521.1_3791	TVGEQLSNQFAVGLAR	25.8	2	1688.88
lcl|NZ_CP011073.1_prot_WP_005791521.1_3791	TVGEQLSNQFAVGLAR	32.27	3	1688.88
lcl|NZ_CP011073.1_prot_WP_005791521.1_3791	TVGEQLSNQFAVGLAR	68.42	2	1688.88
lcl|NZ_CP011073.1_prot_WP_005791521.1_3791	TVGEQLSNQFAVGLAR	28.16	2	1688.88
lcl|NZ_CP011073.1_prot_WP_005791521.1_3791	TVGEQLSNQFAVGLAR	107.34	2	1688.88
lcl|NZ_CP011073.1_prot_WP_005791521.1_3791	TVGEQLSNQFAVGLAR	19.56	3	1688.88
lcl|NZ_CP011073.1_prot_WP_005791521.1_3791	TVGEQLSNQFAVGLAR	45.31	2	1688.88
lcl|NZ_CP011073.1_prot_WP_005791521.1_3791	TVGEQLSNQFAVGLAR	47.88	2	1688.88
lcl|NZ_CP011073.1_prot_WP_005791521.1_3791	TVGEQLSNQFAVGLAR	52.4	2	1688.88
lcl|NZ_CP011073.1_prot_WP_005791521.1_3791	TVGEQLSNQFAVGLAR	24.18	2	1688.88
lcl|NZ_CP011073.1_prot_WP_005791521.1_3791	TVGEQLSNQFAVGLAR	72.02	2	1688.88
lcl|NZ_CP011073.1_prot_WP_005791521.1_3791	TVGEQLSNQFAVGLAR	29.78	2	1688.88
lcl|NZ_CP011073.1_prot_WP_005791521.1_3791	TVGEQLSNQFAVGLAR	61.8	3	1688.88
lcl|NZ_CP011073.1_prot_WP_005791521.1_3791	TVGEQLSNQFAVGLAR	33.97	2	1688.88
lcl|NZ_CP011073.1_prot_WP_005791521.1_3791	TVGEQLSNQFAVGLAR	38.94	3	1688.88
lcl|NZ_CP011073.1_prot_WP_005791521.1_3791	TVGEQLSNQFAVGLAR	63.53	3	1688.88
lcl|NZ_CP011073.1_prot_WP_005791521.1_3791	TVGEQLSNQFAVGLAR	29.53	2	1688.88
lcl|NZ_CP011073.1_prot_WP_005791521.1_3791	TVGEQLSNQFAVGLAR	55.83	2	1688.88
lcl|NZ_CP011073.1_prot_WP_005791521.1_3791	TVGEQLSNQFAVGLAR	31.89	3	1688.88
lcl|NZ_CP011073.1_prot_WP_005791521.1_3791	TVGEQLSNQFAVGLAR	73.17	2	1688.88
lcl|NZ_CP011073.1_prot_WP_005791521.1_3791	TVGEQLSNQFAVGLAR	73.57	2	1688.88
lcl|NZ_CP011073.1_prot_WP_005791521.1_3791	TVGEQLSNQFAVGLAR	43.83	3	1688.88
lcl|NZ_CP011073.1_prot_WP_005791521.1_3791	TVGEQLSNQFAVGLAR	85.46	2	1688.88
lcl|NZ_CP011073.1_prot_WP_005791521.1_3791	TVGEQLSNQFAVGLAR	31.06	2	1688.88
lcl|NZ_CP011073.1_prot_WP_005791521.1_3791	TVGEQLSNQFAVGLAR	94.31	2	1688.88
lcl|NZ_CP011073.1_prot_WP_005791521.1_3791	TVGEQLSNQFAVGLAR	19.97	3	1688.88
lcl|NZ_CP011073.1_prot_WP_005791521.1_3791	TVGEQLSNQFAVGLAR	103.15	2	1688.88
lcl|NZ_CP011073.1_prot_WP_005791521.1_3791	TVGEQLSNQFAVGLAR	41.98	2	1688.88
lcl|NZ_CP011073.1_prot_WP_005791521.1_3791	TVGEQLSNQFAVGLAR	22.95	3	1688.88
lcl|NZ_CP011073.1_prot_WP_005791521.1_3791	TVGEQLSNQFAVGLAR	65.95	2	1688.88
lcl|NZ_CP011073.1_prot_WP_005791521.1_3791	TVGEQLSNQFAVGLAR	71.56	2	1688.88
lcl|NZ_CP011073.1_prot_WP_005791521.1_3791	TVGEQLSNQFAVGLAR	79.01	2	1688.88
lcl|NZ_CP011073.1_prot_WP_005791521.1_3791	TVGEQLSNQFAVGLAR	23.48	3	1688.88
lcl|NZ_CP011073.1_prot_WP_005791521.1_3791	TVGEQLSNQFAVGLAR	74.86	2	1688.88
lcl|NZ_CP011073.1_prot_WP_005791521.1_3791	TVGEQLSNQFAVGLAR	65.61	2	1688.88
lcl|NZ_CP011073.1_prot_WP_005791521.1_3791	TVGEQLSNQFAVGLAR	43.58	3	1688.88
lcl|NZ_CP011073.1_prot_WP_005791521.1_3791	TVGEQLSNQFAVGLAR	113.83	2	1688.88
lcl|NZ_CP011073.1_prot_WP_005791521.1_3791	TVGEQLSNQFAVGLAR	19.04	3	1688.88
lcl|NZ_CP011073.1_prot_WP_005791521.1_3791	TVGEQLSNQFAVGLAR	19.34	3	1688.88
lcl|NZ_CP011073.1_prot_WP_005791521.1_3791	TVGEQLSNQFAVGLAR	92.25	2	1688.88
lcl|NZ_CP011073.1_prot_WP_005791521.1_3791	TVGEQLSNQFAVGLAR	55.96	3	1688.89
lcl|NZ_CP011073.1_prot_WP_005791521.1_3791	TVGEQLSNQFAVGLAR	37.76	2	1688.89
lcl|NZ_CP011073.1_prot_WP_005791521.1_3791	TVGEQLSNQFAVGLAR	34.18	3	1688.89
lcl|NZ_CP011073.1_prot_WP_005791521.1_3791	TVGEQLSNQFAVGLAR	27.16	3	1688.89
lcl|NZ_CP011073.1_prot_WP_005791521.1_3791	TVGEQLSNQFAVGLAR	62.15	2	1688.89
lcl|NZ_CP011073.1_prot_WP_005791521.1_3791	TVGEQLSNQFAVGLAR	81.99	2	1688.89
lcl|NZ_CP011073.1_prot_WP_005791521.1_3791	TVGEQLSNQFAVGLAR	17.97	2	1688.89
lcl|NZ_CP011073.1_prot_WP_005791521.1_3791	TVGEQLSNQFAVGLAR	60.13	2	1688.89
lcl|NZ_CP011073.1_prot_WP_005791521.1_3791	TVGEQLSNQFAVGLAR	88.48	2	1688.89
lcl|NZ_CP011073.1_prot_WP_005791521.1_3791	TVGEQLSNQFAVGLAR	22.09	3	1688.89
lcl|NZ_CP011073.1_prot_WP_005791521.1_3791	TVGEQLSNQFAVGLAR	61.86	3	1688.89
lcl|NZ_CP011073.1_prot_WP_005791521.1_3791	TVGEQLSNQFAVGLAR	108.36	2	1688.89
lcl|NZ_CP011073.1_prot_WP_005791521.1_3791	TVGEQLSNQFAVGLAR	19.08	3	1688.89
lcl|NZ_CP011073.1_prot_WP_005791521.1_3791	TVGEQLSNQFAVGLAR	121.54	2	1688.89
lcl|NZ_CP011073.1_prot_WP_005791521.1_3791	TVGEQLSNQFAVGLAR	41.32	2	1688.89
lcl|NZ_CP011073.1_prot_WP_005791521.1_3791	TVGEQLSNQFAVGLAR	108.28	2	1688.89
lcl|NZ_CP011073.1_prot_WP_005791521.1_3791	TVGEQLSNQFAVGLAR	31.31	2	1688.89
lcl|NZ_CP011073.1_prot_WP_005791521.1_3791	TVGEQLSNQFAVGLAR	50.25	2	1688.89
lcl|NZ_CP011073.1_prot_WP_005791521.1_3791	TVGEQLSNQFAVGLAR	23.21	3	1688.89
lcl|NZ_CP011073.1_prot_WP_005791521.1_3791	TVGEQLSNQFAVGLAR	32.05	2	1688.89
lcl|NZ_CP011073.1_prot_WP_005791521.1_3791	TVGEQLSNQFAVGLAR	26.99	3	1688.89
lcl|NZ_CP011073.1_prot_WP_005791521.1_3791	TVGEQLSNQFAVGLAR	40.29	3	1688.89
lcl|NZ_CP011073.1_prot_WP_005791521.1_3791	TVGEQLSNQFAVGLAR	34.13	3	1688.89
lcl|NZ_CP011073.1_prot_WP_005791521.1_3791	TVGEQLSNQFAVGLAR	31.97	3	1688.89
lcl|NZ_CP011073.1_prot_WP_005791521.1_3791	TVGEQLSNQFAVGLAR	115.37	2	1688.89
lcl|NZ_CP011073.1_prot_WP_005791521.1_3791	TVGEQLSNQFAVGLAR	115.13	2	1688.89
lcl|NZ_CP011073.1_prot_WP_005791521.1_3791	TVGEQLSNQFAVGLAR	77.67	2	1688.89
lcl|NZ_CP011073.1_prot_WP_005791521.1_3791	TVGEQLSNQFAVGLAR	16.66	3	1688.89
lcl|NZ_CP011073.1_prot_WP_005791521.1_3791	NPLEYPDFLEVQLK	37.62	2	1703.87
lcl|NZ_CP011073.1_prot_WP_005791521.1_3791	NPLEYPDFLEVQLK	76.87	2	1703.87
lcl|NZ_CP011073.1_prot_WP_005791521.1_3791	NPLEYPDFLEVQLK	59.85	2	1703.87
lcl|NZ_CP011073.1_prot_WP_005791521.1_3791	NPLEYPDFLEVQLK	49.98	3	1703.88
lcl|NZ_CP011073.1_prot_WP_005791521.1_3791	NPLEYPDFLEVQLK	54.22	2	1703.88
lcl|NZ_CP011073.1_prot_WP_005791521.1_3791	NPLEYPDFLEVQLK	54.19	2	1703.88
lcl|NZ_CP011073.1_prot_WP_005791521.1_3791	NPLEYPDFLEVQLK	82.63	2	1703.88
lcl|NZ_CP011073.1_prot_WP_005791521.1_3791	NPLEYPDFLEVQLK	48.88	3	1703.88
lcl|NZ_CP011073.1_prot_WP_005791521.1_3791	NPLEYPDFLEVQLK	56.53	2	1703.88
lcl|NZ_CP011073.1_prot_WP_005791521.1_3791	NPLEYPDFLEVQLK	85.23	2	1703.88
lcl|NZ_CP011073.1_prot_WP_005791521.1_3791	NPLEYPDFLEVQLK	49.12	2	1703.88
lcl|NZ_CP011073.1_prot_WP_005791521.1_3791	NPLEYPDFLEVQLK	70.88	2	1703.88
lcl|NZ_CP011073.1_prot_WP_005791521.1_3791	NPLEYPDFLEVQLK	73.3	2	1703.88
lcl|NZ_CP011073.1_prot_WP_005791521.1_3791	NPLEYPDFLEVQLK	67.48	2	1703.88
lcl|NZ_CP011073.1_prot_WP_005791521.1_3791	NPLEYPDFLEVQLK	22.38	2	1703.88
lcl|NZ_CP011073.1_prot_WP_005791521.1_3791	NPLEYPDFLEVQLK	21.59	2	1703.88
lcl|NZ_CP011073.1_prot_WP_005791521.1_3791	NPLEYPDFLEVQLK	18.24	2	1703.88
lcl|NZ_CP011073.1_prot_WP_005791521.1_3791	NPLEYPDFLEVQLK	47.49	2	1703.88
lcl|NZ_CP011073.1_prot_WP_005791521.1_3791	NPLEYPDFLEVQLK	88.06	2	1703.88
lcl|NZ_CP011073.1_prot_WP_005791521.1_3791	NPLEYPDFLEVQLK	67.35	2	1703.88
lcl|NZ_CP011073.1_prot_WP_005791521.1_3791	NPLEYPDFLEVQLK	69.9	2	1703.88
lcl|NZ_CP011073.1_prot_WP_005791521.1_3791	NPLEYPDFLEVQLK	63.47	2	1703.88
lcl|NZ_CP011073.1_prot_WP_005791521.1_3791	NPLEYPDFLEVQLK	67.4	2	1703.88
lcl|NZ_CP011073.1_prot_WP_005791521.1_3791	NPLEYPDFLEVQLK	40.55	2	1703.88
lcl|NZ_CP011073.1_prot_WP_005791521.1_3791	NPLEYPDFLEVQLK	75.03	2	1703.88
lcl|NZ_CP011073.1_prot_WP_005791521.1_3791	NPLEYPDFLEVQLK	56.85	2	1703.88
lcl|NZ_CP011073.1_prot_WP_005791521.1_3791	NPLEYPDFLEVQLK	68.16	2	1703.88
lcl|NZ_CP011073.1_prot_WP_005791521.1_3791	NPLEYPDFLEVQLK	17.9	2	1703.88
lcl|NZ_CP011073.1_prot_WP_005791521.1_3791	NPLEYPDFLEVQLK	49.24	2	1703.88
lcl|NZ_CP011073.1_prot_WP_005791521.1_3791	NPLEYPDFLEVQLK	67.69	2	1703.88
lcl|NZ_CP011073.1_prot_WP_005791521.1_3791	DPSNSEKEAVLYIYR	34.52	3	1782.88
lcl|NZ_CP011073.1_prot_WP_005791521.1_3791	DPSNSEKEAVLYIYR	44.45	3	1782.88
lcl|NZ_CP011073.1_prot_WP_005791521.1_3791	DPSNSEKEAVLYIYR	73.82	3	1782.88
lcl|NZ_CP011073.1_prot_WP_005791521.1_3791	DPSNSEKEAVLYIYR	22.48	3	1782.88
lcl|NZ_CP011073.1_prot_WP_005791521.1_3791	DPSNSEKEAVLYIYR	26.41	3	1782.88
lcl|NZ_CP011073.1_prot_WP_005791521.1_3791	DPSNSEKEAVLYIYR	54.1	3	1782.89
lcl|NZ_CP011073.1_prot_WP_005791521.1_3791	DPSNSEKEAVLYIYR	27.28	3	1782.89
lcl|NZ_CP011073.1_prot_WP_005791521.1_3791	DPSNSEKEAVLYIYR	15.05	3	1782.89
lcl|NZ_CP011073.1_prot_WP_005791521.1_3791	IIAQGNAPLNDDGTFIR	48.18	2	1813.92
lcl|NZ_CP011073.1_prot_WP_005791521.1_3791	IIAQGNAPLNDDGTFIR	36.78	2	1813.92
lcl|NZ_CP011073.1_prot_WP_005791521.1_3791	IIAQGNAPLNDDGTFIR	58.49	2	1813.92
lcl|NZ_CP011073.1_prot_WP_005791521.1_3791	IIAQGNAPLNDDGTFIR	49.17	2	1813.92
lcl|NZ_CP011073.1_prot_WP_005791521.1_3791	IIAQGNAPLNDDGTFIR	50.59	2	1813.93
lcl|NZ_CP011073.1_prot_WP_005791521.1_3791	IIAQGNAPLNDDGTFIR	33.32	2	1813.93
lcl|NZ_CP011073.1_prot_WP_005791521.1_3791	IIAQGNAPLNDDGTFIR	37.3	2	1813.93
lcl|NZ_CP011073.1_prot_WP_005791521.1_3791	IIAQGNAPLNDDGTFIR	104	2	1813.93
lcl|NZ_CP011073.1_prot_WP_005791521.1_3791	IIAQGNAPLNDDGTFIR	36.92	2	1813.93
lcl|NZ_CP011073.1_prot_WP_005791521.1_3791	IIAQGNAPLNDDGTFIR	40.6	3	1813.93
lcl|NZ_CP011073.1_prot_WP_005791521.1_3791	IIAQGNAPLNDDGTFIR	110.21	2	1813.93
lcl|NZ_CP011073.1_prot_WP_005791521.1_3791	IIAQGNAPLNDDGTFIR	49.84	2	1813.93
lcl|NZ_CP011073.1_prot_WP_005791521.1_3791	IIAQGNAPLNDDGTFIR	31.23	2	1813.93
lcl|NZ_CP011073.1_prot_WP_005791521.1_3791	IIAQGNAPLNDDGTFIR	51.88	2	1813.93
lcl|NZ_CP011073.1_prot_WP_005791521.1_3791	IIAQGNAPLNDDGTFIR	62.95	2	1813.93
lcl|NZ_CP011073.1_prot_WP_005791521.1_3791	IIAQGNAPLNDDGTFIR	33.49	2	1813.93
lcl|NZ_CP011073.1_prot_WP_005791521.1_3791	IIAQGNAPLNDDGTFIR	51.09	2	1813.93
lcl|NZ_CP011073.1_prot_WP_005791521.1_3791	IIAQGNAPLNDDGTFIR	116.24	2	1813.93
lcl|NZ_CP011073.1_prot_WP_005791521.1_3791	IIAQGNAPLNDDGTFIR	51.53	3	1813.93
lcl|NZ_CP011073.1_prot_WP_005791521.1_3791	IIAQGNAPLNDDGTFIR	68.03	3	1813.94
lcl|NZ_CP011073.1_prot_WP_005791521.1_3791	IIAQGNAPLNDDGTFIR	96.11	2	1813.94
lcl|NZ_CP011073.1_prot_WP_005791521.1_3791	IIAQGNAPLNDDGTFIR	60.55	2	1813.94
lcl|NZ_CP011073.1_prot_WP_005791521.1_3791	IIAQGNAPLNDDGTFIR	89.27	2	1813.94
lcl|NZ_CP011073.1_prot_WP_005791521.1_3791	IIAQGNAPLNDDGTFIR	37.91	3	1813.94
lcl|NZ_CP011073.1_prot_WP_005791521.1_3791	IIAQGNAPLNDDGTFIR	45.49	2	1813.94
lcl|NZ_CP011073.1_prot_WP_005791521.1_3791	IIAQGNAPLNDDGTFIR	67.11	2	1813.94
lcl|NZ_CP011073.1_prot_WP_005791521.1_3791	IIAQGNAPLNDDGTFIR	70.08	2	1813.94
lcl|NZ_CP011073.1_prot_WP_005791521.1_3791	IIAQGNAPLNDDGTFIR	20.04	3	1813.94
lcl|NZ_CP011073.1_prot_WP_005791521.1_3791	IIAQGNAPLNDDGTFIR	59.04	2	1813.94
lcl|NZ_CP011073.1_prot_WP_005791521.1_3791	IIAQGNAPLNDDGTFIR	70.96	2	1813.94
lcl|NZ_CP011073.1_prot_WP_005791521.1_3791	IIAQGNAPLNDDGTFIR	82.1	2	1813.94
lcl|NZ_CP011073.1_prot_WP_005791521.1_3791	SFQDFLQLDTPPEKR	19.72	3	1819.9
lcl|NZ_CP011073.1_prot_WP_005791521.1_3791	SFQDFLQLDTPPEKR	84.96	2	1819.9
lcl|NZ_CP011073.1_prot_WP_005791521.1_3791	SFQDFLQLDTPPEKR	14	3	1819.91
lcl|NZ_CP011073.1_prot_WP_005791521.1_3791	SFQDFLQLDTPPEKR	71.48	3	1819.91
lcl|NZ_CP011073.1_prot_WP_005791521.1_3791	SFQDFLQLDTPPEKR	25.68	3	1819.91
lcl|NZ_CP011073.1_prot_WP_005791521.1_3791	SFQDFLQLDTPPEKR	16.73	3	1819.91
lcl|NZ_CP011073.1_prot_WP_005791521.1_3791	SFQDFLQLDTPPEKR	31.61	2	1819.91
lcl|NZ_CP011073.1_prot_WP_005791521.1_3791	SFQDFLQLDTPPEKR	27.44	2	1819.91
lcl|NZ_CP011073.1_prot_WP_005791521.1_3791	SFQDFLQLDTPPEKR	34.05	3	1819.91
lcl|NZ_CP011073.1_prot_WP_005791521.1_3791	SFQDFLQLDTPPEKR	34.79	3	1819.91
lcl|NZ_CP011073.1_prot_WP_005791521.1_3791	SFQDFLQLDTPPEKR	39.8	3	1819.91
lcl|NZ_CP011073.1_prot_WP_005791521.1_3791	SFQDFLQLDTPPEKR	60.15	3	1819.91
lcl|NZ_CP011073.1_prot_WP_005791521.1_3791	SFQDFLQLDTPPEKR	50.1	3	1819.91
lcl|NZ_CP011073.1_prot_WP_005791521.1_3791	SFQDFLQLDTPPEKR	14.85	3	1819.91
lcl|NZ_CP011073.1_prot_WP_005791521.1_3791	SFQDFLQLDTPPEKR	37.36	3	1819.91
lcl|NZ_CP011073.1_prot_WP_005791521.1_3791	SFQDFLQLDTPPEKR	33.69	3	1819.91
lcl|NZ_CP011073.1_prot_WP_005791521.1_3791	SFQDFLQLDTPPEKR	30.74	3	1819.91
lcl|NZ_CP011073.1_prot_WP_005791521.1_3791	SFQDFLQLDTPPEKR	34.38	3	1819.91
lcl|NZ_CP011073.1_prot_WP_005791521.1_3791	SFQDFLQLDTPPEKR	53.87	3	1819.91
lcl|NZ_CP011073.1_prot_WP_005791521.1_3791	SFQDFLQLDTPPEKR	16.96	2	1819.91
lcl|NZ_CP011073.1_prot_WP_005791521.1_3791	SFQDFLQLDTPPEKR	15.56	2	1819.92
lcl|NZ_CP011073.1_prot_WP_005791521.1_3791	SFQDFLQLDTPPEKR	15.76	3	1819.92
lcl|NZ_CP011073.1_prot_WP_005791521.1_3791	SFQDFLQLDTPPEKR	41.76	3	1819.92
lcl|NZ_CP011073.1_prot_WP_005791521.1_3791	SFQDFLQLDTPPEKR	39.24	3	1819.92
lcl|NZ_CP011073.1_prot_WP_005791521.1_3791	SFQDFLQLDTPPEKR	48.85	3	1819.92
lcl|NZ_CP011073.1_prot_WP_005791521.1_3791	SFQDFLQLDTPPEKR	21.4	3	1819.92
lcl|NZ_CP011073.1_prot_WP_005791521.1_3791	SFQDFLQLDTPPEKR	55.15	2	1819.92
lcl|NZ_CP011073.1_prot_WP_005791521.1_3791	SFQDFLQLDTPPEKR	27.04	3	1819.92
lcl|NZ_CP011073.1_prot_WP_005791521.1_3791	SFQDFLQLDTPPEKR	31.98	3	1819.92
lcl|NZ_CP011073.1_prot_WP_005791521.1_3791	SFQDFLQLDTPPEKR	13.76	3	1819.92
lcl|NZ_CP011073.1_prot_WP_005791521.1_3791	FAITIGDELPAGIIQMAK	14.01	2	1887.01
lcl|NZ_CP011073.1_prot_WP_005791521.1_3791	FAITIGDELPAGIIQMAK	19.91	2	1887.01
lcl|NZ_CP011073.1_prot_WP_005791521.1_3791	FAITIGDELPAGIIQMAK	13.94	2	1887.01
lcl|NZ_CP011073.1_prot_WP_005791521.1_3791	FAITIGDELPAGIIQMAK	32.86	2	1887.01
lcl|NZ_CP011073.1_prot_WP_005791521.1_3791	FAITIGDELPAGIIQMAK	24.79	3	1887.01
lcl|NZ_CP011073.1_prot_WP_005791521.1_3791	FAITIGDELPAGIIQMAK	48.85	2	1887.01
lcl|NZ_CP011073.1_prot_WP_005791521.1_3791	FAITIGDELPAGIIQMAK	25.98	2	1887.01
lcl|NZ_CP011073.1_prot_WP_005791521.1_3791	FAITIGDELPAGIIQMAK	15.64	2	1887.01
lcl|NZ_CP011073.1_prot_WP_005791521.1_3791	FAITIGDELPAGIIQMAK	58.14	2	1887.01
lcl|NZ_CP011073.1_prot_WP_005791521.1_3791	FAITIGDELPAGIIQMAK	46.69	2	1887.01
lcl|NZ_CP011073.1_prot_WP_005791521.1_3791	FAITIGDELPAGIIQMAK	67.83	2	1887.01
lcl|NZ_CP011073.1_prot_WP_005791521.1_3791	FAITIGDELPAGIIQMAK	55.29	2	1887.01
lcl|NZ_CP011073.1_prot_WP_005791521.1_3791	FAITIGDELPAGIIQMAK	118.13	2	1887.01
lcl|NZ_CP011073.1_prot_WP_005791521.1_3791	FAITIGDELPAGIIQMAK	29.4	2	1887.02
lcl|NZ_CP011073.1_prot_WP_005791521.1_3791	FAITIGDELPAGIIQMAK	20.3	2	1887.02
lcl|NZ_CP011073.1_prot_WP_005791521.1_3791	FAITIGDELPAGIIQMAK	13.7	2	1887.02
lcl|NZ_CP011073.1_prot_WP_005791521.1_3791	FAITIGDELPAGIIQMAK	75.8	2	1887.02
lcl|NZ_CP011073.1_prot_WP_005791521.1_3791	FAITIGDELPAGIIQMAK	31.29	2	1887.02
lcl|NZ_CP011073.1_prot_WP_005791521.1_3791	FAITIGDELPAGIIQMAK	137.15	2	1887.02
lcl|NZ_CP011073.1_prot_WP_005791521.1_3791	FAITIGDELPAGIIQMAK	54.56	2	1887.02
lcl|NZ_CP011073.1_prot_WP_005791521.1_3791	FAITIGDELPAGIIQMAK	48.56	2	1887.02
lcl|NZ_CP011073.1_prot_WP_005791521.1_3791	FAITIGDELPAGIIQMAK	53.55	3	1887.02
lcl|NZ_CP011073.1_prot_WP_005791521.1_3791	FAITIGDELPAGIIQMAK	63.47	2	1887.02
lcl|NZ_CP011073.1_prot_WP_005791521.1_3791	FAITIGDELPAGIIQMAK	27.99	3	1887.02
lcl|NZ_CP011073.1_prot_WP_005791521.1_3791	FAITIGDELPAGIIQMAK	77.76	2	1887.02
lcl|NZ_CP011073.1_prot_WP_005791521.1_3791	FAITIGDELPAGIIQMAK	20.39	3	1887.02
lcl|NZ_CP011073.1_prot_WP_005791521.1_3791	FAITIGDELPAGIIQMAK	18.64	2	1887.02
[truncated: 9,101 more rows]

## Sheet: BacFrag-35
prot_acc	pep_seq	pep_score	pep_exp_z	pep_exp_mr	pep_var_mod
lcl|NZ_CP011073.1_prot_WP_005785809.1_1053	LVEDFFGK	13.85	2	953.487
lcl|NZ_CP011073.1_prot_WP_005785809.1_1053	LVEDFFGK	25.33	2	953.487
lcl|NZ_CP011073.1_prot_WP_005785809.1_1053	LIDANTTIPAR	29.22	2	1183.65
lcl|NZ_CP011073.1_prot_WP_005785809.1_1053	LIDANTTIPAR	18.5	2	1183.65
lcl|NZ_CP011073.1_prot_WP_005785809.1_1053	LIDANTTIPAR	25.3	2	1183.66
lcl|NZ_CP011073.1_prot_WP_005785809.1_1053	LIDANTTIPAR	25.26	2	1183.66
lcl|NZ_CP011073.1_prot_WP_005785809.1_1053	LIDANTTIPAR	45.09	2	1183.66
lcl|NZ_CP011073.1_prot_WP_005785809.1_1053	LIDANTTIPAR	25.28	2	1183.66
lcl|NZ_CP011073.1_prot_WP_005785809.1_1053	EAGQIAGLEVKR	19.73	2	1269.7
lcl|NZ_CP011073.1_prot_WP_005785809.1_1053	EAGQIAGLEVKR	39.65	3	1269.7
lcl|NZ_CP011073.1_prot_WP_005785809.1_1053	EAGQIAGLEVKR	34.25	2	1269.7
lcl|NZ_CP011073.1_prot_WP_005785809.1_1053	EAGQIAGLEVKR	18.16	2	1269.7
lcl|NZ_CP011073.1_prot_WP_005785809.1_1053	EAGQIAGLEVKR	17.05	3	1269.7
lcl|NZ_CP011073.1_prot_WP_005785809.1_1053	EAGQIAGLEVKR	42.18	2	1269.7
lcl|NZ_CP011073.1_prot_WP_005785809.1_1053	EAGQIAGLEVKR	39.68	3	1269.71
lcl|NZ_CP011073.1_prot_WP_005785809.1_1053	EAGQIAGLEVKR	46.14	2	1269.71
lcl|NZ_CP011073.1_prot_WP_005785809.1_1053	EAGQIAGLEVKR	58.27	3	1269.71
lcl|NZ_CP011073.1_prot_WP_005785809.1_1053	EAGQIAGLEVKR	23.23	3	1269.71
lcl|NZ_CP011073.1_prot_WP_005785809.1_1053	EAGQIAGLEVKR	14.83	3	1269.71
lcl|NZ_CP011073.1_prot_WP_005785809.1_1053	EAGQIAGLEVKR	34.5	3	1269.71
lcl|NZ_CP011073.1_prot_WP_005785809.1_1053	FMGENWDQVQK	52.38	2	1380.62
lcl|NZ_CP011073.1_prot_WP_005785809.1_1053	FMGENWDQVQK	46.08	2	1380.62
lcl|NZ_CP011073.1_prot_WP_005785809.1_1053	FMGENWDQVQK	50.12	2	1380.62
lcl|NZ_CP011073.1_prot_WP_005785809.1_1053	FMGENWDQVQK	39.2	2	1380.62
lcl|NZ_CP011073.1_prot_WP_005785809.1_1053	FMGENWDQVQK	18.2	2	1380.62
lcl|NZ_CP011073.1_prot_WP_005785809.1_1053	FMGENWDQVQK	21.95	2	1396.6	Oxidation (M)
lcl|NZ_CP011073.1_prot_WP_005785809.1_1053	FMGENWDQVQK	17.16	2	1396.61	Oxidation (M)
lcl|NZ_CP011073.1_prot_WP_005785809.1_1053	SIGQFNLTGIAPAR	14.21	3	1443.77
lcl|NZ_CP011073.1_prot_WP_005785809.1_1053	SIGQFNLTGIAPAR	14.01	2	1443.77
lcl|NZ_CP011073.1_prot_WP_005785809.1_1053	SIGQFNLTGIAPAR	19.3	3	1443.77
lcl|NZ_CP011073.1_prot_WP_005785809.1_1053	SIGQFNLTGIAPAR	14.56	3	1443.77
lcl|NZ_CP011073.1_prot_WP_005785809.1_1053	SIGQFNLTGIAPAR	23.27	2	1443.77
lcl|NZ_CP011073.1_prot_WP_005785809.1_1053	SIGQFNLTGIAPAR	14.29	2	1443.78
lcl|NZ_CP011073.1_prot_WP_005785809.1_1053	SIGQFNLTGIAPAR	76.33	2	1443.78
lcl|NZ_CP011073.1_prot_WP_005785809.1_1053	SIGQFNLTGIAPAR	59.36	3	1443.78
lcl|NZ_CP011073.1_prot_WP_005785809.1_1053	SIGQFNLTGIAPAR	72.04	2	1443.78
lcl|NZ_CP011073.1_prot_WP_005785809.1_1053	SIGQFNLTGIAPAR	57.18	2	1443.78
lcl|NZ_CP011073.1_prot_WP_005785809.1_1053	SIGQFNLTGIAPAR	68.12	2	1443.78
lcl|NZ_CP011073.1_prot_WP_005785809.1_1053	SIGQFNLTGIAPAR	57.55	2	1443.78
lcl|NZ_CP011073.1_prot_WP_005785809.1_1053	SIGQFNLTGIAPAR	50.04	2	1443.78
lcl|NZ_CP011073.1_prot_WP_005785809.1_1053	SIGQFNLTGIAPAR	70.99	3	1443.78
lcl|NZ_CP011073.1_prot_WP_005785809.1_1053	SIGQFNLTGIAPAR	29.73	2	1443.78
lcl|NZ_CP011073.1_prot_WP_005785809.1_1053	SIGQFNLTGIAPAR	60.74	2	1443.78
lcl|NZ_CP011073.1_prot_WP_005785809.1_1053	SIGQFNLTGIAPAR	16.76	2	1443.78
lcl|NZ_CP011073.1_prot_WP_005785809.1_1053	SIGQFNLTGIAPAR	72.65	2	1443.79
lcl|NZ_CP011073.1_prot_WP_005785809.1_1053	SIGQFNLTGIAPAR	64.8	2	1443.79
lcl|NZ_CP011073.1_prot_WP_005785809.1_1053	SIGQFNLTGIAPAR	71.09	3	1443.79
lcl|NZ_CP011073.1_prot_WP_005785809.1_1053	SIGQFNLTGIAPAR	27.96	2	1443.79
lcl|NZ_CP011073.1_prot_WP_005785809.1_1053	SIGQFNLTGIAPAR	64.08	2	1443.79
lcl|NZ_CP011073.1_prot_WP_005785809.1_1053	SIGQFNLTGIAPAR	52.29	3	1443.79
lcl|NZ_CP011073.1_prot_WP_005785809.1_1053	SIGQFNLTGIAPAR	98.49	2	1443.79
lcl|NZ_CP011073.1_prot_WP_005785809.1_1053	SIGQFNLTGIAPAR	92.69	2	1443.79
lcl|NZ_CP011073.1_prot_WP_005785809.1_1053	SIGQFNLTGIAPAR	65.61	2	1443.79
lcl|NZ_CP011073.1_prot_WP_005785809.1_1053	TTPSIVAFVDGGER	15.82	2	1447.72
lcl|NZ_CP011073.1_prot_WP_005785809.1_1053	TTPSIVAFVDGGER	19.52	2	1447.72
lcl|NZ_CP011073.1_prot_WP_005785809.1_1053	TTPSIVAFVDGGER	19.54	2	1447.72
lcl|NZ_CP011073.1_prot_WP_005785809.1_1053	TTPSIVAFVDGGER	43.26	2	1447.72
lcl|NZ_CP011073.1_prot_WP_005785809.1_1053	TTPSIVAFVDGGER	22.64	2	1447.72
lcl|NZ_CP011073.1_prot_WP_005785809.1_1053	TTPSIVAFVDGGER	15.05	2	1447.72
lcl|NZ_CP011073.1_prot_WP_005785809.1_1053	TTPSIVAFVDGGER	23.57	2	1447.72
lcl|NZ_CP011073.1_prot_WP_005785809.1_1053	TTPSIVAFVDGGER	28.55	2	1447.73
lcl|NZ_CP011073.1_prot_WP_005785809.1_1053	TTPSIVAFVDGGER	34.06	2	1447.73
lcl|NZ_CP011073.1_prot_WP_005785809.1_1053	TTPSIVAFVDGGER	22.19	2	1447.73
lcl|NZ_CP011073.1_prot_WP_005785809.1_1053	TTPSIVAFVDGGER	18.11	2	1447.73
lcl|NZ_CP011073.1_prot_WP_005785809.1_1053	TTPSIVAFVDGGER	71.5	2	1447.73
lcl|NZ_CP011073.1_prot_WP_005785809.1_1053	TTPSIVAFVDGGER	57.82	2	1447.73
lcl|NZ_CP011073.1_prot_WP_005785809.1_1053	TTPSIVAFVDGGER	19.23	2	1447.73
lcl|NZ_CP011073.1_prot_WP_005785809.1_1053	TTPSIVAFVDGGER	25.23	2	1447.73
lcl|NZ_CP011073.1_prot_WP_005785809.1_1053	TTPSIVAFVDGGER	29.83	2	1447.73
lcl|NZ_CP011073.1_prot_WP_005785809.1_1053	TTPSIVAFVDGGER	41.69	2	1447.73
lcl|NZ_CP011073.1_prot_WP_005785809.1_1053	TTPSIVAFVDGGER	21.78	2	1447.73
lcl|NZ_CP011073.1_prot_WP_005785809.1_1053	TTPSIVAFVDGGER	18.45	2	1447.73
lcl|NZ_CP011073.1_prot_WP_005785809.1_1053	TTPSIVAFVDGGER	44.63	2	1447.73
lcl|NZ_CP011073.1_prot_WP_005785809.1_1053	TTPSIVAFVDGGER	56.86	2	1447.73
lcl|NZ_CP011073.1_prot_WP_005785809.1_1053	TTPSIVAFVDGGER	58.17	2	1447.73
lcl|NZ_CP011073.1_prot_WP_005785809.1_1053	TTPSIVAFVDGGER	70.99	2	1447.73
lcl|NZ_CP011073.1_prot_WP_005785809.1_1053	TTPSIVAFVDGGER	29.1	2	1447.73
lcl|NZ_CP011073.1_prot_WP_005785809.1_1053	TTPSIVAFVDGGER	56.54	2	1447.73
lcl|NZ_CP011073.1_prot_WP_005785809.1_1053	TTPSIVAFVDGGER	33.11	2	1447.73
lcl|NZ_CP011073.1_prot_WP_005785809.1_1053	TTPSIVAFVDGGER	41.73	2	1447.73
lcl|NZ_CP011073.1_prot_WP_005785809.1_1053	TTPSIVAFVDGGER	41.23	2	1447.73
lcl|NZ_CP011073.1_prot_WP_005785809.1_1053	TTPSIVAFVDGGER	43.32	2	1447.73
lcl|NZ_CP011073.1_prot_WP_005785809.1_1053	TTPSIVAFVDGGER	72.8	2	1447.73
lcl|NZ_CP011073.1_prot_WP_005785809.1_1053	TTPSIVAFVDGGER	16.14	2	1447.73
lcl|NZ_CP011073.1_prot_WP_005785809.1_1053	TTPSIVAFVDGGER	41.98	2	1447.73
lcl|NZ_CP011073.1_prot_WP_005785809.1_1053	TTPSIVAFVDGGER	44.12	2	1447.73
lcl|NZ_CP011073.1_prot_WP_005785809.1_1053	TTPSIVAFVDGGER	44.44	2	1447.73
lcl|NZ_CP011073.1_prot_WP_005785809.1_1053	TTPSIVAFVDGGER	76.86	2	1447.73
lcl|NZ_CP011073.1_prot_WP_005785809.1_1053	TTPSIVAFVDGGER	72.15	2	1447.73
lcl|NZ_CP011073.1_prot_WP_005785809.1_1053	TTPSIVAFVDGGER	23.72	2	1447.73
lcl|NZ_CP011073.1_prot_WP_005785809.1_1053	TTPSIVAFVDGGER	52.5	3	1447.73
lcl|NZ_CP011073.1_prot_WP_005785809.1_1053	TTPSIVAFVDGGER	41.01	2	1447.73
lcl|NZ_CP011073.1_prot_WP_005785809.1_1053	TTPSIVAFVDGGER	27.48	2	1447.73
lcl|NZ_CP011073.1_prot_WP_005785809.1_1053	TTPSIVAFVDGGER	41.11	2	1447.73
lcl|NZ_CP011073.1_prot_WP_005785809.1_1053	TTPSIVAFVDGGER	55.38	3	1447.73
lcl|NZ_CP011073.1_prot_WP_005785809.1_1053	TTPSIVAFVDGGER	70.64	2	1447.73
lcl|NZ_CP011073.1_prot_WP_005785809.1_1053	TTPSIVAFVDGGER	16.21	2	1447.73
lcl|NZ_CP011073.1_prot_WP_005785809.1_1053	TTPSIVAFVDGGER	54.85	2	1447.73
lcl|NZ_CP011073.1_prot_WP_005785809.1_1053	TTPSIVAFVDGGER	41.63	2	1447.73
lcl|NZ_CP011073.1_prot_WP_005785809.1_1053	TTPSIVAFVDGGER	44.22	2	1447.73
lcl|NZ_CP011073.1_prot_WP_005785809.1_1053	TTPSIVAFVDGGER	73.42	2	1447.73
lcl|NZ_CP011073.1_prot_WP_005785809.1_1053	TTPSIVAFVDGGER	59.38	2	1447.73
lcl|NZ_CP011073.1_prot_WP_005785809.1_1053	TTPSIVAFVDGGER	35.4	2	1447.73
lcl|NZ_CP011073.1_prot_WP_005785809.1_1053	TTPSIVAFVDGGER	27.78	2	1447.73
lcl|NZ_CP011073.1_prot_WP_005785809.1_1053	TTPSIVAFVDGGER	42.86	2	1447.73
lcl|NZ_CP011073.1_prot_WP_005785809.1_1053	TTPSIVAFVDGGER	24.53	2	1447.73
lcl|NZ_CP011073.1_prot_WP_005785809.1_1053	TTPSIVAFVDGGER	80.68	2	1447.73
lcl|NZ_CP011073.1_prot_WP_005785809.1_1053	TTPSIVAFVDGGER	42.38	2	1447.73
lcl|NZ_CP011073.1_prot_WP_005785809.1_1053	TTPSIVAFVDGGER	79.03	2	1447.73
lcl|NZ_CP011073.1_prot_WP_005785809.1_1053	TTPSIVAFVDGGER	38.3	2	1447.74
lcl|NZ_CP011073.1_prot_WP_005785809.1_1053	TTPSIVAFVDGGER	68.89	2	1447.74
lcl|NZ_CP011073.1_prot_WP_005785809.1_1053	TTPSIVAFVDGGER	30.48	2	1447.74
lcl|NZ_CP011073.1_prot_WP_005785809.1_1053	TTPSIVAFVDGGER	55.87	2	1447.74
lcl|NZ_CP011073.1_prot_WP_005785809.1_1053	TTPSIVAFVDGGER	65.14	2	1447.74
lcl|NZ_CP011073.1_prot_WP_005785809.1_1053	IEASSGLSKEEIEK	14.66	3	1518.78
lcl|NZ_CP011073.1_prot_WP_005785809.1_1053	IEASSGLSKEEIEK	19.05	2	1518.78
lcl|NZ_CP011073.1_prot_WP_005785809.1_1053	IEASSGLSKEEIEK	19.69	3	1518.78
lcl|NZ_CP011073.1_prot_WP_005785809.1_1053	TTPSIVAFVDGGERK	18.65	2	1575.82
lcl|NZ_CP011073.1_prot_WP_005785809.1_1053	TTPSIVAFVDGGERK	29.65	2	1575.82
lcl|NZ_CP011073.1_prot_WP_005785809.1_1053	TTPSIVAFVDGGERK	53.01	3	1575.83
lcl|NZ_CP011073.1_prot_WP_005785809.1_1053	TTPSIVAFVDGGERK	30.77	2	1575.83
lcl|NZ_CP011073.1_prot_WP_005785809.1_1053	TTPSIVAFVDGGERK	22.43	2	1575.83
lcl|NZ_CP011073.1_prot_WP_005785809.1_1053	TTPSIVAFVDGGERK	55.16	2	1575.83
lcl|NZ_CP011073.1_prot_WP_005785809.1_1053	TTPSIVAFVDGGERK	45.43	3	1575.83
lcl|NZ_CP011073.1_prot_WP_005785809.1_1053	TTPSIVAFVDGGERK	26.38	2	1575.83
lcl|NZ_CP011073.1_prot_WP_005785809.1_1053	TTPSIVAFVDGGERK	45.3	2	1575.83
lcl|NZ_CP011073.1_prot_WP_005785809.1_1053	TTPSIVAFVDGGERK	37.39	3	1575.83
lcl|NZ_CP011073.1_prot_WP_005785809.1_1053	TTPSIVAFVDGGERK	38.28	3	1575.83
lcl|NZ_CP011073.1_prot_WP_005785809.1_1053	TTPSIVAFVDGGERK	30.53	3	1575.84
lcl|NZ_CP011073.1_prot_WP_005785809.1_1053	TTPSIVAFVDGGERK	34.43	3	1575.84
lcl|NZ_CP011073.1_prot_WP_005785809.1_1053	TTPSIVAFVDGGERK	17.18	3	1575.84
lcl|NZ_CP011073.1_prot_WP_005785809.1_1053	TTPSIVAFVDGGERK	14.69	3	1575.84
lcl|NZ_CP011073.1_prot_WP_005785809.1_1053	SIGQFNLTGIAPARR	24.07	3	1599.88
lcl|NZ_CP011073.1_prot_WP_005785809.1_1053	SIGQFNLTGIAPARR	51.78	3	1599.88
lcl|NZ_CP011073.1_prot_WP_005785809.1_1053	SIGQFNLTGIAPARR	48.11	3	1599.88
lcl|NZ_CP011073.1_prot_WP_005785809.1_1053	SIGQFNLTGIAPARR	20.44	3	1599.88
lcl|NZ_CP011073.1_prot_WP_005785809.1_1053	SIGQFNLTGIAPARR	40.33	3	1599.89
lcl|NZ_CP011073.1_prot_WP_005785809.1_1053	SIGQFNLTGIAPARR	13.8	2	1599.89
lcl|NZ_CP011073.1_prot_WP_005785809.1_1053	SIGQFNLTGIAPARR	19.43	3	1599.89
lcl|NZ_CP011073.1_prot_WP_005785809.1_1053	SIGQFNLTGIAPARR	15.6	3	1599.89
lcl|NZ_CP011073.1_prot_WP_005785809.1_1053	LYTPQEISAMILQK	28.21	3	1633.87
lcl|NZ_CP011073.1_prot_WP_005785809.1_1053	LYTPQEISAMILQK	59.48	2	1633.87
lcl|NZ_CP011073.1_prot_WP_005785809.1_1053	LYTPQEISAMILQK	17	3	1633.87
lcl|NZ_CP011073.1_prot_WP_005785809.1_1053	LYTPQEISAMILQK	58.57	2	1633.87
lcl|NZ_CP011073.1_prot_WP_005785809.1_1053	LYTPQEISAMILQK	25.2	2	1633.87
lcl|NZ_CP011073.1_prot_WP_005785809.1_1053	LYTPQEISAMILQK	20.13	2	1633.87
lcl|NZ_CP011073.1_prot_WP_005785809.1_1053	LYTPQEISAMILQK	24	3	1633.87
lcl|NZ_CP011073.1_prot_WP_005785809.1_1053	LYTPQEISAMILQK	33.44	3	1633.87
lcl|NZ_CP011073.1_prot_WP_005785809.1_1053	LYTPQEISAMILQK	22.74	2	1633.87
lcl|NZ_CP011073.1_prot_WP_005785809.1_1053	LYTPQEISAMILQK	47.08	3	1633.87
lcl|NZ_CP011073.1_prot_WP_005785809.1_1053	LYTPQEISAMILQK	45.08	3	1633.87
lcl|NZ_CP011073.1_prot_WP_005785809.1_1053	LYTPQEISAMILQK	71.61	2	1633.87
lcl|NZ_CP011073.1_prot_WP_005785809.1_1053	LYTPQEISAMILQK	75.74	3	1633.87
lcl|NZ_CP011073.1_prot_WP_005785809.1_1053	LYTPQEISAMILQK	103	2	1633.87
lcl|NZ_CP011073.1_prot_WP_005785809.1_1053	LYTPQEISAMILQK	39.28	3	1633.87
lcl|NZ_CP011073.1_prot_WP_005785809.1_1053	LYTPQEISAMILQK	31.14	2	1633.87
lcl|NZ_CP011073.1_prot_WP_005785809.1_1053	LYTPQEISAMILQK	27.19	3	1633.87
lcl|NZ_CP011073.1_prot_WP_005785809.1_1053	LYTPQEISAMILQK	75.85	3	1633.87
lcl|NZ_CP011073.1_prot_WP_005785809.1_1053	LYTPQEISAMILQK	50.37	2	1633.87
lcl|NZ_CP011073.1_prot_WP_005785809.1_1053	LYTPQEISAMILQK	35.93	2	1633.87
lcl|NZ_CP011073.1_prot_WP_005785809.1_1053	LYTPQEISAMILQK	13.75	2	1633.87
lcl|NZ_CP011073.1_prot_WP_005785809.1_1053	LYTPQEISAMILQK	28.88	3	1633.87
lcl|NZ_CP011073.1_prot_WP_005785809.1_1053	LYTPQEISAMILQK	64.82	2	1633.87
lcl|NZ_CP011073.1_prot_WP_005785809.1_1053	LYTPQEISAMILQK	36.38	3	1633.87
lcl|NZ_CP011073.1_prot_WP_005785809.1_1053	LYTPQEISAMILQK	46.9	3	1633.87
lcl|NZ_CP011073.1_prot_WP_005785809.1_1053	LYTPQEISAMILQK	48.26	2	1633.87
lcl|NZ_CP011073.1_prot_WP_005785809.1_1053	LYTPQEISAMILQK	75.95	3	1633.87
lcl|NZ_CP011073.1_prot_WP_005785809.1_1053	LYTPQEISAMILQK	79.05	2	1633.87
lcl|NZ_CP011073.1_prot_WP_005785809.1_1053	LYTPQEISAMILQK	59.52	3	1633.87
lcl|NZ_CP011073.1_prot_WP_005785809.1_1053	LYTPQEISAMILQK	84.13	2	1633.88
lcl|NZ_CP011073.1_prot_WP_005785809.1_1053	LYTPQEISAMILQK	30.75	2	1633.88
lcl|NZ_CP011073.1_prot_WP_005785809.1_1053	LYTPQEISAMILQK	46.25	2	1633.88
lcl|NZ_CP011073.1_prot_WP_005785809.1_1053	LYTPQEISAMILQK	21.73	2	1633.88
lcl|NZ_CP011073.1_prot_WP_005785809.1_1053	LYTPQEISAMILQK	36.64	2	1633.88
lcl|NZ_CP011073.1_prot_WP_005785809.1_1053	LYTPQEISAMILQK	89.55	2	1633.88
lcl|NZ_CP011073.1_prot_WP_005785809.1_1053	LYTPQEISAMILQK	50.31	3	1633.88
lcl|NZ_CP011073.1_prot_WP_005785809.1_1053	LYTPQEISAMILQK	59.04	2	1633.88
lcl|NZ_CP011073.1_prot_WP_005785809.1_1053	LYTPQEISAMILQK	86.49	2	1633.88
lcl|NZ_CP011073.1_prot_WP_005785809.1_1053	LYTPQEISAMILQK	55.4	2	1633.88
lcl|NZ_CP011073.1_prot_WP_005785809.1_1053	LYTPQEISAMILQK	75.74	3	1633.88
lcl|NZ_CP011073.1_prot_WP_005785809.1_1053	LYTPQEISAMILQK	15.01	2	1633.88
lcl|NZ_CP011073.1_prot_WP_005785809.1_1053	LYTPQEISAMILQK	34.77	3	1633.88
lcl|NZ_CP011073.1_prot_WP_005785809.1_1053	LYTPQEISAMILQK	50.95	3	1633.88
lcl|NZ_CP011073.1_prot_WP_005785809.1_1053	LYTPQEISAMILQK	51.05	3	1633.88
lcl|NZ_CP011073.1_prot_WP_005785809.1_1053	LYTPQEISAMILQK	13.4	2	1633.88
lcl|NZ_CP011073.1_prot_WP_005785809.1_1053	LYTPQEISAMILQK	68.49	2	1633.88
lcl|NZ_CP011073.1_prot_WP_005785809.1_1053	LYTPQEISAMILQK	59.76	2	1633.88
lcl|NZ_CP011073.1_prot_WP_005785809.1_1053	LYTPQEISAMILQK	25.65	2	1633.88
lcl|NZ_CP011073.1_prot_WP_005785809.1_1053	LYTPQEISAMILQK	46.37	3	1633.88
lcl|NZ_CP011073.1_prot_WP_005785809.1_1053	LYTPQEISAMILQK	50.72	2	1633.88
lcl|NZ_CP011073.1_prot_WP_005785809.1_1053	LYTPQEISAMILQK	16.24	2	1633.88
lcl|NZ_CP011073.1_prot_WP_005785809.1_1053	LYTPQEISAMILQK	47.56	3	1633.88
lcl|NZ_CP011073.1_prot_WP_005785809.1_1053	LYTPQEISAMILQK	41.31	3	1633.88
lcl|NZ_CP011073.1_prot_WP_005785809.1_1053	LYTPQEISAMILQK	59.51	3	1633.88
lcl|NZ_CP011073.1_prot_WP_005785809.1_1053	LYTPQEISAMILQK	75.29	3	1633.88
lcl|NZ_CP011073.1_prot_WP_005785809.1_1053	LYTPQEISAMILQK	35.31	2	1633.88
lcl|NZ_CP011073.1_prot_WP_005785809.1_1053	LYTPQEISAMILQK	29.64	3	1633.88
lcl|NZ_CP011073.1_prot_WP_005785809.1_1053	LYTPQEISAMILQK	37.71	2	1633.88
lcl|NZ_CP011073.1_prot_WP_005785809.1_1053	LYTPQEISAMILQK	41.81	2	1633.88
lcl|NZ_CP011073.1_prot_WP_005785809.1_1053	LYTPQEISAMILQK	55.88	2	1633.88
lcl|NZ_CP011073.1_prot_WP_005785809.1_1053	LYTPQEISAMILQK	30.08	2	1633.88
lcl|NZ_CP011073.1_prot_WP_005785809.1_1053	LYTPQEISAMILQK	55.33	3	1633.88
lcl|NZ_CP011073.1_prot_WP_005785809.1_1053	LYTPQEISAMILQK	71.73	2	1633.88
lcl|NZ_CP011073.1_prot_WP_005785809.1_1053	LYTPQEISAMILQK	13.8	2	1633.88
lcl|NZ_CP011073.1_prot_WP_005785809.1_1053	LYTPQEISAMILQK	69.32	2	1633.88
lcl|NZ_CP011073.1_prot_WP_005785809.1_1053	LYTPQEISAMILQK	31.52	2	1633.88
lcl|NZ_CP011073.1_prot_WP_005785809.1_1053	IVNEPTAAALAYGLDK	28.21	2	1644.86
lcl|NZ_CP011073.1_prot_WP_005785809.1_1053	IVNEPTAAALAYGLDK	34.94	2	1644.86
lcl|NZ_CP011073.1_prot_WP_005785809.1_1053	IVNEPTAAALAYGLDK	36.94	3	1644.86
lcl|NZ_CP011073.1_prot_WP_005785809.1_1053	IVNEPTAAALAYGLDK	18.37	3	1644.87
lcl|NZ_CP011073.1_prot_WP_005785809.1_1053	IVNEPTAAALAYGLDK	31.72	3	1644.87
lcl|NZ_CP011073.1_prot_WP_005785809.1_1053	IVNEPTAAALAYGLDK	20.51	3	1644.87
lcl|NZ_CP011073.1_prot_WP_005785809.1_1053	IVNEPTAAALAYGLDK	34.31	2	1644.87
lcl|NZ_CP011073.1_prot_WP_005785809.1_1053	IVNEPTAAALAYGLDK	26.92	2	1644.87
lcl|NZ_CP011073.1_prot_WP_005785809.1_1053	IVNEPTAAALAYGLDK	28.87	2	1644.87
lcl|NZ_CP011073.1_prot_WP_005785809.1_1053	IVNEPTAAALAYGLDK	35.66	3	1644.87
lcl|NZ_CP011073.1_prot_WP_005785809.1_1053	IVNEPTAAALAYGLDK	99.67	2	1644.87
lcl|NZ_CP011073.1_prot_WP_005785809.1_1053	IVNEPTAAALAYGLDK	22.63	2	1644.87
lcl|NZ_CP011073.1_prot_WP_005785809.1_1053	IVNEPTAAALAYGLDK	34.72	2	1644.87
lcl|NZ_CP011073.1_prot_WP_005785809.1_1053	IVNEPTAAALAYGLDK	61.8	2	1644.87
lcl|NZ_CP011073.1_prot_WP_005785809.1_1053	IVNEPTAAALAYGLDK	34.77	3	1644.87
lcl|NZ_CP011073.1_prot_WP_005785809.1_1053	IVNEPTAAALAYGLDK	44.21	2	1644.87
lcl|NZ_CP011073.1_prot_WP_005785809.1_1053	IVNEPTAAALAYGLDK	71.85	3	1644.87
lcl|NZ_CP011073.1_prot_WP_005785809.1_1053	IVNEPTAAALAYGLDK	72.25	2	1644.87
lcl|NZ_CP011073.1_prot_WP_005785809.1_1053	IVNEPTAAALAYGLDK	76.58	3	1644.87
lcl|NZ_CP011073.1_prot_WP_005785809.1_1053	IVNEPTAAALAYGLDK	18.53	3	1644.87
lcl|NZ_CP011073.1_prot_WP_005785809.1_1053	IVNEPTAAALAYGLDK	15.63	3	1644.87
lcl|NZ_CP011073.1_prot_WP_005785809.1_1053	IVNEPTAAALAYGLDK	50.88	2	1644.87
lcl|NZ_CP011073.1_prot_WP_005785809.1_1053	IVNEPTAAALAYGLDK	16.03	2	1644.87
lcl|NZ_CP011073.1_prot_WP_005785809.1_1053	IVNEPTAAALAYGLDK	30.77	2	1644.87
lcl|NZ_CP011073.1_prot_WP_005785809.1_1053	IVNEPTAAALAYGLDK	30.61	3	1644.87
lcl|NZ_CP011073.1_prot_WP_005785809.1_1053	IVNEPTAAALAYGLDK	21.2	3	1644.87
lcl|NZ_CP011073.1_prot_WP_005785809.1_1053	IVNEPTAAALAYGLDK	57.33	3	1644.87
lcl|NZ_CP011073.1_prot_WP_005785809.1_1053	IVNEPTAAALAYGLDK	44.77	2	1644.87
lcl|NZ_CP011073.1_prot_WP_005785809.1_1053	IVNEPTAAALAYGLDK	83.13	2	1644.87
lcl|NZ_CP011073.1_prot_WP_005785809.1_1053	IVNEPTAAALAYGLDK	25.75	3	1644.87
lcl|NZ_CP011073.1_prot_WP_005785809.1_1053	IVNEPTAAALAYGLDK	19.73	3	1644.87
lcl|NZ_CP011073.1_prot_WP_005785809.1_1053	IVNEPTAAALAYGLDK	33.89	3	1644.88
lcl|NZ_CP011073.1_prot_WP_005785809.1_1053	IVNEPTAAALAYGLDK	16.21	2	1644.88
lcl|NZ_CP011073.1_prot_WP_005785809.1_1053	IVNEPTAAALAYGLDK	48.72	2	1644.88
lcl|NZ_CP011073.1_prot_WP_005785809.1_1053	IVNEPTAAALAYGLDK	30.35	3	1644.88
lcl|NZ_CP011073.1_prot_WP_005785809.1_1053	IVNEPTAAALAYGLDK	75.01	3	1644.88
lcl|NZ_CP011073.1_prot_WP_005785809.1_1053	IVNEPTAAALAYGLDK	35.37	2	1644.88
lcl|NZ_CP011073.1_prot_WP_005785809.1_1053	IVNEPTAAALAYGLDK	24.3	2	1644.88
lcl|NZ_CP011073.1_prot_WP_005785809.1_1053	IVNEPTAAALAYGLDK	38.33	2	1644.88
lcl|NZ_CP011073.1_prot_WP_005785809.1_1053	IVNEPTAAALAYGLDK	53.66	2	1644.88
lcl|NZ_CP011073.1_prot_WP_005785809.1_1053	IVNEPTAAALAYGLDK	81.05	2	1644.88
lcl|NZ_CP011073.1_prot_WP_005785809.1_1053	IVNEPTAAALAYGLDK	22.42	3	1644.88
lcl|NZ_CP011073.1_prot_WP_005785809.1_1053	IVNEPTAAALAYGLDK	27.46	3	1644.88
lcl|NZ_CP011073.1_prot_WP_005785809.1_1053	IVNEPTAAALAYGLDK	25.86	3	1644.88
lcl|NZ_CP011073.1_prot_WP_005785809.1_1053	IVNEPTAAALAYGLDK	82.88	2	1644.88
lcl|NZ_CP011073.1_prot_WP_005785809.1_1053	IVNEPTAAALAYGLDK	32.48	2	1644.88
lcl|NZ_CP011073.1_prot_WP_005785809.1_1053	IVNEPTAAALAYGLDK	30.77	2	1644.88
lcl|NZ_CP011073.1_prot_WP_005785809.1_1053	IVNEPTAAALAYGLDK	79.21	2	1644.88
lcl|NZ_CP011073.1_prot_WP_005785809.1_1053	IVNEPTAAALAYGLDK	103.18	2	1644.88
lcl|NZ_CP011073.1_prot_WP_005785809.1_1053	IVNEPTAAALAYGLDK	74.95	2	1644.88
lcl|NZ_CP011073.1_prot_WP_005785809.1_1053	IVNEPTAAALAYGLDK	19.77	3	1644.88
lcl|NZ_CP011073.1_prot_WP_005785809.1_1053	IVNEPTAAALAYGLDK	13.6	2	1644.88
lcl|NZ_CP011073.1_prot_WP_005785809.1_1053	IVNEPTAAALAYGLDK	14.23	3	1644.88
lcl|NZ_CP011073.1_prot_WP_005785809.1_1053	IVNEPTAAALAYGLDK	38.47	2	1644.88
lcl|NZ_CP011073.1_prot_WP_005785809.1_1053	IVNEPTAAALAYGLDK	56.13	2	1644.88
lcl|NZ_CP011073.1_prot_WP_005785809.1_1053	IVNEPTAAALAYGLDK	102.14	2	1644.88
lcl|NZ_CP011073.1_prot_WP_005785809.1_1053	IVNEPTAAALAYGLDK	15.61	2	1644.88
lcl|NZ_CP011073.1_prot_WP_005785809.1_1053	IVNEPTAAALAYGLDK	24.41	2	1644.88
lcl|NZ_CP011073.1_prot_WP_005785809.1_1053	IVNEPTAAALAYGLDK	103.57	2	1644.88
lcl|NZ_CP011073.1_prot_WP_005785809.1_1053	IVNEPTAAALAYGLDK	105.39	2	1644.88
lcl|NZ_CP011073.1_prot_WP_005785809.1_1053	IVNEPTAAALAYGLDK	30.59	3	1644.88
lcl|NZ_CP011073.1_prot_WP_005785809.1_1053	LYTPQEISAMILQK	14.22	2	1649.87	Oxidation (M)
lcl|NZ_CP011073.1_prot_WP_005785809.1_1053	LYTPQEISAMILQK	49.37	2	1649.87	Oxidation (M)
lcl|NZ_CP011073.1_prot_WP_005785809.1_1053	LYTPQEISAMILQK	49.51	2	1649.87	Oxidation (M)
lcl|NZ_CP011073.1_prot_WP_005785809.1_1053	LYTPQEISAMILQK	29.77	2	1649.87	Oxidation (M)
lcl|NZ_CP011073.1_prot_WP_005785809.1_1053	LYTPQEISAMILQK	39.59	2	1649.87	Oxidation (M)
lcl|NZ_CP011073.1_prot_WP_005785809.1_1053	LYTPQEISAMILQK	75.89	2	1649.87	Oxidation (M)
lcl|NZ_CP011073.1_prot_WP_005785809.1_1053	LYTPQEISAMILQK	36.92	3	1649.87	Oxidation (M)
lcl|NZ_CP011073.1_prot_WP_005785809.1_1053	LYTPQEISAMILQK	15.4	3	1649.87	Oxidation (M)
lcl|NZ_CP011073.1_prot_WP_005785809.1_1053	LYTPQEISAMILQK	19.39	2	1649.87	Oxidation (M)
lcl|NZ_CP011073.1_prot_WP_005785809.1_1053	LYTPQEISAMILQK	13.56	2	1649.87	Oxidation (M)
lcl|NZ_CP011073.1_prot_WP_005785809.1_1053	LYTPQEISAMILQK	45.62	2	1649.88	Oxidation (M)
lcl|NZ_CP011073.1_prot_WP_005785809.1_1053	LYTPQEISAMILQK	29.77	2	1649.88	Oxidation (M)
lcl|NZ_CP011073.1_prot_WP_005785809.1_1053	LYTPQEISAMILQK	17.63	2	1649.88	Oxidation (M)
lcl|NZ_CP011073.1_prot_WP_005785809.1_1053	LYTPQEISAMILQK	31.11	2	1649.88	Oxidation (M)
lcl|NZ_CP011073.1_prot_WP_005785809.1_1053	NDEGADLTQDPMAMQR	80.33	2	1790.77
lcl|NZ_CP011073.1_prot_WP_005785809.1_1053	NDEGADLTQDPMAMQR	62.99	2	1790.77
lcl|NZ_CP011073.1_prot_WP_005785809.1_1053	RIVNEPTAAALAYGLDK	18.56	2	1800.97
lcl|NZ_CP011073.1_prot_WP_005785809.1_1053	RIVNEPTAAALAYGLDK	40.65	2	1800.97
lcl|NZ_CP011073.1_prot_WP_005785809.1_1053	RIVNEPTAAALAYGLDK	66.68	3	1800.97
lcl|NZ_CP011073.1_prot_WP_005785809.1_1053	RIVNEPTAAALAYGLDK	35.67	3	1800.97
lcl|NZ_CP011073.1_prot_WP_005785809.1_1053	RIVNEPTAAALAYGLDK	34.92	3	1800.97
lcl|NZ_CP011073.1_prot_WP_005785809.1_1053	RIVNEPTAAALAYGLDK	13.66	2	1800.97
lcl|NZ_CP011073.1_prot_WP_005785809.1_1053	RIVNEPTAAALAYGLDK	81.73	3	1800.97
lcl|NZ_CP011073.1_prot_WP_005785809.1_1053	RIVNEPTAAALAYGLDK	77.94	3	1800.97
lcl|NZ_CP011073.1_prot_WP_005785809.1_1053	RIVNEPTAAALAYGLDK	30.96	3	1800.97
lcl|NZ_CP011073.1_prot_WP_005785809.1_1053	RIVNEPTAAALAYGLDK	46	3	1800.97
lcl|NZ_CP011073.1_prot_WP_005785809.1_1053	RIVNEPTAAALAYGLDK	15.97	2	1800.97
lcl|NZ_CP011073.1_prot_WP_005785809.1_1053	RIVNEPTAAALAYGLDK	36.66	2	1800.97
lcl|NZ_CP011073.1_prot_WP_005785809.1_1053	RIVNEPTAAALAYGLDK	78.61	3	1800.97
lcl|NZ_CP011073.1_prot_WP_005785809.1_1053	RIVNEPTAAALAYGLDK	54.25	3	1800.97
lcl|NZ_CP011073.1_prot_WP_005785809.1_1053	RIVNEPTAAALAYGLDK	79.17	3	1800.97
lcl|NZ_CP011073.1_prot_WP_005785809.1_1053	RIVNEPTAAALAYGLDK	82.27	3	1800.97
lcl|NZ_CP011073.1_prot_WP_005785809.1_1053	RIVNEPTAAALAYGLDK	69.05	3	1800.98
lcl|NZ_CP011073.1_prot_WP_005785809.1_1053	RIVNEPTAAALAYGLDK	82.16	3	1800.98
lcl|NZ_CP011073.1_prot_WP_005785809.1_1053	RIVNEPTAAALAYGLDK	70.49	3	1800.98
lcl|NZ_CP011073.1_prot_WP_005785809.1_1053	RIVNEPTAAALAYGLDK	20.19	3	1800.98
lcl|NZ_CP011073.1_prot_WP_005785809.1_1053	LNQADSLIFQTETQLK	36.27	2	1847.96
lcl|NZ_CP011073.1_prot_WP_005785809.1_1053	LNQADSLIFQTETQLK	26.21	2	1847.96
lcl|NZ_CP011073.1_prot_WP_005785809.1_1053	GVPQIEVTFDIDANGILK	16.46	2	1928.02
lcl|NZ_CP011073.1_prot_WP_005785809.1_1053	GVPQIEVTFDIDANGILK	20.79	2	1928.02
lcl|NZ_CP011073.1_prot_WP_005785809.1_1053	GVPQIEVTFDIDANGILK	15.67	2	1928.02
lcl|NZ_CP011073.1_prot_WP_005785809.1_1053	GVPQIEVTFDIDANGILK	20.1	2	1928.02
lcl|NZ_CP011073.1_prot_WP_005785809.1_1053	GVPQIEVTFDIDANGILK	22.4	2	1928.02
lcl|NZ_CP011073.1_prot_WP_005785809.1_1053	GVPQIEVTFDIDANGILK	18.03	2	1928.02
lcl|NZ_CP011073.1_prot_WP_005785809.1_1053	GVPQIEVTFDIDANGILK	20.98	2	1928.02
lcl|NZ_CP011073.1_prot_WP_005785809.1_1053	GVPQIEVTFDIDANGILK	16.3	2	1928.02
lcl|NZ_CP011073.1_prot_WP_005785809.1_1053	GVPQIEVTFDIDANGILK	13.02	2	1928.02
lcl|NZ_CP011073.1_prot_WP_005785809.1_1053	GVPQIEVTFDIDANGILK	14.56	2	1928.02
lcl|NZ_CP011073.1_prot_WP_005785809.1_1053	GVPQIEVTFDIDANGILK	15.86	2	1928.02
lcl|NZ_CP011073.1_prot_WP_005785809.1_1053	GVPQIEVTFDIDANGILK	28.48	2	1928.02
lcl|NZ_CP011073.1_prot_WP_005785809.1_1053	GVPQIEVTFDIDANGILK	16.45	2	1928.02
lcl|NZ_CP011073.1_prot_WP_005785809.1_1053	GVPQIEVTFDIDANGILK	13.05	2	1928.02
lcl|NZ_CP011073.1_prot_WP_005785809.1_1053	GVPQIEVTFDIDANGILK	30.01	2	1928.02
lcl|NZ_CP011073.1_prot_WP_005785809.1_1053	GVPQIEVTFDIDANGILK	18.56	3	1928.03
lcl|NZ_CP011073.1_prot_WP_005785809.1_1053	GVPQIEVTFDIDANGILK	18.89	2	1928.03
lcl|NZ_CP011073.1_prot_WP_005785809.1_1053	GVPQIEVTFDIDANGILK	15.87	2	1928.03
lcl|NZ_CP011073.1_prot_WP_005785809.1_1053	GVPQIEVTFDIDANGILK	14.52	2	1928.03
lcl|NZ_CP011073.1_prot_WP_005785809.1_1053	GVPQIEVTFDIDANGILK	22.95	2	1928.03
lcl|NZ_CP011073.1_prot_WP_005785809.1_1053	GVPQIEVTFDIDANGILK	15.97	2	1928.03
lcl|NZ_CP011073.1_prot_WP_005785809.1_1053	GVPQIEVTFDIDANGILK	15.79	2	1928.03
lcl|NZ_CP011073.1_prot_WP_005785809.1_1053	GVPQIEVTFDIDANGILK	22.98	2	1928.03
lcl|NZ_CP011073.1_prot_WP_005785809.1_1053	GVPQIEVTFDIDANGILK	17.07	2	1928.03
lcl|NZ_CP011073.1_prot_WP_005785809.1_1053	GVPQIEVTFDIDANGILK	20.47	2	1928.03
lcl|NZ_CP011073.1_prot_WP_005785809.1_1053	GVPQIEVTFDIDANGILK	23.84	2	1928.03
lcl|NZ_CP011073.1_prot_WP_005785809.1_1053	GVPQIEVTFDIDANGILK	14.98	2	1928.04
lcl|NZ_CP011073.1_prot_WP_005785809.1_1053	GVPQIEVTFDIDANGILK	13.44	2	1928.04
lcl|NZ_CP011073.1_prot_WP_005785809.1_1053	RGVPQIEVTFDIDANGILK	19.36	3	2084.11
lcl|NZ_CP011073.1_prot_WP_005785809.1_1053	RGVPQIEVTFDIDANGILK	13.72	3	2084.11
lcl|NZ_CP011073.1_prot_WP_005785809.1_1053	RGVPQIEVTFDIDANGILK	14.06	3	2084.11
lcl|NZ_CP011073.1_prot_WP_005785809.1_1053	RGVPQIEVTFDIDANGILK	13.57	3	2084.12
lcl|NZ_CP011073.1_prot_WP_005785809.1_1053	RGVPQIEVTFDIDANGILK	16.58	3	2084.12
lcl|NZ_CP011073.1_prot_WP_005785809.1_1053	RGVPQIEVTFDIDANGILK	14.88	3	2084.12
lcl|NZ_CP011073.1_prot_WP_005785809.1_1053	RGVPQIEVTFDIDANGILK	29.7	3	2084.12
lcl|NZ_CP011073.1_prot_WP_005785809.1_1053	RGVPQIEVTFDIDANGILK	21.92	3	2084.12
lcl|NZ_CP011073.1_prot_WP_005785809.1_1053	RGVPQIEVTFDIDANGILK	30.7	3	2084.12
lcl|NZ_CP011073.1_prot_WP_005785809.1_1053	RGVPQIEVTFDIDANGILK	16.89	3	2084.13
lcl|NZ_CP011073.1_prot_WP_005785809.1_1053	RGVPQIEVTFDIDANGILK	17.82	3	2084.13
lcl|NZ_CP011073.1_prot_WP_005785809.1_1053	RGVPQIEVTFDIDANGILK	15.39	3	2084.13
lcl|NZ_CP011073.1_prot_WP_005785809.1_1053	RGVPQIEVTFDIDANGILK	20.38	3	2084.15
lcl|NZ_CP011073.1_prot_WP_005785809.1_1053	IDKLNQADSLIFQTETQLK	22.96	3	2204.17
lcl|NZ_CP011073.1_prot_WP_005785809.1_1053	VDIDGRLYTPQEISAMILQK	15.1	3	2289.2
lcl|NZ_CP011073.1_prot_WP_005785809.1_1053	VDIDGRLYTPQEISAMILQK	20.64	3	2289.21
lcl|NZ_CP011073.1_prot_WP_005785809.1_1053	VDIDGRLYTPQEISAMILQK	17.49	3	2289.21
lcl|NZ_CP011073.1_prot_WP_005785809.1_1053	GVVLLDVTPLSMGIETLGGVMTK	35.41	2	2329.25
lcl|NZ_CP011073.1_prot_WP_005785809.1_1053	GVVLLDVTPLSMGIETLGGVMTK	28.4	2	2329.25
lcl|NZ_CP011073.1_prot_WP_005785809.1_1053	GVVLLDVTPLSMGIETLGGVMTK	31.4	2	2329.25
lcl|NZ_CP011073.1_prot_WP_005785809.1_1053	GVVLLDVTPLSMGIETLGGVMTK	26.74	2	2329.25
lcl|NZ_CP011073.1_prot_WP_005785809.1_1053	GVVLLDVTPLSMGIETLGGVMTK	59.2	2	2329.25
lcl|NZ_CP011073.1_prot_WP_005785809.1_1053	GVVLLDVTPLSMGIETLGGVMTK	14.98	2	2329.26
lcl|NZ_CP011073.1_prot_WP_005785809.1_1053	GVVLLDVTPLSMGIETLGGVMTK	29.8	3	2329.26
lcl|NZ_CP011073.1_prot_WP_005785809.1_1053	GVVLLDVTPLSMGIETLGGVMTK	135.91	3	2329.26
lcl|NZ_CP011073.1_prot_WP_005785809.1_1053	GVVLLDVTPLSMGIETLGGVMTK	13.89	2	2329.26
lcl|NZ_CP011073.1_prot_WP_005785809.1_1053	GVVLLDVTPLSMGIETLGGVMTK	29.27	3	2329.26
lcl|NZ_CP011073.1_prot_WP_005785809.1_1053	GVVLLDVTPLSMGIETLGGVMTK	44.23	2	2329.26
lcl|NZ_CP011073.1_prot_WP_005785809.1_1053	GVVLLDVTPLSMGIETLGGVMTK	145.15	3	2329.26
lcl|NZ_CP011073.1_prot_WP_005785809.1_1053	GVVLLDVTPLSMGIETLGGVMTK	47.39	2	2329.26
lcl|NZ_CP011073.1_prot_WP_005785809.1_1053	GVVLLDVTPLSMGIETLGGVMTK	15.64	2	2329.26
lcl|NZ_CP011073.1_prot_WP_005785809.1_1053	GVVLLDVTPLSMGIETLGGVMTK	54.28	2	2329.26
lcl|NZ_CP011073.1_prot_WP_005785809.1_1053	GVVLLDVTPLSMGIETLGGVMTK	31.31	3	2329.26
lcl|NZ_CP011073.1_prot_WP_005785809.1_1053	GVVLLDVTPLSMGIETLGGVMTK	35.11	2	2329.26
lcl|NZ_CP011073.1_prot_WP_005785809.1_1053	GVVLLDVTPLSMGIETLGGVMTK	69.54	2	2329.26
lcl|NZ_CP011073.1_prot_WP_005785809.1_1053	GVVLLDVTPLSMGIETLGGVMTK	28.54	2	2329.26
lcl|NZ_CP011073.1_prot_WP_005785809.1_1053	GVVLLDVTPLSMGIETLGGVMTK	27.09	2	2329.26
lcl|NZ_CP011073.1_prot_WP_005785809.1_1053	GVVLLDVTPLSMGIETLGGVMTK	36.37	2	2329.26
lcl|NZ_CP011073.1_prot_WP_005785809.1_1053	GVVLLDVTPLSMGIETLGGVMTK	34.96	2	2329.26
lcl|NZ_CP011073.1_prot_WP_005785809.1_1053	GVVLLDVTPLSMGIETLGGVMTK	25.64	2	2329.26
lcl|NZ_CP011073.1_prot_WP_005785809.1_1053	GVVLLDVTPLSMGIETLGGVMTK	48.63	3	2329.26
lcl|NZ_CP011073.1_prot_WP_005785809.1_1053	GVVLLDVTPLSMGIETLGGVMTK	57.76	3	2329.26
lcl|NZ_CP011073.1_prot_WP_005785809.1_1053	GVVLLDVTPLSMGIETLGGVMTK	38.54	2	2329.26
lcl|NZ_CP011073.1_prot_WP_005785809.1_1053	GVVLLDVTPLSMGIETLGGVMTK	37.5	2	2329.26
lcl|NZ_CP011073.1_prot_WP_005785809.1_1053	GVVLLDVTPLSMGIETLGGVMTK	32.61	2	2329.26
lcl|NZ_CP011073.1_prot_WP_005785809.1_1053	GVVLLDVTPLSMGIETLGGVMTK	53.99	3	2329.26
lcl|NZ_CP011073.1_prot_WP_005785809.1_1053	GVVLLDVTPLSMGIETLGGVMTK	88.21	2	2329.26
lcl|NZ_CP011073.1_prot_WP_005785809.1_1053	GVVLLDVTPLSMGIETLGGVMTK	50.73	3	2329.26
lcl|NZ_CP011073.1_prot_WP_005785809.1_1053	GVVLLDVTPLSMGIETLGGVMTK	54.08	2	2329.26
lcl|NZ_CP011073.1_prot_WP_005785809.1_1053	GVVLLDVTPLSMGIETLGGVMTK	49.87	3	2329.26
lcl|NZ_CP011073.1_prot_WP_005785809.1_1053	GVVLLDVTPLSMGIETLGGVMTK	24.26	3	2329.26
lcl|NZ_CP011073.1_prot_WP_005785809.1_1053	GVVLLDVTPLSMGIETLGGVMTK	43.05	2	2329.26
lcl|NZ_CP011073.1_prot_WP_005785809.1_1053	GVVLLDVTPLSMGIETLGGVMTK	50.88	3	2329.26
lcl|NZ_CP011073.1_prot_WP_005785809.1_1053	GVVLLDVTPLSMGIETLGGVMTK	28.05	2	2329.26
lcl|NZ_CP011073.1_prot_WP_005785809.1_1053	GVVLLDVTPLSMGIETLGGVMTK	40.48	2	2329.26
lcl|NZ_CP011073.1_prot_WP_005785809.1_1053	GVVLLDVTPLSMGIETLGGVMTK	17.92	2	2329.26
lcl|NZ_CP011073.1_prot_WP_005785809.1_1053	GVVLLDVTPLSMGIETLGGVMTK	31.02	2	2329.26
lcl|NZ_CP011073.1_prot_WP_005785809.1_1053	GVVLLDVTPLSMGIETLGGVMTK	50.51	3	2329.26
lcl|NZ_CP011073.1_prot_WP_005785809.1_1053	GVVLLDVTPLSMGIETLGGVMTK	132.33	3	2329.26
lcl|NZ_CP011073.1_prot_WP_005785809.1_1053	GVVLLDVTPLSMGIETLGGVMTK	61.12	2	2329.26
lcl|NZ_CP011073.1_prot_WP_005785809.1_1053	GVVLLDVTPLSMGIETLGGVMTK	113.86	3	2329.26
lcl|NZ_CP011073.1_prot_WP_005785809.1_1053	GVVLLDVTPLSMGIETLGGVMTK	81.44	3	2329.26
lcl|NZ_CP011073.1_prot_WP_005785809.1_1053	GVVLLDVTPLSMGIETLGGVMTK	18.41	3	2329.26
lcl|NZ_CP011073.1_prot_WP_005785809.1_1053	GVVLLDVTPLSMGIETLGGVMTK	53.64	3	2329.26
lcl|NZ_CP011073.1_prot_WP_005785809.1_1053	GVVLLDVTPLSMGIETLGGVMTK	13.89	3	2329.26
lcl|NZ_CP011073.1_prot_WP_005785809.1_1053	GVVLLDVTPLSMGIETLGGVMTK	171.62	2	2329.26
lcl|NZ_CP011073.1_prot_WP_005785809.1_1053	GVVLLDVTPLSMGIETLGGVMTK	65.02	2	2329.26
lcl|NZ_CP011073.1_prot_WP_005785809.1_1053	GVVLLDVTPLSMGIETLGGVMTK	28.13	2	2329.26
lcl|NZ_CP011073.1_prot_WP_005785809.1_1053	GVVLLDVTPLSMGIETLGGVMTK	124.5	2	2329.26
lcl|NZ_CP011073.1_prot_WP_005785809.1_1053	GVVLLDVTPLSMGIETLGGVMTK	130.55	3	2329.26
lcl|NZ_CP011073.1_prot_WP_005785809.1_1053	GVVLLDVTPLSMGIETLGGVMTK	37.28	2	2329.26
lcl|NZ_CP011073.1_prot_WP_005785809.1_1053	GVVLLDVTPLSMGIETLGGVMTK	59.27	3	2329.26
lcl|NZ_CP011073.1_prot_WP_005785809.1_1053	GVVLLDVTPLSMGIETLGGVMTK	56.35	3	2329.26
lcl|NZ_CP011073.1_prot_WP_005785809.1_1053	GVVLLDVTPLSMGIETLGGVMTK	49.1	2	2329.26
lcl|NZ_CP011073.1_prot_WP_005785809.1_1053	GVVLLDVTPLSMGIETLGGVMTK	72.13	3	2329.26
lcl|NZ_CP011073.1_prot_WP_005785809.1_1053	GVVLLDVTPLSMGIETLGGVMTK	74.36	3	2329.26
lcl|NZ_CP011073.1_prot_WP_005785809.1_1053	GVVLLDVTPLSMGIETLGGVMTK	140.04	3	2329.26
lcl|NZ_CP011073.1_prot_WP_005785809.1_1053	GVVLLDVTPLSMGIETLGGVMTK	58.23	2	2329.26
lcl|NZ_CP011073.1_prot_WP_005785809.1_1053	GVVLLDVTPLSMGIETLGGVMTK	28.46	2	2329.26
lcl|NZ_CP011073.1_prot_WP_005785809.1_1053	GVVLLDVTPLSMGIETLGGVMTK	77.14	2	2329.26
lcl|NZ_CP011073.1_prot_WP_005785809.1_1053	GVVLLDVTPLSMGIETLGGVMTK	46.55	2	2329.26
lcl|NZ_CP011073.1_prot_WP_005785809.1_1053	GVVLLDVTPLSMGIETLGGVMTK	168.27	2	2329.26
lcl|NZ_CP011073.1_prot_WP_005785809.1_1053	GVVLLDVTPLSMGIETLGGVMTK	71.26	3	2329.26
lcl|NZ_CP011073.1_prot_WP_005785809.1_1053	GVVLLDVTPLSMGIETLGGVMTK	49.13	3	2329.26
lcl|NZ_CP011073.1_prot_WP_005785809.1_1053	GVVLLDVTPLSMGIETLGGVMTK	27.86	3	2329.26
lcl|NZ_CP011073.1_prot_WP_005785809.1_1053	GVVLLDVTPLSMGIETLGGVMTK	107.07	3	2329.26
lcl|NZ_CP011073.1_prot_WP_005785809.1_1053	GVVLLDVTPLSMGIETLGGVMTK	110.52	3	2329.26
lcl|NZ_CP011073.1_prot_WP_005785809.1_1053	GVVLLDVTPLSMGIETLGGVMTK	36.53	2	2329.26
lcl|NZ_CP011073.1_prot_WP_005785809.1_1053	GVVLLDVTPLSMGIETLGGVMTK	67.27	2	2329.26
lcl|NZ_CP011073.1_prot_WP_005785809.1_1053	GVVLLDVTPLSMGIETLGGVMTK	18.86	3	2329.26
lcl|NZ_CP011073.1_prot_WP_005785809.1_1053	GVVLLDVTPLSMGIETLGGVMTK	59.11	3	2329.26
lcl|NZ_CP011073.1_prot_WP_005785809.1_1053	GVVLLDVTPLSMGIETLGGVMTK	168.3	2	2329.26
lcl|NZ_CP011073.1_prot_WP_005785809.1_1053	GVVLLDVTPLSMGIETLGGVMTK	128.14	3	2329.26
lcl|NZ_CP011073.1_prot_WP_005785809.1_1053	GVVLLDVTPLSMGIETLGGVMTK	53.84	3	2329.26
lcl|NZ_CP011073.1_prot_WP_005785809.1_1053	GVVLLDVTPLSMGIETLGGVMTK	60.14	3	2329.26
lcl|NZ_CP011073.1_prot_WP_005785809.1_1053	GVVLLDVTPLSMGIETLGGVMTK	25.96	2	2329.26
lcl|NZ_CP011073.1_prot_WP_005785809.1_1053	GVVLLDVTPLSMGIETLGGVMTK	64.55	2	2329.26
lcl|NZ_CP011073.1_prot_WP_005785809.1_1053	GVVLLDVTPLSMGIETLGGVMTK	33.8	3	2329.26
lcl|NZ_CP011073.1_prot_WP_005785809.1_1053	GVVLLDVTPLSMGIETLGGVMTK	63.65	2	2329.26
lcl|NZ_CP011073.1_prot_WP_005785809.1_1053	GVVLLDVTPLSMGIETLGGVMTK	63.91	3	2329.26
lcl|NZ_CP011073.1_prot_WP_005785809.1_1053	GVVLLDVTPLSMGIETLGGVMTK	50.84	2	2329.26
lcl|NZ_CP011073.1_prot_WP_005785809.1_1053	GVVLLDVTPLSMGIETLGGVMTK	117.05	3	2329.26
lcl|NZ_CP011073.1_prot_WP_005785809.1_1053	GVVLLDVTPLSMGIETLGGVMTK	49.24	2	2329.26
lcl|NZ_CP011073.1_prot_WP_005785809.1_1053	GVVLLDVTPLSMGIETLGGVMTK	123.32	2	2329.26
lcl|NZ_CP011073.1_prot_WP_005785809.1_1053	GVVLLDVTPLSMGIETLGGVMTK	44.17	2	2329.26
lcl|NZ_CP011073.1_prot_WP_005785809.1_1053	GVVLLDVTPLSMGIETLGGVMTK	79.54	2	2329.26
lcl|NZ_CP011073.1_prot_WP_005785809.1_1053	GVVLLDVTPLSMGIETLGGVMTK	49.67	3	2329.26
lcl|NZ_CP011073.1_prot_WP_005785809.1_1053	GVVLLDVTPLSMGIETLGGVMTK	67.76	3	2329.26
lcl|NZ_CP011073.1_prot_WP_005785809.1_1053	GVVLLDVTPLSMGIETLGGVMTK	32.78	2	2329.26
lcl|NZ_CP011073.1_prot_WP_005785809.1_1053	GVVLLDVTPLSMGIETLGGVMTK	136.19	3	2329.26
lcl|NZ_CP011073.1_prot_WP_005785809.1_1053	GVVLLDVTPLSMGIETLGGVMTK	59.63	2	2329.26
lcl|NZ_CP011073.1_prot_WP_005785809.1_1053	GVVLLDVTPLSMGIETLGGVMTK	34.65	2	2329.26
lcl|NZ_CP011073.1_prot_WP_005785809.1_1053	GVVLLDVTPLSMGIETLGGVMTK	16.76	2	2329.26
lcl|NZ_CP011073.1_prot_WP_005785809.1_1053	GVVLLDVTPLSMGIETLGGVMTK	60.83	3	2329.26
lcl|NZ_CP011073.1_prot_WP_005785809.1_1053	GVVLLDVTPLSMGIETLGGVMTK	87.32	3	2329.26
lcl|NZ_CP011073.1_prot_WP_005785809.1_1053	GVVLLDVTPLSMGIETLGGVMTK	46.66	3	2329.26
lcl|NZ_CP011073.1_prot_WP_005785809.1_1053	GVVLLDVTPLSMGIETLGGVMTK	77.26	3	2329.26
lcl|NZ_CP011073.1_prot_WP_005785809.1_1053	GVVLLDVTPLSMGIETLGGVMTK	67.74	3	2329.26
lcl|NZ_CP011073.1_prot_WP_005785809.1_1053	GVVLLDVTPLSMGIETLGGVMTK	52.15	3	2329.26
lcl|NZ_CP011073.1_prot_WP_005785809.1_1053	GVVLLDVTPLSMGIETLGGVMTK	106.49	3	2329.26
lcl|NZ_CP011073.1_prot_WP_005785809.1_1053	GVVLLDVTPLSMGIETLGGVMTK	154.57	2	2329.26
lcl|NZ_CP011073.1_prot_WP_005785809.1_1053	GVVLLDVTPLSMGIETLGGVMTK	148.41	3	2329.26
lcl|NZ_CP011073.1_prot_WP_005785809.1_1053	GVVLLDVTPLSMGIETLGGVMTK	58.49	2	2329.26
lcl|NZ_CP011073.1_prot_WP_005785809.1_1053	GVVLLDVTPLSMGIETLGGVMTK	17.82	2	2329.26
lcl|NZ_CP011073.1_prot_WP_005785809.1_1053	GVVLLDVTPLSMGIETLGGVMTK	85.11	3	2329.26
lcl|NZ_CP011073.1_prot_WP_005785809.1_1053	GVVLLDVTPLSMGIETLGGVMTK	29.23	3	2329.26
lcl|NZ_CP011073.1_prot_WP_005785809.1_1053	GVVLLDVTPLSMGIETLGGVMTK	50.31	3	2329.26
lcl|NZ_CP011073.1_prot_WP_005785809.1_1053	GVVLLDVTPLSMGIETLGGVMTK	134.61	3	2329.26
lcl|NZ_CP011073.1_prot_WP_005785809.1_1053	GVVLLDVTPLSMGIETLGGVMTK	60.49	3	2329.26
lcl|NZ_CP011073.1_prot_WP_005785809.1_1053	GVVLLDVTPLSMGIETLGGVMTK	28.68	2	2329.26
lcl|NZ_CP011073.1_prot_WP_005785809.1_1053	GVVLLDVTPLSMGIETLGGVMTK	137.66	3	2329.26
lcl|NZ_CP011073.1_prot_WP_005785809.1_1053	GVVLLDVTPLSMGIETLGGVMTK	63.82	2	2329.26
lcl|NZ_CP011073.1_prot_WP_005785809.1_1053	GVVLLDVTPLSMGIETLGGVMTK	191.17	2	2329.27
lcl|NZ_CP011073.1_prot_WP_005785809.1_1053	GVVLLDVTPLSMGIETLGGVMTK	29.53	2	2329.27
lcl|NZ_CP011073.1_prot_WP_005785809.1_1053	GVVLLDVTPLSMGIETLGGVMTK	79.57	2	2329.27
lcl|NZ_CP011073.1_prot_WP_005785809.1_1053	GVVLLDVTPLSMGIETLGGVMTK	84.91	2	2329.27
lcl|NZ_CP011073.1_prot_WP_005785809.1_1053	GVVLLDVTPLSMGIETLGGVMTK	61.36	3	2329.27
lcl|NZ_CP011073.1_prot_WP_005785809.1_1053	GVVLLDVTPLSMGIETLGGVMTK	97.02	3	2329.27
lcl|NZ_CP011073.1_prot_WP_005785809.1_1053	GVVLLDVTPLSMGIETLGGVMTK	57.66	3	2329.27
lcl|NZ_CP011073.1_prot_WP_005785809.1_1053	GVVLLDVTPLSMGIETLGGVMTK	48.46	3	2329.27
lcl|NZ_CP011073.1_prot_WP_005785809.1_1053	GVVLLDVTPLSMGIETLGGVMTK	57.58	2	2329.27
lcl|NZ_CP011073.1_prot_WP_005785809.1_1053	GVVLLDVTPLSMGIETLGGVMTK	42.12	2	2329.27
lcl|NZ_CP011073.1_prot_WP_005785809.1_1053	GVVLLDVTPLSMGIETLGGVMTK	22.86	2	2329.27
lcl|NZ_CP011073.1_prot_WP_005785809.1_1053	GVVLLDVTPLSMGIETLGGVMTK	156.99	2	2329.27
lcl|NZ_CP011073.1_prot_WP_005785809.1_1053	GVVLLDVTPLSMGIETLGGVMTK	20.78	3	2329.27
lcl|NZ_CP011073.1_prot_WP_005785809.1_1053	GVVLLDVTPLSMGIETLGGVMTK	19.79	3	2329.27
lcl|NZ_CP011073.1_prot_WP_005785809.1_1053	GVVLLDVTPLSMGIETLGGVMTK	65.7	2	2329.27
lcl|NZ_CP011073.1_prot_WP_005785809.1_1053	GVVLLDVTPLSMGIETLGGVMTK	42.28	2	2329.27
lcl|NZ_CP011073.1_prot_WP_005785809.1_1053	GVVLLDVTPLSMGIETLGGVMTK	59.1	3	2329.27
lcl|NZ_CP011073.1_prot_WP_005785809.1_1053	GVVLLDVTPLSMGIETLGGVMTK	54.25	2	2329.27
lcl|NZ_CP011073.1_prot_WP_005785809.1_1053	GVVLLDVTPLSMGIETLGGVMTK	110.05	3	2329.27
lcl|NZ_CP011073.1_prot_WP_005785809.1_1053	GVVLLDVTPLSMGIETLGGVMTK	133.55	2	2329.27
lcl|NZ_CP011073.1_prot_WP_005785809.1_1053	GVVLLDVTPLSMGIETLGGVMTK	25.11	3	2329.27
lcl|NZ_CP011073.1_prot_WP_005785809.1_1053	GVVLLDVTPLSMGIETLGGVMTK	27.17	2	2329.27
lcl|NZ_CP011073.1_prot_WP_005785809.1_1053	GVVLLDVTPLSMGIETLGGVMTK	118.05	3	2329.27
lcl|NZ_CP011073.1_prot_WP_005785809.1_1053	GVVLLDVTPLSMGIETLGGVMTK	24.82	2	2329.27
lcl|NZ_CP011073.1_prot_WP_005785809.1_1053	GVVLLDVTPLSMGIETLGGVMTK	58.1	2	2329.27
lcl|NZ_CP011073.1_prot_WP_005785809.1_1053	GVVLLDVTPLSMGIETLGGVMTK	32.5	3	2329.27
lcl|NZ_CP011073.1_prot_WP_005785809.1_1053	GVVLLDVTPLSMGIETLGGVMTK	140.1	3	2329.27
lcl|NZ_CP011073.1_prot_WP_005785809.1_1053	GVVLLDVTPLSMGIETLGGVMTK	153.98	2	2329.27
lcl|NZ_CP011073.1_prot_WP_005785809.1_1053	GVVLLDVTPLSMGIETLGGVMTK	136.73	3	2329.27
lcl|NZ_CP011073.1_prot_WP_005785809.1_1053	GVVLLDVTPLSMGIETLGGVMTK	50.36	3	2329.27
lcl|NZ_CP011073.1_prot_WP_005785809.1_1053	GVVLLDVTPLSMGIETLGGVMTK	55.32	2	2329.27
lcl|NZ_CP011073.1_prot_WP_005785809.1_1053	GVVLLDVTPLSMGIETLGGVMTK	33.34	3	2329.27
lcl|NZ_CP011073.1_prot_WP_005785809.1_1053	GVVLLDVTPLSMGIETLGGVMTK	68.11	2	2329.27
lcl|NZ_CP011073.1_prot_WP_005785809.1_1053	GVVLLDVTPLSMGIETLGGVMTK	66.34	2	2329.27
lcl|NZ_CP011073.1_prot_WP_005785809.1_1053	GVVLLDVTPLSMGIETLGGVMTK	63.6	3	2329.27
lcl|NZ_CP011073.1_prot_WP_005785809.1_1053	GVVLLDVTPLSMGIETLGGVMTK	37.79	3	2329.27
lcl|NZ_CP011073.1_prot_WP_005785809.1_1053	GVVLLDVTPLSMGIETLGGVMTK	66.14	3	2329.27
lcl|NZ_CP011073.1_prot_WP_005785809.1_1053	GVVLLDVTPLSMGIETLGGVMTK	28.84	2	2329.27
lcl|NZ_CP011073.1_prot_WP_005785809.1_1053	GVVLLDVTPLSMGIETLGGVMTK	64.28	2	2329.27
lcl|NZ_CP011073.1_prot_WP_005785809.1_1053	GVVLLDVTPLSMGIETLGGVMTK	17.77	2	2329.27
lcl|NZ_CP011073.1_prot_WP_005785809.1_1053	GVVLLDVTPLSMGIETLGGVMTK	141.59	3	2329.27
lcl|NZ_CP011073.1_prot_WP_005785809.1_1053	GVVLLDVTPLSMGIETLGGVMTK	137.13	3	2329.27
lcl|NZ_CP011073.1_prot_WP_005785809.1_1053	GVVLLDVTPLSMGIETLGGVMTK	42.43	2	2329.27
lcl|NZ_CP011073.1_prot_WP_005785809.1_1053	GVVLLDVTPLSMGIETLGGVMTK	140.91	2	2329.27
lcl|NZ_CP011073.1_prot_WP_005785809.1_1053	GVVLLDVTPLSMGIETLGGVMTK	87.77	3	2329.27
lcl|NZ_CP011073.1_prot_WP_005785809.1_1053	GVVLLDVTPLSMGIETLGGVMTK	85.79	2	2329.27
lcl|NZ_CP011073.1_prot_WP_005785809.1_1053	GVVLLDVTPLSMGIETLGGVMTK	130.98	2	2329.27
lcl|NZ_CP011073.1_prot_WP_005785809.1_1053	GVVLLDVTPLSMGIETLGGVMTK	200.62	2	2329.27
lcl|NZ_CP011073.1_prot_WP_005785809.1_1053	GVVLLDVTPLSMGIETLGGVMTK	134.52	3	2329.27
lcl|NZ_CP011073.1_prot_WP_005785809.1_1053	GVVLLDVTPLSMGIETLGGVMTK	22.91	3	2329.27
lcl|NZ_CP011073.1_prot_WP_005785809.1_1053	GVVLLDVTPLSMGIETLGGVMTK	148.55	2	2329.27
lcl|NZ_CP011073.1_prot_WP_005785809.1_1053	GVVLLDVTPLSMGIETLGGVMTK	88.56	2	2329.27
lcl|NZ_CP011073.1_prot_WP_005785809.1_1053	GVVLLDVTPLSMGIETLGGVMTK	48.35	3	2329.27
lcl|NZ_CP011073.1_prot_WP_005785809.1_1053	GVVLLDVTPLSMGIETLGGVMTK	129.38	2	2329.27
lcl|NZ_CP011073.1_prot_WP_005785809.1_1053	GVVLLDVTPLSMGIETLGGVMTK	87.14	2	2329.27
lcl|NZ_CP011073.1_prot_WP_005785809.1_1053	GVVLLDVTPLSMGIETLGGVMTK	67.23	3	2329.27
lcl|NZ_CP011073.1_prot_WP_005785809.1_1053	GVVLLDVTPLSMGIETLGGVMTK	64.21	2	2329.27
lcl|NZ_CP011073.1_prot_WP_005785809.1_1053	GVVLLDVTPLSMGIETLGGVMTK	102.58	3	2329.27
lcl|NZ_CP011073.1_prot_WP_005785809.1_1053	GVVLLDVTPLSMGIETLGGVMTK	68.12	2	2329.27
lcl|NZ_CP011073.1_prot_WP_005785809.1_1053	GVVLLDVTPLSMGIETLGGVMTK	124.11	2	2329.27
lcl|NZ_CP011073.1_prot_WP_005785809.1_1053	GVVLLDVTPLSMGIETLGGVMTK	103.31	3	2329.27
lcl|NZ_CP011073.1_prot_WP_005785809.1_1053	GVVLLDVTPLSMGIETLGGVMTK	58.78	2	2329.27
lcl|NZ_CP011073.1_prot_WP_005785809.1_1053	GVVLLDVTPLSMGIETLGGVMTK	186.9	2	2329.27
lcl|NZ_CP011073.1_prot_WP_005785809.1_1053	GVVLLDVTPLSMGIETLGGVMTK	21.16	3	2329.27
lcl|NZ_CP011073.1_prot_WP_005785809.1_1053	GVVLLDVTPLSMGIETLGGVMTK	68.47	2	2329.27
lcl|NZ_CP011073.1_prot_WP_005785809.1_1053	GVVLLDVTPLSMGIETLGGVMTK	103.25	3	2329.27
lcl|NZ_CP011073.1_prot_WP_005785809.1_1053	GVVLLDVTPLSMGIETLGGVMTK	167.23	2	2329.27
lcl|NZ_CP011073.1_prot_WP_005785809.1_1053	GVVLLDVTPLSMGIETLGGVMTK	101.09	3	2329.27
lcl|NZ_CP011073.1_prot_WP_005785809.1_1053	GVVLLDVTPLSMGIETLGGVMTK	64.49	3	2329.27
lcl|NZ_CP011073.1_prot_WP_005785809.1_1053	GVVLLDVTPLSMGIETLGGVMTK	131.68	2	2329.27
lcl|NZ_CP011073.1_prot_WP_005785809.1_1053	GVVLLDVTPLSMGIETLGGVMTK	50.81	2	2329.27
lcl|NZ_CP011073.1_prot_WP_005785809.1_1053	GVVLLDVTPLSMGIETLGGVMTK	56.82	2	2329.27
lcl|NZ_CP011073.1_prot_WP_005785809.1_1053	GVVLLDVTPLSMGIETLGGVMTK	83.78	2	2329.27
lcl|NZ_CP011073.1_prot_WP_005785809.1_1053	GVVLLDVTPLSMGIETLGGVMTK	122.54	3	2329.27
lcl|NZ_CP011073.1_prot_WP_005785809.1_1053	GVVLLDVTPLSMGIETLGGVMTK	73.8	2	2329.27
lcl|NZ_CP011073.1_prot_WP_005785809.1_1053	GVVLLDVTPLSMGIETLGGVMTK	49.09	3	2329.27
lcl|NZ_CP011073.1_prot_WP_005785809.1_1053	GVVLLDVTPLSMGIETLGGVMTK	24.77	2	2329.27
lcl|NZ_CP011073.1_prot_WP_005785809.1_1053	GVVLLDVTPLSMGIETLGGVMTK	140.82	2	2329.27
lcl|NZ_CP011073.1_prot_WP_005785809.1_1053	GVVLLDVTPLSMGIETLGGVMTK	90.73	3	2329.27
lcl|NZ_CP011073.1_prot_WP_005785809.1_1053	GVVLLDVTPLSMGIETLGGVMTK	191.41	2	2329.27
lcl|NZ_CP011073.1_prot_WP_005785809.1_1053	GVVLLDVTPLSMGIETLGGVMTK	26.42	3	2329.27
lcl|NZ_CP011073.1_prot_WP_005785809.1_1053	GVVLLDVTPLSMGIETLGGVMTK	117.83	3	2329.27
lcl|NZ_CP011073.1_prot_WP_005785809.1_1053	GVVLLDVTPLSMGIETLGGVMTK	126.53	2	2329.27
lcl|NZ_CP011073.1_prot_WP_005785809.1_1053	GVVLLDVTPLSMGIETLGGVMTK	169.57	2	2329.27
lcl|NZ_CP011073.1_prot_WP_005785809.1_1053	GVVLLDVTPLSMGIETLGGVMTK	114.69	2	2329.28
lcl|NZ_CP011073.1_prot_WP_005785809.1_1053	AMQDAGLSNSDIDEVILVGGSSR	13.62	3	2333.11
lcl|NZ_CP011073.1_prot_WP_005785809.1_1053	AMQDAGLSNSDIDEVILVGGSSR	37.11	2	2333.11
lcl|NZ_CP011073.1_prot_WP_005785809.1_1053	AMQDAGLSNSDIDEVILVGGSSR	33.43	3	2333.11
lcl|NZ_CP011073.1_prot_WP_005785809.1_1053	AMQDAGLSNSDIDEVILVGGSSR	61.51	3	2333.12
lcl|NZ_CP011073.1_prot_WP_005785809.1_1053	AMQDAGLSNSDIDEVILVGGSSR	27.07	2	2333.12
lcl|NZ_CP011073.1_prot_WP_005785809.1_1053	AMQDAGLSNSDIDEVILVGGSSR	15.49	3	2333.12
lcl|NZ_CP011073.1_prot_WP_005785809.1_1053	AMQDAGLSNSDIDEVILVGGSSR	108.82	2	2333.12
lcl|NZ_CP011073.1_prot_WP_005785809.1_1053	AMQDAGLSNSDIDEVILVGGSSR	52.03	3	2333.12
lcl|NZ_CP011073.1_prot_WP_005785809.1_1053	AMQDAGLSNSDIDEVILVGGSSR	39.96	3	2333.12
lcl|NZ_CP011073.1_prot_WP_005785809.1_1053	AMQDAGLSNSDIDEVILVGGSSR	28.34	3	2333.12
lcl|NZ_CP011073.1_prot_WP_005785809.1_1053	AMQDAGLSNSDIDEVILVGGSSR	23.1	2	2333.12
lcl|NZ_CP011073.1_prot_WP_005785809.1_1053	AMQDAGLSNSDIDEVILVGGSSR	32.29	2	2333.12
lcl|NZ_CP011073.1_prot_WP_005785809.1_1053	AMQDAGLSNSDIDEVILVGGSSR	93.05	3	2333.12
lcl|NZ_CP011073.1_prot_WP_005785809.1_1053	AMQDAGLSNSDIDEVILVGGSSR	54.32	2	2333.12
lcl|NZ_CP011073.1_prot_WP_005785809.1_1053	AMQDAGLSNSDIDEVILVGGSSR	65.13	3	2333.12
lcl|NZ_CP011073.1_prot_WP_005785809.1_1053	AMQDAGLSNSDIDEVILVGGSSR	86.47	3	2333.12
lcl|NZ_CP011073.1_prot_WP_005785809.1_1053	AMQDAGLSNSDIDEVILVGGSSR	23.15	2	2333.12
lcl|NZ_CP011073.1_prot_WP_005785809.1_1053	AMQDAGLSNSDIDEVILVGGSSR	32.67	3	2333.12
lcl|NZ_CP011073.1_prot_WP_005785809.1_1053	AMQDAGLSNSDIDEVILVGGSSR	176.96	2	2333.12
lcl|NZ_CP011073.1_prot_WP_005785809.1_1053	AMQDAGLSNSDIDEVILVGGSSR	57.51	2	2333.12
lcl|NZ_CP011073.1_prot_WP_005785809.1_1053	AMQDAGLSNSDIDEVILVGGSSR	73.62	2	2333.13
lcl|NZ_CP011073.1_prot_WP_005785809.1_1053	AMQDAGLSNSDIDEVILVGGSSR	53.22	2	2333.13
lcl|NZ_CP011073.1_prot_WP_005785809.1_1053	AMQDAGLSNSDIDEVILVGGSSR	110.87	2	2333.13
lcl|NZ_CP011073.1_prot_WP_005785809.1_1053	AMQDAGLSNSDIDEVILVGGSSR	26.63	2	2333.13
lcl|NZ_CP011073.1_prot_WP_005785809.1_1053	AMQDAGLSNSDIDEVILVGGSSR	158.08	2	2333.13
lcl|NZ_CP011073.1_prot_WP_005785809.1_1053	AMQDAGLSNSDIDEVILVGGSSR	48.06	2	2333.13
lcl|NZ_CP011073.1_prot_WP_005785809.1_1053	GVVLLDVTPLSMGIETLGGVMTK	52.01	2	2345.25	Oxidation (M)
lcl|NZ_CP011073.1_prot_WP_005785809.1_1053	GVVLLDVTPLSMGIETLGGVMTK	19.61	2	2345.25	Oxidation (M)
lcl|NZ_CP011073.1_prot_WP_005785809.1_1053	GVVLLDVTPLSMGIETLGGVMTK	92.59	3	2345.25	Oxidation (M)
lcl|NZ_CP011073.1_prot_WP_005785809.1_1053	GVVLLDVTPLSMGIETLGGVMTK	20.72	2	2345.25	Oxidation (M)
lcl|NZ_CP011073.1_prot_WP_005785809.1_1053	GVVLLDVTPLSMGIETLGGVMTK	16.21	2	2345.25	Oxidation (M)
lcl|NZ_CP011073.1_prot_WP_005785809.1_1053	GVVLLDVTPLSMGIETLGGVMTK	13.52	2	2345.25	Oxidation (M)
lcl|NZ_CP011073.1_prot_WP_005785809.1_1053	GVVLLDVTPLSMGIETLGGVMTK	20.06	2	2345.25	Oxidation (M)
lcl|NZ_CP011073.1_prot_WP_005785809.1_1053	GVVLLDVTPLSMGIETLGGVMTK	89.99	3	2345.25	Oxidation (M)
lcl|NZ_CP011073.1_prot_WP_005785809.1_1053	GVVLLDVTPLSMGIETLGGVMTK	51.04	3	2345.26	Oxidation (M)
lcl|NZ_CP011073.1_prot_WP_005785809.1_1053	GVVLLDVTPLSMGIETLGGVMTK	40.11	2	2345.26	Oxidation (M)
lcl|NZ_CP011073.1_prot_WP_005785809.1_1053	GVVLLDVTPLSMGIETLGGVMTK	45.79	2	2345.26	Oxidation (M)
lcl|NZ_CP011073.1_prot_WP_005785809.1_1053	GVVLLDVTPLSMGIETLGGVMTK	74.78	2	2345.26	Oxidation (M)
lcl|NZ_CP011073.1_prot_WP_005785809.1_1053	GVVLLDVTPLSMGIETLGGVMTK	87.43	3	2345.26	Oxidation (M)
lcl|NZ_CP011073.1_prot_WP_005785809.1_1053	GVVLLDVTPLSMGIETLGGVMTK	91.7	3	2345.26	Oxidation (M)
lcl|NZ_CP011073.1_prot_WP_005785809.1_1053	GVVLLDVTPLSMGIETLGGVMTK	65.09	2	2345.26	Oxidation (M)
lcl|NZ_CP011073.1_prot_WP_005785809.1_1053	GVVLLDVTPLSMGIETLGGVMTK	19.55	2	2345.26	Oxidation (M)
lcl|NZ_CP011073.1_prot_WP_005785809.1_1053	GVVLLDVTPLSMGIETLGGVMTK	87.92	3	2345.26	Oxidation (M)
lcl|NZ_CP011073.1_prot_WP_005785809.1_1053	GVVLLDVTPLSMGIETLGGVMTK	55.66	2	2345.26	Oxidation (M)
lcl|NZ_CP011073.1_prot_WP_005785809.1_1053	GVVLLDVTPLSMGIETLGGVMTK	63.69	3	2345.26	Oxidation (M)
lcl|NZ_CP011073.1_prot_WP_005785809.1_1053	GVVLLDVTPLSMGIETLGGVMTK	89.29	3	2345.26	Oxidation (M)
lcl|NZ_CP011073.1_prot_WP_005785809.1_1053	GVVLLDVTPLSMGIETLGGVMTK	24.59	2	2345.26	Oxidation (M)
lcl|NZ_CP011073.1_prot_WP_005785809.1_1053	GVVLLDVTPLSMGIETLGGVMTK	110.7	2	2345.26	Oxidation (M)
lcl|NZ_CP011073.1_prot_WP_005785809.1_1053	GVVLLDVTPLSMGIETLGGVMTK	34.82	2	2345.26	Oxidation (M)
lcl|NZ_CP011073.1_prot_WP_005785809.1_1053	GVVLLDVTPLSMGIETLGGVMTK	80.46	2	2345.26	Oxidation (M)
lcl|NZ_CP011073.1_prot_WP_005785809.1_1053	GVVLLDVTPLSMGIETLGGVMTK	78.12	3	2345.26	Oxidation (M)
lcl|NZ_CP011073.1_prot_WP_005785809.1_1053	GVVLLDVTPLSMGIETLGGVMTK	40.97	3	2345.26	Oxidation (M)
lcl|NZ_CP011073.1_prot_WP_005785809.1_1053	GVVLLDVTPLSMGIETLGGVMTK	25.79	2	2345.26	Oxidation (M)
lcl|NZ_CP011073.1_prot_WP_005785809.1_1053	GVVLLDVTPLSMGIETLGGVMTK	31.58	2	2345.26	Oxidation (M)
lcl|NZ_CP011073.1_prot_WP_005785809.1_1053	GVVLLDVTPLSMGIETLGGVMTK	15.46	2	2345.26	Oxidation (M)
lcl|NZ_CP011073.1_prot_WP_005785809.1_1053	GVVLLDVTPLSMGIETLGGVMTK	34.97	2	2345.26	Oxidation (M)
lcl|NZ_CP011073.1_prot_WP_005785809.1_1053	GVVLLDVTPLSMGIETLGGVMTK	86.71	3	2345.26	Oxidation (M)
lcl|NZ_CP011073.1_prot_WP_005785809.1_1053	GVVLLDVTPLSMGIETLGGVMTK	26.08	2	2345.26	Oxidation (M)
lcl|NZ_CP011073.1_prot_WP_005785809.1_1053	GVVLLDVTPLSMGIETLGGVMTK	73.66	2	2345.26	Oxidation (M)
lcl|NZ_CP011073.1_prot_WP_005785809.1_1053	GVVLLDVTPLSMGIETLGGVMTK	41.48	2	2345.26	Oxidation (M)
lcl|NZ_CP011073.1_prot_WP_005785809.1_1053	GVVLLDVTPLSMGIETLGGVMTK	91.06	3	2345.26	Oxidation (M)
lcl|NZ_CP011073.1_prot_WP_005785809.1_1053	GVVLLDVTPLSMGIETLGGVMTK	93.5	2	2345.26	Oxidation (M)
lcl|NZ_CP011073.1_prot_WP_005785809.1_1053	GVVLLDVTPLSMGIETLGGVMTK	82.99	2	2345.26	Oxidation (M)
lcl|NZ_CP011073.1_prot_WP_005785809.1_1053	GVVLLDVTPLSMGIETLGGVMTK	97.75	3	2345.26	Oxidation (M)
lcl|NZ_CP011073.1_prot_WP_005785809.1_1053	GVVLLDVTPLSMGIETLGGVMTK	36.94	2	2345.26	Oxidation (M)
lcl|NZ_CP011073.1_prot_WP_005785809.1_1053	GVVLLDVTPLSMGIETLGGVMTK	52.36	3	2345.26	Oxidation (M)
lcl|NZ_CP011073.1_prot_WP_005785809.1_1053	GVVLLDVTPLSMGIETLGGVMTK	89.3	2	2345.27	Oxidation (M)
lcl|NZ_CP011073.1_prot_WP_005785809.1_1053	GVVLLDVTPLSMGIETLGGVMTK	34.96	2	2345.27	Oxidation (M)
lcl|NZ_CP011073.1_prot_WP_005785809.1_1053	GVVLLDVTPLSMGIETLGGVMTK	77.03	3	2345.27	Oxidation (M)
lcl|NZ_CP011073.1_prot_WP_005785809.1_1053	GVVLLDVTPLSMGIETLGGVMTK	31.67	3	2345.27	Oxidation (M)
lcl|NZ_CP011073.1_prot_WP_005785809.1_1053	GVVLLDVTPLSMGIETLGGVMTK	58.82	2	2345.27	Oxidation (M)
lcl|NZ_CP011073.1_prot_WP_005785809.1_1053	GVVLLDVTPLSMGIETLGGVMTK	24.53	2	2345.27	Oxidation (M)
lcl|NZ_CP011073.1_prot_WP_005785809.1_1053	GVVLLDVTPLSMGIETLGGVMTK	57.88	2	2345.27	Oxidation (M)
lcl|NZ_CP011073.1_prot_WP_005785809.1_1053	GVVLLDVTPLSMGIETLGGVMTK	46.07	2	2345.27	Oxidation (M)
lcl|NZ_CP011073.1_prot_WP_005785809.1_1053	AMQDAGLSNSDIDEVILVGGSSR	29.51	3	2349.11	Oxidation (M)
lcl|NZ_CP011073.1_prot_WP_005785809.1_1053	AMQDAGLSNSDIDEVILVGGSSR	28.01	3	2349.11	Oxidation (M)
lcl|NZ_CP011073.1_prot_WP_005785809.1_1053	AMQDAGLSNSDIDEVILVGGSSR	48.83	2	2349.12	Oxidation (M)
lcl|NZ_CP011073.1_prot_WP_005785809.1_1053	AMQDAGLSNSDIDEVILVGGSSR	61.63	3	2349.12	Oxidation (M)
lcl|NZ_CP011073.1_prot_WP_005785809.1_1053	AMQDAGLSNSDIDEVILVGGSSR	48.18	3	2349.12	Oxidation (M)
lcl|NZ_CP011073.1_prot_WP_005785809.1_1053	AMQDAGLSNSDIDEVILVGGSSR	26.77	2	2349.12	Oxidation (M)
lcl|NZ_CP011073.1_prot_WP_005785809.1_1053	AMQDAGLSNSDIDEVILVGGSSR	15.93	2	2349.12	Oxidation (M)
lcl|NZ_CP011073.1_prot_WP_005785809.1_1053	GVNPDEVVAVGAAVQGAVLTDEIK	13.79	3	2350.22
lcl|NZ_CP011073.1_prot_WP_005785809.1_1053	GVNPDEVVAVGAAVQGAVLTDEIK	24.64	4	2350.22
lcl|NZ_CP011073.1_prot_WP_005785809.1_1053	GVNPDEVVAVGAAVQGAVLTDEIK	20.78	3	2350.22
lcl|NZ_CP011073.1_prot_WP_005785809.1_1053	GVNPDEVVAVGAAVQGAVLTDEIK	15.48	4	2350.22
lcl|NZ_CP011073.1_prot_WP_005785809.1_1053	GVNPDEVVAVGAAVQGAVLTDEIK	40.18	3	2350.22
lcl|NZ_CP011073.1_prot_WP_005785809.1_1053	GVNPDEVVAVGAAVQGAVLTDEIK	101.63	3	2350.23
lcl|NZ_CP011073.1_prot_WP_005785809.1_1053	GVNPDEVVAVGAAVQGAVLTDEIK	22.69	3	2350.23
lcl|NZ_CP011073.1_prot_WP_005785809.1_1053	GVNPDEVVAVGAAVQGAVLTDEIK	28.62	3	2350.23
lcl|NZ_CP011073.1_prot_WP_005785809.1_1053	GVNPDEVVAVGAAVQGAVLTDEIK	31.61	3	2350.23
lcl|NZ_CP011073.1_prot_WP_005785809.1_1053	GVNPDEVVAVGAAVQGAVLTDEIK	86.77	3	2350.23
lcl|NZ_CP011073.1_prot_WP_005785809.1_1053	GVNPDEVVAVGAAVQGAVLTDEIK	50.2	3	2350.23
lcl|NZ_CP011073.1_prot_WP_005785809.1_1053	GVNPDEVVAVGAAVQGAVLTDEIK	55.26	3	2350.23
lcl|NZ_CP011073.1_prot_WP_005785809.1_1053	GVNPDEVVAVGAAVQGAVLTDEIK	31.77	3	2350.23
lcl|NZ_CP011073.1_prot_WP_005785809.1_1053	GVNPDEVVAVGAAVQGAVLTDEIK	77.44	3	2350.23
lcl|NZ_CP011073.1_prot_WP_005785809.1_1053	GVNPDEVVAVGAAVQGAVLTDEIK	24.64	3	2350.23
lcl|NZ_CP011073.1_prot_WP_005785809.1_1053	GVNPDEVVAVGAAVQGAVLTDEIK	39.51	3	2350.23
lcl|NZ_CP011073.1_prot_WP_005785809.1_1053	GVNPDEVVAVGAAVQGAVLTDEIK	38.27	3	2350.23
lcl|NZ_CP011073.1_prot_WP_005785809.1_1053	GVNPDEVVAVGAAVQGAVLTDEIK	50.62	3	2350.23
lcl|NZ_CP011073.1_prot_WP_005785809.1_1053	GVNPDEVVAVGAAVQGAVLTDEIK	55.81	3	2350.23
lcl|NZ_CP011073.1_prot_WP_005785809.1_1053	GVNPDEVVAVGAAVQGAVLTDEIK	16.79	2	2350.23
lcl|NZ_CP011073.1_prot_WP_005785809.1_1053	GVNPDEVVAVGAAVQGAVLTDEIK	43.02	2	2350.23
lcl|NZ_CP011073.1_prot_WP_005785809.1_1053	GVNPDEVVAVGAAVQGAVLTDEIK	22.6	3	2350.23
lcl|NZ_CP011073.1_prot_WP_005785809.1_1053	GVNPDEVVAVGAAVQGAVLTDEIK	25.28	4	2350.23
lcl|NZ_CP011073.1_prot_WP_005785809.1_1053	GVNPDEVVAVGAAVQGAVLTDEIK	21.01	3	2350.23
lcl|NZ_CP011073.1_prot_WP_005785809.1_1053	GVNPDEVVAVGAAVQGAVLTDEIK	64.64	3	2350.23
lcl|NZ_CP011073.1_prot_WP_005785809.1_1053	GVNPDEVVAVGAAVQGAVLTDEIK	46.3	3	2350.23
lcl|NZ_CP011073.1_prot_WP_005785809.1_1053	GVNPDEVVAVGAAVQGAVLTDEIK	24.43	2	2350.23
lcl|NZ_CP011073.1_prot_WP_005785809.1_1053	GVNPDEVVAVGAAVQGAVLTDEIK	30.97	3	2350.23
lcl|NZ_CP011073.1_prot_WP_005785809.1_1053	GVNPDEVVAVGAAVQGAVLTDEIK	43	3	2350.23
lcl|NZ_CP011073.1_prot_WP_005785809.1_1053	GVNPDEVVAVGAAVQGAVLTDEIK	63.34	3	2350.23
lcl|NZ_CP011073.1_prot_WP_005785809.1_1053	GVNPDEVVAVGAAVQGAVLTDEIK	20.96	2	2350.23
lcl|NZ_CP011073.1_prot_WP_005785809.1_1053	GVNPDEVVAVGAAVQGAVLTDEIK	14.05	3	2350.23
lcl|NZ_CP011073.1_prot_WP_005785809.1_1053	GVNPDEVVAVGAAVQGAVLTDEIK	41.67	3	2350.23
lcl|NZ_CP011073.1_prot_WP_005785809.1_1053	GVNPDEVVAVGAAVQGAVLTDEIK	27	3	2350.23
lcl|NZ_CP011073.1_prot_WP_005785809.1_1053	GVNPDEVVAVGAAVQGAVLTDEIK	33.66	3	2350.23
lcl|NZ_CP011073.1_prot_WP_005785809.1_1053	GVNPDEVVAVGAAVQGAVLTDEIK	55.95	3	2350.23
lcl|NZ_CP011073.1_prot_WP_005785809.1_1053	GVNPDEVVAVGAAVQGAVLTDEIK	28.71	3	2350.23
lcl|NZ_CP011073.1_prot_WP_005785809.1_1053	GVNPDEVVAVGAAVQGAVLTDEIK	33.52	3	2350.23
lcl|NZ_CP011073.1_prot_WP_005785809.1_1053	GVNPDEVVAVGAAVQGAVLTDEIK	31.84	3	2350.23
lcl|NZ_CP011073.1_prot_WP_005785809.1_1053	GVNPDEVVAVGAAVQGAVLTDEIK	41.08	3	2350.23
lcl|NZ_CP011073.1_prot_WP_005785809.1_1053	GVNPDEVVAVGAAVQGAVLTDEIK	37.51	3	2350.23
lcl|NZ_CP011073.1_prot_WP_005785809.1_1053	GVNPDEVVAVGAAVQGAVLTDEIK	47.72	3	2350.23
lcl|NZ_CP011073.1_prot_WP_005785809.1_1053	GVNPDEVVAVGAAVQGAVLTDEIK	57.02	3	2350.23
lcl|NZ_CP011073.1_prot_WP_005785809.1_1053	GVNPDEVVAVGAAVQGAVLTDEIK	34.2	3	2350.23
lcl|NZ_CP011073.1_prot_WP_005785809.1_1053	GVNPDEVVAVGAAVQGAVLTDEIK	39.35	3	2350.23
lcl|NZ_CP011073.1_prot_WP_005785809.1_1053	GVNPDEVVAVGAAVQGAVLTDEIK	38.13	3	2350.23
lcl|NZ_CP011073.1_prot_WP_005785809.1_1053	GVNPDEVVAVGAAVQGAVLTDEIK	60.59	3	2350.23
lcl|NZ_CP011073.1_prot_WP_005785809.1_1053	GVNPDEVVAVGAAVQGAVLTDEIK	22.76	3	2350.23
lcl|NZ_CP011073.1_prot_WP_005785809.1_1053	GVNPDEVVAVGAAVQGAVLTDEIK	41.32	4	2350.23
lcl|NZ_CP011073.1_prot_WP_005785809.1_1053	GVNPDEVVAVGAAVQGAVLTDEIK	71	3	2350.23
lcl|NZ_CP011073.1_prot_WP_005785809.1_1053	GVNPDEVVAVGAAVQGAVLTDEIK	46.92	3	2350.23
lcl|NZ_CP011073.1_prot_WP_005785809.1_1053	GVNPDEVVAVGAAVQGAVLTDEIK	35.01	3	2350.23
lcl|NZ_CP011073.1_prot_WP_005785809.1_1053	GVNPDEVVAVGAAVQGAVLTDEIK	34.49	3	2350.23
lcl|NZ_CP011073.1_prot_WP_005785809.1_1053	GVNPDEVVAVGAAVQGAVLTDEIK	40.98	3	2350.23
lcl|NZ_CP011073.1_prot_WP_005785809.1_1053	GVNPDEVVAVGAAVQGAVLTDEIK	39.16	3	2350.23
lcl|NZ_CP011073.1_prot_WP_005785809.1_1053	GVNPDEVVAVGAAVQGAVLTDEIK	35.81	3	2350.23
lcl|NZ_CP011073.1_prot_WP_005785809.1_1053	GVNPDEVVAVGAAVQGAVLTDEIK	31.31	3	2350.23
lcl|NZ_CP011073.1_prot_WP_005785809.1_1053	GVNPDEVVAVGAAVQGAVLTDEIK	47.75	3	2350.23
lcl|NZ_CP011073.1_prot_WP_005785809.1_1053	GVNPDEVVAVGAAVQGAVLTDEIK	45.8	3	2350.23
lcl|NZ_CP011073.1_prot_WP_005785809.1_1053	GVNPDEVVAVGAAVQGAVLTDEIK	39.05	3	2350.23
lcl|NZ_CP011073.1_prot_WP_005785809.1_1053	GVNPDEVVAVGAAVQGAVLTDEIK	23.45	3	2350.23
lcl|NZ_CP011073.1_prot_WP_005785809.1_1053	GVNPDEVVAVGAAVQGAVLTDEIK	42.54	3	2350.23
lcl|NZ_CP011073.1_prot_WP_005785809.1_1053	GVNPDEVVAVGAAVQGAVLTDEIK	13.78	2	2350.23
lcl|NZ_CP011073.1_prot_WP_005785809.1_1053	GVNPDEVVAVGAAVQGAVLTDEIK	91.48	3	2350.23
lcl|NZ_CP011073.1_prot_WP_005785809.1_1053	GVNPDEVVAVGAAVQGAVLTDEIK	61.72	3	2350.23
lcl|NZ_CP011073.1_prot_WP_005785809.1_1053	GVNPDEVVAVGAAVQGAVLTDEIK	36.35	3	2350.23
lcl|NZ_CP011073.1_prot_WP_005785809.1_1053	GVNPDEVVAVGAAVQGAVLTDEIK	29.43	3	2350.23
lcl|NZ_CP011073.1_prot_WP_005785809.1_1053	GVNPDEVVAVGAAVQGAVLTDEIK	94.1	3	2350.23
lcl|NZ_CP011073.1_prot_WP_005785809.1_1053	GVNPDEVVAVGAAVQGAVLTDEIK	46.26	3	2350.23
lcl|NZ_CP011073.1_prot_WP_005785809.1_1053	GVNPDEVVAVGAAVQGAVLTDEIK	47.03	3	2350.23
lcl|NZ_CP011073.1_prot_WP_005785809.1_1053	GVNPDEVVAVGAAVQGAVLTDEIK	41.51	3	2350.23
lcl|NZ_CP011073.1_prot_WP_005785809.1_1053	GVNPDEVVAVGAAVQGAVLTDEIK	24.5	3	2350.23
lcl|NZ_CP011073.1_prot_WP_005785809.1_1053	GVNPDEVVAVGAAVQGAVLTDEIK	37.86	3	2350.23
lcl|NZ_CP011073.1_prot_WP_005785809.1_1053	GVNPDEVVAVGAAVQGAVLTDEIK	28.86	3	2350.23
lcl|NZ_CP011073.1_prot_WP_005785809.1_1053	GVNPDEVVAVGAAVQGAVLTDEIK	28.67	3	2350.23
lcl|NZ_CP011073.1_prot_WP_005785809.1_1053	GVNPDEVVAVGAAVQGAVLTDEIK	119.58	3	2350.23
lcl|NZ_CP011073.1_prot_WP_005785809.1_1053	GVNPDEVVAVGAAVQGAVLTDEIK	32.97	3	2350.23
lcl|NZ_CP011073.1_prot_WP_005785809.1_1053	GVNPDEVVAVGAAVQGAVLTDEIK	70.26	3	2350.23
lcl|NZ_CP011073.1_prot_WP_005785809.1_1053	GVNPDEVVAVGAAVQGAVLTDEIK	61.78	3	2350.23
lcl|NZ_CP011073.1_prot_WP_005785809.1_1053	GVNPDEVVAVGAAVQGAVLTDEIK	43.81	3	2350.23
lcl|NZ_CP011073.1_prot_WP_005785809.1_1053	GVNPDEVVAVGAAVQGAVLTDEIK	24.27	3	2350.23
lcl|NZ_CP011073.1_prot_WP_005785809.1_1053	GVNPDEVVAVGAAVQGAVLTDEIK	59.75	3	2350.23
lcl|NZ_CP011073.1_prot_WP_005785809.1_1053	GVNPDEVVAVGAAVQGAVLTDEIK	20.89	2	2350.23
lcl|NZ_CP011073.1_prot_WP_005785809.1_1053	GVNPDEVVAVGAAVQGAVLTDEIK	48	3	2350.23
lcl|NZ_CP011073.1_prot_WP_005785809.1_1053	GVNPDEVVAVGAAVQGAVLTDEIK	21.55	3	2350.23
lcl|NZ_CP011073.1_prot_WP_005785809.1_1053	GVNPDEVVAVGAAVQGAVLTDEIK	46.04	3	2350.23
lcl|NZ_CP011073.1_prot_WP_005785809.1_1053	GVNPDEVVAVGAAVQGAVLTDEIK	36.82	3	2350.23
lcl|NZ_CP011073.1_prot_WP_005785809.1_1053	GVNPDEVVAVGAAVQGAVLTDEIK	65.98	3	2350.23
lcl|NZ_CP011073.1_prot_WP_005785809.1_1053	GVNPDEVVAVGAAVQGAVLTDEIK	28.75	3	2350.23
lcl|NZ_CP011073.1_prot_WP_005785809.1_1053	GVNPDEVVAVGAAVQGAVLTDEIK	23.24	3	2350.23
lcl|NZ_CP011073.1_prot_WP_005785809.1_1053	GVNPDEVVAVGAAVQGAVLTDEIK	55.14	3	2350.23
lcl|NZ_CP011073.1_prot_WP_005785809.1_1053	GVNPDEVVAVGAAVQGAVLTDEIK	53.56	3	2350.23
lcl|NZ_CP011073.1_prot_WP_005785809.1_1053	GVNPDEVVAVGAAVQGAVLTDEIK	36.79	3	2350.23
lcl|NZ_CP011073.1_prot_WP_005785809.1_1053	GVNPDEVVAVGAAVQGAVLTDEIK	48.09	3	2350.23
lcl|NZ_CP011073.1_prot_WP_005785809.1_1053	GVNPDEVVAVGAAVQGAVLTDEIK	72.6	3	2350.23
lcl|NZ_CP011073.1_prot_WP_005785809.1_1053	GVNPDEVVAVGAAVQGAVLTDEIK	33.34	3	2350.23
lcl|NZ_CP011073.1_prot_WP_005785809.1_1053	GVNPDEVVAVGAAVQGAVLTDEIK	44.15	3	2350.23
lcl|NZ_CP011073.1_prot_WP_005785809.1_1053	GVNPDEVVAVGAAVQGAVLTDEIK	32.4	3	2350.23
lcl|NZ_CP011073.1_prot_WP_005785809.1_1053	GVNPDEVVAVGAAVQGAVLTDEIK	31.95	3	2350.23
lcl|NZ_CP011073.1_prot_WP_005785809.1_1053	GVNPDEVVAVGAAVQGAVLTDEIK	16.09	3	2350.23
lcl|NZ_CP011073.1_prot_WP_005785809.1_1053	GVNPDEVVAVGAAVQGAVLTDEIK	37.38	3	2350.23
lcl|NZ_CP011073.1_prot_WP_005785809.1_1053	GVNPDEVVAVGAAVQGAVLTDEIK	36.65	3	2350.23
lcl|NZ_CP011073.1_prot_WP_005785809.1_1053	GVNPDEVVAVGAAVQGAVLTDEIK	31	3	2350.23
lcl|NZ_CP011073.1_prot_WP_005785809.1_1053	GVNPDEVVAVGAAVQGAVLTDEIK	13.37	2	2350.23
lcl|NZ_CP011073.1_prot_WP_005785809.1_1053	GVNPDEVVAVGAAVQGAVLTDEIK	50.15	3	2350.23
lcl|NZ_CP011073.1_prot_WP_005785809.1_1053	GVNPDEVVAVGAAVQGAVLTDEIK	23.69	3	2350.23
lcl|NZ_CP011073.1_prot_WP_005785809.1_1053	GVNPDEVVAVGAAVQGAVLTDEIK	23.06	3	2350.23
lcl|NZ_CP011073.1_prot_WP_005785809.1_1053	GVNPDEVVAVGAAVQGAVLTDEIK	32.41	3	2350.23
lcl|NZ_CP011073.1_prot_WP_005785809.1_1053	GVNPDEVVAVGAAVQGAVLTDEIK	36.23	3	2350.23
lcl|NZ_CP011073.1_prot_WP_005785809.1_1053	GVNPDEVVAVGAAVQGAVLTDEIK	56.43	3	2350.23
lcl|NZ_CP011073.1_prot_WP_005785809.1_1053	GVNPDEVVAVGAAVQGAVLTDEIK	28.11	3	2350.23
lcl|NZ_CP011073.1_prot_WP_005785809.1_1053	GVNPDEVVAVGAAVQGAVLTDEIK	99.12	3	2350.23
lcl|NZ_CP011073.1_prot_WP_005785809.1_1053	GVNPDEVVAVGAAVQGAVLTDEIK	20.24	2	2350.23
lcl|NZ_CP011073.1_prot_WP_005785809.1_1053	GVNPDEVVAVGAAVQGAVLTDEIK	57.81	3	2350.23
lcl|NZ_CP011073.1_prot_WP_005785809.1_1053	GVNPDEVVAVGAAVQGAVLTDEIK	26.03	3	2350.24
lcl|NZ_CP011073.1_prot_WP_005785809.1_1053	GVNPDEVVAVGAAVQGAVLTDEIK	54.91	3	2350.24
lcl|NZ_CP011073.1_prot_WP_005785809.1_1053	GVNPDEVVAVGAAVQGAVLTDEIK	75.23	3	2350.24
lcl|NZ_CP011073.1_prot_WP_005785809.1_1053	GVNPDEVVAVGAAVQGAVLTDEIK	34.41	4	2350.24
lcl|NZ_CP011073.1_prot_WP_005785809.1_1053	GVNPDEVVAVGAAVQGAVLTDEIK	83.03	3	2350.24
lcl|NZ_CP011073.1_prot_WP_005785809.1_1053	GVNPDEVVAVGAAVQGAVLTDEIK	24.35	3	2350.24
lcl|NZ_CP011073.1_prot_WP_005785809.1_1053	GVNPDEVVAVGAAVQGAVLTDEIK	32.94	3	2350.24
lcl|NZ_CP011073.1_prot_WP_005785809.1_1053	GVNPDEVVAVGAAVQGAVLTDEIK	33.93	3	2350.24
lcl|NZ_CP011073.1_prot_WP_005785809.1_1053	GVNPDEVVAVGAAVQGAVLTDEIK	58.96	3	2350.24
lcl|NZ_CP011073.1_prot_WP_005785809.1_1053	GVNPDEVVAVGAAVQGAVLTDEIK	42.85	4	2350.24
lcl|NZ_CP011073.1_prot_WP_005785809.1_1053	GVNPDEVVAVGAAVQGAVLTDEIK	111.4	3	2350.24
lcl|NZ_CP011073.1_prot_WP_005785809.1_1053	GVNPDEVVAVGAAVQGAVLTDEIK	53.33	3	2350.24
lcl|NZ_CP011073.1_prot_WP_005785809.1_1053	GVNPDEVVAVGAAVQGAVLTDEIK	39.58	3	2350.24
lcl|NZ_CP011073.1_prot_WP_005785809.1_1053	GVNPDEVVAVGAAVQGAVLTDEIK	42.19	3	2350.24
lcl|NZ_CP011073.1_prot_WP_005785809.1_1053	GVNPDEVVAVGAAVQGAVLTDEIK	44.29	3	2350.24
lcl|NZ_CP011073.1_prot_WP_005785809.1_1053	GVNPDEVVAVGAAVQGAVLTDEIK	29.77	3	2350.24
lcl|NZ_CP011073.1_prot_WP_005785809.1_1053	GVNPDEVVAVGAAVQGAVLTDEIK	104.21	3	2350.24
lcl|NZ_CP011073.1_prot_WP_005785809.1_1053	GVNPDEVVAVGAAVQGAVLTDEIK	52.43	3	2350.24
lcl|NZ_CP011073.1_prot_WP_005785809.1_1053	GVNPDEVVAVGAAVQGAVLTDEIK	32.95	2	2350.24
lcl|NZ_CP011073.1_prot_WP_005785809.1_1053	GVNPDEVVAVGAAVQGAVLTDEIK	57.39	3	2350.24
lcl|NZ_CP011073.1_prot_WP_005785809.1_1053	GVNPDEVVAVGAAVQGAVLTDEIK	22.62	3	2350.24
lcl|NZ_CP011073.1_prot_WP_005785809.1_1053	GVNPDEVVAVGAAVQGAVLTDEIK	23.85	3	2350.24
lcl|NZ_CP011073.1_prot_WP_005785809.1_1053	GVNPDEVVAVGAAVQGAVLTDEIK	49.36	3	2350.24
lcl|NZ_CP011073.1_prot_WP_005785809.1_1053	GVNPDEVVAVGAAVQGAVLTDEIK	36.38	3	2350.24
lcl|NZ_CP011073.1_prot_WP_005785809.1_1053	GVNPDEVVAVGAAVQGAVLTDEIK	43.3	3	2350.24
lcl|NZ_CP011073.1_prot_WP_005785809.1_1053	GVNPDEVVAVGAAVQGAVLTDEIK	39.21	3	2350.24
lcl|NZ_CP011073.1_prot_WP_005785809.1_1053	GVNPDEVVAVGAAVQGAVLTDEIK	49.9	3	2350.24
lcl|NZ_CP011073.1_prot_WP_005785809.1_1053	GVNPDEVVAVGAAVQGAVLTDEIK	113.42	3	2350.24
lcl|NZ_CP011073.1_prot_WP_005785809.1_1053	GVNPDEVVAVGAAVQGAVLTDEIK	31.17	3	2350.24
lcl|NZ_CP011073.1_prot_WP_005785809.1_1053	GVNPDEVVAVGAAVQGAVLTDEIK	41.3	3	2350.24
lcl|NZ_CP011073.1_prot_WP_005785809.1_1053	GVNPDEVVAVGAAVQGAVLTDEIK	37.03	3	2350.24
lcl|NZ_CP011073.1_prot_WP_005785809.1_1053	GVNPDEVVAVGAAVQGAVLTDEIK	33.63	3	2350.24
lcl|NZ_CP011073.1_prot_WP_005785809.1_1053	GVNPDEVVAVGAAVQGAVLTDEIK	30.9	3	2350.24
lcl|NZ_CP011073.1_prot_WP_005785809.1_1053	GVNPDEVVAVGAAVQGAVLTDEIK	27.63	3	2350.24
lcl|NZ_CP011073.1_prot_WP_005785809.1_1053	GVNPDEVVAVGAAVQGAVLTDEIK	44.55	3	2350.24
lcl|NZ_CP011073.1_prot_WP_005785809.1_1053	GVNPDEVVAVGAAVQGAVLTDEIK	39.87	3	2350.24
lcl|NZ_CP011073.1_prot_WP_005785809.1_1053	GVNPDEVVAVGAAVQGAVLTDEIK	36.96	3	2350.24
lcl|NZ_CP011073.1_prot_WP_005785809.1_1053	GVNPDEVVAVGAAVQGAVLTDEIK	30.73	3	2350.24
lcl|NZ_CP011073.1_prot_WP_005785809.1_1053	GVNPDEVVAVGAAVQGAVLTDEIK	48.5	3	2350.24
lcl|NZ_CP011073.1_prot_WP_005785809.1_1053	GVNPDEVVAVGAAVQGAVLTDEIK	18.72	3	2350.24
lcl|NZ_CP011073.1_prot_WP_005785809.1_1053	GVNPDEVVAVGAAVQGAVLTDEIK	63.17	3	2350.24
lcl|NZ_CP011073.1_prot_WP_005785809.1_1053	GVNPDEVVAVGAAVQGAVLTDEIK	27.28	3	2350.24
lcl|NZ_CP011073.1_prot_WP_005785809.1_1053	GVNPDEVVAVGAAVQGAVLTDEIK	30.55	3	2350.24
lcl|NZ_CP011073.1_prot_WP_005785809.1_1053	GVNPDEVVAVGAAVQGAVLTDEIK	32.81	3	2350.24
lcl|NZ_CP011073.1_prot_WP_005785809.1_1053	GVNPDEVVAVGAAVQGAVLTDEIK	49.49	3	2350.24
lcl|NZ_CP011073.1_prot_WP_005785809.1_1053	GVNPDEVVAVGAAVQGAVLTDEIK	18.63	2	2350.24
lcl|NZ_CP011073.1_prot_WP_005785809.1_1053	GVNPDEVVAVGAAVQGAVLTDEIK	36.63	3	2350.24
lcl|NZ_CP011073.1_prot_WP_005785809.1_1053	GVNPDEVVAVGAAVQGAVLTDEIK	50.68	3	2350.24
lcl|NZ_CP011073.1_prot_WP_005785809.1_1053	GVNPDEVVAVGAAVQGAVLTDEIK	23.26	2	2350.24
lcl|NZ_CP011073.1_prot_WP_005785809.1_1053	GVNPDEVVAVGAAVQGAVLTDEIK	35.18	3	2350.24
lcl|NZ_CP011073.1_prot_WP_005785809.1_1053	GVNPDEVVAVGAAVQGAVLTDEIK	83.04	3	2350.24
lcl|NZ_CP011073.1_prot_WP_005785809.1_1053	GVNPDEVVAVGAAVQGAVLTDEIK	103.24	3	2350.24
lcl|NZ_CP011073.1_prot_WP_005785809.1_1053	GVNPDEVVAVGAAVQGAVLTDEIK	34.21	3	2350.24
lcl|NZ_CP011073.1_prot_WP_005785809.1_1053	GVNPDEVVAVGAAVQGAVLTDEIK	54.71	3	2350.24
lcl|NZ_CP011073.1_prot_WP_005785809.1_1053	GVNPDEVVAVGAAVQGAVLTDEIK	62.51	3	2350.24
lcl|NZ_CP011073.1_prot_WP_005785809.1_1053	GVNPDEVVAVGAAVQGAVLTDEIK	51.74	2	2350.24
lcl|NZ_CP011073.1_prot_WP_005785809.1_1053	GVNPDEVVAVGAAVQGAVLTDEIK	38.24	3	2350.24
lcl|NZ_CP011073.1_prot_WP_005785809.1_1053	GVNPDEVVAVGAAVQGAVLTDEIK	42.86	3	2350.24
lcl|NZ_CP011073.1_prot_WP_005785809.1_1053	GVNPDEVVAVGAAVQGAVLTDEIK	33.23	3	2350.24
lcl|NZ_CP011073.1_prot_WP_005785809.1_1053	GVNPDEVVAVGAAVQGAVLTDEIK	54.38	3	2350.24
lcl|NZ_CP011073.1_prot_WP_005785809.1_1053	GVNPDEVVAVGAAVQGAVLTDEIK	32.38	3	2350.24
lcl|NZ_CP011073.1_prot_WP_005785809.1_1053	GVNPDEVVAVGAAVQGAVLTDEIK	27.88	3	2350.24
lcl|NZ_CP011073.1_prot_WP_005785809.1_1053	GVNPDEVVAVGAAVQGAVLTDEIK	64.89	3	2350.24
lcl|NZ_CP011073.1_prot_WP_005785809.1_1053	GVNPDEVVAVGAAVQGAVLTDEIK	54.1	3	2350.24
lcl|NZ_CP011073.1_prot_WP_005785809.1_1053	GVNPDEVVAVGAAVQGAVLTDEIK	25.32	2	2350.24
lcl|NZ_CP011073.1_prot_WP_005785809.1_1053	GVNPDEVVAVGAAVQGAVLTDEIK	39.17	3	2350.24
lcl|NZ_CP011073.1_prot_WP_005785809.1_1053	GVNPDEVVAVGAAVQGAVLTDEIK	26.49	3	2350.24
lcl|NZ_CP011073.1_prot_WP_005785809.1_1053	GVNPDEVVAVGAAVQGAVLTDEIK	41.78	3	2350.24
lcl|NZ_CP011073.1_prot_WP_005785809.1_1053	GVNPDEVVAVGAAVQGAVLTDEIK	76.89	3	2350.24
lcl|NZ_CP011073.1_prot_WP_005785809.1_1053	GVNPDEVVAVGAAVQGAVLTDEIK	44.08	3	2350.24
lcl|NZ_CP011073.1_prot_WP_005785809.1_1053	GVNPDEVVAVGAAVQGAVLTDEIK	33.96	3	2350.24
lcl|NZ_CP011073.1_prot_WP_005785809.1_1053	GVNPDEVVAVGAAVQGAVLTDEIK	39.22	3	2350.24
lcl|NZ_CP011073.1_prot_WP_005785809.1_1053	GVNPDEVVAVGAAVQGAVLTDEIK	38.8	3	2350.24
lcl|NZ_CP011073.1_prot_WP_005785809.1_1053	GVNPDEVVAVGAAVQGAVLTDEIK	81.53	3	2350.24
lcl|NZ_CP011073.1_prot_WP_005785809.1_1053	GVNPDEVVAVGAAVQGAVLTDEIK	45.71	3	2350.24
lcl|NZ_CP011073.1_prot_WP_005785809.1_1053	GVNPDEVVAVGAAVQGAVLTDEIK	33.88	3	2350.24
lcl|NZ_CP011073.1_prot_WP_005785809.1_1053	GVNPDEVVAVGAAVQGAVLTDEIK	18.34	3	2350.24
lcl|NZ_CP011073.1_prot_WP_005785809.1_1053	GVNPDEVVAVGAAVQGAVLTDEIK	22.31	3	2350.24
lcl|NZ_CP011073.1_prot_WP_005785809.1_1053	GVNPDEVVAVGAAVQGAVLTDEIK	41.16	3	2350.24
lcl|NZ_CP011073.1_prot_WP_005785809.1_1053	GVNPDEVVAVGAAVQGAVLTDEIK	39.65	3	2350.24
lcl|NZ_CP011073.1_prot_WP_005785809.1_1053	GVNPDEVVAVGAAVQGAVLTDEIK	57.75	3	2350.24
lcl|NZ_CP011073.1_prot_WP_005785809.1_1053	GVNPDEVVAVGAAVQGAVLTDEIK	44.53	2	2350.24
lcl|NZ_CP011073.1_prot_WP_005785809.1_1053	GVNPDEVVAVGAAVQGAVLTDEIK	33.2	3	2350.24
lcl|NZ_CP011073.1_prot_WP_005785809.1_1053	GVNPDEVVAVGAAVQGAVLTDEIK	39.42	3	2350.24
lcl|NZ_CP011073.1_prot_WP_005785809.1_1053	GVNPDEVVAVGAAVQGAVLTDEIK	19.49	2	2350.24
lcl|NZ_CP011073.1_prot_WP_005785809.1_1053	GVNPDEVVAVGAAVQGAVLTDEIK	30.83	3	2350.24
lcl|NZ_CP011073.1_prot_WP_005785809.1_1053	GVNPDEVVAVGAAVQGAVLTDEIK	31.67	3	2350.24
lcl|NZ_CP011073.1_prot_WP_005785809.1_1053	GVNPDEVVAVGAAVQGAVLTDEIK	42.07	3	2350.24
lcl|NZ_CP011073.1_prot_WP_005785809.1_1053	GVNPDEVVAVGAAVQGAVLTDEIK	74.57	3	2350.24
lcl|NZ_CP011073.1_prot_WP_005785809.1_1053	GVNPDEVVAVGAAVQGAVLTDEIK	33.75	3	2350.24
lcl|NZ_CP011073.1_prot_WP_005785809.1_1053	GVNPDEVVAVGAAVQGAVLTDEIK	18.16	2	2350.24
lcl|NZ_CP011073.1_prot_WP_005785809.1_1053	GVNPDEVVAVGAAVQGAVLTDEIK	26.74	3	2350.24
lcl|NZ_CP011073.1_prot_WP_005785809.1_1053	GVNPDEVVAVGAAVQGAVLTDEIK	25.27	3	2350.24
lcl|NZ_CP011073.1_prot_WP_005785809.1_1053	GVNPDEVVAVGAAVQGAVLTDEIK	65.04	3	2350.24
lcl|NZ_CP011073.1_prot_WP_005785809.1_1053	GVNPDEVVAVGAAVQGAVLTDEIK	48.23	3	2350.24
lcl|NZ_CP011073.1_prot_WP_005785809.1_1053	GVNPDEVVAVGAAVQGAVLTDEIK	16.71	3	2350.24
lcl|NZ_CP011073.1_prot_WP_005785809.1_1053	GVNPDEVVAVGAAVQGAVLTDEIK	37.94	3	2350.24
lcl|NZ_CP011073.1_prot_WP_005785809.1_1053	GVNPDEVVAVGAAVQGAVLTDEIK	36.61	3	2350.24
lcl|NZ_CP011073.1_prot_WP_005785809.1_1053	GVNPDEVVAVGAAVQGAVLTDEIK	24.71	3	2350.24
lcl|NZ_CP011073.1_prot_WP_005785809.1_1053	GVNPDEVVAVGAAVQGAVLTDEIK	46.6	3	2350.24
lcl|NZ_CP011073.1_prot_WP_005785809.1_1053	GVNPDEVVAVGAAVQGAVLTDEIK	49.7	3	2350.24
lcl|NZ_CP011073.1_prot_WP_005785809.1_1053	GVNPDEVVAVGAAVQGAVLTDEIK	77.49	3	2350.24
lcl|NZ_CP011073.1_prot_WP_005785809.1_1053	GVNPDEVVAVGAAVQGAVLTDEIK	52.71	2	2350.24
lcl|NZ_CP011073.1_prot_WP_005785809.1_1053	GVNPDEVVAVGAAVQGAVLTDEIK	13.19	3	2350.24
lcl|NZ_CP011073.1_prot_WP_005785809.1_1053	GVNPDEVVAVGAAVQGAVLTDEIK	35.19	3	2350.24
lcl|NZ_CP011073.1_prot_WP_005785809.1_1053	GVNPDEVVAVGAAVQGAVLTDEIK	20.07	3	2350.24
lcl|NZ_CP011073.1_prot_WP_005785809.1_1053	GVNPDEVVAVGAAVQGAVLTDEIK	48.11	3	2350.24
lcl|NZ_CP011073.1_prot_WP_005785809.1_1053	GVNPDEVVAVGAAVQGAVLTDEIK	36.59	3	2350.24
lcl|NZ_CP011073.1_prot_WP_005785809.1_1053	GVNPDEVVAVGAAVQGAVLTDEIK	28.69	3	2350.24
lcl|NZ_CP011073.1_prot_WP_005785809.1_1053	GVNPDEVVAVGAAVQGAVLTDEIK	32.48	3	2350.24
lcl|NZ_CP011073.1_prot_WP_005785809.1_1053	GVNPDEVVAVGAAVQGAVLTDEIK	40.2	3	2350.24
lcl|NZ_CP011073.1_prot_WP_005785809.1_1053	GVNPDEVVAVGAAVQGAVLTDEIK	67.22	3	2350.24
lcl|NZ_CP011073.1_prot_WP_005785809.1_1053	GVNPDEVVAVGAAVQGAVLTDEIK	19.55	3	2350.24
lcl|NZ_CP011073.1_prot_WP_005785809.1_1053	GVNPDEVVAVGAAVQGAVLTDEIK	41.65	3	2350.24
lcl|NZ_CP011073.1_prot_WP_005785809.1_1053	GVNPDEVVAVGAAVQGAVLTDEIK	115.16	3	2350.24
lcl|NZ_CP011073.1_prot_WP_005785809.1_1053	GVNPDEVVAVGAAVQGAVLTDEIK	31.48	3	2350.24
lcl|NZ_CP011073.1_prot_WP_005785809.1_1053	GVNPDEVVAVGAAVQGAVLTDEIK	33.45	3	2350.24
lcl|NZ_CP011073.1_prot_WP_005785809.1_1053	GVNPDEVVAVGAAVQGAVLTDEIK	47.13	3	2350.24
lcl|NZ_CP011073.1_prot_WP_005785809.1_1053	GVNPDEVVAVGAAVQGAVLTDEIK	66.37	3	2350.24
lcl|NZ_CP011073.1_prot_WP_005785809.1_1053	GVNPDEVVAVGAAVQGAVLTDEIK	35.62	3	2350.24
lcl|NZ_CP011073.1_prot_WP_005785809.1_1053	GVNPDEVVAVGAAVQGAVLTDEIK	89.41	3	2350.24
lcl|NZ_CP011073.1_prot_WP_005785809.1_1053	GVNPDEVVAVGAAVQGAVLTDEIK	40.93	3	2350.24
lcl|NZ_CP011073.1_prot_WP_005785809.1_1053	GVNPDEVVAVGAAVQGAVLTDEIK	32.11	3	2350.24
lcl|NZ_CP011073.1_prot_WP_005785809.1_1053	GVNPDEVVAVGAAVQGAVLTDEIK	34	3	2350.24
lcl|NZ_CP011073.1_prot_WP_005785809.1_1053	GVNPDEVVAVGAAVQGAVLTDEIK	34.87	3	2350.24
lcl|NZ_CP011073.1_prot_WP_005785809.1_1053	GVNPDEVVAVGAAVQGAVLTDEIK	20.37	3	2350.24
lcl|NZ_CP011073.1_prot_WP_005785809.1_1053	GVNPDEVVAVGAAVQGAVLTDEIK	18.29	2	2350.24
lcl|NZ_CP011073.1_prot_WP_005785809.1_1053	GVNPDEVVAVGAAVQGAVLTDEIK	25.49	3	2350.24
lcl|NZ_CP011073.1_prot_WP_005785809.1_1053	GVNPDEVVAVGAAVQGAVLTDEIK	35.75	3	2350.24
lcl|NZ_CP011073.1_prot_WP_005785809.1_1053	GVNPDEVVAVGAAVQGAVLTDEIK	33.32	3	2350.24
lcl|NZ_CP011073.1_prot_WP_005785809.1_1053	GVNPDEVVAVGAAVQGAVLTDEIK	32.83	3	2350.24
lcl|NZ_CP011073.1_prot_WP_005785809.1_1053	GVNPDEVVAVGAAVQGAVLTDEIK	67.07	3	2350.24
lcl|NZ_CP011073.1_prot_WP_005785809.1_1053	GVNPDEVVAVGAAVQGAVLTDEIK	49.46	3	2350.24
lcl|NZ_CP011073.1_prot_WP_005785809.1_1053	GVNPDEVVAVGAAVQGAVLTDEIK	28.89	3	2350.24
lcl|NZ_CP011073.1_prot_WP_005785809.1_1053	GVNPDEVVAVGAAVQGAVLTDEIK	24.02	3	2350.24
lcl|NZ_CP011073.1_prot_WP_005785809.1_1053	GVNPDEVVAVGAAVQGAVLTDEIK	51.84	3	2350.24
lcl|NZ_CP011073.1_prot_WP_005785809.1_1053	GVNPDEVVAVGAAVQGAVLTDEIK	29.74	3	2350.24
lcl|NZ_CP011073.1_prot_WP_005785809.1_1053	GVNPDEVVAVGAAVQGAVLTDEIK	15.68	3	2350.24
lcl|NZ_CP011073.1_prot_WP_005785809.1_1053	GVNPDEVVAVGAAVQGAVLTDEIK	13.05	2	2350.24
lcl|NZ_CP011073.1_prot_WP_005785809.1_1053	GVNPDEVVAVGAAVQGAVLTDEIK	50.5	3	2350.24
lcl|NZ_CP011073.1_prot_WP_005785809.1_1053	GVNPDEVVAVGAAVQGAVLTDEIK	19.04	2	2350.24
lcl|NZ_CP011073.1_prot_WP_005785809.1_1053	GVNPDEVVAVGAAVQGAVLTDEIK	25.97	3	2350.24
lcl|NZ_CP011073.1_prot_WP_005785809.1_1053	GVNPDEVVAVGAAVQGAVLTDEIK	29.23	3	2350.24
lcl|NZ_CP011073.1_prot_WP_005785809.1_1053	GVNPDEVVAVGAAVQGAVLTDEIK	78.44	3	2350.24
lcl|NZ_CP011073.1_prot_WP_005785809.1_1053	GVNPDEVVAVGAAVQGAVLTDEIK	26.65	3	2350.24
lcl|NZ_CP011073.1_prot_WP_005785809.1_1053	GVNPDEVVAVGAAVQGAVLTDEIK	47.93	3	2350.24
lcl|NZ_CP011073.1_prot_WP_005785809.1_1053	GVNPDEVVAVGAAVQGAVLTDEIK	82.31	3	2350.24
lcl|NZ_CP011073.1_prot_WP_005785809.1_1053	GVNPDEVVAVGAAVQGAVLTDEIK	51.28	3	2350.24
lcl|NZ_CP011073.1_prot_WP_005785809.1_1053	GVNPDEVVAVGAAVQGAVLTDEIK	27.58	3	2350.24
lcl|NZ_CP011073.1_prot_WP_005785809.1_1053	GVNPDEVVAVGAAVQGAVLTDEIK	28.69	3	2350.24
lcl|NZ_CP011073.1_prot_WP_005785809.1_1053	GVNPDEVVAVGAAVQGAVLTDEIK	76.77	3	2350.24
lcl|NZ_CP011073.1_prot_WP_005785809.1_1053	GVNPDEVVAVGAAVQGAVLTDEIK	41.29	3	2350.24
lcl|NZ_CP011073.1_prot_WP_005785809.1_1053	GVNPDEVVAVGAAVQGAVLTDEIK	43.36	3	2350.24
lcl|NZ_CP011073.1_prot_WP_005785809.1_1053	GVNPDEVVAVGAAVQGAVLTDEIK	55.43	3	2350.24
lcl|NZ_CP011073.1_prot_WP_005785809.1_1053	GVNPDEVVAVGAAVQGAVLTDEIK	92.65	3	2350.24
lcl|NZ_CP011073.1_prot_WP_005785809.1_1053	GVNPDEVVAVGAAVQGAVLTDEIK	36.89	3	2350.24
lcl|NZ_CP011073.1_prot_WP_005785809.1_1053	GVNPDEVVAVGAAVQGAVLTDEIK	40.98	3	2350.24
lcl|NZ_CP011073.1_prot_WP_005785809.1_1053	GVNPDEVVAVGAAVQGAVLTDEIK	57.32	3	2350.24
lcl|NZ_CP011073.1_prot_WP_005785809.1_1053	GVNPDEVVAVGAAVQGAVLTDEIK	71.2	3	2350.24
lcl|NZ_CP011073.1_prot_WP_005785809.1_1053	GVNPDEVVAVGAAVQGAVLTDEIK	74.26	3	2350.24
lcl|NZ_CP011073.1_prot_WP_005785809.1_1053	GVNPDEVVAVGAAVQGAVLTDEIK	34.85	3	2350.24
lcl|NZ_CP011073.1_prot_WP_005785809.1_1053	GVNPDEVVAVGAAVQGAVLTDEIK	38.68	4	2350.24
lcl|NZ_CP011073.1_prot_WP_005785809.1_1053	GVNPDEVVAVGAAVQGAVLTDEIK	22.51	3	2350.24
lcl|NZ_CP011073.1_prot_WP_005785809.1_1053	GVNPDEVVAVGAAVQGAVLTDEIK	39.58	3	2350.24
lcl|NZ_CP011073.1_prot_WP_005785809.1_1053	GVNPDEVVAVGAAVQGAVLTDEIK	21.34	3	2350.24
lcl|NZ_CP011073.1_prot_WP_005785809.1_1053	GVNPDEVVAVGAAVQGAVLTDEIK	56.6	3	2350.24
lcl|NZ_CP011073.1_prot_WP_005785809.1_1053	GVNPDEVVAVGAAVQGAVLTDEIK	67.17	3	2350.24
lcl|NZ_CP011073.1_prot_WP_005785809.1_1053	GVNPDEVVAVGAAVQGAVLTDEIK	34.75	3	2350.24
lcl|NZ_CP011073.1_prot_WP_005785809.1_1053	GVNPDEVVAVGAAVQGAVLTDEIK	48.57	3	2350.24
lcl|NZ_CP011073.1_prot_WP_005785809.1_1053	GVNPDEVVAVGAAVQGAVLTDEIK	14.38	2	2350.24
lcl|NZ_CP011073.1_prot_WP_005785809.1_1053	GVNPDEVVAVGAAVQGAVLTDEIK	20.89	4	2350.24
lcl|NZ_CP011073.1_prot_WP_005785809.1_1053	GVNPDEVVAVGAAVQGAVLTDEIK	31.97	3	2350.24
lcl|NZ_CP011073.1_prot_WP_005785809.1_1053	GVNPDEVVAVGAAVQGAVLTDEIK	19.21	3	2350.24
lcl|NZ_CP011073.1_prot_WP_005785809.1_1053	GVNPDEVVAVGAAVQGAVLTDEIK	110.8	3	2350.24
lcl|NZ_CP011073.1_prot_WP_005785809.1_1053	GVNPDEVVAVGAAVQGAVLTDEIK	26.88	2	2350.24
lcl|NZ_CP011073.1_prot_WP_005785809.1_1053	GVNPDEVVAVGAAVQGAVLTDEIK	28	3	2350.24
lcl|NZ_CP011073.1_prot_WP_005785809.1_1053	GVNPDEVVAVGAAVQGAVLTDEIK	60.32	3	2350.24
lcl|NZ_CP011073.1_prot_WP_005785809.1_1053	GVNPDEVVAVGAAVQGAVLTDEIK	34.16	3	2350.24
lcl|NZ_CP011073.1_prot_WP_005785809.1_1053	GVNPDEVVAVGAAVQGAVLTDEIK	34.28	3	2350.24
lcl|NZ_CP011073.1_prot_WP_005785809.1_1053	GVNPDEVVAVGAAVQGAVLTDEIK	89.4	3	2350.24
lcl|NZ_CP011073.1_prot_WP_005785809.1_1053	GVNPDEVVAVGAAVQGAVLTDEIK	96.71	3	2350.24
lcl|NZ_CP011073.1_prot_WP_005785809.1_1053	GVNPDEVVAVGAAVQGAVLTDEIK	78.25	3	2350.24
lcl|NZ_CP011073.1_prot_WP_005785809.1_1053	GVNPDEVVAVGAAVQGAVLTDEIK	52.24	3	2350.24
lcl|NZ_CP011073.1_prot_WP_005785809.1_1053	GVNPDEVVAVGAAVQGAVLTDEIK	27.33	3	2350.24
lcl|NZ_CP011073.1_prot_WP_005785809.1_1053	GVNPDEVVAVGAAVQGAVLTDEIK	22.02	3	2350.24
lcl|NZ_CP011073.1_prot_WP_005785809.1_1053	GVNPDEVVAVGAAVQGAVLTDEIK	37.27	3	2350.24
lcl|NZ_CP011073.1_prot_WP_005785809.1_1053	GVNPDEVVAVGAAVQGAVLTDEIK	94.88	3	2350.24
lcl|NZ_CP011073.1_prot_WP_005785809.1_1053	GVNPDEVVAVGAAVQGAVLTDEIK	84.92	3	2350.24
lcl|NZ_CP011073.1_prot_WP_005785809.1_1053	GVNPDEVVAVGAAVQGAVLTDEIK	18.96	4	2350.24
lcl|NZ_CP011073.1_prot_WP_005785809.1_1053	GVNPDEVVAVGAAVQGAVLTDEIK	50.8	3	2350.24
lcl|NZ_CP011073.1_prot_WP_005785809.1_1053	GVNPDEVVAVGAAVQGAVLTDEIK	35.06	3	2350.24
lcl|NZ_CP011073.1_prot_WP_005785809.1_1053	GVNPDEVVAVGAAVQGAVLTDEIK	94.22	3	2350.24
lcl|NZ_CP011073.1_prot_WP_005785809.1_1053	GVNPDEVVAVGAAVQGAVLTDEIK	39.47	3	2350.24
lcl|NZ_CP011073.1_prot_WP_005785809.1_1053	GVNPDEVVAVGAAVQGAVLTDEIK	14.29	3	2350.24
lcl|NZ_CP011073.1_prot_WP_005785809.1_1053	GVNPDEVVAVGAAVQGAVLTDEIK	26.96	3	2350.24
lcl|NZ_CP011073.1_prot_WP_005785809.1_1053	GVNPDEVVAVGAAVQGAVLTDEIK	36.14	3	2350.24
lcl|NZ_CP011073.1_prot_WP_005785809.1_1053	GVNPDEVVAVGAAVQGAVLTDEIK	46.87	3	2350.24
lcl|NZ_CP011073.1_prot_WP_005785809.1_1053	GVNPDEVVAVGAAVQGAVLTDEIK	34.08	3	2350.24
lcl|NZ_CP011073.1_prot_WP_005785809.1_1053	GVNPDEVVAVGAAVQGAVLTDEIK	33.45	3	2350.24
lcl|NZ_CP011073.1_prot_WP_005785809.1_1053	GVNPDEVVAVGAAVQGAVLTDEIK	96.64	3	2350.24
lcl|NZ_CP011073.1_prot_WP_005785809.1_1053	GVNPDEVVAVGAAVQGAVLTDEIK	53.12	3	2350.24
lcl|NZ_CP011073.1_prot_WP_005785809.1_1053	GVNPDEVVAVGAAVQGAVLTDEIK	15.73	2	2350.24
lcl|NZ_CP011073.1_prot_WP_005785809.1_1053	GVNPDEVVAVGAAVQGAVLTDEIK	22.58	3	2350.24
lcl|NZ_CP011073.1_prot_WP_005785809.1_1053	GVNPDEVVAVGAAVQGAVLTDEIK	48.61	3	2350.24
lcl|NZ_CP011073.1_prot_WP_005785809.1_1053	GVNPDEVVAVGAAVQGAVLTDEIK	38.21	3	2350.24
lcl|NZ_CP011073.1_prot_WP_005785809.1_1053	GVNPDEVVAVGAAVQGAVLTDEIK	55.43	3	2350.24
lcl|NZ_CP011073.1_prot_WP_005785809.1_1053	GVNPDEVVAVGAAVQGAVLTDEIK	25.52	3	2350.24
lcl|NZ_CP011073.1_prot_WP_005785809.1_1053	GVNPDEVVAVGAAVQGAVLTDEIK	30.45	3	2350.24
lcl|NZ_CP011073.1_prot_WP_005785809.1_1053	GVNPDEVVAVGAAVQGAVLTDEIK	32.24	3	2350.24
lcl|NZ_CP011073.1_prot_WP_005785809.1_1053	GVNPDEVVAVGAAVQGAVLTDEIK	28.7	2	2350.24
lcl|NZ_CP011073.1_prot_WP_005785809.1_1053	GVNPDEVVAVGAAVQGAVLTDEIK	28.74	3	2350.24
lcl|NZ_CP011073.1_prot_WP_005785809.1_1053	GVNPDEVVAVGAAVQGAVLTDEIK	57.54	3	2350.24
lcl|NZ_CP011073.1_prot_WP_005785809.1_1053	GVNPDEVVAVGAAVQGAVLTDEIK	16.92	3	2350.24
lcl|NZ_CP011073.1_prot_WP_005785809.1_1053	GVNPDEVVAVGAAVQGAVLTDEIK	51.57	3	2350.24
lcl|NZ_CP011073.1_prot_WP_005785809.1_1053	GVNPDEVVAVGAAVQGAVLTDEIK	24.27	3	2350.24
lcl|NZ_CP011073.1_prot_WP_005785809.1_1053	GVNPDEVVAVGAAVQGAVLTDEIK	25.87	4	2350.24
lcl|NZ_CP011073.1_prot_WP_005785809.1_1053	GVNPDEVVAVGAAVQGAVLTDEIK	42.95	3	2350.24
lcl|NZ_CP011073.1_prot_WP_005785809.1_1053	GVNPDEVVAVGAAVQGAVLTDEIK	30.37	3	2350.24
lcl|NZ_CP011073.1_prot_WP_005785809.1_1053	GVNPDEVVAVGAAVQGAVLTDEIK	16.04	2	2350.24
lcl|NZ_CP011073.1_prot_WP_005785809.1_1053	GVNPDEVVAVGAAVQGAVLTDEIK	79.19	3	2350.24
lcl|NZ_CP011073.1_prot_WP_005785809.1_1053	GVNPDEVVAVGAAVQGAVLTDEIK	92.13	3	2350.24
lcl|NZ_CP011073.1_prot_WP_005785809.1_1053	GVNPDEVVAVGAAVQGAVLTDEIK	24.15	3	2350.24
lcl|NZ_CP011073.1_prot_WP_005785809.1_1053	GVNPDEVVAVGAAVQGAVLTDEIK	21.01	2	2350.24
lcl|NZ_CP011073.1_prot_WP_005785809.1_1053	GVNPDEVVAVGAAVQGAVLTDEIK	113.57	3	2350.24
lcl|NZ_CP011073.1_prot_WP_005785809.1_1053	GVNPDEVVAVGAAVQGAVLTDEIK	45.01	2	2350.24
lcl|NZ_CP011073.1_prot_WP_005785809.1_1053	GVNPDEVVAVGAAVQGAVLTDEIK	49.29	3	2350.24
lcl|NZ_CP011073.1_prot_WP_005785809.1_1053	GVNPDEVVAVGAAVQGAVLTDEIK	40.55	3	2350.24
lcl|NZ_CP011073.1_prot_WP_005785809.1_1053	GVNPDEVVAVGAAVQGAVLTDEIK	67.12	3	2350.24
lcl|NZ_CP011073.1_prot_WP_005785809.1_1053	GVNPDEVVAVGAAVQGAVLTDEIK	96.71	3	2350.24
lcl|NZ_CP011073.1_prot_WP_005785809.1_1053	GVNPDEVVAVGAAVQGAVLTDEIK	78.87	3	2350.24
lcl|NZ_CP011073.1_prot_WP_005785809.1_1053	GVNPDEVVAVGAAVQGAVLTDEIK	38.36	3	2350.24
lcl|NZ_CP011073.1_prot_WP_005785809.1_1053	GVNPDEVVAVGAAVQGAVLTDEIK	31.34	2	2350.24
lcl|NZ_CP011073.1_prot_WP_005785809.1_1053	GVNPDEVVAVGAAVQGAVLTDEIK	38.43	3	2350.24
lcl|NZ_CP011073.1_prot_WP_005785809.1_1053	GVNPDEVVAVGAAVQGAVLTDEIK	37.71	3	2350.24
lcl|NZ_CP011073.1_prot_WP_005785809.1_1053	GVNPDEVVAVGAAVQGAVLTDEIK	39.44	2	2350.24
lcl|NZ_CP011073.1_prot_WP_005785809.1_1053	GVNPDEVVAVGAAVQGAVLTDEIK	15.86	3	2350.24
lcl|NZ_CP011073.1_prot_WP_005785809.1_1053	GVNPDEVVAVGAAVQGAVLTDEIK	46.6	3	2350.24
lcl|NZ_CP011073.1_prot_WP_005785809.1_1053	GVNPDEVVAVGAAVQGAVLTDEIK	22.44	2	2350.24
lcl|NZ_CP011073.1_prot_WP_005785809.1_1053	GVNPDEVVAVGAAVQGAVLTDEIK	38.31	3	2350.24
lcl|NZ_CP011073.1_prot_WP_005785809.1_1053	GVNPDEVVAVGAAVQGAVLTDEIK	36.23	3	2350.25
lcl|NZ_CP011073.1_prot_WP_005785809.1_1053	GVNPDEVVAVGAAVQGAVLTDEIK	52.37	3	2350.25
lcl|NZ_CP011073.1_prot_WP_005785809.1_1053	GVNPDEVVAVGAAVQGAVLTDEIK	46.65	3	2350.25
lcl|NZ_CP011073.1_prot_WP_005785809.1_1053	GVNPDEVVAVGAAVQGAVLTDEIK	51.26	3	2350.25
lcl|NZ_CP011073.1_prot_WP_005785809.1_1053	GVNPDEVVAVGAAVQGAVLTDEIK	35.34	3	2350.25
lcl|NZ_CP011073.1_prot_WP_005785809.1_1053	GVNPDEVVAVGAAVQGAVLTDEIK	17.84	2	2350.25
lcl|NZ_CP011073.1_prot_WP_005785809.1_1053	GVNPDEVVAVGAAVQGAVLTDEIK	23.17	3	2350.25
lcl|NZ_CP011073.1_prot_WP_005785809.1_1053	GVNPDEVVAVGAAVQGAVLTDEIK	18.79	2	2350.25
lcl|NZ_CP011073.1_prot_WP_005785809.1_1053	GVNPDEVVAVGAAVQGAVLTDEIK	23.97	3	2350.25
lcl|NZ_CP011073.1_prot_WP_005785809.1_1053	GVNPDEVVAVGAAVQGAVLTDEIK	32.03	2	2350.25
lcl|NZ_CP011073.1_prot_WP_005785809.1_1053	GVNPDEVVAVGAAVQGAVLTDEIK	98.34	2	2350.25
lcl|NZ_CP011073.1_prot_WP_005785809.1_1053	GVNPDEVVAVGAAVQGAVLTDEIK	50.54	3	2350.25
lcl|NZ_CP011073.1_prot_WP_005785809.1_1053	GVNPDEVVAVGAAVQGAVLTDEIK	47.74	3	2350.25
lcl|NZ_CP011073.1_prot_WP_005785809.1_1053	GVNPDEVVAVGAAVQGAVLTDEIK	59.17	3	2350.25
lcl|NZ_CP011073.1_prot_WP_005785809.1_1053	GVNPDEVVAVGAAVQGAVLTDEIK	35.55	3	2350.25
lcl|NZ_CP011073.1_prot_WP_005785809.1_1053	GVNPDEVVAVGAAVQGAVLTDEIK	47.58	3	2350.25
lcl|NZ_CP011073.1_prot_WP_005785809.1_1053	GVNPDEVVAVGAAVQGAVLTDEIK	41.21	3	2350.25
lcl|NZ_CP011073.1_prot_WP_005785809.1_1053	GVNPDEVVAVGAAVQGAVLTDEIK	17.74	3	2350.25
lcl|NZ_CP011073.1_prot_WP_005785809.1_1053	GVNPDEVVAVGAAVQGAVLTDEIK	15.71	2	2350.25
lcl|NZ_CP011073.1_prot_WP_005785809.1_1053	GVNPDEVVAVGAAVQGAVLTDEIK	45.11	3	2350.25
lcl|NZ_CP011073.1_prot_WP_005785809.1_1053	GVNPDEVVAVGAAVQGAVLTDEIK	32.3	3	2350.25
lcl|NZ_CP011073.1_prot_WP_005785809.1_1053	GVNPDEVVAVGAAVQGAVLTDEIK	42.41	3	2350.25
lcl|NZ_CP011073.1_prot_WP_005785809.1_1053	GVNPDEVVAVGAAVQGAVLTDEIK	16.87	2	2350.25
lcl|NZ_CP011073.1_prot_WP_005785809.1_1053	GVNPDEVVAVGAAVQGAVLTDEIK	44.15	3	2350.25
lcl|NZ_CP011073.1_prot_WP_005785809.1_1053	GVNPDEVVAVGAAVQGAVLTDEIK	108.6	3	2350.25
lcl|NZ_CP011073.1_prot_WP_005785809.1_1053	GVNPDEVVAVGAAVQGAVLTDEIK	16.03	2	2350.25
lcl|NZ_CP011073.1_prot_WP_005785809.1_1053	GVNPDEVVAVGAAVQGAVLTDEIK	35.12	3	2350.25
lcl|NZ_CP011073.1_prot_WP_005785809.1_1053	GVNPDEVVAVGAAVQGAVLTDEIK	49.45	3	2350.25
lcl|NZ_CP011073.1_prot_WP_005785809.1_1053	GVNPDEVVAVGAAVQGAVLTDEIK	84	2	2350.25
lcl|NZ_CP011073.1_prot_WP_005785809.1_1053	GVNPDEVVAVGAAVQGAVLTDEIK	94.26	3	2350.25
lcl|NZ_CP011073.1_prot_WP_005785809.1_1053	GVNPDEVVAVGAAVQGAVLTDEIK	53.86	3	2350.25
lcl|NZ_CP011073.1_prot_WP_005785809.1_1053	GVNPDEVVAVGAAVQGAVLTDEIK	27.89	2	2350.25
lcl|NZ_CP011073.1_prot_WP_005785809.1_1053	GVNPDEVVAVGAAVQGAVLTDEIK	32.83	2	2350.25
lcl|NZ_CP011073.1_prot_WP_005785809.1_1053	GVNPDEVVAVGAAVQGAVLTDEIK	35.66	4	2350.25
lcl|NZ_CP011073.1_prot_WP_005785809.1_1053	GVNPDEVVAVGAAVQGAVLTDEIK	15	2	2350.25
lcl|NZ_CP011073.1_prot_WP_005785809.1_1053	GVNPDEVVAVGAAVQGAVLTDEIK	59.39	2	2350.25
lcl|NZ_CP011073.1_prot_WP_005785809.1_1053	GVNPDEVVAVGAAVQGAVLTDEIK	45.51	3	2350.25
lcl|NZ_CP011073.1_prot_WP_005785809.1_1053	GVNPDEVVAVGAAVQGAVLTDEIK	20.58	2	2350.26
lcl|NZ_CP011073.1_prot_WP_005785809.1_1053	GVNPDEVVAVGAAVQGAVLTDEIK	65.95	3	2350.26
lcl|NZ_CP011073.1_prot_WP_005785809.1_1053	IELSSSTSTEINLPYIMPVGGVPK	18.09	3	2531.31
lcl|NZ_CP011073.1_prot_WP_005785809.1_1053	IELSSSTSTEINLPYIMPVGGVPK	26.01	3	2531.31
lcl|NZ_CP011073.1_prot_WP_005785809.1_1053	IELSSSTSTEINLPYIMPVGGVPK	14.83	3	2531.31
lcl|NZ_CP011073.1_prot_WP_005785809.1_1053	IELSSSTSTEINLPYIMPVGGVPK	35.47	3	2531.31
lcl|NZ_CP011073.1_prot_WP_005785809.1_1053	IELSSSTSTEINLPYIMPVGGVPK	15.6	3	2531.31
lcl|NZ_CP011073.1_prot_WP_005785809.1_1053	IELSSSTSTEINLPYIMPVGGVPK	13.91	2	2531.31
lcl|NZ_CP011073.1_prot_WP_005785809.1_1053	IELSSSTSTEINLPYIMPVGGVPK	19.56	3	2531.32
lcl|NZ_CP011073.1_prot_WP_005785809.1_1053	IELSSSTSTEINLPYIMPVGGVPK	36.75	3	2531.32
lcl|NZ_CP011073.1_prot_WP_005785809.1_1053	IELSSSTSTEINLPYIMPVGGVPK	34.7	3	2531.32
lcl|NZ_CP011073.1_prot_WP_005785809.1_1053	IELSSSTSTEINLPYIMPVGGVPK	13.04	2	2531.32
lcl|NZ_CP011073.1_prot_WP_005785809.1_1053	IELSSSTSTEINLPYIMPVGGVPK	23.67	3	2531.32
lcl|NZ_CP011073.1_prot_WP_005785809.1_1053	IELSSSTSTEINLPYIMPVGGVPK	14.02	2	2531.32
lcl|NZ_CP011073.1_prot_WP_005785809.1_1053	IELSSSTSTEINLPYIMPVGGVPK	33.13	3	2531.32
lcl|NZ_CP011073.1_prot_WP_005785809.1_1053	IELSSSTSTEINLPYIMPVGGVPK	21.75	3	2531.32
lcl|NZ_CP011073.1_prot_WP_005785809.1_1053	IELSSSTSTEINLPYIMPVGGVPK	31.86	2	2531.32
lcl|NZ_CP011073.1_prot_WP_005785809.1_1053	IELSSSTSTEINLPYIMPVGGVPK	18.15	2	2531.32
lcl|NZ_CP011073.1_prot_WP_005785809.1_1053	IELSSSTSTEINLPYIMPVGGVPK	13.7	2	2531.32
lcl|NZ_CP011073.1_prot_WP_005785809.1_1053	IELSSSTSTEINLPYIMPVGGVPK	13.04	2	2531.32
lcl|NZ_CP011073.1_prot_WP_005785809.1_1053	IELSSSTSTEINLPYIMPVGGVPK	57.22	3	2531.32
lcl|NZ_CP011073.1_prot_WP_005785809.1_1053	IELSSSTSTEINLPYIMPVGGVPK	13.27	3	2531.32
lcl|NZ_CP011073.1_prot_WP_005785809.1_1053	IELSSSTSTEINLPYIMPVGGVPK	43.74	2	2531.32
lcl|NZ_CP011073.1_prot_WP_005785809.1_1053	IELSSSTSTEINLPYIMPVGGVPK	38.5	3	2531.32
lcl|NZ_CP011073.1_prot_WP_005785809.1_1053	IELSSSTSTEINLPYIMPVGGVPK	35.38	2	2531.32
lcl|NZ_CP011073.1_prot_WP_005785809.1_1053	IELSSSTSTEINLPYIMPVGGVPK	18.68	3	2531.33
lcl|NZ_CP011073.1_prot_WP_005785809.1_1053	IELSSSTSTEINLPYIMPVGGVPK	35.83	3	2531.33
lcl|NZ_CP011073.1_prot_WP_005785809.1_1053	IELSSSTSTEINLPYIMPVGGVPK	33.6	2	2531.33
lcl|NZ_CP011073.1_prot_WP_005785809.1_1053	IELSSSTSTEINLPYIMPVGGVPK	17.68	3	2531.33
lcl|NZ_CP011073.1_prot_WP_005785809.1_1053	IELSSSTSTEINLPYIMPVGGVPK	24.47	3	2531.33
lcl|NZ_CP011073.1_prot_WP_005785809.1_1053	IELSSSTSTEINLPYIMPVGGVPK	24.04	2	2531.34
lcl|NZ_CP011073.1_prot_WP_005785809.1_1053	AKIELSSSTSTEINLPYIMPVGGVPK	13.77	3	2730.43
lcl|NZ_CP011073.1_prot_WP_005785809.1_1053	AKIELSSSTSTEINLPYIMPVGGVPK	14.43	3	2730.44
lcl|NZ_CP011073.1_prot_WP_005785809.1_1053	AKIELSSSTSTEINLPYIMPVGGVPK	14.02	3	2730.44
lcl|NZ_CP011073.1_prot_WP_005785809.1_1053	AKIELSSSTSTEINLPYIMPVGGVPK	14.49	3	2730.44
lcl|NZ_CP011073.1_prot_WP_005785809.1_1053	AKIELSSSTSTEINLPYIMPVGGVPK	17.35	3	2730.44
lcl|NZ_CP011073.1_prot_WP_005785809.1_1053	AKIELSSSTSTEINLPYIMPVGGVPK	22.75	3	2730.44
lcl|NZ_CP011073.1_prot_WP_005785809.1_1053	AKIELSSSTSTEINLPYIMPVGGVPK	15.46	3	2730.44
lcl|NZ_CP011073.1_prot_WP_005785809.1_1053	AKIELSSSTSTEINLPYIMPVGGVPK	20.37	3	2730.45
lcl|NZ_CP011073.1_prot_WP_005785809.1_1053	AKIELSSSTSTEINLPYIMPVGGVPK	17.96	3	2730.45
lcl|NZ_CP011073.1_prot_WP_005785809.1_1053	AKIELSSSTSTEINLPYIMPVGGVPK	13.35	3	2730.45
lcl|NZ_CP011073.1_prot_WP_005785809.1_1053	AKIELSSSTSTEINLPYIMPVGGVPK	13.01	3	2730.45
lcl|NZ_CP011073.1_prot_WP_005785809.1_1053	AKIELSSSTSTEINLPYIMPVGGVPK	17.78	3	2730.45
lcl|NZ_CP011073.1_prot_WP_005785809.1_1053	AKIELSSSTSTEINLPYIMPVGGVPK	17.77	3	2730.45
lcl|NZ_CP011073.1_prot_WP_005785809.1_1053	AKIELSSSTSTEINLPYIMPVGGVPK	17.23	3	2730.45
lcl|NZ_CP011073.1_prot_WP_005785809.1_1053	AKIELSSSTSTEINLPYIMPVGGVPK	26.79	3	2730.45
lcl|NZ_CP011073.1_prot_WP_005785809.1_1053	AKIELSSSTSTEINLPYIMPVGGVPK	24.35	3	2730.45
lcl|NZ_CP011073.1_prot_WP_005785809.1_1053	AKIELSSSTSTEINLPYIMPVGGVPK	14.47	3	2730.45
lcl|NZ_CP011073.1_prot_WP_005785809.1_1053	AKIELSSSTSTEINLPYIMPVGGVPK	15.55	3	2730.45
lcl|NZ_CP011073.1_prot_WP_005785809.1_1053	AKIELSSSTSTEINLPYIMPVGGVPK	14.81	3	2730.45
lcl|NZ_CP011073.1_prot_WP_005785809.1_1053	AKIELSSSTSTEINLPYIMPVGGVPK	27.42	3	2730.45
lcl|NZ_CP011073.1_prot_WP_005785809.1_1053	AKIELSSSTSTEINLPYIMPVGGVPK	16.08	3	2730.45
lcl|NZ_CP011073.1_prot_WP_005785809.1_1053	AKIELSSSTSTEINLPYIMPVGGVPK	36.51	3	2730.45
lcl|NZ_CP011073.1_prot_WP_005785809.1_1053	AKIELSSSTSTEINLPYIMPVGGVPK	13.07	3	2730.46
lcl|NZ_CP011073.1_prot_WP_005785809.1_1053	AKIELSSSTSTEINLPYIMPVGGVPK	19.63	3	2730.46
lcl|NZ_CP011073.1_prot_WP_005785809.1_1053	AKIELSSSTSTEINLPYIMPVGGVPK	16.26	3	2730.46
lcl|NZ_CP011073.1_prot_WP_005785809.1_1053	AKIELSSSTSTEINLPYIMPVGGVPK	15.38	3	2730.46
lcl|NZ_CP011073.1_prot_WP_005785809.1_1053	AKIELSSSTSTEINLPYIMPVGGVPK	35.1	3	2730.46
lcl|NZ_CP011073.1_prot_WP_005785809.1_1053	AKIELSSSTSTEINLPYIMPVGGVPK	21.48	3	2730.46
lcl|NZ_CP011073.1_prot_WP_005785809.1_1053	AKIELSSSTSTEINLPYIMPVGGVPK	17.11	3	2730.46
lcl|NZ_CP011073.1_prot_WP_005785809.1_1053	AKIELSSSTSTEINLPYIMPVGGVPK	21.72	3	2730.46
lcl|NZ_CP011073.1_prot_WP_005785809.1_1053	AKIELSSSTSTEINLPYIMPVGGVPK	15.82	3	2730.47
lcl|NZ_CP011073.1_prot_WP_005785809.1_1053	AKIELSSSTSTEINLPYIMPVGGVPK	14.48	3	2730.47
lcl|NZ_CP011073.1_prot_WP_005785809.1_1053	TAEDYLGQEVTEAVITVPAYFSDSQR	78.04	3	2888.36
lcl|NZ_CP011073.1_prot_WP_005785809.1_1053	TAEDYLGQEVTEAVITVPAYFSDSQR	23.97	4	2888.36
lcl|NZ_CP011073.1_prot_WP_005785809.1_1053	TAEDYLGQEVTEAVITVPAYFSDSQR	27.13	4	2888.36
lcl|NZ_CP011073.1_prot_WP_005785809.1_1053	TAEDYLGQEVTEAVITVPAYFSDSQR	21.19	3	2888.36
lcl|NZ_CP011073.1_prot_WP_005785809.1_1053	TAEDYLGQEVTEAVITVPAYFSDSQR	24.43	3	2888.36
lcl|NZ_CP011073.1_prot_WP_005785809.1_1053	TAEDYLGQEVTEAVITVPAYFSDSQR	28.68	3	2888.36
lcl|NZ_CP011073.1_prot_WP_005785809.1_1053	TAEDYLGQEVTEAVITVPAYFSDSQR	61.1	4	2888.36
lcl|NZ_CP011073.1_prot_WP_005785809.1_1053	TAEDYLGQEVTEAVITVPAYFSDSQR	13.67	4	2888.36
lcl|NZ_CP011073.1_prot_WP_005785809.1_1053	TAEDYLGQEVTEAVITVPAYFSDSQR	28.56	3	2888.36
lcl|NZ_CP011073.1_prot_WP_005785809.1_1053	TAEDYLGQEVTEAVITVPAYFSDSQR	26.08	3	2888.37
lcl|NZ_CP011073.1_prot_WP_005785809.1_1053	TAEDYLGQEVTEAVITVPAYFSDSQR	108.88	4	2888.37
lcl|NZ_CP011073.1_prot_WP_005785809.1_1053	TAEDYLGQEVTEAVITVPAYFSDSQR	87.73	3	2888.37
lcl|NZ_CP011073.1_prot_WP_005785809.1_1053	TAEDYLGQEVTEAVITVPAYFSDSQR	35.4	3	2888.37
lcl|NZ_CP011073.1_prot_WP_005785809.1_1053	TAEDYLGQEVTEAVITVPAYFSDSQR	65.46	4	2888.37
lcl|NZ_CP011073.1_prot_WP_005785809.1_1053	TAEDYLGQEVTEAVITVPAYFSDSQR	29.77	3	2888.37
lcl|NZ_CP011073.1_prot_WP_005785809.1_1053	TAEDYLGQEVTEAVITVPAYFSDSQR	17.79	3	2888.37
lcl|NZ_CP011073.1_prot_WP_005785809.1_1053	TAEDYLGQEVTEAVITVPAYFSDSQR	66.8	3	2888.37
lcl|NZ_CP011073.1_prot_WP_005785809.1_1053	TAEDYLGQEVTEAVITVPAYFSDSQR	45.54	3	2888.37
lcl|NZ_CP011073.1_prot_WP_005785809.1_1053	TAEDYLGQEVTEAVITVPAYFSDSQR	23.63	3	2888.37
lcl|NZ_CP011073.1_prot_WP_005785809.1_1053	TAEDYLGQEVTEAVITVPAYFSDSQR	84.57	4	2888.37
lcl|NZ_CP011073.1_prot_WP_005785809.1_1053	TAEDYLGQEVTEAVITVPAYFSDSQR	55.21	3	2888.37
lcl|NZ_CP011073.1_prot_WP_005785809.1_1053	TAEDYLGQEVTEAVITVPAYFSDSQR	30.89	3	2888.37
lcl|NZ_CP011073.1_prot_WP_005785809.1_1053	TAEDYLGQEVTEAVITVPAYFSDSQR	16.91	4	2888.37
lcl|NZ_CP011073.1_prot_WP_005785809.1_1053	TAEDYLGQEVTEAVITVPAYFSDSQR	31.86	3	2888.37
lcl|NZ_CP011073.1_prot_WP_005785809.1_1053	TAEDYLGQEVTEAVITVPAYFSDSQR	23.88	3	2888.37
lcl|NZ_CP011073.1_prot_WP_005785809.1_1053	TAEDYLGQEVTEAVITVPAYFSDSQR	13.03	3	2888.37
lcl|NZ_CP011073.1_prot_WP_005785809.1_1053	TAEDYLGQEVTEAVITVPAYFSDSQR	87.8	4	2888.37
lcl|NZ_CP011073.1_prot_WP_005785809.1_1053	TAEDYLGQEVTEAVITVPAYFSDSQR	55.35	3	2888.37
lcl|NZ_CP011073.1_prot_WP_005785809.1_1053	TAEDYLGQEVTEAVITVPAYFSDSQR	34.87	3	2888.37
lcl|NZ_CP011073.1_prot_WP_005785809.1_1053	TAEDYLGQEVTEAVITVPAYFSDSQR	16.09	3	2888.37
lcl|NZ_CP011073.1_prot_WP_005785809.1_1053	TAEDYLGQEVTEAVITVPAYFSDSQR	43.08	3	2888.37
lcl|NZ_CP011073.1_prot_WP_005785809.1_1053	TAEDYLGQEVTEAVITVPAYFSDSQR	68.9	3	2888.37
lcl|NZ_CP011073.1_prot_WP_005785809.1_1053	TAEDYLGQEVTEAVITVPAYFSDSQR	61.49	3	2888.37
lcl|NZ_CP011073.1_prot_WP_005785809.1_1053	TAEDYLGQEVTEAVITVPAYFSDSQR	106.26	3	2888.37
lcl|NZ_CP011073.1_prot_WP_005785809.1_1053	TAEDYLGQEVTEAVITVPAYFSDSQR	25.6	3	2888.37
lcl|NZ_CP011073.1_prot_WP_005785809.1_1053	TAEDYLGQEVTEAVITVPAYFSDSQR	36.79	3	2888.37
lcl|NZ_CP011073.1_prot_WP_005785809.1_1053	TAEDYLGQEVTEAVITVPAYFSDSQR	68.3	3	2888.37
lcl|NZ_CP011073.1_prot_WP_005785809.1_1053	TAEDYLGQEVTEAVITVPAYFSDSQR	19.62	3	2888.37
lcl|NZ_CP011073.1_prot_WP_005785809.1_1053	TAEDYLGQEVTEAVITVPAYFSDSQR	21.5	3	2888.37
lcl|NZ_CP011073.1_prot_WP_005785809.1_1053	TAEDYLGQEVTEAVITVPAYFSDSQR	102.82	3	2888.37
lcl|NZ_CP011073.1_prot_WP_005785809.1_1053	TAEDYLGQEVTEAVITVPAYFSDSQR	18.67	3	2888.37
lcl|NZ_CP011073.1_prot_WP_005785809.1_1053	TAEDYLGQEVTEAVITVPAYFSDSQR	40.75	3	2888.37
lcl|NZ_CP011073.1_prot_WP_005785809.1_1053	TAEDYLGQEVTEAVITVPAYFSDSQR	62.08	3	2888.37
lcl|NZ_CP011073.1_prot_WP_005785809.1_1053	TAEDYLGQEVTEAVITVPAYFSDSQR	25.32	3	2888.37
lcl|NZ_CP011073.1_prot_WP_005785809.1_1053	TAEDYLGQEVTEAVITVPAYFSDSQR	24.26	3	2888.37
lcl|NZ_CP011073.1_prot_WP_005785809.1_1053	TAEDYLGQEVTEAVITVPAYFSDSQR	56.58	3	2888.37
lcl|NZ_CP011073.1_prot_WP_005785809.1_1053	TAEDYLGQEVTEAVITVPAYFSDSQR	28.77	4	2888.37
lcl|NZ_CP011073.1_prot_WP_005785809.1_1053	TAEDYLGQEVTEAVITVPAYFSDSQR	24.07	3	2888.37
lcl|NZ_CP011073.1_prot_WP_005785809.1_1053	TAEDYLGQEVTEAVITVPAYFSDSQR	35.91	3	2888.37
lcl|NZ_CP011073.1_prot_WP_005785809.1_1053	TAEDYLGQEVTEAVITVPAYFSDSQR	55.44	3	2888.37
lcl|NZ_CP011073.1_prot_WP_005785809.1_1053	TAEDYLGQEVTEAVITVPAYFSDSQR	35.48	3	2888.37
lcl|NZ_CP011073.1_prot_WP_005785809.1_1053	TAEDYLGQEVTEAVITVPAYFSDSQR	17.35	3	2888.37
lcl|NZ_CP011073.1_prot_WP_005785809.1_1053	TAEDYLGQEVTEAVITVPAYFSDSQR	30.79	3	2888.37
lcl|NZ_CP011073.1_prot_WP_005785809.1_1053	TAEDYLGQEVTEAVITVPAYFSDSQR	43.73	3	2888.37
lcl|NZ_CP011073.1_prot_WP_005785809.1_1053	TAEDYLGQEVTEAVITVPAYFSDSQR	22.4	3	2888.37
lcl|NZ_CP011073.1_prot_WP_005785809.1_1053	TAEDYLGQEVTEAVITVPAYFSDSQR	16.95	3	2888.37
lcl|NZ_CP011073.1_prot_WP_005785809.1_1053	TAEDYLGQEVTEAVITVPAYFSDSQR	70.86	3	2888.37
lcl|NZ_CP011073.1_prot_WP_005785809.1_1053	TAEDYLGQEVTEAVITVPAYFSDSQR	20.72	3	2888.37
lcl|NZ_CP011073.1_prot_WP_005785809.1_1053	TAEDYLGQEVTEAVITVPAYFSDSQR	107.25	3	2888.37
lcl|NZ_CP011073.1_prot_WP_005785809.1_1053	TAEDYLGQEVTEAVITVPAYFSDSQR	61.25	3	2888.37
lcl|NZ_CP011073.1_prot_WP_005785809.1_1053	TAEDYLGQEVTEAVITVPAYFSDSQR	101.81	4	2888.37
lcl|NZ_CP011073.1_prot_WP_005785809.1_1053	TAEDYLGQEVTEAVITVPAYFSDSQR	81.98	3	2888.37
lcl|NZ_CP011073.1_prot_WP_005785809.1_1053	TAEDYLGQEVTEAVITVPAYFSDSQR	38.8	3	2888.37
lcl|NZ_CP011073.1_prot_WP_005785809.1_1053	TAEDYLGQEVTEAVITVPAYFSDSQR	14.42	3	2888.37
lcl|NZ_CP011073.1_prot_WP_005785809.1_1053	TAEDYLGQEVTEAVITVPAYFSDSQR	32.43	3	2888.37
lcl|NZ_CP011073.1_prot_WP_005785809.1_1053	TAEDYLGQEVTEAVITVPAYFSDSQR	58.84	3	2888.37
lcl|NZ_CP011073.1_prot_WP_005785809.1_1053	TAEDYLGQEVTEAVITVPAYFSDSQR	87.88	3	2888.37
lcl|NZ_CP011073.1_prot_WP_005785809.1_1053	TAEDYLGQEVTEAVITVPAYFSDSQR	49.01	3	2888.37
lcl|NZ_CP011073.1_prot_WP_005785809.1_1053	TAEDYLGQEVTEAVITVPAYFSDSQR	83.86	3	2888.37
lcl|NZ_CP011073.1_prot_WP_005785809.1_1053	TAEDYLGQEVTEAVITVPAYFSDSQR	38.11	3	2888.37
lcl|NZ_CP011073.1_prot_WP_005785809.1_1053	TAEDYLGQEVTEAVITVPAYFSDSQR	67.62	4	2888.37
lcl|NZ_CP011073.1_prot_WP_005785809.1_1053	TAEDYLGQEVTEAVITVPAYFSDSQR	63.76	4	2888.37
lcl|NZ_CP011073.1_prot_WP_005785809.1_1053	TAEDYLGQEVTEAVITVPAYFSDSQR	69.8	3	2888.37
lcl|NZ_CP011073.1_prot_WP_005785809.1_1053	TAEDYLGQEVTEAVITVPAYFSDSQR	38.65	3	2888.37
lcl|NZ_CP011073.1_prot_WP_005785809.1_1053	TAEDYLGQEVTEAVITVPAYFSDSQR	60.82	3	2888.37
lcl|NZ_CP011073.1_prot_WP_005785809.1_1053	TAEDYLGQEVTEAVITVPAYFSDSQR	19.9	3	2888.37
lcl|NZ_CP011073.1_prot_WP_005785809.1_1053	TAEDYLGQEVTEAVITVPAYFSDSQR	16.15	3	2888.37
lcl|NZ_CP011073.1_prot_WP_005785809.1_1053	TAEDYLGQEVTEAVITVPAYFSDSQR	15.01	3	2888.37
lcl|NZ_CP011073.1_prot_WP_005785809.1_1053	TAEDYLGQEVTEAVITVPAYFSDSQR	21	3	2888.37
lcl|NZ_CP011073.1_prot_WP_005785809.1_1053	TAEDYLGQEVTEAVITVPAYFSDSQR	87.17	3	2888.37
lcl|NZ_CP011073.1_prot_WP_005785809.1_1053	TAEDYLGQEVTEAVITVPAYFSDSQR	32.12	3	2888.38
lcl|NZ_CP011073.1_prot_WP_005785809.1_1053	TAEDYLGQEVTEAVITVPAYFSDSQR	61.65	3	2888.38
lcl|NZ_CP011073.1_prot_WP_005785809.1_1053	TAEDYLGQEVTEAVITVPAYFSDSQR	101.12	3	2888.38
lcl|NZ_CP011073.1_prot_WP_005785809.1_1053	TAEDYLGQEVTEAVITVPAYFSDSQR	24.02	3	2888.38
lcl|NZ_CP011073.1_prot_WP_005785809.1_1053	TAEDYLGQEVTEAVITVPAYFSDSQR	45.94	3	2888.38
lcl|NZ_CP011073.1_prot_WP_005785809.1_1053	TAEDYLGQEVTEAVITVPAYFSDSQR	15.45	3	2888.38
lcl|NZ_CP011073.1_prot_WP_005785809.1_1053	TAEDYLGQEVTEAVITVPAYFSDSQR	49.93	4	2888.38
lcl|NZ_CP011073.1_prot_WP_005785809.1_1053	TAEDYLGQEVTEAVITVPAYFSDSQR	79.58	3	2888.38
lcl|NZ_CP011073.1_prot_WP_005785809.1_1053	TAEDYLGQEVTEAVITVPAYFSDSQR	35.38	3	2888.38
lcl|NZ_CP011073.1_prot_WP_005785809.1_1053	TAEDYLGQEVTEAVITVPAYFSDSQR	51.39	3	2888.38
lcl|NZ_CP011073.1_prot_WP_005785809.1_1053	TAEDYLGQEVTEAVITVPAYFSDSQR	69.64	3	2888.38
lcl|NZ_CP011073.1_prot_WP_005785809.1_1053	TAEDYLGQEVTEAVITVPAYFSDSQR	72.71	3	2888.38
lcl|NZ_CP011073.1_prot_WP_005785809.1_1053	TAEDYLGQEVTEAVITVPAYFSDSQR	15.39	3	2888.38
lcl|NZ_CP011073.1_prot_WP_005785809.1_1053	TAEDYLGQEVTEAVITVPAYFSDSQR	13.66	3	2888.38
lcl|NZ_CP011073.1_prot_WP_005785809.1_1053	TAEDYLGQEVTEAVITVPAYFSDSQR	26.84	3	2888.38
lcl|NZ_CP011073.1_prot_WP_005785809.1_1053	TAEDYLGQEVTEAVITVPAYFSDSQR	14.54	3	2888.38
lcl|NZ_CP011073.1_prot_WP_005785809.1_1053	TAEDYLGQEVTEAVITVPAYFSDSQR	26.13	3	2888.38
lcl|NZ_CP011073.1_prot_WP_005785809.1_1053	TAEDYLGQEVTEAVITVPAYFSDSQR	15.39	3	2888.38
lcl|NZ_CP011073.1_prot_WP_005785809.1_1053	TAEDYLGQEVTEAVITVPAYFSDSQR	67.81	3	2888.38
lcl|NZ_CP011073.1_prot_WP_005785809.1_1053	TAEDYLGQEVTEAVITVPAYFSDSQR	14.7	3	2888.38
lcl|NZ_CP011073.1_prot_WP_005785809.1_1053	TAEDYLGQEVTEAVITVPAYFSDSQR	24.79	3	2888.38
lcl|NZ_CP011073.1_prot_WP_005785809.1_1053	TAEDYLGQEVTEAVITVPAYFSDSQR	20.24	3	2888.38
lcl|NZ_CP011073.1_prot_WP_005785809.1_1053	TAEDYLGQEVTEAVITVPAYFSDSQR	78.49	3	2888.38
lcl|NZ_CP011073.1_prot_WP_005785809.1_1053	TAEDYLGQEVTEAVITVPAYFSDSQR	42	4	2888.38
lcl|NZ_CP011073.1_prot_WP_005785809.1_1053	TAEDYLGQEVTEAVITVPAYFSDSQR	19.8	3	2888.38
lcl|NZ_CP011073.1_prot_WP_005785809.1_1053	TAEDYLGQEVTEAVITVPAYFSDSQR	99.33	3	2888.38
lcl|NZ_CP011073.1_prot_WP_005785809.1_1053	TAEDYLGQEVTEAVITVPAYFSDSQR	98.89	3	2888.38
lcl|NZ_CP011073.1_prot_WP_005785809.1_1053	TAEDYLGQEVTEAVITVPAYFSDSQR	76.49	3	2888.38
lcl|NZ_CP011073.1_prot_WP_005785809.1_1053	TAEDYLGQEVTEAVITVPAYFSDSQR	57.72	4	2888.38
lcl|NZ_CP011073.1_prot_WP_005785809.1_1053	TAEDYLGQEVTEAVITVPAYFSDSQR	51.2	3	2888.38
lcl|NZ_CP011073.1_prot_WP_005785809.1_1053	TAEDYLGQEVTEAVITVPAYFSDSQR	25.43	3	2888.38
lcl|NZ_CP011073.1_prot_WP_005785809.1_1053	TAEDYLGQEVTEAVITVPAYFSDSQR	93.32	3	2888.38
lcl|NZ_CP011073.1_prot_WP_005785809.1_1053	TAEDYLGQEVTEAVITVPAYFSDSQR	63.75	3	2888.38
lcl|NZ_CP011073.1_prot_WP_005785809.1_1053	TAEDYLGQEVTEAVITVPAYFSDSQR	40.2	3	2888.38
lcl|NZ_CP011073.1_prot_WP_005785809.1_1053	TAEDYLGQEVTEAVITVPAYFSDSQR	31.08	3	2888.38
lcl|NZ_CP011073.1_prot_WP_005785809.1_1053	TAEDYLGQEVTEAVITVPAYFSDSQR	15.9	3	2888.38
lcl|NZ_CP011073.1_prot_WP_005785809.1_1053	TAEDYLGQEVTEAVITVPAYFSDSQR	120.1	3	2888.38
lcl|NZ_CP011073.1_prot_WP_005785809.1_1053	TAEDYLGQEVTEAVITVPAYFSDSQR	49.57	3	2888.38
lcl|NZ_CP011073.1_prot_WP_005785809.1_1053	TAEDYLGQEVTEAVITVPAYFSDSQR	28.66	3	2888.38
lcl|NZ_CP011073.1_prot_WP_005785809.1_1053	TAEDYLGQEVTEAVITVPAYFSDSQR	52.09	3	2888.38
lcl|NZ_CP011073.1_prot_WP_005785809.1_1053	TAEDYLGQEVTEAVITVPAYFSDSQR	48.97	3	2888.38
lcl|NZ_CP011073.1_prot_WP_005785809.1_1053	TAEDYLGQEVTEAVITVPAYFSDSQR	52.52	3	2888.38
lcl|NZ_CP011073.1_prot_WP_005785809.1_1053	TAEDYLGQEVTEAVITVPAYFSDSQR	15.2	3	2888.38
lcl|NZ_CP011073.1_prot_WP_005785809.1_1053	TAEDYLGQEVTEAVITVPAYFSDSQR	40.29	3	2888.38
lcl|NZ_CP011073.1_prot_WP_005785809.1_1053	TAEDYLGQEVTEAVITVPAYFSDSQR	14.31	3	2888.38
lcl|NZ_CP011073.1_prot_WP_005785809.1_1053	TAEDYLGQEVTEAVITVPAYFSDSQR	69.69	3	2888.38
lcl|NZ_CP011073.1_prot_WP_005785809.1_1053	TAEDYLGQEVTEAVITVPAYFSDSQR	45.53	3	2888.38
lcl|NZ_CP011073.1_prot_WP_005785809.1_1053	TAEDYLGQEVTEAVITVPAYFSDSQR	17.19	3	2888.38
lcl|NZ_CP011073.1_prot_WP_005785809.1_1053	TAEDYLGQEVTEAVITVPAYFSDSQR	50.23	3	2888.38
lcl|NZ_CP011073.1_prot_WP_005785809.1_1053	TAEDYLGQEVTEAVITVPAYFSDSQR	40.9	3	2888.38
lcl|NZ_CP011073.1_prot_WP_005785809.1_1053	TAEDYLGQEVTEAVITVPAYFSDSQR	80.02	4	2888.38
lcl|NZ_CP011073.1_prot_WP_005785809.1_1053	TAEDYLGQEVTEAVITVPAYFSDSQR	22.88	3	2888.38
lcl|NZ_CP011073.1_prot_WP_005785809.1_1053	TAEDYLGQEVTEAVITVPAYFSDSQR	16.36	3	2888.38
lcl|NZ_CP011073.1_prot_WP_005785809.1_1053	TAEDYLGQEVTEAVITVPAYFSDSQR	13.01	3	2888.38
lcl|NZ_CP011073.1_prot_WP_005785809.1_1053	TAEDYLGQEVTEAVITVPAYFSDSQR	18.66	3	2888.38
lcl|NZ_CP011073.1_prot_WP_005785809.1_1053	TAEDYLGQEVTEAVITVPAYFSDSQR	85.25	3	2888.38
lcl|NZ_CP011073.1_prot_WP_005785809.1_1053	TAEDYLGQEVTEAVITVPAYFSDSQR	22.67	3	2888.38
lcl|NZ_CP011073.1_prot_WP_005785809.1_1053	TAEDYLGQEVTEAVITVPAYFSDSQR	30	3	2888.38
lcl|NZ_CP011073.1_prot_WP_005785809.1_1053	TAEDYLGQEVTEAVITVPAYFSDSQR	38.53	3	2888.38
lcl|NZ_CP011073.1_prot_WP_005785809.1_1053	TAEDYLGQEVTEAVITVPAYFSDSQR	22.01	3	2888.38
lcl|NZ_CP011073.1_prot_WP_005785809.1_1053	TAEDYLGQEVTEAVITVPAYFSDSQR	72.8	3	2888.38
lcl|NZ_CP011073.1_prot_WP_005785809.1_1053	TAEDYLGQEVTEAVITVPAYFSDSQR	69.83	3	2888.38
lcl|NZ_CP011073.1_prot_WP_005785809.1_1053	TAEDYLGQEVTEAVITVPAYFSDSQR	73.58	3	2888.38
lcl|NZ_CP011073.1_prot_WP_005785809.1_1053	TAEDYLGQEVTEAVITVPAYFSDSQR	108.73	3	2888.39
lcl|NZ_CP011073.1_prot_WP_005785809.1_1053	TAEDYLGQEVTEAVITVPAYFSDSQR	32.45	3	2888.39
lcl|NZ_CP011073.1_prot_WP_005785809.1_1053	TAEDYLGQEVTEAVITVPAYFSDSQR	88.45	3	2888.39
lcl|NZ_CP011073.1_prot_WP_005785809.1_1053	TAEDYLGQEVTEAVITVPAYFSDSQR	13.5	3	2888.39
lcl|NZ_CP011073.1_prot_WP_005785809.1_1053	TAEDYLGQEVTEAVITVPAYFSDSQR	19.45	3	2888.39
lcl|NZ_CP011073.1_prot_WP_005785809.1_1053	KTAEDYLGQEVTEAVITVPAYFSDSQR	38.19	3	3016.46
lcl|NZ_CP011073.1_prot_WP_005785809.1_1053	KTAEDYLGQEVTEAVITVPAYFSDSQR	44.99	3	3016.46
lcl|NZ_CP011073.1_prot_WP_005785809.1_1053	KTAEDYLGQEVTEAVITVPAYFSDSQR	63	3	3016.47
lcl|NZ_CP011073.1_prot_WP_005785809.1_1053	KTAEDYLGQEVTEAVITVPAYFSDSQR	38.41	3	3016.47
lcl|NZ_CP011073.1_prot_WP_005785809.1_1053	KTAEDYLGQEVTEAVITVPAYFSDSQR	56.14	4	3016.47
lcl|NZ_CP011073.1_prot_WP_005785809.1_1053	KTAEDYLGQEVTEAVITVPAYFSDSQR	29.12	4	3016.47
lcl|NZ_CP011073.1_prot_WP_005785809.1_1053	KTAEDYLGQEVTEAVITVPAYFSDSQR	43	3	3016.47
lcl|NZ_CP011073.1_prot_WP_005785809.1_1053	SETFSTAADNQTEVTIHVLQGERPMAAQNK	24.5	4	3272.57
lcl|NZ_CP011073.1_prot_WP_005785809.1_1053	SETFSTAADNQTEVTIHVLQGERPMAAQNK	28.82	4	3272.57
lcl|NZ_CP011073.1_prot_WP_005785809.1_1053	SETFSTAADNQTEVTIHVLQGERPMAAQNK	38.58	4	3272.58
lcl|NZ_CP011073.1_prot_WP_005785809.1_1053	SETFSTAADNQTEVTIHVLQGERPMAAQNK	49.15	4	3272.59
lcl|NZ_CP011073.1_prot_WP_005785809.1_1053	SETFSTAADNQTEVTIHVLQGERPMAAQNK	24.67	4	3272.59
lcl|NZ_CP011073.1_prot_WP_005785809.1_1053	IIGIDLGTTNSCVSVFEGNEPVVIANSEGKR	18.46	3	3288.64	Propionamide (C)
lcl|NZ_CP011073.1_prot_WP_005785809.1_1053	IIGIDLGTTNSCVSVFEGNEPVVIANSEGKR	22.02	3	3288.66	Propionamide (C)
lcl|NZ_CP011073.1_prot_WP_005785809.1_1053	IIGIDLGTTNSCVSVFEGNEPVVIANSEGKR	26.32	3	3288.66	Propionamide (C)
lcl|NZ_CP011073.1_prot_WP_005785809.1_1053	IIGIDLGTTNSCVSVFEGNEPVVIANSEGKR	34.26	3	3288.69	Propionamide (C)
lcl|NZ_CP011073.1_prot_WP_005785809.1_1053	KSETFSTAADNQTEVTIHVLQGERPMAAQNK	31.07	5	3400.65
lcl|NZ_CP011073.1_prot_WP_005785809.1_1053	KSETFSTAADNQTEVTIHVLQGERPMAAQNK	90.05	4	3400.65
lcl|NZ_CP011073.1_prot_WP_005785809.1_1053	KSETFSTAADNQTEVTIHVLQGERPMAAQNK	48.32	5	3400.66
lcl|NZ_CP011073.1_prot_WP_005785809.1_1053	KSETFSTAADNQTEVTIHVLQGERPMAAQNK	63.89	4	3400.66
lcl|NZ_CP011073.1_prot_WP_005785809.1_1053	KSETFSTAADNQTEVTIHVLQGERPMAAQNK	69.32	4	3400.66
lcl|NZ_CP011073.1_prot_WP_005785809.1_1053	KSETFSTAADNQTEVTIHVLQGERPMAAQNK	93.91	4	3400.67
lcl|NZ_CP011073.1_prot_WP_005785809.1_1053	KSETFSTAADNQTEVTIHVLQGERPMAAQNK	63.02	5	3400.67
lcl|NZ_CP011073.1_prot_WP_005785809.1_1053	KSETFSTAADNQTEVTIHVLQGERPMAAQNK	35.99	4	3400.67
lcl|NZ_CP011073.1_prot_WP_005785809.1_1053	KSETFSTAADNQTEVTIHVLQGERPMAAQNK	115.22	4	3400.67
lcl|NZ_CP011073.1_prot_WP_005785809.1_1053	KSETFSTAADNQTEVTIHVLQGERPMAAQNK	36.78	5	3400.67
lcl|NZ_CP011073.1_prot_WP_005785809.1_1053	KSETFSTAADNQTEVTIHVLQGERPMAAQNK	39.8	5	3400.67
lcl|NZ_CP011073.1_prot_WP_005785809.1_1053	KSETFSTAADNQTEVTIHVLQGERPMAAQNK	52.19	5	3400.67
lcl|NZ_CP011073.1_prot_WP_005785809.1_1053	KSETFSTAADNQTEVTIHVLQGERPMAAQNK	20.9	5	3400.67
lcl|NZ_CP011073.1_prot_WP_005785809.1_1053	KSETFSTAADNQTEVTIHVLQGERPMAAQNK	39.96	4	3400.67
lcl|NZ_CP011073.1_prot_WP_005785809.1_1053	KSETFSTAADNQTEVTIHVLQGERPMAAQNK	24.36	4	3400.68
lcl|NZ_CP011073.1_prot_WP_005785809.1_1053	KSETFSTAADNQTEVTIHVLQGERPMAAQNK	91.31	4	3400.68
lcl|NZ_CP011073.1_prot_WP_005785809.1_1053	KSETFSTAADNQTEVTIHVLQGERPMAAQNK	46.61	4	3400.68
lcl|NZ_CP011073.1_prot_WP_005785809.1_1053	KSETFSTAADNQTEVTIHVLQGERPMAAQNK	30.82	4	3400.68
lcl|NZ_CP011073.1_prot_WP_005785809.1_1053	KSETFSTAADNQTEVTIHVLQGERPMAAQNK	68.51	5	3400.68
lcl|NZ_CP011073.1_prot_WP_005785809.1_1053	KSETFSTAADNQTEVTIHVLQGERPMAAQNK	13.32	5	3400.68
lcl|NZ_CP011073.1_prot_WP_005785809.1_1053	KSETFSTAADNQTEVTIHVLQGERPMAAQNK	14.35	4	3400.68
lcl|NZ_CP011073.1_prot_WP_005785809.1_1053	KSETFSTAADNQTEVTIHVLQGERPMAAQNK	54.19	4	3400.68
lcl|NZ_CP011073.1_prot_WP_005785809.1_1053	KSETFSTAADNQTEVTIHVLQGERPMAAQNK	74.62	4	3400.68
lcl|NZ_CP011073.1_prot_WP_005785809.1_1053	KSETFSTAADNQTEVTIHVLQGERPMAAQNK	30.41	4	3400.68
lcl|NZ_CP011073.1_prot_WP_005785809.1_1053	KSETFSTAADNQTEVTIHVLQGERPMAAQNK	50.32	5	3400.69
lcl|NZ_CP011073.1_prot_WP_005785809.1_1053	KSETFSTAADNQTEVTIHVLQGERPMAAQNK	62.38	4	3416.66	Oxidation (M)
lcl|NZ_CP011073.1_prot_WP_005785809.1_1053	KSETFSTAADNQTEVTIHVLQGERPMAAQNK	13.85	4	3416.66	Oxidation (M)
lcl|NZ_CP011073.1_prot_WP_005785809.1_1053	KSETFSTAADNQTEVTIHVLQGERPMAAQNK	64.76	4	3416.66	Oxidation (M)
lcl|NZ_CP011073.1_prot_WP_005786503.1_1374	ILAASMVEK	23.44	2	960.532
lcl|NZ_CP011073.1_prot_WP_005786503.1_1374	ILAASMVEK	26.81	2	960.533
lcl|NZ_CP011073.1_prot_WP_005786503.1_1374	IVSAPSEGLFR	24.45	2	1174.63
lcl|NZ_CP011073.1_prot_WP_005786503.1_1374	IVSAPSEGLFR	13.57	2	1174.64
lcl|NZ_CP011073.1_prot_WP_005786503.1_1374	IVSAPSEGLFR	40.24	2	1174.64
lcl|NZ_CP011073.1_prot_WP_005786503.1_1374	EYQESILPAGAK	18.92	2	1304.66
lcl|NZ_CP011073.1_prot_WP_005786503.1_1374	YTLDELKQFR	46.25	2	1311.68
lcl|NZ_CP011073.1_prot_WP_005786503.1_1374	YTLDELKQFR	37.8	3	1311.68
lcl|NZ_CP011073.1_prot_WP_005786503.1_1374	YTLDELKQFR	38.5	3	1311.68
lcl|NZ_CP011073.1_prot_WP_005786503.1_1374	YTLDELKQFR	39.54	3	1311.68
lcl|NZ_CP011073.1_prot_WP_005786503.1_1374	YTLDELKQFR	39.2	3	1311.69
lcl|NZ_CP011073.1_prot_WP_005786503.1_1374	YTLDELKQFR	45.49	2	1311.69
lcl|NZ_CP011073.1_prot_WP_005786503.1_1374	LGFTAENVYNQVK	104.69	2	1481.75
lcl|NZ_CP011073.1_prot_WP_005786503.1_1374	LGFTAENVYNQVK	87.83	2	1481.76
lcl|NZ_CP011073.1_prot_WP_005786503.1_1374	LGFTAENVYNQVK	56.65	2	1481.76
lcl|NZ_CP011073.1_prot_WP_005786503.1_1374	LGFTAENVYNQVK	54.18	2	1481.76
lcl|NZ_CP011073.1_prot_WP_005786503.1_1374	VFGLESFGFSAPYK	56.74	2	1547.76
lcl|NZ_CP011073.1_prot_WP_005786503.1_1374	VFGLESFGFSAPYK	31.21	2	1547.76
lcl|NZ_CP011073.1_prot_WP_005786503.1_1374	VFGLESFGFSAPYK	46.54	2	1547.76
lcl|NZ_CP011073.1_prot_WP_005786503.1_1374	VFGLESFGFSAPYK	40.38	2	1547.76
lcl|NZ_CP011073.1_prot_WP_005786503.1_1374	VFGLESFGFSAPYK	25.95	2	1547.76
lcl|NZ_CP011073.1_prot_WP_005786503.1_1374	VFGLESFGFSAPYK	38.79	2	1547.76
lcl|NZ_CP011073.1_prot_WP_005786503.1_1374	VFGLESFGFSAPYK	56.28	2	1547.76
lcl|NZ_CP011073.1_prot_WP_005786503.1_1374	VFGLESFGFSAPYK	35.42	2	1547.76
lcl|NZ_CP011073.1_prot_WP_005786503.1_1374	VFGLESFGFSAPYK	32.67	3	1547.77
lcl|NZ_CP011073.1_prot_WP_005786503.1_1374	VFGLESFGFSAPYK	50.24	3	1547.77
lcl|NZ_CP011073.1_prot_WP_005786503.1_1374	VFGLESFGFSAPYK	95.82	2	1547.77
lcl|NZ_CP011073.1_prot_WP_005786503.1_1374	VFGLESFGFSAPYK	44.29	2	1547.77
lcl|NZ_CP011073.1_prot_WP_005786503.1_1374	VFGLESFGFSAPYK	69.19	2	1547.77
lcl|NZ_CP011073.1_prot_WP_005786503.1_1374	VFGLESFGFSAPYK	20.06	2	1547.77
lcl|NZ_CP011073.1_prot_WP_005786503.1_1374	VFGLESFGFSAPYK	40.88	2	1547.77
lcl|NZ_CP011073.1_prot_WP_005786503.1_1374	VFGLESFGFSAPYK	41.92	2	1547.77
lcl|NZ_CP011073.1_prot_WP_005786503.1_1374	VFGLESFGFSAPYK	25.18	2	1547.77
lcl|NZ_CP011073.1_prot_WP_005786503.1_1374	VFGLESFGFSAPYK	27.97	2	1547.77
lcl|NZ_CP011073.1_prot_WP_005786503.1_1374	VFGLESFGFSAPYK	37.75	2	1547.77
lcl|NZ_CP011073.1_prot_WP_005786503.1_1374	VFGLESFGFSAPYK	64.27	2	1547.77
lcl|NZ_CP011073.1_prot_WP_005786503.1_1374	VFGLESFGFSAPYK	52.28	2	1547.77
lcl|NZ_CP011073.1_prot_WP_005786503.1_1374	VFGLESFGFSAPYK	29.7	2	1547.77
lcl|NZ_CP011073.1_prot_WP_005786503.1_1374	VFGLESFGFSAPYK	40.91	2	1547.77
lcl|NZ_CP011073.1_prot_WP_005786503.1_1374	VFGLESFGFSAPYK	26.47	2	1547.77
lcl|NZ_CP011073.1_prot_WP_005786503.1_1374	VFGLESFGFSAPYK	51.58	2	1547.77
lcl|NZ_CP011073.1_prot_WP_005786503.1_1374	VFGLESFGFSAPYK	39.73	2	1547.77
lcl|NZ_CP011073.1_prot_WP_005786503.1_1374	LAMENMSTPTALILSR	25.39	2	1746.89
lcl|NZ_CP011073.1_prot_WP_005786503.1_1374	LAMENMSTPTALILSR	18.06	3	1746.89
lcl|NZ_CP011073.1_prot_WP_005786503.1_1374	LAMENMSTPTALILSR	39.31	3	1746.9
lcl|NZ_CP011073.1_prot_WP_005786503.1_1374	LAMENMSTPTALILSR	46.02	2	1746.9
lcl|NZ_CP011073.1_prot_WP_005786503.1_1374	LAMENMSTPTALILSR	40.08	3	1746.9
lcl|NZ_CP011073.1_prot_WP_005786503.1_1374	LAMENMSTPTALILSR	35.09	2	1746.9
lcl|NZ_CP011073.1_prot_WP_005786503.1_1374	LAMENMSTPTALILSR	65.18	2	1746.9
lcl|NZ_CP011073.1_prot_WP_005786503.1_1374	LAMENMSTPTALILSR	14.46	3	1746.9
lcl|NZ_CP011073.1_prot_WP_005786503.1_1374	LAMENMSTPTALILSR	38.71	2	1746.9
lcl|NZ_CP011073.1_prot_WP_005786503.1_1374	LAMENMSTPTALILSR	83.17	2	1746.9
lcl|NZ_CP011073.1_prot_WP_005786503.1_1374	LAMENMSTPTALILSR	13.6	3	1746.9
lcl|NZ_CP011073.1_prot_WP_005786503.1_1374	LAMENMSTPTALILSR	57.69	3	1746.9
lcl|NZ_CP011073.1_prot_WP_005786503.1_1374	LAMENMSTPTALILSR	21.05	3	1746.9
lcl|NZ_CP011073.1_prot_WP_005786503.1_1374	LAMENMSTPTALILSR	70.56	2	1746.9
lcl|NZ_CP011073.1_prot_WP_005786503.1_1374	LAMENMSTPTALILSR	41.01	3	1746.9
lcl|NZ_CP011073.1_prot_WP_005786503.1_1374	LAMENMSTPTALILSR	105.9	2	1746.9
lcl|NZ_CP011073.1_prot_WP_005786503.1_1374	LAMENMSTPTALILSR	22.84	2	1746.9
lcl|NZ_CP011073.1_prot_WP_005786503.1_1374	LAMENMSTPTALILSR	118.47	2	1746.9
lcl|NZ_CP011073.1_prot_WP_005786503.1_1374	LAMENMSTPTALILSR	73.13	2	1746.9
lcl|NZ_CP011073.1_prot_WP_005786503.1_1374	LAMENMSTPTALILSR	15.94	3	1746.9
lcl|NZ_CP011073.1_prot_WP_005786503.1_1374	LAMENMSTPTALILSR	36.87	3	1746.9
lcl|NZ_CP011073.1_prot_WP_005786503.1_1374	LAMENMSTPTALILSR	25.37	2	1746.9
lcl|NZ_CP011073.1_prot_WP_005786503.1_1374	LAMENMSTPTALILSR	33.64	2	1746.9
lcl|NZ_CP011073.1_prot_WP_005786503.1_1374	LAMENMSTPTALILSR	101.59	2	1746.9
lcl|NZ_CP011073.1_prot_WP_005786503.1_1374	LAMENMSTPTALILSR	120.44	2	1746.9
lcl|NZ_CP011073.1_prot_WP_005786503.1_1374	LAMENMSTPTALILSR	24.69	2	1746.9
lcl|NZ_CP011073.1_prot_WP_005786503.1_1374	LAMENMSTPTALILSR	18.99	2	1746.9
lcl|NZ_CP011073.1_prot_WP_005786503.1_1374	LAMENMSTPTALILSR	69.73	2	1746.9
lcl|NZ_CP011073.1_prot_WP_005786503.1_1374	LAMENMSTPTALILSR	127.04	2	1746.9
lcl|NZ_CP011073.1_prot_WP_005786503.1_1374	LAMENMSTPTALILSR	32.43	2	1746.9
lcl|NZ_CP011073.1_prot_WP_005786503.1_1374	LAMENMSTPTALILSR	57.13	2	1746.9
lcl|NZ_CP011073.1_prot_WP_005786503.1_1374	LAMENMSTPTALILSR	73.56	2	1746.9
lcl|NZ_CP011073.1_prot_WP_005786503.1_1374	LAMENMSTPTALILSR	117.55	2	1746.91
lcl|NZ_CP011073.1_prot_WP_005786503.1_1374	LAMENMSTPTALILSR	57.24	2	1746.91
lcl|NZ_CP011073.1_prot_WP_005786503.1_1374	LAMENMSTPTALILSR	120.55	2	1746.91
lcl|NZ_CP011073.1_prot_WP_005786503.1_1374	LAMENMSTPTALILSR	20.81	3	1746.91
lcl|NZ_CP011073.1_prot_WP_005786503.1_1374	LAMENMSTPTALILSR	75.46	2	1746.91
lcl|NZ_CP011073.1_prot_WP_005786503.1_1374	LAMENMSTPTALILSR	74.25	2	1762.89	Oxidation (M)
lcl|NZ_CP011073.1_prot_WP_005786503.1_1374	LAMENMSTPTALILSR	61.97	2	1762.89	Oxidation (M)
lcl|NZ_CP011073.1_prot_WP_005786503.1_1374	LAMENMSTPTALILSR	65.11	2	1762.89	Oxidation (M)
lcl|NZ_CP011073.1_prot_WP_005786503.1_1374	LAMENMSTPTALILSR	72.69	2	1762.89	Oxidation (M)
lcl|NZ_CP011073.1_prot_WP_005786503.1_1374	LAMENMSTPTALILSR	32.76	2	1762.9	Oxidation (M)
lcl|NZ_CP011073.1_prot_WP_005786503.1_1374	LAMENMSTPTALILSR	44.87	2	1762.9	Oxidation (M)
lcl|NZ_CP011073.1_prot_WP_005786503.1_1374	LAMENMSTPTALILSR	76.47	2	1762.9	Oxidation (M)
lcl|NZ_CP011073.1_prot_WP_005786503.1_1374	LAMENMSTPTALILSR	46.11	2	1762.9	Oxidation (M)
lcl|NZ_CP011073.1_prot_WP_005786503.1_1374	LAMENMSTPTALILSR	17.85	3	1762.9	Oxidation (M)
lcl|NZ_CP011073.1_prot_WP_005786503.1_1374	QWGSPTPGHPEVNVDR	18.75	3	1774.84
lcl|NZ_CP011073.1_prot_WP_005786503.1_1374	QWGSPTPGHPEVNVDR	15.84	3	1774.84
lcl|NZ_CP011073.1_prot_WP_005786503.1_1374	LAMENMSTPTALILSR	78.47	2	1778.88	2 Oxidation (M)
lcl|NZ_CP011073.1_prot_WP_005786503.1_1374	LAMENMSTPTALILSR	70.27	2	1778.89	2 Oxidation (M)
lcl|NZ_CP011073.1_prot_WP_005786503.1_1374	LAMENMSTPTALILSR	59.15	2	1778.9	2 Oxidation (M)
lcl|NZ_CP011073.1_prot_WP_005786503.1_1374	QNIVNLPAGTDYSQAAK	33.23	2	1788.9
lcl|NZ_CP011073.1_prot_WP_005786503.1_1374	QNIVNLPAGTDYSQAAK	77.33	2	1788.9
lcl|NZ_CP011073.1_prot_WP_005786503.1_1374	QNIVNLPAGTDYSQAAK	32.61	3	1788.9
lcl|NZ_CP011073.1_prot_WP_005786503.1_1374	QNIVNLPAGTDYSQAAK	30.66	2	1788.9
lcl|NZ_CP011073.1_prot_WP_005786503.1_1374	QNIVNLPAGTDYSQAAK	32.11	2	1788.9
lcl|NZ_CP011073.1_prot_WP_005786503.1_1374	QNIVNLPAGTDYSQAAK	35.3	3	1788.9
lcl|NZ_CP011073.1_prot_WP_005786503.1_1374	QNIVNLPAGTDYSQAAK	56.46	2	1788.91
lcl|NZ_CP011073.1_prot_WP_005786503.1_1374	QNIVNLPAGTDYSQAAK	70.88	2	1788.91
lcl|NZ_CP011073.1_prot_WP_005786503.1_1374	VGEDGPTHEPVEQEAQVR	27.45	3	1975.92
lcl|NZ_CP011073.1_prot_WP_005786503.1_1374	VGEDGPTHEPVEQEAQVR	14.88	3	1975.92
lcl|NZ_CP011073.1_prot_WP_005786503.1_1374	IFGLTAGLPVNLEGLVGSNGK	13.22	3	2055.13
lcl|NZ_CP011073.1_prot_WP_005786503.1_1374	IFGLTAGLPVNLEGLVGSNGK	87.02	2	2055.13
lcl|NZ_CP011073.1_prot_WP_005786503.1_1374	IFGLTAGLPVNLEGLVGSNGK	47.23	3	2055.13
lcl|NZ_CP011073.1_prot_WP_005786503.1_1374	IFGLTAGLPVNLEGLVGSNGK	19.85	2	2055.14
lcl|NZ_CP011073.1_prot_WP_005786503.1_1374	IFGLTAGLPVNLEGLVGSNGK	100.06	2	2055.14
lcl|NZ_CP011073.1_prot_WP_005786503.1_1374	IFGLTAGLPVNLEGLVGSNGK	33.78	3	2055.14
lcl|NZ_CP011073.1_prot_WP_005786503.1_1374	IFGLTAGLPVNLEGLVGSNGK	36.11	3	2055.14
lcl|NZ_CP011073.1_prot_WP_005786503.1_1374	IFGLTAGLPVNLEGLVGSNGK	42.5	2	2055.14
lcl|NZ_CP011073.1_prot_WP_005786503.1_1374	VLDEKLGFTAENVYNQVK	48.2	3	2066.06
lcl|NZ_CP011073.1_prot_WP_005786503.1_1374	VLDEKLGFTAENVYNQVK	62.69	3	2066.07
lcl|NZ_CP011073.1_prot_WP_005786503.1_1374	VLDEKLGFTAENVYNQVK	48.61	3	2066.08
lcl|NZ_CP011073.1_prot_WP_005786503.1_1374	GVENTSGPLGQGHTYAVGAAIAAK	25.66	3	2268.14
lcl|NZ_CP011073.1_prot_WP_005786503.1_1374	GVENTSGPLGQGHTYAVGAAIAAK	29	3	2268.14
lcl|NZ_CP011073.1_prot_WP_005786503.1_1374	GVENTSGPLGQGHTYAVGAAIAAK	26.65	3	2268.15
lcl|NZ_CP011073.1_prot_WP_005786503.1_1374	GVENTSGPLGQGHTYAVGAAIAAK	26.49	3	2268.15
lcl|NZ_CP011073.1_prot_WP_005786503.1_1374	GVENTSGPLGQGHTYAVGAAIAAK	52.33	3	2268.15
lcl|NZ_CP011073.1_prot_WP_005786503.1_1374	GVENTSGPLGQGHTYAVGAAIAAK	59.09	3	2268.15
lcl|NZ_CP011073.1_prot_WP_005786503.1_1374	GVENTSGPLGQGHTYAVGAAIAAK	24.01	3	2268.15
lcl|NZ_CP011073.1_prot_WP_005786503.1_1374	GVENTSGPLGQGHTYAVGAAIAAK	50.89	3	2268.15
lcl|NZ_CP011073.1_prot_WP_005786503.1_1374	GVENTSGPLGQGHTYAVGAAIAAK	20.65	3	2268.15
lcl|NZ_CP011073.1_prot_WP_005786503.1_1374	GVENTSGPLGQGHTYAVGAAIAAK	25.53	3	2268.15
lcl|NZ_CP011073.1_prot_WP_005786503.1_1374	GVENTSGPLGQGHTYAVGAAIAAK	35.79	3	2268.15
lcl|NZ_CP011073.1_prot_WP_005786503.1_1374	GVENTSGPLGQGHTYAVGAAIAAK	92.65	3	2268.15
lcl|NZ_CP011073.1_prot_WP_005786503.1_1374	GVENTSGPLGQGHTYAVGAAIAAK	19.12	3	2268.15
lcl|NZ_CP011073.1_prot_WP_005786503.1_1374	GVENTSGPLGQGHTYAVGAAIAAK	28.32	3	2268.15
lcl|NZ_CP011073.1_prot_WP_005786503.1_1374	GVENTSGPLGQGHTYAVGAAIAAK	73.09	3	2268.15
lcl|NZ_CP011073.1_prot_WP_005786503.1_1374	GVENTSGPLGQGHTYAVGAAIAAK	52.56	3	2268.15
lcl|NZ_CP011073.1_prot_WP_005786503.1_1374	GVENTSGPLGQGHTYAVGAAIAAK	31.65	4	2268.15
lcl|NZ_CP011073.1_prot_WP_005786503.1_1374	GVENTSGPLGQGHTYAVGAAIAAK	22.1	4	2268.15
lcl|NZ_CP011073.1_prot_WP_005786503.1_1374	GVENTSGPLGQGHTYAVGAAIAAK	54.06	2	2268.15
lcl|NZ_CP011073.1_prot_WP_005786503.1_1374	GVENTSGPLGQGHTYAVGAAIAAK	74.45	3	2268.15
lcl|NZ_CP011073.1_prot_WP_005786503.1_1374	GVENTSGPLGQGHTYAVGAAIAAK	58.53	3	2268.15
lcl|NZ_CP011073.1_prot_WP_005786503.1_1374	GVENTSGPLGQGHTYAVGAAIAAK	48.33	3	2268.16
lcl|NZ_CP011073.1_prot_WP_005786503.1_1374	GVENTSGPLGQGHTYAVGAAIAAK	51.96	3	2268.16
lcl|NZ_CP011073.1_prot_WP_005786503.1_1374	GVENTSGPLGQGHTYAVGAAIAAK	63.61	3	2268.16
lcl|NZ_CP011073.1_prot_WP_005786503.1_1374	GVENTSGPLGQGHTYAVGAAIAAK	65.1	3	2268.16
lcl|NZ_CP011073.1_prot_WP_005786503.1_1374	GVENTSGPLGQGHTYAVGAAIAAK	37.25	3	2268.16
lcl|NZ_CP011073.1_prot_WP_005786503.1_1374	GVENTSGPLGQGHTYAVGAAIAAK	94.73	3	2268.16
lcl|NZ_CP011073.1_prot_WP_005786503.1_1374	GVENTSGPLGQGHTYAVGAAIAAK	36.7	3	2268.16
lcl|NZ_CP011073.1_prot_WP_005786503.1_1374	GVENTSGPLGQGHTYAVGAAIAAK	50.15	2	2268.16
lcl|NZ_CP011073.1_prot_WP_005786503.1_1374	GVENTSGPLGQGHTYAVGAAIAAK	18.81	3	2268.17
lcl|NZ_CP011073.1_prot_WP_005786503.1_1374	FFLDPGHMSPMLYSVLAFTGK	94.72	3	2357.15
lcl|NZ_CP011073.1_prot_WP_005786503.1_1374	FFLDPGHMSPMLYSVLAFTGK	102.53	3	2357.15
lcl|NZ_CP011073.1_prot_WP_005786503.1_1374	FFLDPGHMSPMLYSVLAFTGK	70.87	3	2357.16
lcl|NZ_CP011073.1_prot_WP_005786503.1_1374	FFLDPGHMSPMLYSVLAFTGK	23.03	2	2357.16
lcl|NZ_CP011073.1_prot_WP_005786503.1_1374	FFLDPGHMSPMLYSVLAFTGK	94.38	3	2357.16
lcl|NZ_CP011073.1_prot_WP_005786503.1_1374	FFLDPGHMSPMLYSVLAFTGK	90.7	3	2357.16
lcl|NZ_CP011073.1_prot_WP_005786503.1_1374	FFLDPGHMSPMLYSVLAFTGK	99.01	3	2357.16
lcl|NZ_CP011073.1_prot_WP_005786503.1_1374	FFLDPGHMSPMLYSVLAFTGK	89.31	3	2357.16
lcl|NZ_CP011073.1_prot_WP_005786503.1_1374	FFLDPGHMSPMLYSVLAFTGK	95.42	3	2357.16
lcl|NZ_CP011073.1_prot_WP_005786503.1_1374	FFLDPGHMSPMLYSVLAFTGK	68.86	3	2357.16
lcl|NZ_CP011073.1_prot_WP_005786503.1_1374	FFLDPGHMSPMLYSVLAFTGK	29.41	4	2357.16
lcl|NZ_CP011073.1_prot_WP_005786503.1_1374	FFLDPGHMSPMLYSVLAFTGK	99.59	3	2357.16
lcl|NZ_CP011073.1_prot_WP_005786503.1_1374	FFLDPGHMSPMLYSVLAFTGK	91.44	3	2357.16
lcl|NZ_CP011073.1_prot_WP_005786503.1_1374	FFLDPGHMSPMLYSVLAFTGK	52.53	4	2357.16
lcl|NZ_CP011073.1_prot_WP_005786503.1_1374	FFLDPGHMSPMLYSVLAFTGK	114.83	3	2357.16
lcl|NZ_CP011073.1_prot_WP_005786503.1_1374	FFLDPGHMSPMLYSVLAFTGK	54.81	4	2357.16
lcl|NZ_CP011073.1_prot_WP_005786503.1_1374	FFLDPGHMSPMLYSVLAFTGK	14.19	4	2357.17
lcl|NZ_CP011073.1_prot_WP_005786503.1_1374	FFLDPGHMSPMLYSVLAFTGK	18.25	4	2357.17
lcl|NZ_CP011073.1_prot_WP_005786503.1_1374	GHNSMLVLRPADVEETTIAWK	57.77	3	2366.19
lcl|NZ_CP011073.1_prot_WP_005786503.1_1374	GHNSMLVLRPADVEETTIAWK	40.34	4	2366.2
lcl|NZ_CP011073.1_prot_WP_005786503.1_1374	GHNSMLVLRPADVEETTIAWK	38.92	3	2366.2
lcl|NZ_CP011073.1_prot_WP_005786503.1_1374	GHNSMLVLRPADVEETTIAWK	23.27	3	2366.21
lcl|NZ_CP011073.1_prot_WP_005786503.1_1374	GHNSMLVLRPADVEETTIAWK	17.07	3	2366.21
lcl|NZ_CP011073.1_prot_WP_005786503.1_1374	GHNSMLVLRPADVEETTIAWK	52.79	4	2366.21
lcl|NZ_CP011073.1_prot_WP_005786503.1_1374	FFLDPGHMSPMLYSVLAFTGK	50.83	3	2373.15	Oxidation (M)
lcl|NZ_CP011073.1_prot_WP_005786503.1_1374	FFLDPGHMSPMLYSVLAFTGK	31.55	3	2373.15	Oxidation (M)
lcl|NZ_CP011073.1_prot_WP_005786503.1_1374	FFLDPGHMSPMLYSVLAFTGK	35.75	3	2373.15	Oxidation (M)
lcl|NZ_CP011073.1_prot_WP_005786503.1_1374	FFLDPGHMSPMLYSVLAFTGK	35.21	3	2373.16	Oxidation (M)
lcl|NZ_CP011073.1_prot_WP_005786503.1_1374	FFLDPGHMSPMLYSVLAFTGK	33.61	3	2373.16	Oxidation (M)
lcl|NZ_CP011073.1_prot_WP_005786503.1_1374	FFLDPGHMSPMLYSVLAFTGK	34.1	3	2373.17	Oxidation (M)
lcl|NZ_CP011073.1_prot_WP_005786503.1_1374	FFLDPGHMSPMLYSVLAFTGK	37.35	3	2373.17	Oxidation (M)
lcl|NZ_CP011073.1_prot_WP_005786503.1_1374	FFLDPGHMSPMLYSVLAFTGK	38.06	3	2373.17	Oxidation (M)
lcl|NZ_CP011073.1_prot_WP_005786503.1_1374	FFLDPGHMSPMLYSVLAFTGK	13.64	3	2373.17	Oxidation (M)
lcl|NZ_CP011073.1_prot_WP_005786503.1_1374	GHNSMLVLRPADVEETTIAWK	18.41	4	2382.19	Oxidation (M)
lcl|NZ_CP011073.1_prot_WP_005786503.1_1374	GHNSMLVLRPADVEETTIAWK	40.26	3	2382.2	Oxidation (M)
lcl|NZ_CP011073.1_prot_WP_005786503.1_1374	GHNSMLVLRPADVEETTIAWK	24.72	3	2382.2	Oxidation (M)
lcl|NZ_CP011073.1_prot_WP_005786503.1_1374	GHNSMLVLRPADVEETTIAWK	21.68	4	2382.2	Oxidation (M)
lcl|NZ_CP011073.1_prot_WP_005786503.1_1374	GHNSMLVLRPADVEETTIAWK	19.11	4	2382.2	Oxidation (M)
lcl|NZ_CP011073.1_prot_WP_005786503.1_1374	GHNSMLVLRPADVEETTIAWK	26.54	4	2382.21	Oxidation (M)
lcl|NZ_CP011073.1_prot_WP_005786503.1_1374	FFLDPGHMSPMLYSVLAFTGK	22.34	3	2389.17	2 Oxidation (M)
lcl|NZ_CP011073.1_prot_WP_005786503.1_1374	NLGGNPENPFTIFPEVAELYAK	18.37	3	2419.19
lcl|NZ_CP011073.1_prot_WP_005786503.1_1374	NLGGNPENPFTIFPEVAELYAK	28.2	3	2419.19
lcl|NZ_CP011073.1_prot_WP_005786503.1_1374	NLGGNPENPFTIFPEVAELYAK	13.99	3	2419.19
lcl|NZ_CP011073.1_prot_WP_005786503.1_1374	NLGGNPENPFTIFPEVAELYAK	18.63	3	2419.2
lcl|NZ_CP011073.1_prot_WP_005786503.1_1374	NLGGNPENPFTIFPEVAELYAK	20.22	3	2419.2
lcl|NZ_CP011073.1_prot_WP_005786503.1_1374	NLGGNPENPFTIFPEVAELYAK	13.21	3	2419.2
lcl|NZ_CP011073.1_prot_WP_005786503.1_1374	NLGGNPENPFTIFPEVAELYAK	25.13	3	2419.2
lcl|NZ_CP011073.1_prot_WP_005786503.1_1374	NLGGNPENPFTIFPEVAELYAK	60	3	2419.2
lcl|NZ_CP011073.1_prot_WP_005786503.1_1374	NLGGNPENPFTIFPEVAELYAK	25.11	2	2419.2
lcl|NZ_CP011073.1_prot_WP_005786503.1_1374	NLGGNPENPFTIFPEVAELYAK	14.93	3	2419.2
lcl|NZ_CP011073.1_prot_WP_005786503.1_1374	NLGGNPENPFTIFPEVAELYAK	13.5	3	2419.2
lcl|NZ_CP011073.1_prot_WP_005786503.1_1374	NLGGNPENPFTIFPEVAELYAK	84.62	3	2419.2
lcl|NZ_CP011073.1_prot_WP_005786503.1_1374	NLGGNPENPFTIFPEVAELYAK	16.17	3	2419.2
lcl|NZ_CP011073.1_prot_WP_005786503.1_1374	NLGGNPENPFTIFPEVAELYAK	32.61	3	2419.2
lcl|NZ_CP011073.1_prot_WP_005786503.1_1374	NLGGNPENPFTIFPEVAELYAK	57.28	3	2419.2
lcl|NZ_CP011073.1_prot_WP_005786503.1_1374	NLGGNPENPFTIFPEVAELYAK	60.58	3	2419.2
lcl|NZ_CP011073.1_prot_WP_005786503.1_1374	NLGGNPENPFTIFPEVAELYAK	37.05	2	2419.2
lcl|NZ_CP011073.1_prot_WP_005786503.1_1374	NLGGNPENPFTIFPEVAELYAK	33.16	3	2419.2
lcl|NZ_CP011073.1_prot_WP_005786503.1_1374	NLGGNPENPFTIFPEVAELYAK	72.81	3	2419.2
lcl|NZ_CP011073.1_prot_WP_005786503.1_1374	NLGGNPENPFTIFPEVAELYAK	70.76	3	2419.2
lcl|NZ_CP011073.1_prot_WP_005786503.1_1374	NLGGNPENPFTIFPEVAELYAK	97.76	2	2419.2
lcl|NZ_CP011073.1_prot_WP_005786503.1_1374	NLGGNPENPFTIFPEVAELYAK	31.01	3	2419.2
lcl|NZ_CP011073.1_prot_WP_005786503.1_1374	NLGGNPENPFTIFPEVAELYAK	33.97	3	2419.21
lcl|NZ_CP011073.1_prot_WP_005786503.1_1374	NLGGNPENPFTIFPEVAELYAK	43.21	3	2419.21
lcl|NZ_CP011073.1_prot_WP_005786503.1_1374	NLGGNPENPFTIFPEVAELYAK	73.13	3	2419.21
lcl|NZ_CP011073.1_prot_WP_005786503.1_1374	NLGGNPENPFTIFPEVAELYAK	47.92	3	2419.21
lcl|NZ_CP011073.1_prot_WP_005786503.1_1374	NLGGNPENPFTIFPEVAELYAK	34.02	2	2419.21
lcl|NZ_CP011073.1_prot_WP_005786503.1_1374	NLGGNPENPFTIFPEVAELYAK	91.24	3	2419.21
lcl|NZ_CP011073.1_prot_WP_005786503.1_1374	NLGGNPENPFTIFPEVAELYAK	67.51	3	2419.21
lcl|NZ_CP011073.1_prot_WP_005786503.1_1374	NLGGNPENPFTIFPEVAELYAK	90.24	2	2419.21
lcl|NZ_CP011073.1_prot_WP_005786503.1_1374	NLGGNPENPFTIFPEVAELYAK	47.67	3	2419.21
lcl|NZ_CP011073.1_prot_WP_005786503.1_1374	NLGGNPENPFTIFPEVAELYAK	58.95	2	2419.21
lcl|NZ_CP011073.1_prot_WP_005786503.1_1374	NLGGNPENPFTIFPEVAELYAK	28.64	3	2419.21
lcl|NZ_CP011073.1_prot_WP_005786503.1_1374	NLGGNPENPFTIFPEVAELYAK	22.83	2	2419.21
lcl|NZ_CP011073.1_prot_WP_005786503.1_1374	NLGGNPENPFTIFPEVAELYAK	55.19	3	2419.21
lcl|NZ_CP011073.1_prot_WP_005786503.1_1374	NLGGNPENPFTIFPEVAELYAK	44.59	3	2419.21
lcl|NZ_CP011073.1_prot_WP_005786503.1_1374	NLGGNPENPFTIFPEVAELYAK	34.04	3	2419.21
lcl|NZ_CP011073.1_prot_WP_005786503.1_1374	NLGGNPENPFTIFPEVAELYAK	48.38	3	2419.21
lcl|NZ_CP011073.1_prot_WP_005786503.1_1374	NLGGNPENPFTIFPEVAELYAK	83.9	3	2419.21
lcl|NZ_CP011073.1_prot_WP_005786503.1_1374	NLGGNPENPFTIFPEVAELYAK	63.56	3	2419.21
lcl|NZ_CP011073.1_prot_WP_005786503.1_1374	NLGGNPENPFTIFPEVAELYAK	31.71	2	2419.21
lcl|NZ_CP011073.1_prot_WP_005786503.1_1374	NLGGNPENPFTIFPEVAELYAK	52.62	3	2419.21
lcl|NZ_CP011073.1_prot_WP_005786503.1_1374	NLGGNPENPFTIFPEVAELYAK	46.94	3	2419.21
lcl|NZ_CP011073.1_prot_WP_005786503.1_1374	NLGGNPENPFTIFPEVAELYAK	15.6	3	2419.21
lcl|NZ_CP011073.1_prot_WP_005786503.1_1374	NLGGNPENPFTIFPEVAELYAK	91.3	2	2419.21
lcl|NZ_CP011073.1_prot_WP_005786503.1_1374	NLGGNPENPFTIFPEVAELYAK	19.82	2	2419.21
lcl|NZ_CP011073.1_prot_WP_005786503.1_1374	NLGGNPENPFTIFPEVAELYAK	44.92	3	2419.21
lcl|NZ_CP011073.1_prot_WP_005786503.1_1374	NLGGNPENPFTIFPEVAELYAK	13.78	2	2419.21
lcl|NZ_CP011073.1_prot_WP_005786503.1_1374	NLGGNPENPFTIFPEVAELYAK	26.25	3	2419.21
lcl|NZ_CP011073.1_prot_WP_005786503.1_1374	NLGGNPENPFTIFPEVAELYAK	13.43	3	2419.21
lcl|NZ_CP011073.1_prot_WP_005786503.1_1374	NLGGNPENPFTIFPEVAELYAK	23.65	2	2419.21
lcl|NZ_CP011073.1_prot_WP_005786503.1_1374	NLGGNPENPFTIFPEVAELYAK	43.54	3	2419.21
lcl|NZ_CP011073.1_prot_WP_005786503.1_1374	NLGGNPENPFTIFPEVAELYAK	31.08	3	2419.21
lcl|NZ_CP011073.1_prot_WP_005786503.1_1374	NLGGNPENPFTIFPEVAELYAK	33.41	3	2419.21
lcl|NZ_CP011073.1_prot_WP_005786503.1_1374	NLGGNPENPFTIFPEVAELYAK	46.16	3	2419.21
lcl|NZ_CP011073.1_prot_WP_005786503.1_1374	NLGGNPENPFTIFPEVAELYAK	72.89	2	2419.21
lcl|NZ_CP011073.1_prot_WP_005786503.1_1374	NLGGNPENPFTIFPEVAELYAK	58.56	3	2419.21
lcl|NZ_CP011073.1_prot_WP_005786503.1_1374	NLGGNPENPFTIFPEVAELYAK	74.25	3	2419.21
lcl|NZ_CP011073.1_prot_WP_005786503.1_1374	NLGGNPENPFTIFPEVAELYAK	47.92	3	2419.21
lcl|NZ_CP011073.1_prot_WP_005786503.1_1374	NLGGNPENPFTIFPEVAELYAK	65.25	3	2419.21
lcl|NZ_CP011073.1_prot_WP_005786503.1_1374	NLGGNPENPFTIFPEVAELYAK	66.26	3	2419.21
lcl|NZ_CP011073.1_prot_WP_005786503.1_1374	NLGGNPENPFTIFPEVAELYAK	25.18	2	2419.22
lcl|NZ_CP011073.1_prot_WP_005786503.1_1374	NLGGNPENPFTIFPEVAELYAK	64.57	3	2419.22
lcl|NZ_CP011073.1_prot_WP_005786503.1_1374	NLGGNPENPFTIFPEVAELYAK	64.32	2	2419.22
lcl|NZ_CP011073.1_prot_WP_005786503.1_1374	NLGGNPENPFTIFPEVAELYAK	45.32	3	2419.22
lcl|NZ_CP011073.1_prot_WP_005786503.1_1374	NLGGNPENPFTIFPEVAELYAK	27.99	3	2419.22
lcl|NZ_CP011073.1_prot_WP_005786503.1_1374	NLGGNPENPFTIFPEVAELYAK	73	3	2419.22
lcl|NZ_CP011073.1_prot_WP_005786503.1_1374	NLGGNPENPFTIFPEVAELYAK	73.42	2	2419.22
lcl|NZ_CP011073.1_prot_WP_005786503.1_1374	NLGGNPENPFTIFPEVAELYAKR	15.55	3	2575.3
lcl|NZ_CP011073.1_prot_WP_005786503.1_1374	DRFFLDPGHMSPMLYSVLAFTGK	41.22	4	2628.28
lcl|NZ_CP011073.1_prot_WP_005786503.1_1374	DRFFLDPGHMSPMLYSVLAFTGK	60.59	4	2628.28
lcl|NZ_CP011073.1_prot_WP_005786503.1_1374	DRFFLDPGHMSPMLYSVLAFTGK	49.85	4	2628.28
lcl|NZ_CP011073.1_prot_WP_005786503.1_1374	DRFFLDPGHMSPMLYSVLAFTGK	35.43	4	2628.28
lcl|NZ_CP011073.1_prot_WP_005786503.1_1374	DRFFLDPGHMSPMLYSVLAFTGK	33.5	4	2628.28
lcl|NZ_CP011073.1_prot_WP_005786503.1_1374	DRFFLDPGHMSPMLYSVLAFTGK	28.62	4	2628.29
lcl|NZ_CP011073.1_prot_WP_005786503.1_1374	DRFFLDPGHMSPMLYSVLAFTGK	42.95	4	2628.29
lcl|NZ_CP011073.1_prot_WP_005786503.1_1374	DRFFLDPGHMSPMLYSVLAFTGK	58.11	4	2628.29
lcl|NZ_CP011073.1_prot_WP_005786503.1_1374	DRFFLDPGHMSPMLYSVLAFTGK	33.5	4	2628.29
lcl|NZ_CP011073.1_prot_WP_005786503.1_1374	DRFFLDPGHMSPMLYSVLAFTGK	59.04	4	2628.29
lcl|NZ_CP011073.1_prot_WP_005786503.1_1374	DRFFLDPGHMSPMLYSVLAFTGK	39.85	4	2628.29
lcl|NZ_CP011073.1_prot_WP_005786503.1_1374	DRFFLDPGHMSPMLYSVLAFTGK	70.73	4	2628.29
lcl|NZ_CP011073.1_prot_WP_005786503.1_1374	DRFFLDPGHMSPMLYSVLAFTGK	62.18	4	2628.29
lcl|NZ_CP011073.1_prot_WP_005786503.1_1374	DRFFLDPGHMSPMLYSVLAFTGK	70.35	4	2628.3
lcl|NZ_CP011073.1_prot_WP_005786503.1_1374	DRFFLDPGHMSPMLYSVLAFTGK	42.68	4	2628.3
lcl|NZ_CP011073.1_prot_WP_005786503.1_1374	DRFFLDPGHMSPMLYSVLAFTGK	26.95	4	2644.26	Oxidation (M)
lcl|NZ_CP011073.1_prot_WP_005786503.1_1374	DRFFLDPGHMSPMLYSVLAFTGK	28.78	4	2644.28	Oxidation (M)
lcl|NZ_CP011073.1_prot_WP_005786503.1_1374	DRFFLDPGHMSPMLYSVLAFTGK	23.47	4	2644.28	Oxidation (M)
lcl|NZ_CP011073.1_prot_WP_005786503.1_1374	DRFFLDPGHMSPMLYSVLAFTGK	32.83	4	2644.28	Oxidation (M)
lcl|NZ_CP011073.1_prot_WP_005786503.1_1374	DRFFLDPGHMSPMLYSVLAFTGK	14.39	4	2644.28	Oxidation (M)
lcl|NZ_CP011073.1_prot_WP_005786503.1_1374	AGSATVLGALATQVENMIVSSADLSNSDK	20.14	3	2848.39
lcl|NZ_CP011073.1_prot_WP_005786503.1_1374	AGSATVLGALATQVENMIVSSADLSNSDK	44.77	3	2848.4
lcl|NZ_CP011073.1_prot_WP_005786503.1_1374	AGSATVLGALATQVENMIVSSADLSNSDK	127.2	3	2848.4
lcl|NZ_CP011073.1_prot_WP_005786503.1_1374	AGSATVLGALATQVENMIVSSADLSNSDK	22.79	3	2848.4
lcl|NZ_CP011073.1_prot_WP_005786503.1_1374	AGSATVLGALATQVENMIVSSADLSNSDK	116.48	3	2848.41
lcl|NZ_CP011073.1_prot_WP_005786503.1_1374	AGSATVLGALATQVENMIVSSADLSNSDK	95.2	3	2848.41
lcl|NZ_CP011073.1_prot_WP_005786503.1_1374	AGSATVLGALATQVENMIVSSADLSNSDK	135.29	3	2848.41
lcl|NZ_CP011073.1_prot_WP_005786503.1_1374	AGSATVLGALATQVENMIVSSADLSNSDK	37.36	3	2848.41
lcl|NZ_CP011073.1_prot_WP_005786503.1_1374	AGSATVLGALATQVENMIVSSADLSNSDK	45.05	4	2848.41
lcl|NZ_CP011073.1_prot_WP_005786503.1_1374	AGSATVLGALATQVENMIVSSADLSNSDK	69.9	3	2848.41
lcl|NZ_CP011073.1_prot_WP_005786503.1_1374	AGSATVLGALATQVENMIVSSADLSNSDK	47.54	3	2848.41
lcl|NZ_CP011073.1_prot_WP_005786503.1_1374	AGSATVLGALATQVENMIVSSADLSNSDK	23.94	3	2848.41
lcl|NZ_CP011073.1_prot_WP_005786503.1_1374	AGSATVLGALATQVENMIVSSADLSNSDK	18.87	3	2848.41
lcl|NZ_CP011073.1_prot_WP_005786503.1_1374	AGSATVLGALATQVENMIVSSADLSNSDK	123.84	3	2848.41
lcl|NZ_CP011073.1_prot_WP_005786503.1_1374	AGSATVLGALATQVENMIVSSADLSNSDK	93.81	3	2848.41
lcl|NZ_CP011073.1_prot_WP_005786503.1_1374	AGSATVLGALATQVENMIVSSADLSNSDK	137.33	3	2848.41
lcl|NZ_CP011073.1_prot_WP_005786503.1_1374	AGSATVLGALATQVENMIVSSADLSNSDK	19.58	4	2848.41
lcl|NZ_CP011073.1_prot_WP_005786503.1_1374	AGSATVLGALATQVENMIVSSADLSNSDK	23.32	3	2848.41
lcl|NZ_CP011073.1_prot_WP_005786503.1_1374	AGSATVLGALATQVENMIVSSADLSNSDK	46.82	3	2848.41
lcl|NZ_CP011073.1_prot_WP_005786503.1_1374	AGSATVLGALATQVENMIVSSADLSNSDK	16.76	3	2848.41
lcl|NZ_CP011073.1_prot_WP_005786503.1_1374	AGSATVLGALATQVENMIVSSADLSNSDK	45.42	3	2848.41
lcl|NZ_CP011073.1_prot_WP_005786503.1_1374	AGSATVLGALATQVENMIVSSADLSNSDK	32.72	3	2848.41
lcl|NZ_CP011073.1_prot_WP_005786503.1_1374	AGSATVLGALATQVENMIVSSADLSNSDK	40.71	3	2848.41
lcl|NZ_CP011073.1_prot_WP_005786503.1_1374	AGSATVLGALATQVENMIVSSADLSNSDK	20.43	4	2848.41
lcl|NZ_CP011073.1_prot_WP_005786503.1_1374	AGSATVLGALATQVENMIVSSADLSNSDK	117.74	3	2848.41
lcl|NZ_CP011073.1_prot_WP_005786503.1_1374	AGSATVLGALATQVENMIVSSADLSNSDK	45.54	3	2848.41
lcl|NZ_CP011073.1_prot_WP_005786503.1_1374	AGSATVLGALATQVENMIVSSADLSNSDK	77.6	3	2848.41
lcl|NZ_CP011073.1_prot_WP_005786503.1_1374	AGSATVLGALATQVENMIVSSADLSNSDK	54.41	3	2848.41
lcl|NZ_CP011073.1_prot_WP_005786503.1_1374	AGSATVLGALATQVENMIVSSADLSNSDK	74.03	3	2848.41
lcl|NZ_CP011073.1_prot_WP_005786503.1_1374	AGSATVLGALATQVENMIVSSADLSNSDK	34.77	3	2848.41
lcl|NZ_CP011073.1_prot_WP_005786503.1_1374	AGSATVLGALATQVENMIVSSADLSNSDK	138.91	3	2848.41
lcl|NZ_CP011073.1_prot_WP_005786503.1_1374	AGSATVLGALATQVENMIVSSADLSNSDK	24.16	3	2848.41
lcl|NZ_CP011073.1_prot_WP_005786503.1_1374	AGSATVLGALATQVENMIVSSADLSNSDK	137.1	3	2848.41
lcl|NZ_CP011073.1_prot_WP_005786503.1_1374	AGSATVLGALATQVENMIVSSADLSNSDK	73.9	4	2848.41
lcl|NZ_CP011073.1_prot_WP_005786503.1_1374	AGSATVLGALATQVENMIVSSADLSNSDK	20.34	3	2848.41
lcl|NZ_CP011073.1_prot_WP_005786503.1_1374	AGSATVLGALATQVENMIVSSADLSNSDK	77.6	4	2848.41
lcl|NZ_CP011073.1_prot_WP_005786503.1_1374	AGSATVLGALATQVENMIVSSADLSNSDK	18.87	3	2848.41
lcl|NZ_CP011073.1_prot_WP_005786503.1_1374	AGSATVLGALATQVENMIVSSADLSNSDK	21.21	3	2848.41
lcl|NZ_CP011073.1_prot_WP_005786503.1_1374	AGSATVLGALATQVENMIVSSADLSNSDK	105.25	3	2848.41
lcl|NZ_CP011073.1_prot_WP_005786503.1_1374	AGSATVLGALATQVENMIVSSADLSNSDK	29.51	3	2848.41
lcl|NZ_CP011073.1_prot_WP_005786503.1_1374	AGSATVLGALATQVENMIVSSADLSNSDK	103.2	3	2848.41
lcl|NZ_CP011073.1_prot_WP_005786503.1_1374	AGSATVLGALATQVENMIVSSADLSNSDK	108.88	3	2848.41
lcl|NZ_CP011073.1_prot_WP_005786503.1_1374	AGSATVLGALATQVENMIVSSADLSNSDK	72.99	3	2848.42
lcl|NZ_CP011073.1_prot_WP_005786503.1_1374	AGSATVLGALATQVENMIVSSADLSNSDK	29.35	3	2848.42
lcl|NZ_CP011073.1_prot_WP_005786503.1_1374	AGSATVLGALATQVENMIVSSADLSNSDK	134.75	3	2848.42
lcl|NZ_CP011073.1_prot_WP_005786503.1_1374	AGSATVLGALATQVENMIVSSADLSNSDK	114.21	3	2848.42
lcl|NZ_CP011073.1_prot_WP_005786503.1_1374	AGSATVLGALATQVENMIVSSADLSNSDK	91.48	3	2848.42
lcl|NZ_CP011073.1_prot_WP_005786503.1_1374	AGSATVLGALATQVENMIVSSADLSNSDK	106.81	3	2848.42
lcl|NZ_CP011073.1_prot_WP_005786503.1_1374	AGSATVLGALATQVENMIVSSADLSNSDK	35.54	3	2848.42
lcl|NZ_CP011073.1_prot_WP_005786503.1_1374	AGSATVLGALATQVENMIVSSADLSNSDK	23.19	3	2848.42
lcl|NZ_CP011073.1_prot_WP_005786503.1_1374	AGSATVLGALATQVENMIVSSADLSNSDK	102.71	3	2848.42
lcl|NZ_CP011073.1_prot_WP_005786503.1_1374	AGSATVLGALATQVENMIVSSADLSNSDK	130.92	3	2848.42
lcl|NZ_CP011073.1_prot_WP_005786503.1_1374	AGSATVLGALATQVENMIVSSADLSNSDK	99.5	3	2848.42
lcl|NZ_CP011073.1_prot_WP_005786503.1_1374	AGSATVLGALATQVENMIVSSADLSNSDK	14.6	3	2848.42
lcl|NZ_CP011073.1_prot_WP_005786503.1_1374	AGSATVLGALATQVENMIVSSADLSNSDK	144.99	3	2848.42
lcl|NZ_CP011073.1_prot_WP_005786503.1_1374	AGSATVLGALATQVENMIVSSADLSNSDK	33.43	3	2848.42
lcl|NZ_CP011073.1_prot_WP_005786503.1_1374	AGSATVLGALATQVENMIVSSADLSNSDK	68.76	3	2848.42
lcl|NZ_CP011073.1_prot_WP_005786503.1_1374	AGSATVLGALATQVENMIVSSADLSNSDK	77.27	4	2848.42
lcl|NZ_CP011073.1_prot_WP_005786503.1_1374	AGSATVLGALATQVENMIVSSADLSNSDK	18.83	3	2848.42
lcl|NZ_CP011073.1_prot_WP_005786503.1_1374	AGSATVLGALATQVENMIVSSADLSNSDK	91.73	3	2848.42
lcl|NZ_CP011073.1_prot_WP_005786503.1_1374	AGSATVLGALATQVENMIVSSADLSNSDK	23.99	3	2848.43
lcl|NZ_CP011073.1_prot_WP_005786503.1_1374	RADGSSYEADCATHGAPLGGDAYVNTIK	40.47	4	2909.33	Propionamide (C)
lcl|NZ_CP011073.1_prot_WP_005786503.1_1374	RADGSSYEADCATHGAPLGGDAYVNTIK	88.28	4	2909.33	Propionamide (C)
lcl|NZ_CP011073.1_prot_WP_005786503.1_1374	RADGSSYEADCATHGAPLGGDAYVNTIK	59.98	4	2909.33	Propionamide (C)
lcl|NZ_CP011073.1_prot_WP_005786503.1_1374	RADGSSYEADCATHGAPLGGDAYVNTIK	59.95	4	2909.33	Propionamide (C)
lcl|NZ_CP011073.1_prot_WP_005786503.1_1374	RADGSSYEADCATHGAPLGGDAYVNTIK	93.4	4	2909.33	Propionamide (C)
lcl|NZ_CP011073.1_prot_WP_005786503.1_1374	RADGSSYEADCATHGAPLGGDAYVNTIK	51.4	4	2909.33	Propionamide (C)
lcl|NZ_CP011073.1_prot_WP_005786503.1_1374	RADGSSYEADCATHGAPLGGDAYVNTIK	58.65	4	2909.34	Propionamide (C)
lcl|NZ_CP011073.1_prot_WP_005786503.1_1374	RADGSSYEADCATHGAPLGGDAYVNTIK	27.59	4	2909.34	Propionamide (C)
lcl|NZ_CP011073.1_prot_WP_005786503.1_1374	RADGSSYEADCATHGAPLGGDAYVNTIK	46.25	4	2909.34	Propionamide (C)
lcl|NZ_CP011073.1_prot_WP_005786503.1_1374	RADGSSYEADCATHGAPLGGDAYVNTIK	42.92	4	2909.35	Propionamide (C)
lcl|NZ_CP011073.1_prot_WP_005786503.1_1374	FGEVMNQTIYAYISDGGIQEEISQGAGR	18.86	3	3032.4
lcl|NZ_CP011073.1_prot_WP_005786503.1_1374	FGEVMNQTIYAYISDGGIQEEISQGAGR	26.94	3	3032.41
lcl|NZ_CP011073.1_prot_WP_005786503.1_1374	FGEVMNQTIYAYISDGGIQEEISQGAGR	25.5	3	3032.41
lcl|NZ_CP011073.1_prot_WP_005786503.1_1374	FGEVMNQTIYAYISDGGIQEEISQGAGR	56.07	3	3032.41
lcl|NZ_CP011073.1_prot_WP_005786503.1_1374	FGEVMNQTIYAYISDGGIQEEISQGAGR	19.75	3	3032.41
lcl|NZ_CP011073.1_prot_WP_005786503.1_1374	FGEVMNQTIYAYISDGGIQEEISQGAGR	55.51	3	3032.42
lcl|NZ_CP011073.1_prot_WP_005786503.1_1374	FGEVMNQTIYAYISDGGIQEEISQGAGR	38.01	3	3032.42
lcl|NZ_CP011073.1_prot_WP_005786503.1_1374	FGEVMNQTIYAYISDGGIQEEISQGAGR	56.97	3	3032.42
lcl|NZ_CP011073.1_prot_WP_005786503.1_1374	FGEVMNQTIYAYISDGGIQEEISQGAGR	14.21	3	3032.42
lcl|NZ_CP011073.1_prot_WP_005786503.1_1374	FGEVMNQTIYAYISDGGIQEEISQGAGR	41.61	3	3032.42
lcl|NZ_CP011073.1_prot_WP_005786503.1_1374	FGEVMNQTIYAYISDGGIQEEISQGAGR	53.79	3	3032.42
lcl|NZ_CP011073.1_prot_WP_005786503.1_1374	FGEVMNQTIYAYISDGGIQEEISQGAGR	31.3	3	3032.42
lcl|NZ_CP011073.1_prot_WP_005786503.1_1374	FGEVMNQTIYAYISDGGIQEEISQGAGR	43.01	3	3032.42
lcl|NZ_CP011073.1_prot_WP_005786503.1_1374	FGEVMNQTIYAYISDGGIQEEISQGAGR	49.12	3	3032.42
lcl|NZ_CP011073.1_prot_WP_005786503.1_1374	FGEVMNQTIYAYISDGGIQEEISQGAGR	15.34	3	3032.42
lcl|NZ_CP011073.1_prot_WP_005786503.1_1374	FGEVMNQTIYAYISDGGIQEEISQGAGR	33.23	3	3032.42
lcl|NZ_CP011073.1_prot_WP_005786503.1_1374	FGEVMNQTIYAYISDGGIQEEISQGAGR	37.94	3	3032.42
lcl|NZ_CP011073.1_prot_WP_005786503.1_1374	FGEVMNQTIYAYISDGGIQEEISQGAGR	46.52	3	3032.42
lcl|NZ_CP011073.1_prot_WP_005786503.1_1374	FGEVMNQTIYAYISDGGIQEEISQGAGR	48.85	3	3032.42
lcl|NZ_CP011073.1_prot_WP_005786503.1_1374	FGEVMNQTIYAYISDGGIQEEISQGAGR	30.96	3	3032.42
lcl|NZ_CP011073.1_prot_WP_005786503.1_1374	FGEVMNQTIYAYISDGGIQEEISQGAGR	34.5	3	3032.42
lcl|NZ_CP011073.1_prot_WP_005786503.1_1374	FGEVMNQTIYAYISDGGIQEEISQGAGR	13.04	3	3032.42
lcl|NZ_CP011073.1_prot_WP_005786503.1_1374	FGEVMNQTIYAYISDGGIQEEISQGAGR	41.1	3	3032.42
lcl|NZ_CP011073.1_prot_WP_005786503.1_1374	FGEVMNQTIYAYISDGGIQEEISQGAGR	13.22	3	3032.42
lcl|NZ_CP011073.1_prot_WP_005786503.1_1374	FGEVMNQTIYAYISDGGIQEEISQGAGR	44.39	3	3032.42
lcl|NZ_CP011073.1_prot_WP_005786503.1_1374	FGEVMNQTIYAYISDGGIQEEISQGAGR	23.65	3	3032.42
lcl|NZ_CP011073.1_prot_WP_005786503.1_1374	FGEVMNQTIYAYISDGGIQEEISQGAGR	32.29	3	3032.43
lcl|NZ_CP011073.1_prot_WP_005786503.1_1374	FGEVMNQTIYAYISDGGIQEEISQGAGR	36.24	3	3032.43
lcl|NZ_CP011073.1_prot_WP_005786503.1_1374	FGEVMNQTIYAYISDGGIQEEISQGAGR	49.61	3	3032.43
lcl|NZ_CP011073.1_prot_WP_005786503.1_1374	FGEVMNQTIYAYISDGGIQEEISQGAGR	53.69	3	3032.43
lcl|NZ_CP011073.1_prot_WP_005786503.1_1374	FGEVMNQTIYAYISDGGIQEEISQGAGR	30.29	3	3032.43
lcl|NZ_CP011073.1_prot_WP_005786503.1_1374	FGEVMNQTIYAYISDGGIQEEISQGAGR	55.72	3	3032.43
lcl|NZ_CP011073.1_prot_WP_005786503.1_1374	FGEVMNQTIYAYISDGGIQEEISQGAGR	49.58	3	3032.43
lcl|NZ_CP011073.1_prot_WP_005786503.1_1374	FGEVMNQTIYAYISDGGIQEEISQGAGR	41.63	3	3032.43
lcl|NZ_CP011073.1_prot_WP_005786503.1_1374	FGEVMNQTIYAYISDGGIQEEISQGAGR	41.2	3	3032.43
lcl|NZ_CP011073.1_prot_WP_005786503.1_1374	FGEVMNQTIYAYISDGGIQEEISQGAGR	37.61	3	3032.43
lcl|NZ_CP011073.1_prot_WP_005786503.1_1374	FGEVMNQTIYAYISDGGIQEEISQGAGR	39.39	3	3032.43
lcl|NZ_CP011073.1_prot_WP_005786503.1_1374	FGEVMNQTIYAYISDGGIQEEISQGAGR	17.3	3	3032.43
lcl|NZ_CP011073.1_prot_WP_005786503.1_1374	FGEVMNQTIYAYISDGGIQEEISQGAGR	66.1	3	3032.43
lcl|NZ_CP011073.1_prot_WP_005786503.1_1374	FGEVMNQTIYAYISDGGIQEEISQGAGR	37.75	3	3032.44
lcl|NZ_CP011073.1_prot_WP_005786503.1_1374	FGEVMNQTIYAYISDGGIQEEISQGAGR	22.23	3	3032.44
lcl|NZ_CP011073.1_prot_WP_005786503.1_1374	FGEVMNQTIYAYISDGGIQEEISQGAGR	42.78	3	3032.44
lcl|NZ_CP011073.1_prot_WP_005786503.1_1374	FGEVMNQTIYAYISDGGIQEEISQGAGR	28.26	3	3048.41	Oxidation (M)
lcl|NZ_CP011073.1_prot_WP_005786503.1_1374	FGEVMNQTIYAYISDGGIQEEISQGAGR	44.67	3	3048.43	Oxidation (M)
lcl|NZ_CP011073.1_prot_WP_005786503.1_1374	ANSGHPGGAMGGADFVNVLFSEFLVYDPQNPR	26.64	3	3362.58
lcl|NZ_CP011073.1_prot_WP_005786503.1_1374	ANSGHPGGAMGGADFVNVLFSEFLVYDPQNPR	44.53	3	3362.59
lcl|NZ_CP011073.1_prot_WP_005786503.1_1374	ANSGHPGGAMGGADFVNVLFSEFLVYDPQNPR	17.68	3	3362.59
lcl|NZ_CP011073.1_prot_WP_005786503.1_1374	ANSGHPGGAMGGADFVNVLFSEFLVYDPQNPR	57.15	3	3362.6
lcl|NZ_CP011073.1_prot_WP_005786503.1_1374	ANSGHPGGAMGGADFVNVLFSEFLVYDPQNPR	28.81	3	3362.6
lcl|NZ_CP011073.1_prot_WP_005786503.1_1374	ANSGHPGGAMGGADFVNVLFSEFLVYDPQNPR	31.33	3	3378.58	Oxidation (M)
lcl|NZ_CP011073.1_prot_WP_005786503.1_1374	ANSGHPGGAMGGADFVNVLFSEFLVYDPQNPR	17.55	4	3378.58	Oxidation (M)
lcl|NZ_CP011073.1_prot_WP_005786503.1_1374	ANSGHPGGAMGGADFVNVLFSEFLVYDPQNPR	32.78	3	3378.59	Oxidation (M)
lcl|NZ_CP011073.1_prot_WP_005786503.1_1374	GAYIIADADENPDVILVASGSEVSTLVAGAELLR	45.73	3	3427.75
lcl|NZ_CP011073.1_prot_WP_005786503.1_1374	GAYIIADADENPDVILVASGSEVSTLVAGAELLR	56.84	3	3427.75
lcl|NZ_CP011073.1_prot_WP_005786503.1_1374	GAYIIADADENPDVILVASGSEVSTLVAGAELLR	14.44	3	3427.75
lcl|NZ_CP011073.1_prot_WP_005786503.1_1374	GAYIIADADENPDVILVASGSEVSTLVAGAELLR	44.63	3	3427.75
lcl|NZ_CP011073.1_prot_WP_005786503.1_1374	GAYIIADADENPDVILVASGSEVSTLVAGAELLR	46.77	3	3427.75
lcl|NZ_CP011073.1_prot_WP_005786503.1_1374	GAYIIADADENPDVILVASGSEVSTLVAGAELLR	43.13	3	3427.76
lcl|NZ_CP011073.1_prot_WP_005786503.1_1374	GAYIIADADENPDVILVASGSEVSTLVAGAELLR	37.19	3	3427.76
lcl|NZ_CP011073.1_prot_WP_005786503.1_1374	GAYIIADADENPDVILVASGSEVSTLVAGAELLR	73.24	3	3427.76
lcl|NZ_CP011073.1_prot_WP_005786503.1_1374	GAYIIADADENPDVILVASGSEVSTLVAGAELLR	59.48	3	3427.76
lcl|NZ_CP011073.1_prot_WP_005786503.1_1374	GAYIIADADENPDVILVASGSEVSTLVAGAELLR	75.42	3	3427.76
lcl|NZ_CP011073.1_prot_WP_005786503.1_1374	GAYIIADADENPDVILVASGSEVSTLVAGAELLR	36.75	3	3427.76
lcl|NZ_CP011073.1_prot_WP_005786503.1_1374	GAYIIADADENPDVILVASGSEVSTLVAGAELLR	40.89	3	3427.76
lcl|NZ_CP011073.1_prot_WP_005786503.1_1374	GAYIIADADENPDVILVASGSEVSTLVAGAELLR	52.18	3	3427.76
lcl|NZ_CP011073.1_prot_WP_005786503.1_1374	GAYIIADADENPDVILVASGSEVSTLVAGAELLR	28.98	3	3427.76
lcl|NZ_CP011073.1_prot_WP_005786503.1_1374	GAYIIADADENPDVILVASGSEVSTLVAGAELLR	20.49	3	3427.76
lcl|NZ_CP011073.1_prot_WP_005786503.1_1374	GAYIIADADENPDVILVASGSEVSTLVAGAELLR	50.62	3	3427.76
lcl|NZ_CP011073.1_prot_WP_005786503.1_1374	GAYIIADADENPDVILVASGSEVSTLVAGAELLR	78.35	3	3427.76
lcl|NZ_CP011073.1_prot_WP_005786503.1_1374	GAYIIADADENPDVILVASGSEVSTLVAGAELLR	19.12	3	3427.76
lcl|NZ_CP011073.1_prot_WP_005786503.1_1374	GAYIIADADENPDVILVASGSEVSTLVAGAELLR	33.37	3	3427.76
lcl|NZ_CP011073.1_prot_WP_005786503.1_1374	GAYIIADADENPDVILVASGSEVSTLVAGAELLR	49.61	3	3427.76
lcl|NZ_CP011073.1_prot_WP_005786503.1_1374	GAYIIADADENPDVILVASGSEVSTLVAGAELLR	57.34	3	3427.76
lcl|NZ_CP011073.1_prot_WP_005786503.1_1374	GAYIIADADENPDVILVASGSEVSTLVAGAELLR	48.4	3	3427.76
lcl|NZ_CP011073.1_prot_WP_005786503.1_1374	GAYIIADADENPDVILVASGSEVSTLVAGAELLR	50.58	3	3427.76
lcl|NZ_CP011073.1_prot_WP_005786503.1_1374	GAYIIADADENPDVILVASGSEVSTLVAGAELLR	34.37	3	3427.76
lcl|NZ_CP011073.1_prot_WP_005786503.1_1374	GAYIIADADENPDVILVASGSEVSTLVAGAELLR	63.28	3	3427.76
lcl|NZ_CP011073.1_prot_WP_005786503.1_1374	GAYIIADADENPDVILVASGSEVSTLVAGAELLR	27.61	3	3427.76
lcl|NZ_CP011073.1_prot_WP_005786503.1_1374	GAYIIADADENPDVILVASGSEVSTLVAGAELLR	38.99	3	3427.76
lcl|NZ_CP011073.1_prot_WP_005786503.1_1374	GAYIIADADENPDVILVASGSEVSTLVAGAELLR	64.61	3	3427.76
lcl|NZ_CP011073.1_prot_WP_005786503.1_1374	GAYIIADADENPDVILVASGSEVSTLVAGAELLR	20.17	3	3427.76
lcl|NZ_CP011073.1_prot_WP_005786503.1_1374	GAYIIADADENPDVILVASGSEVSTLVAGAELLR	53.12	3	3427.76
lcl|NZ_CP011073.1_prot_WP_005786503.1_1374	GAYIIADADENPDVILVASGSEVSTLVAGAELLR	25.1	3	3427.76
lcl|NZ_CP011073.1_prot_WP_005786503.1_1374	GAYIIADADENPDVILVASGSEVSTLVAGAELLR	21.17	3	3427.76
lcl|NZ_CP011073.1_prot_WP_005786503.1_1374	GAYIIADADENPDVILVASGSEVSTLVAGAELLR	57.73	3	3427.76
lcl|NZ_CP011073.1_prot_WP_005786503.1_1374	GAYIIADADENPDVILVASGSEVSTLVAGAELLR	37.21	3	3427.77
lcl|NZ_CP011073.1_prot_WP_005786503.1_1374	GAYIIADADENPDVILVASGSEVSTLVAGAELLR	35.98	3	3427.77
lcl|NZ_CP011073.1_prot_WP_005786503.1_1374	GAYIIADADENPDVILVASGSEVSTLVAGAELLR	30.97	3	3427.77
lcl|NZ_CP011073.1_prot_WP_005786503.1_1374	GAYIIADADENPDVILVASGSEVSTLVAGAELLR	19.47	3	3427.77
lcl|NZ_CP011073.1_prot_WP_005786503.1_1374	GAYIIADADENPDVILVASGSEVSTLVAGAELLR	32.65	3	3427.77
lcl|NZ_CP011073.1_prot_WP_005786503.1_1374	GAYIIADADENPDVILVASGSEVSTLVAGAELLR	48.17	3	3427.77
lcl|NZ_CP011073.1_prot_WP_005786503.1_1374	GAYIIADADENPDVILVASGSEVSTLVAGAELLR	73.6	3	3427.77
lcl|NZ_CP011073.1_prot_WP_005786503.1_1374	GAYIIADADENPDVILVASGSEVSTLVAGAELLR	62.55	3	3427.77
lcl|NZ_CP011073.1_prot_WP_005786503.1_1374	GAYIIADADENPDVILVASGSEVSTLVAGAELLR	29.78	3	3427.77
lcl|NZ_CP011073.1_prot_WP_005786503.1_1374	GAYIIADADENPDVILVASGSEVSTLVAGAELLR	42.99	3	3427.77
lcl|NZ_CP011073.1_prot_WP_005786503.1_1374	GAYIIADADENPDVILVASGSEVSTLVAGAELLR	36.2	3	3427.77
lcl|NZ_CP011073.1_prot_WP_005786503.1_1374	GAYIIADADENPDVILVASGSEVSTLVAGAELLR	69.49	3	3427.77
lcl|NZ_CP011073.1_prot_WP_005786503.1_1374	GAYIIADADENPDVILVASGSEVSTLVAGAELLR	31.85	3	3427.77
lcl|NZ_CP011073.1_prot_WP_005786503.1_1374	GAYIIADADENPDVILVASGSEVSTLVAGAELLR	70.15	3	3427.77
lcl|NZ_CP011073.1_prot_WP_005786503.1_1374	GAYIIADADENPDVILVASGSEVSTLVAGAELLR	76.68	3	3427.77
lcl|NZ_CP011073.1_prot_WP_005786503.1_1374	GAYIIADADENPDVILVASGSEVSTLVAGAELLR	37.92	3	3427.77
lcl|NZ_CP011073.1_prot_WP_005786503.1_1374	GAYIIADADENPDVILVASGSEVSTLVAGAELLR	47.79	3	3427.77
lcl|NZ_CP011073.1_prot_WP_005786503.1_1374	GAYIIADADENPDVILVASGSEVSTLVAGAELLR	36.99	3	3427.77
lcl|NZ_CP011073.1_prot_WP_005786503.1_1374	GAYIIADADENPDVILVASGSEVSTLVAGAELLR	57.46	3	3427.77
lcl|NZ_CP011073.1_prot_WP_005786503.1_1374	GAYIIADADENPDVILVASGSEVSTLVAGAELLR	74.64	3	3427.77
lcl|NZ_CP011073.1_prot_WP_005786503.1_1374	GAYIIADADENPDVILVASGSEVSTLVAGAELLR	15.86	3	3427.77
lcl|NZ_CP011073.1_prot_WP_005786503.1_1374	GAYIIADADENPDVILVASGSEVSTLVAGAELLR	59.93	3	3427.77
lcl|NZ_CP011073.1_prot_WP_005786503.1_1374	GAYIIADADENPDVILVASGSEVSTLVAGAELLR	40.12	3	3427.77
lcl|NZ_CP011073.1_prot_WP_005786503.1_1374	GAYIIADADENPDVILVASGSEVSTLVAGAELLR	28.73	3	3427.77
lcl|NZ_CP011073.1_prot_WP_005786503.1_1374	GAYIIADADENPDVILVASGSEVSTLVAGAELLR	65.55	3	3427.77
lcl|NZ_CP011073.1_prot_WP_005786503.1_1374	GAYIIADADENPDVILVASGSEVSTLVAGAELLR	79.92	3	3427.77
lcl|NZ_CP011073.1_prot_WP_005786503.1_1374	GAYIIADADENPDVILVASGSEVSTLVAGAELLR	63.3	3	3427.77
lcl|NZ_CP011073.1_prot_WP_005786503.1_1374	GAYIIADADENPDVILVASGSEVSTLVAGAELLR	22.21	3	3427.77
lcl|NZ_CP011073.1_prot_WP_005786503.1_1374	GAYIIADADENPDVILVASGSEVSTLVAGAELLR	50.57	3	3427.77
lcl|NZ_CP011073.1_prot_WP_005786503.1_1374	GAYIIADADENPDVILVASGSEVSTLVAGAELLR	31.42	3	3427.77
lcl|NZ_CP011073.1_prot_WP_005786503.1_1374	GAYIIADADENPDVILVASGSEVSTLVAGAELLR	55.12	3	3427.77
lcl|NZ_CP011073.1_prot_WP_005786503.1_1374	GAYIIADADENPDVILVASGSEVSTLVAGAELLR	49.77	3	3427.77
lcl|NZ_CP011073.1_prot_WP_005786503.1_1374	GAYIIADADENPDVILVASGSEVSTLVAGAELLR	43.16	3	3427.77
lcl|NZ_CP011073.1_prot_WP_005786503.1_1374	GAYIIADADENPDVILVASGSEVSTLVAGAELLR	49.74	3	3427.77
lcl|NZ_CP011073.1_prot_WP_005786503.1_1374	GAYIIADADENPDVILVASGSEVSTLVAGAELLR	49.74	3	3427.77
lcl|NZ_CP011073.1_prot_WP_005786503.1_1374	GAYIIADADENPDVILVASGSEVSTLVAGAELLR	68.97	3	3427.77
lcl|NZ_CP011073.1_prot_WP_005786503.1_1374	GAYIIADADENPDVILVASGSEVSTLVAGAELLR	29.67	3	3427.77
lcl|NZ_CP011073.1_prot_WP_005786503.1_1374	GAYIIADADENPDVILVASGSEVSTLVAGAELLR	66.62	3	3427.77
lcl|NZ_CP011073.1_prot_WP_005786503.1_1374	GAYIIADADENPDVILVASGSEVSTLVAGAELLR	53.18	3	3427.77
lcl|NZ_CP011073.1_prot_WP_005786503.1_1374	GAYIIADADENPDVILVASGSEVSTLVAGAELLR	63.43	3	3427.77
lcl|NZ_CP011073.1_prot_WP_005786503.1_1374	GAYIIADADENPDVILVASGSEVSTLVAGAELLR	46.88	3	3427.77
lcl|NZ_CP011073.1_prot_WP_005786503.1_1374	GAYIIADADENPDVILVASGSEVSTLVAGAELLR	30.79	3	3427.77
lcl|NZ_CP011073.1_prot_WP_005786503.1_1374	GAYIIADADENPDVILVASGSEVSTLVAGAELLR	13.62	3	3427.77
lcl|NZ_CP011073.1_prot_WP_005786503.1_1374	GAYIIADADENPDVILVASGSEVSTLVAGAELLR	13.81	3	3427.78
lcl|NZ_CP011073.1_prot_WP_005786503.1_1374	GAYIIADADENPDVILVASGSEVSTLVAGAELLR	37.86	3	3427.78
lcl|NZ_CP011073.1_prot_WP_005786503.1_1374	GAYIIADADENPDVILVASGSEVSTLVAGAELLR	77.17	3	3427.78
lcl|NZ_CP011073.1_prot_WP_005786503.1_1374	GAYIIADADENPDVILVASGSEVSTLVAGAELLR	46.09	3	3427.78
lcl|NZ_CP011073.1_prot_WP_005786503.1_1374	GAYIIADADENPDVILVASGSEVSTLVAGAELLR	45.69	3	3427.78
lcl|NZ_CP011073.1_prot_WP_005786503.1_1374	GAYIIADADENPDVILVASGSEVSTLVAGAELLR	22.57	3	3427.78
lcl|NZ_CP011073.1_prot_WP_005786503.1_1374	GAYIIADADENPDVILVASGSEVSTLVAGAELLR	59.24	3	3427.78
lcl|NZ_CP011073.1_prot_WP_005786503.1_1374	GAYIIADADENPDVILVASGSEVSTLVAGAELLR	43.23	3	3427.78
lcl|NZ_CP011073.1_prot_WP_005786503.1_1374	GAYIIADADENPDVILVASGSEVSTLVAGAELLR	28.8	3	3427.78
lcl|NZ_CP011073.1_prot_WP_005786503.1_1374	GAYIIADADENPDVILVASGSEVSTLVAGAELLR	47.63	3	3427.78
lcl|NZ_CP011073.1_prot_WP_005786503.1_1374	GAYIIADADENPDVILVASGSEVSTLVAGAELLR	34.81	3	3427.78
lcl|NZ_CP011073.1_prot_WP_005786503.1_1374	GAYIIADADENPDVILVASGSEVSTLVAGAELLR	60.98	3	3427.78
lcl|NZ_CP011073.1_prot_WP_005786503.1_1374	GAYIIADADENPDVILVASGSEVSTLVAGAELLR	33.09	3	3427.78
lcl|NZ_CP011073.1_prot_WP_005786503.1_1374	GAYIIADADENPDVILVASGSEVSTLVAGAELLR	44.1	3	3427.78
lcl|NZ_CP011073.1_prot_WP_005786503.1_1374	GAYIIADADENPDVILVASGSEVSTLVAGAELLR	64.71	3	3427.78
lcl|NZ_CP011073.1_prot_WP_005786503.1_1374	GAYIIADADENPDVILVASGSEVSTLVAGAELLR	28.07	3	3427.78
lcl|NZ_CP011073.1_prot_WP_005786503.1_1374	GAYIIADADENPDVILVASGSEVSTLVAGAELLR	32.83	3	3427.78
lcl|NZ_CP011073.1_prot_WP_005786503.1_1374	GAYIIADADENPDVILVASGSEVSTLVAGAELLR	34.72	3	3427.78
lcl|NZ_CP011073.1_prot_WP_005786503.1_1374	GAYIIADADENPDVILVASGSEVSTLVAGAELLR	58.61	3	3427.78
lcl|NZ_CP011073.1_prot_WP_005786503.1_1374	GAYIIADADENPDVILVASGSEVSTLVAGAELLR	49.87	3	3427.78
lcl|NZ_CP011073.1_prot_WP_005786503.1_1374	GAYIIADADENPDVILVASGSEVSTLVAGAELLR	20.66	3	3427.78
lcl|NZ_CP011073.1_prot_WP_005786503.1_1374	GAYIIADADENPDVILVASGSEVSTLVAGAELLR	33.7	3	3427.79
lcl|NZ_CP011073.1_prot_WP_005786503.1_1374	GAYIIADADENPDVILVASGSEVSTLVAGAELLR	55.1	3	3427.79
lcl|NZ_CP011073.1_prot_WP_005786503.1_1374	GAYIIADADENPDVILVASGSEVSTLVAGAELLR	29.04	3	3427.79
lcl|NZ_CP011073.1_prot_WP_005786503.1_1374	GAYIIADADENPDVILVASGSEVSTLVAGAELLR	71.24	3	3427.79
lcl|NZ_CP011073.1_prot_WP_005786503.1_1374	AGSATVLGALATQVENMIVSSADLSNSDKTDGFLK	13.84	4	3509.73
lcl|NZ_CP011073.1_prot_WP_005786503.1_1374	AGSATVLGALATQVENMIVSSADLSNSDKTDGFLK	40.29	3	3509.74
lcl|NZ_CP011073.1_prot_WP_005786503.1_1374	AGSATVLGALATQVENMIVSSADLSNSDKTDGFLK	102.55	4	3509.74
lcl|NZ_CP011073.1_prot_WP_005786503.1_1374	AGSATVLGALATQVENMIVSSADLSNSDKTDGFLK	45.84	4	3509.74
lcl|NZ_CP011073.1_prot_WP_005786503.1_1374	AGSATVLGALATQVENMIVSSADLSNSDKTDGFLK	113.8	4	3509.74
lcl|NZ_CP011073.1_prot_WP_005786503.1_1374	AGSATVLGALATQVENMIVSSADLSNSDKTDGFLK	63.83	4	3509.75
lcl|NZ_CP011073.1_prot_WP_005786503.1_1374	AGSATVLGALATQVENMIVSSADLSNSDKTDGFLK	58.19	4	3509.75
lcl|NZ_CP011073.1_prot_WP_005786503.1_1374	AGSATVLGALATQVENMIVSSADLSNSDKTDGFLK	42.82	4	3509.75
lcl|NZ_CP011073.1_prot_WP_005786503.1_1374	AGSATVLGALATQVENMIVSSADLSNSDKTDGFLK	32.4	4	3509.75
lcl|NZ_CP011073.1_prot_WP_005786503.1_1374	AGSATVLGALATQVENMIVSSADLSNSDKTDGFLK	52.45	4	3509.75
lcl|NZ_CP011073.1_prot_WP_005786503.1_1374	AGSATVLGALATQVENMIVSSADLSNSDKTDGFLK	42.66	4	3509.75
lcl|NZ_CP011073.1_prot_WP_005786503.1_1374	AGSATVLGALATQVENMIVSSADLSNSDKTDGFLK	96.21	3	3509.75
lcl|NZ_CP011073.1_prot_WP_005786503.1_1374	AGSATVLGALATQVENMIVSSADLSNSDKTDGFLK	96.44	4	3509.75
lcl|NZ_CP011073.1_prot_WP_005786503.1_1374	AGSATVLGALATQVENMIVSSADLSNSDKTDGFLK	98.47	4	3509.75
lcl|NZ_CP011073.1_prot_WP_005786503.1_1374	AGSATVLGALATQVENMIVSSADLSNSDKTDGFLK	87.96	4	3509.75
lcl|NZ_CP011073.1_prot_WP_005786503.1_1374	AGSATVLGALATQVENMIVSSADLSNSDKTDGFLK	69.72	3	3509.75
lcl|NZ_CP011073.1_prot_WP_005786503.1_1374	AGSATVLGALATQVENMIVSSADLSNSDKTDGFLK	83.96	4	3509.75
lcl|NZ_CP011073.1_prot_WP_005786503.1_1374	AGSATVLGALATQVENMIVSSADLSNSDKTDGFLK	91.79	4	3509.75
lcl|NZ_CP011073.1_prot_WP_005786503.1_1374	AGSATVLGALATQVENMIVSSADLSNSDKTDGFLK	28.45	4	3509.75
lcl|NZ_CP011073.1_prot_WP_005786503.1_1374	AGSATVLGALATQVENMIVSSADLSNSDKTDGFLK	52.86	4	3509.75
lcl|NZ_CP011073.1_prot_WP_005786503.1_1374	AGSATVLGALATQVENMIVSSADLSNSDKTDGFLK	106.09	4	3509.75
lcl|NZ_CP011073.1_prot_WP_005786503.1_1374	AGSATVLGALATQVENMIVSSADLSNSDKTDGFLK	68.48	3	3509.75
lcl|NZ_CP011073.1_prot_WP_005786503.1_1374	AGSATVLGALATQVENMIVSSADLSNSDKTDGFLK	76.26	4	3509.75
lcl|NZ_CP011073.1_prot_WP_005786503.1_1374	AGSATVLGALATQVENMIVSSADLSNSDKTDGFLK	138.96	4	3509.75
lcl|NZ_CP011073.1_prot_WP_005786503.1_1374	AGSATVLGALATQVENMIVSSADLSNSDKTDGFLK	74.85	4	3509.75
lcl|NZ_CP011073.1_prot_WP_005786503.1_1374	AGSATVLGALATQVENMIVSSADLSNSDKTDGFLK	90.62	4	3509.75
lcl|NZ_CP011073.1_prot_WP_005786503.1_1374	AGSATVLGALATQVENMIVSSADLSNSDKTDGFLK	57.38	4	3509.75
lcl|NZ_CP011073.1_prot_WP_005786503.1_1374	AGSATVLGALATQVENMIVSSADLSNSDKTDGFLK	29.04	4	3509.75
lcl|NZ_CP011073.1_prot_WP_005786503.1_1374	AGSATVLGALATQVENMIVSSADLSNSDKTDGFLK	30.02	4	3509.75
lcl|NZ_CP011073.1_prot_WP_005786503.1_1374	AGSATVLGALATQVENMIVSSADLSNSDKTDGFLK	46.54	4	3509.75
lcl|NZ_CP011073.1_prot_WP_005786503.1_1374	AGSATVLGALATQVENMIVSSADLSNSDKTDGFLK	49.85	4	3509.75
lcl|NZ_CP011073.1_prot_WP_005786503.1_1374	AGSATVLGALATQVENMIVSSADLSNSDKTDGFLK	48.43	4	3509.75
lcl|NZ_CP011073.1_prot_WP_005786503.1_1374	AGSATVLGALATQVENMIVSSADLSNSDKTDGFLK	64.21	4	3509.75
lcl|NZ_CP011073.1_prot_WP_005786503.1_1374	AGSATVLGALATQVENMIVSSADLSNSDKTDGFLK	38.41	4	3509.75
lcl|NZ_CP011073.1_prot_WP_005786503.1_1374	AGSATVLGALATQVENMIVSSADLSNSDKTDGFLK	58.91	4	3509.75
lcl|NZ_CP011073.1_prot_WP_005786503.1_1374	AGSATVLGALATQVENMIVSSADLSNSDKTDGFLK	30.39	3	3509.75
lcl|NZ_CP011073.1_prot_WP_005786503.1_1374	AGSATVLGALATQVENMIVSSADLSNSDKTDGFLK	76.77	4	3509.75
lcl|NZ_CP011073.1_prot_WP_005786503.1_1374	AGSATVLGALATQVENMIVSSADLSNSDKTDGFLK	65.46	4	3509.75
lcl|NZ_CP011073.1_prot_WP_005786503.1_1374	AGSATVLGALATQVENMIVSSADLSNSDKTDGFLK	53.89	3	3509.75
lcl|NZ_CP011073.1_prot_WP_005786503.1_1374	AGSATVLGALATQVENMIVSSADLSNSDKTDGFLK	55.66	4	3509.75
lcl|NZ_CP011073.1_prot_WP_005786503.1_1374	AGSATVLGALATQVENMIVSSADLSNSDKTDGFLK	21.11	4	3509.75
lcl|NZ_CP011073.1_prot_WP_005786503.1_1374	AGSATVLGALATQVENMIVSSADLSNSDKTDGFLK	48.94	4	3509.75
lcl|NZ_CP011073.1_prot_WP_005786503.1_1374	AGSATVLGALATQVENMIVSSADLSNSDKTDGFLK	48.23	4	3509.75
lcl|NZ_CP011073.1_prot_WP_005786503.1_1374	AGSATVLGALATQVENMIVSSADLSNSDKTDGFLK	103.64	4	3509.75
lcl|NZ_CP011073.1_prot_WP_005786503.1_1374	AGSATVLGALATQVENMIVSSADLSNSDKTDGFLK	32.74	4	3509.75
lcl|NZ_CP011073.1_prot_WP_005786503.1_1374	AGSATVLGALATQVENMIVSSADLSNSDKTDGFLK	119.61	3	3509.75
lcl|NZ_CP011073.1_prot_WP_005786503.1_1374	AGSATVLGALATQVENMIVSSADLSNSDKTDGFLK	15.01	4	3509.75
lcl|NZ_CP011073.1_prot_WP_005786503.1_1374	AGSATVLGALATQVENMIVSSADLSNSDKTDGFLK	63.15	4	3509.75
lcl|NZ_CP011073.1_prot_WP_005786503.1_1374	AGSATVLGALATQVENMIVSSADLSNSDKTDGFLK	114.22	4	3509.75
lcl|NZ_CP011073.1_prot_WP_005786503.1_1374	AGSATVLGALATQVENMIVSSADLSNSDKTDGFLK	54.95	3	3509.75
lcl|NZ_CP011073.1_prot_WP_005786503.1_1374	AGSATVLGALATQVENMIVSSADLSNSDKTDGFLK	86.71	4	3509.75
lcl|NZ_CP011073.1_prot_WP_005786503.1_1374	AGSATVLGALATQVENMIVSSADLSNSDKTDGFLK	69.52	3	3509.75
lcl|NZ_CP011073.1_prot_WP_005786503.1_1374	AGSATVLGALATQVENMIVSSADLSNSDKTDGFLK	44.59	3	3509.76
lcl|NZ_CP011073.1_prot_WP_005786503.1_1374	AGSATVLGALATQVENMIVSSADLSNSDKTDGFLK	75.86	4	3509.76
lcl|NZ_CP011073.1_prot_WP_005786503.1_1374	AGSATVLGALATQVENMIVSSADLSNSDKTDGFLK	85.66	4	3509.76
lcl|NZ_CP011073.1_prot_WP_005786503.1_1374	AGSATVLGALATQVENMIVSSADLSNSDKTDGFLK	13.92	4	3509.76
lcl|NZ_CP011073.1_prot_WP_005786503.1_1374	AGSATVLGALATQVENMIVSSADLSNSDKTDGFLK	68.09	4	3509.76
lcl|NZ_CP011073.1_prot_WP_005786503.1_1374	AGSATVLGALATQVENMIVSSADLSNSDKTDGFLK	97.6	4	3509.76
lcl|NZ_CP011073.1_prot_WP_005786503.1_1374	AGSATVLGALATQVENMIVSSADLSNSDKTDGFLK	83.93	3	3509.76
lcl|NZ_CP011073.1_prot_WP_005786503.1_1374	AGSATVLGALATQVENMIVSSADLSNSDKTDGFLK	53.18	4	3509.76
lcl|NZ_CP011073.1_prot_WP_005786503.1_1374	AGSATVLGALATQVENMIVSSADLSNSDKTDGFLK	60.7	4	3509.76
lcl|NZ_CP011073.1_prot_WP_005786503.1_1374	AGSATVLGALATQVENMIVSSADLSNSDKTDGFLK	110.69	4	3509.76
lcl|NZ_CP011073.1_prot_WP_005786503.1_1374	AGSATVLGALATQVENMIVSSADLSNSDKTDGFLK	56.74	4	3509.76
lcl|NZ_CP011073.1_prot_WP_005786503.1_1374	AGSATVLGALATQVENMIVSSADLSNSDKTDGFLK	103.5	4	3509.76
lcl|NZ_CP011073.1_prot_WP_005786503.1_1374	AGSATVLGALATQVENMIVSSADLSNSDKTDGFLK	69.76	4	3509.76
lcl|NZ_CP011073.1_prot_WP_005786503.1_1374	AGSATVLGALATQVENMIVSSADLSNSDKTDGFLK	87.94	4	3509.76
lcl|NZ_CP011073.1_prot_WP_005786503.1_1374	AGSATVLGALATQVENMIVSSADLSNSDKTDGFLK	107.76	4	3509.76
lcl|NZ_CP011073.1_prot_WP_005786503.1_1374	AGSATVLGALATQVENMIVSSADLSNSDKTDGFLK	115.78	4	3509.76
lcl|NZ_CP011073.1_prot_WP_005786503.1_1374	AGSATVLGALATQVENMIVSSADLSNSDKTDGFLK	98.5	3	3509.76
lcl|NZ_CP011073.1_prot_WP_005786503.1_1374	AGSATVLGALATQVENMIVSSADLSNSDKTDGFLK	66.05	3	3509.76
lcl|NZ_CP011073.1_prot_WP_005786503.1_1374	AGSATVLGALATQVENMIVSSADLSNSDKTDGFLK	88.14	4	3509.76
lcl|NZ_CP011073.1_prot_WP_005786503.1_1374	AGSATVLGALATQVENMIVSSADLSNSDKTDGFLK	59.15	4	3509.76
lcl|NZ_CP011073.1_prot_WP_005786503.1_1374	AGSATVLGALATQVENMIVSSADLSNSDKTDGFLK	29.8	4	3509.76
lcl|NZ_CP011073.1_prot_WP_005786503.1_1374	AGSATVLGALATQVENMIVSSADLSNSDKTDGFLK	71.24	4	3509.76
lcl|NZ_CP011073.1_prot_WP_005786503.1_1374	AGSATVLGALATQVENMIVSSADLSNSDKTDGFLK	96.16	3	3509.76
lcl|NZ_CP011073.1_prot_WP_005786503.1_1374	AGSATVLGALATQVENMIVSSADLSNSDKTDGFLK	31.76	4	3509.76
lcl|NZ_CP011073.1_prot_WP_005786503.1_1374	AGSATVLGALATQVENMIVSSADLSNSDKTDGFLK	97.37	4	3509.76
lcl|NZ_CP011073.1_prot_WP_005786503.1_1374	AGSATVLGALATQVENMIVSSADLSNSDKTDGFLK	47.35	4	3509.76
lcl|NZ_CP011073.1_prot_WP_005786503.1_1374	AGSATVLGALATQVENMIVSSADLSNSDKTDGFLK	85.98	4	3509.76
lcl|NZ_CP011073.1_prot_WP_005786503.1_1374	AGSATVLGALATQVENMIVSSADLSNSDKTDGFLK	20.86	4	3509.76
lcl|NZ_CP011073.1_prot_WP_005786503.1_1374	AGSATVLGALATQVENMIVSSADLSNSDKTDGFLK	72.38	4	3509.76
lcl|NZ_CP011073.1_prot_WP_005786503.1_1374	AGSATVLGALATQVENMIVSSADLSNSDKTDGFLK	58.98	3	3509.76
lcl|NZ_CP011073.1_prot_WP_005786503.1_1374	AGSATVLGALATQVENMIVSSADLSNSDKTDGFLK	71.04	4	3509.76
lcl|NZ_CP011073.1_prot_WP_005786503.1_1374	AGSATVLGALATQVENMIVSSADLSNSDKTDGFLK	81.94	4	3509.76
lcl|NZ_CP011073.1_prot_WP_005786503.1_1374	AGSATVLGALATQVENMIVSSADLSNSDKTDGFLK	97.32	4	3509.76
lcl|NZ_CP011073.1_prot_WP_005786503.1_1374	AGSATVLGALATQVENMIVSSADLSNSDKTDGFLK	105.89	3	3509.76
lcl|NZ_CP011073.1_prot_WP_005786503.1_1374	AGSATVLGALATQVENMIVSSADLSNSDKTDGFLK	112	3	3509.76
lcl|NZ_CP011073.1_prot_WP_005786503.1_1374	AGSATVLGALATQVENMIVSSADLSNSDKTDGFLK	85.88	3	3509.76
lcl|NZ_CP011073.1_prot_WP_005786503.1_1374	AGSATVLGALATQVENMIVSSADLSNSDKTDGFLK	110.4	4	3509.76
lcl|NZ_CP011073.1_prot_WP_005786503.1_1374	AGSATVLGALATQVENMIVSSADLSNSDKTDGFLK	91.22	4	3509.76
lcl|NZ_CP011073.1_prot_WP_005786503.1_1374	AGSATVLGALATQVENMIVSSADLSNSDKTDGFLK	88.88	3	3509.76
lcl|NZ_CP011073.1_prot_WP_005786503.1_1374	AGSATVLGALATQVENMIVSSADLSNSDKTDGFLK	98.78	3	3509.76
lcl|NZ_CP011073.1_prot_WP_005786503.1_1374	AGSATVLGALATQVENMIVSSADLSNSDKTDGFLK	106.79	4	3509.76
lcl|NZ_CP011073.1_prot_WP_005786503.1_1374	AGSATVLGALATQVENMIVSSADLSNSDKTDGFLK	48.37	3	3509.76
lcl|NZ_CP011073.1_prot_WP_005786503.1_1374	AGSATVLGALATQVENMIVSSADLSNSDKTDGFLK	29.51	3	3509.76
lcl|NZ_CP011073.1_prot_WP_005786503.1_1374	AGSATVLGALATQVENMIVSSADLSNSDKTDGFLK	44.4	4	3509.76
lcl|NZ_CP011073.1_prot_WP_005786503.1_1374	AGSATVLGALATQVENMIVSSADLSNSDKTDGFLK	96.54	3	3509.76
lcl|NZ_CP011073.1_prot_WP_005786503.1_1374	AGSATVLGALATQVENMIVSSADLSNSDKTDGFLK	110.35	3	3509.76
lcl|NZ_CP011073.1_prot_WP_005786503.1_1374	AGSATVLGALATQVENMIVSSADLSNSDKTDGFLK	113.14	3	3509.76
lcl|NZ_CP011073.1_prot_WP_005786503.1_1374	AGSATVLGALATQVENMIVSSADLSNSDKTDGFLK	84.54	4	3509.76
lcl|NZ_CP011073.1_prot_WP_005786503.1_1374	AGSATVLGALATQVENMIVSSADLSNSDKTDGFLK	18.34	4	3509.76
lcl|NZ_CP011073.1_prot_WP_005786503.1_1374	AGSATVLGALATQVENMIVSSADLSNSDKTDGFLK	78.54	4	3509.76
lcl|NZ_CP011073.1_prot_WP_005786503.1_1374	AGSATVLGALATQVENMIVSSADLSNSDKTDGFLK	102.55	4	3509.76
lcl|NZ_CP011073.1_prot_WP_005786503.1_1374	AGSATVLGALATQVENMIVSSADLSNSDKTDGFLK	84.91	4	3509.76
lcl|NZ_CP011073.1_prot_WP_005786503.1_1374	AGSATVLGALATQVENMIVSSADLSNSDKTDGFLK	65.59	4	3509.76
lcl|NZ_CP011073.1_prot_WP_005786503.1_1374	AGSATVLGALATQVENMIVSSADLSNSDKTDGFLK	122.53	4	3509.76
lcl|NZ_CP011073.1_prot_WP_005786503.1_1374	AGSATVLGALATQVENMIVSSADLSNSDKTDGFLK	111.63	4	3509.76
lcl|NZ_CP011073.1_prot_WP_005786503.1_1374	AGSATVLGALATQVENMIVSSADLSNSDKTDGFLK	105.97	4	3509.76
lcl|NZ_CP011073.1_prot_WP_005786503.1_1374	AGSATVLGALATQVENMIVSSADLSNSDKTDGFLK	123.61	4	3509.77
lcl|NZ_CP011073.1_prot_WP_005786503.1_1374	AGSATVLGALATQVENMIVSSADLSNSDKTDGFLK	34.59	4	3509.77
lcl|NZ_CP011073.1_prot_WP_005786503.1_1374	AGSATVLGALATQVENMIVSSADLSNSDKTDGFLK	17.35	3	3509.77
lcl|NZ_CP011073.1_prot_WP_005786503.1_1374	AGSATVLGALATQVENMIVSSADLSNSDKTDGFLK	77.05	4	3509.77
lcl|NZ_CP011073.1_prot_WP_005786503.1_1374	AGSATVLGALATQVENMIVSSADLSNSDKTDGFLK	107.04	3	3509.77
lcl|NZ_CP011073.1_prot_WP_005786503.1_1374	AGSATVLGALATQVENMIVSSADLSNSDKTDGFLK	71.47	4	3509.77
lcl|NZ_CP011073.1_prot_WP_005786503.1_1374	AGSATVLGALATQVENMIVSSADLSNSDKTDGFLK	46.53	4	3509.77
lcl|NZ_CP011073.1_prot_WP_005786503.1_1374	AGSATVLGALATQVENMIVSSADLSNSDKTDGFLK	59.33	4	3509.77
lcl|NZ_CP011073.1_prot_WP_005786503.1_1374	AGSATVLGALATQVENMIVSSADLSNSDKTDGFLK	125.64	3	3509.77
lcl|NZ_CP011073.1_prot_WP_005786503.1_1374	AGSATVLGALATQVENMIVSSADLSNSDKTDGFLK	85.54	3	3509.77
lcl|NZ_CP011073.1_prot_WP_005786503.1_1374	AGSATVLGALATQVENMIVSSADLSNSDKTDGFLK	79.74	4	3509.77
lcl|NZ_CP011073.1_prot_WP_005786503.1_1374	AGSATVLGALATQVENMIVSSADLSNSDKTDGFLK	39.58	3	3509.77
lcl|NZ_CP011073.1_prot_WP_005786503.1_1374	AGSATVLGALATQVENMIVSSADLSNSDKTDGFLK	80.14	4	3509.77
lcl|NZ_CP011073.1_prot_WP_005786503.1_1374	AGSATVLGALATQVENMIVSSADLSNSDKTDGFLK	22.35	3	3509.77
lcl|NZ_CP011073.1_prot_WP_005786503.1_1374	AGSATVLGALATQVENMIVSSADLSNSDKTDGFLK	26.08	4	3509.78
lcl|NZ_CP011073.1_prot_WP_005786503.1_1374	AGSATVLGALATQVENMIVSSADLSNSDKTDGFLK	49.49	4	3525.74	Oxidation (M)
lcl|NZ_CP011073.1_prot_WP_005786503.1_1374	AGSATVLGALATQVENMIVSSADLSNSDKTDGFLK	17.23	4	3525.74	Oxidation (M)
lcl|NZ_CP011073.1_prot_WP_005786503.1_1374	AGSATVLGALATQVENMIVSSADLSNSDKTDGFLK	43.19	4	3525.74	Oxidation (M)
lcl|NZ_CP011073.1_prot_WP_005786503.1_1374	AGSATVLGALATQVENMIVSSADLSNSDKTDGFLK	58.2	4	3525.75	Oxidation (M)
lcl|NZ_CP011073.1_prot_WP_005786503.1_1374	AGSATVLGALATQVENMIVSSADLSNSDKTDGFLK	73.04	4	3525.75	Oxidation (M)
lcl|NZ_CP011073.1_prot_WP_005786503.1_1374	AGSATVLGALATQVENMIVSSADLSNSDKTDGFLK	38.25	4	3525.75	Oxidation (M)
lcl|NZ_CP011073.1_prot_WP_005786503.1_1374	AGSATVLGALATQVENMIVSSADLSNSDKTDGFLK	40.2	4	3525.75	Oxidation (M)
lcl|NZ_CP011073.1_prot_WP_005786503.1_1374	AGSATVLGALATQVENMIVSSADLSNSDKTDGFLK	15.87	4	3525.75	Oxidation (M)
lcl|NZ_CP011073.1_prot_WP_005786503.1_1374	AGSATVLGALATQVENMIVSSADLSNSDKTDGFLK	16.22	4	3525.75	Oxidation (M)
lcl|NZ_CP011073.1_prot_WP_005786503.1_1374	AGSATVLGALATQVENMIVSSADLSNSDKTDGFLK	50.4	4	3525.75	Oxidation (M)
lcl|NZ_CP011073.1_prot_WP_005786503.1_1374	AGSATVLGALATQVENMIVSSADLSNSDKTDGFLK	31.84	4	3525.75	Oxidation (M)
lcl|NZ_CP011073.1_prot_WP_005786503.1_1374	AGSATVLGALATQVENMIVSSADLSNSDKTDGFLK	72.29	4	3525.75	Oxidation (M)
lcl|NZ_CP011073.1_prot_WP_005786503.1_1374	AGSATVLGALATQVENMIVSSADLSNSDKTDGFLK	39.79	3	3525.75	Oxidation (M)
lcl|NZ_CP011073.1_prot_WP_005786503.1_1374	AGSATVLGALATQVENMIVSSADLSNSDKTDGFLK	24.09	4	3525.76	Oxidation (M)
lcl|NZ_CP011073.1_prot_WP_005786503.1_1374	AGSATVLGALATQVENMIVSSADLSNSDKTDGFLK	33.37	4	3525.76	Oxidation (M)
lcl|NZ_CP011073.1_prot_WP_005786503.1_1374	AGSATVLGALATQVENMIVSSADLSNSDKTDGFLK	21.3	4	3525.76	Oxidation (M)
lcl|NZ_CP011073.1_prot_WP_005786503.1_1374	AGSATVLGALATQVENMIVSSADLSNSDKTDGFLK	38.15	4	3525.76	Oxidation (M)
lcl|NZ_CP011073.1_prot_WP_005786503.1_1374	AGSATVLGALATQVENMIVSSADLSNSDKTDGFLK	41.69	4	3525.76	Oxidation (M)
lcl|NZ_CP011073.1_prot_WP_005786503.1_1374	AGSATVLGALATQVENMIVSSADLSNSDKTDGFLK	44.06	4	3525.76	Oxidation (M)
lcl|NZ_CP011073.1_prot_WP_005786503.1_1374	AGSATVLGALATQVENMIVSSADLSNSDKTDGFLK	16.71	4	3525.76	Oxidation (M)
lcl|NZ_CP011073.1_prot_WP_005786503.1_1374	AGSATVLGALATQVENMIVSSADLSNSDKTDGFLK	48.28	4	3525.76	Oxidation (M)
lcl|NZ_CP011073.1_prot_WP_005786503.1_1374	AGSATVLGALATQVENMIVSSADLSNSDKTDGFLK	22.59	4	3525.76	Oxidation (M)
lcl|NZ_CP011073.1_prot_WP_005786503.1_1374	AGSATVLGALATQVENMIVSSADLSNSDKTDGFLK	50.87	3	3525.76	Oxidation (M)
lcl|NZ_CP011073.1_prot_WP_005786503.1_1374	AGSATVLGALATQVENMIVSSADLSNSDKTDGFLK	52.7	4	3525.76	Oxidation (M)
lcl|NZ_CP011073.1_prot_WP_005786503.1_1374	AGSATVLGALATQVENMIVSSADLSNSDKTDGFLK	41.21	3	3525.76	Oxidation (M)
lcl|NZ_CP011073.1_prot_WP_005786503.1_1374	GAYIIADADENPDVILVASGSEVSTLVAGAELLRK	17.24	3	3555.84
lcl|NZ_CP011073.1_prot_WP_005786503.1_1374	GAYIIADADENPDVILVASGSEVSTLVAGAELLRK	15.94	3	3555.85
lcl|NZ_CP011073.1_prot_WP_005786503.1_1374	GAYIIADADENPDVILVASGSEVSTLVAGAELLRK	15.42	3	3555.85
lcl|NZ_CP011073.1_prot_WP_005786503.1_1374	GAYIIADADENPDVILVASGSEVSTLVAGAELLRK	18.13	3	3555.85
lcl|NZ_CP011073.1_prot_WP_005786503.1_1374	GAYIIADADENPDVILVASGSEVSTLVAGAELLRK	16.31	3	3555.85
lcl|NZ_CP011073.1_prot_WP_005786503.1_1374	GAYIIADADENPDVILVASGSEVSTLVAGAELLRK	19.91	3	3555.85
lcl|NZ_CP011073.1_prot_WP_005786503.1_1374	GAYIIADADENPDVILVASGSEVSTLVAGAELLRK	31.35	4	3555.85
lcl|NZ_CP011073.1_prot_WP_005786503.1_1374	GAYIIADADENPDVILVASGSEVSTLVAGAELLRK	13.37	3	3555.85
lcl|NZ_CP011073.1_prot_WP_005786503.1_1374	GAYIIADADENPDVILVASGSEVSTLVAGAELLRK	34.17	4	3555.85
lcl|NZ_CP011073.1_prot_WP_005786503.1_1374	GAYIIADADENPDVILVASGSEVSTLVAGAELLRK	20.64	3	3555.85
lcl|NZ_CP011073.1_prot_WP_005786503.1_1374	GAYIIADADENPDVILVASGSEVSTLVAGAELLRK	29.57	3	3555.86
lcl|NZ_CP011073.1_prot_WP_005786503.1_1374	GAYIIADADENPDVILVASGSEVSTLVAGAELLRK	32.19	3	3555.86
lcl|NZ_CP011073.1_prot_WP_005786503.1_1374	GAYIIADADENPDVILVASGSEVSTLVAGAELLRK	16.33	4	3555.86
lcl|NZ_CP011073.1_prot_WP_005786503.1_1374	GAYIIADADENPDVILVASGSEVSTLVAGAELLRK	22.09	3	3555.86
lcl|NZ_CP011073.1_prot_WP_005786503.1_1374	GAYIIADADENPDVILVASGSEVSTLVAGAELLRK	14.38	3	3555.86
lcl|NZ_CP011073.1_prot_WP_005786503.1_1374	GAYIIADADENPDVILVASGSEVSTLVAGAELLRK	22.17	3	3555.86
lcl|NZ_CP011073.1_prot_WP_005786503.1_1374	GAYIIADADENPDVILVASGSEVSTLVAGAELLRK	43.42	3	3555.86
lcl|NZ_CP011073.1_prot_WP_005786503.1_1374	GAYIIADADENPDVILVASGSEVSTLVAGAELLRK	17.22	3	3555.86
lcl|NZ_CP011073.1_prot_WP_005786503.1_1374	GAYIIADADENPDVILVASGSEVSTLVAGAELLRK	30.68	4	3555.86
lcl|NZ_CP011073.1_prot_WP_005786503.1_1374	GAYIIADADENPDVILVASGSEVSTLVAGAELLRK	49.41	4	3555.86
lcl|NZ_CP011073.1_prot_WP_005786503.1_1374	GAYIIADADENPDVILVASGSEVSTLVAGAELLRK	14.79	3	3555.86
lcl|NZ_CP011073.1_prot_WP_005786503.1_1374	GAYIIADADENPDVILVASGSEVSTLVAGAELLRK	15.16	3	3555.86
lcl|NZ_CP011073.1_prot_WP_005786503.1_1374	GAYIIADADENPDVILVASGSEVSTLVAGAELLRK	21.78	3	3555.86
lcl|NZ_CP011073.1_prot_WP_005786503.1_1374	GAYIIADADENPDVILVASGSEVSTLVAGAELLRK	15.55	3	3555.86
lcl|NZ_CP011073.1_prot_WP_005786503.1_1374	GAYIIADADENPDVILVASGSEVSTLVAGAELLRK	63.85	4	3555.86
lcl|NZ_CP011073.1_prot_WP_005786503.1_1374	GAYIIADADENPDVILVASGSEVSTLVAGAELLRK	16.2	3	3555.86
lcl|NZ_CP011073.1_prot_WP_005786503.1_1374	GAYIIADADENPDVILVASGSEVSTLVAGAELLRK	16.48	3	3555.86
lcl|NZ_CP011073.1_prot_WP_005786503.1_1374	GAYIIADADENPDVILVASGSEVSTLVAGAELLRK	42.55	4	3555.86
lcl|NZ_CP011073.1_prot_WP_005786503.1_1374	GAYIIADADENPDVILVASGSEVSTLVAGAELLRK	22.1	3	3555.86
lcl|NZ_CP011073.1_prot_WP_005786503.1_1374	GAYIIADADENPDVILVASGSEVSTLVAGAELLRK	31.95	4	3555.86
lcl|NZ_CP011073.1_prot_WP_005786503.1_1374	GAYIIADADENPDVILVASGSEVSTLVAGAELLRK	38.04	4	3555.86
lcl|NZ_CP011073.1_prot_WP_005786503.1_1374	GAYIIADADENPDVILVASGSEVSTLVAGAELLRK	14.02	3	3555.86
lcl|NZ_CP011073.1_prot_WP_005786503.1_1374	GAYIIADADENPDVILVASGSEVSTLVAGAELLRK	37.66	4	3555.86
lcl|NZ_CP011073.1_prot_WP_005786503.1_1374	GAYIIADADENPDVILVASGSEVSTLVAGAELLRK	16.97	3	3555.86
lcl|NZ_CP011073.1_prot_WP_005786503.1_1374	GAYIIADADENPDVILVASGSEVSTLVAGAELLRK	14.48	3	3555.87
lcl|NZ_CP011073.1_prot_WP_005786503.1_1374	GAYIIADADENPDVILVASGSEVSTLVAGAELLRK	21.22	3	3555.87
lcl|NZ_CP011073.1_prot_WP_005786503.1_1374	GAYIIADADENPDVILVASGSEVSTLVAGAELLRK	37.57	3	3555.87
lcl|NZ_CP011073.1_prot_WP_005786503.1_1374	GAYIIADADENPDVILVASGSEVSTLVAGAELLRK	41.57	4	3555.87
lcl|NZ_CP011073.1_prot_WP_005786503.1_1374	GAYIIADADENPDVILVASGSEVSTLVAGAELLRK	38.16	4	3555.87
lcl|NZ_CP011073.1_prot_WP_005786503.1_1374	GAYIIADADENPDVILVASGSEVSTLVAGAELLRK	40.51	4	3555.87
lcl|NZ_CP011073.1_prot_WP_005786503.1_1374	GAYIIADADENPDVILVASGSEVSTLVAGAELLRK	19.18	3	3555.87
lcl|NZ_CP011073.1_prot_WP_005786503.1_1374	GAYIIADADENPDVILVASGSEVSTLVAGAELLRK	34.28	4	3555.87
lcl|NZ_CP011073.1_prot_WP_005786503.1_1374	GAYIIADADENPDVILVASGSEVSTLVAGAELLRK	63.52	4	3555.87
lcl|NZ_CP011073.1_prot_WP_005786503.1_1374	GAYIIADADENPDVILVASGSEVSTLVAGAELLRK	26.32	3	3555.87
lcl|NZ_CP011073.1_prot_WP_005786503.1_1374	GAYIIADADENPDVILVASGSEVSTLVAGAELLRK	60.49	4	3555.87
lcl|NZ_CP011073.1_prot_WP_005786503.1_1374	GAYIIADADENPDVILVASGSEVSTLVAGAELLRK	17.95	3	3555.87
lcl|NZ_CP011073.1_prot_WP_005786503.1_1374	GAYIIADADENPDVILVASGSEVSTLVAGAELLRK	65.86	3	3555.87
lcl|NZ_CP011073.1_prot_WP_005786503.1_1374	GAYIIADADENPDVILVASGSEVSTLVAGAELLRK	40.74	4	3555.87
lcl|NZ_CP011073.1_prot_WP_005786503.1_1374	GAYIIADADENPDVILVASGSEVSTLVAGAELLRK	14.79	3	3555.87
lcl|NZ_CP011073.1_prot_WP_005786503.1_1374	GAYIIADADENPDVILVASGSEVSTLVAGAELLRK	13.5	3	3555.87
lcl|NZ_CP011073.1_prot_WP_005786503.1_1374	GAYIIADADENPDVILVASGSEVSTLVAGAELLRK	59.03	3	3555.87
lcl|NZ_CP011073.1_prot_WP_005786503.1_1374	GAYIIADADENPDVILVASGSEVSTLVAGAELLRK	23.9	4	3555.87
lcl|NZ_CP011073.1_prot_WP_005786503.1_1374	GAYIIADADENPDVILVASGSEVSTLVAGAELLRK	18.27	3	3555.87
lcl|NZ_CP011073.1_prot_WP_005786503.1_1374	GAYIIADADENPDVILVASGSEVSTLVAGAELLRK	14.46	3	3555.87
lcl|NZ_CP011073.1_prot_WP_005786503.1_1374	GAYIIADADENPDVILVASGSEVSTLVAGAELLRK	42.11	4	3555.87
lcl|NZ_CP011073.1_prot_WP_005786503.1_1374	GAYIIADADENPDVILVASGSEVSTLVAGAELLRK	28.33	3	3555.87
lcl|NZ_CP011073.1_prot_WP_005786503.1_1374	GAYIIADADENPDVILVASGSEVSTLVAGAELLRK	17.69	3	3555.87
lcl|NZ_CP011073.1_prot_WP_005786503.1_1374	GAYIIADADENPDVILVASGSEVSTLVAGAELLRK	26.26	3	3555.87
lcl|NZ_CP011073.1_prot_WP_005786503.1_1374	GAYIIADADENPDVILVASGSEVSTLVAGAELLRK	20.03	3	3555.88
lcl|NZ_CP011073.1_prot_WP_005786503.1_1374	GAYIIADADENPDVILVASGSEVSTLVAGAELLRK	35.25	3	3555.88
lcl|NZ_CP011073.1_prot_WP_005786503.1_1374	GAYIIADADENPDVILVASGSEVSTLVAGAELLRK	13.48	3	3555.88
lcl|NZ_CP011073.1_prot_WP_005786503.1_1374	GAYIIADADENPDVILVASGSEVSTLVAGAELLRK	26.23	3	3555.88
lcl|NZ_CP011073.1_prot_WP_005786503.1_1374	GAYIIADADENPDVILVASGSEVSTLVAGAELLRK	15.91	3	3555.88
lcl|NZ_CP011073.1_prot_WP_005786503.1_1374	GAYIIADADENPDVILVASGSEVSTLVAGAELLRK	18.96	3	3555.88
lcl|NZ_CP011073.1_prot_WP_005786503.1_1374	GAYIIADADENPDVILVASGSEVSTLVAGAELLRK	22.51	3	3555.88
lcl|NZ_CP011073.1_prot_WP_005786503.1_1374	GAYIIADADENPDVILVASGSEVSTLVAGAELLRK	15.71	3	3555.88
lcl|NZ_CP011073.1_prot_WP_005786503.1_1374	GAYIIADADENPDVILVASGSEVSTLVAGAELLRK	41.5	3	3555.88
lcl|NZ_CP011073.1_prot_WP_005786503.1_1374	GAYIIADADENPDVILVASGSEVSTLVAGAELLRK	15.29	3	3555.88
lcl|NZ_CP011073.1_prot_WP_005786503.1_1374	GAYIIADADENPDVILVASGSEVSTLVAGAELLRK	19.1	3	3555.88
lcl|NZ_CP011073.1_prot_WP_005786503.1_1374	GAYIIADADENPDVILVASGSEVSTLVAGAELLRK	19.7	3	3555.88
lcl|NZ_CP011073.1_prot_WP_005786503.1_1374	IAGTLGLDNLIMFYDSNDVQLSTNTEDVTTENVAMK	18.86	4	3931.88
lcl|NZ_CP011073.1_prot_WP_005786503.1_1374	IAGTLGLDNLIMFYDSNDVQLSTNTEDVTTENVAMK	27.11	4	3931.88
lcl|NZ_CP011073.1_prot_WP_005788942.1_2609	IYLLAWGEEK	21.21	2	1220.64
lcl|NZ_CP011073.1_prot_WP_005788942.1_2609	IYLLAWGEEK	36.16	2	1220.64
lcl|NZ_CP011073.1_prot_WP_005788942.1_2609	IYLLAWGEEK	34.38	2	1220.64
lcl|NZ_CP011073.1_prot_WP_005788942.1_2609	IYLLAWGEEK	15.72	2	1220.64
lcl|NZ_CP011073.1_prot_WP_005788942.1_2609	IYLLAWGEEK	17.95	2	1220.64
lcl|NZ_CP011073.1_prot_WP_005788942.1_2609	IYLLAWGEEK	17.11	2	1220.65
[truncated: 11,292 more rows]

## Sheet: BacFrag-36
prot_acc	pep_seq	pep_score	pep_exp_z	pep_exp_mr	pep_var_mod
lcl|NZ_CP011073.1_prot_WP_005785741.1_1019	IEEELGDR	16.56	2	959.453
lcl|NZ_CP011073.1_prot_WP_005785741.1_1019	MGAEVFHALKK	28.92	3	1229.66
lcl|NZ_CP011073.1_prot_WP_005785741.1_1019	MGAEVFHALKK	20.4	3	1229.66
lcl|NZ_CP011073.1_prot_WP_005785741.1_1019	TADEQIDYLEK	16.24	2	1323.62
lcl|NZ_CP011073.1_prot_WP_005785741.1_1019	TADEQIDYLEK	34.17	2	1323.62
lcl|NZ_CP011073.1_prot_WP_005785741.1_1019	TADEQIDYLEK	64.01	2	1323.62
lcl|NZ_CP011073.1_prot_WP_005785741.1_1019	TADEQIDYLEK	42.42	2	1323.63
lcl|NZ_CP011073.1_prot_WP_005785741.1_1019	TADEQIDYLEK	20.43	2	1323.63
lcl|NZ_CP011073.1_prot_WP_005785741.1_1019	AAANYLDIPLYR	21.05	2	1378.72
lcl|NZ_CP011073.1_prot_WP_005785741.1_1019	AAANYLDIPLYR	38.29	2	1378.72
lcl|NZ_CP011073.1_prot_WP_005785741.1_1019	AAANYLDIPLYR	45.03	2	1378.72
lcl|NZ_CP011073.1_prot_WP_005785741.1_1019	AAANYLDIPLYR	38.34	2	1378.72
lcl|NZ_CP011073.1_prot_WP_005785741.1_1019	AAANYLDIPLYR	55.2	2	1378.72
lcl|NZ_CP011073.1_prot_WP_005785741.1_1019	AAANYLDIPLYR	32.2	2	1378.72
lcl|NZ_CP011073.1_prot_WP_005785741.1_1019	AAANYLDIPLYR	32.59	2	1378.72
lcl|NZ_CP011073.1_prot_WP_005785741.1_1019	AAANYLDIPLYR	22.12	2	1378.72
lcl|NZ_CP011073.1_prot_WP_005785741.1_1019	AAANYLDIPLYR	42.54	2	1378.72
lcl|NZ_CP011073.1_prot_WP_005785741.1_1019	AAANYLDIPLYR	39.18	2	1378.72
lcl|NZ_CP011073.1_prot_WP_005785741.1_1019	AAANYLDIPLYR	45.81	2	1378.72
lcl|NZ_CP011073.1_prot_WP_005785741.1_1019	AAANYLDIPLYR	33.05	2	1378.72
lcl|NZ_CP011073.1_prot_WP_005785741.1_1019	AAANYLDIPLYR	55.48	3	1378.72
lcl|NZ_CP011073.1_prot_WP_005785741.1_1019	AAANYLDIPLYR	19.92	2	1378.72
lcl|NZ_CP011073.1_prot_WP_005785741.1_1019	AAANYLDIPLYR	30.92	3	1378.72
lcl|NZ_CP011073.1_prot_WP_005785741.1_1019	AAANYLDIPLYR	43.11	3	1378.72
lcl|NZ_CP011073.1_prot_WP_005785741.1_1019	AAANYLDIPLYR	60.27	3	1378.72
lcl|NZ_CP011073.1_prot_WP_005785741.1_1019	AAANYLDIPLYR	58.15	3	1378.72
lcl|NZ_CP011073.1_prot_WP_005785741.1_1019	AAANYLDIPLYR	43.32	2	1378.72
lcl|NZ_CP011073.1_prot_WP_005785741.1_1019	AAANYLDIPLYR	61.76	3	1378.72
lcl|NZ_CP011073.1_prot_WP_005785741.1_1019	AAANYLDIPLYR	55.81	3	1378.72
lcl|NZ_CP011073.1_prot_WP_005785741.1_1019	AAANYLDIPLYR	43.15	3	1378.72
lcl|NZ_CP011073.1_prot_WP_005785741.1_1019	AAANYLDIPLYR	48.09	2	1378.72
lcl|NZ_CP011073.1_prot_WP_005785741.1_1019	AAANYLDIPLYR	21.75	2	1378.72
lcl|NZ_CP011073.1_prot_WP_005785741.1_1019	AAANYLDIPLYR	45.47	2	1378.72
lcl|NZ_CP011073.1_prot_WP_005785741.1_1019	AAANYLDIPLYR	23.77	2	1378.72
lcl|NZ_CP011073.1_prot_WP_005785741.1_1019	AAANYLDIPLYR	38.23	2	1378.72
lcl|NZ_CP011073.1_prot_WP_005785741.1_1019	AAANYLDIPLYR	48.35	2	1378.72
lcl|NZ_CP011073.1_prot_WP_005785741.1_1019	AAANYLDIPLYR	61.93	3	1378.72
lcl|NZ_CP011073.1_prot_WP_005785741.1_1019	AAANYLDIPLYR	23.7	2	1378.72
lcl|NZ_CP011073.1_prot_WP_005785741.1_1019	AAANYLDIPLYR	27.69	3	1378.72
lcl|NZ_CP011073.1_prot_WP_005785741.1_1019	AAANYLDIPLYR	44.97	2	1378.73
lcl|NZ_CP011073.1_prot_WP_005785741.1_1019	AAANYLDIPLYR	55.22	2	1378.73
lcl|NZ_CP011073.1_prot_WP_005785741.1_1019	AAANYLDIPLYR	40.52	2	1378.73
lcl|NZ_CP011073.1_prot_WP_005785741.1_1019	AAANYLDIPLYR	48.05	2	1378.73
lcl|NZ_CP011073.1_prot_WP_005785741.1_1019	AAANYLDIPLYR	19.89	2	1378.73
lcl|NZ_CP011073.1_prot_WP_005785741.1_1019	AAANYLDIPLYR	46	2	1378.73
lcl|NZ_CP011073.1_prot_WP_005785741.1_1019	AAANYLDIPLYR	44.09	3	1378.73
lcl|NZ_CP011073.1_prot_WP_005785741.1_1019	AAANYLDIPLYR	59.67	3	1378.73
lcl|NZ_CP011073.1_prot_WP_005785741.1_1019	AAANYLDIPLYR	46.6	3	1378.73
lcl|NZ_CP011073.1_prot_WP_005785741.1_1019	AAANYLDIPLYR	54.29	2	1378.73
lcl|NZ_CP011073.1_prot_WP_005785741.1_1019	AAANYLDIPLYR	58.52	2	1378.73
lcl|NZ_CP011073.1_prot_WP_005785741.1_1019	AAANYLDIPLYR	37.57	2	1378.73
lcl|NZ_CP011073.1_prot_WP_005785741.1_1019	AAANYLDIPLYR	22.35	2	1378.73
lcl|NZ_CP011073.1_prot_WP_005785741.1_1019	AAANYLDIPLYR	23.52	3	1378.73
lcl|NZ_CP011073.1_prot_WP_005785741.1_1019	AAANYLDIPLYR	42.54	3	1378.73
lcl|NZ_CP011073.1_prot_WP_005785741.1_1019	AAANYLDIPLYR	54.33	2	1378.73
lcl|NZ_CP011073.1_prot_WP_005785741.1_1019	AAANYLDIPLYR	55.38	2	1378.73
lcl|NZ_CP011073.1_prot_WP_005785741.1_1019	AAANYLDIPLYR	55.25	2	1378.73
lcl|NZ_CP011073.1_prot_WP_005785741.1_1019	AAANYLDIPLYR	55.02	2	1378.73
lcl|NZ_CP011073.1_prot_WP_005785741.1_1019	AAANYLDIPLYR	31.31	2	1378.73
lcl|NZ_CP011073.1_prot_WP_005785741.1_1019	AAANYLDIPLYR	18.5	2	1378.73
lcl|NZ_CP011073.1_prot_WP_005785741.1_1019	AAANYLDIPLYR	40.21	3	1378.73
lcl|NZ_CP011073.1_prot_WP_005785741.1_1019	AAANYLDIPLYR	59.86	2	1378.73
lcl|NZ_CP011073.1_prot_WP_005785741.1_1019	AAANYLDIPLYR	55.88	3	1378.74
lcl|NZ_CP011073.1_prot_WP_005785741.1_1019	AAANYLDIPLYR	55.92	3	1378.74
lcl|NZ_CP011073.1_prot_WP_005785741.1_1019	LGANAILGVSLAVAK	52.19	2	1395.83
lcl|NZ_CP011073.1_prot_WP_005785741.1_1019	LGANAILGVSLAVAK	48.91	2	1395.84
lcl|NZ_CP011073.1_prot_WP_005785741.1_1019	LGANAILGVSLAVAK	31.86	2	1395.84
lcl|NZ_CP011073.1_prot_WP_005785741.1_1019	LGANAILGVSLAVAK	35.06	2	1395.84
lcl|NZ_CP011073.1_prot_WP_005785741.1_1019	LGANAILGVSLAVAK	21.25	2	1395.84
lcl|NZ_CP011073.1_prot_WP_005785741.1_1019	LGANAILGVSLAVAK	18.9	2	1395.84
lcl|NZ_CP011073.1_prot_WP_005785741.1_1019	LGANAILGVSLAVAK	27.86	2	1395.84
lcl|NZ_CP011073.1_prot_WP_005785741.1_1019	LGANAILGVSLAVAK	20.96	3	1395.84
lcl|NZ_CP011073.1_prot_WP_005785741.1_1019	LGANAILGVSLAVAK	32.7	2	1395.84
lcl|NZ_CP011073.1_prot_WP_005785741.1_1019	LGANAILGVSLAVAK	55.79	2	1395.84
lcl|NZ_CP011073.1_prot_WP_005785741.1_1019	LGANAILGVSLAVAK	37.15	2	1395.84
lcl|NZ_CP011073.1_prot_WP_005785741.1_1019	LGANAILGVSLAVAK	43.79	2	1395.84
lcl|NZ_CP011073.1_prot_WP_005785741.1_1019	LGANAILGVSLAVAK	20.14	2	1395.84
lcl|NZ_CP011073.1_prot_WP_005785741.1_1019	LGANAILGVSLAVAK	38.89	2	1395.84
lcl|NZ_CP011073.1_prot_WP_005785741.1_1019	LGANAILGVSLAVAK	47.4	2	1395.84
lcl|NZ_CP011073.1_prot_WP_005785741.1_1019	LGANAILGVSLAVAK	40.06	2	1395.84
lcl|NZ_CP011073.1_prot_WP_005785741.1_1019	LGANAILGVSLAVAK	41	2	1395.84
lcl|NZ_CP011073.1_prot_WP_005785741.1_1019	LGANAILGVSLAVAK	31.47	3	1395.84
lcl|NZ_CP011073.1_prot_WP_005785741.1_1019	LGANAILGVSLAVAK	28.39	2	1395.84
lcl|NZ_CP011073.1_prot_WP_005785741.1_1019	LGANAILGVSLAVAK	31.97	3	1395.84
lcl|NZ_CP011073.1_prot_WP_005785741.1_1019	LGANAILGVSLAVAK	52.46	2	1395.84
lcl|NZ_CP011073.1_prot_WP_005785741.1_1019	LGANAILGVSLAVAK	50.93	3	1395.84
lcl|NZ_CP011073.1_prot_WP_005785741.1_1019	LGANAILGVSLAVAK	47.23	2	1395.84
lcl|NZ_CP011073.1_prot_WP_005785741.1_1019	LGANAILGVSLAVAK	66.89	2	1395.84
lcl|NZ_CP011073.1_prot_WP_005785741.1_1019	LGANAILGVSLAVAK	74.25	2	1395.84
lcl|NZ_CP011073.1_prot_WP_005785741.1_1019	LGANAILGVSLAVAK	36.81	2	1395.84
lcl|NZ_CP011073.1_prot_WP_005785741.1_1019	LGANAILGVSLAVAK	23.61	3	1395.84
lcl|NZ_CP011073.1_prot_WP_005785741.1_1019	LGANAILGVSLAVAK	38.37	3	1395.84
lcl|NZ_CP011073.1_prot_WP_005785741.1_1019	LGANAILGVSLAVAK	29.12	2	1395.84
lcl|NZ_CP011073.1_prot_WP_005785741.1_1019	LGANAILGVSLAVAK	27.44	2	1395.84
lcl|NZ_CP011073.1_prot_WP_005785741.1_1019	LGANAILGVSLAVAK	42.04	2	1395.84
lcl|NZ_CP011073.1_prot_WP_005785741.1_1019	LGANAILGVSLAVAK	28.69	2	1395.84
lcl|NZ_CP011073.1_prot_WP_005785741.1_1019	LGANAILGVSLAVAK	75.85	2	1395.84
lcl|NZ_CP011073.1_prot_WP_005785741.1_1019	LGANAILGVSLAVAK	53.74	2	1395.84
lcl|NZ_CP011073.1_prot_WP_005785741.1_1019	LGANAILGVSLAVAK	35.62	2	1395.84
lcl|NZ_CP011073.1_prot_WP_005785741.1_1019	LGANAILGVSLAVAK	55.45	2	1395.84
lcl|NZ_CP011073.1_prot_WP_005785741.1_1019	LGANAILGVSLAVAK	39.65	3	1395.84
lcl|NZ_CP011073.1_prot_WP_005785741.1_1019	LGANAILGVSLAVAK	65.92	2	1395.84
lcl|NZ_CP011073.1_prot_WP_005785741.1_1019	LGANAILGVSLAVAK	41.1	2	1395.84
lcl|NZ_CP011073.1_prot_WP_005785741.1_1019	LGANAILGVSLAVAK	41.32	3	1395.84
lcl|NZ_CP011073.1_prot_WP_005785741.1_1019	LGANAILGVSLAVAK	60.43	2	1395.84
lcl|NZ_CP011073.1_prot_WP_005785741.1_1019	LGANAILGVSLAVAK	30.28	2	1395.84
lcl|NZ_CP011073.1_prot_WP_005785741.1_1019	LGANAILGVSLAVAK	36.94	2	1395.84
lcl|NZ_CP011073.1_prot_WP_005785741.1_1019	LGANAILGVSLAVAK	32.37	2	1395.84
lcl|NZ_CP011073.1_prot_WP_005785741.1_1019	LGANAILGVSLAVAK	41.75	2	1395.84
lcl|NZ_CP011073.1_prot_WP_005785741.1_1019	LGANAILGVSLAVAK	50.55	2	1395.84
lcl|NZ_CP011073.1_prot_WP_005785741.1_1019	LGANAILGVSLAVAK	14.51	2	1395.84
lcl|NZ_CP011073.1_prot_WP_005785741.1_1019	LGANAILGVSLAVAK	34.47	3	1395.84
lcl|NZ_CP011073.1_prot_WP_005785741.1_1019	LGANAILGVSLAVAK	32.2	2	1395.84
lcl|NZ_CP011073.1_prot_WP_005785741.1_1019	LGANAILGVSLAVAK	41	2	1395.84
lcl|NZ_CP011073.1_prot_WP_005785741.1_1019	LGANAILGVSLAVAK	37.88	2	1395.84
lcl|NZ_CP011073.1_prot_WP_005785741.1_1019	LGANAILGVSLAVAK	35.83	2	1395.84
lcl|NZ_CP011073.1_prot_WP_005785741.1_1019	LGANAILGVSLAVAK	30.16	2	1395.84
lcl|NZ_CP011073.1_prot_WP_005785741.1_1019	LGANAILGVSLAVAK	71.57	2	1395.84
lcl|NZ_CP011073.1_prot_WP_005785741.1_1019	LGANAILGVSLAVAK	70.06	2	1395.84
lcl|NZ_CP011073.1_prot_WP_005785741.1_1019	LGANAILGVSLAVAK	67.38	2	1395.84
lcl|NZ_CP011073.1_prot_WP_005785741.1_1019	LGANAILGVSLAVAK	20.17	2	1395.84
lcl|NZ_CP011073.1_prot_WP_005785741.1_1019	LGANAILGVSLAVAK	21.38	2	1395.84
lcl|NZ_CP011073.1_prot_WP_005785741.1_1019	LGANAILGVSLAVAK	33.66	2	1395.84
lcl|NZ_CP011073.1_prot_WP_005785741.1_1019	LGANAILGVSLAVAK	26.05	2	1395.84
lcl|NZ_CP011073.1_prot_WP_005785741.1_1019	LGANAILGVSLAVAK	36.92	2	1395.84
lcl|NZ_CP011073.1_prot_WP_005785741.1_1019	LGANAILGVSLAVAK	29.37	2	1395.84
lcl|NZ_CP011073.1_prot_WP_005785741.1_1019	LGANAILGVSLAVAK	57.95	3	1395.84
lcl|NZ_CP011073.1_prot_WP_005785741.1_1019	LGANAILGVSLAVAK	49.72	2	1395.84
lcl|NZ_CP011073.1_prot_WP_005785741.1_1019	LGANAILGVSLAVAK	48.05	2	1395.84
lcl|NZ_CP011073.1_prot_WP_005785741.1_1019	LGANAILGVSLAVAK	62.75	2	1395.84
lcl|NZ_CP011073.1_prot_WP_005785741.1_1019	LGANAILGVSLAVAK	59.33	2	1395.84
lcl|NZ_CP011073.1_prot_WP_005785741.1_1019	LGANAILGVSLAVAK	39.01	2	1395.84
lcl|NZ_CP011073.1_prot_WP_005785741.1_1019	LGANAILGVSLAVAK	19.5	2	1395.84
lcl|NZ_CP011073.1_prot_WP_005785741.1_1019	LGANAILGVSLAVAK	48.29	2	1395.84
lcl|NZ_CP011073.1_prot_WP_005785741.1_1019	LGANAILGVSLAVAK	29.22	2	1395.84
lcl|NZ_CP011073.1_prot_WP_005785741.1_1019	LGANAILGVSLAVAK	28.36	3	1395.84
lcl|NZ_CP011073.1_prot_WP_005785741.1_1019	LGANAILGVSLAVAK	50.72	2	1395.84
lcl|NZ_CP011073.1_prot_WP_005785741.1_1019	LGANAILGVSLAVAK	33.67	2	1395.84
lcl|NZ_CP011073.1_prot_WP_005785741.1_1019	LGANAILGVSLAVAK	48.05	2	1395.84
lcl|NZ_CP011073.1_prot_WP_005785741.1_1019	LGANAILGVSLAVAK	47.75	2	1395.84
lcl|NZ_CP011073.1_prot_WP_005785741.1_1019	LGANAILGVSLAVAK	50.75	3	1395.84
lcl|NZ_CP011073.1_prot_WP_005785741.1_1019	LGANAILGVSLAVAK	44.56	2	1395.84
lcl|NZ_CP011073.1_prot_WP_005785741.1_1019	LGANAILGVSLAVAK	57.22	2	1395.84
lcl|NZ_CP011073.1_prot_WP_005785741.1_1019	LGANAILGVSLAVAK	49.29	2	1395.84
lcl|NZ_CP011073.1_prot_WP_005785741.1_1019	LGANAILGVSLAVAK	45.52	2	1395.84
lcl|NZ_CP011073.1_prot_WP_005785741.1_1019	LGANAILGVSLAVAK	55.69	2	1395.84
lcl|NZ_CP011073.1_prot_WP_005785741.1_1019	LGANAILGVSLAVAK	48.78	2	1395.84
lcl|NZ_CP011073.1_prot_WP_005785741.1_1019	LGANAILGVSLAVAK	37.48	3	1395.84
lcl|NZ_CP011073.1_prot_WP_005785741.1_1019	LGANAILGVSLAVAK	33.44	2	1395.84
lcl|NZ_CP011073.1_prot_WP_005785741.1_1019	LGANAILGVSLAVAK	44.12	2	1395.84
lcl|NZ_CP011073.1_prot_WP_005785741.1_1019	LGANAILGVSLAVAK	33.14	2	1395.84
lcl|NZ_CP011073.1_prot_WP_005785741.1_1019	LGANAILGVSLAVAK	58.05	2	1395.84
lcl|NZ_CP011073.1_prot_WP_005785741.1_1019	LGANAILGVSLAVAK	19.66	2	1395.84
lcl|NZ_CP011073.1_prot_WP_005785741.1_1019	LGANAILGVSLAVAK	42.73	3	1395.84
lcl|NZ_CP011073.1_prot_WP_005785741.1_1019	LGANAILGVSLAVAK	54.36	2	1395.84
lcl|NZ_CP011073.1_prot_WP_005785741.1_1019	LGANAILGVSLAVAK	37.72	2	1395.84
lcl|NZ_CP011073.1_prot_WP_005785741.1_1019	LGANAILGVSLAVAK	37.55	2	1395.84
lcl|NZ_CP011073.1_prot_WP_005785741.1_1019	LGANAILGVSLAVAK	29.87	2	1395.84
lcl|NZ_CP011073.1_prot_WP_005785741.1_1019	LGANAILGVSLAVAK	35.23	2	1395.84
lcl|NZ_CP011073.1_prot_WP_005785741.1_1019	LGANAILGVSLAVAK	53.51	2	1395.84
lcl|NZ_CP011073.1_prot_WP_005785741.1_1019	LGANAILGVSLAVAK	20.68	2	1395.84
lcl|NZ_CP011073.1_prot_WP_005785741.1_1019	LGANAILGVSLAVAK	27.92	2	1395.84
lcl|NZ_CP011073.1_prot_WP_005785741.1_1019	LGANAILGVSLAVAK	29.52	3	1395.84
lcl|NZ_CP011073.1_prot_WP_005785741.1_1019	LGANAILGVSLAVAK	36.46	2	1395.84
lcl|NZ_CP011073.1_prot_WP_005785741.1_1019	LGANAILGVSLAVAK	59.1	2	1395.84
lcl|NZ_CP011073.1_prot_WP_005785741.1_1019	LGANAILGVSLAVAK	39.17	2	1395.84
lcl|NZ_CP011073.1_prot_WP_005785741.1_1019	LGANAILGVSLAVAK	29.98	2	1395.84
lcl|NZ_CP011073.1_prot_WP_005785741.1_1019	LGANAILGVSLAVAK	37.69	2	1395.84
lcl|NZ_CP011073.1_prot_WP_005785741.1_1019	LGANAILGVSLAVAK	59.03	2	1395.84
lcl|NZ_CP011073.1_prot_WP_005785741.1_1019	LGANAILGVSLAVAK	53.25	2	1395.84
lcl|NZ_CP011073.1_prot_WP_005785741.1_1019	LGANAILGVSLAVAK	32.43	2	1395.84
lcl|NZ_CP011073.1_prot_WP_005785741.1_1019	LGANAILGVSLAVAK	55.78	2	1395.84
lcl|NZ_CP011073.1_prot_WP_005785741.1_1019	LGANAILGVSLAVAK	35.87	2	1395.84
lcl|NZ_CP011073.1_prot_WP_005785741.1_1019	LGANAILGVSLAVAK	19.32	2	1395.84
lcl|NZ_CP011073.1_prot_WP_005785741.1_1019	LGANAILGVSLAVAK	41.23	2	1395.84
lcl|NZ_CP011073.1_prot_WP_005785741.1_1019	LGANAILGVSLAVAK	41.36	2	1395.84
lcl|NZ_CP011073.1_prot_WP_005785741.1_1019	LGANAILGVSLAVAK	38.51	2	1395.84
lcl|NZ_CP011073.1_prot_WP_005785741.1_1019	LGANAILGVSLAVAK	37.6	2	1395.84
lcl|NZ_CP011073.1_prot_WP_005785741.1_1019	LGANAILGVSLAVAK	43.93	2	1395.84
lcl|NZ_CP011073.1_prot_WP_005785741.1_1019	LGANAILGVSLAVAK	51.17	2	1395.84
lcl|NZ_CP011073.1_prot_WP_005785741.1_1019	LGANAILGVSLAVAK	55.78	2	1395.84
lcl|NZ_CP011073.1_prot_WP_005785741.1_1019	LGANAILGVSLAVAK	54.97	2	1395.84
lcl|NZ_CP011073.1_prot_WP_005785741.1_1019	LGANAILGVSLAVAK	65.18	2	1395.84
lcl|NZ_CP011073.1_prot_WP_005785741.1_1019	LGANAILGVSLAVAK	41.36	3	1395.84
lcl|NZ_CP011073.1_prot_WP_005785741.1_1019	LGANAILGVSLAVAK	25.4	2	1395.84
lcl|NZ_CP011073.1_prot_WP_005785741.1_1019	LGANAILGVSLAVAK	39.92	2	1395.84
lcl|NZ_CP011073.1_prot_WP_005785741.1_1019	LGANAILGVSLAVAK	42.87	2	1395.84
lcl|NZ_CP011073.1_prot_WP_005785741.1_1019	LGANAILGVSLAVAK	24.78	3	1395.84
lcl|NZ_CP011073.1_prot_WP_005785741.1_1019	LGANAILGVSLAVAK	55.75	2	1395.84
lcl|NZ_CP011073.1_prot_WP_005785741.1_1019	LGANAILGVSLAVAK	43.94	3	1395.84
lcl|NZ_CP011073.1_prot_WP_005785741.1_1019	LGANAILGVSLAVAK	40.01	2	1395.84
lcl|NZ_CP011073.1_prot_WP_005785741.1_1019	LGANAILGVSLAVAK	49.5	2	1395.84
lcl|NZ_CP011073.1_prot_WP_005785741.1_1019	LGANAILGVSLAVAK	56.6	2	1395.84
lcl|NZ_CP011073.1_prot_WP_005785741.1_1019	LGANAILGVSLAVAK	49.12	2	1395.84
lcl|NZ_CP011073.1_prot_WP_005785741.1_1019	LGANAILGVSLAVAK	42.94	2	1395.84
lcl|NZ_CP011073.1_prot_WP_005785741.1_1019	LGANAILGVSLAVAK	39.44	2	1395.84
lcl|NZ_CP011073.1_prot_WP_005785741.1_1019	LGANAILGVSLAVAK	34.07	2	1395.84
lcl|NZ_CP011073.1_prot_WP_005785741.1_1019	LGANAILGVSLAVAK	34.01	2	1395.84
lcl|NZ_CP011073.1_prot_WP_005785741.1_1019	LGANAILGVSLAVAK	26.23	3	1395.84
lcl|NZ_CP011073.1_prot_WP_005785741.1_1019	LGANAILGVSLAVAK	44.6	2	1395.84
lcl|NZ_CP011073.1_prot_WP_005785741.1_1019	LGANAILGVSLAVAK	38.54	2	1395.84
lcl|NZ_CP011073.1_prot_WP_005785741.1_1019	LGANAILGVSLAVAK	41.71	2	1395.84
lcl|NZ_CP011073.1_prot_WP_005785741.1_1019	LGANAILGVSLAVAK	34.12	2	1395.84
lcl|NZ_CP011073.1_prot_WP_005785741.1_1019	LGANAILGVSLAVAK	55.35	2	1395.84
lcl|NZ_CP011073.1_prot_WP_005785741.1_1019	LGANAILGVSLAVAK	43.54	3	1395.84
lcl|NZ_CP011073.1_prot_WP_005785741.1_1019	LGANAILGVSLAVAK	21.46	2	1395.84
lcl|NZ_CP011073.1_prot_WP_005785741.1_1019	LGANAILGVSLAVAK	25.18	2	1395.84
lcl|NZ_CP011073.1_prot_WP_005785741.1_1019	LGANAILGVSLAVAK	37.48	2	1395.84
lcl|NZ_CP011073.1_prot_WP_005785741.1_1019	LGANAILGVSLAVAK	70.95	2	1395.84
lcl|NZ_CP011073.1_prot_WP_005785741.1_1019	LGANAILGVSLAVAK	37.05	2	1395.84
lcl|NZ_CP011073.1_prot_WP_005785741.1_1019	LGANAILGVSLAVAK	57.24	2	1395.84
lcl|NZ_CP011073.1_prot_WP_005785741.1_1019	LGANAILGVSLAVAK	45.69	2	1395.84
lcl|NZ_CP011073.1_prot_WP_005785741.1_1019	LGANAILGVSLAVAK	53.53	2	1395.84
lcl|NZ_CP011073.1_prot_WP_005785741.1_1019	LGANAILGVSLAVAK	34.86	2	1395.84
lcl|NZ_CP011073.1_prot_WP_005785741.1_1019	LGANAILGVSLAVAK	37.81	2	1395.84
lcl|NZ_CP011073.1_prot_WP_005785741.1_1019	LGANAILGVSLAVAK	32.08	2	1395.84
lcl|NZ_CP011073.1_prot_WP_005785741.1_1019	LGANAILGVSLAVAK	31.18	2	1395.84
lcl|NZ_CP011073.1_prot_WP_005785741.1_1019	LGANAILGVSLAVAK	24.34	2	1395.84
lcl|NZ_CP011073.1_prot_WP_005785741.1_1019	LGANAILGVSLAVAK	45.85	3	1395.84
lcl|NZ_CP011073.1_prot_WP_005785741.1_1019	LGANAILGVSLAVAK	41.88	2	1395.84
lcl|NZ_CP011073.1_prot_WP_005785741.1_1019	LGANAILGVSLAVAK	71.16	2	1395.84
lcl|NZ_CP011073.1_prot_WP_005785741.1_1019	LGANAILGVSLAVAK	18.76	2	1395.84
lcl|NZ_CP011073.1_prot_WP_005785741.1_1019	LGANAILGVSLAVAK	20.53	3	1395.85
lcl|NZ_CP011073.1_prot_WP_005785741.1_1019	LGANAILGVSLAVAK	41.86	3	1395.85
lcl|NZ_CP011073.1_prot_WP_005785741.1_1019	LGANAILGVSLAVAK	50.47	2	1395.85
lcl|NZ_CP011073.1_prot_WP_005785741.1_1019	LGANAILGVSLAVAK	41.65	2	1395.85
lcl|NZ_CP011073.1_prot_WP_005785741.1_1019	LGANAILGVSLAVAK	31.14	2	1395.85
lcl|NZ_CP011073.1_prot_WP_005785741.1_1019	LGANAILGVSLAVAK	46.63	2	1395.85
lcl|NZ_CP011073.1_prot_WP_005785741.1_1019	LGANAILGVSLAVAK	46.28	2	1395.85
lcl|NZ_CP011073.1_prot_WP_005785741.1_1019	LGANAILGVSLAVAK	43	2	1395.85
lcl|NZ_CP011073.1_prot_WP_005785741.1_1019	LGANAILGVSLAVAK	54.85	2	1395.85
lcl|NZ_CP011073.1_prot_WP_005785741.1_1019	LGANAILGVSLAVAK	27.61	3	1395.85
lcl|NZ_CP011073.1_prot_WP_005785741.1_1019	LGANAILGVSLAVAK	41.78	3	1395.85
lcl|NZ_CP011073.1_prot_WP_005785741.1_1019	LGANAILGVSLAVAK	37.84	3	1395.85
lcl|NZ_CP011073.1_prot_WP_005785741.1_1019	LGANAILGVSLAVAK	24.5	2	1395.85
lcl|NZ_CP011073.1_prot_WP_005785741.1_1019	LGANAILGVSLAVAK	57.44	2	1395.85
lcl|NZ_CP011073.1_prot_WP_005785741.1_1019	LGANAILGVSLAVAK	45.82	2	1395.85
lcl|NZ_CP011073.1_prot_WP_005785741.1_1019	LGANAILGVSLAVAK	33.36	3	1395.85
lcl|NZ_CP011073.1_prot_WP_005785741.1_1019	LGANAILGVSLAVAK	24.29	2	1395.85
lcl|NZ_CP011073.1_prot_WP_005785741.1_1019	LGANAILGVSLAVAK	31.58	3	1395.85
lcl|NZ_CP011073.1_prot_WP_005785741.1_1019	LGANAILGVSLAVAK	66.93	2	1395.85
lcl|NZ_CP011073.1_prot_WP_005785741.1_1019	LGANAILGVSLAVAK	46.99	2	1395.85
lcl|NZ_CP011073.1_prot_WP_005785741.1_1019	LGANAILGVSLAVAK	49.64	2	1395.85
lcl|NZ_CP011073.1_prot_WP_005785741.1_1019	LGANAILGVSLAVAK	39.42	3	1395.85
lcl|NZ_CP011073.1_prot_WP_005785741.1_1019	LGANAILGVSLAVAK	34.94	2	1395.85
lcl|NZ_CP011073.1_prot_WP_005785741.1_1019	LGANAILGVSLAVAK	35.85	2	1395.85
lcl|NZ_CP011073.1_prot_WP_005785741.1_1019	LGANAILGVSLAVAK	38.21	2	1395.85
lcl|NZ_CP011073.1_prot_WP_005785741.1_1019	LGANAILGVSLAVAK	39.82	2	1395.85
lcl|NZ_CP011073.1_prot_WP_005785741.1_1019	LGANAILGVSLAVAK	23.55	2	1395.85
lcl|NZ_CP011073.1_prot_WP_005785741.1_1019	LGANAILGVSLAVAK	36.17	2	1395.85
lcl|NZ_CP011073.1_prot_WP_005785741.1_1019	LGANAILGVSLAVAK	28.98	2	1395.85
lcl|NZ_CP011073.1_prot_WP_005785741.1_1019	LGANAILGVSLAVAK	78.49	2	1395.85
lcl|NZ_CP011073.1_prot_WP_005785741.1_1019	LGANAILGVSLAVAK	38.98	3	1395.85
lcl|NZ_CP011073.1_prot_WP_005785741.1_1019	LGANAILGVSLAVAK	46.86	2	1395.85
lcl|NZ_CP011073.1_prot_WP_005785741.1_1019	LGANAILGVSLAVAK	30.9	3	1395.85
lcl|NZ_CP011073.1_prot_WP_005785741.1_1019	LGANAILGVSLAVAK	77.18	2	1395.85
lcl|NZ_CP011073.1_prot_WP_005785741.1_1019	LGANAILGVSLAVAK	33.27	2	1395.85
lcl|NZ_CP011073.1_prot_WP_005785741.1_1019	LGANAILGVSLAVAK	37.68	3	1395.85
lcl|NZ_CP011073.1_prot_WP_005785741.1_1019	LGANAILGVSLAVAK	39.16	2	1395.85
lcl|NZ_CP011073.1_prot_WP_005785741.1_1019	LGANAILGVSLAVAK	44.68	2	1395.85
lcl|NZ_CP011073.1_prot_WP_005785741.1_1019	LGANAILGVSLAVAK	59.91	2	1395.85
lcl|NZ_CP011073.1_prot_WP_005785741.1_1019	LGANAILGVSLAVAK	73.19	2	1395.85
lcl|NZ_CP011073.1_prot_WP_005785741.1_1019	LGANAILGVSLAVAK	39.4	2	1395.85
lcl|NZ_CP011073.1_prot_WP_005785741.1_1019	LGANAILGVSLAVAK	87.68	2	1395.85
lcl|NZ_CP011073.1_prot_WP_005785741.1_1019	LGANAILGVSLAVAK	18.34	3	1395.85
lcl|NZ_CP011073.1_prot_WP_005785741.1_1019	LGANAILGVSLAVAK	60.85	3	1395.85
lcl|NZ_CP011073.1_prot_WP_005785741.1_1019	LGANAILGVSLAVAK	57.01	2	1395.85
lcl|NZ_CP011073.1_prot_WP_005785741.1_1019	LGANAILGVSLAVAK	50.79	2	1395.85
lcl|NZ_CP011073.1_prot_WP_005785741.1_1019	LGANAILGVSLAVAK	23.02	2	1395.85
lcl|NZ_CP011073.1_prot_WP_005785741.1_1019	LGANAILGVSLAVAK	22.1	2	1395.85
lcl|NZ_CP011073.1_prot_WP_005785741.1_1019	LGANAILGVSLAVAK	44.32	2	1395.85
lcl|NZ_CP011073.1_prot_WP_005785741.1_1019	LGANAILGVSLAVAK	66.08	2	1395.85
lcl|NZ_CP011073.1_prot_WP_005785741.1_1019	LGANAILGVSLAVAK	46.62	3	1395.85
lcl|NZ_CP011073.1_prot_WP_005785741.1_1019	LGANAILGVSLAVAK	33.6	3	1395.85
lcl|NZ_CP011073.1_prot_WP_005785741.1_1019	LGANAILGVSLAVAK	39.99	3	1395.85
lcl|NZ_CP011073.1_prot_WP_005785741.1_1019	LGANAILGVSLAVAK	44.96	2	1395.85
lcl|NZ_CP011073.1_prot_WP_005785741.1_1019	LGANAILGVSLAVAK	33.35	2	1395.85
lcl|NZ_CP011073.1_prot_WP_005785741.1_1019	LGANAILGVSLAVAK	38.35	2	1395.85
lcl|NZ_CP011073.1_prot_WP_005785741.1_1019	LGANAILGVSLAVAK	59.61	2	1395.85
lcl|NZ_CP011073.1_prot_WP_005785741.1_1019	LGANAILGVSLAVAK	56.33	2	1395.85
lcl|NZ_CP011073.1_prot_WP_005785741.1_1019	LGANAILGVSLAVAK	25.67	2	1395.85
lcl|NZ_CP011073.1_prot_WP_005785741.1_1019	LGANAILGVSLAVAK	58.29	2	1395.85
lcl|NZ_CP011073.1_prot_WP_005785741.1_1019	LGANAILGVSLAVAK	55.6	2	1395.85
lcl|NZ_CP011073.1_prot_WP_005785741.1_1019	LGANAILGVSLAVAK	24.94	2	1395.85
lcl|NZ_CP011073.1_prot_WP_005785741.1_1019	LGANAILGVSLAVAK	33.27	2	1395.85
lcl|NZ_CP011073.1_prot_WP_005785741.1_1019	LGANAILGVSLAVAK	31.05	2	1395.85
lcl|NZ_CP011073.1_prot_WP_005785741.1_1019	LGANAILGVSLAVAK	39.38	2	1395.85
lcl|NZ_CP011073.1_prot_WP_005785741.1_1019	LGANAILGVSLAVAK	29.66	2	1395.85
lcl|NZ_CP011073.1_prot_WP_005785741.1_1019	LGANAILGVSLAVAK	54.69	2	1395.85
lcl|NZ_CP011073.1_prot_WP_005785741.1_1019	LGANAILGVSLAVAK	41.3	2	1395.85
lcl|NZ_CP011073.1_prot_WP_005785741.1_1019	LGANAILGVSLAVAK	48.38	2	1395.85
lcl|NZ_CP011073.1_prot_WP_005785741.1_1019	LGANAILGVSLAVAK	30.65	2	1395.85
lcl|NZ_CP011073.1_prot_WP_005785741.1_1019	LGANAILGVSLAVAK	44.23	2	1395.85
lcl|NZ_CP011073.1_prot_WP_005785741.1_1019	LGANAILGVSLAVAK	43.27	2	1395.85
lcl|NZ_CP011073.1_prot_WP_005785741.1_1019	LGANAILGVSLAVAK	49.03	2	1395.85
lcl|NZ_CP011073.1_prot_WP_005785741.1_1019	LGANAILGVSLAVAK	39.46	2	1395.85
lcl|NZ_CP011073.1_prot_WP_005785741.1_1019	LGANAILGVSLAVAK	45.71	2	1395.85
lcl|NZ_CP011073.1_prot_WP_005785741.1_1019	LGANAILGVSLAVAK	24.94	2	1395.85
lcl|NZ_CP011073.1_prot_WP_005785741.1_1019	LGANAILGVSLAVAK	52.66	2	1395.85
lcl|NZ_CP011073.1_prot_WP_005785741.1_1019	LGANAILGVSLAVAK	36.78	2	1395.85
lcl|NZ_CP011073.1_prot_WP_005785741.1_1019	LGANAILGVSLAVAK	58.31	2	1395.85
lcl|NZ_CP011073.1_prot_WP_005785741.1_1019	LGANAILGVSLAVAK	41.35	2	1395.85
lcl|NZ_CP011073.1_prot_WP_005785741.1_1019	LGANAILGVSLAVAK	51.4	2	1395.85
lcl|NZ_CP011073.1_prot_WP_005785741.1_1019	LGANAILGVSLAVAK	38.6	2	1395.85
lcl|NZ_CP011073.1_prot_WP_005785741.1_1019	LGANAILGVSLAVAK	37.6	2	1395.85
lcl|NZ_CP011073.1_prot_WP_005785741.1_1019	LGANAILGVSLAVAK	42.45	2	1395.85
lcl|NZ_CP011073.1_prot_WP_005785741.1_1019	LGANAILGVSLAVAK	41.8	2	1395.85
lcl|NZ_CP011073.1_prot_WP_005785741.1_1019	LGANAILGVSLAVAK	35.88	3	1395.85
lcl|NZ_CP011073.1_prot_WP_005785741.1_1019	LGANAILGVSLAVAK	44.3	2	1395.85
lcl|NZ_CP011073.1_prot_WP_005785741.1_1019	LGANAILGVSLAVAK	46.85	2	1395.85
lcl|NZ_CP011073.1_prot_WP_005785741.1_1019	LGANAILGVSLAVAK	23.15	2	1395.85
lcl|NZ_CP011073.1_prot_WP_005785741.1_1019	LGANAILGVSLAVAK	21.97	2	1395.85
lcl|NZ_CP011073.1_prot_WP_005785741.1_1019	LGANAILGVSLAVAK	31.62	2	1395.85
lcl|NZ_CP011073.1_prot_WP_005785741.1_1019	LGANAILGVSLAVAK	56.07	2	1395.85
lcl|NZ_CP011073.1_prot_WP_005785741.1_1019	LGANAILGVSLAVAK	55.72	2	1395.85
lcl|NZ_CP011073.1_prot_WP_005785741.1_1019	LGANAILGVSLAVAK	32.83	2	1395.85
lcl|NZ_CP011073.1_prot_WP_005785741.1_1019	LGANAILGVSLAVAK	30.86	2	1395.85
lcl|NZ_CP011073.1_prot_WP_005785741.1_1019	LGANAILGVSLAVAK	55.41	2	1395.85
lcl|NZ_CP011073.1_prot_WP_005785741.1_1019	LGANAILGVSLAVAK	30.06	2	1395.85
lcl|NZ_CP011073.1_prot_WP_005785741.1_1019	LGANAILGVSLAVAK	35.39	2	1395.85
lcl|NZ_CP011073.1_prot_WP_005785741.1_1019	LGANAILGVSLAVAK	28.38	2	1395.85
lcl|NZ_CP011073.1_prot_WP_005785741.1_1019	LGANAILGVSLAVAK	33.28	3	1395.85
lcl|NZ_CP011073.1_prot_WP_005785741.1_1019	LGANAILGVSLAVAK	42.39	2	1395.85
lcl|NZ_CP011073.1_prot_WP_005785741.1_1019	LGANAILGVSLAVAK	52.04	2	1395.85
lcl|NZ_CP011073.1_prot_WP_005785741.1_1019	LGANAILGVSLAVAK	71.3	2	1395.85
lcl|NZ_CP011073.1_prot_WP_005785741.1_1019	LGANAILGVSLAVAK	43.17	2	1395.85
lcl|NZ_CP011073.1_prot_WP_005785741.1_1019	LGANAILGVSLAVAK	52.85	2	1395.85
lcl|NZ_CP011073.1_prot_WP_005785741.1_1019	LGANAILGVSLAVAK	47.9	2	1395.85
lcl|NZ_CP011073.1_prot_WP_005785741.1_1019	LGANAILGVSLAVAK	24.22	2	1395.85
lcl|NZ_CP011073.1_prot_WP_005785741.1_1019	LGANAILGVSLAVAK	49.28	2	1395.85
lcl|NZ_CP011073.1_prot_WP_005785741.1_1019	LGANAILGVSLAVAK	45.99	3	1395.85
lcl|NZ_CP011073.1_prot_WP_005785741.1_1019	LGANAILGVSLAVAK	44.89	3	1395.85
lcl|NZ_CP011073.1_prot_WP_005785741.1_1019	LGANAILGVSLAVAK	36.23	3	1395.85
lcl|NZ_CP011073.1_prot_WP_005785741.1_1019	LGANAILGVSLAVAK	40.61	2	1395.85
lcl|NZ_CP011073.1_prot_WP_005785741.1_1019	LGANAILGVSLAVAK	26.37	2	1395.85
lcl|NZ_CP011073.1_prot_WP_005785741.1_1019	LGANAILGVSLAVAK	75.87	2	1395.85
lcl|NZ_CP011073.1_prot_WP_005785741.1_1019	LGANAILGVSLAVAK	23.14	2	1395.85
lcl|NZ_CP011073.1_prot_WP_005785741.1_1019	LGANAILGVSLAVAK	71.41	2	1395.85
lcl|NZ_CP011073.1_prot_WP_005785741.1_1019	LGANAILGVSLAVAK	43.02	2	1395.85
lcl|NZ_CP011073.1_prot_WP_005785741.1_1019	LGANAILGVSLAVAK	47.5	2	1395.85
lcl|NZ_CP011073.1_prot_WP_005785741.1_1019	LGANAILGVSLAVAK	45.15	2	1395.85
lcl|NZ_CP011073.1_prot_WP_005785741.1_1019	LGANAILGVSLAVAK	54.09	2	1395.85
lcl|NZ_CP011073.1_prot_WP_005785741.1_1019	LGANAILGVSLAVAK	93.75	2	1395.85
lcl|NZ_CP011073.1_prot_WP_005785741.1_1019	LGANAILGVSLAVAK	37.13	2	1395.85
lcl|NZ_CP011073.1_prot_WP_005785741.1_1019	LGANAILGVSLAVAK	41.3	2	1395.85
lcl|NZ_CP011073.1_prot_WP_005785741.1_1019	LGANAILGVSLAVAK	71.09	2	1395.85
lcl|NZ_CP011073.1_prot_WP_005785741.1_1019	LGANAILGVSLAVAK	32.57	2	1395.85
lcl|NZ_CP011073.1_prot_WP_005785741.1_1019	LGANAILGVSLAVAK	38.94	3	1395.85
lcl|NZ_CP011073.1_prot_WP_005785741.1_1019	LGANAILGVSLAVAK	38.26	3	1395.85
lcl|NZ_CP011073.1_prot_WP_005785741.1_1019	LGANAILGVSLAVAK	27.88	2	1395.85
lcl|NZ_CP011073.1_prot_WP_005785741.1_1019	LGANAILGVSLAVAK	41.46	2	1395.85
lcl|NZ_CP011073.1_prot_WP_005785741.1_1019	LGANAILGVSLAVAK	33.52	2	1395.85
lcl|NZ_CP011073.1_prot_WP_005785741.1_1019	LGANAILGVSLAVAK	42.39	2	1395.85
lcl|NZ_CP011073.1_prot_WP_005785741.1_1019	LGANAILGVSLAVAK	33.1	2	1395.85
lcl|NZ_CP011073.1_prot_WP_005785741.1_1019	LGANAILGVSLAVAK	37.11	2	1395.85
lcl|NZ_CP011073.1_prot_WP_005785741.1_1019	LGANAILGVSLAVAK	32.69	2	1395.85
lcl|NZ_CP011073.1_prot_WP_005785741.1_1019	LGANAILGVSLAVAK	41.22	2	1395.85
lcl|NZ_CP011073.1_prot_WP_005785741.1_1019	LGANAILGVSLAVAK	59.81	2	1395.85
lcl|NZ_CP011073.1_prot_WP_005785741.1_1019	LGANAILGVSLAVAK	37.53	3	1395.85
lcl|NZ_CP011073.1_prot_WP_005785741.1_1019	LGANAILGVSLAVAK	45.88	2	1395.85
lcl|NZ_CP011073.1_prot_WP_005785741.1_1019	LGANAILGVSLAVAK	35.67	2	1395.85
lcl|NZ_CP011073.1_prot_WP_005785741.1_1019	LGANAILGVSLAVAK	49.66	2	1395.85
lcl|NZ_CP011073.1_prot_WP_005785741.1_1019	LGANAILGVSLAVAK	19.3	3	1395.85
lcl|NZ_CP011073.1_prot_WP_005785741.1_1019	LGANAILGVSLAVAK	44.6	2	1395.85
lcl|NZ_CP011073.1_prot_WP_005785741.1_1019	LGANAILGVSLAVAK	30	2	1395.85
lcl|NZ_CP011073.1_prot_WP_005785741.1_1019	LGANAILGVSLAVAK	51.77	2	1395.85
lcl|NZ_CP011073.1_prot_WP_005785741.1_1019	LGANAILGVSLAVAK	23.14	2	1395.85
lcl|NZ_CP011073.1_prot_WP_005785741.1_1019	LGANAILGVSLAVAK	24.09	2	1395.85
lcl|NZ_CP011073.1_prot_WP_005785741.1_1019	LGANAILGVSLAVAK	54.39	2	1395.85
lcl|NZ_CP011073.1_prot_WP_005785741.1_1019	LGANAILGVSLAVAK	42.52	2	1395.85
lcl|NZ_CP011073.1_prot_WP_005785741.1_1019	LGANAILGVSLAVAK	36.54	2	1395.85
lcl|NZ_CP011073.1_prot_WP_005785741.1_1019	LGANAILGVSLAVAK	58.38	2	1395.85
lcl|NZ_CP011073.1_prot_WP_005785741.1_1019	LGANAILGVSLAVAK	41.59	2	1395.85
lcl|NZ_CP011073.1_prot_WP_005785741.1_1019	LGANAILGVSLAVAK	59.95	2	1395.85
lcl|NZ_CP011073.1_prot_WP_005785741.1_1019	LGANAILGVSLAVAK	26.04	2	1395.85
lcl|NZ_CP011073.1_prot_WP_005785741.1_1019	LGANAILGVSLAVAK	51.68	2	1395.85
lcl|NZ_CP011073.1_prot_WP_005785741.1_1019	LGANAILGVSLAVAK	30.64	2	1395.85
lcl|NZ_CP011073.1_prot_WP_005785741.1_1019	LGANAILGVSLAVAK	45.33	2	1395.85
lcl|NZ_CP011073.1_prot_WP_005785741.1_1019	LGANAILGVSLAVAK	46.42	2	1395.85
lcl|NZ_CP011073.1_prot_WP_005785741.1_1019	LGANAILGVSLAVAK	43.36	2	1395.85
lcl|NZ_CP011073.1_prot_WP_005785741.1_1019	LGANAILGVSLAVAK	82.26	2	1395.85
lcl|NZ_CP011073.1_prot_WP_005785741.1_1019	LGANAILGVSLAVAK	86.38	2	1395.85
lcl|NZ_CP011073.1_prot_WP_005785741.1_1019	LGANAILGVSLAVAK	34.79	2	1395.85
lcl|NZ_CP011073.1_prot_WP_005785741.1_1019	LGANAILGVSLAVAK	31.76	2	1395.85
lcl|NZ_CP011073.1_prot_WP_005785741.1_1019	LGANAILGVSLAVAK	51.25	2	1395.85
lcl|NZ_CP011073.1_prot_WP_005785741.1_1019	LGANAILGVSLAVAK	30.31	2	1395.85
lcl|NZ_CP011073.1_prot_WP_005785741.1_1019	LGANAILGVSLAVAK	33.33	2	1395.85
lcl|NZ_CP011073.1_prot_WP_005785741.1_1019	LGANAILGVSLAVAK	44.62	2	1395.85
lcl|NZ_CP011073.1_prot_WP_005785741.1_1019	LGANAILGVSLAVAK	55.79	2	1395.85
lcl|NZ_CP011073.1_prot_WP_005785741.1_1019	LGANAILGVSLAVAK	63.23	2	1395.85
lcl|NZ_CP011073.1_prot_WP_005785741.1_1019	LGANAILGVSLAVAK	26.12	2	1395.85
lcl|NZ_CP011073.1_prot_WP_005785741.1_1019	LGANAILGVSLAVAK	54.02	2	1395.85
lcl|NZ_CP011073.1_prot_WP_005785741.1_1019	LGANAILGVSLAVAK	63.56	2	1395.85
lcl|NZ_CP011073.1_prot_WP_005785741.1_1019	LGANAILGVSLAVAK	69.01	2	1395.85
lcl|NZ_CP011073.1_prot_WP_005785741.1_1019	LGANAILGVSLAVAK	62.38	2	1395.85
lcl|NZ_CP011073.1_prot_WP_005785741.1_1019	LGANAILGVSLAVAK	41.12	2	1395.85
lcl|NZ_CP011073.1_prot_WP_005785741.1_1019	LGANAILGVSLAVAK	30.56	3	1395.85
lcl|NZ_CP011073.1_prot_WP_005785741.1_1019	LGANAILGVSLAVAK	65.29	2	1395.85
lcl|NZ_CP011073.1_prot_WP_005785741.1_1019	LGANAILGVSLAVAK	24.32	2	1395.85
lcl|NZ_CP011073.1_prot_WP_005785741.1_1019	LGANAILGVSLAVAK	40.24	3	1395.85
lcl|NZ_CP011073.1_prot_WP_005785741.1_1019	LGANAILGVSLAVAK	48.39	2	1395.85
lcl|NZ_CP011073.1_prot_WP_005785741.1_1019	LGANAILGVSLAVAK	30.29	2	1395.85
lcl|NZ_CP011073.1_prot_WP_005785741.1_1019	LGANAILGVSLAVAK	30.48	2	1395.85
lcl|NZ_CP011073.1_prot_WP_005785741.1_1019	LGANAILGVSLAVAK	71.82	2	1395.85
lcl|NZ_CP011073.1_prot_WP_005785741.1_1019	LGANAILGVSLAVAK	50.55	2	1395.85
lcl|NZ_CP011073.1_prot_WP_005785741.1_1019	LGANAILGVSLAVAK	20.31	2	1395.85
lcl|NZ_CP011073.1_prot_WP_005785741.1_1019	LGANAILGVSLAVAK	60.69	2	1395.85
lcl|NZ_CP011073.1_prot_WP_005785741.1_1019	LGANAILGVSLAVAK	35.43	2	1395.85
lcl|NZ_CP011073.1_prot_WP_005785741.1_1019	LGANAILGVSLAVAK	57.69	2	1395.85
lcl|NZ_CP011073.1_prot_WP_005785741.1_1019	LGANAILGVSLAVAK	58.65	2	1395.85
lcl|NZ_CP011073.1_prot_WP_005785741.1_1019	LGANAILGVSLAVAK	40.41	2	1395.85
lcl|NZ_CP011073.1_prot_WP_005785741.1_1019	LGANAILGVSLAVAK	77.98	2	1395.85
lcl|NZ_CP011073.1_prot_WP_005785741.1_1019	LGANAILGVSLAVAK	26.5	2	1395.85
lcl|NZ_CP011073.1_prot_WP_005785741.1_1019	LGANAILGVSLAVAK	53.46	2	1395.85
lcl|NZ_CP011073.1_prot_WP_005785741.1_1019	LGANAILGVSLAVAK	50.03	2	1395.85
lcl|NZ_CP011073.1_prot_WP_005785741.1_1019	LGANAILGVSLAVAK	39.18	2	1395.85
lcl|NZ_CP011073.1_prot_WP_005785741.1_1019	LGANAILGVSLAVAK	45.34	2	1395.85
lcl|NZ_CP011073.1_prot_WP_005785741.1_1019	LGANAILGVSLAVAK	58.9	2	1395.85
lcl|NZ_CP011073.1_prot_WP_005785741.1_1019	LGANAILGVSLAVAK	45.02	3	1395.85
lcl|NZ_CP011073.1_prot_WP_005785741.1_1019	LGANAILGVSLAVAK	57.3	2	1395.85
lcl|NZ_CP011073.1_prot_WP_005785741.1_1019	LGANAILGVSLAVAK	24.54	3	1395.85
lcl|NZ_CP011073.1_prot_WP_005785741.1_1019	LGANAILGVSLAVAK	38.34	3	1395.85
lcl|NZ_CP011073.1_prot_WP_005785741.1_1019	LGANAILGVSLAVAK	44.08	2	1395.85
lcl|NZ_CP011073.1_prot_WP_005785741.1_1019	LGANAILGVSLAVAK	32.36	2	1395.85
lcl|NZ_CP011073.1_prot_WP_005785741.1_1019	LGANAILGVSLAVAK	30.06	2	1395.85
lcl|NZ_CP011073.1_prot_WP_005785741.1_1019	LGANAILGVSLAVAK	35.52	2	1395.85
lcl|NZ_CP011073.1_prot_WP_005785741.1_1019	LGANAILGVSLAVAK	42.65	2	1395.85
lcl|NZ_CP011073.1_prot_WP_005785741.1_1019	LGANAILGVSLAVAK	59.32	2	1395.85
lcl|NZ_CP011073.1_prot_WP_005785741.1_1019	LGANAILGVSLAVAK	40.21	2	1395.85
lcl|NZ_CP011073.1_prot_WP_005785741.1_1019	LGANAILGVSLAVAK	22.93	2	1395.85
lcl|NZ_CP011073.1_prot_WP_005785741.1_1019	LGANAILGVSLAVAK	50.38	3	1395.85
lcl|NZ_CP011073.1_prot_WP_005785741.1_1019	LGANAILGVSLAVAK	32.28	3	1395.86
lcl|NZ_CP011073.1_prot_WP_005785741.1_1019	LGANAILGVSLAVAK	21.24	2	1395.86
lcl|NZ_CP011073.1_prot_WP_005785741.1_1019	RTADEQIDYLEK	18.57	2	1479.72
lcl|NZ_CP011073.1_prot_WP_005785741.1_1019	AKLGANAILGVSLAVAK	39.18	3	1594.96
lcl|NZ_CP011073.1_prot_WP_005785741.1_1019	AKLGANAILGVSLAVAK	21.49	3	1594.97
lcl|NZ_CP011073.1_prot_WP_005785741.1_1019	AKLGANAILGVSLAVAK	24.27	3	1594.97
lcl|NZ_CP011073.1_prot_WP_005785741.1_1019	AKLGANAILGVSLAVAK	35.1	3	1594.97
lcl|NZ_CP011073.1_prot_WP_005785741.1_1019	AKLGANAILGVSLAVAK	23.9	3	1594.97
lcl|NZ_CP011073.1_prot_WP_005785741.1_1019	AKLGANAILGVSLAVAK	32.71	3	1594.97
lcl|NZ_CP011073.1_prot_WP_005785741.1_1019	AKLGANAILGVSLAVAK	22.79	3	1594.97
lcl|NZ_CP011073.1_prot_WP_005785741.1_1019	AKLGANAILGVSLAVAK	35.49	3	1594.97
lcl|NZ_CP011073.1_prot_WP_005785741.1_1019	AKLGANAILGVSLAVAK	38.93	3	1594.97
lcl|NZ_CP011073.1_prot_WP_005785741.1_1019	AKLGANAILGVSLAVAK	14.37	3	1594.97
lcl|NZ_CP011073.1_prot_WP_005785741.1_1019	AKLGANAILGVSLAVAK	24.66	3	1594.97
lcl|NZ_CP011073.1_prot_WP_005785741.1_1019	AKLGANAILGVSLAVAK	23.47	3	1594.97
lcl|NZ_CP011073.1_prot_WP_005785741.1_1019	AKLGANAILGVSLAVAK	22.03	3	1594.97
lcl|NZ_CP011073.1_prot_WP_005785741.1_1019	AKLGANAILGVSLAVAK	39.37	3	1594.97
lcl|NZ_CP011073.1_prot_WP_005785741.1_1019	AKLGANAILGVSLAVAK	21.04	3	1594.97
lcl|NZ_CP011073.1_prot_WP_005785741.1_1019	AKLGANAILGVSLAVAK	29.01	3	1594.97
lcl|NZ_CP011073.1_prot_WP_005785741.1_1019	AKLGANAILGVSLAVAK	28.46	3	1594.97
lcl|NZ_CP011073.1_prot_WP_005785741.1_1019	AKLGANAILGVSLAVAK	16.75	3	1594.97
lcl|NZ_CP011073.1_prot_WP_005785741.1_1019	AKLGANAILGVSLAVAK	46.05	3	1594.97
lcl|NZ_CP011073.1_prot_WP_005785741.1_1019	AKLGANAILGVSLAVAK	14.78	3	1594.97
lcl|NZ_CP011073.1_prot_WP_005785741.1_1019	AKLGANAILGVSLAVAK	22.99	3	1594.97
lcl|NZ_CP011073.1_prot_WP_005785741.1_1019	AKLGANAILGVSLAVAK	23.88	3	1594.97
lcl|NZ_CP011073.1_prot_WP_005785741.1_1019	AKLGANAILGVSLAVAK	35.93	3	1594.97
lcl|NZ_CP011073.1_prot_WP_005785741.1_1019	AKLGANAILGVSLAVAK	34.85	3	1594.97
lcl|NZ_CP011073.1_prot_WP_005785741.1_1019	AKLGANAILGVSLAVAK	22.32	3	1594.97
lcl|NZ_CP011073.1_prot_WP_005785741.1_1019	AKLGANAILGVSLAVAK	52.66	3	1594.97
lcl|NZ_CP011073.1_prot_WP_005785741.1_1019	AKLGANAILGVSLAVAK	21.45	3	1594.97
lcl|NZ_CP011073.1_prot_WP_005785741.1_1019	AKLGANAILGVSLAVAK	32.04	3	1594.97
lcl|NZ_CP011073.1_prot_WP_005785741.1_1019	AKLGANAILGVSLAVAK	25.34	3	1594.97
lcl|NZ_CP011073.1_prot_WP_005785741.1_1019	AKLGANAILGVSLAVAK	23.35	3	1594.97
lcl|NZ_CP011073.1_prot_WP_005785741.1_1019	AKLGANAILGVSLAVAK	25.76	3	1594.97
lcl|NZ_CP011073.1_prot_WP_005785741.1_1019	AKLGANAILGVSLAVAK	39.45	3	1594.97
lcl|NZ_CP011073.1_prot_WP_005785741.1_1019	AKLGANAILGVSLAVAK	31.7	3	1594.97
lcl|NZ_CP011073.1_prot_WP_005785741.1_1019	AKLGANAILGVSLAVAK	28.64	3	1594.97
lcl|NZ_CP011073.1_prot_WP_005785741.1_1019	AKLGANAILGVSLAVAK	23.7	3	1594.97
lcl|NZ_CP011073.1_prot_WP_005785741.1_1019	AKLGANAILGVSLAVAK	22.7	3	1594.97
lcl|NZ_CP011073.1_prot_WP_005785741.1_1019	AKLGANAILGVSLAVAK	31.29	3	1594.97
lcl|NZ_CP011073.1_prot_WP_005785741.1_1019	AKLGANAILGVSLAVAK	31.09	3	1594.97
lcl|NZ_CP011073.1_prot_WP_005785741.1_1019	AKLGANAILGVSLAVAK	43.3	3	1594.97
lcl|NZ_CP011073.1_prot_WP_005785741.1_1019	AKLGANAILGVSLAVAK	31.21	3	1594.97
lcl|NZ_CP011073.1_prot_WP_005785741.1_1019	AKLGANAILGVSLAVAK	32.52	3	1594.97
lcl|NZ_CP011073.1_prot_WP_005785741.1_1019	AKLGANAILGVSLAVAK	51.03	3	1594.97
lcl|NZ_CP011073.1_prot_WP_005785741.1_1019	AKLGANAILGVSLAVAK	26.39	3	1594.97
lcl|NZ_CP011073.1_prot_WP_005785741.1_1019	AKLGANAILGVSLAVAK	22.56	3	1594.97
lcl|NZ_CP011073.1_prot_WP_005785741.1_1019	AKLGANAILGVSLAVAK	21.64	3	1594.97
lcl|NZ_CP011073.1_prot_WP_005785741.1_1019	AKLGANAILGVSLAVAK	22.7	3	1594.97
lcl|NZ_CP011073.1_prot_WP_005785741.1_1019	AKLGANAILGVSLAVAK	29.11	3	1594.97
lcl|NZ_CP011073.1_prot_WP_005785741.1_1019	AKLGANAILGVSLAVAK	31.55	3	1594.97
lcl|NZ_CP011073.1_prot_WP_005785741.1_1019	AKLGANAILGVSLAVAK	21.34	3	1594.97
lcl|NZ_CP011073.1_prot_WP_005785741.1_1019	AKLGANAILGVSLAVAK	40.59	3	1594.98
lcl|NZ_CP011073.1_prot_WP_005785741.1_1019	AKLGANAILGVSLAVAK	29.33	3	1594.98
lcl|NZ_CP011073.1_prot_WP_005785741.1_1019	AKLGANAILGVSLAVAK	26.95	3	1594.98
lcl|NZ_CP011073.1_prot_WP_005785741.1_1019	AKLGANAILGVSLAVAK	36.75	3	1594.98
lcl|NZ_CP011073.1_prot_WP_005785741.1_1019	AKLGANAILGVSLAVAK	36.9	3	1594.98
lcl|NZ_CP011073.1_prot_WP_005785741.1_1019	AKLGANAILGVSLAVAK	32.45	3	1594.98
lcl|NZ_CP011073.1_prot_WP_005785741.1_1019	AKLGANAILGVSLAVAK	39.1	3	1594.98
lcl|NZ_CP011073.1_prot_WP_005785741.1_1019	AKLGANAILGVSLAVAK	38.45	3	1594.98
lcl|NZ_CP011073.1_prot_WP_005785741.1_1019	AKLGANAILGVSLAVAK	37.98	3	1594.98
lcl|NZ_CP011073.1_prot_WP_005785741.1_1019	AKLGANAILGVSLAVAK	21.78	3	1594.98
lcl|NZ_CP011073.1_prot_WP_005785741.1_1019	AKLGANAILGVSLAVAK	30.62	3	1594.98
lcl|NZ_CP011073.1_prot_WP_005785741.1_1019	AKLGANAILGVSLAVAK	27.76	3	1594.98
lcl|NZ_CP011073.1_prot_WP_005785741.1_1019	AKLGANAILGVSLAVAK	21.9	3	1594.98
lcl|NZ_CP011073.1_prot_WP_005785741.1_1019	AKLGANAILGVSLAVAK	52.32	3	1594.98
lcl|NZ_CP011073.1_prot_WP_005785741.1_1019	AKLGANAILGVSLAVAK	30.86	3	1594.98
lcl|NZ_CP011073.1_prot_WP_005785741.1_1019	AKLGANAILGVSLAVAK	30.23	3	1594.98
lcl|NZ_CP011073.1_prot_WP_005785741.1_1019	AKLGANAILGVSLAVAK	20.24	3	1594.98
lcl|NZ_CP011073.1_prot_WP_005785741.1_1019	AKLGANAILGVSLAVAK	38.67	3	1594.98
lcl|NZ_CP011073.1_prot_WP_005785741.1_1019	AKLGANAILGVSLAVAK	27.24	3	1594.98
lcl|NZ_CP011073.1_prot_WP_005785741.1_1019	AKLGANAILGVSLAVAK	22.53	3	1594.98
lcl|NZ_CP011073.1_prot_WP_005785741.1_1019	AKLGANAILGVSLAVAK	16.7	3	1594.98
lcl|NZ_CP011073.1_prot_WP_005785741.1_1019	AKLGANAILGVSLAVAK	23.17	3	1594.98
lcl|NZ_CP011073.1_prot_WP_005785741.1_1019	AKLGANAILGVSLAVAK	30.56	3	1594.98
lcl|NZ_CP011073.1_prot_WP_005785741.1_1019	AKLGANAILGVSLAVAK	23.77	3	1594.98
lcl|NZ_CP011073.1_prot_WP_005785741.1_1019	AKLGANAILGVSLAVAK	22.22	3	1594.98
lcl|NZ_CP011073.1_prot_WP_005785741.1_1019	AKLGANAILGVSLAVAK	44.89	3	1594.98
lcl|NZ_CP011073.1_prot_WP_005785741.1_1019	AKLGANAILGVSLAVAK	31.98	3	1594.98
lcl|NZ_CP011073.1_prot_WP_005785741.1_1019	AKLGANAILGVSLAVAK	23.09	2	1594.98
lcl|NZ_CP011073.1_prot_WP_005785741.1_1019	AKLGANAILGVSLAVAK	30.45	3	1594.98
lcl|NZ_CP011073.1_prot_WP_005785741.1_1019	AKLGANAILGVSLAVAK	34.77	3	1594.98
lcl|NZ_CP011073.1_prot_WP_005785741.1_1019	AKLGANAILGVSLAVAK	23.7	3	1594.98
lcl|NZ_CP011073.1_prot_WP_005785741.1_1019	AKLGANAILGVSLAVAK	29.18	3	1594.98
lcl|NZ_CP011073.1_prot_WP_005785741.1_1019	AKLGANAILGVSLAVAK	26.52	3	1594.98
lcl|NZ_CP011073.1_prot_WP_005785741.1_1019	AKLGANAILGVSLAVAK	27.11	3	1594.98
lcl|NZ_CP011073.1_prot_WP_005785741.1_1019	AKLGANAILGVSLAVAK	30.52	3	1594.98
lcl|NZ_CP011073.1_prot_WP_005785741.1_1019	AKLGANAILGVSLAVAK	28.51	3	1594.98
lcl|NZ_CP011073.1_prot_WP_005785741.1_1019	AKLGANAILGVSLAVAK	64.75	3	1594.98
lcl|NZ_CP011073.1_prot_WP_005785741.1_1019	AKLGANAILGVSLAVAK	16.76	3	1594.98
lcl|NZ_CP011073.1_prot_WP_005785741.1_1019	AKLGANAILGVSLAVAK	22.39	3	1594.98
lcl|NZ_CP011073.1_prot_WP_005785741.1_1019	AKLGANAILGVSLAVAK	23.77	3	1594.98
lcl|NZ_CP011073.1_prot_WP_005785741.1_1019	AKLGANAILGVSLAVAK	25.01	3	1594.98
lcl|NZ_CP011073.1_prot_WP_005785741.1_1019	AKLGANAILGVSLAVAK	26.86	3	1594.98
lcl|NZ_CP011073.1_prot_WP_005785741.1_1019	AKLGANAILGVSLAVAK	41.6	3	1594.98
lcl|NZ_CP011073.1_prot_WP_005785741.1_1019	AKLGANAILGVSLAVAK	30.63	3	1594.98
lcl|NZ_CP011073.1_prot_WP_005785741.1_1019	AKLGANAILGVSLAVAK	38.23	3	1594.98
lcl|NZ_CP011073.1_prot_WP_005785741.1_1019	AKLGANAILGVSLAVAK	27.28	3	1594.98
lcl|NZ_CP011073.1_prot_WP_005785741.1_1019	AKLGANAILGVSLAVAK	31.03	3	1594.98
lcl|NZ_CP011073.1_prot_WP_005785741.1_1019	AKLGANAILGVSLAVAK	15.73	3	1594.98
lcl|NZ_CP011073.1_prot_WP_005785741.1_1019	AKLGANAILGVSLAVAK	26.76	3	1594.98
lcl|NZ_CP011073.1_prot_WP_005785741.1_1019	AKLGANAILGVSLAVAK	20.29	2	1594.98
lcl|NZ_CP011073.1_prot_WP_005785741.1_1019	AKLGANAILGVSLAVAK	28.78	3	1594.98
lcl|NZ_CP011073.1_prot_WP_005785741.1_1019	AKLGANAILGVSLAVAK	26.34	3	1594.98
lcl|NZ_CP011073.1_prot_WP_005785741.1_1019	AKLGANAILGVSLAVAK	17.2	3	1594.98
lcl|NZ_CP011073.1_prot_WP_005785741.1_1019	AKLGANAILGVSLAVAK	23.04	3	1594.98
lcl|NZ_CP011073.1_prot_WP_005785741.1_1019	AKLGANAILGVSLAVAK	28.02	3	1594.98
lcl|NZ_CP011073.1_prot_WP_005785741.1_1019	AKLGANAILGVSLAVAK	39.68	3	1594.98
lcl|NZ_CP011073.1_prot_WP_005785741.1_1019	AKLGANAILGVSLAVAK	23.35	3	1594.98
lcl|NZ_CP011073.1_prot_WP_005785741.1_1019	AKLGANAILGVSLAVAK	17.27	3	1594.98
lcl|NZ_CP011073.1_prot_WP_005785741.1_1019	AKLGANAILGVSLAVAK	28.18	3	1594.98
lcl|NZ_CP011073.1_prot_WP_005785741.1_1019	AKLGANAILGVSLAVAK	38.88	3	1594.98
lcl|NZ_CP011073.1_prot_WP_005785741.1_1019	AKLGANAILGVSLAVAK	30.93	3	1594.98
lcl|NZ_CP011073.1_prot_WP_005785741.1_1019	AKLGANAILGVSLAVAK	14.82	3	1594.98
lcl|NZ_CP011073.1_prot_WP_005785741.1_1019	AKLGANAILGVSLAVAK	21.44	3	1594.98
lcl|NZ_CP011073.1_prot_WP_005785741.1_1019	AKLGANAILGVSLAVAK	43.11	3	1594.98
lcl|NZ_CP011073.1_prot_WP_005785741.1_1019	AKLGANAILGVSLAVAK	29.64	2	1594.98
lcl|NZ_CP011073.1_prot_WP_005785741.1_1019	AKLGANAILGVSLAVAK	43.18	3	1594.98
lcl|NZ_CP011073.1_prot_WP_005785741.1_1019	AKLGANAILGVSLAVAK	20.28	3	1594.98
lcl|NZ_CP011073.1_prot_WP_005785741.1_1019	AKLGANAILGVSLAVAK	39.5	3	1594.98
lcl|NZ_CP011073.1_prot_WP_005785741.1_1019	AKLGANAILGVSLAVAK	48.15	3	1594.98
lcl|NZ_CP011073.1_prot_WP_005785741.1_1019	AKLGANAILGVSLAVAK	24.21	3	1594.98
lcl|NZ_CP011073.1_prot_WP_005785741.1_1019	AKLGANAILGVSLAVAK	19.9	3	1594.99
lcl|NZ_CP011073.1_prot_WP_005785741.1_1019	AKLGANAILGVSLAVAK	39.14	3	1594.99
lcl|NZ_CP011073.1_prot_WP_005785741.1_1019	AKLGANAILGVSLAVAK	32.24	3	1594.99
lcl|NZ_CP011073.1_prot_WP_005785741.1_1019	AKLGANAILGVSLAVAK	48.63	3	1594.99
lcl|NZ_CP011073.1_prot_WP_005785741.1_1019	AKLGANAILGVSLAVAK	23.37	3	1594.99
lcl|NZ_CP011073.1_prot_WP_005785741.1_1019	AKLGANAILGVSLAVAK	44.06	3	1594.99
lcl|NZ_CP011073.1_prot_WP_005785741.1_1019	IEEELGDRAVYGYK	113.89	2	1640.8
lcl|NZ_CP011073.1_prot_WP_005785741.1_1019	IEEELGDRAVYGYK	61.46	3	1640.81
lcl|NZ_CP011073.1_prot_WP_005785741.1_1019	IEEELGDRAVYGYK	94.04	2	1640.81
lcl|NZ_CP011073.1_prot_WP_005785741.1_1019	IEEELGDRAVYGYK	47.54	3	1640.81
lcl|NZ_CP011073.1_prot_WP_005785741.1_1019	ASVPSGASTGEHEALELR	40.39	3	1809.87
lcl|NZ_CP011073.1_prot_WP_005785741.1_1019	ASVPSGASTGEHEALELR	36.51	3	1809.88
lcl|NZ_CP011073.1_prot_WP_005785741.1_1019	ASVPSGASTGEHEALELR	49.69	3	1809.88
lcl|NZ_CP011073.1_prot_WP_005785741.1_1019	ASVPSGASTGEHEALELR	28.67	3	1809.88
lcl|NZ_CP011073.1_prot_WP_005785741.1_1019	ASVPSGASTGEHEALELR	20.98	3	1809.88
lcl|NZ_CP011073.1_prot_WP_005785741.1_1019	ASVPSGASTGEHEALELR	18.96	3	1809.88
lcl|NZ_CP011073.1_prot_WP_005785741.1_1019	ASVPSGASTGEHEALELR	45.77	3	1809.88
lcl|NZ_CP011073.1_prot_WP_005785741.1_1019	ASVPSGASTGEHEALELR	13.41	3	1809.88
lcl|NZ_CP011073.1_prot_WP_005785741.1_1019	ASVPSGASTGEHEALELR	22.55	3	1809.88
lcl|NZ_CP011073.1_prot_WP_005785741.1_1019	ASVPSGASTGEHEALELR	15.37	2	1809.88
lcl|NZ_CP011073.1_prot_WP_005785741.1_1019	ASVPSGASTGEHEALELR	16.41	3	1809.88
lcl|NZ_CP011073.1_prot_WP_005785741.1_1019	ASVPSGASTGEHEALELR	13.43	3	1809.89
lcl|NZ_CP011073.1_prot_WP_005785741.1_1019	ASVPSGASTGEHEALELR	25.66	3	1809.89
lcl|NZ_CP011073.1_prot_WP_005785741.1_1019	ASVPSGASTGEHEALELR	25.08	3	1809.89
lcl|NZ_CP011073.1_prot_WP_005785741.1_1019	ASVPSGASTGEHEALELR	24.42	3	1809.89
lcl|NZ_CP011073.1_prot_WP_005785741.1_1019	ASVPSGASTGEHEALELR	18.35	3	1809.89
lcl|NZ_CP011073.1_prot_WP_005785741.1_1019	ASVPSGASTGEHEALELR	14.18	3	1809.89
lcl|NZ_CP011073.1_prot_WP_005785741.1_1019	ASVPSGASTGEHEALELR	76.22	3	1809.89
lcl|NZ_CP011073.1_prot_WP_005785741.1_1019	ASVPSGASTGEHEALELR	154.82	2	1809.89
lcl|NZ_CP011073.1_prot_WP_005785741.1_1019	ASVPSGASTGEHEALELR	76.12	3	1809.89
lcl|NZ_CP011073.1_prot_WP_005785741.1_1019	ASVPSGASTGEHEALELR	14.04	3	1809.89
lcl|NZ_CP011073.1_prot_WP_005785741.1_1019	ASVPSGASTGEHEALELR	20.23	3	1809.89
lcl|NZ_CP011073.1_prot_WP_005785741.1_1019	ASVPSGASTGEHEALELR	90.06	2	1809.89
lcl|NZ_CP011073.1_prot_WP_005785741.1_1019	ASVPSGASTGEHEALELR	80.54	3	1809.89
lcl|NZ_CP011073.1_prot_WP_005785741.1_1019	ASVPSGASTGEHEALELR	29.55	3	1809.89
lcl|NZ_CP011073.1_prot_WP_005785741.1_1019	ASVPSGASTGEHEALELR	14.97	3	1809.89
lcl|NZ_CP011073.1_prot_WP_005785741.1_1019	ASVPSGASTGEHEALELR	51.72	3	1809.89
lcl|NZ_CP011073.1_prot_WP_005785741.1_1019	ASVPSGASTGEHEALELR	37.2	3	1809.89
lcl|NZ_CP011073.1_prot_WP_005785741.1_1019	ASVPSGASTGEHEALELR	67.02	3	1809.89
lcl|NZ_CP011073.1_prot_WP_005785741.1_1019	ASVPSGASTGEHEALELR	31.46	3	1809.89
lcl|NZ_CP011073.1_prot_WP_005785741.1_1019	ASVPSGASTGEHEALELR	145.47	2	1809.89
lcl|NZ_CP011073.1_prot_WP_005785741.1_1019	ASVPSGASTGEHEALELR	68.44	3	1809.89
lcl|NZ_CP011073.1_prot_WP_005785741.1_1019	ASVPSGASTGEHEALELR	36.81	3	1809.89
lcl|NZ_CP011073.1_prot_WP_005785741.1_1019	ASVPSGASTGEHEALELR	15.11	3	1809.89
lcl|NZ_CP011073.1_prot_WP_005785741.1_1019	ASVPSGASTGEHEALELR	17.13	3	1809.89
lcl|NZ_CP011073.1_prot_WP_005785741.1_1019	ASVPSGASTGEHEALELR	17.99	3	1809.89
lcl|NZ_CP011073.1_prot_WP_005785741.1_1019	ASVPSGASTGEHEALELR	167.14	2	1809.89
lcl|NZ_CP011073.1_prot_WP_005785741.1_1019	ASVPSGASTGEHEALELR	23.77	3	1809.89
lcl|NZ_CP011073.1_prot_WP_005785741.1_1019	ASVPSGASTGEHEALELR	60.99	3	1809.89
lcl|NZ_CP011073.1_prot_WP_005785741.1_1019	ASVPSGASTGEHEALELR	126.94	2	1809.89
lcl|NZ_CP011073.1_prot_WP_005785741.1_1019	GNPTVEVDVVLESGIMGR	102.16	2	1870.93
lcl|NZ_CP011073.1_prot_WP_005785741.1_1019	GNPTVEVDVVLESGIMGR	46.12	3	1870.93
lcl|NZ_CP011073.1_prot_WP_005785741.1_1019	GNPTVEVDVVLESGIMGR	60.97	3	1870.93
lcl|NZ_CP011073.1_prot_WP_005785741.1_1019	GNPTVEVDVVLESGIMGR	63.24	3	1870.94
lcl|NZ_CP011073.1_prot_WP_005785741.1_1019	GNPTVEVDVVLESGIMGR	63.66	2	1870.94
lcl|NZ_CP011073.1_prot_WP_005785741.1_1019	GNPTVEVDVVLESGIMGR	24.86	3	1870.94
lcl|NZ_CP011073.1_prot_WP_005785741.1_1019	GNPTVEVDVVLESGIMGR	37	3	1870.94
lcl|NZ_CP011073.1_prot_WP_005785741.1_1019	GNPTVEVDVVLESGIMGR	57.19	3	1870.94
lcl|NZ_CP011073.1_prot_WP_005785741.1_1019	GNPTVEVDVVLESGIMGR	57.34	3	1870.94
lcl|NZ_CP011073.1_prot_WP_005785741.1_1019	GNPTVEVDVVLESGIMGR	64.64	3	1870.94
lcl|NZ_CP011073.1_prot_WP_005785741.1_1019	GNPTVEVDVVLESGIMGR	38.01	3	1870.94
lcl|NZ_CP011073.1_prot_WP_005785741.1_1019	GNPTVEVDVVLESGIMGR	40.43	3	1870.94
lcl|NZ_CP011073.1_prot_WP_005785741.1_1019	GNPTVEVDVVLESGIMGR	98.11	2	1870.94
lcl|NZ_CP011073.1_prot_WP_005785741.1_1019	GNPTVEVDVVLESGIMGR	60.3	3	1870.94
lcl|NZ_CP011073.1_prot_WP_005785741.1_1019	GNPTVEVDVVLESGIMGR	42.77	3	1870.94
lcl|NZ_CP011073.1_prot_WP_005785741.1_1019	GNPTVEVDVVLESGIMGR	45.58	3	1870.94
lcl|NZ_CP011073.1_prot_WP_005785741.1_1019	GNPTVEVDVVLESGIMGR	87.06	2	1870.94
lcl|NZ_CP011073.1_prot_WP_005785741.1_1019	GNPTVEVDVVLESGIMGR	33.24	3	1870.94
lcl|NZ_CP011073.1_prot_WP_005785741.1_1019	GNPTVEVDVVLESGIMGR	31.48	3	1870.94
lcl|NZ_CP011073.1_prot_WP_005785741.1_1019	GNPTVEVDVVLESGIMGR	68.63	3	1870.94
lcl|NZ_CP011073.1_prot_WP_005785741.1_1019	GNPTVEVDVVLESGIMGR	29	3	1870.94
lcl|NZ_CP011073.1_prot_WP_005785741.1_1019	GNPTVEVDVVLESGIMGR	85.47	3	1870.94
lcl|NZ_CP011073.1_prot_WP_005785741.1_1019	GNPTVEVDVVLESGIMGR	65.05	3	1870.94
lcl|NZ_CP011073.1_prot_WP_005785741.1_1019	GNPTVEVDVVLESGIMGR	93.96	3	1870.94
lcl|NZ_CP011073.1_prot_WP_005785741.1_1019	GNPTVEVDVVLESGIMGR	87.1	2	1870.94
lcl|NZ_CP011073.1_prot_WP_005785741.1_1019	GNPTVEVDVVLESGIMGR	107.6	2	1870.94
lcl|NZ_CP011073.1_prot_WP_005785741.1_1019	GNPTVEVDVVLESGIMGR	30.61	2	1870.94
lcl|NZ_CP011073.1_prot_WP_005785741.1_1019	GNPTVEVDVVLESGIMGR	31.51	3	1870.94
lcl|NZ_CP011073.1_prot_WP_005785741.1_1019	GNPTVEVDVVLESGIMGR	52.87	3	1870.94
lcl|NZ_CP011073.1_prot_WP_005785741.1_1019	GNPTVEVDVVLESGIMGR	56.83	3	1870.94
lcl|NZ_CP011073.1_prot_WP_005785741.1_1019	GNPTVEVDVVLESGIMGR	70.03	3	1870.94
lcl|NZ_CP011073.1_prot_WP_005785741.1_1019	GNPTVEVDVVLESGIMGR	39.64	3	1870.94
lcl|NZ_CP011073.1_prot_WP_005785741.1_1019	GNPTVEVDVVLESGIMGR	62.77	2	1870.94
lcl|NZ_CP011073.1_prot_WP_005785741.1_1019	GNPTVEVDVVLESGIMGR	42.78	2	1870.94
lcl|NZ_CP011073.1_prot_WP_005785741.1_1019	GNPTVEVDVVLESGIMGR	53.27	3	1870.94
lcl|NZ_CP011073.1_prot_WP_005785741.1_1019	GNPTVEVDVVLESGIMGR	31.59	3	1870.94
lcl|NZ_CP011073.1_prot_WP_005785741.1_1019	GNPTVEVDVVLESGIMGR	35.67	3	1870.94
lcl|NZ_CP011073.1_prot_WP_005785741.1_1019	GNPTVEVDVVLESGIMGR	41.56	3	1870.94
lcl|NZ_CP011073.1_prot_WP_005785741.1_1019	GNPTVEVDVVLESGIMGR	42.98	3	1870.94
lcl|NZ_CP011073.1_prot_WP_005785741.1_1019	GNPTVEVDVVLESGIMGR	47.42	3	1870.94
lcl|NZ_CP011073.1_prot_WP_005785741.1_1019	GNPTVEVDVVLESGIMGR	74.3	2	1870.94
lcl|NZ_CP011073.1_prot_WP_005785741.1_1019	GNPTVEVDVVLESGIMGR	25.82	3	1870.94
lcl|NZ_CP011073.1_prot_WP_005785741.1_1019	GNPTVEVDVVLESGIMGR	60.27	2	1870.94
lcl|NZ_CP011073.1_prot_WP_005785741.1_1019	GNPTVEVDVVLESGIMGR	64.57	3	1870.94
lcl|NZ_CP011073.1_prot_WP_005785741.1_1019	GNPTVEVDVVLESGIMGR	63.82	3	1870.94
lcl|NZ_CP011073.1_prot_WP_005785741.1_1019	GNPTVEVDVVLESGIMGR	40.38	2	1870.94
lcl|NZ_CP011073.1_prot_WP_005785741.1_1019	GNPTVEVDVVLESGIMGR	69.19	3	1870.94
lcl|NZ_CP011073.1_prot_WP_005785741.1_1019	GNPTVEVDVVLESGIMGR	67.15	3	1870.94
lcl|NZ_CP011073.1_prot_WP_005785741.1_1019	GNPTVEVDVVLESGIMGR	45.87	3	1870.94
lcl|NZ_CP011073.1_prot_WP_005785741.1_1019	GNPTVEVDVVLESGIMGR	47.19	3	1870.94
lcl|NZ_CP011073.1_prot_WP_005785741.1_1019	GNPTVEVDVVLESGIMGR	72.12	3	1870.94
lcl|NZ_CP011073.1_prot_WP_005785741.1_1019	GNPTVEVDVVLESGIMGR	51.17	3	1870.94
lcl|NZ_CP011073.1_prot_WP_005785741.1_1019	GNPTVEVDVVLESGIMGR	25.86	2	1870.94
lcl|NZ_CP011073.1_prot_WP_005785741.1_1019	GNPTVEVDVVLESGIMGR	34.79	3	1870.94
lcl|NZ_CP011073.1_prot_WP_005785741.1_1019	GNPTVEVDVVLESGIMGR	46.72	3	1870.94
lcl|NZ_CP011073.1_prot_WP_005785741.1_1019	GNPTVEVDVVLESGIMGR	112.26	2	1870.94
lcl|NZ_CP011073.1_prot_WP_005785741.1_1019	GNPTVEVDVVLESGIMGR	59.46	3	1870.94
lcl|NZ_CP011073.1_prot_WP_005785741.1_1019	GNPTVEVDVVLESGIMGR	62.35	2	1870.94
lcl|NZ_CP011073.1_prot_WP_005785741.1_1019	GNPTVEVDVVLESGIMGR	74.74	2	1870.94
lcl|NZ_CP011073.1_prot_WP_005785741.1_1019	GNPTVEVDVVLESGIMGR	47.63	3	1870.94
lcl|NZ_CP011073.1_prot_WP_005785741.1_1019	GNPTVEVDVVLESGIMGR	38.71	3	1870.94
lcl|NZ_CP011073.1_prot_WP_005785741.1_1019	GNPTVEVDVVLESGIMGR	15.49	3	1870.94
lcl|NZ_CP011073.1_prot_WP_005785741.1_1019	GNPTVEVDVVLESGIMGR	40.5	3	1870.94
lcl|NZ_CP011073.1_prot_WP_005785741.1_1019	GNPTVEVDVVLESGIMGR	84.69	3	1870.94
lcl|NZ_CP011073.1_prot_WP_005785741.1_1019	GNPTVEVDVVLESGIMGR	63.52	3	1870.94
lcl|NZ_CP011073.1_prot_WP_005785741.1_1019	GNPTVEVDVVLESGIMGR	57.99	2	1870.94
lcl|NZ_CP011073.1_prot_WP_005785741.1_1019	GNPTVEVDVVLESGIMGR	90.08	2	1870.94
lcl|NZ_CP011073.1_prot_WP_005785741.1_1019	GNPTVEVDVVLESGIMGR	32.36	3	1870.94
lcl|NZ_CP011073.1_prot_WP_005785741.1_1019	GNPTVEVDVVLESGIMGR	45.19	3	1870.94
lcl|NZ_CP011073.1_prot_WP_005785741.1_1019	GNPTVEVDVVLESGIMGR	61.12	3	1870.94
lcl|NZ_CP011073.1_prot_WP_005785741.1_1019	GNPTVEVDVVLESGIMGR	15.11	3	1870.94
lcl|NZ_CP011073.1_prot_WP_005785741.1_1019	GNPTVEVDVVLESGIMGR	60.46	3	1870.94
lcl|NZ_CP011073.1_prot_WP_005785741.1_1019	GNPTVEVDVVLESGIMGR	22.61	3	1870.94
lcl|NZ_CP011073.1_prot_WP_005785741.1_1019	GNPTVEVDVVLESGIMGR	38.03	3	1870.94
lcl|NZ_CP011073.1_prot_WP_005785741.1_1019	GNPTVEVDVVLESGIMGR	69.56	2	1870.94
lcl|NZ_CP011073.1_prot_WP_005785741.1_1019	GNPTVEVDVVLESGIMGR	75.05	2	1870.94
lcl|NZ_CP011073.1_prot_WP_005785741.1_1019	GNPTVEVDVVLESGIMGR	74.99	3	1870.94
lcl|NZ_CP011073.1_prot_WP_005785741.1_1019	GNPTVEVDVVLESGIMGR	70.93	3	1870.94
lcl|NZ_CP011073.1_prot_WP_005785741.1_1019	GNPTVEVDVVLESGIMGR	59.96	3	1870.94
lcl|NZ_CP011073.1_prot_WP_005785741.1_1019	GNPTVEVDVVLESGIMGR	45.63	3	1870.94
lcl|NZ_CP011073.1_prot_WP_005785741.1_1019	GNPTVEVDVVLESGIMGR	39.07	3	1870.94
lcl|NZ_CP011073.1_prot_WP_005785741.1_1019	GNPTVEVDVVLESGIMGR	35.58	3	1870.94
lcl|NZ_CP011073.1_prot_WP_005785741.1_1019	GNPTVEVDVVLESGIMGR	37.55	3	1870.94
lcl|NZ_CP011073.1_prot_WP_005785741.1_1019	GNPTVEVDVVLESGIMGR	102.56	2	1870.94
lcl|NZ_CP011073.1_prot_WP_005785741.1_1019	GNPTVEVDVVLESGIMGR	45.84	3	1870.94
lcl|NZ_CP011073.1_prot_WP_005785741.1_1019	GNPTVEVDVVLESGIMGR	59.56	3	1870.94
lcl|NZ_CP011073.1_prot_WP_005785741.1_1019	GNPTVEVDVVLESGIMGR	68.39	2	1870.94
lcl|NZ_CP011073.1_prot_WP_005785741.1_1019	GNPTVEVDVVLESGIMGR	57.76	3	1870.94
lcl|NZ_CP011073.1_prot_WP_005785741.1_1019	GNPTVEVDVVLESGIMGR	40.07	3	1870.94
lcl|NZ_CP011073.1_prot_WP_005785741.1_1019	GNPTVEVDVVLESGIMGR	73.92	2	1870.94
lcl|NZ_CP011073.1_prot_WP_005785741.1_1019	GNPTVEVDVVLESGIMGR	48.47	2	1870.94
lcl|NZ_CP011073.1_prot_WP_005785741.1_1019	GNPTVEVDVVLESGIMGR	77.03	2	1870.94
lcl|NZ_CP011073.1_prot_WP_005785741.1_1019	GNPTVEVDVVLESGIMGR	27.98	3	1870.94
lcl|NZ_CP011073.1_prot_WP_005785741.1_1019	GNPTVEVDVVLESGIMGR	69.11	3	1870.94
lcl|NZ_CP011073.1_prot_WP_005785741.1_1019	GNPTVEVDVVLESGIMGR	26.53	3	1870.94
lcl|NZ_CP011073.1_prot_WP_005785741.1_1019	GNPTVEVDVVLESGIMGR	73.29	3	1870.94
lcl|NZ_CP011073.1_prot_WP_005785741.1_1019	GNPTVEVDVVLESGIMGR	40.87	2	1870.94
lcl|NZ_CP011073.1_prot_WP_005785741.1_1019	GNPTVEVDVVLESGIMGR	13.4	2	1870.94
lcl|NZ_CP011073.1_prot_WP_005785741.1_1019	GNPTVEVDVVLESGIMGR	62.35	2	1870.94
lcl|NZ_CP011073.1_prot_WP_005785741.1_1019	GNPTVEVDVVLESGIMGR	39.49	3	1870.94
lcl|NZ_CP011073.1_prot_WP_005785741.1_1019	GNPTVEVDVVLESGIMGR	36.51	3	1870.94
lcl|NZ_CP011073.1_prot_WP_005785741.1_1019	GNPTVEVDVVLESGIMGR	87.1	2	1870.94
lcl|NZ_CP011073.1_prot_WP_005785741.1_1019	GNPTVEVDVVLESGIMGR	70.19	2	1870.94
lcl|NZ_CP011073.1_prot_WP_005785741.1_1019	GNPTVEVDVVLESGIMGR	59.95	2	1870.94
lcl|NZ_CP011073.1_prot_WP_005785741.1_1019	GNPTVEVDVVLESGIMGR	36.01	3	1870.94
lcl|NZ_CP011073.1_prot_WP_005785741.1_1019	GNPTVEVDVVLESGIMGR	98.92	2	1870.94
lcl|NZ_CP011073.1_prot_WP_005785741.1_1019	GNPTVEVDVVLESGIMGR	27.51	3	1870.94
lcl|NZ_CP011073.1_prot_WP_005785741.1_1019	GNPTVEVDVVLESGIMGR	21.75	3	1870.94
lcl|NZ_CP011073.1_prot_WP_005785741.1_1019	GNPTVEVDVVLESGIMGR	69.16	2	1870.94
lcl|NZ_CP011073.1_prot_WP_005785741.1_1019	GNPTVEVDVVLESGIMGR	46.44	3	1870.94
lcl|NZ_CP011073.1_prot_WP_005785741.1_1019	GNPTVEVDVVLESGIMGR	93.52	2	1870.94
lcl|NZ_CP011073.1_prot_WP_005785741.1_1019	GNPTVEVDVVLESGIMGR	23.59	3	1870.94
lcl|NZ_CP011073.1_prot_WP_005785741.1_1019	GNPTVEVDVVLESGIMGR	49.4	2	1870.94
lcl|NZ_CP011073.1_prot_WP_005785741.1_1019	GNPTVEVDVVLESGIMGR	47.51	3	1870.94
lcl|NZ_CP011073.1_prot_WP_005785741.1_1019	GNPTVEVDVVLESGIMGR	57.16	3	1870.94
lcl|NZ_CP011073.1_prot_WP_005785741.1_1019	GNPTVEVDVVLESGIMGR	56.94	3	1870.94
lcl|NZ_CP011073.1_prot_WP_005785741.1_1019	GNPTVEVDVVLESGIMGR	41.06	3	1870.94
lcl|NZ_CP011073.1_prot_WP_005785741.1_1019	GNPTVEVDVVLESGIMGR	79.79	3	1870.94
lcl|NZ_CP011073.1_prot_WP_005785741.1_1019	GNPTVEVDVVLESGIMGR	44.59	3	1870.94
lcl|NZ_CP011073.1_prot_WP_005785741.1_1019	GNPTVEVDVVLESGIMGR	26.44	3	1870.94
lcl|NZ_CP011073.1_prot_WP_005785741.1_1019	GNPTVEVDVVLESGIMGR	38.31	3	1870.94
lcl|NZ_CP011073.1_prot_WP_005785741.1_1019	GNPTVEVDVVLESGIMGR	49.11	2	1870.94
lcl|NZ_CP011073.1_prot_WP_005785741.1_1019	GNPTVEVDVVLESGIMGR	34.62	3	1870.94
lcl|NZ_CP011073.1_prot_WP_005785741.1_1019	GNPTVEVDVVLESGIMGR	36.29	3	1870.94
lcl|NZ_CP011073.1_prot_WP_005785741.1_1019	GNPTVEVDVVLESGIMGR	96.79	2	1870.94
lcl|NZ_CP011073.1_prot_WP_005785741.1_1019	GNPTVEVDVVLESGIMGR	34.75	3	1870.94
lcl|NZ_CP011073.1_prot_WP_005785741.1_1019	GNPTVEVDVVLESGIMGR	27.37	2	1870.94
lcl|NZ_CP011073.1_prot_WP_005785741.1_1019	GNPTVEVDVVLESGIMGR	20.17	3	1870.94
lcl|NZ_CP011073.1_prot_WP_005785741.1_1019	GNPTVEVDVVLESGIMGR	61.57	3	1870.94
lcl|NZ_CP011073.1_prot_WP_005785741.1_1019	GNPTVEVDVVLESGIMGR	24.76	3	1870.94
lcl|NZ_CP011073.1_prot_WP_005785741.1_1019	GNPTVEVDVVLESGIMGR	56.4	3	1870.94
lcl|NZ_CP011073.1_prot_WP_005785741.1_1019	GNPTVEVDVVLESGIMGR	60.65	3	1870.94
lcl|NZ_CP011073.1_prot_WP_005785741.1_1019	GNPTVEVDVVLESGIMGR	79.28	2	1870.94
lcl|NZ_CP011073.1_prot_WP_005785741.1_1019	GNPTVEVDVVLESGIMGR	34.08	3	1870.94
lcl|NZ_CP011073.1_prot_WP_005785741.1_1019	GNPTVEVDVVLESGIMGR	48.55	3	1870.94
lcl|NZ_CP011073.1_prot_WP_005785741.1_1019	GNPTVEVDVVLESGIMGR	43.38	3	1870.94
lcl|NZ_CP011073.1_prot_WP_005785741.1_1019	GNPTVEVDVVLESGIMGR	62.08	2	1870.94
lcl|NZ_CP011073.1_prot_WP_005785741.1_1019	GNPTVEVDVVLESGIMGR	76.98	3	1870.94
lcl|NZ_CP011073.1_prot_WP_005785741.1_1019	GNPTVEVDVVLESGIMGR	17.38	2	1870.94
lcl|NZ_CP011073.1_prot_WP_005785741.1_1019	GNPTVEVDVVLESGIMGR	50.44	3	1870.94
lcl|NZ_CP011073.1_prot_WP_005785741.1_1019	GNPTVEVDVVLESGIMGR	20.7	3	1870.94
lcl|NZ_CP011073.1_prot_WP_005785741.1_1019	GNPTVEVDVVLESGIMGR	46.62	3	1870.94
lcl|NZ_CP011073.1_prot_WP_005785741.1_1019	GNPTVEVDVVLESGIMGR	72.06	3	1870.94
lcl|NZ_CP011073.1_prot_WP_005785741.1_1019	GNPTVEVDVVLESGIMGR	58.28	3	1870.94
lcl|NZ_CP011073.1_prot_WP_005785741.1_1019	GNPTVEVDVVLESGIMGR	45.95	3	1870.94
lcl|NZ_CP011073.1_prot_WP_005785741.1_1019	GNPTVEVDVVLESGIMGR	58.09	2	1870.94
lcl|NZ_CP011073.1_prot_WP_005785741.1_1019	GNPTVEVDVVLESGIMGR	42.23	3	1870.95
lcl|NZ_CP011073.1_prot_WP_005785741.1_1019	GNPTVEVDVVLESGIMGR	51.17	3	1870.95
lcl|NZ_CP011073.1_prot_WP_005785741.1_1019	GNPTVEVDVVLESGIMGR	60.82	3	1870.95
lcl|NZ_CP011073.1_prot_WP_005785741.1_1019	GNPTVEVDVVLESGIMGR	54.49	2	1870.95
lcl|NZ_CP011073.1_prot_WP_005785741.1_1019	GNPTVEVDVVLESGIMGR	27.53	3	1870.95
lcl|NZ_CP011073.1_prot_WP_005785741.1_1019	GNPTVEVDVVLESGIMGR	42.92	3	1870.95
lcl|NZ_CP011073.1_prot_WP_005785741.1_1019	GNPTVEVDVVLESGIMGR	41.49	3	1870.95
lcl|NZ_CP011073.1_prot_WP_005785741.1_1019	GNPTVEVDVVLESGIMGR	77.94	2	1870.95
lcl|NZ_CP011073.1_prot_WP_005785741.1_1019	GNPTVEVDVVLESGIMGR	49.21	3	1870.95
lcl|NZ_CP011073.1_prot_WP_005785741.1_1019	GNPTVEVDVVLESGIMGR	47.1	3	1870.95
lcl|NZ_CP011073.1_prot_WP_005785741.1_1019	GNPTVEVDVVLESGIMGR	37.05	3	1870.95
lcl|NZ_CP011073.1_prot_WP_005785741.1_1019	GNPTVEVDVVLESGIMGR	80.45	2	1870.95
lcl|NZ_CP011073.1_prot_WP_005785741.1_1019	GNPTVEVDVVLESGIMGR	50.59	3	1870.95
lcl|NZ_CP011073.1_prot_WP_005785741.1_1019	GNPTVEVDVVLESGIMGR	23.41	3	1870.95
lcl|NZ_CP011073.1_prot_WP_005785741.1_1019	GNPTVEVDVVLESGIMGR	50.62	3	1870.95
lcl|NZ_CP011073.1_prot_WP_005785741.1_1019	GNPTVEVDVVLESGIMGR	72.74	3	1870.95
lcl|NZ_CP011073.1_prot_WP_005785741.1_1019	GNPTVEVDVVLESGIMGR	36.88	3	1870.95
lcl|NZ_CP011073.1_prot_WP_005785741.1_1019	GNPTVEVDVVLESGIMGR	51.09	3	1870.95
lcl|NZ_CP011073.1_prot_WP_005785741.1_1019	GNPTVEVDVVLESGIMGR	31.83	3	1870.95
lcl|NZ_CP011073.1_prot_WP_005785741.1_1019	GNPTVEVDVVLESGIMGR	72.58	3	1870.95
lcl|NZ_CP011073.1_prot_WP_005785741.1_1019	GNPTVEVDVVLESGIMGR	18.3	2	1870.95
lcl|NZ_CP011073.1_prot_WP_005785741.1_1019	GNPTVEVDVVLESGIMGR	39.55	3	1870.95
lcl|NZ_CP011073.1_prot_WP_005785741.1_1019	GNPTVEVDVVLESGIMGR	89.9	2	1870.95
lcl|NZ_CP011073.1_prot_WP_005785741.1_1019	GNPTVEVDVVLESGIMGR	58.38	3	1870.95
lcl|NZ_CP011073.1_prot_WP_005785741.1_1019	GNPTVEVDVVLESGIMGR	87.1	2	1870.95
lcl|NZ_CP011073.1_prot_WP_005785741.1_1019	GNPTVEVDVVLESGIMGR	31.7	3	1870.95
lcl|NZ_CP011073.1_prot_WP_005785741.1_1019	GNPTVEVDVVLESGIMGR	68.49	2	1870.95
lcl|NZ_CP011073.1_prot_WP_005785741.1_1019	GNPTVEVDVVLESGIMGR	84.41	2	1870.95
lcl|NZ_CP011073.1_prot_WP_005785741.1_1019	GNPTVEVDVVLESGIMGR	20.38	2	1870.95
lcl|NZ_CP011073.1_prot_WP_005785741.1_1019	GNPTVEVDVVLESGIMGR	36.73	3	1870.95
lcl|NZ_CP011073.1_prot_WP_005785741.1_1019	GNPTVEVDVVLESGIMGR	85.81	2	1870.95
lcl|NZ_CP011073.1_prot_WP_005785741.1_1019	GNPTVEVDVVLESGIMGR	47.82	3	1870.95
lcl|NZ_CP011073.1_prot_WP_005785741.1_1019	GNPTVEVDVVLESGIMGR	78.03	3	1870.95
lcl|NZ_CP011073.1_prot_WP_005785741.1_1019	GNPTVEVDVVLESGIMGR	87.95	3	1870.95
lcl|NZ_CP011073.1_prot_WP_005785741.1_1019	GNPTVEVDVVLESGIMGR	44.97	3	1870.95
lcl|NZ_CP011073.1_prot_WP_005785741.1_1019	GNPTVEVDVVLESGIMGR	73.47	2	1870.95
lcl|NZ_CP011073.1_prot_WP_005785741.1_1019	GNPTVEVDVVLESGIMGR	71.76	3	1870.95
lcl|NZ_CP011073.1_prot_WP_005785741.1_1019	GNPTVEVDVVLESGIMGR	29.6	3	1870.95
lcl|NZ_CP011073.1_prot_WP_005785741.1_1019	GNPTVEVDVVLESGIMGR	29.78	3	1870.95
lcl|NZ_CP011073.1_prot_WP_005785741.1_1019	GNPTVEVDVVLESGIMGR	32.3	3	1870.95
lcl|NZ_CP011073.1_prot_WP_005785741.1_1019	GNPTVEVDVVLESGIMGR	45.66	3	1870.95
lcl|NZ_CP011073.1_prot_WP_005785741.1_1019	GNPTVEVDVVLESGIMGR	74.37	2	1870.95
lcl|NZ_CP011073.1_prot_WP_005785741.1_1019	GNPTVEVDVVLESGIMGR	44.59	3	1870.95
lcl|NZ_CP011073.1_prot_WP_005785741.1_1019	GNPTVEVDVVLESGIMGR	84.67	3	1870.95
lcl|NZ_CP011073.1_prot_WP_005785741.1_1019	GNPTVEVDVVLESGIMGR	53.42	3	1870.95
lcl|NZ_CP011073.1_prot_WP_005785741.1_1019	GNPTVEVDVVLESGIMGR	45.26	3	1870.95
lcl|NZ_CP011073.1_prot_WP_005785741.1_1019	GNPTVEVDVVLESGIMGR	45	3	1870.95
lcl|NZ_CP011073.1_prot_WP_005785741.1_1019	GNPTVEVDVVLESGIMGR	45.98	3	1870.95
lcl|NZ_CP011073.1_prot_WP_005785741.1_1019	GNPTVEVDVVLESGIMGR	60.44	3	1870.95
lcl|NZ_CP011073.1_prot_WP_005785741.1_1019	GNPTVEVDVVLESGIMGR	56.91	3	1870.95
lcl|NZ_CP011073.1_prot_WP_005785741.1_1019	GNPTVEVDVVLESGIMGR	45.68	3	1870.95
lcl|NZ_CP011073.1_prot_WP_005785741.1_1019	GNPTVEVDVVLESGIMGR	27.98	3	1870.95
lcl|NZ_CP011073.1_prot_WP_005785741.1_1019	GNPTVEVDVVLESGIMGR	39.62	3	1870.95
lcl|NZ_CP011073.1_prot_WP_005785741.1_1019	GNPTVEVDVVLESGIMGR	32.6	3	1870.95
lcl|NZ_CP011073.1_prot_WP_005785741.1_1019	GNPTVEVDVVLESGIMGR	72.48	3	1870.95
lcl|NZ_CP011073.1_prot_WP_005785741.1_1019	GNPTVEVDVVLESGIMGR	17.3	3	1870.95
lcl|NZ_CP011073.1_prot_WP_005785741.1_1019	GNPTVEVDVVLESGIMGR	43.46	3	1870.95
lcl|NZ_CP011073.1_prot_WP_005785741.1_1019	GNPTVEVDVVLESGIMGR	58.03	2	1870.95
lcl|NZ_CP011073.1_prot_WP_005785741.1_1019	GNPTVEVDVVLESGIMGR	32.3	3	1870.95
lcl|NZ_CP011073.1_prot_WP_005785741.1_1019	GNPTVEVDVVLESGIMGR	39.53	3	1870.95
lcl|NZ_CP011073.1_prot_WP_005785741.1_1019	GNPTVEVDVVLESGIMGR	33.71	2	1870.95
lcl|NZ_CP011073.1_prot_WP_005785741.1_1019	GNPTVEVDVVLESGIMGR	73.56	2	1870.95
lcl|NZ_CP011073.1_prot_WP_005785741.1_1019	GNPTVEVDVVLESGIMGR	57.65	2	1870.95
lcl|NZ_CP011073.1_prot_WP_005785741.1_1019	GNPTVEVDVVLESGIMGR	81.04	3	1870.95
lcl|NZ_CP011073.1_prot_WP_005785741.1_1019	GNPTVEVDVVLESGIMGR	32.35	3	1870.95
lcl|NZ_CP011073.1_prot_WP_005785741.1_1019	GNPTVEVDVVLESGIMGR	82.3	2	1870.95
lcl|NZ_CP011073.1_prot_WP_005785741.1_1019	GNPTVEVDVVLESGIMGR	43.45	2	1870.95
lcl|NZ_CP011073.1_prot_WP_005785741.1_1019	GNPTVEVDVVLESGIMGR	39.84	3	1870.95
lcl|NZ_CP011073.1_prot_WP_005785741.1_1019	GNPTVEVDVVLESGIMGR	43.62	3	1870.95
lcl|NZ_CP011073.1_prot_WP_005785741.1_1019	GNPTVEVDVVLESGIMGR	56.51	3	1870.95
lcl|NZ_CP011073.1_prot_WP_005785741.1_1019	GNPTVEVDVVLESGIMGR	55	3	1870.95
lcl|NZ_CP011073.1_prot_WP_005785741.1_1019	GNPTVEVDVVLESGIMGR	67.93	2	1870.95
lcl|NZ_CP011073.1_prot_WP_005785741.1_1019	GNPTVEVDVVLESGIMGR	45.48	3	1870.95
lcl|NZ_CP011073.1_prot_WP_005785741.1_1019	GNPTVEVDVVLESGIMGR	38.88	3	1870.95
lcl|NZ_CP011073.1_prot_WP_005785741.1_1019	GNPTVEVDVVLESGIMGR	84.2	2	1870.95
lcl|NZ_CP011073.1_prot_WP_005785741.1_1019	GNPTVEVDVVLESGIMGR	57.65	3	1870.95
lcl|NZ_CP011073.1_prot_WP_005785741.1_1019	GNPTVEVDVVLESGIMGR	64.12	3	1870.95
lcl|NZ_CP011073.1_prot_WP_005785741.1_1019	GNPTVEVDVVLESGIMGR	30.68	3	1870.95
lcl|NZ_CP011073.1_prot_WP_005785741.1_1019	GNPTVEVDVVLESGIMGR	56.87	3	1870.95
lcl|NZ_CP011073.1_prot_WP_005785741.1_1019	GNPTVEVDVVLESGIMGR	33.33	3	1870.95
lcl|NZ_CP011073.1_prot_WP_005785741.1_1019	GNPTVEVDVVLESGIMGR	60.31	3	1870.95
lcl|NZ_CP011073.1_prot_WP_005785741.1_1019	GNPTVEVDVVLESGIMGR	39.05	3	1870.95
lcl|NZ_CP011073.1_prot_WP_005785741.1_1019	GNPTVEVDVVLESGIMGR	71.02	3	1870.95
lcl|NZ_CP011073.1_prot_WP_005785741.1_1019	GNPTVEVDVVLESGIMGR	42.79	3	1870.95
lcl|NZ_CP011073.1_prot_WP_005785741.1_1019	GNPTVEVDVVLESGIMGR	50.37	2	1870.95
lcl|NZ_CP011073.1_prot_WP_005785741.1_1019	GNPTVEVDVVLESGIMGR	46.85	3	1870.95
lcl|NZ_CP011073.1_prot_WP_005785741.1_1019	GNPTVEVDVVLESGIMGR	60.83	3	1870.95
lcl|NZ_CP011073.1_prot_WP_005785741.1_1019	GNPTVEVDVVLESGIMGR	50.05	3	1870.95
lcl|NZ_CP011073.1_prot_WP_005785741.1_1019	GNPTVEVDVVLESGIMGR	89.82	2	1870.95
lcl|NZ_CP011073.1_prot_WP_005785741.1_1019	GNPTVEVDVVLESGIMGR	58.49	3	1870.95
lcl|NZ_CP011073.1_prot_WP_005785741.1_1019	GNPTVEVDVVLESGIMGR	41.55	2	1870.95
lcl|NZ_CP011073.1_prot_WP_005785741.1_1019	GNPTVEVDVVLESGIMGR	39.54	2	1870.95
lcl|NZ_CP011073.1_prot_WP_005785741.1_1019	GNPTVEVDVVLESGIMGR	40.3	2	1870.95
lcl|NZ_CP011073.1_prot_WP_005785741.1_1019	GNPTVEVDVVLESGIMGR	41.6	2	1870.95
lcl|NZ_CP011073.1_prot_WP_005785741.1_1019	GNPTVEVDVVLESGIMGR	51.11	3	1870.95
lcl|NZ_CP011073.1_prot_WP_005785741.1_1019	GNPTVEVDVVLESGIMGR	40.47	3	1870.95
lcl|NZ_CP011073.1_prot_WP_005785741.1_1019	GNPTVEVDVVLESGIMGR	90.01	2	1870.95
lcl|NZ_CP011073.1_prot_WP_005785741.1_1019	GNPTVEVDVVLESGIMGR	38.97	3	1870.95
lcl|NZ_CP011073.1_prot_WP_005785741.1_1019	GNPTVEVDVVLESGIMGR	86.5	2	1870.95
lcl|NZ_CP011073.1_prot_WP_005785741.1_1019	GNPTVEVDVVLESGIMGR	48.17	3	1870.95
lcl|NZ_CP011073.1_prot_WP_005785741.1_1019	GNPTVEVDVVLESGIMGR	74.42	2	1870.95
lcl|NZ_CP011073.1_prot_WP_005785741.1_1019	GNPTVEVDVVLESGIMGR	48.15	2	1870.95
lcl|NZ_CP011073.1_prot_WP_005785741.1_1019	GNPTVEVDVVLESGIMGR	60.28	3	1870.95
lcl|NZ_CP011073.1_prot_WP_005785741.1_1019	GNPTVEVDVVLESGIMGR	86.39	2	1870.95
lcl|NZ_CP011073.1_prot_WP_005785741.1_1019	GNPTVEVDVVLESGIMGR	74.83	2	1870.95
lcl|NZ_CP011073.1_prot_WP_005785741.1_1019	GNPTVEVDVVLESGIMGR	36.73	3	1870.95
lcl|NZ_CP011073.1_prot_WP_005785741.1_1019	GNPTVEVDVVLESGIMGR	46	3	1870.95
lcl|NZ_CP011073.1_prot_WP_005785741.1_1019	GNPTVEVDVVLESGIMGR	57.18	3	1870.95
lcl|NZ_CP011073.1_prot_WP_005785741.1_1019	GNPTVEVDVVLESGIMGR	57.34	2	1870.95
lcl|NZ_CP011073.1_prot_WP_005785741.1_1019	GNPTVEVDVVLESGIMGR	48.29	3	1870.95
lcl|NZ_CP011073.1_prot_WP_005785741.1_1019	GNPTVEVDVVLESGIMGR	49.24	3	1870.95
lcl|NZ_CP011073.1_prot_WP_005785741.1_1019	GNPTVEVDVVLESGIMGR	69.8	2	1870.95
lcl|NZ_CP011073.1_prot_WP_005785741.1_1019	GNPTVEVDVVLESGIMGR	43.16	3	1870.95
lcl|NZ_CP011073.1_prot_WP_005785741.1_1019	GNPTVEVDVVLESGIMGR	14.44	3	1870.95
lcl|NZ_CP011073.1_prot_WP_005785741.1_1019	GNPTVEVDVVLESGIMGR	36.26	3	1870.95
lcl|NZ_CP011073.1_prot_WP_005785741.1_1019	GNPTVEVDVVLESGIMGR	93.82	2	1870.95
lcl|NZ_CP011073.1_prot_WP_005785741.1_1019	GNPTVEVDVVLESGIMGR	49.46	3	1870.95
lcl|NZ_CP011073.1_prot_WP_005785741.1_1019	GNPTVEVDVVLESGIMGR	66.97	2	1870.95
lcl|NZ_CP011073.1_prot_WP_005785741.1_1019	GNPTVEVDVVLESGIMGR	54.41	2	1870.95
lcl|NZ_CP011073.1_prot_WP_005785741.1_1019	GNPTVEVDVVLESGIMGR	56.86	3	1870.95
lcl|NZ_CP011073.1_prot_WP_005785741.1_1019	GNPTVEVDVVLESGIMGR	32.02	3	1870.95
lcl|NZ_CP011073.1_prot_WP_005785741.1_1019	GNPTVEVDVVLESGIMGR	64.72	3	1870.95
lcl|NZ_CP011073.1_prot_WP_005785741.1_1019	GNPTVEVDVVLESGIMGR	83.7	3	1870.95
lcl|NZ_CP011073.1_prot_WP_005785741.1_1019	GNPTVEVDVVLESGIMGR	65.53	3	1870.95
lcl|NZ_CP011073.1_prot_WP_005785741.1_1019	GNPTVEVDVVLESGIMGR	35.78	3	1870.95
lcl|NZ_CP011073.1_prot_WP_005785741.1_1019	GNPTVEVDVVLESGIMGR	47.52	3	1870.95
lcl|NZ_CP011073.1_prot_WP_005785741.1_1019	GNPTVEVDVVLESGIMGR	27.1	3	1870.95
lcl|NZ_CP011073.1_prot_WP_005785741.1_1019	GNPTVEVDVVLESGIMGR	30.81	3	1870.95
lcl|NZ_CP011073.1_prot_WP_005785741.1_1019	GNPTVEVDVVLESGIMGR	24.51	3	1870.95
lcl|NZ_CP011073.1_prot_WP_005785741.1_1019	GNPTVEVDVVLESGIMGR	68.85	2	1870.95
lcl|NZ_CP011073.1_prot_WP_005785741.1_1019	GNPTVEVDVVLESGIMGR	57.16	3	1870.95
lcl|NZ_CP011073.1_prot_WP_005785741.1_1019	GNPTVEVDVVLESGIMGR	52.22	2	1870.95
lcl|NZ_CP011073.1_prot_WP_005785741.1_1019	GNPTVEVDVVLESGIMGR	59.97	2	1870.95
lcl|NZ_CP011073.1_prot_WP_005785741.1_1019	GNPTVEVDVVLESGIMGR	21.84	3	1870.95
lcl|NZ_CP011073.1_prot_WP_005785741.1_1019	GNPTVEVDVVLESGIMGR	70.64	2	1870.95
lcl|NZ_CP011073.1_prot_WP_005785741.1_1019	GNPTVEVDVVLESGIMGR	60.63	3	1870.95
lcl|NZ_CP011073.1_prot_WP_005785741.1_1019	GNPTVEVDVVLESGIMGR	16.34	3	1870.95
lcl|NZ_CP011073.1_prot_WP_005785741.1_1019	GNPTVEVDVVLESGIMGR	36.45	2	1870.95
lcl|NZ_CP011073.1_prot_WP_005785741.1_1019	GNPTVEVDVVLESGIMGR	37.74	2	1870.95
lcl|NZ_CP011073.1_prot_WP_005785741.1_1019	GNPTVEVDVVLESGIMGR	28.6	3	1870.95
lcl|NZ_CP011073.1_prot_WP_005785741.1_1019	GNPTVEVDVVLESGIMGR	39.42	2	1870.95
lcl|NZ_CP011073.1_prot_WP_005785741.1_1019	GNPTVEVDVVLESGIMGR	43.04	2	1870.95
lcl|NZ_CP011073.1_prot_WP_005785741.1_1019	GNPTVEVDVVLESGIMGR	35.01	3	1870.95
lcl|NZ_CP011073.1_prot_WP_005785741.1_1019	GNPTVEVDVVLESGIMGR	41.55	3	1870.95
lcl|NZ_CP011073.1_prot_WP_005785741.1_1019	GNPTVEVDVVLESGIMGR	51.18	3	1870.95
lcl|NZ_CP011073.1_prot_WP_005785741.1_1019	GNPTVEVDVVLESGIMGR	46.91	3	1870.95
lcl|NZ_CP011073.1_prot_WP_005785741.1_1019	GNPTVEVDVVLESGIMGR	27.29	3	1870.95
lcl|NZ_CP011073.1_prot_WP_005785741.1_1019	GNPTVEVDVVLESGIMGR	83.25	2	1870.95
lcl|NZ_CP011073.1_prot_WP_005785741.1_1019	GNPTVEVDVVLESGIMGR	68.57	3	1870.95
lcl|NZ_CP011073.1_prot_WP_005785741.1_1019	GNPTVEVDVVLESGIMGR	56.24	3	1870.95
lcl|NZ_CP011073.1_prot_WP_005785741.1_1019	GNPTVEVDVVLESGIMGR	59.95	2	1870.95
lcl|NZ_CP011073.1_prot_WP_005785741.1_1019	GNPTVEVDVVLESGIMGR	59.68	2	1870.95
lcl|NZ_CP011073.1_prot_WP_005785741.1_1019	GNPTVEVDVVLESGIMGR	41.37	3	1870.95
lcl|NZ_CP011073.1_prot_WP_005785741.1_1019	GNPTVEVDVVLESGIMGR	27.39	3	1870.95
lcl|NZ_CP011073.1_prot_WP_005785741.1_1019	GNPTVEVDVVLESGIMGR	40.44	3	1870.95
lcl|NZ_CP011073.1_prot_WP_005785741.1_1019	GNPTVEVDVVLESGIMGR	43.75	3	1870.95
lcl|NZ_CP011073.1_prot_WP_005785741.1_1019	GNPTVEVDVVLESGIMGR	94.77	2	1870.95
lcl|NZ_CP011073.1_prot_WP_005785741.1_1019	GNPTVEVDVVLESGIMGR	30.44	3	1870.95
lcl|NZ_CP011073.1_prot_WP_005785741.1_1019	GNPTVEVDVVLESGIMGR	34.8	3	1870.95
lcl|NZ_CP011073.1_prot_WP_005785741.1_1019	GNPTVEVDVVLESGIMGR	34.73	3	1870.95
lcl|NZ_CP011073.1_prot_WP_005785741.1_1019	GNPTVEVDVVLESGIMGR	39.01	3	1870.95
lcl|NZ_CP011073.1_prot_WP_005785741.1_1019	GNPTVEVDVVLESGIMGR	78.38	2	1870.95
lcl|NZ_CP011073.1_prot_WP_005785741.1_1019	GNPTVEVDVVLESGIMGR	52.84	2	1870.95
lcl|NZ_CP011073.1_prot_WP_005785741.1_1019	GNPTVEVDVVLESGIMGR	38.52	3	1870.95
lcl|NZ_CP011073.1_prot_WP_005785741.1_1019	GNPTVEVDVVLESGIMGR	60.9	3	1870.95
lcl|NZ_CP011073.1_prot_WP_005785741.1_1019	GNPTVEVDVVLESGIMGR	35.25	3	1870.95
lcl|NZ_CP011073.1_prot_WP_005785741.1_1019	GNPTVEVDVVLESGIMGR	70.17	2	1870.95
lcl|NZ_CP011073.1_prot_WP_005785741.1_1019	GNPTVEVDVVLESGIMGR	72.73	3	1870.95
lcl|NZ_CP011073.1_prot_WP_005785741.1_1019	GNPTVEVDVVLESGIMGR	67.8	2	1870.95
lcl|NZ_CP011073.1_prot_WP_005785741.1_1019	GNPTVEVDVVLESGIMGR	36.17	3	1870.95
lcl|NZ_CP011073.1_prot_WP_005785741.1_1019	GNPTVEVDVVLESGIMGR	53.74	3	1870.95
lcl|NZ_CP011073.1_prot_WP_005785741.1_1019	GNPTVEVDVVLESGIMGR	69.69	2	1870.95
lcl|NZ_CP011073.1_prot_WP_005785741.1_1019	GNPTVEVDVVLESGIMGR	38.25	3	1870.95
lcl|NZ_CP011073.1_prot_WP_005785741.1_1019	GNPTVEVDVVLESGIMGR	60.9	3	1870.95
lcl|NZ_CP011073.1_prot_WP_005785741.1_1019	GNPTVEVDVVLESGIMGR	78.08	2	1870.95
lcl|NZ_CP011073.1_prot_WP_005785741.1_1019	GNPTVEVDVVLESGIMGR	58.21	2	1870.95
lcl|NZ_CP011073.1_prot_WP_005785741.1_1019	GNPTVEVDVVLESGIMGR	54.19	3	1870.95
lcl|NZ_CP011073.1_prot_WP_005785741.1_1019	GNPTVEVDVVLESGIMGR	71.96	2	1870.95
lcl|NZ_CP011073.1_prot_WP_005785741.1_1019	GNPTVEVDVVLESGIMGR	104.71	2	1870.95
lcl|NZ_CP011073.1_prot_WP_005785741.1_1019	GNPTVEVDVVLESGIMGR	67.85	3	1870.95
lcl|NZ_CP011073.1_prot_WP_005785741.1_1019	GNPTVEVDVVLESGIMGR	46.02	3	1870.95
lcl|NZ_CP011073.1_prot_WP_005785741.1_1019	GNPTVEVDVVLESGIMGR	46.29	3	1870.95
lcl|NZ_CP011073.1_prot_WP_005785741.1_1019	GNPTVEVDVVLESGIMGR	25.99	3	1870.95
[truncated: 14,207 more rows]

## Sheet: BacFrag-37
prot_acc	pep_seq	pep_score	pep_exp_z	pep_exp_mr	pep_var_mod
[truncated: 15,161 more rows]

[truncated: 4 more sheets: BacFrag-38, BacFrag-39, BacFrag-40, BacFrag-41]
