# Supplementary material for: Outer membrane vesicles secreted by pathogenic and nonpathogenic Bacteroides fragilis represent different metabolic activities
Source: Sci Rep. 2017 Jul 10;7:5008. doi: 10.1038/s41598-017-05264-6 (PMC5503946; doi:10.1038/s41598-017-05264-6)
Supplement: Supplementary file 10 — Supplementary table S3-7 [file 41598_2017_5264_MOESM10_ESM.xls]

## Sheet: Abbreviation
File name	sample_name	fraction	strain
S3-1	BacFrag-01	Cytosol	ETBF
S3-1	BacFrag-02	Cytosol	ETBF
S3-1	BacFrag-03	Cytosol	ETBF
S3-1	BacFrag-04	Cytosol	NTBF
S3-1	BacFrag-05	Cytosol	NTBF
S3-1	BacFrag-06	Cytosol	NTBF
S3-2	BacFrag-07	Membarne	ETBF
S3-2	BacFrag-08	Membarne	ETBF
S3-2	BacFrag-09	Membarne	ETBF
S3-2	BacFrag-10	Membarne	NTBF
S3-2	BacFrag-11	Membarne	NTBF
S3-2	BacFrag-12	Membarne	NTBF
S3-3	BacFrag-13	OMVs	ETBF
S3-3	BacFrag-14	OMVs	NTBF
S3-3	BacFrag-15	OMVs	ETBF
S3-3	BacFrag-16	OMVs	NTBF
S3-3	BacFrag-17	OMVs	ETBF
S3-3	BacFrag-18	OMVs	NTBF
S3-4	BacFrag-19	Total	ETBF
S3-4	BacFrag-20	Total	ETBF
S3-4	BacFrag-21	Total	ETBF
S3-4	BacFrag-22	Total	NTBF
S3-4	BacFrag-23	Total	NTBF
S3-4	BacFrag-24	Total	NTBF
S3-4	BacFrag-25	Total	NTBF
S3-5	BacFrag-26	Membarne	ETBF
S3-5	BacFrag-27	Membarne	ETBF
S3-5	BacFrag-28	Membarne	ETBF
S3-5	BacFrag-29	Membarne	ETBF
S3-5	BacFrag-30	Membarne	NTBF
S3-5	BacFrag-31	Membarne	NTBF
S3-5	BacFrag-32	Membarne	NTBF
S3-5	BacFrag-33	Membarne	NTBF
S3-6	BacFrag-34	Cytosol	ETBF
S3-6	BacFrag-35	Cytosol	ETBF
S3-6	BacFrag-36	Cytosol	ETBF
S3-6	BacFrag-37	Cytosol	ETBF
S3-6	BacFrag-38	Cytosol	NTBF
S3-6	BacFrag-39	Cytosol	NTBF
S3-6	BacFrag-40	Cytosol	NTBF
S3-6	BacFrag-41	Cytosol	NTBF
S3-7	BacFrag-42	OMVs	ETBF
S3-7	BacFrag-43	OMVs	ETBF
S3-7	BacFrag-44	OMVs	ETBF
S3-7	BacFrag-45	OMVs	ETBF
S3-7	BacFrag-46	OMVs	NTBF
S3-7	BacFrag-47	OMVs	NTBF
S3-7	BacFrag-48	OMVs	NTBF
S3-7	BacFrag-49	OMVs	NTBF

## Sheet: BacFrag-42
prot_acc	pep_seq	pep_score	pep_exp_z	pep_exp_mr	pep_var_mod
lcl|NZ_CP011073.1_prot_WP_005786956.1_1596	VEIFMYASEQMIK	19.58	2	1587.77
lcl|NZ_CP011073.1_prot_WP_005786956.1_1596	VEIFMYASEQMIK	15.57	2	1587.78
lcl|NZ_CP011073.1_prot_WP_005786956.1_1596	VEIFMYASEQMIK	16.65	2	1603.75	Oxidation (M)
lcl|NZ_CP011073.1_prot_WP_005786956.1_1596	VEIFMYASEQMIK	35.2	2	1603.75	Oxidation (M)
lcl|NZ_CP011073.1_prot_WP_005786956.1_1596	VEIFMYASEQMIK	19.57	2	1603.76	Oxidation (M)
lcl|NZ_CP011073.1_prot_WP_005786956.1_1596	VEIFMYASEQMIK	31.62	2	1603.76	Oxidation (M)
lcl|NZ_CP011073.1_prot_WP_005786956.1_1596	VEIFMYASEQMIK	18.55	2	1603.76	Oxidation (M)
lcl|NZ_CP011073.1_prot_WP_005786956.1_1596	EDPTVDVAIIGHTDK	22.36	2	1608.79
lcl|NZ_CP011073.1_prot_WP_005786956.1_1596	VEIFMYASEQMIK	30.12	2	1619.76	2 Oxidation (M)
lcl|NZ_CP011073.1_prot_WP_005786956.1_1596	RVEIFMYASEQMIK	21.55	3	1743.86
lcl|NZ_CP011073.1_prot_WP_005786956.1_1596	RVEIFMYASEQMIK	13.51	3	1743.87
lcl|NZ_CP011073.1_prot_WP_005786956.1_1596	RVEIFMYASEQMIK	28.86	3	1743.87
lcl|NZ_CP011073.1_prot_WP_005786956.1_1596	RVEIFMYASEQMIK	31.7	3	1743.87
lcl|NZ_CP011073.1_prot_WP_005786956.1_1596	RVEIFMYASEQMIK	17.25	3	1743.87
lcl|NZ_CP011073.1_prot_WP_005786956.1_1596	RVEIFMYASEQMIK	21.04	3	1743.87
lcl|NZ_CP011073.1_prot_WP_005786956.1_1596	RVEIFMYASEQMIK	13.28	3	1743.87
lcl|NZ_CP011073.1_prot_WP_005786956.1_1596	RVEIFMYASEQMIK	16.11	3	1743.88
lcl|NZ_CP011073.1_prot_WP_005786956.1_1596	RVEIFMYASEQMIK	22.42	3	1743.88
lcl|NZ_CP011073.1_prot_WP_005786956.1_1596	GGVIGGGSGAALGAIIGGIAGK	20.04	2	1751.98
lcl|NZ_CP011073.1_prot_WP_005786956.1_1596	GGVIGGGSGAALGAIIGGIAGK	24.24	2	1751.98
lcl|NZ_CP011073.1_prot_WP_005786956.1_1596	GGVIGGGSGAALGAIIGGIAGK	36.95	2	1751.98
lcl|NZ_CP011073.1_prot_WP_005786956.1_1596	GGVIGGGSGAALGAIIGGIAGK	36.89	3	1751.98
lcl|NZ_CP011073.1_prot_WP_005786956.1_1596	GGVIGGGSGAALGAIIGGIAGK	16.99	2	1751.98
lcl|NZ_CP011073.1_prot_WP_005786956.1_1596	GGVIGGGSGAALGAIIGGIAGK	24.61	2	1751.98
lcl|NZ_CP011073.1_prot_WP_005786956.1_1596	GGVIGGGSGAALGAIIGGIAGK	42.24	2	1751.99
lcl|NZ_CP011073.1_prot_WP_005786956.1_1596	GGVIGGGSGAALGAIIGGIAGK	46.18	2	1751.99
lcl|NZ_CP011073.1_prot_WP_005786956.1_1596	GGVIGGGSGAALGAIIGGIAGK	67.02	3	1751.99
lcl|NZ_CP011073.1_prot_WP_005786956.1_1596	GGVIGGGSGAALGAIIGGIAGK	14.4	2	1751.99
lcl|NZ_CP011073.1_prot_WP_005786956.1_1596	GGVIGGGSGAALGAIIGGIAGK	13.14	2	1751.99
lcl|NZ_CP011073.1_prot_WP_005786956.1_1596	GGVIGGGSGAALGAIIGGIAGK	106.32	2	1751.99
lcl|NZ_CP011073.1_prot_WP_005786956.1_1596	GGVIGGGSGAALGAIIGGIAGK	95.92	3	1751.99
lcl|NZ_CP011073.1_prot_WP_005786956.1_1596	GGVIGGGSGAALGAIIGGIAGK	19.72	2	1751.99
lcl|NZ_CP011073.1_prot_WP_005786956.1_1596	GGVIGGGSGAALGAIIGGIAGK	93.31	2	1751.99
lcl|NZ_CP011073.1_prot_WP_005786956.1_1596	GGVIGGGSGAALGAIIGGIAGK	31.93	2	1751.99
lcl|NZ_CP011073.1_prot_WP_005786956.1_1596	GGVIGGGSGAALGAIIGGIAGK	20.53	2	1751.99
lcl|NZ_CP011073.1_prot_WP_005786956.1_1596	GGVIGGGSGAALGAIIGGIAGK	98.58	2	1751.99
lcl|NZ_CP011073.1_prot_WP_005786956.1_1596	GGVIGGGSGAALGAIIGGIAGK	43.74	2	1751.99
lcl|NZ_CP011073.1_prot_WP_005786956.1_1596	GGVIGGGSGAALGAIIGGIAGK	29.71	2	1751.99
lcl|NZ_CP011073.1_prot_WP_005786956.1_1596	GGVIGGGSGAALGAIIGGIAGK	16.87	3	1751.99
lcl|NZ_CP011073.1_prot_WP_005786956.1_1596	GGVIGGGSGAALGAIIGGIAGK	17.82	2	1751.99
lcl|NZ_CP011073.1_prot_WP_005786956.1_1596	GGVIGGGSGAALGAIIGGIAGK	35.46	2	1751.99
lcl|NZ_CP011073.1_prot_WP_005786956.1_1596	GGVIGGGSGAALGAIIGGIAGK	39.23	2	1751.99
lcl|NZ_CP011073.1_prot_WP_005786956.1_1596	GGVIGGGSGAALGAIIGGIAGK	71.75	2	1751.99
lcl|NZ_CP011073.1_prot_WP_005786956.1_1596	GGVIGGGSGAALGAIIGGIAGK	18.94	3	1751.99
lcl|NZ_CP011073.1_prot_WP_005786956.1_1596	GGVIGGGSGAALGAIIGGIAGK	96.12	3	1751.99
lcl|NZ_CP011073.1_prot_WP_005786956.1_1596	GGVIGGGSGAALGAIIGGIAGK	140.31	2	1751.99
lcl|NZ_CP011073.1_prot_WP_005786956.1_1596	GGVIGGGSGAALGAIIGGIAGK	23.48	2	1751.99
lcl|NZ_CP011073.1_prot_WP_005786956.1_1596	GGVIGGGSGAALGAIIGGIAGK	29.14	2	1751.99
lcl|NZ_CP011073.1_prot_WP_005786956.1_1596	GGVIGGGSGAALGAIIGGIAGK	136.79	2	1751.99
lcl|NZ_CP011073.1_prot_WP_005786956.1_1596	GGVIGGGSGAALGAIIGGIAGK	89.27	2	1751.99
lcl|NZ_CP011073.1_prot_WP_005786956.1_1596	GGVIGGGSGAALGAIIGGIAGK	52	3	1751.99
lcl|NZ_CP011073.1_prot_WP_005786956.1_1596	GGVIGGGSGAALGAIIGGIAGK	63.57	2	1751.99
lcl|NZ_CP011073.1_prot_WP_005786956.1_1596	GGVIGGGSGAALGAIIGGIAGK	168.92	2	1751.99
lcl|NZ_CP011073.1_prot_WP_005786956.1_1596	GGVIGGGSGAALGAIIGGIAGK	18.58	2	1751.99
lcl|NZ_CP011073.1_prot_WP_005786956.1_1596	GGVIGGGSGAALGAIIGGIAGK	61.11	2	1751.99
lcl|NZ_CP011073.1_prot_WP_005786956.1_1596	GGVIGGGSGAALGAIIGGIAGK	72.57	3	1751.99
lcl|NZ_CP011073.1_prot_WP_005786956.1_1596	GGVIGGGSGAALGAIIGGIAGK	80.42	3	1751.99
lcl|NZ_CP011073.1_prot_WP_005786956.1_1596	GGVIGGGSGAALGAIIGGIAGK	160.17	2	1751.99
lcl|NZ_CP011073.1_prot_WP_005786956.1_1596	GGVIGGGSGAALGAIIGGIAGK	39.05	2	1751.99
lcl|NZ_CP011073.1_prot_WP_005786956.1_1596	GGVIGGGSGAALGAIIGGIAGK	51.41	3	1751.99
lcl|NZ_CP011073.1_prot_WP_005786956.1_1596	GGVIGGGSGAALGAIIGGIAGK	73.17	2	1751.99
lcl|NZ_CP011073.1_prot_WP_005786956.1_1596	GGVIGGGSGAALGAIIGGIAGK	34.11	2	1751.99
lcl|NZ_CP011073.1_prot_WP_005786956.1_1596	GGVIGGGSGAALGAIIGGIAGK	168.69	2	1751.99
lcl|NZ_CP011073.1_prot_WP_005786956.1_1596	GGVIGGGSGAALGAIIGGIAGK	68.19	2	1751.99
lcl|NZ_CP011073.1_prot_WP_005786956.1_1596	GGVIGGGSGAALGAIIGGIAGK	19.17	3	1751.99
lcl|NZ_CP011073.1_prot_WP_005786956.1_1596	GGVIGGGSGAALGAIIGGIAGK	39.96	3	1751.99
lcl|NZ_CP011073.1_prot_WP_005786956.1_1596	GGVIGGGSGAALGAIIGGIAGK	30.05	2	1751.99
lcl|NZ_CP011073.1_prot_WP_005786956.1_1596	GGVIGGGSGAALGAIIGGIAGK	20.66	2	1751.99
lcl|NZ_CP011073.1_prot_WP_005786956.1_1596	GGVIGGGSGAALGAIIGGIAGK	62.54	3	1751.99
lcl|NZ_CP011073.1_prot_WP_005786956.1_1596	GGVIGGGSGAALGAIIGGIAGK	129.67	2	1751.99
lcl|NZ_CP011073.1_prot_WP_005786956.1_1596	GGVIGGGSGAALGAIIGGIAGK	13.9	3	1751.99
lcl|NZ_CP011073.1_prot_WP_005786956.1_1596	GGVIGGGSGAALGAIIGGIAGK	24.84	2	1751.99
lcl|NZ_CP011073.1_prot_WP_005786956.1_1596	GGVIGGGSGAALGAIIGGIAGK	35.85	2	1751.99
lcl|NZ_CP011073.1_prot_WP_005786956.1_1596	GGVIGGGSGAALGAIIGGIAGK	165.58	2	1751.99
lcl|NZ_CP011073.1_prot_WP_005786956.1_1596	GGVIGGGSGAALGAIIGGIAGK	73.28	3	1751.99
lcl|NZ_CP011073.1_prot_WP_005786956.1_1596	GGVIGGGSGAALGAIIGGIAGK	112.84	2	1751.99
lcl|NZ_CP011073.1_prot_WP_005786956.1_1596	GGVIGGGSGAALGAIIGGIAGK	166.51	2	1751.99
lcl|NZ_CP011073.1_prot_WP_005786956.1_1596	GGVIGGGSGAALGAIIGGIAGK	34.85	3	1752
lcl|NZ_CP011073.1_prot_WP_005786956.1_1596	GGVIGGGSGAALGAIIGGIAGK	123.73	2	1752
lcl|NZ_CP011073.1_prot_WP_005786956.1_1596	GGVIGGGSGAALGAIIGGIAGK	14.52	2	1752
lcl|NZ_CP011073.1_prot_WP_005786956.1_1596	RVEIFMYASEQMIK	17.15	3	1759.86	Oxidation (M)
lcl|NZ_CP011073.1_prot_WP_005786956.1_1596	RVEIFMYASEQMIK	29.82	3	1759.86	Oxidation (M)
lcl|NZ_CP011073.1_prot_WP_005786956.1_1596	RVEIFMYASEQMIK	16.72	3	1759.86	Oxidation (M)
lcl|NZ_CP011073.1_prot_WP_005786956.1_1596	RVEIFMYASEQMIK	34.62	3	1759.87	Oxidation (M)
lcl|NZ_CP011073.1_prot_WP_005786956.1_1596	RVEIFMYASEQMIK	23.83	3	1759.87	Oxidation (M)
lcl|NZ_CP011073.1_prot_WP_005786956.1_1596	RVEIFMYASEQMIK	23.37	3	1759.87	Oxidation (M)
lcl|NZ_CP011073.1_prot_WP_005786956.1_1596	RVEIFMYASEQMIK	30.68	3	1759.87	Oxidation (M)
lcl|NZ_CP011073.1_prot_WP_005786956.1_1596	DAQVEQVTDNNGLAAVK	16.5	2	1770.87
lcl|NZ_CP011073.1_prot_WP_005786956.1_1596	DAQVEQVTDNNGLAAVK	18.74	2	1770.87
lcl|NZ_CP011073.1_prot_WP_005786956.1_1596	DAQVEQVTDNNGLAAVK	16.16	2	1770.87
lcl|NZ_CP011073.1_prot_WP_005786956.1_1596	DAQVEQVTDNNGLAAVK	91.84	2	1770.87
lcl|NZ_CP011073.1_prot_WP_005786956.1_1596	DAQVEQVTDNNGLAAVK	91.56	2	1770.87
lcl|NZ_CP011073.1_prot_WP_005786956.1_1596	DAQVEQVTDNNGLAAVK	39.57	2	1770.87
lcl|NZ_CP011073.1_prot_WP_005786956.1_1596	DAQVEQVTDNNGLAAVK	33.03	2	1770.87
lcl|NZ_CP011073.1_prot_WP_005786956.1_1596	DAQVEQVTDNNGLAAVK	20.25	2	1770.88
lcl|NZ_CP011073.1_prot_WP_005786956.1_1596	RVEIFMYASEQMIK	24.44	3	1775.86	2 Oxidation (M)
lcl|NZ_CP011073.1_prot_WP_005786956.1_1596	RVEIFMYASEQMIK	24.94	3	1775.87	2 Oxidation (M)
lcl|NZ_CP011073.1_prot_WP_005786956.1_1596	GAAIGAAVGTAVGAGAGVLIGR	18.49	3	1808.01
lcl|NZ_CP011073.1_prot_WP_005786956.1_1596	GAAIGAAVGTAVGAGAGVLIGR	25.34	3	1808.01
lcl|NZ_CP011073.1_prot_WP_005786956.1_1596	GAAIGAAVGTAVGAGAGVLIGR	13.88	2	1808.02
lcl|NZ_CP011073.1_prot_WP_005786956.1_1596	GAAIGAAVGTAVGAGAGVLIGR	22.73	3	1808.02
lcl|NZ_CP011073.1_prot_WP_005786956.1_1596	GAAIGAAVGTAVGAGAGVLIGR	26.22	3	1808.02
lcl|NZ_CP011073.1_prot_WP_005786956.1_1596	GAAIGAAVGTAVGAGAGVLIGR	45.07	3	1808.02
lcl|NZ_CP011073.1_prot_WP_005786956.1_1596	GAAIGAAVGTAVGAGAGVLIGR	33.66	3	1808.02
lcl|NZ_CP011073.1_prot_WP_005786956.1_1596	GAAIGAAVGTAVGAGAGVLIGR	20.83	3	1808.02
lcl|NZ_CP011073.1_prot_WP_005786956.1_1596	GAAIGAAVGTAVGAGAGVLIGR	44.43	3	1808.02
lcl|NZ_CP011073.1_prot_WP_005786956.1_1596	GAAIGAAVGTAVGAGAGVLIGR	13.5	3	1808.02
lcl|NZ_CP011073.1_prot_WP_005786956.1_1596	GAAIGAAVGTAVGAGAGVLIGR	57.13	3	1808.02
lcl|NZ_CP011073.1_prot_WP_005786956.1_1596	GAAIGAAVGTAVGAGAGVLIGR	88.16	3	1808.02
lcl|NZ_CP011073.1_prot_WP_005786956.1_1596	GAAIGAAVGTAVGAGAGVLIGR	32.95	3	1808.02
lcl|NZ_CP011073.1_prot_WP_005786956.1_1596	GAAIGAAVGTAVGAGAGVLIGR	18.66	3	1808.02
lcl|NZ_CP011073.1_prot_WP_005786956.1_1596	GAAIGAAVGTAVGAGAGVLIGR	33.9	3	1808.02
lcl|NZ_CP011073.1_prot_WP_005786956.1_1596	GAAIGAAVGTAVGAGAGVLIGR	32.9	3	1808.02
lcl|NZ_CP011073.1_prot_WP_005786956.1_1596	GAAIGAAVGTAVGAGAGVLIGR	13.39	3	1808.02
lcl|NZ_CP011073.1_prot_WP_005786956.1_1596	GAAIGAAVGTAVGAGAGVLIGR	13.61	3	1808.02
lcl|NZ_CP011073.1_prot_WP_005786956.1_1596	GAAIGAAVGTAVGAGAGVLIGR	39.37	3	1808.02
lcl|NZ_CP011073.1_prot_WP_005786956.1_1596	GAAIGAAVGTAVGAGAGVLIGR	16.56	3	1808.02
lcl|NZ_CP011073.1_prot_WP_005786956.1_1596	GAAIGAAVGTAVGAGAGVLIGR	20.6	3	1808.02
lcl|NZ_CP011073.1_prot_WP_005786956.1_1596	GAAIGAAVGTAVGAGAGVLIGR	51.95	3	1808.02
lcl|NZ_CP011073.1_prot_WP_005786956.1_1596	GAAIGAAVGTAVGAGAGVLIGR	25.81	3	1808.02
lcl|NZ_CP011073.1_prot_WP_005786956.1_1596	GAAIGAAVGTAVGAGAGVLIGR	31.7	3	1808.02
lcl|NZ_CP011073.1_prot_WP_005786956.1_1596	GAAIGAAVGTAVGAGAGVLIGR	25.33	3	1808.02
lcl|NZ_CP011073.1_prot_WP_005786956.1_1596	GAAIGAAVGTAVGAGAGVLIGR	23.66	3	1808.02
lcl|NZ_CP011073.1_prot_WP_005786956.1_1596	GAAIGAAVGTAVGAGAGVLIGR	36.27	3	1808.02
lcl|NZ_CP011073.1_prot_WP_005786956.1_1596	GAAIGAAVGTAVGAGAGVLIGR	25.88	3	1808.02
lcl|NZ_CP011073.1_prot_WP_005786956.1_1596	GAAIGAAVGTAVGAGAGVLIGR	28.99	3	1808.02
lcl|NZ_CP011073.1_prot_WP_005786956.1_1596	GAAIGAAVGTAVGAGAGVLIGR	22.33	3	1808.02
lcl|NZ_CP011073.1_prot_WP_005786956.1_1596	GAAIGAAVGTAVGAGAGVLIGR	66.22	3	1808.02
lcl|NZ_CP011073.1_prot_WP_005786956.1_1596	GAAIGAAVGTAVGAGAGVLIGR	26.83	3	1808.02
lcl|NZ_CP011073.1_prot_WP_005786956.1_1596	GAAIGAAVGTAVGAGAGVLIGR	15.61	3	1808.02
lcl|NZ_CP011073.1_prot_WP_005786956.1_1596	GAAIGAAVGTAVGAGAGVLIGR	20.45	3	1808.02
lcl|NZ_CP011073.1_prot_WP_005786956.1_1596	GAAIGAAVGTAVGAGAGVLIGR	26.83	3	1808.02
lcl|NZ_CP011073.1_prot_WP_005786956.1_1596	GAAIGAAVGTAVGAGAGVLIGR	24.37	3	1808.02
lcl|NZ_CP011073.1_prot_WP_005786956.1_1596	GAAIGAAVGTAVGAGAGVLIGR	16.13	3	1808.02
lcl|NZ_CP011073.1_prot_WP_005786956.1_1596	GAAIGAAVGTAVGAGAGVLIGR	19.66	3	1808.02
lcl|NZ_CP011073.1_prot_WP_005786956.1_1596	GAAIGAAVGTAVGAGAGVLIGR	24.9	3	1808.02
lcl|NZ_CP011073.1_prot_WP_005786956.1_1596	GAAIGAAVGTAVGAGAGVLIGR	41.23	3	1808.02
lcl|NZ_CP011073.1_prot_WP_005786956.1_1596	GAAIGAAVGTAVGAGAGVLIGR	42.77	3	1808.02
lcl|NZ_CP011073.1_prot_WP_005786956.1_1596	GAAIGAAVGTAVGAGAGVLIGR	25.86	3	1808.02
lcl|NZ_CP011073.1_prot_WP_005786956.1_1596	GAAIGAAVGTAVGAGAGVLIGR	56.54	3	1808.02
lcl|NZ_CP011073.1_prot_WP_005786956.1_1596	GAAIGAAVGTAVGAGAGVLIGR	24.74	3	1808.02
lcl|NZ_CP011073.1_prot_WP_005786956.1_1596	GAAIGAAVGTAVGAGAGVLIGR	13.26	3	1808.02
lcl|NZ_CP011073.1_prot_WP_005786956.1_1596	GAAIGAAVGTAVGAGAGVLIGR	27.98	2	1808.02
lcl|NZ_CP011073.1_prot_WP_005786956.1_1596	GAAIGAAVGTAVGAGAGVLIGR	15.68	3	1808.02
lcl|NZ_CP011073.1_prot_WP_005786956.1_1596	GAAIGAAVGTAVGAGAGVLIGR	17.4	3	1808.02
lcl|NZ_CP011073.1_prot_WP_005786956.1_1596	GAAIGAAVGTAVGAGAGVLIGR	31.5	3	1808.02
lcl|NZ_CP011073.1_prot_WP_005786956.1_1596	GAAIGAAVGTAVGAGAGVLIGR	17.66	3	1808.02
lcl|NZ_CP011073.1_prot_WP_005786956.1_1596	GAAIGAAVGTAVGAGAGVLIGR	19.91	3	1808.02
lcl|NZ_CP011073.1_prot_WP_005786956.1_1596	GAAIGAAVGTAVGAGAGVLIGR	33.93	3	1808.02
lcl|NZ_CP011073.1_prot_WP_005786956.1_1596	GAAIGAAVGTAVGAGAGVLIGR	29.84	3	1808.02
lcl|NZ_CP011073.1_prot_WP_005786956.1_1596	GAAIGAAVGTAVGAGAGVLIGR	35.53	3	1808.02
lcl|NZ_CP011073.1_prot_WP_005786956.1_1596	GAAIGAAVGTAVGAGAGVLIGR	40.56	3	1808.02
lcl|NZ_CP011073.1_prot_WP_005786956.1_1596	GAAIGAAVGTAVGAGAGVLIGR	18.17	3	1808.02
lcl|NZ_CP011073.1_prot_WP_005786956.1_1596	GAAIGAAVGTAVGAGAGVLIGR	35.62	3	1808.02
lcl|NZ_CP011073.1_prot_WP_005786956.1_1596	GAAIGAAVGTAVGAGAGVLIGR	40.01	3	1808.02
lcl|NZ_CP011073.1_prot_WP_005786956.1_1596	GAAIGAAVGTAVGAGAGVLIGR	55.25	3	1808.02
lcl|NZ_CP011073.1_prot_WP_005786956.1_1596	GAAIGAAVGTAVGAGAGVLIGR	26.23	3	1808.02
lcl|NZ_CP011073.1_prot_WP_005786956.1_1596	GAAIGAAVGTAVGAGAGVLIGR	13.72	3	1808.02
lcl|NZ_CP011073.1_prot_WP_005786956.1_1596	GAAIGAAVGTAVGAGAGVLIGR	22.84	3	1808.02
lcl|NZ_CP011073.1_prot_WP_005786956.1_1596	GAAIGAAVGTAVGAGAGVLIGR	14.02	3	1808.02
lcl|NZ_CP011073.1_prot_WP_005786956.1_1596	GAAIGAAVGTAVGAGAGVLIGR	38.03	3	1808.02
lcl|NZ_CP011073.1_prot_WP_005786956.1_1596	GAAIGAAVGTAVGAGAGVLIGR	22.56	3	1808.02
lcl|NZ_CP011073.1_prot_WP_005786956.1_1596	GAAIGAAVGTAVGAGAGVLIGR	30.09	3	1808.02
lcl|NZ_CP011073.1_prot_WP_005786956.1_1596	GAAIGAAVGTAVGAGAGVLIGR	26.01	3	1808.02
lcl|NZ_CP011073.1_prot_WP_005786956.1_1596	GAAIGAAVGTAVGAGAGVLIGR	21.6	3	1808.02
lcl|NZ_CP011073.1_prot_WP_005786956.1_1596	GAAIGAAVGTAVGAGAGVLIGR	35.82	3	1808.02
lcl|NZ_CP011073.1_prot_WP_005786956.1_1596	GAAIGAAVGTAVGAGAGVLIGR	29.38	3	1808.02
lcl|NZ_CP011073.1_prot_WP_005786956.1_1596	GAAIGAAVGTAVGAGAGVLIGR	38.25	3	1808.03
lcl|NZ_CP011073.1_prot_WP_005786956.1_1596	GAAIGAAVGTAVGAGAGVLIGR	22.15	3	1808.03
lcl|NZ_CP011073.1_prot_WP_005786956.1_1596	GAAIGAAVGTAVGAGAGVLIGR	17.96	2	1808.03
lcl|NZ_CP011073.1_prot_WP_005786956.1_1596	GAAIGAAVGTAVGAGAGVLIGR	16.05	3	1808.03
lcl|NZ_CP011073.1_prot_WP_005786956.1_1596	GAAIGAAVGTAVGAGAGVLIGR	22.26	3	1808.03
lcl|NZ_CP011073.1_prot_WP_005786956.1_1596	GAAIGAAVGTAVGAGAGVLIGR	58.8	3	1808.03
lcl|NZ_CP011073.1_prot_WP_005786956.1_1596	GAAIGAAVGTAVGAGAGVLIGR	16.93	3	1808.03
lcl|NZ_CP011073.1_prot_WP_005786956.1_1596	GAAIGAAVGTAVGAGAGVLIGR	25.2	3	1808.03
lcl|NZ_CP011073.1_prot_WP_005786956.1_1596	GAAIGAAVGTAVGAGAGVLIGR	17.01	3	1808.03
lcl|NZ_CP011073.1_prot_WP_005786956.1_1596	GAAIGAAVGTAVGAGAGVLIGR	23.29	3	1808.03
lcl|NZ_CP011073.1_prot_WP_005786956.1_1596	GAAIGAAVGTAVGAGAGVLIGR	48.36	3	1808.03
lcl|NZ_CP011073.1_prot_WP_005786956.1_1596	GAAIGAAVGTAVGAGAGVLIGR	29.2	3	1808.03
lcl|NZ_CP011073.1_prot_WP_005786956.1_1596	GAAIGAAVGTAVGAGAGVLIGR	24.74	3	1808.03
lcl|NZ_CP011073.1_prot_WP_005786956.1_1596	GAAIGAAVGTAVGAGAGVLIGR	15.68	3	1808.03
lcl|NZ_CP011073.1_prot_WP_005786956.1_1596	GAAIGAAVGTAVGAGAGVLIGR	28.43	3	1808.03
lcl|NZ_CP011073.1_prot_WP_005786956.1_1596	GAAIGAAVGTAVGAGAGVLIGR	25.76	3	1808.03
lcl|NZ_CP011073.1_prot_WP_005786956.1_1596	GAAIGAAVGTAVGAGAGVLIGR	21.72	3	1808.03
lcl|NZ_CP011073.1_prot_WP_005786956.1_1596	GAAIGAAVGTAVGAGAGVLIGR	31.81	3	1808.03
lcl|NZ_CP011073.1_prot_WP_005786956.1_1596	GAAIGAAVGTAVGAGAGVLIGR	31.69	3	1808.03
lcl|NZ_CP011073.1_prot_WP_005786956.1_1596	GAAIGAAVGTAVGAGAGVLIGR	26.43	3	1808.03
lcl|NZ_CP011073.1_prot_WP_005786956.1_1596	GAAIGAAVGTAVGAGAGVLIGR	28.41	3	1808.03
lcl|NZ_CP011073.1_prot_WP_005786956.1_1596	GAAIGAAVGTAVGAGAGVLIGR	31.31	3	1808.03
lcl|NZ_CP011073.1_prot_WP_005786956.1_1596	GAAIGAAVGTAVGAGAGVLIGR	63.59	3	1808.03
lcl|NZ_CP011073.1_prot_WP_005786956.1_1596	GAAIGAAVGTAVGAGAGVLIGR	19.29	3	1808.03
lcl|NZ_CP011073.1_prot_WP_005786956.1_1596	GAAIGAAVGTAVGAGAGVLIGR	15.72	3	1808.03
lcl|NZ_CP011073.1_prot_WP_005786956.1_1596	GAAIGAAVGTAVGAGAGVLIGR	13.26	3	1808.03
lcl|NZ_CP011073.1_prot_WP_005786956.1_1596	GAAIGAAVGTAVGAGAGVLIGR	22.34	3	1808.03
lcl|NZ_CP011073.1_prot_WP_005786956.1_1596	GAAIGAAVGTAVGAGAGVLIGR	31.83	3	1808.03
lcl|NZ_CP011073.1_prot_WP_005786956.1_1596	GAAIGAAVGTAVGAGAGVLIGR	17.39	3	1808.03
lcl|NZ_CP011073.1_prot_WP_005786956.1_1596	GAAIGAAVGTAVGAGAGVLIGR	52.86	3	1808.03
lcl|NZ_CP011073.1_prot_WP_005786956.1_1596	GAAIGAAVGTAVGAGAGVLIGR	26.14	3	1808.03
lcl|NZ_CP011073.1_prot_WP_005786956.1_1596	GAAIGAAVGTAVGAGAGVLIGR	26.18	3	1808.03
lcl|NZ_CP011073.1_prot_WP_005786956.1_1596	GAAIGAAVGTAVGAGAGVLIGR	28.34	3	1808.03
lcl|NZ_CP011073.1_prot_WP_005786956.1_1596	GAAIGAAVGTAVGAGAGVLIGR	31.25	3	1808.03
lcl|NZ_CP011073.1_prot_WP_005786956.1_1596	GAAIGAAVGTAVGAGAGVLIGR	24.46	3	1808.03
lcl|NZ_CP011073.1_prot_WP_005786956.1_1596	GAAIGAAVGTAVGAGAGVLIGR	33.29	3	1808.03
lcl|NZ_CP011073.1_prot_WP_005786956.1_1596	GAAIGAAVGTAVGAGAGVLIGR	21.35	3	1808.03
lcl|NZ_CP011073.1_prot_WP_005786956.1_1596	GAAIGAAVGTAVGAGAGVLIGR	33.46	3	1808.03
lcl|NZ_CP011073.1_prot_WP_005786956.1_1596	GAAIGAAVGTAVGAGAGVLIGR	22.11	3	1808.03
lcl|NZ_CP011073.1_prot_WP_005786956.1_1596	GAAIGAAVGTAVGAGAGVLIGR	34.34	3	1808.03
lcl|NZ_CP011073.1_prot_WP_005786956.1_1596	GAAIGAAVGTAVGAGAGVLIGR	14.82	3	1808.03
lcl|NZ_CP011073.1_prot_WP_005786956.1_1596	GAAIGAAVGTAVGAGAGVLIGR	26.69	3	1808.03
lcl|NZ_CP011073.1_prot_WP_005786956.1_1596	GAAIGAAVGTAVGAGAGVLIGR	39.56	3	1808.03
lcl|NZ_CP011073.1_prot_WP_005786956.1_1596	GAAIGAAVGTAVGAGAGVLIGR	19.78	3	1808.03
lcl|NZ_CP011073.1_prot_WP_005786956.1_1596	GAAIGAAVGTAVGAGAGVLIGR	14.56	3	1808.03
lcl|NZ_CP011073.1_prot_WP_005786956.1_1596	GAAIGAAVGTAVGAGAGVLIGR	14.96	3	1808.03
lcl|NZ_CP011073.1_prot_WP_005786956.1_1596	GAAIGAAVGTAVGAGAGVLIGR	31.12	3	1808.03
lcl|NZ_CP011073.1_prot_WP_005786956.1_1596	GAAIGAAVGTAVGAGAGVLIGR	20.65	3	1808.03
lcl|NZ_CP011073.1_prot_WP_005786956.1_1596	GAAIGAAVGTAVGAGAGVLIGR	46.41	3	1808.03
lcl|NZ_CP011073.1_prot_WP_005786956.1_1596	GAAIGAAVGTAVGAGAGVLIGR	31.49	3	1808.03
lcl|NZ_CP011073.1_prot_WP_005786956.1_1596	GAAIGAAVGTAVGAGAGVLIGR	31.16	3	1808.03
lcl|NZ_CP011073.1_prot_WP_005786956.1_1596	GAAIGAAVGTAVGAGAGVLIGR	15.03	3	1808.03
lcl|NZ_CP011073.1_prot_WP_005786956.1_1596	GAAIGAAVGTAVGAGAGVLIGR	29.62	3	1808.03
lcl|NZ_CP011073.1_prot_WP_005786956.1_1596	GAAIGAAVGTAVGAGAGVLIGR	26.37	3	1808.03
lcl|NZ_CP011073.1_prot_WP_005786956.1_1596	GAAIGAAVGTAVGAGAGVLIGR	24.66	3	1808.03
lcl|NZ_CP011073.1_prot_WP_005786956.1_1596	GAAIGAAVGTAVGAGAGVLIGR	29.72	3	1808.03
lcl|NZ_CP011073.1_prot_WP_005786956.1_1596	GAAIGAAVGTAVGAGAGVLIGR	59.53	3	1808.03
lcl|NZ_CP011073.1_prot_WP_005786956.1_1596	GAAIGAAVGTAVGAGAGVLIGR	23.42	3	1808.03
lcl|NZ_CP011073.1_prot_WP_005786956.1_1596	GAAIGAAVGTAVGAGAGVLIGR	15.95	3	1808.03
lcl|NZ_CP011073.1_prot_WP_005786956.1_1596	GAAIGAAVGTAVGAGAGVLIGR	15.16	3	1808.03
lcl|NZ_CP011073.1_prot_WP_005786956.1_1596	GAAIGAAVGTAVGAGAGVLIGR	25.7	3	1808.03
lcl|NZ_CP011073.1_prot_WP_005786956.1_1596	GAAIGAAVGTAVGAGAGVLIGR	21.46	3	1808.03
lcl|NZ_CP011073.1_prot_WP_005786956.1_1596	GAAIGAAVGTAVGAGAGVLIGR	20.67	3	1808.03
lcl|NZ_CP011073.1_prot_WP_005786956.1_1596	GAAIGAAVGTAVGAGAGVLIGR	14.08	3	1808.03
lcl|NZ_CP011073.1_prot_WP_005786956.1_1596	GAAIGAAVGTAVGAGAGVLIGR	26.69	3	1808.03
lcl|NZ_CP011073.1_prot_WP_005786956.1_1596	GAAIGAAVGTAVGAGAGVLIGR	17.78	3	1808.03
lcl|NZ_CP011073.1_prot_WP_005786956.1_1596	GAAIGAAVGTAVGAGAGVLIGR	26.85	3	1808.03
lcl|NZ_CP011073.1_prot_WP_005786956.1_1596	GAAIGAAVGTAVGAGAGVLIGR	35.27	3	1808.03
lcl|NZ_CP011073.1_prot_WP_005786956.1_1596	GAAIGAAVGTAVGAGAGVLIGR	37.55	3	1808.03
lcl|NZ_CP011073.1_prot_WP_005786956.1_1596	GAAIGAAVGTAVGAGAGVLIGR	16.25	3	1808.03
lcl|NZ_CP011073.1_prot_WP_005786956.1_1596	GAAIGAAVGTAVGAGAGVLIGR	31.35	3	1808.03
lcl|NZ_CP011073.1_prot_WP_005786956.1_1596	GAAIGAAVGTAVGAGAGVLIGR	25.07	3	1808.03
lcl|NZ_CP011073.1_prot_WP_005786956.1_1596	GAAIGAAVGTAVGAGAGVLIGR	27.89	3	1808.03
lcl|NZ_CP011073.1_prot_WP_005786956.1_1596	GAAIGAAVGTAVGAGAGVLIGR	16.63	3	1808.03
lcl|NZ_CP011073.1_prot_WP_005786956.1_1596	GAAIGAAVGTAVGAGAGVLIGR	49.36	3	1808.03
lcl|NZ_CP011073.1_prot_WP_005786956.1_1596	GAAIGAAVGTAVGAGAGVLIGR	23.2	3	1808.03
lcl|NZ_CP011073.1_prot_WP_005786956.1_1596	GAAIGAAVGTAVGAGAGVLIGR	21.02	3	1808.03
lcl|NZ_CP011073.1_prot_WP_005786956.1_1596	GAAIGAAVGTAVGAGAGVLIGR	18.9	3	1808.03
lcl|NZ_CP011073.1_prot_WP_005786956.1_1596	GAAIGAAVGTAVGAGAGVLIGR	23.8	3	1808.03
lcl|NZ_CP011073.1_prot_WP_005786956.1_1596	GAAIGAAVGTAVGAGAGVLIGR	15.7	3	1808.03
lcl|NZ_CP011073.1_prot_WP_005786956.1_1596	GAAIGAAVGTAVGAGAGVLIGR	22.92	3	1808.03
lcl|NZ_CP011073.1_prot_WP_005786956.1_1596	GAAIGAAVGTAVGAGAGVLIGR	41.4	3	1808.03
lcl|NZ_CP011073.1_prot_WP_005786956.1_1596	GAAIGAAVGTAVGAGAGVLIGR	23.34	3	1808.03
lcl|NZ_CP011073.1_prot_WP_005786956.1_1596	GAAIGAAVGTAVGAGAGVLIGR	30.28	3	1808.03
lcl|NZ_CP011073.1_prot_WP_005786956.1_1596	GAAIGAAVGTAVGAGAGVLIGR	17.37	3	1808.03
lcl|NZ_CP011073.1_prot_WP_005786956.1_1596	GAAIGAAVGTAVGAGAGVLIGR	14.28	3	1808.03
lcl|NZ_CP011073.1_prot_WP_005786956.1_1596	GAAIGAAVGTAVGAGAGVLIGR	34.27	3	1808.03
lcl|NZ_CP011073.1_prot_WP_005786956.1_1596	GAAIGAAVGTAVGAGAGVLIGR	22.69	3	1808.03
lcl|NZ_CP011073.1_prot_WP_005786956.1_1596	GAAIGAAVGTAVGAGAGVLIGR	29.03	3	1808.03
lcl|NZ_CP011073.1_prot_WP_005786956.1_1596	GAAIGAAVGTAVGAGAGVLIGR	24.58	3	1808.03
lcl|NZ_CP011073.1_prot_WP_005786956.1_1596	GAAIGAAVGTAVGAGAGVLIGR	14	3	1808.03
lcl|NZ_CP011073.1_prot_WP_005786956.1_1596	GAAIGAAVGTAVGAGAGVLIGR	15.72	3	1808.03
lcl|NZ_CP011073.1_prot_WP_005786956.1_1596	GAAIGAAVGTAVGAGAGVLIGR	25.06	3	1808.03
lcl|NZ_CP011073.1_prot_WP_005786956.1_1596	GAAIGAAVGTAVGAGAGVLIGR	60.7	3	1808.03
lcl|NZ_CP011073.1_prot_WP_005786956.1_1596	GAAIGAAVGTAVGAGAGVLIGR	23.08	3	1808.03
lcl|NZ_CP011073.1_prot_WP_005786956.1_1596	GAAIGAAVGTAVGAGAGVLIGR	22.7	3	1808.03
lcl|NZ_CP011073.1_prot_WP_005786956.1_1596	GAAIGAAVGTAVGAGAGVLIGR	22.28	3	1808.03
lcl|NZ_CP011073.1_prot_WP_005786956.1_1596	GAAIGAAVGTAVGAGAGVLIGR	34.94	3	1808.03
lcl|NZ_CP011073.1_prot_WP_005786956.1_1596	GAAIGAAVGTAVGAGAGVLIGR	36.05	3	1808.03
lcl|NZ_CP011073.1_prot_WP_005786956.1_1596	GAAIGAAVGTAVGAGAGVLIGR	13.94	3	1808.03
lcl|NZ_CP011073.1_prot_WP_005786956.1_1596	GAAIGAAVGTAVGAGAGVLIGR	17.65	3	1808.03
lcl|NZ_CP011073.1_prot_WP_005786956.1_1596	GAAIGAAVGTAVGAGAGVLIGR	64.49	3	1808.03
lcl|NZ_CP011073.1_prot_WP_005786956.1_1596	GAAIGAAVGTAVGAGAGVLIGR	26.98	3	1808.03
lcl|NZ_CP011073.1_prot_WP_005786956.1_1596	GAAIGAAVGTAVGAGAGVLIGR	49.58	3	1808.03
lcl|NZ_CP011073.1_prot_WP_005786956.1_1596	GAAIGAAVGTAVGAGAGVLIGR	19.51	3	1808.03
lcl|NZ_CP011073.1_prot_WP_005786956.1_1596	GAAIGAAVGTAVGAGAGVLIGR	38.97	3	1808.03
lcl|NZ_CP011073.1_prot_WP_005786956.1_1596	GAAIGAAVGTAVGAGAGVLIGR	33.63	3	1808.03
lcl|NZ_CP011073.1_prot_WP_005786956.1_1596	GAAIGAAVGTAVGAGAGVLIGR	16.21	3	1808.03
lcl|NZ_CP011073.1_prot_WP_005786956.1_1596	GAAIGAAVGTAVGAGAGVLIGR	24.51	3	1808.03
lcl|NZ_CP011073.1_prot_WP_005786956.1_1596	GAAIGAAVGTAVGAGAGVLIGR	28.46	3	1808.03
lcl|NZ_CP011073.1_prot_WP_005786956.1_1596	GAAIGAAVGTAVGAGAGVLIGR	17.73	3	1808.03
lcl|NZ_CP011073.1_prot_WP_005786956.1_1596	GAAIGAAVGTAVGAGAGVLIGR	33.96	3	1808.03
lcl|NZ_CP011073.1_prot_WP_005786956.1_1596	GAAIGAAVGTAVGAGAGVLIGR	30.39	3	1808.03
lcl|NZ_CP011073.1_prot_WP_005786956.1_1596	GAAIGAAVGTAVGAGAGVLIGR	37.51	3	1808.03
lcl|NZ_CP011073.1_prot_WP_005786956.1_1596	GAAIGAAVGTAVGAGAGVLIGR	23	3	1808.03
lcl|NZ_CP011073.1_prot_WP_005786956.1_1596	GAAIGAAVGTAVGAGAGVLIGR	16.17	3	1808.03
lcl|NZ_CP011073.1_prot_WP_005786956.1_1596	GAAIGAAVGTAVGAGAGVLIGR	15.24	3	1808.03
lcl|NZ_CP011073.1_prot_WP_005786956.1_1596	GAAIGAAVGTAVGAGAGVLIGR	14.06	3	1808.03
lcl|NZ_CP011073.1_prot_WP_005786956.1_1596	GAAIGAAVGTAVGAGAGVLIGR	20.03	3	1808.03
lcl|NZ_CP011073.1_prot_WP_005786956.1_1596	GAAIGAAVGTAVGAGAGVLIGR	18.5	3	1808.03
lcl|NZ_CP011073.1_prot_WP_005786956.1_1596	GAAIGAAVGTAVGAGAGVLIGR	37.16	3	1808.03
lcl|NZ_CP011073.1_prot_WP_005786956.1_1596	GAAIGAAVGTAVGAGAGVLIGR	32.56	3	1808.04
lcl|NZ_CP011073.1_prot_WP_005786956.1_1596	GAAIGAAVGTAVGAGAGVLIGR	21.26	3	1808.04
lcl|NZ_CP011073.1_prot_WP_005786956.1_1596	GAAIGAAVGTAVGAGAGVLIGR	17.16	3	1808.04
lcl|NZ_CP011073.1_prot_WP_005786956.1_1596	GAAIGAAVGTAVGAGAGVLIGR	30.58	3	1808.04
lcl|NZ_CP011073.1_prot_WP_005786956.1_1596	GAAIGAAVGTAVGAGAGVLIGR	25.12	3	1808.04
lcl|NZ_CP011073.1_prot_WP_005786956.1_1596	GAAIGAAVGTAVGAGAGVLIGR	44.04	3	1808.04
lcl|NZ_CP011073.1_prot_WP_005786956.1_1596	GGVIGGGSGAALGAIIGGIAGKGK	18.12	3	1937.1
lcl|NZ_CP011073.1_prot_WP_005786956.1_1596	GKGAAIGAAVGTAVGAGAGVLIGR	76.16	3	1993.14
lcl|NZ_CP011073.1_prot_WP_005786956.1_1596	GKGAAIGAAVGTAVGAGAGVLIGR	32.81	3	1993.14
lcl|NZ_CP011073.1_prot_WP_005786956.1_1596	GKGAAIGAAVGTAVGAGAGVLIGR	17.07	3	1993.14
lcl|NZ_CP011073.1_prot_WP_005786956.1_1596	GKGAAIGAAVGTAVGAGAGVLIGR	34.3	4	1993.14
lcl|NZ_CP011073.1_prot_WP_005786956.1_1596	GKGAAIGAAVGTAVGAGAGVLIGR	15.61	4	1993.15
lcl|NZ_CP011073.1_prot_WP_005786956.1_1596	IKDAQVEQVTDNNGLAAVK	15.1	3	2012.04
lcl|NZ_CP011073.1_prot_WP_005786956.1_1596	IKDAQVEQVTDNNGLAAVK	70.68	3	2012.05
lcl|NZ_CP011073.1_prot_WP_005786956.1_1596	IKDAQVEQVTDNNGLAAVK	25.63	3	2012.05
lcl|NZ_CP011073.1_prot_WP_005786956.1_1596	IKDAQVEQVTDNNGLAAVK	24.22	3	2012.05
lcl|NZ_CP011073.1_prot_WP_005786956.1_1596	IKDAQVEQVTDNNGLAAVK	60.46	3	2012.05
lcl|NZ_CP011073.1_prot_WP_005786956.1_1596	IKDAQVEQVTDNNGLAAVK	25.14	3	2012.05
lcl|NZ_CP011073.1_prot_WP_005786956.1_1596	IKDAQVEQVTDNNGLAAVK	56.48	3	2012.05
lcl|NZ_CP011073.1_prot_WP_005786956.1_1596	IKDAQVEQVTDNNGLAAVK	68.99	3	2012.05
lcl|NZ_CP011073.1_prot_WP_005786956.1_1596	IKDAQVEQVTDNNGLAAVK	54.08	3	2012.05
lcl|NZ_CP011073.1_prot_WP_005786956.1_1596	IKDAQVEQVTDNNGLAAVK	51.66	3	2012.05
lcl|NZ_CP011073.1_prot_WP_005786956.1_1596	IKDAQVEQVTDNNGLAAVK	59.49	3	2012.05
lcl|NZ_CP011073.1_prot_WP_005786956.1_1596	IKDAQVEQVTDNNGLAAVK	58.01	3	2012.05
lcl|NZ_CP011073.1_prot_WP_005786956.1_1596	IKDAQVEQVTDNNGLAAVK	46.12	3	2012.05
lcl|NZ_CP011073.1_prot_WP_005786956.1_1596	IKDAQVEQVTDNNGLAAVK	25.36	3	2012.05
lcl|NZ_CP011073.1_prot_WP_005786956.1_1596	IKDAQVEQVTDNNGLAAVK	70.5	3	2012.05
lcl|NZ_CP011073.1_prot_WP_005786956.1_1596	IKDAQVEQVTDNNGLAAVK	59.5	3	2012.05
lcl|NZ_CP011073.1_prot_WP_005786956.1_1596	IKDAQVEQVTDNNGLAAVK	51.62	3	2012.05
lcl|NZ_CP011073.1_prot_WP_005786956.1_1596	IKDAQVEQVTDNNGLAAVK	14	3	2012.05
lcl|NZ_CP011073.1_prot_WP_005786956.1_1596	IKDAQVEQVTDNNGLAAVK	45.99	3	2012.05
lcl|NZ_CP011073.1_prot_WP_005786956.1_1596	IKDAQVEQVTDNNGLAAVK	23.97	3	2012.05
lcl|NZ_CP011073.1_prot_WP_005786956.1_1596	IKDAQVEQVTDNNGLAAVK	78.44	3	2012.05
lcl|NZ_CP011073.1_prot_WP_005786956.1_1596	IKDAQVEQVTDNNGLAAVK	108.69	3	2012.05
lcl|NZ_CP011073.1_prot_WP_005786956.1_1596	IKDAQVEQVTDNNGLAAVK	60.64	3	2012.05
lcl|NZ_CP011073.1_prot_WP_005786956.1_1596	IKDAQVEQVTDNNGLAAVK	63.1	3	2012.05
lcl|NZ_CP011073.1_prot_WP_005786956.1_1596	IKDAQVEQVTDNNGLAAVK	76.78	3	2012.05
lcl|NZ_CP011073.1_prot_WP_005786956.1_1596	IKDAQVEQVTDNNGLAAVK	47.48	3	2012.05
lcl|NZ_CP011073.1_prot_WP_005786956.1_1596	IKDAQVEQVTDNNGLAAVK	65.72	2	2012.06
lcl|NZ_CP011073.1_prot_WP_005786956.1_1596	IKDAQVEQVTDNNGLAAVK	85.22	3	2012.06
lcl|NZ_CP011073.1_prot_WP_005786956.1_1596	IKDAQVEQVTDNNGLAAVK	49.57	3	2012.06
lcl|NZ_CP011073.1_prot_WP_005786956.1_1596	IKDAQVEQVTDNNGLAAVK	59.51	3	2012.06
lcl|NZ_CP011073.1_prot_WP_005786956.1_1596	IKDAQVEQVTDNNGLAAVK	41.57	3	2012.06
lcl|NZ_CP011073.1_prot_WP_005786956.1_1596	IKDAQVEQVTDNNGLAAVK	91.72	3	2012.06
lcl|NZ_CP011073.1_prot_WP_005786956.1_1596	IKDAQVEQVTDNNGLAAVK	35.59	2	2012.06
lcl|NZ_CP011073.1_prot_WP_005786956.1_1596	IKDAQVEQVTDNNGLAAVK	93.69	3	2012.06
lcl|NZ_CP011073.1_prot_WP_005786956.1_1596	IKDAQVEQVTDNNGLAAVK	89.33	3	2012.06
lcl|NZ_CP011073.1_prot_WP_005786956.1_1596	IKDAQVEQVTDNNGLAAVK	82.04	3	2012.06
lcl|NZ_CP011073.1_prot_WP_005786956.1_1596	IKDAQVEQVTDNNGLAAVK	112.85	3	2012.06
lcl|NZ_CP011073.1_prot_WP_005786956.1_1596	IKDAQVEQVTDNNGLAAVK	66.27	3	2012.06
lcl|NZ_CP011073.1_prot_WP_005786956.1_1596	IKDAQVEQVTDNNGLAAVK	61.59	3	2012.06
lcl|NZ_CP011073.1_prot_WP_005786956.1_1596	IKDAQVEQVTDNNGLAAVK	26.78	3	2012.06
lcl|NZ_CP011073.1_prot_WP_005786956.1_1596	IKDAQVEQVTDNNGLAAVK	27.92	3	2012.06
lcl|NZ_CP011073.1_prot_WP_005786956.1_1596	IKDAQVEQVTDNNGLAAVK	28.99	3	2012.06
lcl|NZ_CP011073.1_prot_WP_005786956.1_1596	IKDAQVEQVTDNNGLAAVK	48.21	3	2012.06
lcl|NZ_CP011073.1_prot_WP_005786956.1_1596	IKDAQVEQVTDNNGLAAVK	37.03	3	2012.06
lcl|NZ_CP011073.1_prot_WP_005786956.1_1596	IKDAQVEQVTDNNGLAAVK	15.9	3	2012.07
lcl|NZ_CP011073.1_prot_WP_005786956.1_1596	IKDAQVEQVTDNNGLAAVK	23.36	3	2012.07
lcl|NZ_CP011073.1_prot_WP_005786956.1_1596	IKDAQVEQVTDNNGLAAVK	18.45	3	2012.07
lcl|NZ_CP011073.1_prot_WP_005786956.1_1596	VTFPSGILFAFNSSALSAASK	61.38	3	2114.1
lcl|NZ_CP011073.1_prot_WP_005786956.1_1596	VTFPSGILFAFNSSALSAASK	15.51	3	2114.1
lcl|NZ_CP011073.1_prot_WP_005786956.1_1596	VTFPSGILFAFNSSALSAASK	55.98	2	2114.1
lcl|NZ_CP011073.1_prot_WP_005786956.1_1596	VTFPSGILFAFNSSALSAASK	63.26	3	2114.1
lcl|NZ_CP011073.1_prot_WP_005786956.1_1596	VTFPSGILFAFNSSALSAASK	63.51	2	2114.1
lcl|NZ_CP011073.1_prot_WP_005786956.1_1596	VTFPSGILFAFNSSALSAASK	25.96	3	2114.1
lcl|NZ_CP011073.1_prot_WP_005786956.1_1596	VTFPSGILFAFNSSALSAASK	18.61	3	2114.1
lcl|NZ_CP011073.1_prot_WP_005786956.1_1596	VTFPSGILFAFNSSALSAASK	64.26	2	2114.1
lcl|NZ_CP011073.1_prot_WP_005786956.1_1596	VTFPSGILFAFNSSALSAASK	35.3	3	2114.1
lcl|NZ_CP011073.1_prot_WP_005786956.1_1596	VTFPSGILFAFNSSALSAASK	28.07	2	2114.1
lcl|NZ_CP011073.1_prot_WP_005786956.1_1596	VTFPSGILFAFNSSALSAASK	76.32	2	2114.1
lcl|NZ_CP011073.1_prot_WP_005786956.1_1596	VTFPSGILFAFNSSALSAASK	26.82	2	2114.1
lcl|NZ_CP011073.1_prot_WP_005786956.1_1596	VTFPSGILFAFNSSALSAASK	46.44	3	2114.1
lcl|NZ_CP011073.1_prot_WP_005786956.1_1596	VTFPSGILFAFNSSALSAASK	36.21	3	2114.1
lcl|NZ_CP011073.1_prot_WP_005786956.1_1596	VTFPSGILFAFNSSALSAASK	37.02	3	2114.1
lcl|NZ_CP011073.1_prot_WP_005786956.1_1596	VTFPSGILFAFNSSALSAASK	61.97	2	2114.1
lcl|NZ_CP011073.1_prot_WP_005786956.1_1596	VTFPSGILFAFNSSALSAASK	34.53	2	2114.1
lcl|NZ_CP011073.1_prot_WP_005786956.1_1596	VTFPSGILFAFNSSALSAASK	35	2	2114.1
lcl|NZ_CP011073.1_prot_WP_005786956.1_1596	VTFPSGILFAFNSSALSAASK	18.25	3	2114.1
lcl|NZ_CP011073.1_prot_WP_005786956.1_1596	VTFPSGILFAFNSSALSAASK	36.25	3	2114.1
lcl|NZ_CP011073.1_prot_WP_005786956.1_1596	VTFPSGILFAFNSSALSAASK	43.74	3	2114.1
lcl|NZ_CP011073.1_prot_WP_005786956.1_1596	VTFPSGILFAFNSSALSAASK	24.48	2	2114.1
lcl|NZ_CP011073.1_prot_WP_005786956.1_1596	VTFPSGILFAFNSSALSAASK	47.81	2	2114.1
lcl|NZ_CP011073.1_prot_WP_005786956.1_1596	VTFPSGILFAFNSSALSAASK	25.73	3	2114.1
lcl|NZ_CP011073.1_prot_WP_005786956.1_1596	VTFPSGILFAFNSSALSAASK	27.46	3	2114.1
lcl|NZ_CP011073.1_prot_WP_005786956.1_1596	VTFPSGILFAFNSSALSAASK	17.21	2	2114.1
lcl|NZ_CP011073.1_prot_WP_005786956.1_1596	VTFPSGILFAFNSSALSAASK	80.93	3	2114.1
lcl|NZ_CP011073.1_prot_WP_005786956.1_1596	VTFPSGILFAFNSSALSAASK	58.26	2	2114.1
lcl|NZ_CP011073.1_prot_WP_005786956.1_1596	VTFPSGILFAFNSSALSAASK	66.61	2	2114.1
lcl|NZ_CP011073.1_prot_WP_005786956.1_1596	VTFPSGILFAFNSSALSAASK	45.73	3	2114.1
lcl|NZ_CP011073.1_prot_WP_005786956.1_1596	VTFPSGILFAFNSSALSAASK	14.03	3	2114.1
lcl|NZ_CP011073.1_prot_WP_005786956.1_1596	VTFPSGILFAFNSSALSAASK	143.97	2	2114.1
lcl|NZ_CP011073.1_prot_WP_005786956.1_1596	VTFPSGILFAFNSSALSAASK	32.68	2	2114.1
lcl|NZ_CP011073.1_prot_WP_005786956.1_1596	VTFPSGILFAFNSSALSAASK	117.6	2	2114.1
lcl|NZ_CP011073.1_prot_WP_005786956.1_1596	VTFPSGILFAFNSSALSAASK	27.07	3	2114.1
lcl|NZ_CP011073.1_prot_WP_005786956.1_1596	VTFPSGILFAFNSSALSAASK	66.79	2	2114.1
lcl|NZ_CP011073.1_prot_WP_005786956.1_1596	VTFPSGILFAFNSSALSAASK	23.02	2	2114.1
lcl|NZ_CP011073.1_prot_WP_005786956.1_1596	VTFPSGILFAFNSSALSAASK	23.42	2	2114.1
lcl|NZ_CP011073.1_prot_WP_005786956.1_1596	VTFPSGILFAFNSSALSAASK	83.98	2	2114.1
lcl|NZ_CP011073.1_prot_WP_005786956.1_1596	VTFPSGILFAFNSSALSAASK	15.94	2	2114.1
lcl|NZ_CP011073.1_prot_WP_005786956.1_1596	VTFPSGILFAFNSSALSAASK	85.93	3	2114.1
lcl|NZ_CP011073.1_prot_WP_005786956.1_1596	VTFPSGILFAFNSSALSAASK	26.08	3	2114.1
lcl|NZ_CP011073.1_prot_WP_005786956.1_1596	VTFPSGILFAFNSSALSAASK	56.8	2	2114.1
lcl|NZ_CP011073.1_prot_WP_005786956.1_1596	VTFPSGILFAFNSSALSAASK	80.42	3	2114.1
lcl|NZ_CP011073.1_prot_WP_005786956.1_1596	VTFPSGILFAFNSSALSAASK	96.47	3	2114.1
lcl|NZ_CP011073.1_prot_WP_005786956.1_1596	VTFPSGILFAFNSSALSAASK	53.93	2	2114.1
lcl|NZ_CP011073.1_prot_WP_005786956.1_1596	VTFPSGILFAFNSSALSAASK	18.21	3	2114.11
lcl|NZ_CP011073.1_prot_WP_005786956.1_1596	VTFPSGILFAFNSSALSAASK	13.84	3	2114.11
lcl|NZ_CP011073.1_prot_WP_005786956.1_1596	VTFPSGILFAFNSSALSAASK	70.22	2	2114.11
lcl|NZ_CP011073.1_prot_WP_005786956.1_1596	VTFPSGILFAFNSSALSAASK	98.12	2	2114.11
lcl|NZ_CP011073.1_prot_WP_005786956.1_1596	VTFPSGILFAFNSSALSAASK	40.51	3	2114.11
lcl|NZ_CP011073.1_prot_WP_005786956.1_1596	VTFPSGILFAFNSSALSAASK	15.73	2	2114.11
lcl|NZ_CP011073.1_prot_WP_005786956.1_1596	VTFPSGILFAFNSSALSAASK	89.4	3	2114.11
lcl|NZ_CP011073.1_prot_WP_005786956.1_1596	VTFPSGILFAFNSSALSAASK	25.29	2	2114.11
lcl|NZ_CP011073.1_prot_WP_005786956.1_1596	VTFPSGILFAFNSSALSAASK	31.53	3	2114.11
lcl|NZ_CP011073.1_prot_WP_005786956.1_1596	VTFPSGILFAFNSSALSAASK	45.77	3	2114.11
lcl|NZ_CP011073.1_prot_WP_005786956.1_1596	VTFPSGILFAFNSSALSAASK	32.07	2	2114.11
lcl|NZ_CP011073.1_prot_WP_005786956.1_1596	VTFPSGILFAFNSSALSAASK	18.97	3	2114.11
lcl|NZ_CP011073.1_prot_WP_005786956.1_1596	VTFPSGILFAFNSSALSAASK	60.24	3	2114.11
lcl|NZ_CP011073.1_prot_WP_005786956.1_1596	VTFPSGILFAFNSSALSAASK	14.61	2	2114.11
lcl|NZ_CP011073.1_prot_WP_005786956.1_1596	VTFPSGILFAFNSSALSAASK	20.11	3	2114.11
lcl|NZ_CP011073.1_prot_WP_005786956.1_1596	VTFPSGILFAFNSSALSAASK	39.93	3	2114.11
lcl|NZ_CP011073.1_prot_WP_005786956.1_1596	VTFPSGILFAFNSSALSAASK	89.98	3	2114.11
lcl|NZ_CP011073.1_prot_WP_005786956.1_1596	VTFPSGILFAFNSSALSAASK	162.3	2	2114.11
lcl|NZ_CP011073.1_prot_WP_005786956.1_1596	VTFPSGILFAFNSSALSAASK	23.52	3	2114.11
lcl|NZ_CP011073.1_prot_WP_005786956.1_1596	VTFPSGILFAFNSSALSAASK	52.67	3	2114.11
lcl|NZ_CP011073.1_prot_WP_005786956.1_1596	VTFPSGILFAFNSSALSAASK	31.07	3	2114.11
lcl|NZ_CP011073.1_prot_WP_005786956.1_1596	VTFPSGILFAFNSSALSAASK	27.69	3	2114.11
lcl|NZ_CP011073.1_prot_WP_005786956.1_1596	VTFPSGILFAFNSSALSAASK	84.88	3	2114.11
lcl|NZ_CP011073.1_prot_WP_005786956.1_1596	VTFPSGILFAFNSSALSAASK	24.28	3	2114.11
lcl|NZ_CP011073.1_prot_WP_005786956.1_1596	VTFPSGILFAFNSSALSAASK	80.4	3	2114.11
lcl|NZ_CP011073.1_prot_WP_005786956.1_1596	VTFPSGILFAFNSSALSAASK	30.42	2	2114.11
lcl|NZ_CP011073.1_prot_WP_005786956.1_1596	VTFPSGILFAFNSSALSAASK	42.94	2	2114.11
lcl|NZ_CP011073.1_prot_WP_005786956.1_1596	VTFPSGILFAFNSSALSAASK	26.71	3	2114.11
lcl|NZ_CP011073.1_prot_WP_005786956.1_1596	VTFPSGILFAFNSSALSAASK	123.49	2	2114.11
lcl|NZ_CP011073.1_prot_WP_005786956.1_1596	VTFPSGILFAFNSSALSAASK	26.25	2	2114.11
lcl|NZ_CP011073.1_prot_WP_005786956.1_1596	VTFPSGILFAFNSSALSAASK	107.67	3	2114.11
lcl|NZ_CP011073.1_prot_WP_005786956.1_1596	VTFPSGILFAFNSSALSAASK	56.61	3	2114.11
lcl|NZ_CP011073.1_prot_WP_005786956.1_1596	VTFPSGILFAFNSSALSAASK	75.59	2	2114.11
lcl|NZ_CP011073.1_prot_WP_005786956.1_1596	VTFPSGILFAFNSSALSAASK	21.36	3	2114.11
lcl|NZ_CP011073.1_prot_WP_005786956.1_1596	VTFPSGILFAFNSSALSAASK	18.04	3	2114.11
lcl|NZ_CP011073.1_prot_WP_005786956.1_1596	VTFPSGILFAFNSSALSAASK	35.08	2	2114.11
lcl|NZ_CP011073.1_prot_WP_005786956.1_1596	VTFPSGILFAFNSSALSAASK	31.62	3	2114.11
lcl|NZ_CP011073.1_prot_WP_005786956.1_1596	VTFPSGILFAFNSSALSAASK	97.57	3	2114.11
lcl|NZ_CP011073.1_prot_WP_005786956.1_1596	VTFPSGILFAFNSSALSAASK	37.04	2	2114.11
lcl|NZ_CP011073.1_prot_WP_005786956.1_1596	VTFPSGILFAFNSSALSAASK	34.14	3	2114.11
lcl|NZ_CP011073.1_prot_WP_005786956.1_1596	VTFPSGILFAFNSSALSAASK	91.62	3	2114.11
lcl|NZ_CP011073.1_prot_WP_005786956.1_1596	VTFPSGILFAFNSSALSAASK	14.34	3	2114.11
lcl|NZ_CP011073.1_prot_WP_005786956.1_1596	VTFPSGILFAFNSSALSAASK	125.59	2	2114.11
lcl|NZ_CP011073.1_prot_WP_005786956.1_1596	VTFPSGILFAFNSSALSAASK	149.29	2	2114.11
lcl|NZ_CP011073.1_prot_WP_005786956.1_1596	VTFPSGILFAFNSSALSAASK	60.12	3	2114.11
lcl|NZ_CP011073.1_prot_WP_005786956.1_1596	VTFPSGILFAFNSSALSAASK	61.79	3	2114.11
lcl|NZ_CP011073.1_prot_WP_005786956.1_1596	VTFPSGILFAFNSSALSAASK	66.27	3	2114.11
lcl|NZ_CP011073.1_prot_WP_005786956.1_1596	VTFPSGILFAFNSSALSAASK	146.79	2	2114.11
lcl|NZ_CP011073.1_prot_WP_005786956.1_1596	VTFPSGILFAFNSSALSAASK	21.24	2	2114.11
lcl|NZ_CP011073.1_prot_WP_005786956.1_1596	VTFPSGILFAFNSSALSAASK	92.39	2	2114.11
lcl|NZ_CP011073.1_prot_WP_005786956.1_1596	VTFPSGILFAFNSSALSAASK	89.55	3	2114.12
lcl|NZ_CP011073.1_prot_WP_005786956.1_1596	VTFPSGILFAFNSSALSAASK	106.66	2	2114.12
lcl|NZ_CP011073.1_prot_WP_005786956.1_1596	VTFPSGILFAFNSSALSAASK	15.59	3	2114.12
lcl|NZ_CP011073.1_prot_WP_005786956.1_1596	VEGVGYSQYNESETPEQNR	76.46	2	2184.96
lcl|NZ_CP011073.1_prot_WP_005786956.1_1596	VEGVGYSQYNESETPEQNR	32.26	3	2184.96
lcl|NZ_CP011073.1_prot_WP_005786956.1_1596	VEGVGYSQYNESETPEQNR	27.97	2	2184.96
lcl|NZ_CP011073.1_prot_WP_005786956.1_1596	VEGVGYSQYNESETPEQNR	30.58	2	2184.96
lcl|NZ_CP011073.1_prot_WP_005786956.1_1596	VEGVGYSQYNESETPEQNR	114.17	2	2184.96
lcl|NZ_CP011073.1_prot_WP_005786956.1_1596	VEGVGYSQYNESETPEQNR	75.64	2	2184.96
lcl|NZ_CP011073.1_prot_WP_005786956.1_1596	VEGVGYSQYNESETPEQNR	13.79	3	2184.96
lcl|NZ_CP011073.1_prot_WP_005786956.1_1596	AYAVENYLQACGVKPYQFK	45.11	3	2262.11	Propionamide (C)
lcl|NZ_CP011073.1_prot_WP_005786956.1_1596	AYAVENYLQACGVKPYQFK	23.54	3	2262.11	Propionamide (C)
lcl|NZ_CP011073.1_prot_WP_005786956.1_1596	AYAVENYLQACGVKPYQFK	36.01	3	2262.12	Propionamide (C)
lcl|NZ_CP011073.1_prot_WP_005786956.1_1596	KVEGVGYSQYNESETPEQNR	16.2	3	2313.04
lcl|NZ_CP011073.1_prot_WP_005786956.1_1596	KVEGVGYSQYNESETPEQNR	25.99	3	2313.05
lcl|NZ_CP011073.1_prot_WP_005786956.1_1596	KVEGVGYSQYNESETPEQNR	24.03	3	2313.05
lcl|NZ_CP011073.1_prot_WP_005786956.1_1596	KVEGVGYSQYNESETPEQNR	38.18	3	2313.05
lcl|NZ_CP011073.1_prot_WP_005786956.1_1596	KVEGVGYSQYNESETPEQNR	13.56	3	2313.05
lcl|NZ_CP011073.1_prot_WP_005786956.1_1596	KVEGVGYSQYNESETPEQNR	15.45	3	2313.06
lcl|NZ_CP011073.1_prot_WP_005786956.1_1596	KVEGVGYSQYNESETPEQNR	29.53	3	2313.06
lcl|NZ_CP011073.1_prot_WP_005786956.1_1596	KVEGVGYSQYNESETPEQNR	23.24	3	2313.06
lcl|NZ_CP011073.1_prot_WP_005786956.1_1596	KVEGVGYSQYNESETPEQNR	36.31	3	2313.06
lcl|NZ_CP011073.1_prot_WP_005786956.1_1596	EDPTVDVAIIGHTDKVGSYEANQK	29.15	3	2585.26
lcl|NZ_CP011073.1_prot_WP_005786956.1_1596	EDPTVDVAIIGHTDKVGSYEANQK	18.88	4	2585.26
lcl|NZ_CP011073.1_prot_WP_005786956.1_1596	EDPTVDVAIIGHTDKVGSYEANQK	22.94	3	2585.27
lcl|NZ_CP011073.1_prot_WP_005786956.1_1596	EDPTVDVAIIGHTDKVGSYEANQK	29.12	4	2585.27
lcl|NZ_CP011073.1_prot_WP_005786956.1_1596	EDPTVDVAIIGHTDKVGSYEANQK	25.14	4	2585.28
lcl|NZ_CP011073.1_prot_WP_005803357.1_1790	VSLSAGLSK	19.32	2	860.497
lcl|NZ_CP011073.1_prot_WP_005803357.1_1790	VSLSAGLSK	34.93	2	860.497
lcl|NZ_CP011073.1_prot_WP_005803357.1_1790	VSLSAGLSK	31.77	2	860.497
lcl|NZ_CP011073.1_prot_WP_005803357.1_1790	VSLSAGLSK	17.17	2	860.497
lcl|NZ_CP011073.1_prot_WP_005803357.1_1790	VSLSAGLSK	20.86	2	860.499
lcl|NZ_CP011073.1_prot_WP_005803357.1_1790	VSLSAGLSK	24.49	2	860.499
lcl|NZ_CP011073.1_prot_WP_005803357.1_1790	VSLSAGLSK	14.14	2	860.503
lcl|NZ_CP011073.1_prot_WP_005803357.1_1790	LKVSLSAGLSK	35.68	2	1101.67
lcl|NZ_CP011073.1_prot_WP_005803357.1_1790	LKVSLSAGLSK	15.33	2	1101.67
lcl|NZ_CP011073.1_prot_WP_005803357.1_1790	LKVSLSAGLSK	28.94	2	1101.67
lcl|NZ_CP011073.1_prot_WP_005803357.1_1790	LKVSLSAGLSK	18.4	2	1101.67
lcl|NZ_CP011073.1_prot_WP_005803357.1_1790	LKVSLSAGLSK	27.22	2	1101.68
lcl|NZ_CP011073.1_prot_WP_005803357.1_1790	LKVSLSAGLSK	16.92	2	1101.68
lcl|NZ_CP011073.1_prot_WP_005803357.1_1790	LKVSLSAGLSK	15.47	2	1101.68
lcl|NZ_CP011073.1_prot_WP_005803357.1_1790	VNLEYNFFK	25.89	2	1172.59
lcl|NZ_CP011073.1_prot_WP_005803357.1_1790	VNLEYNFFK	24.34	2	1172.59
lcl|NZ_CP011073.1_prot_WP_005803357.1_1790	AQVNETYDFKR	22.94	3	1369.66
lcl|NZ_CP011073.1_prot_WP_005803357.1_1790	AQVNETYDFKR	41.05	3	1369.67
lcl|NZ_CP011073.1_prot_WP_005803357.1_1790	ISNIISLGVAYKF	29.66	2	1423.8
lcl|NZ_CP011073.1_prot_WP_005803357.1_1790	ISNIISLGVAYKF	46.22	2	1423.8
lcl|NZ_CP011073.1_prot_WP_005803357.1_1790	ISNIISLGVAYKF	14.93	2	1423.8
lcl|NZ_CP011073.1_prot_WP_005803357.1_1790	ISNIISLGVAYKF	63.49	2	1423.8
lcl|NZ_CP011073.1_prot_WP_005803357.1_1790	ISNIISLGVAYKF	42.22	2	1423.8
lcl|NZ_CP011073.1_prot_WP_005803357.1_1790	ISNIISLGVAYKF	35.55	2	1423.8
lcl|NZ_CP011073.1_prot_WP_005803357.1_1790	ISNIISLGVAYKF	22.7	2	1423.8
lcl|NZ_CP011073.1_prot_WP_005803357.1_1790	ISNIISLGVAYKF	15.92	2	1423.8
lcl|NZ_CP011073.1_prot_WP_005803357.1_1790	ISNIISLGVAYKF	20.3	2	1423.8
lcl|NZ_CP011073.1_prot_WP_005803357.1_1790	ISNIISLGVAYKF	17.54	2	1423.8
lcl|NZ_CP011073.1_prot_WP_005803357.1_1790	ISNIISLGVAYKF	45.88	2	1423.8
lcl|NZ_CP011073.1_prot_WP_005803357.1_1790	ISNIISLGVAYKF	40.93	2	1423.8
lcl|NZ_CP011073.1_prot_WP_005803357.1_1790	ISNIISLGVAYKF	35.41	2	1423.8
lcl|NZ_CP011073.1_prot_WP_005803357.1_1790	ISNIISLGVAYKF	56.22	2	1423.8
lcl|NZ_CP011073.1_prot_WP_005803357.1_1790	ISNIISLGVAYKF	48.2	2	1423.8
lcl|NZ_CP011073.1_prot_WP_005803357.1_1790	ISNIISLGVAYKF	60.15	2	1423.8
lcl|NZ_CP011073.1_prot_WP_005803357.1_1790	ISNIISLGVAYKF	43.27	2	1423.8
lcl|NZ_CP011073.1_prot_WP_005803357.1_1790	ISNIISLGVAYKF	45.26	2	1423.8
lcl|NZ_CP011073.1_prot_WP_005803357.1_1790	ISNIISLGVAYKF	44.82	2	1423.81
lcl|NZ_CP011073.1_prot_WP_005803357.1_1790	ISNIISLGVAYKF	38.96	2	1423.81
lcl|NZ_CP011073.1_prot_WP_005803357.1_1790	ISNIISLGVAYKF	19.94	2	1423.81
lcl|NZ_CP011073.1_prot_WP_005803357.1_1790	ISNIISLGVAYKF	41.72	2	1423.81
lcl|NZ_CP011073.1_prot_WP_005803357.1_1790	ISNIISLGVAYKF	87.05	2	1423.81
lcl|NZ_CP011073.1_prot_WP_005803357.1_1790	ISNIISLGVAYKF	33.88	2	1423.81
lcl|NZ_CP011073.1_prot_WP_005803357.1_1790	ISNIISLGVAYKF	61.09	2	1423.81
lcl|NZ_CP011073.1_prot_WP_005803357.1_1790	ISNIISLGVAYKF	90	2	1423.81
lcl|NZ_CP011073.1_prot_WP_005803357.1_1790	ISNIISLGVAYKF	30.1	2	1423.81
lcl|NZ_CP011073.1_prot_WP_005803357.1_1790	ISNIISLGVAYKF	50.49	2	1423.81
lcl|NZ_CP011073.1_prot_WP_005803357.1_1790	ISNIISLGVAYKF	51.23	2	1423.81
lcl|NZ_CP011073.1_prot_WP_005803357.1_1790	ISNIISLGVAYKF	42.97	2	1423.81
lcl|NZ_CP011073.1_prot_WP_005803357.1_1790	ISNIISLGVAYKF	83.47	2	1423.81
lcl|NZ_CP011073.1_prot_WP_005803357.1_1790	ISNIISLGVAYKF	52.94	2	1423.81
lcl|NZ_CP011073.1_prot_WP_005803357.1_1790	ISNIISLGVAYKF	51.98	2	1423.81
lcl|NZ_CP011073.1_prot_WP_005803357.1_1790	ISNIISLGVAYKF	73.74	2	1423.81
lcl|NZ_CP011073.1_prot_WP_005803357.1_1790	ISNIISLGVAYKF	41.61	2	1423.81
lcl|NZ_CP011073.1_prot_WP_005803357.1_1790	ISNIISLGVAYKF	48.51	2	1423.81
lcl|NZ_CP011073.1_prot_WP_005803357.1_1790	ISNIISLGVAYKF	16.44	2	1423.81
lcl|NZ_CP011073.1_prot_WP_005803357.1_1790	ISNIISLGVAYKF	85.21	2	1423.81
lcl|NZ_CP011073.1_prot_WP_005803357.1_1790	ISNIISLGVAYKF	23.92	2	1423.81
lcl|NZ_CP011073.1_prot_WP_005803357.1_1790	ISNIISLGVAYKF	42.12	2	1423.81
lcl|NZ_CP011073.1_prot_WP_005803357.1_1790	ISNIISLGVAYKF	21.6	2	1423.81
lcl|NZ_CP011073.1_prot_WP_005803357.1_1790	ISNIISLGVAYKF	47.87	2	1423.81
lcl|NZ_CP011073.1_prot_WP_005803357.1_1790	ISNIISLGVAYKF	37.31	2	1423.81
lcl|NZ_CP011073.1_prot_WP_005803357.1_1790	ISNIISLGVAYKF	77.94	2	1423.81
lcl|NZ_CP011073.1_prot_WP_005803357.1_1790	ISNIISLGVAYKF	52.76	2	1423.81
lcl|NZ_CP011073.1_prot_WP_005803357.1_1790	ISNIISLGVAYKF	53.26	2	1423.81
lcl|NZ_CP011073.1_prot_WP_005803357.1_1790	ISNIISLGVAYKF	25.2	2	1423.81
lcl|NZ_CP011073.1_prot_WP_005803357.1_1790	ISNIISLGVAYKF	45.48	2	1423.81
lcl|NZ_CP011073.1_prot_WP_005803357.1_1790	ISNIISLGVAYKF	28.02	2	1423.81
lcl|NZ_CP011073.1_prot_WP_005803357.1_1790	ISNIISLGVAYKF	35.43	2	1423.81
lcl|NZ_CP011073.1_prot_WP_005803357.1_1790	ISNIISLGVAYKF	31.57	2	1423.81
lcl|NZ_CP011073.1_prot_WP_005803357.1_1790	ISNIISLGVAYKF	22.33	2	1423.81
lcl|NZ_CP011073.1_prot_WP_005803357.1_1790	ISNIISLGVAYKF	56	2	1423.81
lcl|NZ_CP011073.1_prot_WP_005803357.1_1790	ISNIISLGVAYKF	74.24	2	1423.81
lcl|NZ_CP011073.1_prot_WP_005803357.1_1790	ISNIISLGVAYKF	69.57	2	1423.81
lcl|NZ_CP011073.1_prot_WP_005803357.1_1790	ISNIISLGVAYKF	68.36	2	1423.81
lcl|NZ_CP011073.1_prot_WP_005803357.1_1790	ISNIISLGVAYKF	61.01	2	1423.81
lcl|NZ_CP011073.1_prot_WP_005803357.1_1790	ISNIISLGVAYKF	59.95	2	1423.81
lcl|NZ_CP011073.1_prot_WP_005803357.1_1790	ISNIISLGVAYKF	65.62	2	1423.81
lcl|NZ_CP011073.1_prot_WP_005803357.1_1790	ISNIISLGVAYKF	35.24	2	1423.81
lcl|NZ_CP011073.1_prot_WP_005803357.1_1790	ISNIISLGVAYKF	70.58	2	1423.81
lcl|NZ_CP011073.1_prot_WP_005803357.1_1790	ISNIISLGVAYKF	15.95	2	1423.81
lcl|NZ_CP011073.1_prot_WP_005803357.1_1790	ISNIISLGVAYKF	55.69	2	1423.81
lcl|NZ_CP011073.1_prot_WP_005803357.1_1790	ISNIISLGVAYKF	79.16	2	1423.81
lcl|NZ_CP011073.1_prot_WP_005803357.1_1790	ISNIISLGVAYKF	61.9	2	1423.81
lcl|NZ_CP011073.1_prot_WP_005803357.1_1790	ISNIISLGVAYKF	14.2	2	1423.81
lcl|NZ_CP011073.1_prot_WP_005803357.1_1790	ISNIISLGVAYKF	70.03	2	1423.81
lcl|NZ_CP011073.1_prot_WP_005803357.1_1790	ISNIISLGVAYKF	36.37	2	1423.81
lcl|NZ_CP011073.1_prot_WP_005803357.1_1790	VQGGVFYEYFTR	35.64	2	1464.7
lcl|NZ_CP011073.1_prot_WP_005803357.1_1790	VQGGVFYEYFTR	16.84	2	1464.7
lcl|NZ_CP011073.1_prot_WP_005803357.1_1790	VQGGVFYEYFTR	34.26	2	1464.7
lcl|NZ_CP011073.1_prot_WP_005803357.1_1790	VQGGVFYEYFTR	46.24	2	1464.7
lcl|NZ_CP011073.1_prot_WP_005803357.1_1790	VQGGVFYEYFTR	20.92	2	1464.7
lcl|NZ_CP011073.1_prot_WP_005803357.1_1790	VQGGVFYEYFTR	26.92	2	1464.7
lcl|NZ_CP011073.1_prot_WP_005803357.1_1790	VQGGVFYEYFTR	13.75	2	1464.7
lcl|NZ_CP011073.1_prot_WP_005803357.1_1790	VQGGVFYEYFTR	15.44	2	1464.7
lcl|NZ_CP011073.1_prot_WP_005803357.1_1790	VQGGVFYEYFTR	92.11	2	1464.7
lcl|NZ_CP011073.1_prot_WP_005803357.1_1790	VQGGVFYEYFTR	27.81	2	1464.7
lcl|NZ_CP011073.1_prot_WP_005803357.1_1790	VQGGVFYEYFTR	39.99	2	1464.7
lcl|NZ_CP011073.1_prot_WP_005803357.1_1790	VQGGVFYEYFTR	89.03	2	1464.7
lcl|NZ_CP011073.1_prot_WP_005803357.1_1790	VQGGVFYEYFTR	63.54	2	1464.7
lcl|NZ_CP011073.1_prot_WP_005803357.1_1790	VQGGVFYEYFTR	20.53	2	1464.7
lcl|NZ_CP011073.1_prot_WP_005803357.1_1790	VQGGVFYEYFTR	87.57	2	1464.7
lcl|NZ_CP011073.1_prot_WP_005803357.1_1790	VQGGVFYEYFTR	16.54	2	1464.7
lcl|NZ_CP011073.1_prot_WP_005803357.1_1790	VQGGVFYEYFTR	13.85	2	1464.7
lcl|NZ_CP011073.1_prot_WP_005803357.1_1790	VQGGVFYEYFTR	20.57	2	1464.7
lcl|NZ_CP011073.1_prot_WP_005803357.1_1790	VQGGVFYEYFTR	54.21	2	1464.7
lcl|NZ_CP011073.1_prot_WP_005803357.1_1790	VQGGVFYEYFTR	24.31	2	1464.7
lcl|NZ_CP011073.1_prot_WP_005803357.1_1790	VQGGVFYEYFTR	22.62	2	1464.7
lcl|NZ_CP011073.1_prot_WP_005803357.1_1790	VQGGVFYEYFTR	53.51	2	1464.71
lcl|NZ_CP011073.1_prot_WP_005803357.1_1790	VQGGVFYEYFTR	33.46	2	1464.71
lcl|NZ_CP011073.1_prot_WP_005803357.1_1790	VQGGVFYEYFTR	91.87	2	1464.71
lcl|NZ_CP011073.1_prot_WP_005803357.1_1790	VQGGVFYEYFTR	18.68	2	1464.71
lcl|NZ_CP011073.1_prot_WP_005803357.1_1790	VQGGVFYEYFTR	30.3	2	1464.71
lcl|NZ_CP011073.1_prot_WP_005803357.1_1790	VQGGVFYEYFTR	20.66	2	1464.71
lcl|NZ_CP011073.1_prot_WP_005803357.1_1790	VQGGVFYEYFTR	83.35	2	1464.71
lcl|NZ_CP011073.1_prot_WP_005803357.1_1790	VQGGVFYEYFTR	31.13	2	1464.71
lcl|NZ_CP011073.1_prot_WP_005803357.1_1790	VQGGVFYEYFTR	22.98	2	1464.71
lcl|NZ_CP011073.1_prot_WP_005803357.1_1790	VQGGVFYEYFTR	42.46	2	1464.71
lcl|NZ_CP011073.1_prot_WP_005803357.1_1790	VQGGVFYEYFTR	51.38	2	1464.71
lcl|NZ_CP011073.1_prot_WP_005803357.1_1790	VQGGVFYEYFTR	39.13	2	1464.71
lcl|NZ_CP011073.1_prot_WP_005803357.1_1790	VQGGVFYEYFTR	45.98	2	1464.71
lcl|NZ_CP011073.1_prot_WP_005803357.1_1790	VQGGVFYEYFTR	18.94	2	1464.71
lcl|NZ_CP011073.1_prot_WP_005803357.1_1790	VQGGVFYEYFTR	73.21	2	1464.71
lcl|NZ_CP011073.1_prot_WP_005803357.1_1790	VQGGVFYEYFTR	15.63	2	1464.71
lcl|NZ_CP011073.1_prot_WP_005803357.1_1790	VQGGVFYEYFTR	31.96	2	1464.71
lcl|NZ_CP011073.1_prot_WP_005803357.1_1790	VQGGVFYEYFTR	21.65	2	1464.71
lcl|NZ_CP011073.1_prot_WP_005803357.1_1790	VQGGVFYEYFTR	32.33	2	1464.71
lcl|NZ_CP011073.1_prot_WP_005803357.1_1790	VQGGVFYEYFTR	20.99	2	1464.71
lcl|NZ_CP011073.1_prot_WP_005803357.1_1790	VQGGVFYEYFTR	17.5	2	1464.71
lcl|NZ_CP011073.1_prot_WP_005803357.1_1790	VQGGVFYEYFTR	35.26	2	1464.71
lcl|NZ_CP011073.1_prot_WP_005803357.1_1790	VQGGVFYEYFTR	24.64	2	1464.71
lcl|NZ_CP011073.1_prot_WP_005803357.1_1790	VQGGVFYEYFTR	14.43	2	1464.71
lcl|NZ_CP011073.1_prot_WP_005803357.1_1790	VQGGVFYEYFTR	20.54	2	1464.72
lcl|NZ_CP011073.1_prot_WP_005803357.1_1790	SILNSDVSNLVNTR	32.16	2	1530.79
lcl|NZ_CP011073.1_prot_WP_005803357.1_1790	SILNSDVSNLVNTR	82.99	2	1530.79
lcl|NZ_CP011073.1_prot_WP_005803357.1_1790	SILNSDVSNLVNTR	77.98	2	1530.8
lcl|NZ_CP011073.1_prot_WP_005803357.1_1790	SILNSDVSNLVNTR	50.81	2	1530.8
lcl|NZ_CP011073.1_prot_WP_005803357.1_1790	SILNSDVSNLVNTR	92.76	2	1530.8
lcl|NZ_CP011073.1_prot_WP_005803357.1_1790	SILNSDVSNLVNTR	42.8	2	1530.8
lcl|NZ_CP011073.1_prot_WP_005803357.1_1790	SILNSDVSNLVNTR	73.89	2	1530.8
lcl|NZ_CP011073.1_prot_WP_005803357.1_1790	SILNSDVSNLVNTR	50.71	2	1530.8
lcl|NZ_CP011073.1_prot_WP_005803357.1_1790	SILNSDVSNLVNTR	65.84	2	1530.8
lcl|NZ_CP011073.1_prot_WP_005803357.1_1790	SILNSDVSNLVNTR	69.37	2	1530.8
lcl|NZ_CP011073.1_prot_WP_005803357.1_1790	SILNSDVSNLVNTR	84.75	2	1530.8
lcl|NZ_CP011073.1_prot_WP_005803357.1_1790	SILNSDVSNLVNTR	80.93	2	1530.8
lcl|NZ_CP011073.1_prot_WP_005803357.1_1790	SILNSDVSNLVNTR	22.32	2	1530.8
lcl|NZ_CP011073.1_prot_WP_005803357.1_1790	SILNSDVSNLVNTR	67.21	2	1530.8
lcl|NZ_CP011073.1_prot_WP_005803357.1_1790	SILNSDVSNLVNTR	25.86	2	1530.8
lcl|NZ_CP011073.1_prot_WP_005803357.1_1790	SILNSDVSNLVNTR	49.43	2	1530.8
lcl|NZ_CP011073.1_prot_WP_005803357.1_1790	SILNSDVSNLVNTR	67.46	2	1530.8
lcl|NZ_CP011073.1_prot_WP_005803357.1_1790	SILNSDVSNLVNTR	41.13	3	1530.8
lcl|NZ_CP011073.1_prot_WP_005803357.1_1790	SILNSDVSNLVNTR	67.02	2	1530.8
lcl|NZ_CP011073.1_prot_WP_005803357.1_1790	SILNSDVSNLVNTR	101.93	2	1530.8
lcl|NZ_CP011073.1_prot_WP_005803357.1_1790	SILNSDVSNLVNTR	26.14	3	1530.8
lcl|NZ_CP011073.1_prot_WP_005803357.1_1790	SILNSDVSNLVNTR	71.87	2	1530.8
lcl|NZ_CP011073.1_prot_WP_005803357.1_1790	SILNSDVSNLVNTR	58.96	3	1530.8
lcl|NZ_CP011073.1_prot_WP_005803357.1_1790	SILNSDVSNLVNTR	112.85	2	1530.8
lcl|NZ_CP011073.1_prot_WP_005803357.1_1790	SILNSDVSNLVNTR	90.99	2	1530.8
lcl|NZ_CP011073.1_prot_WP_005803357.1_1790	SILNSDVSNLVNTR	43.7	3	1530.8
lcl|NZ_CP011073.1_prot_WP_005803357.1_1790	SILNSDVSNLVNTR	31.12	2	1530.8
lcl|NZ_CP011073.1_prot_WP_005803357.1_1790	SILNSDVSNLVNTR	84.83	2	1530.8
lcl|NZ_CP011073.1_prot_WP_005803357.1_1790	SILNSDVSNLVNTR	85.15	2	1530.8
lcl|NZ_CP011073.1_prot_WP_005803357.1_1790	SILNSDVSNLVNTR	100.53	2	1530.81
lcl|NZ_CP011073.1_prot_WP_005803357.1_1790	NLFGIEGTGEVGYSFNR	32.28	2	1858.88
lcl|NZ_CP011073.1_prot_WP_005803357.1_1790	NLFGIEGTGEVGYSFNR	22.45	2	1858.88
lcl|NZ_CP011073.1_prot_WP_005803357.1_1790	NLFGIEGTGEVGYSFNR	26.39	2	1858.88
lcl|NZ_CP011073.1_prot_WP_005803357.1_1790	NLFGIEGTGEVGYSFNR	23.91	2	1858.88
lcl|NZ_CP011073.1_prot_WP_005803357.1_1790	NLFGIEGTGEVGYSFNR	15.06	2	1858.88
lcl|NZ_CP011073.1_prot_WP_005803357.1_1790	NLFGIEGTGEVGYSFNR	30.89	2	1858.88
lcl|NZ_CP011073.1_prot_WP_005803357.1_1790	NLFGIEGTGEVGYSFNR	36.57	2	1858.88
lcl|NZ_CP011073.1_prot_WP_005803357.1_1790	NLFGIEGTGEVGYSFNR	21.66	2	1858.88
lcl|NZ_CP011073.1_prot_WP_005803357.1_1790	NLFGIEGTGEVGYSFNR	16.84	2	1858.88
lcl|NZ_CP011073.1_prot_WP_005803357.1_1790	NLFGIEGTGEVGYSFNR	25.09	2	1858.88
lcl|NZ_CP011073.1_prot_WP_005803357.1_1790	NLFGIEGTGEVGYSFNR	40.7	2	1858.88
lcl|NZ_CP011073.1_prot_WP_005803357.1_1790	NLFGIEGTGEVGYSFNR	45.38	2	1858.88
lcl|NZ_CP011073.1_prot_WP_005803357.1_1790	NLFGIEGTGEVGYSFNR	34.61	2	1858.88
lcl|NZ_CP011073.1_prot_WP_005803357.1_1790	NLFGIEGTGEVGYSFNR	19.02	2	1858.88
lcl|NZ_CP011073.1_prot_WP_005803357.1_1790	NLFGIEGTGEVGYSFNR	19.95	2	1858.88
lcl|NZ_CP011073.1_prot_WP_005803357.1_1790	NLFGIEGTGEVGYSFNR	38.14	2	1858.88
lcl|NZ_CP011073.1_prot_WP_005803357.1_1790	NLFGIEGTGEVGYSFNR	14.78	2	1858.88
lcl|NZ_CP011073.1_prot_WP_005803357.1_1790	NLFGIEGTGEVGYSFNR	21.66	2	1858.88
lcl|NZ_CP011073.1_prot_WP_005803357.1_1790	NLFGIEGTGEVGYSFNR	27.89	2	1858.88
lcl|NZ_CP011073.1_prot_WP_005803357.1_1790	NLFGIEGTGEVGYSFNR	40.9	2	1858.88
lcl|NZ_CP011073.1_prot_WP_005803357.1_1790	NLFGIEGTGEVGYSFNR	44.58	2	1858.88
lcl|NZ_CP011073.1_prot_WP_005803357.1_1790	NLFGIEGTGEVGYSFNR	16.84	2	1858.88
lcl|NZ_CP011073.1_prot_WP_005803357.1_1790	NLFGIEGTGEVGYSFNR	16.22	2	1858.88
lcl|NZ_CP011073.1_prot_WP_005803357.1_1790	NLFGIEGTGEVGYSFNR	34.08	2	1858.88
lcl|NZ_CP011073.1_prot_WP_005803357.1_1790	NLFGIEGTGEVGYSFNR	20.53	2	1858.88
lcl|NZ_CP011073.1_prot_WP_005803357.1_1790	NLFGIEGTGEVGYSFNR	37.98	2	1858.88
lcl|NZ_CP011073.1_prot_WP_005803357.1_1790	NLFGIEGTGEVGYSFNR	37.45	2	1858.89
lcl|NZ_CP011073.1_prot_WP_005803357.1_1790	NLFGIEGTGEVGYSFNR	28.51	2	1858.89
lcl|NZ_CP011073.1_prot_WP_005803357.1_1790	NLFGIEGTGEVGYSFNR	43.81	2	1858.89
lcl|NZ_CP011073.1_prot_WP_005803357.1_1790	NLFGIEGTGEVGYSFNR	25.4	2	1858.89
lcl|NZ_CP011073.1_prot_WP_005803357.1_1790	NLFGIEGTGEVGYSFNR	22.77	2	1858.89
lcl|NZ_CP011073.1_prot_WP_005803357.1_1790	NLFGIEGTGEVGYSFNR	33.84	2	1858.89
lcl|NZ_CP011073.1_prot_WP_005803357.1_1790	NLFGIEGTGEVGYSFNR	29.63	2	1858.89
lcl|NZ_CP011073.1_prot_WP_005803357.1_1790	NLFGIEGTGEVGYSFNR	64.07	2	1858.89
lcl|NZ_CP011073.1_prot_WP_005803357.1_1790	NLFGIEGTGEVGYSFNR	14.87	2	1858.89
lcl|NZ_CP011073.1_prot_WP_005803357.1_1790	NLFGIEGTGEVGYSFNR	14.32	2	1858.89
lcl|NZ_CP011073.1_prot_WP_005803357.1_1790	NLFGIEGTGEVGYSFNR	30.02	2	1858.89
lcl|NZ_CP011073.1_prot_WP_005803357.1_1790	NLFGIEGTGEVGYSFNR	17.46	2	1858.89
lcl|NZ_CP011073.1_prot_WP_005803357.1_1790	NLFGIEGTGEVGYSFNR	24.75	2	1858.89
lcl|NZ_CP011073.1_prot_WP_005803357.1_1790	NLFGIEGTGEVGYSFNR	26.89	2	1858.89
lcl|NZ_CP011073.1_prot_WP_005803357.1_1790	NLFGIEGTGEVGYSFNR	50.77	2	1858.89
lcl|NZ_CP011073.1_prot_WP_005803357.1_1790	NLFGIEGTGEVGYSFNR	13.75	2	1858.89
lcl|NZ_CP011073.1_prot_WP_005803357.1_1790	NLFGIEGTGEVGYSFNR	45.85	2	1858.89
lcl|NZ_CP011073.1_prot_WP_005803357.1_1790	NLFGIEGTGEVGYSFNR	27.75	2	1858.89
lcl|NZ_CP011073.1_prot_WP_005803357.1_1790	NLFGIEGTGEVGYSFNR	15.48	2	1858.89
lcl|NZ_CP011073.1_prot_WP_005803357.1_1790	NLFGIEGTGEVGYSFNR	32.85	2	1858.89
lcl|NZ_CP011073.1_prot_WP_005803357.1_1790	NLFGIEGTGEVGYSFNR	19.22	2	1858.89
lcl|NZ_CP011073.1_prot_WP_005803357.1_1790	NLFGIEGTGEVGYSFNR	29.83	2	1858.89
lcl|NZ_CP011073.1_prot_WP_005803357.1_1790	NLFGIEGTGEVGYSFNR	28.18	2	1858.89
lcl|NZ_CP011073.1_prot_WP_005803357.1_1790	NLFGIEGTGEVGYSFNR	43.48	2	1858.89
lcl|NZ_CP011073.1_prot_WP_005803357.1_1790	NLFGIEGTGEVGYSFNR	13.06	2	1858.89
lcl|NZ_CP011073.1_prot_WP_005803357.1_1790	NLFGIEGTGEVGYSFNR	20.45	2	1858.89
lcl|NZ_CP011073.1_prot_WP_005803357.1_1790	NLFGIEGTGEVGYSFNR	21.66	2	1858.89
lcl|NZ_CP011073.1_prot_WP_005803357.1_1790	NLFGIEGTGEVGYSFNR	50.27	2	1858.89
lcl|NZ_CP011073.1_prot_WP_005803357.1_1790	NLFGIEGTGEVGYSFNR	26.45	2	1858.89
lcl|NZ_CP011073.1_prot_WP_005803357.1_1790	NLFGIEGTGEVGYSFNR	15.72	2	1858.89
lcl|NZ_CP011073.1_prot_WP_005803357.1_1790	NLFGIEGTGEVGYSFNR	51.38	2	1858.89
lcl|NZ_CP011073.1_prot_WP_005803357.1_1790	NLFGIEGTGEVGYSFNR	22.35	2	1858.89
lcl|NZ_CP011073.1_prot_WP_005803357.1_1790	NLFGIEGTGEVGYSFNR	31.79	2	1858.89
lcl|NZ_CP011073.1_prot_WP_005803357.1_1790	NLFGIEGTGEVGYSFNR	17.54	2	1858.89
lcl|NZ_CP011073.1_prot_WP_005803357.1_1790	NLFGIEGTGEVGYSFNR	23.75	2	1858.89
lcl|NZ_CP011073.1_prot_WP_005803357.1_1790	NLFGIEGTGEVGYSFNR	43.2	2	1858.89
lcl|NZ_CP011073.1_prot_WP_005803357.1_1790	NLFGIEGTGEVGYSFNR	41.23	2	1858.89
lcl|NZ_CP011073.1_prot_WP_005803357.1_1790	NLFGIEGTGEVGYSFNR	22.04	2	1858.89
lcl|NZ_CP011073.1_prot_WP_005803357.1_1790	NLFGIEGTGEVGYSFNR	45.25	2	1858.9
lcl|NZ_CP011073.1_prot_WP_005803357.1_1790	NLFGIEGTGEVGYSFNR	15.2	2	1858.9
lcl|NZ_CP011073.1_prot_WP_005803357.1_1790	NLFGIEGTGEVGYSFNR	53	2	1858.9
lcl|NZ_CP011073.1_prot_WP_005803357.1_1790	NLFGIEGTGEVGYSFNR	43.84	2	1858.9
lcl|NZ_CP011073.1_prot_WP_005803357.1_1790	GEYPIFAQLQEDGSYIK	22.03	2	1956.94
lcl|NZ_CP011073.1_prot_WP_005803357.1_1790	GEYPIFAQLQEDGSYIK	29.56	2	1956.95
lcl|NZ_CP011073.1_prot_WP_005803357.1_1790	SILNSDVSNLVNTRYDTK	14.58	3	2038.03
lcl|NZ_CP011073.1_prot_WP_005803357.1_1790	SILNSDVSNLVNTRYDTK	22.26	3	2038.03
lcl|NZ_CP011073.1_prot_WP_005803357.1_1790	SILNSDVSNLVNTRYDTK	39.34	3	2038.03
lcl|NZ_CP011073.1_prot_WP_005803357.1_1790	SILNSDVSNLVNTRYDTK	39.02	3	2038.03
lcl|NZ_CP011073.1_prot_WP_005803357.1_1790	SILNSDVSNLVNTRYDTK	17.09	3	2038.03
lcl|NZ_CP011073.1_prot_WP_005803357.1_1790	SILNSDVSNLVNTRYDTK	40.63	3	2038.03
lcl|NZ_CP011073.1_prot_WP_005803357.1_1790	SILNSDVSNLVNTRYDTK	85.53	3	2038.03
lcl|NZ_CP011073.1_prot_WP_005803357.1_1790	SILNSDVSNLVNTRYDTK	51.31	3	2038.03
lcl|NZ_CP011073.1_prot_WP_005803357.1_1790	SILNSDVSNLVNTRYDTK	67.53	3	2038.03
lcl|NZ_CP011073.1_prot_WP_005803357.1_1790	SILNSDVSNLVNTRYDTK	22.73	3	2038.03
lcl|NZ_CP011073.1_prot_WP_005803357.1_1790	SILNSDVSNLVNTRYDTK	63.11	3	2038.03
lcl|NZ_CP011073.1_prot_WP_005803357.1_1790	SILNSDVSNLVNTRYDTK	29.88	3	2038.03
lcl|NZ_CP011073.1_prot_WP_005803357.1_1790	SILNSDVSNLVNTRYDTK	28.74	3	2038.03
lcl|NZ_CP011073.1_prot_WP_005803357.1_1790	SILNSDVSNLVNTRYDTK	52.5	3	2038.03
lcl|NZ_CP011073.1_prot_WP_005803357.1_1790	SILNSDVSNLVNTRYDTK	43.38	3	2038.04
lcl|NZ_CP011073.1_prot_WP_005803357.1_1790	SILNSDVSNLVNTRYDTK	17.55	3	2038.04
lcl|NZ_CP011073.1_prot_WP_005803357.1_1790	SILNSDVSNLVNTRYDTK	23.35	3	2038.04
lcl|NZ_CP011073.1_prot_WP_005803357.1_1790	SILNSDVSNLVNTRYDTK	69.72	3	2038.04
lcl|NZ_CP011073.1_prot_WP_005803357.1_1790	SILNSDVSNLVNTRYDTK	65.18	3	2038.04
lcl|NZ_CP011073.1_prot_WP_005803357.1_1790	SILNSDVSNLVNTRYDTK	80.24	3	2038.04
lcl|NZ_CP011073.1_prot_WP_005803357.1_1790	SILNSDVSNLVNTRYDTK	23.6	3	2038.04
lcl|NZ_CP011073.1_prot_WP_005803357.1_1790	SILNSDVSNLVNTRYDTK	29.27	3	2038.04
lcl|NZ_CP011073.1_prot_WP_005803357.1_1790	SILNSDVSNLVNTRYDTK	22.38	3	2038.04
lcl|NZ_CP011073.1_prot_WP_005803357.1_1790	SILNSDVSNLVNTRYDTK	42.72	3	2038.04
lcl|NZ_CP011073.1_prot_WP_005803357.1_1790	SILNSDVSNLVNTRYDTK	21.55	3	2038.04
lcl|NZ_CP011073.1_prot_WP_005803357.1_1790	SILNSDVSNLVNTRYDTK	38.79	3	2038.04
lcl|NZ_CP011073.1_prot_WP_005803357.1_1790	SILNSDVSNLVNTRYDTK	17.5	3	2038.04
lcl|NZ_CP011073.1_prot_WP_005803357.1_1790	SILNSDVSNLVNTRYDTK	13.74	3	2038.04
lcl|NZ_CP011073.1_prot_WP_005803357.1_1790	SILNSDVSNLVNTRYDTK	13.97	3	2038.05
lcl|NZ_CP011073.1_prot_WP_005803357.1_1790	KGEYPIFAQLQEDGSYIK	14.62	3	2085.03
lcl|NZ_CP011073.1_prot_WP_005803357.1_1790	KGEYPIFAQLQEDGSYIK	25.94	3	2085.03
lcl|NZ_CP011073.1_prot_WP_005803357.1_1790	KGEYPIFAQLQEDGSYIK	28.73	3	2085.03
lcl|NZ_CP011073.1_prot_WP_005803357.1_1790	KGEYPIFAQLQEDGSYIK	26.65	3	2085.04
lcl|NZ_CP011073.1_prot_WP_005803357.1_1790	KGEYPIFAQLQEDGSYIK	32.96	3	2085.04
lcl|NZ_CP011073.1_prot_WP_005803357.1_1790	KGEYPIFAQLQEDGSYIK	32.81	3	2085.04
lcl|NZ_CP011073.1_prot_WP_005803357.1_1790	KGEYPIFAQLQEDGSYIK	56.56	3	2085.04
lcl|NZ_CP011073.1_prot_WP_005803357.1_1790	KGEYPIFAQLQEDGSYIK	17.65	2	2085.04
lcl|NZ_CP011073.1_prot_WP_005803357.1_1790	KGEYPIFAQLQEDGSYIK	20.64	3	2085.04
lcl|NZ_CP011073.1_prot_WP_005803357.1_1790	KGEYPIFAQLQEDGSYIK	25.5	3	2085.04
lcl|NZ_CP011073.1_prot_WP_005803357.1_1790	KGEYPIFAQLQEDGSYIK	65.85	3	2085.04
lcl|NZ_CP011073.1_prot_WP_005803357.1_1790	KGEYPIFAQLQEDGSYIK	15.23	3	2085.04
lcl|NZ_CP011073.1_prot_WP_005803357.1_1790	KGEYPIFAQLQEDGSYIK	26.66	3	2085.04
lcl|NZ_CP011073.1_prot_WP_005803357.1_1790	KGEYPIFAQLQEDGSYIK	33.98	3	2085.04
lcl|NZ_CP011073.1_prot_WP_005803357.1_1790	KGEYPIFAQLQEDGSYIK	57.3	3	2085.04
lcl|NZ_CP011073.1_prot_WP_005803357.1_1790	KGEYPIFAQLQEDGSYIK	54.26	3	2085.04
lcl|NZ_CP011073.1_prot_WP_005803357.1_1790	KGEYPIFAQLQEDGSYIK	30.45	3	2085.04
lcl|NZ_CP011073.1_prot_WP_005803357.1_1790	KGEYPIFAQLQEDGSYIK	22.13	3	2085.04
lcl|NZ_CP011073.1_prot_WP_005803357.1_1790	KGEYPIFAQLQEDGSYIK	23.32	3	2085.04
lcl|NZ_CP011073.1_prot_WP_005803357.1_1790	KGEYPIFAQLQEDGSYIK	18.83	3	2085.04
lcl|NZ_CP011073.1_prot_WP_005803357.1_1790	KGEYPIFAQLQEDGSYIK	77.49	3	2085.04
lcl|NZ_CP011073.1_prot_WP_005803357.1_1790	KGEYPIFAQLQEDGSYIK	78.44	3	2085.04
lcl|NZ_CP011073.1_prot_WP_005803357.1_1790	KGEYPIFAQLQEDGSYIK	63.08	3	2085.04
lcl|NZ_CP011073.1_prot_WP_005803357.1_1790	KGEYPIFAQLQEDGSYIK	18.55	2	2085.04
lcl|NZ_CP011073.1_prot_WP_005803357.1_1790	KGEYPIFAQLQEDGSYIK	54.31	3	2085.04
lcl|NZ_CP011073.1_prot_WP_005803357.1_1790	KGEYPIFAQLQEDGSYIK	72.36	3	2085.04
lcl|NZ_CP011073.1_prot_WP_005803357.1_1790	KGEYPIFAQLQEDGSYIK	20.75	3	2085.04
lcl|NZ_CP011073.1_prot_WP_005803357.1_1790	KGEYPIFAQLQEDGSYIK	24.28	3	2085.04
lcl|NZ_CP011073.1_prot_WP_005803357.1_1790	KGEYPIFAQLQEDGSYIK	24.97	3	2085.04
lcl|NZ_CP011073.1_prot_WP_005803357.1_1790	KGEYPIFAQLQEDGSYIK	75.92	3	2085.04
lcl|NZ_CP011073.1_prot_WP_005803357.1_1790	KGEYPIFAQLQEDGSYIK	15.53	3	2085.04
lcl|NZ_CP011073.1_prot_WP_005803357.1_1790	KGEYPIFAQLQEDGSYIK	28.3	3	2085.05
lcl|NZ_CP011073.1_prot_WP_005803357.1_1790	KGEYPIFAQLQEDGSYIK	68.4	3	2085.05
lcl|NZ_CP011073.1_prot_WP_005803357.1_1790	KGEYPIFAQLQEDGSYIK	13.06	2	2085.05
lcl|NZ_CP011073.1_prot_WP_005803357.1_1790	KGEYPIFAQLQEDGSYIK	18.2	3	2085.05
lcl|NZ_CP011073.1_prot_WP_005803357.1_1790	KGEYPIFAQLQEDGSYIK	42.87	3	2085.05
lcl|NZ_CP011073.1_prot_WP_005803357.1_1790	KGEYPIFAQLQEDGSYIK	18.62	3	2085.05
lcl|NZ_CP011073.1_prot_WP_005803357.1_1790	KGEYPIFAQLQEDGSYIK	65.86	3	2085.05
lcl|NZ_CP011073.1_prot_WP_005803357.1_1790	KGEYPIFAQLQEDGSYIK	20.31	3	2085.05
lcl|NZ_CP011073.1_prot_WP_005803357.1_1790	KGEYPIFAQLQEDGSYIK	61.68	3	2085.05
lcl|NZ_CP011073.1_prot_WP_005803357.1_1790	KGEYPIFAQLQEDGSYIK	18.55	3	2085.05
lcl|NZ_CP011073.1_prot_WP_005803357.1_1790	KGEYPIFAQLQEDGSYIK	72.46	3	2085.05
lcl|NZ_CP011073.1_prot_WP_005803357.1_1790	KGEYPIFAQLQEDGSYIK	55.49	3	2085.05
lcl|NZ_CP011073.1_prot_WP_005803357.1_1790	KGEYPIFAQLQEDGSYIK	23.13	3	2085.05
lcl|NZ_CP011073.1_prot_WP_005803357.1_1790	KGEYPIFAQLQEDGSYIK	16.62	3	2085.05
lcl|NZ_CP011073.1_prot_WP_005803357.1_1790	KGEYPIFAQLQEDGSYIK	33.92	3	2085.05
lcl|NZ_CP011073.1_prot_WP_005803357.1_1790	KGEYPIFAQLQEDGSYIK	62.48	3	2085.05
lcl|NZ_CP011073.1_prot_WP_005803357.1_1790	IDVFASYTYQYGLTDIYK	25.44	2	2159.04
lcl|NZ_CP011073.1_prot_WP_005803357.1_1790	IDVFASYTYQYGLTDIYK	13.6	2	2159.06
lcl|NZ_CP011073.1_prot_WP_005803357.1_1790	NNFMDIPLNVGLYLFNNPHK	33.1	3	2359.17
lcl|NZ_CP011073.1_prot_WP_005803357.1_1790	NNFMDIPLNVGLYLFNNPHK	32.02	3	2359.17
lcl|NZ_CP011073.1_prot_WP_005803357.1_1790	NNFMDIPLNVGLYLFNNPHK	15.61	3	2359.17
lcl|NZ_CP011073.1_prot_WP_005803357.1_1790	NNFMDIPLNVGLYLFNNPHK	48.96	3	2359.17
lcl|NZ_CP011073.1_prot_WP_005803357.1_1790	NNFMDIPLNVGLYLFNNPHK	50.81	3	2359.17
lcl|NZ_CP011073.1_prot_WP_005803357.1_1790	NNFMDIPLNVGLYLFNNPHK	22.65	3	2359.18
lcl|NZ_CP011073.1_prot_WP_005803357.1_1790	NNFMDIPLNVGLYLFNNPHK	18.72	3	2359.18
lcl|NZ_CP011073.1_prot_WP_005803357.1_1790	NNFMDIPLNVGLYLFNNPHK	30.07	3	2359.18
lcl|NZ_CP011073.1_prot_WP_005803357.1_1790	NNFMDIPLNVGLYLFNNPHK	21.28	3	2359.18
lcl|NZ_CP011073.1_prot_WP_005803357.1_1790	NNFMDIPLNVGLYLFNNPHK	21.86	3	2359.18
lcl|NZ_CP011073.1_prot_WP_005803357.1_1790	NNFMDIPLNVGLYLFNNPHK	32.31	3	2359.18
lcl|NZ_CP011073.1_prot_WP_005803357.1_1790	NNFMDIPLNVGLYLFNNPHK	27.8	3	2359.19
lcl|NZ_CP011073.1_prot_WP_005803357.1_1790	NNFMDIPLNVGLYLFNNPHK	18.75	3	2359.19
lcl|NZ_CP011073.1_prot_WP_005803357.1_1790	NNFMDIPLNVGLYLFNNPHK	68.26	3	2375.17	Oxidation (M)
lcl|NZ_CP011073.1_prot_WP_005803357.1_1790	NNFMDIPLNVGLYLFNNPHK	70.71	3	2375.18	Oxidation (M)
lcl|NZ_CP011073.1_prot_WP_005803357.1_1790	VNLEYNFFKDFIVGTGLGFIQK	36.59	3	2548.33
lcl|NZ_CP011073.1_prot_WP_005803357.1_1790	VNLEYNFFKDFIVGTGLGFIQK	34.05	3	2548.33
lcl|NZ_CP011073.1_prot_WP_005803357.1_1790	VNLEYNFFKDFIVGTGLGFIQK	89.09	3	2548.33
lcl|NZ_CP011073.1_prot_WP_005803357.1_1790	VNLEYNFFKDFIVGTGLGFIQK	44.64	3	2548.33
lcl|NZ_CP011073.1_prot_WP_005803357.1_1790	VNLEYNFFKDFIVGTGLGFIQK	79.07	3	2548.33
lcl|NZ_CP011073.1_prot_WP_005803357.1_1790	VNLEYNFFKDFIVGTGLGFIQK	42.39	3	2548.33
lcl|NZ_CP011073.1_prot_WP_005803357.1_1790	VNLEYNFFKDFIVGTGLGFIQK	96.88	3	2548.33
lcl|NZ_CP011073.1_prot_WP_005803357.1_1790	VNLEYNFFKDFIVGTGLGFIQK	41.52	4	2548.33
lcl|NZ_CP011073.1_prot_WP_005803357.1_1790	VNLEYNFFKDFIVGTGLGFIQK	56.3	3	2548.34
lcl|NZ_CP011073.1_prot_WP_005803357.1_1790	VNLEYNFFKDFIVGTGLGFIQK	59.42	3	2548.34
lcl|NZ_CP011073.1_prot_WP_005803357.1_1790	VNLEYNFFKDFIVGTGLGFIQK	95.65	3	2548.34
lcl|NZ_CP011073.1_prot_WP_005803357.1_1790	VNLEYNFFKDFIVGTGLGFIQK	68.17	3	2548.34
lcl|NZ_CP011073.1_prot_WP_005803357.1_1790	VNLEYNFFKDFIVGTGLGFIQK	88.76	3	2548.34
lcl|NZ_CP011073.1_prot_WP_005803357.1_1790	VNLEYNFFKDFIVGTGLGFIQK	77.59	3	2548.34
lcl|NZ_CP011073.1_prot_WP_005803357.1_1790	VNLEYNFFKDFIVGTGLGFIQK	87.47	3	2548.34
lcl|NZ_CP011073.1_prot_WP_005803357.1_1790	VNLEYNFFKDFIVGTGLGFIQK	14.68	3	2548.34
lcl|NZ_CP011073.1_prot_WP_005803357.1_1790	VNLEYNFFKDFIVGTGLGFIQK	35.56	3	2548.34
lcl|NZ_CP011073.1_prot_WP_005803357.1_1790	VNLEYNFFKDFIVGTGLGFIQK	40.55	3	2548.34
lcl|NZ_CP011073.1_prot_WP_005803357.1_1790	VNLEYNFFKDFIVGTGLGFIQK	33.76	4	2548.34
lcl|NZ_CP011073.1_prot_WP_005803357.1_1790	VNLEYNFFKDFIVGTGLGFIQK	80.76	3	2548.34
lcl|NZ_CP011073.1_prot_WP_005803357.1_1790	VNLEYNFFKDFIVGTGLGFIQK	42.46	3	2548.34
lcl|NZ_CP011073.1_prot_WP_005803357.1_1790	VNLEYNFFKDFIVGTGLGFIQK	82.9	3	2548.34
lcl|NZ_CP011073.1_prot_WP_005803357.1_1790	VNLEYNFFKDFIVGTGLGFIQK	89.35	3	2548.34
lcl|NZ_CP011073.1_prot_WP_005803357.1_1790	VNLEYNFFKDFIVGTGLGFIQK	28.18	3	2548.34
lcl|NZ_CP011073.1_prot_WP_005803357.1_1790	VNLEYNFFKDFIVGTGLGFIQK	57.39	4	2548.34
lcl|NZ_CP011073.1_prot_WP_005803357.1_1790	VNLEYNFFKDFIVGTGLGFIQK	92.95	3	2548.34
lcl|NZ_CP011073.1_prot_WP_005803357.1_1790	VNLEYNFFKDFIVGTGLGFIQK	89.6	3	2548.34
lcl|NZ_CP011073.1_prot_WP_005803357.1_1790	VNLEYNFFKDFIVGTGLGFIQK	43.89	4	2548.34
lcl|NZ_CP011073.1_prot_WP_005803357.1_1790	VNLEYNFFKDFIVGTGLGFIQK	43.51	3	2548.34
lcl|NZ_CP011073.1_prot_WP_005803357.1_1790	VNLEYNFFKDFIVGTGLGFIQK	56.47	3	2548.34
lcl|NZ_CP011073.1_prot_WP_005803357.1_1790	VNLEYNFFKDFIVGTGLGFIQK	66.99	3	2548.34
lcl|NZ_CP011073.1_prot_WP_005803357.1_1790	VNLEYNFFKDFIVGTGLGFIQK	48.18	4	2548.34
lcl|NZ_CP011073.1_prot_WP_005803357.1_1790	VNLEYNFFKDFIVGTGLGFIQK	86.54	3	2548.34
lcl|NZ_CP011073.1_prot_WP_005803357.1_1790	VNLEYNFFKDFIVGTGLGFIQK	40.3	4	2548.34
lcl|NZ_CP011073.1_prot_WP_005803357.1_1790	VNLEYNFFKDFIVGTGLGFIQK	14.38	4	2548.34
lcl|NZ_CP011073.1_prot_WP_005803357.1_1790	VNLEYNFFKDFIVGTGLGFIQK	84.37	3	2548.34
lcl|NZ_CP011073.1_prot_WP_005803357.1_1790	VNLEYNFFKDFIVGTGLGFIQK	86.61	3	2548.34
lcl|NZ_CP011073.1_prot_WP_005803357.1_1790	VNLEYNFFKDFIVGTGLGFIQK	71.1	3	2548.34
lcl|NZ_CP011073.1_prot_WP_005803357.1_1790	VNLEYNFFKDFIVGTGLGFIQK	60.83	3	2548.34
lcl|NZ_CP011073.1_prot_WP_005803357.1_1790	VNLEYNFFKDFIVGTGLGFIQK	23.24	3	2548.34
lcl|NZ_CP011073.1_prot_WP_005803357.1_1790	VNLEYNFFKDFIVGTGLGFIQK	22.44	3	2548.34
lcl|NZ_CP011073.1_prot_WP_005803357.1_1790	VNLEYNFFKDFIVGTGLGFIQK	30.45	4	2548.34
lcl|NZ_CP011073.1_prot_WP_005803357.1_1790	VNLEYNFFKDFIVGTGLGFIQK	86.43	3	2548.35
lcl|NZ_CP011073.1_prot_WP_005803357.1_1790	VNLEYNFFKDFIVGTGLGFIQK	89.87	3	2548.35
lcl|NZ_CP011073.1_prot_WP_005803357.1_1790	VNLEYNFFKDFIVGTGLGFIQK	20.12	4	2548.35
lcl|NZ_CP011073.1_prot_WP_005803357.1_1790	NNFMDIPLNVGLYLFNNPHKENGIWLK	20.32	3	3199.6
lcl|NZ_CP011073.1_prot_WP_005803357.1_1790	NNFMDIPLNVGLYLFNNPHKENGIWLK	24.63	3	3199.61
lcl|NZ_CP011073.1_prot_WP_005803357.1_1790	NNFMDIPLNVGLYLFNNPHKENGIWLK	13.26	3	3199.61
lcl|NZ_CP011073.1_prot_WP_005803357.1_1790	NNFMDIPLNVGLYLFNNPHKENGIWLK	19.28	3	3199.61
lcl|NZ_CP011073.1_prot_WP_005803357.1_1790	NNFMDIPLNVGLYLFNNPHKENGIWLK	34.07	3	3199.61
lcl|NZ_CP011073.1_prot_WP_005803357.1_1790	NNFMDIPLNVGLYLFNNPHKENGIWLK	42.55	3	3199.61
lcl|NZ_CP011073.1_prot_WP_005803357.1_1790	NNFMDIPLNVGLYLFNNPHKENGIWLK	27.49	3	3199.61
lcl|NZ_CP011073.1_prot_WP_005803357.1_1790	NNFMDIPLNVGLYLFNNPHKENGIWLK	18.58	3	3199.61
lcl|NZ_CP011073.1_prot_WP_005803357.1_1790	NNFMDIPLNVGLYLFNNPHKENGIWLK	29.29	3	3199.61
lcl|NZ_CP011073.1_prot_WP_005803357.1_1790	NNFMDIPLNVGLYLFNNPHKENGIWLK	16.77	3	3199.62
lcl|NZ_CP011073.1_prot_WP_005803357.1_1790	NNFMDIPLNVGLYLFNNPHKENGIWLK	19.63	3	3199.62
lcl|NZ_CP011073.1_prot_WP_005803357.1_1790	NNFMDIPLNVGLYLFNNPHKENGIWLK	19.32	3	3199.62
lcl|NZ_CP011073.1_prot_WP_005803357.1_1790	NNFMDIPLNVGLYLFNNPHKENGIWLK	19.19	3	3199.62
lcl|NZ_CP011073.1_prot_WP_005803357.1_1790	NNFMDIPLNVGLYLFNNPHKENGIWLK	13.52	3	3199.62
lcl|NZ_CP011073.1_prot_WP_005803357.1_1790	NNFMDIPLNVGLYLFNNPHKENGIWLK	40.28	4	3199.62
lcl|NZ_CP011073.1_prot_WP_005803357.1_1790	NNFMDIPLNVGLYLFNNPHKENGIWLK	25.34	4	3199.62
lcl|NZ_CP011073.1_prot_WP_005803357.1_1790	NNFMDIPLNVGLYLFNNPHKENGIWLK	16.6	3	3199.62
lcl|NZ_CP011073.1_prot_WP_005803357.1_1790	NNFMDIPLNVGLYLFNNPHKENGIWLK	32.79	4	3199.62
lcl|NZ_CP011073.1_prot_WP_005803357.1_1790	NNFMDIPLNVGLYLFNNPHKENGIWLK	27.94	3	3199.62
lcl|NZ_CP011073.1_prot_WP_005803357.1_1790	NNFMDIPLNVGLYLFNNPHKENGIWLK	26.42	3	3199.62
lcl|NZ_CP011073.1_prot_WP_005803357.1_1790	NNFMDIPLNVGLYLFNNPHKENGIWLK	24.46	3	3199.62
lcl|NZ_CP011073.1_prot_WP_005803357.1_1790	NNFMDIPLNVGLYLFNNPHKENGIWLK	14.25	3	3199.62
lcl|NZ_CP011073.1_prot_WP_005803357.1_1790	NNFMDIPLNVGLYLFNNPHKENGIWLK	54.27	4	3199.62
lcl|NZ_CP011073.1_prot_WP_005803357.1_1790	NNFMDIPLNVGLYLFNNPHKENGIWLK	24.95	3	3199.62
lcl|NZ_CP011073.1_prot_WP_005803357.1_1790	NNFMDIPLNVGLYLFNNPHKENGIWLK	51.2	4	3199.62
lcl|NZ_CP011073.1_prot_WP_005803357.1_1790	NNFMDIPLNVGLYLFNNPHKENGIWLK	78.68	4	3199.62
lcl|NZ_CP011073.1_prot_WP_005803357.1_1790	NNFMDIPLNVGLYLFNNPHKENGIWLK	44.23	4	3199.62
lcl|NZ_CP011073.1_prot_WP_005803357.1_1790	NNFMDIPLNVGLYLFNNPHKENGIWLK	31.88	3	3199.62
lcl|NZ_CP011073.1_prot_WP_005803357.1_1790	NNFMDIPLNVGLYLFNNPHKENGIWLK	22.64	3	3199.62
lcl|NZ_CP011073.1_prot_WP_005803357.1_1790	NNFMDIPLNVGLYLFNNPHKENGIWLK	24.19	4	3199.62
lcl|NZ_CP011073.1_prot_WP_005803357.1_1790	NNFMDIPLNVGLYLFNNPHKENGIWLK	23.6	3	3199.62
lcl|NZ_CP011073.1_prot_WP_005803357.1_1790	NNFMDIPLNVGLYLFNNPHKENGIWLK	30.69	3	3199.62
lcl|NZ_CP011073.1_prot_WP_005803357.1_1790	NNFMDIPLNVGLYLFNNPHKENGIWLK	57.65	4	3199.62
lcl|NZ_CP011073.1_prot_WP_005803357.1_1790	NNFMDIPLNVGLYLFNNPHKENGIWLK	26.66	4	3199.62
lcl|NZ_CP011073.1_prot_WP_005803357.1_1790	NNFMDIPLNVGLYLFNNPHKENGIWLK	72.39	4	3199.62
lcl|NZ_CP011073.1_prot_WP_005803357.1_1790	NNFMDIPLNVGLYLFNNPHKENGIWLK	61.54	4	3199.62
lcl|NZ_CP011073.1_prot_WP_005803357.1_1790	NNFMDIPLNVGLYLFNNPHKENGIWLK	16.25	4	3199.62
lcl|NZ_CP011073.1_prot_WP_005803357.1_1790	NNFMDIPLNVGLYLFNNPHKENGIWLK	56.78	4	3199.63
lcl|NZ_CP011073.1_prot_WP_005803357.1_1790	NNFMDIPLNVGLYLFNNPHKENGIWLK	59.46	4	3199.63
lcl|NZ_CP011073.1_prot_WP_005803357.1_1790	NNFMDIPLNVGLYLFNNPHKENGIWLK	79.81	4	3199.63
lcl|NZ_CP011073.1_prot_WP_005803357.1_1790	NNFMDIPLNVGLYLFNNPHKENGIWLK	42.81	4	3199.63
lcl|NZ_CP011073.1_prot_WP_005803357.1_1790	NNFMDIPLNVGLYLFNNPHKENGIWLK	37.34	4	3199.63
lcl|NZ_CP011073.1_prot_WP_005803357.1_1790	NNFMDIPLNVGLYLFNNPHKENGIWLK	27.39	3	3199.63
lcl|NZ_CP011073.1_prot_WP_005803357.1_1790	NNFMDIPLNVGLYLFNNPHKENGIWLK	18.14	3	3199.63
lcl|NZ_CP011073.1_prot_WP_005803357.1_1790	NNFMDIPLNVGLYLFNNPHKENGIWLK	45.62	4	3199.63
lcl|NZ_CP011073.1_prot_WP_005803357.1_1790	NNFMDIPLNVGLYLFNNPHKENGIWLK	21.54	3	3199.63
lcl|NZ_CP011073.1_prot_WP_005803357.1_1790	NNFMDIPLNVGLYLFNNPHKENGIWLK	79.67	4	3199.63
lcl|NZ_CP011073.1_prot_WP_005803357.1_1790	NNFMDIPLNVGLYLFNNPHKENGIWLK	47.57	4	3199.63
lcl|NZ_CP011073.1_prot_WP_005803357.1_1790	NNFMDIPLNVGLYLFNNPHKENGIWLK	24.75	4	3199.63
lcl|NZ_CP011073.1_prot_WP_005803357.1_1790	NNFMDIPLNVGLYLFNNPHKENGIWLK	20.43	3	3199.63
lcl|NZ_CP011073.1_prot_WP_005803357.1_1790	NNFMDIPLNVGLYLFNNPHKENGIWLK	30.38	3	3199.63
lcl|NZ_CP011073.1_prot_WP_005803357.1_1790	NNFMDIPLNVGLYLFNNPHKENGIWLK	31.3	4	3199.63
lcl|NZ_CP011073.1_prot_WP_005803357.1_1790	NNFMDIPLNVGLYLFNNPHKENGIWLK	58.86	4	3199.63
lcl|NZ_CP011073.1_prot_WP_005803357.1_1790	NNFMDIPLNVGLYLFNNPHKENGIWLK	63.94	4	3199.63
lcl|NZ_CP011073.1_prot_WP_005803357.1_1790	NNFMDIPLNVGLYLFNNPHKENGIWLK	42.25	4	3199.63
lcl|NZ_CP011073.1_prot_WP_005803357.1_1790	NNFMDIPLNVGLYLFNNPHKENGIWLK	57.05	4	3199.63
lcl|NZ_CP011073.1_prot_WP_005803357.1_1790	NNFMDIPLNVGLYLFNNPHKENGIWLK	60.5	4	3199.63
lcl|NZ_CP011073.1_prot_WP_005803357.1_1790	NNFMDIPLNVGLYLFNNPHKENGIWLK	52.49	4	3199.63
lcl|NZ_CP011073.1_prot_WP_005803357.1_1790	NNFMDIPLNVGLYLFNNPHKENGIWLK	43.47	4	3199.63
lcl|NZ_CP011073.1_prot_WP_005803357.1_1790	NNFMDIPLNVGLYLFNNPHKENGIWLK	15.95	4	3199.63
lcl|NZ_CP011073.1_prot_WP_005803357.1_1790	NNFMDIPLNVGLYLFNNPHKENGIWLK	55.24	4	3199.63
lcl|NZ_CP011073.1_prot_WP_005803357.1_1790	NNFMDIPLNVGLYLFNNPHKENGIWLK	14.91	4	3199.63
lcl|NZ_CP011073.1_prot_WP_005803357.1_1790	NNFMDIPLNVGLYLFNNPHKENGIWLK	48.27	4	3199.63
lcl|NZ_CP011073.1_prot_WP_005803357.1_1790	NNFMDIPLNVGLYLFNNPHKENGIWLK	57.26	4	3199.64
lcl|NZ_CP011073.1_prot_WP_005803357.1_1790	NNFMDIPLNVGLYLFNNPHKENGIWLK	36.48	4	3199.64
lcl|NZ_CP011073.1_prot_WP_005803357.1_1790	NNFMDIPLNVGLYLFNNPHKENGIWLK	29.08	4	3199.64
lcl|NZ_CP011073.1_prot_WP_005803357.1_1790	NNFMDIPLNVGLYLFNNPHKENGIWLK	60.41	4	3199.64
lcl|NZ_CP011073.1_prot_WP_005803357.1_1790	NNFMDIPLNVGLYLFNNPHKENGIWLK	15.4	3	3199.64
lcl|NZ_CP011073.1_prot_WP_005803357.1_1790	NNFMDIPLNVGLYLFNNPHKENGIWLK	72.12	4	3199.64
lcl|NZ_CP011073.1_prot_WP_005803357.1_1790	NNFMDIPLNVGLYLFNNPHKENGIWLK	28.74	4	3199.64
lcl|NZ_CP011073.1_prot_WP_005803357.1_1790	NNFMDIPLNVGLYLFNNPHKENGIWLK	16.34	4	3199.64
lcl|NZ_CP011073.1_prot_WP_005803357.1_1790	NNFMDIPLNVGLYLFNNPHKENGIWLK	46.74	4	3199.64
lcl|NZ_CP011073.1_prot_WP_005803357.1_1790	NNFMDIPLNVGLYLFNNPHKENGIWLK	36.86	4	3199.64
lcl|NZ_CP011073.1_prot_WP_005803357.1_1790	NNFMDIPLNVGLYLFNNPHKENGIWLK	33.54	4	3199.64
lcl|NZ_CP011073.1_prot_WP_005803357.1_1790	NNFMDIPLNVGLYLFNNPHKENGIWLK	24.57	4	3199.64
lcl|NZ_CP011073.1_prot_WP_005803357.1_1790	NNFMDIPLNVGLYLFNNPHKENGIWLK	27.71	4	3199.65
lcl|NZ_CP011073.1_prot_WP_005803357.1_1790	NNFMDIPLNVGLYLFNNPHKENGIWLK	52.98	4	3215.61	Oxidation (M)
lcl|NZ_CP011073.1_prot_WP_005803357.1_1790	NNFMDIPLNVGLYLFNNPHKENGIWLK	66.15	4	3215.61	Oxidation (M)
lcl|NZ_CP011073.1_prot_WP_005803357.1_1790	NNFMDIPLNVGLYLFNNPHKENGIWLK	19.37	4	3215.62	Oxidation (M)
lcl|NZ_CP011073.1_prot_WP_005803357.1_1790	NNFMDIPLNVGLYLFNNPHKENGIWLK	40.21	4	3215.62	Oxidation (M)
lcl|NZ_CP011073.1_prot_WP_005803357.1_1790	NNFMDIPLNVGLYLFNNPHKENGIWLK	50.81	4	3215.62	Oxidation (M)
lcl|NZ_CP011073.1_prot_WP_005803357.1_1790	NNFMDIPLNVGLYLFNNPHKENGIWLK	18.51	4	3215.62	Oxidation (M)
lcl|NZ_CP011073.1_prot_WP_005803357.1_1790	NNFMDIPLNVGLYLFNNPHKENGIWLK	31.34	4	3215.62	Oxidation (M)
lcl|NZ_CP011073.1_prot_WP_005803357.1_1790	NNFMDIPLNVGLYLFNNPHKENGIWLK	44.13	4	3215.62	Oxidation (M)
lcl|NZ_CP011073.1_prot_WP_005803357.1_1790	NNFMDIPLNVGLYLFNNPHKENGIWLK	34.33	4	3215.62	Oxidation (M)
lcl|NZ_CP011073.1_prot_WP_005803357.1_1790	NNFMDIPLNVGLYLFNNPHKENGIWLK	37.22	4	3215.62	Oxidation (M)
lcl|NZ_CP011073.1_prot_WP_005803357.1_1790	NNFMDIPLNVGLYLFNNPHKENGIWLK	29.86	4	3215.63	Oxidation (M)
lcl|NZ_CP011073.1_prot_WP_005803357.1_1790	NNFMDIPLNVGLYLFNNPHKENGIWLK	44.85	4	3215.63	Oxidation (M)
lcl|NZ_CP011073.1_prot_WP_005803357.1_1790	NNFMDIPLNVGLYLFNNPHKENGIWLK	60.71	4	3215.63	Oxidation (M)
lcl|NZ_CP011073.1_prot_WP_005803357.1_1790	NNFMDIPLNVGLYLFNNPHKENGIWLK	55.37	4	3215.63	Oxidation (M)
lcl|NZ_CP011073.1_prot_WP_005803357.1_1790	NNFMDIPLNVGLYLFNNPHKENGIWLK	40.65	4	3215.63	Oxidation (M)
lcl|NZ_CP011073.1_prot_WP_005803357.1_1790	NNFMDIPLNVGLYLFNNPHKENGIWLK	25.02	4	3215.63	Oxidation (M)
lcl|NZ_CP011073.1_prot_WP_005803357.1_1790	NNFMDIPLNVGLYLFNNPHKENGIWLK	57.8	4	3215.63	Oxidation (M)
lcl|NZ_CP011073.1_prot_WP_005803357.1_1790	NNFMDIPLNVGLYLFNNPHKENGIWLK	22.67	4	3215.64	Oxidation (M)
lcl|NZ_CP011073.1_prot_WP_005803357.1_1790	NNFMDIPLNVGLYLFNNPHKENGIWLK	27.84	4	3215.64	Oxidation (M)
lcl|NZ_CP011073.1_prot_WP_005790735.1_3330	DKVLTLSLK	31.03	2	1015.63
lcl|NZ_CP011073.1_prot_WP_005790735.1_3330	DKVLTLSLK	30.73	2	1015.63
lcl|NZ_CP011073.1_prot_WP_005790735.1_3330	DKVLTLSLK	32.87	2	1015.63
lcl|NZ_CP011073.1_prot_WP_005790735.1_3330	VTVDGMITPEGK	17.65	2	1245.62
lcl|NZ_CP011073.1_prot_WP_005790735.1_3330	VTVDGMITPEGK	13.89	2	1245.63
lcl|NZ_CP011073.1_prot_WP_005790735.1_3330	VTVDGMITPEGK	39.1	2	1245.63
lcl|NZ_CP011073.1_prot_WP_005790735.1_3330	VTVDGMITPEGK	31.87	2	1245.63
lcl|NZ_CP011073.1_prot_WP_005790735.1_3330	VTVDGMITPEGK	36.25	2	1245.63
lcl|NZ_CP011073.1_prot_WP_005790735.1_3330	VTVDGMITPEGK	14.51	2	1245.63
lcl|NZ_CP011073.1_prot_WP_005790735.1_3330	VTVDGMITPEGK	22.3	2	1245.63
lcl|NZ_CP011073.1_prot_WP_005790735.1_3330	VTVDGMITPEGK	31.75	2	1245.63
lcl|NZ_CP011073.1_prot_WP_005790735.1_3330	VTVDGMITPEGK	22.88	2	1245.63
lcl|NZ_CP011073.1_prot_WP_005790735.1_3330	VTVDGMITPEGK	20.83	2	1245.63
lcl|NZ_CP011073.1_prot_WP_005790735.1_3330	VTVDGMITPEGK	53.68	2	1245.63
lcl|NZ_CP011073.1_prot_WP_005790735.1_3330	VTVDGMITPEGK	47.68	2	1245.63
lcl|NZ_CP011073.1_prot_WP_005790735.1_3330	VTVDGMITPEGK	23.24	2	1245.63
lcl|NZ_CP011073.1_prot_WP_005790735.1_3330	VTVDGMITPEGK	24.04	2	1245.63
lcl|NZ_CP011073.1_prot_WP_005790735.1_3330	VTVDGMITPEGK	23.41	2	1245.63
lcl|NZ_CP011073.1_prot_WP_005790735.1_3330	VADGHSYIYLDK	24.48	2	1379.67
lcl|NZ_CP011073.1_prot_WP_005790735.1_3330	VADGHSYIYLDK	28.49	2	1379.67
lcl|NZ_CP011073.1_prot_WP_005790735.1_3330	VADGHSYIYLDK	22.14	2	1379.67
lcl|NZ_CP011073.1_prot_WP_005790735.1_3330	VADGHSYIYLDK	50.01	2	1379.67
lcl|NZ_CP011073.1_prot_WP_005790735.1_3330	VADGHSYIYLDK	16.94	3	1379.67
lcl|NZ_CP011073.1_prot_WP_005790735.1_3330	VADGHSYIYLDK	23.4	3	1379.67
lcl|NZ_CP011073.1_prot_WP_005790735.1_3330	VADGHSYIYLDK	18.94	3	1379.67
lcl|NZ_CP011073.1_prot_WP_005790735.1_3330	VADGHSYIYLDK	37.26	3	1379.67
lcl|NZ_CP011073.1_prot_WP_005790735.1_3330	VADGHSYIYLDK	17.79	3	1379.67
lcl|NZ_CP011073.1_prot_WP_005790735.1_3330	VADGHSYIYLDK	26.18	3	1379.67
lcl|NZ_CP011073.1_prot_WP_005790735.1_3330	VADGHSYIYLDK	34.74	2	1379.67
lcl|NZ_CP011073.1_prot_WP_005790735.1_3330	VADGHSYIYLDK	13.82	3	1379.68
lcl|NZ_CP011073.1_prot_WP_005790735.1_3330	VADGHSYIYLDK	24.91	3	1379.68
lcl|NZ_CP011073.1_prot_WP_005790735.1_3330	VADGHSYIYLDK	15.94	3	1379.68
lcl|NZ_CP011073.1_prot_WP_005790735.1_3330	VADGHSYIYLDK	18.56	3	1379.68
lcl|NZ_CP011073.1_prot_WP_005790735.1_3330	NVIPGEEEATLTGVK	13.89	2	1555.8
lcl|NZ_CP011073.1_prot_WP_005790735.1_3330	NVIPGEEEATLTGVK	15.28	2	1555.81
lcl|NZ_CP011073.1_prot_WP_005790735.1_3330	NVIPGEEEATLTGVK	36.39	2	1555.81
lcl|NZ_CP011073.1_prot_WP_005790735.1_3330	NVIPGEEEATLTGVK	34.81	2	1555.81
lcl|NZ_CP011073.1_prot_WP_005790735.1_3330	NVIPGEEEATLTGVK	18.7	2	1555.81
lcl|NZ_CP011073.1_prot_WP_005790735.1_3330	NVIPGEEEATLTGVK	15.91	2	1555.81
lcl|NZ_CP011073.1_prot_WP_005790735.1_3330	NVIPGEEEATLTGVK	16.46	2	1555.81
lcl|NZ_CP011073.1_prot_WP_005790735.1_3330	NVIPGEEEATLTGVK	36.66	2	1555.81
lcl|NZ_CP011073.1_prot_WP_005790735.1_3330	NVIPGEEEATLTGVK	16.89	3	1555.81
lcl|NZ_CP011073.1_prot_WP_005790735.1_3330	NVIPGEEEATLTGVK	38.61	2	1555.81
lcl|NZ_CP011073.1_prot_WP_005790735.1_3330	NVIPGEEEATLTGVK	49.5	2	1555.81
lcl|NZ_CP011073.1_prot_WP_005790735.1_3330	NVIPGEEEATLTGVK	16.46	2	1555.81
lcl|NZ_CP011073.1_prot_WP_005790735.1_3330	NVIPGEEEATLTGVK	64.74	2	1555.81
lcl|NZ_CP011073.1_prot_WP_005790735.1_3330	NVIPGEEEATLTGVK	30.64	2	1555.81
lcl|NZ_CP011073.1_prot_WP_005790735.1_3330	NVIPGEEEATLTGVK	38.47	3	1555.81
lcl|NZ_CP011073.1_prot_WP_005790735.1_3330	NVIPGEEEATLTGVK	75.89	2	1555.81
lcl|NZ_CP011073.1_prot_WP_005790735.1_3330	NVIPGEEEATLTGVK	35.32	2	1555.81
lcl|NZ_CP011073.1_prot_WP_005790735.1_3330	NVIPGEEEATLTGVK	49.53	2	1555.81
lcl|NZ_CP011073.1_prot_WP_005790735.1_3330	NVIPGEEEATLTGVK	67.04	2	1555.81
lcl|NZ_CP011073.1_prot_WP_005790735.1_3330	NVIPGEEEATLTGVK	61.75	2	1555.81
lcl|NZ_CP011073.1_prot_WP_005790735.1_3330	NVIPGEEEATLTGVK	39.82	2	1555.81
lcl|NZ_CP011073.1_prot_WP_005790735.1_3330	NVIPGEEEATLTGVK	44.36	2	1555.81
lcl|NZ_CP011073.1_prot_WP_005790735.1_3330	NVIPGEEEATLTGVK	39.99	2	1555.81
lcl|NZ_CP011073.1_prot_WP_005790735.1_3330	NVIPGEEEATLTGVK	21.65	2	1555.81
lcl|NZ_CP011073.1_prot_WP_005790735.1_3330	NVIPGEEEATLTGVK	13.38	2	1555.81
lcl|NZ_CP011073.1_prot_WP_005790735.1_3330	NVIPGEEEATLTGVK	26.27	2	1555.81
lcl|NZ_CP011073.1_prot_WP_005790735.1_3330	NVIPGEEEATLTGVK	30.41	2	1555.81
lcl|NZ_CP011073.1_prot_WP_005790735.1_3330	NVIPGEEEATLTGVK	27.71	3	1555.81
lcl|NZ_CP011073.1_prot_WP_005790735.1_3330	NVIPGEEEATLTGVK	25.31	2	1555.81
lcl|NZ_CP011073.1_prot_WP_005790735.1_3330	NVIPGEEEATLTGVK	67.82	2	1555.81
lcl|NZ_CP011073.1_prot_WP_005790735.1_3330	NVIPGEEEATLTGVK	62.99	2	1555.81
lcl|NZ_CP011073.1_prot_WP_005790735.1_3330	NVIPGEEEATLTGVK	42.65	2	1555.81
lcl|NZ_CP011073.1_prot_WP_005790735.1_3330	NVIPGEEEATLTGVK	60.58	2	1555.81
lcl|NZ_CP011073.1_prot_WP_005790735.1_3330	NVIPGEEEATLTGVK	34.17	2	1555.81
lcl|NZ_CP011073.1_prot_WP_005790735.1_3330	NVIPGEEEATLTGVK	53.22	2	1555.81
lcl|NZ_CP011073.1_prot_WP_005790735.1_3330	NVIPGEEEATLTGVK	16.59	2	1555.81
lcl|NZ_CP011073.1_prot_WP_005790735.1_3330	NVIPGEEEATLTGVK	38.46	3	1555.81
lcl|NZ_CP011073.1_prot_WP_005790735.1_3330	NVIPGEEEATLTGVK	69.38	2	1555.81
lcl|NZ_CP011073.1_prot_WP_005790735.1_3330	NVIPGEEEATLTGVK	53.25	2	1555.81
lcl|NZ_CP011073.1_prot_WP_005790735.1_3330	NVIPGEEEATLTGVK	60.39	2	1555.81
lcl|NZ_CP011073.1_prot_WP_005790735.1_3330	NVIPGEEEATLTGVK	16.89	2	1555.81
lcl|NZ_CP011073.1_prot_WP_005790735.1_3330	NVIPGEEEATLTGVK	32.82	2	1555.81
lcl|NZ_CP011073.1_prot_WP_005790735.1_3330	NVIPGEEEATLTGVK	40.86	2	1555.81
lcl|NZ_CP011073.1_prot_WP_005790735.1_3330	NVIPGEEEATLTGVK	64.37	2	1555.81
lcl|NZ_CP011073.1_prot_WP_005790735.1_3330	NVIPGEEEATLTGVK	19.73	3	1555.81
lcl|NZ_CP011073.1_prot_WP_005790735.1_3330	NVIPGEEEATLTGVK	40.46	2	1555.81
lcl|NZ_CP011073.1_prot_WP_005790735.1_3330	NVIPGEEEATLTGVK	16.18	2	1555.81
lcl|NZ_CP011073.1_prot_WP_005790735.1_3330	NVIPGEEEATLTGVK	28.84	2	1555.81
lcl|NZ_CP011073.1_prot_WP_005790735.1_3330	NVIPGEEEATLTGVK	17.01	2	1555.81
lcl|NZ_CP011073.1_prot_WP_005790735.1_3330	NVIPGEEEATLTGVK	48.29	2	1555.81
lcl|NZ_CP011073.1_prot_WP_005790735.1_3330	NVIPGEEEATLTGVK	20.42	2	1555.81
lcl|NZ_CP011073.1_prot_WP_005790735.1_3330	NVIPGEEEATLTGVK	58.84	2	1555.81
lcl|NZ_CP011073.1_prot_WP_005790735.1_3330	NVIPGEEEATLTGVK	51.64	2	1555.81
lcl|NZ_CP011073.1_prot_WP_005790735.1_3330	NVIPGEEEATLTGVK	32.84	2	1555.81
lcl|NZ_CP011073.1_prot_WP_005790735.1_3330	NVIPGEEEATLTGVK	52.28	2	1555.81
lcl|NZ_CP011073.1_prot_WP_005790735.1_3330	NVIPGEEEATLTGVK	40.53	2	1555.81
lcl|NZ_CP011073.1_prot_WP_005790735.1_3330	NVIPGEEEATLTGVK	60.96	2	1555.81
lcl|NZ_CP011073.1_prot_WP_005790735.1_3330	NVIPGEEEATLTGVK	42.34	2	1555.81
lcl|NZ_CP011073.1_prot_WP_005790735.1_3330	NVIPGEEEATLTGVK	43.33	2	1555.81
lcl|NZ_CP011073.1_prot_WP_005790735.1_3330	NVIPGEEEATLTGVK	34.8	2	1555.81
lcl|NZ_CP011073.1_prot_WP_005790735.1_3330	NVIPGEEEATLTGVK	42.1	2	1555.81
lcl|NZ_CP011073.1_prot_WP_005790735.1_3330	NVIPGEEEATLTGVK	17.81	2	1555.81
lcl|NZ_CP011073.1_prot_WP_005790735.1_3330	NVIPGEEEATLTGVK	38.67	2	1555.81
lcl|NZ_CP011073.1_prot_WP_005790735.1_3330	NVIPGEEEATLTGVK	58.64	2	1555.81
lcl|NZ_CP011073.1_prot_WP_005790735.1_3330	MSDILILWDMLSK	23.85	2	1563.79
lcl|NZ_CP011073.1_prot_WP_005790735.1_3330	MSDILILWDMLSK	26.75	2	1563.8
lcl|NZ_CP011073.1_prot_WP_005790735.1_3330	MSDILILWDMLSK	39.49	2	1563.8
lcl|NZ_CP011073.1_prot_WP_005790735.1_3330	MSDILILWDMLSK	38.28	2	1563.8
lcl|NZ_CP011073.1_prot_WP_005790735.1_3330	MSDILILWDMLSK	41.03	2	1563.8
lcl|NZ_CP011073.1_prot_WP_005790735.1_3330	MSDILILWDMLSK	42.2	2	1563.8
lcl|NZ_CP011073.1_prot_WP_005790735.1_3330	MSDILILWDMLSK	18.52	2	1563.8
lcl|NZ_CP011073.1_prot_WP_005790735.1_3330	MSDILILWDMLSK	35.43	2	1563.8
lcl|NZ_CP011073.1_prot_WP_005790735.1_3330	MSDILILWDMLSK	34.9	2	1563.8
lcl|NZ_CP011073.1_prot_WP_005790735.1_3330	MSDILILWDMLSK	17.51	2	1563.8
lcl|NZ_CP011073.1_prot_WP_005790735.1_3330	MSDILILWDMLSK	26.07	2	1563.8
lcl|NZ_CP011073.1_prot_WP_005790735.1_3330	MSDILILWDMLSK	26.32	2	1563.8
lcl|NZ_CP011073.1_prot_WP_005790735.1_3330	MSDILILWDMLSK	30.7	2	1563.8
lcl|NZ_CP011073.1_prot_WP_005790735.1_3330	MSDILILWDMLSK	23.78	2	1563.8
lcl|NZ_CP011073.1_prot_WP_005790735.1_3330	MSDILILWDMLSK	32.35	2	1563.8
lcl|NZ_CP011073.1_prot_WP_005790735.1_3330	MSDILILWDMLSK	42.32	2	1563.8
lcl|NZ_CP011073.1_prot_WP_005790735.1_3330	MSDILILWDMLSK	18.29	2	1563.8
lcl|NZ_CP011073.1_prot_WP_005790735.1_3330	MSDILILWDMLSK	31.8	2	1563.8
lcl|NZ_CP011073.1_prot_WP_005790735.1_3330	MSDILILWDMLSK	22.78	2	1563.8
lcl|NZ_CP011073.1_prot_WP_005790735.1_3330	MSDILILWDMLSK	24.57	3	1563.8
lcl|NZ_CP011073.1_prot_WP_005790735.1_3330	MSDILILWDMLSK	55.81	2	1563.8
lcl|NZ_CP011073.1_prot_WP_005790735.1_3330	MSDILILWDMLSK	31.73	2	1563.8
lcl|NZ_CP011073.1_prot_WP_005790735.1_3330	MSDILILWDMLSK	23.72	2	1563.8
lcl|NZ_CP011073.1_prot_WP_005790735.1_3330	MSDILILWDMLSK	30.47	2	1563.8
lcl|NZ_CP011073.1_prot_WP_005790735.1_3330	MSDILILWDMLSK	39.05	2	1563.8
lcl|NZ_CP011073.1_prot_WP_005790735.1_3330	MSDILILWDMLSK	46.41	2	1563.8
lcl|NZ_CP011073.1_prot_WP_005790735.1_3330	MSDILILWDMLSK	26	2	1563.8
lcl|NZ_CP011073.1_prot_WP_005790735.1_3330	MSDILILWDMLSK	26.18	2	1563.8
lcl|NZ_CP011073.1_prot_WP_005790735.1_3330	MSDILILWDMLSK	19.51	2	1563.8
lcl|NZ_CP011073.1_prot_WP_005790735.1_3330	MSDILILWDMLSK	27.92	2	1563.8
lcl|NZ_CP011073.1_prot_WP_005790735.1_3330	MSDILILWDMLSK	37.06	2	1563.8
lcl|NZ_CP011073.1_prot_WP_005790735.1_3330	MSDILILWDMLSK	27.86	2	1563.8
lcl|NZ_CP011073.1_prot_WP_005790735.1_3330	MSDILILWDMLSK	54.57	2	1563.8
lcl|NZ_CP011073.1_prot_WP_005790735.1_3330	MSDILILWDMLSK	28.98	2	1563.8
lcl|NZ_CP011073.1_prot_WP_005790735.1_3330	MSDILILWDMLSK	38.31	2	1563.8
lcl|NZ_CP011073.1_prot_WP_005790735.1_3330	MSDILILWDMLSK	32.57	2	1563.8
lcl|NZ_CP011073.1_prot_WP_005790735.1_3330	MSDILILWDMLSK	19.56	2	1563.8
lcl|NZ_CP011073.1_prot_WP_005790735.1_3330	MSDILILWDMLSK	52.33	2	1563.8
lcl|NZ_CP011073.1_prot_WP_005790735.1_3330	MSDILILWDMLSK	67.59	2	1563.8
lcl|NZ_CP011073.1_prot_WP_005790735.1_3330	MSDILILWDMLSK	28.46	2	1563.8
lcl|NZ_CP011073.1_prot_WP_005790735.1_3330	MSDILILWDMLSK	26.03	2	1563.8
lcl|NZ_CP011073.1_prot_WP_005790735.1_3330	MSDILILWDMLSK	15.82	2	1563.8
lcl|NZ_CP011073.1_prot_WP_005790735.1_3330	MSDILILWDMLSK	57.24	2	1563.8
lcl|NZ_CP011073.1_prot_WP_005790735.1_3330	MSDILILWDMLSK	67.29	2	1563.8
lcl|NZ_CP011073.1_prot_WP_005790735.1_3330	MSDILILWDMLSK	24.67	2	1563.8
lcl|NZ_CP011073.1_prot_WP_005790735.1_3330	MSDILILWDMLSK	28.03	2	1563.8
lcl|NZ_CP011073.1_prot_WP_005790735.1_3330	MSDILILWDMLSK	36.87	2	1563.8
lcl|NZ_CP011073.1_prot_WP_005790735.1_3330	MSDILILWDMLSK	80.68	2	1563.81
lcl|NZ_CP011073.1_prot_WP_005790735.1_3330	MSDILILWDMLSK	62.51	2	1563.81
lcl|NZ_CP011073.1_prot_WP_005790735.1_3330	MSDILILWDMLSK	37.32	2	1563.81
lcl|NZ_CP011073.1_prot_WP_005790735.1_3330	MSDILILWDMLSK	57.08	2	1563.81
lcl|NZ_CP011073.1_prot_WP_005790735.1_3330	MSDILILWDMLSK	13.15	2	1563.81
lcl|NZ_CP011073.1_prot_WP_005790735.1_3330	MSDILILWDMLSK	26.28	2	1563.81
lcl|NZ_CP011073.1_prot_WP_005790735.1_3330	MSDILILWDMLSK	36.67	2	1563.81
lcl|NZ_CP011073.1_prot_WP_005790735.1_3330	MSDILILWDMLSK	65.82	2	1563.81
lcl|NZ_CP011073.1_prot_WP_005790735.1_3330	MSDILILWDMLSK	26.59	2	1563.81
lcl|NZ_CP011073.1_prot_WP_005790735.1_3330	MSDILILWDMLSK	84.03	2	1563.81
lcl|NZ_CP011073.1_prot_WP_005790735.1_3330	MSDILILWDMLSK	66.54	2	1563.81
lcl|NZ_CP011073.1_prot_WP_005790735.1_3330	MSDILILWDMLSK	61.94	2	1563.81
lcl|NZ_CP011073.1_prot_WP_005790735.1_3330	MSDILILWDMLSK	71.33	2	1563.81
lcl|NZ_CP011073.1_prot_WP_005790735.1_3330	MSDILILWDMLSK	47.3	2	1563.81
lcl|NZ_CP011073.1_prot_WP_005790735.1_3330	MSDILILWDMLSK	16.18	2	1563.81
lcl|NZ_CP011073.1_prot_WP_005790735.1_3330	MSDILILWDMLSK	15.3	2	1563.81
lcl|NZ_CP011073.1_prot_WP_005790735.1_3330	MSDILILWDMLSK	28.66	2	1563.81
lcl|NZ_CP011073.1_prot_WP_005790735.1_3330	MSDILILWDMLSK	33.4	2	1579.79	Oxidation (M)
lcl|NZ_CP011073.1_prot_WP_005790735.1_3330	MSDILILWDMLSK	33.49	2	1579.79	Oxidation (M)
lcl|NZ_CP011073.1_prot_WP_005790735.1_3330	MSDILILWDMLSK	29.22	2	1579.79	Oxidation (M)
lcl|NZ_CP011073.1_prot_WP_005790735.1_3330	MSDILILWDMLSK	20.21	2	1579.8	Oxidation (M)
lcl|NZ_CP011073.1_prot_WP_005790735.1_3330	MSDILILWDMLSK	23.83	2	1579.8	Oxidation (M)
lcl|NZ_CP011073.1_prot_WP_005790735.1_3330	MSDILILWDMLSK	38.1	2	1579.8	Oxidation (M)
lcl|NZ_CP011073.1_prot_WP_005790735.1_3330	MSDILILWDMLSK	42.15	2	1579.8	Oxidation (M)
lcl|NZ_CP011073.1_prot_WP_005790735.1_3330	MSDILILWDMLSK	19.03	2	1579.8	Oxidation (M)
lcl|NZ_CP011073.1_prot_WP_005790735.1_3330	MSDILILWDMLSK	16.17	2	1579.8	Oxidation (M)
lcl|NZ_CP011073.1_prot_WP_005790735.1_3330	MSDILILWDMLSK	24.58	2	1579.8	Oxidation (M)
lcl|NZ_CP011073.1_prot_WP_005790735.1_3330	MSDILILWDMLSK	67.07	2	1579.8	Oxidation (M)
lcl|NZ_CP011073.1_prot_WP_005790735.1_3330	MSDILILWDMLSK	18.83	2	1579.8	Oxidation (M)
lcl|NZ_CP011073.1_prot_WP_005790735.1_3330	MSDILILWDMLSK	16.04	2	1579.8	Oxidation (M)
lcl|NZ_CP011073.1_prot_WP_005790735.1_3330	MSDILILWDMLSK	63.28	2	1579.8	Oxidation (M)
lcl|NZ_CP011073.1_prot_WP_005790735.1_3330	MSDILILWDMLSK	21.13	2	1579.8	Oxidation (M)
lcl|NZ_CP011073.1_prot_WP_005790735.1_3330	MSDILILWDMLSK	69.23	2	1579.8	Oxidation (M)
lcl|NZ_CP011073.1_prot_WP_005790735.1_3330	MSDILILWDMLSK	30.23	2	1579.8	Oxidation (M)
lcl|NZ_CP011073.1_prot_WP_005790735.1_3330	MSDILILWDMLSK	17	2	1579.8	Oxidation (M)
lcl|NZ_CP011073.1_prot_WP_005790735.1_3330	MSDILILWDMLSK	19.19	2	1579.8	Oxidation (M)
lcl|NZ_CP011073.1_prot_WP_005790735.1_3330	MSDILILWDMLSK	13.6	2	1579.8	Oxidation (M)
lcl|NZ_CP011073.1_prot_WP_005790735.1_3330	MSDILILWDMLSK	75.31	2	1579.8	Oxidation (M)
lcl|NZ_CP011073.1_prot_WP_005790735.1_3330	MSDILILWDMLSK	50.22	2	1579.81	Oxidation (M)
lcl|NZ_CP011073.1_prot_WP_005790735.1_3330	MSDILILWDMLSK	21.22	2	1579.81	Oxidation (M)
lcl|NZ_CP011073.1_prot_WP_005790735.1_3330	MSDILILWDMLSK	14.65	2	1595.79	2 Oxidation (M)
lcl|NZ_CP011073.1_prot_WP_005790735.1_3330	MSDILILWDMLSK	16.66	2	1595.79	2 Oxidation (M)
lcl|NZ_CP011073.1_prot_WP_005790735.1_3330	MSDILILWDMLSK	62.04	2	1595.79	2 Oxidation (M)
lcl|NZ_CP011073.1_prot_WP_005790735.1_3330	MSDILILWDMLSK	42.05	2	1595.8	2 Oxidation (M)
lcl|NZ_CP011073.1_prot_WP_005790735.1_3330	EVVFDATNGDNVTILLK	21.01	2	1846.95
lcl|NZ_CP011073.1_prot_WP_005790735.1_3330	EVVFDATNGDNVTILLK	28.22	2	1846.95
lcl|NZ_CP011073.1_prot_WP_005790735.1_3330	EVVFDATNGDNVTILLK	19.95	2	1846.95
lcl|NZ_CP011073.1_prot_WP_005790735.1_3330	EVVFDATNGDNVTILLK	19.62	2	1846.95
lcl|NZ_CP011073.1_prot_WP_005790735.1_3330	EVVFDATNGDNVTILLK	25.55	2	1846.95
lcl|NZ_CP011073.1_prot_WP_005790735.1_3330	EVVFDATNGDNVTILLK	27.28	2	1846.95
lcl|NZ_CP011073.1_prot_WP_005790735.1_3330	EVVFDATNGDNVTILLK	27.65	2	1846.95
lcl|NZ_CP011073.1_prot_WP_005790735.1_3330	EVVFDATNGDNVTILLK	30.23	2	1846.95
lcl|NZ_CP011073.1_prot_WP_005790735.1_3330	EVVFDATNGDNVTILLK	31.19	2	1846.95
lcl|NZ_CP011073.1_prot_WP_005790735.1_3330	EVVFDATNGDNVTILLK	13.25	2	1846.95
lcl|NZ_CP011073.1_prot_WP_005790735.1_3330	EVVFDATNGDNVTILLK	13.61	2	1846.95
lcl|NZ_CP011073.1_prot_WP_005790735.1_3330	EVVFDATNGDNVTILLK	18.35	2	1846.95
lcl|NZ_CP011073.1_prot_WP_005790735.1_3330	EVVFDATNGDNVTILLK	53.4	2	1846.95
lcl|NZ_CP011073.1_prot_WP_005790735.1_3330	EVVFDATNGDNVTILLK	30.4	2	1846.95
lcl|NZ_CP011073.1_prot_WP_005790735.1_3330	EVVFDATNGDNVTILLK	39.94	2	1846.95
lcl|NZ_CP011073.1_prot_WP_005790735.1_3330	EVVFDATNGDNVTILLK	24	2	1846.95
lcl|NZ_CP011073.1_prot_WP_005790735.1_3330	EVVFDATNGDNVTILLK	24.85	2	1846.96
lcl|NZ_CP011073.1_prot_WP_005790735.1_3330	EVVFDATNGDNVTILLK	13.52	2	1846.96
lcl|NZ_CP011073.1_prot_WP_005790735.1_3330	EVVFDATNGDNVTILLK	19.29	2	1846.96
lcl|NZ_CP011073.1_prot_WP_005790735.1_3330	EVVFDATNGDNVTILLK	19.55	2	1846.96
lcl|NZ_CP011073.1_prot_WP_005790735.1_3330	EVVFDATNGDNVTILLK	16.2	2	1846.96
lcl|NZ_CP011073.1_prot_WP_005790735.1_3330	EVVFDATNGDNVTILLK	15.19	2	1846.96
lcl|NZ_CP011073.1_prot_WP_005790735.1_3330	EVVFDATNGDNVTILLK	29.99	2	1846.96
lcl|NZ_CP011073.1_prot_WP_005790735.1_3330	EVVFDATNGDNVTILLK	35.89	2	1846.96
lcl|NZ_CP011073.1_prot_WP_005790735.1_3330	EVVFDATNGDNVTILLK	22.48	2	1846.96
lcl|NZ_CP011073.1_prot_WP_005790735.1_3330	EVVFDATNGDNVTILLK	25.7	2	1846.96
lcl|NZ_CP011073.1_prot_WP_005790735.1_3330	EVVFDATNGDNVTILLK	21.48	2	1846.96
lcl|NZ_CP011073.1_prot_WP_005790735.1_3330	EVVFDATNGDNVTILLK	46.95	2	1846.96
lcl|NZ_CP011073.1_prot_WP_005790735.1_3330	EVVFDATNGDNVTILLK	20.47	2	1846.96
lcl|NZ_CP011073.1_prot_WP_005790735.1_3330	EVVFDATNGDNVTILLK	37.51	2	1846.96
lcl|NZ_CP011073.1_prot_WP_005790735.1_3330	EVVFDATNGDNVTILLK	21.23	2	1846.96
lcl|NZ_CP011073.1_prot_WP_005790735.1_3330	EVVFDATNGDNVTILLK	17.55	2	1846.96
lcl|NZ_CP011073.1_prot_WP_005790735.1_3330	EVVFDATNGDNVTILLK	13.33	2	1846.96
lcl|NZ_CP011073.1_prot_WP_005790735.1_3330	EVVFDATNGDNVTILLK	22.05	2	1846.96
lcl|NZ_CP011073.1_prot_WP_005790735.1_3330	EVVFDATNGDNVTILLK	42.78	2	1846.96
lcl|NZ_CP011073.1_prot_WP_005790735.1_3330	EVVFDATNGDNVTILLK	34.66	2	1846.96
lcl|NZ_CP011073.1_prot_WP_005790735.1_3330	EVVFDATNGDNVTILLK	19.21	2	1846.96
lcl|NZ_CP011073.1_prot_WP_005790735.1_3330	EVVFDATNGDNVTILLK	18.02	2	1846.96
lcl|NZ_CP011073.1_prot_WP_005790735.1_3330	EVVFDATNGDNVTILLK	26.34	2	1846.96
lcl|NZ_CP011073.1_prot_WP_005790735.1_3330	EVVFDATNGDNVTILLK	29.47	2	1846.96
lcl|NZ_CP011073.1_prot_WP_005790735.1_3330	EVVFDATNGDNVTILLK	17.52	2	1846.96
lcl|NZ_CP011073.1_prot_WP_005790735.1_3330	EVVFDATNGDNVTILLK	26.73	2	1846.96
lcl|NZ_CP011073.1_prot_WP_005790735.1_3330	EVVFDATNGDNVTILLK	24.51	2	1846.96
lcl|NZ_CP011073.1_prot_WP_005790735.1_3330	EVVFDATNGDNVTILLK	24.59	2	1846.96
lcl|NZ_CP011073.1_prot_WP_005790735.1_3330	EVVFDATNGDNVTILLK	23.93	2	1846.96
lcl|NZ_CP011073.1_prot_WP_005790735.1_3330	EVVFDATNGDNVTILLK	31.4	2	1846.96
lcl|NZ_CP011073.1_prot_WP_005790735.1_3330	EVVFDATNGDNVTILLK	38.31	2	1846.96
lcl|NZ_CP011073.1_prot_WP_005790735.1_3330	EVVFDATNGDNVTILLK	31.93	2	1846.96
lcl|NZ_CP011073.1_prot_WP_005790735.1_3330	EVVFDATNGDNVTILLK	62.14	2	1846.96
lcl|NZ_CP011073.1_prot_WP_005790735.1_3330	EVVFDATNGDNVTILLK	50.32	2	1846.96
lcl|NZ_CP011073.1_prot_WP_005790735.1_3330	EVVFDATNGDNVTILLK	17.77	2	1846.96
lcl|NZ_CP011073.1_prot_WP_005790735.1_3330	EVVFDATNGDNVTILLK	14.5	2	1846.96
lcl|NZ_CP011073.1_prot_WP_005790735.1_3330	EVVFDATNGDNVTILLK	38.34	2	1846.96
lcl|NZ_CP011073.1_prot_WP_005790735.1_3330	EVVFDATNGDNVTILLK	23.1	2	1846.96
lcl|NZ_CP011073.1_prot_WP_005790735.1_3330	EVVFDATNGDNVTILLK	29.45	2	1846.96
lcl|NZ_CP011073.1_prot_WP_005790735.1_3330	EVVFDATNGDNVTILLK	19.03	2	1846.96
lcl|NZ_CP011073.1_prot_WP_005790735.1_3330	EVVFDATNGDNVTILLK	25.24	2	1846.96
lcl|NZ_CP011073.1_prot_WP_005790735.1_3330	EVVFDATNGDNVTILLK	35.79	2	1846.96
lcl|NZ_CP011073.1_prot_WP_005790735.1_3330	EVVFDATNGDNVTILLK	41.2	2	1846.96
lcl|NZ_CP011073.1_prot_WP_005790735.1_3330	EVVFDATNGDNVTILLK	45.55	2	1846.96
lcl|NZ_CP011073.1_prot_WP_005790735.1_3330	EVVFDATNGDNVTILLK	40.07	2	1846.96
lcl|NZ_CP011073.1_prot_WP_005790735.1_3330	EVVFDATNGDNVTILLK	20.21	2	1846.96
lcl|NZ_CP011073.1_prot_WP_005790735.1_3330	EVVFDATNGDNVTILLK	28.1	2	1846.96
lcl|NZ_CP011073.1_prot_WP_005790735.1_3330	EVVFDATNGDNVTILLK	61.24	2	1846.96
lcl|NZ_CP011073.1_prot_WP_005790735.1_3330	EVVFDATNGDNVTILLK	22.48	2	1846.96
lcl|NZ_CP011073.1_prot_WP_005790735.1_3330	EVVFDATNGDNVTILLK	14.13	2	1846.96
lcl|NZ_CP011073.1_prot_WP_005790735.1_3330	EVVFDATNGDNVTILLK	40.93	2	1846.96
lcl|NZ_CP011073.1_prot_WP_005790735.1_3330	EVVFDATNGDNVTILLK	25.35	2	1846.96
lcl|NZ_CP011073.1_prot_WP_005790735.1_3330	EVVFDATNGDNVTILLK	63.17	2	1846.96
lcl|NZ_CP011073.1_prot_WP_005790735.1_3330	EVVFDATNGDNVTILLK	29.3	2	1846.96
lcl|NZ_CP011073.1_prot_WP_005790735.1_3330	EVVFDATNGDNVTILLK	15.76	2	1846.96
lcl|NZ_CP011073.1_prot_WP_005790735.1_3330	EVVFDATNGDNVTILLK	28.71	2	1846.96
lcl|NZ_CP011073.1_prot_WP_005790735.1_3330	EVVFDATNGDNVTILLK	49.95	2	1846.96
lcl|NZ_CP011073.1_prot_WP_005790735.1_3330	EVVFDATNGDNVTILLK	35.38	2	1846.96
lcl|NZ_CP011073.1_prot_WP_005790735.1_3330	EVVFDATNGDNVTILLK	47.16	2	1846.96
lcl|NZ_CP011073.1_prot_WP_005790735.1_3330	EVVFDATNGDNVTILLK	31	2	1846.96
lcl|NZ_CP011073.1_prot_WP_005790735.1_3330	EVVFDATNGDNVTILLK	24.54	2	1846.96
lcl|NZ_CP011073.1_prot_WP_005790735.1_3330	EVVFDATNGDNVTILLK	14.19	2	1846.96
lcl|NZ_CP011073.1_prot_WP_005790735.1_3330	EVVFDATNGDNVTILLK	44.26	2	1846.96
lcl|NZ_CP011073.1_prot_WP_005790735.1_3330	EVVFDATNGDNVTILLK	17.48	2	1846.96
lcl|NZ_CP011073.1_prot_WP_005790735.1_3330	EVVFDATNGDNVTILLK	39.24	2	1846.96
lcl|NZ_CP011073.1_prot_WP_005790735.1_3330	EVVFDATNGDNVTILLK	17.38	2	1846.96
lcl|NZ_CP011073.1_prot_WP_005790735.1_3330	EVVFDATNGDNVTILLK	46.2	2	1846.96
lcl|NZ_CP011073.1_prot_WP_005790735.1_3330	EVVFDATNGDNVTILLK	46.73	2	1846.96
lcl|NZ_CP011073.1_prot_WP_005790735.1_3330	EVVFDATNGDNVTILLK	25.86	2	1846.96
lcl|NZ_CP011073.1_prot_WP_005790735.1_3330	EVVFDATNGDNVTILLK	22.42	2	1846.96
lcl|NZ_CP011073.1_prot_WP_005790735.1_3330	EVVFDATNGDNVTILLK	20.72	2	1846.96
lcl|NZ_CP011073.1_prot_WP_005790735.1_3330	EVVFDATNGDNVTILLK	22.27	2	1846.96
lcl|NZ_CP011073.1_prot_WP_005790735.1_3330	EVVFDATNGDNVTILLK	28.03	2	1846.96
lcl|NZ_CP011073.1_prot_WP_005790735.1_3330	EVVFDATNGDNVTILLK	13.24	2	1846.96
lcl|NZ_CP011073.1_prot_WP_005790735.1_3330	EVVFDATNGDNVTILLK	48.55	2	1846.96
lcl|NZ_CP011073.1_prot_WP_005790735.1_3330	EVVFDATNGDNVTILLK	42.75	2	1846.96
lcl|NZ_CP011073.1_prot_WP_005790735.1_3330	EVVFDATNGDNVTILLK	42.59	2	1846.96
lcl|NZ_CP011073.1_prot_WP_005790735.1_3330	EVVFDATNGDNVTILLK	22.89	2	1846.96
lcl|NZ_CP011073.1_prot_WP_005790735.1_3330	EVVFDATNGDNVTILLK	40.5	2	1846.96
lcl|NZ_CP011073.1_prot_WP_005790735.1_3330	EVVFDATNGDNVTILLK	26.57	2	1846.96
lcl|NZ_CP011073.1_prot_WP_005790735.1_3330	EVVFDATNGDNVTILLK	17.24	2	1846.96
lcl|NZ_CP011073.1_prot_WP_005790735.1_3330	EVVFDATNGDNVTILLK	31.44	2	1846.96
lcl|NZ_CP011073.1_prot_WP_005790735.1_3330	EVVFDATNGDNVTILLK	26.16	2	1846.96
lcl|NZ_CP011073.1_prot_WP_005790735.1_3330	EVVFDATNGDNVTILLK	37.59	2	1846.96
lcl|NZ_CP011073.1_prot_WP_005790735.1_3330	EVVFDATNGDNVTILLK	32.07	2	1846.96
lcl|NZ_CP011073.1_prot_WP_005790735.1_3330	EVVFDATNGDNVTILLK	41.48	2	1846.96
lcl|NZ_CP011073.1_prot_WP_005790735.1_3330	EVVFDATNGDNVTILLK	16.68	2	1846.96
lcl|NZ_CP011073.1_prot_WP_005790735.1_3330	EVVFDATNGDNVTILLK	19.1	2	1846.96
lcl|NZ_CP011073.1_prot_WP_005790735.1_3330	EVVFDATNGDNVTILLK	22.5	2	1846.97
lcl|NZ_CP011073.1_prot_WP_005790735.1_3330	EVVFDATNGDNVTILLK	28.74	2	1846.97
lcl|NZ_CP011073.1_prot_WP_005790735.1_3330	EVVFDATNGDNVTILLK	56.6	2	1846.97
lcl|NZ_CP011073.1_prot_WP_005790735.1_3330	EVVFDATNGDNVTILLK	36.06	2	1846.97
lcl|NZ_CP011073.1_prot_WP_005790735.1_3330	EVVFDATNGDNVTILLK	24.06	2	1846.97
lcl|NZ_CP011073.1_prot_WP_005790735.1_3330	EVVFDATNGDNVTILLK	41.7	2	1846.97
lcl|NZ_CP011073.1_prot_WP_005790735.1_3330	EVVFDATNGDNVTILLK	25.76	2	1846.97
lcl|NZ_CP011073.1_prot_WP_005790735.1_3330	EVVFDATNGDNVTILLK	30.29	2	1846.97
lcl|NZ_CP011073.1_prot_WP_005790735.1_3330	EVVFDATNGDNVTILLK	13.09	2	1846.97
lcl|NZ_CP011073.1_prot_WP_005790735.1_3330	EVVFDATNGDNVTILLK	34.59	2	1846.97
lcl|NZ_CP011073.1_prot_WP_005790735.1_3330	EVVFDATNGDNVTILLK	34.47	2	1846.97
lcl|NZ_CP011073.1_prot_WP_005790735.1_3330	EVVFDATNGDNVTILLK	36.01	2	1846.97
lcl|NZ_CP011073.1_prot_WP_005790735.1_3330	EVVFDATNGDNVTILLK	48.6	2	1846.97
lcl|NZ_CP011073.1_prot_WP_005790735.1_3330	EVVFDATNGDNVTILLK	19.49	2	1846.97
lcl|NZ_CP011073.1_prot_WP_005790735.1_3330	EVVFDATNGDNVTILLK	60.28	2	1846.97
lcl|NZ_CP011073.1_prot_WP_005790735.1_3330	EVVFDATNGDNVTILLK	31.33	2	1846.97
lcl|NZ_CP011073.1_prot_WP_005790735.1_3330	EVVFDATNGDNVTILLK	39.04	2	1846.97
lcl|NZ_CP011073.1_prot_WP_005790735.1_3330	EVVFDATNGDNVTILLK	30.53	2	1846.97
lcl|NZ_CP011073.1_prot_WP_005790735.1_3330	EVVFDATNGDNVTILLK	23.24	2	1846.97
lcl|NZ_CP011073.1_prot_WP_005790735.1_3330	EVVFDATNGDNVTILLK	34.87	2	1846.97
lcl|NZ_CP011073.1_prot_WP_005790735.1_3330	EVVFDATNGDNVTILLK	40.47	2	1846.97
lcl|NZ_CP011073.1_prot_WP_005790735.1_3330	EVVFDATNGDNVTILLK	62.61	2	1846.97
lcl|NZ_CP011073.1_prot_WP_005790735.1_3330	EVVFDATNGDNVTILLK	48.15	2	1846.97
lcl|NZ_CP011073.1_prot_WP_005790735.1_3330	EVVFDATNGDNVTILLK	14.07	2	1846.97
lcl|NZ_CP011073.1_prot_WP_005790735.1_3330	EVVFDATNGDNVTILLK	22.95	2	1846.97
lcl|NZ_CP011073.1_prot_WP_005790735.1_3330	EVVFDATNGDNVTILLK	53.05	2	1846.97
lcl|NZ_CP011073.1_prot_WP_005790735.1_3330	EVVFDATNGDNVTILLK	37.13	2	1846.97
lcl|NZ_CP011073.1_prot_WP_005790735.1_3330	EVVFDATNGDNVTILLK	18.53	2	1846.97
lcl|NZ_CP011073.1_prot_WP_005790735.1_3330	EVVFDATNGDNVTILLK	47.31	2	1846.97
lcl|NZ_CP011073.1_prot_WP_005790735.1_3330	EVVFDATNGDNVTILLK	31.86	2	1846.97
lcl|NZ_CP011073.1_prot_WP_005790735.1_3330	EVVFDATNGDNVTILLK	32.01	2	1846.97
lcl|NZ_CP011073.1_prot_WP_005790735.1_3330	EVVFDATNGDNVTILLK	42.34	2	1846.97
lcl|NZ_CP011073.1_prot_WP_005790735.1_3330	LIPTEGWLQSPTNLAYWFEK	31.27	3	2392.2
lcl|NZ_CP011073.1_prot_WP_005790735.1_3330	LIPTEGWLQSPTNLAYWFEK	29.64	3	2392.2
lcl|NZ_CP011073.1_prot_WP_005790735.1_3330	LIPTEGWLQSPTNLAYWFEK	15.38	2	2392.21
lcl|NZ_CP011073.1_prot_WP_005790735.1_3330	LIPTEGWLQSPTNLAYWFEK	52.43	2	2392.21
lcl|NZ_CP011073.1_prot_WP_005790735.1_3330	LIPTEGWLQSPTNLAYWFEK	42.85	3	2392.21
lcl|NZ_CP011073.1_prot_WP_005790735.1_3330	LIPTEGWLQSPTNLAYWFEK	15.22	2	2392.21
lcl|NZ_CP011073.1_prot_WP_005790735.1_3330	LIPTEGWLQSPTNLAYWFEK	53.19	3	2392.21
lcl|NZ_CP011073.1_prot_WP_005790735.1_3330	LIPTEGWLQSPTNLAYWFEK	59.67	3	2392.21
lcl|NZ_CP011073.1_prot_WP_005790735.1_3330	LIPTEGWLQSPTNLAYWFEK	32.87	3	2392.21
lcl|NZ_CP011073.1_prot_WP_005790735.1_3330	LIPTEGWLQSPTNLAYWFEK	88.21	2	2392.21
lcl|NZ_CP011073.1_prot_WP_005790735.1_3330	LIPTEGWLQSPTNLAYWFEK	38.94	3	2392.21
lcl|NZ_CP011073.1_prot_WP_005790735.1_3330	LIPTEGWLQSPTNLAYWFEK	17.64	3	2392.21
lcl|NZ_CP011073.1_prot_WP_005790735.1_3330	LIPTEGWLQSPTNLAYWFEK	104.56	2	2392.21
lcl|NZ_CP011073.1_prot_WP_005790735.1_3330	LIPTEGWLQSPTNLAYWFEK	36.27	3	2392.21
lcl|NZ_CP011073.1_prot_WP_005790735.1_3330	LIPTEGWLQSPTNLAYWFEK	13.05	2	2392.21
lcl|NZ_CP011073.1_prot_WP_005790735.1_3330	LIPTEGWLQSPTNLAYWFEK	29.65	3	2392.21
lcl|NZ_CP011073.1_prot_WP_005790735.1_3330	LIPTEGWLQSPTNLAYWFEK	30.93	3	2392.22
lcl|NZ_CP011073.1_prot_WP_005790735.1_3330	LIPTEGWLQSPTNLAYWFEK	46.15	3	2392.22
lcl|NZ_CP011073.1_prot_WP_005790735.1_3330	LIPTEGWLQSPTNLAYWFEK	16.73	3	2392.22
lcl|NZ_CP011073.1_prot_WP_005790735.1_3330	LIPTEGWLQSPTNLAYWFEK	41.85	2	2392.22
lcl|NZ_CP011073.1_prot_WP_005790735.1_3330	SAFAPLMAVHETGEVDSWGDPVK	81.62	3	2442.15
lcl|NZ_CP011073.1_prot_WP_005790735.1_3330	SAFAPLMAVHETGEVDSWGDPVK	77.69	3	2442.15
lcl|NZ_CP011073.1_prot_WP_005790735.1_3330	SAFAPLMAVHETGEVDSWGDPVK	45.58	3	2442.15
lcl|NZ_CP011073.1_prot_WP_005790735.1_3330	SAFAPLMAVHETGEVDSWGDPVK	70.45	3	2442.16
lcl|NZ_CP011073.1_prot_WP_005790735.1_3330	SAFAPLMAVHETGEVDSWGDPVK	70.89	3	2442.16
lcl|NZ_CP011073.1_prot_WP_005790735.1_3330	SAFAPLMAVHETGEVDSWGDPVK	16.98	3	2442.16
lcl|NZ_CP011073.1_prot_WP_005790735.1_3330	SAFAPLMAVHETGEVDSWGDPVK	45.12	3	2442.16
lcl|NZ_CP011073.1_prot_WP_005790735.1_3330	SAFAPLMAVHETGEVDSWGDPVK	32.05	3	2442.16
lcl|NZ_CP011073.1_prot_WP_005790735.1_3330	SAFAPLMAVHETGEVDSWGDPVK	22.5	3	2442.16
lcl|NZ_CP011073.1_prot_WP_005790735.1_3330	SAFAPLMAVHETGEVDSWGDPVK	23.14	3	2442.16
lcl|NZ_CP011073.1_prot_WP_005790735.1_3330	SAFAPLMAVHETGEVDSWGDPVK	35.79	3	2442.16
lcl|NZ_CP011073.1_prot_WP_005790735.1_3330	SAFAPLMAVHETGEVDSWGDPVK	35.68	3	2442.16
lcl|NZ_CP011073.1_prot_WP_005790735.1_3330	SAFAPLMAVHETGEVDSWGDPVK	33.93	3	2442.16
lcl|NZ_CP011073.1_prot_WP_005790735.1_3330	SAFAPLMAVHETGEVDSWGDPVK	18.54	3	2442.16
lcl|NZ_CP011073.1_prot_WP_005790735.1_3330	SAFAPLMAVHETGEVDSWGDPVK	68.71	3	2458.14	Oxidation (M)
lcl|NZ_CP011073.1_prot_WP_005790735.1_3330	SAFAPLMAVHETGEVDSWGDPVK	50.5	3	2458.15	Oxidation (M)
lcl|NZ_CP011073.1_prot_WP_005790735.1_3330	SAFAPLMAVHETGEVDSWGDPVK	68.93	3	2458.15	Oxidation (M)
lcl|NZ_CP011073.1_prot_WP_005790735.1_3330	SAFAPLMAVHETGEVDSWGDPVK	13.91	3	2458.15	Oxidation (M)
lcl|NZ_CP011073.1_prot_WP_005790735.1_3330	SAFAPLMAVHETGEVDSWGDPVK	63.87	3	2458.15	Oxidation (M)
lcl|NZ_CP011073.1_prot_WP_005790735.1_3330	SAFAPLMAVHETGEVDSWGDPVK	53.47	3	2458.15	Oxidation (M)
lcl|NZ_CP011073.1_prot_WP_005790735.1_3330	SAFAPLMAVHETGEVDSWGDPVK	59.1	3	2458.15	Oxidation (M)
lcl|NZ_CP011073.1_prot_WP_005790735.1_3330	SAFAPLMAVHETGEVDSWGDPVK	74.59	3	2458.15	Oxidation (M)
lcl|NZ_CP011073.1_prot_WP_005790735.1_3330	SAFAPLMAVHETGEVDSWGDPVK	72.69	3	2458.15	Oxidation (M)
lcl|NZ_CP011073.1_prot_WP_005790735.1_3330	KLIPTEGWLQSPTNLAYWFEK	18.63	3	2520.29
lcl|NZ_CP011073.1_prot_WP_005790735.1_3330	KLIPTEGWLQSPTNLAYWFEK	21.54	3	2520.3
lcl|NZ_CP011073.1_prot_WP_005790735.1_3330	KLIPTEGWLQSPTNLAYWFEK	45.75	3	2520.3
lcl|NZ_CP011073.1_prot_WP_005790735.1_3330	KLIPTEGWLQSPTNLAYWFEK	35.46	3	2520.3
lcl|NZ_CP011073.1_prot_WP_005790735.1_3330	KLIPTEGWLQSPTNLAYWFEK	30.66	3	2520.31
lcl|NZ_CP011073.1_prot_WP_005790735.1_3330	KLIPTEGWLQSPTNLAYWFEK	58.96	3	2520.31
lcl|NZ_CP011073.1_prot_WP_005790735.1_3330	KLIPTEGWLQSPTNLAYWFEK	61.31	3	2520.31
lcl|NZ_CP011073.1_prot_WP_005790735.1_3330	KLIPTEGWLQSPTNLAYWFEK	91.63	3	2520.31
lcl|NZ_CP011073.1_prot_WP_005790735.1_3330	KLIPTEGWLQSPTNLAYWFEK	47.98	3	2520.31
lcl|NZ_CP011073.1_prot_WP_005790735.1_3330	KLIPTEGWLQSPTNLAYWFEK	17.64	3	2520.31
lcl|NZ_CP011073.1_prot_WP_005790735.1_3330	KLIPTEGWLQSPTNLAYWFEK	49.48	3	2520.31
lcl|NZ_CP011073.1_prot_WP_005790735.1_3330	KLIPTEGWLQSPTNLAYWFEK	31.15	3	2520.31
lcl|NZ_CP011073.1_prot_WP_005790735.1_3330	NVIPGEEEATLTGVKVDGEGFSGTAK	15.52	4	2604.28
lcl|NZ_CP011073.1_prot_WP_005790735.1_3330	NVIPGEEEATLTGVKVDGEGFSGTAK	53.68	3	2604.29
lcl|NZ_CP011073.1_prot_WP_005790735.1_3330	NVIPGEEEATLTGVKVDGEGFSGTAK	17.89	3	2604.29
lcl|NZ_CP011073.1_prot_WP_005790735.1_3330	NVIPGEEEATLTGVKVDGEGFSGTAK	14.06	3	2604.29
lcl|NZ_CP011073.1_prot_WP_005790735.1_3330	NVIPGEEEATLTGVKVDGEGFSGTAK	73.23	3	2604.29
lcl|NZ_CP011073.1_prot_WP_005790735.1_3330	NVIPGEEEATLTGVKVDGEGFSGTAK	34.66	3	2604.29
lcl|NZ_CP011073.1_prot_WP_005790735.1_3330	NVIPGEEEATLTGVKVDGEGFSGTAK	58.51	3	2604.29
lcl|NZ_CP011073.1_prot_WP_005790735.1_3330	NVIPGEEEATLTGVKVDGEGFSGTAK	66.59	3	2604.29
lcl|NZ_CP011073.1_prot_WP_005790735.1_3330	NVIPGEEEATLTGVKVDGEGFSGTAK	13.99	3	2604.29
lcl|NZ_CP011073.1_prot_WP_005790735.1_3330	NVIPGEEEATLTGVKVDGEGFSGTAK	53.57	3	2604.29
lcl|NZ_CP011073.1_prot_WP_005790735.1_3330	NVIPGEEEATLTGVKVDGEGFSGTAK	13.97	3	2604.29
lcl|NZ_CP011073.1_prot_WP_005790735.1_3330	NVIPGEEEATLTGVKVDGEGFSGTAK	18.5	3	2604.29
lcl|NZ_CP011073.1_prot_WP_005790735.1_3330	NVIPGEEEATLTGVKVDGEGFSGTAK	16.1	4	2604.29
lcl|NZ_CP011073.1_prot_WP_005790735.1_3330	NVIPGEEEATLTGVKVDGEGFSGTAK	18.19	4	2604.29
lcl|NZ_CP011073.1_prot_WP_005790735.1_3330	NVIPGEEEATLTGVKVDGEGFSGTAK	16.52	3	2604.29
lcl|NZ_CP011073.1_prot_WP_005790735.1_3330	NVIPGEEEATLTGVKVDGEGFSGTAK	25.84	3	2604.29
lcl|NZ_CP011073.1_prot_WP_005790735.1_3330	NVIPGEEEATLTGVKVDGEGFSGTAK	17.46	4	2604.29
lcl|NZ_CP011073.1_prot_WP_005790735.1_3330	NVIPGEEEATLTGVKVDGEGFSGTAK	26.18	3	2604.29
lcl|NZ_CP011073.1_prot_WP_005790735.1_3330	NVIPGEEEATLTGVKVDGEGFSGTAK	16.34	3	2604.29
lcl|NZ_CP011073.1_prot_WP_005790735.1_3330	NVIPGEEEATLTGVKVDGEGFSGTAK	17.53	3	2604.3
lcl|NZ_CP011073.1_prot_WP_005790735.1_3330	NVIPGEEEATLTGVKVDGEGFSGTAK	54.15	3	2604.3
lcl|NZ_CP011073.1_prot_WP_005790735.1_3330	NVIPGEEEATLTGVKVDGEGFSGTAK	39.13	3	2604.3
lcl|NZ_CP011073.1_prot_WP_005790735.1_3330	NVIPGEEEATLTGVKVDGEGFSGTAK	51.12	3	2604.3
lcl|NZ_CP011073.1_prot_WP_005790735.1_3330	NVIPGEEEATLTGVKVDGEGFSGTAK	47.38	3	2604.3
lcl|NZ_CP011073.1_prot_WP_005790735.1_3330	NVIPGEEEATLTGVKVDGEGFSGTAK	54.37	3	2604.3
lcl|NZ_CP011073.1_prot_WP_005790735.1_3330	LNIPVIVAQAMGSGAAGLDGIIDQVLK	83.3	3	2662.45
lcl|NZ_CP011073.1_prot_WP_005790735.1_3330	LNIPVIVAQAMGSGAAGLDGIIDQVLK	171.3	3	2662.47
lcl|NZ_CP011073.1_prot_WP_005790735.1_3330	LNIPVIVAQAMGSGAAGLDGIIDQVLK	28.05	3	2662.47
lcl|NZ_CP011073.1_prot_WP_005790735.1_3330	LNIPVIVAQAMGSGAAGLDGIIDQVLK	157.68	3	2662.47
lcl|NZ_CP011073.1_prot_WP_005790735.1_3330	LNIPVIVAQAMGSGAAGLDGIIDQVLK	24.41	3	2662.48
lcl|NZ_CP011073.1_prot_WP_005790735.1_3330	LNIPVIVAQAMGSGAAGLDGIIDQVLK	160.2	3	2662.48
lcl|NZ_CP011073.1_prot_WP_005790735.1_3330	LNIPVIVAQAMGSGAAGLDGIIDQVLK	23.58	4	2662.48
lcl|NZ_CP011073.1_prot_WP_005790735.1_3330	LNIPVIVAQAMGSGAAGLDGIIDQVLK	61.26	3	2662.49
lcl|NZ_CP011073.1_prot_WP_005790735.1_3330	LNIPVIVAQAMGSGAAGLDGIIDQVLK	15.34	3	2678.45	Oxidation (M)
lcl|NZ_CP011073.1_prot_WP_005790735.1_3330	LNIPVIVAQAMGSGAAGLDGIIDQVLK	33.94	3	2678.46	Oxidation (M)
lcl|NZ_CP011073.1_prot_WP_005790735.1_3330	LNIPVIVAQAMGSGAAGLDGIIDQVLK	32.44	3	2678.46	Oxidation (M)
lcl|NZ_CP011073.1_prot_WP_005790735.1_3330	LNIPVIVAQAMGSGAAGLDGIIDQVLK	78.13	3	2678.46	Oxidation (M)
lcl|NZ_CP011073.1_prot_WP_005790735.1_3330	LNIPVIVAQAMGSGAAGLDGIIDQVLK	52.42	3	2678.46	Oxidation (M)
lcl|NZ_CP011073.1_prot_WP_005790735.1_3330	LNIPVIVAQAMGSGAAGLDGIIDQVLK	26.2	3	2678.47	Oxidation (M)
lcl|NZ_CP011073.1_prot_WP_005790735.1_3330	LNIPVIVAQAMGSGAAGLDGIIDQVLK	49.51	3	2678.47	Oxidation (M)
lcl|NZ_CP011073.1_prot_WP_005790735.1_3330	LNIPVIVAQAMGSGAAGLDGIIDQVLK	39.21	3	2678.47	Oxidation (M)
lcl|NZ_CP011073.1_prot_WP_005790735.1_3330	LNIPVIVAQAMGSGAAGLDGIIDQVLK	16.62	3	2678.47	Oxidation (M)
lcl|NZ_CP011073.1_prot_WP_005790735.1_3330	LNIPVIVAQAMGSGAAGLDGIIDQVLK	73.32	3	2678.47	Oxidation (M)
lcl|NZ_CP011073.1_prot_WP_005790735.1_3330	LNIPVIVAQAMGSGAAGLDGIIDQVLK	71.88	3	2678.47	Oxidation (M)
lcl|NZ_CP011073.1_prot_WP_005790735.1_3330	LNIPVIVAQAMGSGAAGLDGIIDQVLK	80.95	3	2678.47	Oxidation (M)
lcl|NZ_CP011073.1_prot_WP_005790735.1_3330	LNIPVIVAQAMGSGAAGLDGIIDQVLK	54.32	3	2678.47	Oxidation (M)
lcl|NZ_CP011073.1_prot_WP_005790735.1_3330	LIPTEGWLQSPTNLAYWFEKDGK	21.1	3	2692.34
lcl|NZ_CP011073.1_prot_WP_005790735.1_3330	LIPTEGWLQSPTNLAYWFEKDGK	41.68	3	2692.35
lcl|NZ_CP011073.1_prot_WP_005790735.1_3330	LIPTEGWLQSPTNLAYWFEKDGK	66.51	3	2692.35
lcl|NZ_CP011073.1_prot_WP_005790735.1_3330	LIPTEGWLQSPTNLAYWFEKDGK	21.08	3	2692.35
lcl|NZ_CP011073.1_prot_WP_005790735.1_3330	LIPTEGWLQSPTNLAYWFEKDGK	66.85	3	2692.36
lcl|NZ_CP011073.1_prot_WP_005790735.1_3330	LNIPVIVAQAMGSGAAGLDGIIDQVLKGDPATVK	15.36	4	3330.81
lcl|NZ_CP011073.1_prot_WP_005790735.1_3330	LNIPVIVAQAMGSGAAGLDGIIDQVLKGDPATVK	15.62	4	3330.81
lcl|NZ_CP011073.1_prot_WP_005790735.1_3330	LNIPVIVAQAMGSGAAGLDGIIDQVLKGDPATVK	19.12	4	3330.82
lcl|NZ_CP011073.1_prot_WP_005790735.1_3330	LNIPVIVAQAMGSGAAGLDGIIDQVLKGDPATVK	75.11	3	3330.82
lcl|NZ_CP011073.1_prot_WP_005790735.1_3330	LNIPVIVAQAMGSGAAGLDGIIDQVLKGDPATVK	83.12	3	3330.83
lcl|NZ_CP011073.1_prot_WP_005790735.1_3330	LNIPVIVAQAMGSGAAGLDGIIDQVLKGDPATVK	77.83	4	3330.83
lcl|NZ_CP011073.1_prot_WP_005790735.1_3330	LNIPVIVAQAMGSGAAGLDGIIDQVLKGDPATVK	83.24	4	3330.83
lcl|NZ_CP011073.1_prot_WP_005790735.1_3330	LNIPVIVAQAMGSGAAGLDGIIDQVLKGDPATVK	90.59	4	3330.83
lcl|NZ_CP011073.1_prot_WP_005790735.1_3330	LNIPVIVAQAMGSGAAGLDGIIDQVLKGDPATVK	17.83	3	3330.83
lcl|NZ_CP011073.1_prot_WP_005790735.1_3330	LNIPVIVAQAMGSGAAGLDGIIDQVLKGDPATVK	30.09	4	3346.8	Oxidation (M)
lcl|NZ_CP011073.1_prot_WP_005790735.1_3330	LNIPVIVAQAMGSGAAGLDGIIDQVLKGDPATVK	15.89	3	3346.81	Oxidation (M)
lcl|NZ_CP011073.1_prot_WP_005790735.1_3330	LNIPVIVAQAMGSGAAGLDGIIDQVLKGDPATVK	23.39	4	3346.81	Oxidation (M)
lcl|NZ_CP011073.1_prot_WP_005790735.1_3330	LNIPVIVAQAMGSGAAGLDGIIDQVLKGDPATVK	17.49	4	3346.81	Oxidation (M)
lcl|NZ_CP011073.1_prot_WP_005790735.1_3330	LNIPVIVAQAMGSGAAGLDGIIDQVLKGDPATVK	20.33	3	3346.82	Oxidation (M)
lcl|NZ_CP011073.1_prot_WP_005790735.1_3330	LNIPVIVAQAMGSGAAGLDGIIDQVLKGDPATVK	18.69	4	3346.82	Oxidation (M)
lcl|NZ_CP011073.1_prot_WP_005790735.1_3330	LNIPVIVAQAMGSGAAGLDGIIDQVLKGDPATVK	35.21	4	3346.82	Oxidation (M)
lcl|NZ_CP011073.1_prot_WP_005790735.1_3330	LNIPVIVAQAMGSGAAGLDGIIDQVLKGDPATVK	23.4	4	3346.83	Oxidation (M)
lcl|NZ_CP011073.1_prot_WP_005784472.1_397	GEAAEAIINAYK	63.3	2	1248.64
lcl|NZ_CP011073.1_prot_WP_005784472.1_397	GEAAEAIINAYK	14.21	2	1248.64
lcl|NZ_CP011073.1_prot_WP_005784472.1_397	GEAAEAIINAYK	80.49	2	1248.64
lcl|NZ_CP011073.1_prot_WP_005784472.1_397	GEAAEAIINAYK	77.73	2	1248.64
lcl|NZ_CP011073.1_prot_WP_005784472.1_397	GEAAEAIINAYK	83.83	2	1248.64
lcl|NZ_CP011073.1_prot_WP_005784472.1_397	GEAAEAIINAYK	67.21	2	1248.64
lcl|NZ_CP011073.1_prot_WP_005784472.1_397	GEAAEAIINAYK	19.37	2	1248.64
lcl|NZ_CP011073.1_prot_WP_005784472.1_397	GEAAEAIINAYK	47.28	2	1248.64
lcl|NZ_CP011073.1_prot_WP_005784472.1_397	GEAAEAIINAYK	64.43	2	1248.64
lcl|NZ_CP011073.1_prot_WP_005784472.1_397	GEAAEAIINAYK	18.13	2	1248.64
lcl|NZ_CP011073.1_prot_WP_005784472.1_397	GEAAEAIINAYK	29.7	2	1248.64
lcl|NZ_CP011073.1_prot_WP_005784472.1_397	GEAAEAIINAYK	76.39	2	1248.64
lcl|NZ_CP011073.1_prot_WP_005784472.1_397	GEAAEAIINAYK	26.28	2	1248.64
lcl|NZ_CP011073.1_prot_WP_005784472.1_397	GEAAEAIINAYK	36.84	2	1248.64
lcl|NZ_CP011073.1_prot_WP_005784472.1_397	LDNDYLVYTNYDK	57.77	2	1634.75
lcl|NZ_CP011073.1_prot_WP_005784472.1_397	AINQSFAQSPYLTNK	34.1	2	1680.83
lcl|NZ_CP011073.1_prot_WP_005784472.1_397	AINQSFAQSPYLTNK	44.47	2	1680.84
lcl|NZ_CP011073.1_prot_WP_005784472.1_397	AINQSFAQSPYLTNK	23.74	3	1680.84
lcl|NZ_CP011073.1_prot_WP_005784472.1_397	AINQSFAQSPYLTNK	44.07	2	1680.84
lcl|NZ_CP011073.1_prot_WP_005784472.1_397	AINQSFAQSPYLTNK	22.96	3	1680.84
lcl|NZ_CP011073.1_prot_WP_005784472.1_397	AINQSFAQSPYLTNK	29.32	2	1680.84
lcl|NZ_CP011073.1_prot_WP_005784472.1_397	AINQSFAQSPYLTNK	78.17	2	1680.84
lcl|NZ_CP011073.1_prot_WP_005784472.1_397	AINQSFAQSPYLTNK	94.67	2	1680.84
lcl|NZ_CP011073.1_prot_WP_005784472.1_397	AINQSFAQSPYLTNK	61.58	2	1680.84
lcl|NZ_CP011073.1_prot_WP_005784472.1_397	AINQSFAQSPYLTNK	76.74	2	1680.84
lcl|NZ_CP011073.1_prot_WP_005784472.1_397	AINQSFAQSPYLTNK	94.37	2	1680.84
lcl|NZ_CP011073.1_prot_WP_005784472.1_397	AINQSFAQSPYLTNK	72.18	2	1680.84
lcl|NZ_CP011073.1_prot_WP_005784472.1_397	AINQSFAQSPYLTNK	43.1	2	1680.84
lcl|NZ_CP011073.1_prot_WP_005784472.1_397	AINQSFAQSPYLTNK	48.42	2	1680.84
lcl|NZ_CP011073.1_prot_WP_005784472.1_397	AINQSFAQSPYLTNK	24.99	3	1680.84
lcl|NZ_CP011073.1_prot_WP_005784472.1_397	AINQSFAQSPYLTNK	88.36	3	1680.84
lcl|NZ_CP011073.1_prot_WP_005784472.1_397	AINQSFAQSPYLTNK	45.32	2	1680.85
lcl|NZ_CP011073.1_prot_WP_005784472.1_397	AINQSFAQSPYLTNK	38.41	2	1680.85
lcl|NZ_CP011073.1_prot_WP_005784472.1_397	AINQSFAQSPYLTNK	36.99	2	1680.85
lcl|NZ_CP011073.1_prot_WP_005784472.1_397	AINQSFAQSPYLTNK	17.48	2	1680.85
lcl|NZ_CP011073.1_prot_WP_005784472.1_397	AINQSFAQSPYLTNK	20.04	3	1680.85
lcl|NZ_CP011073.1_prot_WP_005784472.1_397	AINQSFAQSPYLTNK	16.91	3	1680.85
lcl|NZ_CP011073.1_prot_WP_005784472.1_397	AINQSFAQSPYLTNK	72.54	3	1680.85
lcl|NZ_CP011073.1_prot_WP_005784472.1_397	AINQSFAQSPYLTNK	28.63	3	1680.85
lcl|NZ_CP011073.1_prot_WP_005784472.1_397	AINQSFAQSPYLTNK	90.52	2	1680.85
lcl|NZ_CP011073.1_prot_WP_005784472.1_397	AINQSFAQSPYLTNK	91.81	2	1680.85
lcl|NZ_CP011073.1_prot_WP_005784472.1_397	AINQSFAQSPYLTNK	94.51	2	1680.85
lcl|NZ_CP011073.1_prot_WP_005784472.1_397	AINQSFAQSPYLTNK	86.87	2	1680.85
lcl|NZ_CP011073.1_prot_WP_005784472.1_397	AINQSFAQSPYLTNK	90.93	2	1680.85
lcl|NZ_CP011073.1_prot_WP_005784472.1_397	AINQSFAQSPYLTNK	51.18	3	1680.85
lcl|NZ_CP011073.1_prot_WP_005784472.1_397	AINQSFAQSPYLTNK	46.65	3	1680.85
lcl|NZ_CP011073.1_prot_WP_005784472.1_397	AINQSFAQSPYLTNK	57.56	2	1680.85
lcl|NZ_CP011073.1_prot_WP_005784472.1_397	AINQSFAQSPYLTNK	56.34	2	1680.85
lcl|NZ_CP011073.1_prot_WP_005784472.1_397	AINQSFAQSPYLTNK	100.31	2	1680.85
lcl|NZ_CP011073.1_prot_WP_005784472.1_397	AINQSFAQSPYLTNK	98.67	2	1680.85
lcl|NZ_CP011073.1_prot_WP_005784472.1_397	AINQSFAQSPYLTNK	57.25	3	1680.85
lcl|NZ_CP011073.1_prot_WP_005784472.1_397	AINQSFAQSPYLTNK	48.26	2	1680.85
lcl|NZ_CP011073.1_prot_WP_005784472.1_397	AINQSFAQSPYLTNK	72.24	2	1680.85
lcl|NZ_CP011073.1_prot_WP_005784472.1_397	AINQSFAQSPYLTNK	73.13	2	1680.85
lcl|NZ_CP011073.1_prot_WP_005784472.1_397	AINQSFAQSPYLTNK	98.8	2	1680.85
lcl|NZ_CP011073.1_prot_WP_005784472.1_397	AINQSFAQSPYLTNK	85.23	3	1680.85
lcl|NZ_CP011073.1_prot_WP_005784472.1_397	AINQSFAQSPYLTNK	107.34	2	1680.85
lcl|NZ_CP011073.1_prot_WP_005784472.1_397	AINQSFAQSPYLTNK	98.97	2	1680.85
lcl|NZ_CP011073.1_prot_WP_005784472.1_397	AINQSFAQSPYLTNK	95.51	2	1680.85
lcl|NZ_CP011073.1_prot_WP_005784472.1_397	AINQSFAQSPYLTNK	83.57	2	1680.85
lcl|NZ_CP011073.1_prot_WP_005784472.1_397	AINQSFAQSPYLTNK	75.15	3	1680.85
lcl|NZ_CP011073.1_prot_WP_005784472.1_397	AINQSFAQSPYLTNK	82.24	2	1680.85
lcl|NZ_CP011073.1_prot_WP_005784472.1_397	AINQSFAQSPYLTNK	75.87	2	1680.85
lcl|NZ_CP011073.1_prot_WP_005784472.1_397	AINQSFAQSPYLTNK	69.01	2	1680.85
lcl|NZ_CP011073.1_prot_WP_005784472.1_397	AINQSFAQSPYLTNK	97.82	2	1680.85
lcl|NZ_CP011073.1_prot_WP_005784472.1_397	AINQSFAQSPYLTNK	100.73	2	1680.85
lcl|NZ_CP011073.1_prot_WP_005784472.1_397	AINQSFAQSPYLTNK	100.46	2	1680.85
lcl|NZ_CP011073.1_prot_WP_005784472.1_397	AINQSFAQSPYLTNK	82.68	2	1680.85
lcl|NZ_CP011073.1_prot_WP_005784472.1_397	AINQSFAQSPYLTNK	96.14	2	1680.85
lcl|NZ_CP011073.1_prot_WP_005784472.1_397	AINQSFAQSPYLTNK	45.02	3	1680.85
lcl|NZ_CP011073.1_prot_WP_005784472.1_397	AINQSFAQSPYLTNK	97.29	2	1680.85
lcl|NZ_CP011073.1_prot_WP_005784472.1_397	AINQSFAQSPYLTNK	38.1	3	1680.85
lcl|NZ_CP011073.1_prot_WP_005784472.1_397	AINQSFAQSPYLTNK	33.76	3	1680.85
lcl|NZ_CP011073.1_prot_WP_005784472.1_397	AINQSFAQSPYLTNK	97.54	2	1680.85
lcl|NZ_CP011073.1_prot_WP_005784472.1_397	AINQSFAQSPYLTNK	82.01	2	1680.85
lcl|NZ_CP011073.1_prot_WP_005784472.1_397	AINQSFAQSPYLTNK	99.2	2	1680.85
lcl|NZ_CP011073.1_prot_WP_005784472.1_397	AINQSFAQSPYLTNK	27.94	2	1680.85
lcl|NZ_CP011073.1_prot_WP_005784472.1_397	AINQSFAQSPYLTNK	94.61	2	1680.85
lcl|NZ_CP011073.1_prot_WP_005784472.1_397	AINQSFAQSPYLTNK	72.92	3	1680.85
lcl|NZ_CP011073.1_prot_WP_005784472.1_397	AINQSFAQSPYLTNK	99.64	2	1680.85
lcl|NZ_CP011073.1_prot_WP_005784472.1_397	AINQSFAQSPYLTNK	99.63	2	1680.85
lcl|NZ_CP011073.1_prot_WP_005784472.1_397	AINQSFAQSPYLTNK	76.12	3	1680.85
lcl|NZ_CP011073.1_prot_WP_005784472.1_397	AINQSFAQSPYLTNK	51.36	3	1680.85
lcl|NZ_CP011073.1_prot_WP_005784472.1_397	AINQSFAQSPYLTNK	99.07	2	1680.85
lcl|NZ_CP011073.1_prot_WP_005784472.1_397	AINQSFAQSPYLTNK	30.27	3	1680.85
lcl|NZ_CP011073.1_prot_WP_005784472.1_397	AINQSFAQSPYLTNK	107.42	2	1680.85
lcl|NZ_CP011073.1_prot_WP_005784472.1_397	AINQSFAQSPYLTNK	15.6	3	1680.85
lcl|NZ_CP011073.1_prot_WP_005784472.1_397	AINQSFAQSPYLTNK	54.39	3	1680.85
lcl|NZ_CP011073.1_prot_WP_005784472.1_397	AINQSFAQSPYLTNK	90.31	2	1680.85
lcl|NZ_CP011073.1_prot_WP_005784472.1_397	AINQSFAQSPYLTNK	77.94	2	1680.85
lcl|NZ_CP011073.1_prot_WP_005784472.1_397	AINQSFAQSPYLTNK	70.01	2	1680.85
lcl|NZ_CP011073.1_prot_WP_005784472.1_397	AINQSFAQSPYLTNK	86.18	2	1680.85
lcl|NZ_CP011073.1_prot_WP_005784472.1_397	AINQSFAQSPYLTNK	63.59	3	1680.85
lcl|NZ_CP011073.1_prot_WP_005784472.1_397	AINQSFAQSPYLTNK	76.44	2	1680.85
lcl|NZ_CP011073.1_prot_WP_005784472.1_397	AINQSFAQSPYLTNK	68.91	3	1680.85
lcl|NZ_CP011073.1_prot_WP_005784472.1_397	AINQSFAQSPYLTNK	100.61	2	1680.85
lcl|NZ_CP011073.1_prot_WP_005784472.1_397	AINQSFAQSPYLTNK	100.38	2	1680.85
lcl|NZ_CP011073.1_prot_WP_005784472.1_397	AINQSFAQSPYLTNK	97.73	2	1680.85
lcl|NZ_CP011073.1_prot_WP_005784472.1_397	AINQSFAQSPYLTNK	72.81	3	1680.85
lcl|NZ_CP011073.1_prot_WP_005784472.1_397	AINQSFAQSPYLTNK	96.79	2	1680.85
lcl|NZ_CP011073.1_prot_WP_005784472.1_397	AINQSFAQSPYLTNK	56.29	2	1680.85
lcl|NZ_CP011073.1_prot_WP_005784472.1_397	AINQSFAQSPYLTNK	81.99	2	1680.85
lcl|NZ_CP011073.1_prot_WP_005784472.1_397	AINQSFAQSPYLTNK	70.38	2	1680.85
lcl|NZ_CP011073.1_prot_WP_005784472.1_397	AINQSFAQSPYLTNK	100.82	2	1680.85
lcl|NZ_CP011073.1_prot_WP_005784472.1_397	AINQSFAQSPYLTNK	88.32	3	1680.85
lcl|NZ_CP011073.1_prot_WP_005784472.1_397	AINQSFAQSPYLTNK	78.9	3	1680.85
lcl|NZ_CP011073.1_prot_WP_005784472.1_397	AINQSFAQSPYLTNK	100.06	2	1680.85
lcl|NZ_CP011073.1_prot_WP_005784472.1_397	AINQSFAQSPYLTNK	95.07	2	1680.85
lcl|NZ_CP011073.1_prot_WP_005784472.1_397	AINQSFAQSPYLTNK	64.55	3	1680.85
lcl|NZ_CP011073.1_prot_WP_005784472.1_397	AINQSFAQSPYLTNK	46.83	3	1680.85
lcl|NZ_CP011073.1_prot_WP_005784472.1_397	AINQSFAQSPYLTNK	42.79	2	1680.85
lcl|NZ_CP011073.1_prot_WP_005784472.1_397	AINQSFAQSPYLTNK	62.99	3	1680.85
lcl|NZ_CP011073.1_prot_WP_005784472.1_397	AINQSFAQSPYLTNK	64.67	2	1680.85
lcl|NZ_CP011073.1_prot_WP_005784472.1_397	AINQSFAQSPYLTNK	90.42	2	1680.85
lcl|NZ_CP011073.1_prot_WP_005784472.1_397	AINQSFAQSPYLTNK	97.43	2	1680.85
lcl|NZ_CP011073.1_prot_WP_005784472.1_397	AINQSFAQSPYLTNK	77.88	2	1680.85
lcl|NZ_CP011073.1_prot_WP_005784472.1_397	AINQSFAQSPYLTNK	85.45	2	1680.85
lcl|NZ_CP011073.1_prot_WP_005784472.1_397	AINQSFAQSPYLTNK	47.56	3	1680.85
lcl|NZ_CP011073.1_prot_WP_005784472.1_397	AINQSFAQSPYLTNK	27.38	3	1680.85
lcl|NZ_CP011073.1_prot_WP_005784472.1_397	AINQSFAQSPYLTNK	92.74	2	1680.85
lcl|NZ_CP011073.1_prot_WP_005784472.1_397	AINQSFAQSPYLTNK	66.85	3	1680.85
lcl|NZ_CP011073.1_prot_WP_005784472.1_397	AINQSFAQSPYLTNK	76.1	3	1680.85
lcl|NZ_CP011073.1_prot_WP_005784472.1_397	LPVLWSSFLSGPASYSGK	20.75	2	1894.98
lcl|NZ_CP011073.1_prot_WP_005784472.1_397	LPVLWSSFLSGPASYSGK	33.3	2	1894.98
lcl|NZ_CP011073.1_prot_WP_005784472.1_397	LPVLWSSFLSGPASYSGK	129.71	2	1894.98
lcl|NZ_CP011073.1_prot_WP_005784472.1_397	LPVLWSSFLSGPASYSGK	46.12	2	1894.98
lcl|NZ_CP011073.1_prot_WP_005784472.1_397	LPVLWSSFLSGPASYSGK	101.83	2	1894.98
lcl|NZ_CP011073.1_prot_WP_005784472.1_397	LPVLWSSFLSGPASYSGK	50.71	2	1894.98
lcl|NZ_CP011073.1_prot_WP_005784472.1_397	LPVLWSSFLSGPASYSGK	18.9	3	1894.98
lcl|NZ_CP011073.1_prot_WP_005784472.1_397	LPVLWSSFLSGPASYSGK	14.77	3	1894.98
lcl|NZ_CP011073.1_prot_WP_005784472.1_397	LPVLWSSFLSGPASYSGK	37.49	2	1894.98
lcl|NZ_CP011073.1_prot_WP_005784472.1_397	LPVLWSSFLSGPASYSGK	97.68	2	1894.98
lcl|NZ_CP011073.1_prot_WP_005784472.1_397	LPVLWSSFLSGPASYSGK	28.9	2	1894.98
lcl|NZ_CP011073.1_prot_WP_005784472.1_397	LPVLWSSFLSGPASYSGK	63.61	2	1894.98
lcl|NZ_CP011073.1_prot_WP_005784472.1_397	LPVLWSSFLSGPASYSGK	50.57	3	1894.99
lcl|NZ_CP011073.1_prot_WP_005784472.1_397	LPVLWSSFLSGPASYSGK	48.12	3	1894.99
lcl|NZ_CP011073.1_prot_WP_005784472.1_397	LPVLWSSFLSGPASYSGK	81.56	3	1894.99
lcl|NZ_CP011073.1_prot_WP_005784472.1_397	LPVLWSSFLSGPASYSGK	120.51	2	1894.99
lcl|NZ_CP011073.1_prot_WP_005784472.1_397	LPVLWSSFLSGPASYSGK	27.46	3	1894.99
lcl|NZ_CP011073.1_prot_WP_005784472.1_397	LPVLWSSFLSGPASYSGK	104.03	2	1894.99
lcl|NZ_CP011073.1_prot_WP_005784472.1_397	LPVLWSSFLSGPASYSGK	118.6	2	1894.99
lcl|NZ_CP011073.1_prot_WP_005784472.1_397	LPVLWSSFLSGPASYSGK	120.73	2	1894.99
lcl|NZ_CP011073.1_prot_WP_005784472.1_397	LPVLWSSFLSGPASYSGK	57.7	3	1894.99
lcl|NZ_CP011073.1_prot_WP_005784472.1_397	LPVLWSSFLSGPASYSGK	125.48	2	1894.99
lcl|NZ_CP011073.1_prot_WP_005784472.1_397	GEAAEAIINAYKENLNSK	28.1	3	1933.96
lcl|NZ_CP011073.1_prot_WP_005784472.1_397	GEAAEAIINAYKENLNSK	21.33	3	1933.97
lcl|NZ_CP011073.1_prot_WP_005784472.1_397	GEAAEAIINAYKENLNSK	35.09	3	1933.97
lcl|NZ_CP011073.1_prot_WP_005784472.1_397	GEAAEAIINAYKENLNSK	13.77	3	1933.97
lcl|NZ_CP011073.1_prot_WP_005784472.1_397	GEAAEAIINAYKENLNSK	25.44	3	1933.97
lcl|NZ_CP011073.1_prot_WP_005784472.1_397	GEAAEAIINAYKENLNSK	31.93	3	1933.97
lcl|NZ_CP011073.1_prot_WP_005784472.1_397	GEAAEAIINAYKENLNSK	46.22	2	1933.97
lcl|NZ_CP011073.1_prot_WP_005784472.1_397	GEAAEAIINAYKENLNSK	23.19	3	1933.97
lcl|NZ_CP011073.1_prot_WP_005784472.1_397	GEAAEAIINAYKENLNSK	43.56	2	1933.97
lcl|NZ_CP011073.1_prot_WP_005784472.1_397	GEAAEAIINAYKENLNSK	40.46	3	1933.97
lcl|NZ_CP011073.1_prot_WP_005784472.1_397	GEAAEAIINAYKENLNSK	45.35	3	1933.97
lcl|NZ_CP011073.1_prot_WP_005784472.1_397	GEAAEAIINAYKENLNSK	14.66	2	1933.97
lcl|NZ_CP011073.1_prot_WP_005784472.1_397	GEAAEAIINAYKENLNSK	54.1	3	1933.97
lcl|NZ_CP011073.1_prot_WP_005784472.1_397	GEAAEAIINAYKENLNSK	20.37	3	1933.97
lcl|NZ_CP011073.1_prot_WP_005784472.1_397	GEAAEAIINAYKENLNSK	106.14	2	1933.97
lcl|NZ_CP011073.1_prot_WP_005784472.1_397	GEAAEAIINAYKENLNSK	22.51	3	1933.97
lcl|NZ_CP011073.1_prot_WP_005784472.1_397	GEAAEAIINAYKENLNSK	45.14	3	1933.97
lcl|NZ_CP011073.1_prot_WP_005784472.1_397	GEAAEAIINAYKENLNSK	69.79	3	1933.97
lcl|NZ_CP011073.1_prot_WP_005784472.1_397	GEAAEAIINAYKENLNSK	35.69	3	1933.97
lcl|NZ_CP011073.1_prot_WP_005784472.1_397	GEAAEAIINAYKENLNSK	130.18	2	1933.97
lcl|NZ_CP011073.1_prot_WP_005784472.1_397	GEAAEAIINAYKENLNSK	34.77	3	1933.97
lcl|NZ_CP011073.1_prot_WP_005784472.1_397	GEAAEAIINAYKENLNSK	51.18	2	1933.98
lcl|NZ_CP011073.1_prot_WP_005784472.1_397	GEAAEAIINAYKENLNSK	23.27	3	1933.98
lcl|NZ_CP011073.1_prot_WP_005784472.1_397	GEAAEAIINAYKENLNSK	68.99	3	1933.98
lcl|NZ_CP011073.1_prot_WP_005784472.1_397	GEAAEAIINAYKENLNSK	55.98	3	1933.98
lcl|NZ_CP011073.1_prot_WP_005784472.1_397	GEAAEAIINAYKENLNSK	61.17	3	1933.98
lcl|NZ_CP011073.1_prot_WP_005784472.1_397	GEAAEAIINAYKENLNSK	78.7	2	1933.98
lcl|NZ_CP011073.1_prot_WP_005784472.1_397	GEAAEAIINAYKENLNSK	24.84	3	1933.98
lcl|NZ_CP011073.1_prot_WP_005784472.1_397	GEAAEAIINAYKENLNSK	71.29	3	1933.98
lcl|NZ_CP011073.1_prot_WP_005784472.1_397	GEAAEAIINAYKENLNSK	61.48	3	1933.98
lcl|NZ_CP011073.1_prot_WP_005784472.1_397	GEAAEAIINAYKENLNSK	58.86	3	1933.98
lcl|NZ_CP011073.1_prot_WP_005784472.1_397	GEAAEAIINAYKENLNSK	57.51	3	1933.98
lcl|NZ_CP011073.1_prot_WP_005784472.1_397	GEAAEAIINAYKENLNSK	37.61	3	1933.98
lcl|NZ_CP011073.1_prot_WP_005784472.1_397	GEAAEAIINAYKENLNSK	50.01	3	1933.98
lcl|NZ_CP011073.1_prot_WP_005784472.1_397	GEAAEAIINAYKENLNSK	55.92	3	1933.98
lcl|NZ_CP011073.1_prot_WP_005784472.1_397	GEAAEAIINAYKENLNSK	64.25	2	1933.98
lcl|NZ_CP011073.1_prot_WP_005784472.1_397	GEAAEAIINAYKENLNSK	66.73	3	1933.98
lcl|NZ_CP011073.1_prot_WP_005784472.1_397	GEAAEAIINAYKENLNSK	69.03	3	1933.98
lcl|NZ_CP011073.1_prot_WP_005784472.1_397	GEAAEAIINAYKENLNSK	68.01	3	1933.98
lcl|NZ_CP011073.1_prot_WP_005784472.1_397	GEAAEAIINAYKENLNSK	60.29	2	1933.98
lcl|NZ_CP011073.1_prot_WP_005784472.1_397	GEAAEAIINAYKENLNSK	19.62	3	1933.98
lcl|NZ_CP011073.1_prot_WP_005784472.1_397	GEAAEAIINAYKENLNSK	122.05	2	1933.98
lcl|NZ_CP011073.1_prot_WP_005784472.1_397	GEAAEAIINAYKENLNSK	110.56	2	1933.98
lcl|NZ_CP011073.1_prot_WP_005784472.1_397	GEAAEAIINAYKENLNSK	51.06	3	1933.98
lcl|NZ_CP011073.1_prot_WP_005784472.1_397	GEAAEAIINAYKENLNSK	27.56	3	1933.98
lcl|NZ_CP011073.1_prot_WP_005784472.1_397	DPEYWKGEAAEAIINAYK	49.05	3	2066.99
lcl|NZ_CP011073.1_prot_WP_005784472.1_397	DPEYWKGEAAEAIINAYK	15.36	3	2067.01
lcl|NZ_CP011073.1_prot_WP_005784472.1_397	DPEYWKGEAAEAIINAYK	13.3	3	2067.01
lcl|NZ_CP011073.1_prot_WP_005784472.1_397	DPEYWKGEAAEAIINAYK	15.02	3	2067.01
lcl|NZ_CP011073.1_prot_WP_005784472.1_397	QKLPVLWSSFLSGPASYSGK	25.24	3	2151.13
lcl|NZ_CP011073.1_prot_WP_005784472.1_397	QKLPVLWSSFLSGPASYSGK	55.49	3	2151.13
lcl|NZ_CP011073.1_prot_WP_005784472.1_397	QKLPVLWSSFLSGPASYSGK	46.03	3	2151.13
lcl|NZ_CP011073.1_prot_WP_005784472.1_397	QKLPVLWSSFLSGPASYSGK	64.75	3	2151.13
lcl|NZ_CP011073.1_prot_WP_005784472.1_397	QKLPVLWSSFLSGPASYSGK	57.42	3	2151.14
lcl|NZ_CP011073.1_prot_WP_005784472.1_397	QKLPVLWSSFLSGPASYSGK	74.23	3	2151.14
lcl|NZ_CP011073.1_prot_WP_005784472.1_397	QKLPVLWSSFLSGPASYSGK	123.07	3	2151.14
lcl|NZ_CP011073.1_prot_WP_005784472.1_397	QKLPVLWSSFLSGPASYSGK	77.37	3	2151.14
lcl|NZ_CP011073.1_prot_WP_005784472.1_397	DPDMDKLDNDYLVYTNYDK	14.53	3	2336.02
lcl|NZ_CP011073.1_prot_WP_005784472.1_397	DPDMDKLDNDYLVYTNYDK	20.48	3	2352.01	Oxidation (M)
lcl|NZ_CP011073.1_prot_WP_011203608.1_3809	NAQVGINVGAGVK	38.33	2	1225.67
lcl|NZ_CP011073.1_prot_WP_011203608.1_3809	NAQVGINVGAGVK	25.94	2	1225.67
lcl|NZ_CP011073.1_prot_WP_011203608.1_3809	NAQVGINVGAGVK	15.13	2	1225.67
lcl|NZ_CP011073.1_prot_WP_011203608.1_3809	NAQVGINVGAGVK	19.89	2	1225.67
lcl|NZ_CP011073.1_prot_WP_011203608.1_3809	NAQVGINVGAGVK	17.63	2	1225.67
lcl|NZ_CP011073.1_prot_WP_011203608.1_3809	NAQVGINVGAGVK	28.7	2	1225.67
lcl|NZ_CP011073.1_prot_WP_011203608.1_3809	NAQVGINVGAGVK	32.47	2	1225.67
lcl|NZ_CP011073.1_prot_WP_011203608.1_3809	NAQVGINVGAGVK	15.9	2	1225.67
lcl|NZ_CP011073.1_prot_WP_011203608.1_3809	NAQVGINVGAGVK	18.2	2	1225.68
lcl|NZ_CP011073.1_prot_WP_011203608.1_3809	NAQVGINVGAGVK	40.97	2	1225.68
lcl|NZ_CP011073.1_prot_WP_011203608.1_3809	NAQVGINVGAGVK	45.85	2	1225.68
lcl|NZ_CP011073.1_prot_WP_011203608.1_3809	NAQVGINVGAGVK	43.06	2	1225.68
lcl|NZ_CP011073.1_prot_WP_011203608.1_3809	NAQVGINVGAGVK	31.79	2	1225.68
lcl|NZ_CP011073.1_prot_WP_011203608.1_3809	NAQVGINVGAGVK	15.6	2	1225.68
lcl|NZ_CP011073.1_prot_WP_011203608.1_3809	NAQVGINVGAGVK	33	2	1225.68
lcl|NZ_CP011073.1_prot_WP_011203608.1_3809	NAQVGINVGAGVK	15.23	2	1225.68
lcl|NZ_CP011073.1_prot_WP_011203608.1_3809	NAQVGINVGAGVK	52.12	2	1225.68
lcl|NZ_CP011073.1_prot_WP_011203608.1_3809	NAQVGINVGAGVK	35.45	2	1225.68
lcl|NZ_CP011073.1_prot_WP_011203608.1_3809	NAQVGINVGAGVK	41.44	2	1225.68
lcl|NZ_CP011073.1_prot_WP_011203608.1_3809	NAQVGINVGAGVK	14.39	2	1225.68
lcl|NZ_CP011073.1_prot_WP_011203608.1_3809	NAQVGINVGAGVK	51.64	2	1225.68
lcl|NZ_CP011073.1_prot_WP_011203608.1_3809	NAQVGINVGAGVK	35.14	2	1225.68
lcl|NZ_CP011073.1_prot_WP_011203608.1_3809	NAQVGINVGAGVK	25.59	2	1225.68
lcl|NZ_CP011073.1_prot_WP_011203608.1_3809	NAQVGINVGAGVK	15.84	2	1225.68
lcl|NZ_CP011073.1_prot_WP_011203608.1_3809	NAQVGINVGAGVK	46.25	2	1225.68
lcl|NZ_CP011073.1_prot_WP_011203608.1_3809	NAQVGINVGAGVK	20.03	2	1225.68
lcl|NZ_CP011073.1_prot_WP_011203608.1_3809	NAQVGINVGAGVK	35.05	2	1225.68
lcl|NZ_CP011073.1_prot_WP_011203608.1_3809	NAQVGINVGAGVK	48.7	2	1225.68
lcl|NZ_CP011073.1_prot_WP_011203608.1_3809	NAQVGINVGAGVK	23.22	2	1225.68
lcl|NZ_CP011073.1_prot_WP_011203608.1_3809	NAQVGINVGAGVK	28.61	2	1225.68
lcl|NZ_CP011073.1_prot_WP_011203608.1_3809	NAQVGINVGAGVK	16.78	2	1225.68
lcl|NZ_CP011073.1_prot_WP_011203608.1_3809	NAQVGINVGAGVK	17.33	2	1225.68
lcl|NZ_CP011073.1_prot_WP_011203608.1_3809	NAQVGINVGAGVK	37.45	2	1225.68
lcl|NZ_CP011073.1_prot_WP_011203608.1_3809	NAQVGINVGAGVK	24.39	2	1225.68
lcl|NZ_CP011073.1_prot_WP_011203608.1_3809	NAQVGINVGAGVK	52.69	2	1225.68
lcl|NZ_CP011073.1_prot_WP_011203608.1_3809	NAQVGINVGAGVK	58.58	2	1225.68
lcl|NZ_CP011073.1_prot_WP_011203608.1_3809	NAQVGINVGAGVK	17.53	2	1225.68
lcl|NZ_CP011073.1_prot_WP_011203608.1_3809	NAQVGINVGAGVK	46.42	2	1225.68
lcl|NZ_CP011073.1_prot_WP_011203608.1_3809	NAQVGINVGAGVK	21.17	2	1225.68
lcl|NZ_CP011073.1_prot_WP_011203608.1_3809	NAQVGINVGAGVK	20.77	2	1225.68
lcl|NZ_CP011073.1_prot_WP_011203608.1_3809	NAQVGINVGAGVK	27.43	2	1225.68
lcl|NZ_CP011073.1_prot_WP_011203608.1_3809	NAQVGINVGAGVK	21.31	2	1225.68
lcl|NZ_CP011073.1_prot_WP_011203608.1_3809	NAQVGINVGAGVK	17.57	2	1225.68
lcl|NZ_CP011073.1_prot_WP_011203608.1_3809	NAQVGINVGAGVK	28.21	2	1225.68
lcl|NZ_CP011073.1_prot_WP_011203608.1_3809	NAQVGINVGAGVK	30.28	2	1225.68
lcl|NZ_CP011073.1_prot_WP_011203608.1_3809	NAQVGINVGAGVK	43.59	2	1225.68
lcl|NZ_CP011073.1_prot_WP_011203608.1_3809	NAQVGINVGAGVK	18.04	2	1225.68
lcl|NZ_CP011073.1_prot_WP_011203608.1_3809	NAQVGINVGAGVK	15.72	2	1225.68
lcl|NZ_CP011073.1_prot_WP_011203608.1_3809	NAQVGINVGAGVK	36.55	2	1225.68
lcl|NZ_CP011073.1_prot_WP_011203608.1_3809	NAQVGINVGAGVK	34.41	2	1225.68
lcl|NZ_CP011073.1_prot_WP_011203608.1_3809	NAQVGINVGAGVK	19.79	2	1225.68
lcl|NZ_CP011073.1_prot_WP_011203608.1_3809	NAQVGINVGAGVK	44.34	2	1225.68
lcl|NZ_CP011073.1_prot_WP_011203608.1_3809	NAQVGINVGAGVK	32.06	2	1225.68
lcl|NZ_CP011073.1_prot_WP_011203608.1_3809	NAQVGINVGAGVK	30.79	2	1225.68
lcl|NZ_CP011073.1_prot_WP_011203608.1_3809	NAQVGINVGAGVK	19.94	2	1225.68
lcl|NZ_CP011073.1_prot_WP_011203608.1_3809	NAQVGINVGAGVK	48.33	2	1225.68
lcl|NZ_CP011073.1_prot_WP_011203608.1_3809	NAQVGINVGAGVK	71.3	2	1225.68
lcl|NZ_CP011073.1_prot_WP_011203608.1_3809	NAQVGINVGAGVK	50.78	2	1225.68
lcl|NZ_CP011073.1_prot_WP_011203608.1_3809	NAQVGINVGAGVK	59.23	2	1225.68
lcl|NZ_CP011073.1_prot_WP_011203608.1_3809	NAQVGINVGAGVK	25.73	2	1225.68
lcl|NZ_CP011073.1_prot_WP_011203608.1_3809	NAQVGINVGAGVK	44.53	2	1225.68
lcl|NZ_CP011073.1_prot_WP_011203608.1_3809	NAQVGINVGAGVK	51.13	2	1225.68
lcl|NZ_CP011073.1_prot_WP_011203608.1_3809	NAQVGINVGAGVK	29.59	2	1225.68
lcl|NZ_CP011073.1_prot_WP_011203608.1_3809	NAQVGINVGAGVK	29.64	2	1225.68
lcl|NZ_CP011073.1_prot_WP_011203608.1_3809	NAQVGINVGAGVK	13.54	2	1225.68
lcl|NZ_CP011073.1_prot_WP_011203608.1_3809	NAQVGINVGAGVK	30.98	2	1225.68
lcl|NZ_CP011073.1_prot_WP_011203608.1_3809	NAQVGINVGAGVK	50.24	2	1225.68
lcl|NZ_CP011073.1_prot_WP_011203608.1_3809	NAQVGINVGAGVK	20.75	2	1225.68
lcl|NZ_CP011073.1_prot_WP_011203608.1_3809	NAQVGINVGAGVK	27.57	2	1225.68
lcl|NZ_CP011073.1_prot_WP_011203608.1_3809	NAQVGINVGAGVK	52.45	2	1225.68
lcl|NZ_CP011073.1_prot_WP_011203608.1_3809	NAQVGINVGAGVK	55.47	2	1225.68
lcl|NZ_CP011073.1_prot_WP_011203608.1_3809	NAQVGINVGAGVK	28.93	2	1225.68
lcl|NZ_CP011073.1_prot_WP_011203608.1_3809	NAQVGINVGAGVK	45.3	2	1225.68
lcl|NZ_CP011073.1_prot_WP_011203608.1_3809	NAQVGINVGAGVK	58.02	2	1225.68
lcl|NZ_CP011073.1_prot_WP_011203608.1_3809	NAQVGINVGAGVK	17.37	2	1225.68
lcl|NZ_CP011073.1_prot_WP_011203608.1_3809	NAQVGINVGAGVK	49.32	2	1225.68
lcl|NZ_CP011073.1_prot_WP_011203608.1_3809	NAQVGINVGAGVK	19.51	2	1225.68
lcl|NZ_CP011073.1_prot_WP_011203608.1_3809	NAQVGINVGAGVK	48.66	2	1225.68
lcl|NZ_CP011073.1_prot_WP_011203608.1_3809	NAQVGINVGAGVK	54.26	2	1225.68
lcl|NZ_CP011073.1_prot_WP_011203608.1_3809	NAQVGINVGAGVK	31.51	2	1225.68
lcl|NZ_CP011073.1_prot_WP_011203608.1_3809	NAQVGINVGAGVK	38.58	2	1225.68
lcl|NZ_CP011073.1_prot_WP_011203608.1_3809	NAQVGINVGAGVK	14.76	2	1225.68
lcl|NZ_CP011073.1_prot_WP_011203608.1_3809	NAQVGINVGAGVK	15.27	2	1225.68
lcl|NZ_CP011073.1_prot_WP_011203608.1_3809	NAQVGINVGAGVK	43.02	2	1225.68
lcl|NZ_CP011073.1_prot_WP_011203608.1_3809	NAQVGINVGAGVK	52.8	2	1225.68
lcl|NZ_CP011073.1_prot_WP_011203608.1_3809	NAQVGINVGAGVK	61.33	2	1225.68
lcl|NZ_CP011073.1_prot_WP_011203608.1_3809	NAQVGINVGAGVK	52.48	2	1225.68
lcl|NZ_CP011073.1_prot_WP_011203608.1_3809	NAQVGINVGAGVK	50.16	2	1225.68
lcl|NZ_CP011073.1_prot_WP_011203608.1_3809	NAQVGINVGAGVK	23.12	2	1225.68
lcl|NZ_CP011073.1_prot_WP_011203608.1_3809	NAQVGINVGAGVK	50.52	2	1225.68
lcl|NZ_CP011073.1_prot_WP_011203608.1_3809	NAQVGINVGAGVK	35.97	2	1225.68
lcl|NZ_CP011073.1_prot_WP_011203608.1_3809	NAQVGINVGAGVK	55.68	2	1225.68
lcl|NZ_CP011073.1_prot_WP_011203608.1_3809	NAQVGINVGAGVK	13.34	2	1225.68
lcl|NZ_CP011073.1_prot_WP_011203608.1_3809	NAQVGINVGAGVK	26.43	2	1225.68
lcl|NZ_CP011073.1_prot_WP_011203608.1_3809	NAQVGINVGAGVK	23.63	2	1225.68
lcl|NZ_CP011073.1_prot_WP_011203608.1_3809	NAQVGINVGAGVK	39.86	2	1225.68
lcl|NZ_CP011073.1_prot_WP_011203608.1_3809	NAQVGINVGAGVK	52.4	2	1225.68
lcl|NZ_CP011073.1_prot_WP_011203608.1_3809	NAQVGINVGAGVK	58.39	2	1225.68
lcl|NZ_CP011073.1_prot_WP_011203608.1_3809	MWQISAAYIF	13.52	2	1228.6
lcl|NZ_CP011073.1_prot_WP_011203608.1_3809	MWQISAAYIF	18.6	2	1228.6
lcl|NZ_CP011073.1_prot_WP_011203608.1_3809	MWQISAAYIF	14.05	2	1228.6
lcl|NZ_CP011073.1_prot_WP_011203608.1_3809	MWQISAAYIF	19.24	2	1228.6
lcl|NZ_CP011073.1_prot_WP_011203608.1_3809	MWQISAAYIF	14.31	2	1244.59	Oxidation (M)
lcl|NZ_CP011073.1_prot_WP_011203608.1_3809	MWQISAAYIF	38.31	2	1244.59	Oxidation (M)
lcl|NZ_CP011073.1_prot_WP_011203608.1_3809	MWQISAAYIF	45.4	2	1244.59	Oxidation (M)
lcl|NZ_CP011073.1_prot_WP_011203608.1_3809	MWQISAAYIF	16.97	2	1244.59	Oxidation (M)
lcl|NZ_CP011073.1_prot_WP_011203608.1_3809	MWQISAAYIF	17.6	2	1244.59	Oxidation (M)
lcl|NZ_CP011073.1_prot_WP_011203608.1_3809	MWQISAAYIF	41.43	2	1244.59	Oxidation (M)
lcl|NZ_CP011073.1_prot_WP_011203608.1_3809	MWQISAAYIF	40.71	2	1244.59	Oxidation (M)
lcl|NZ_CP011073.1_prot_WP_011203608.1_3809	MWQISAAYIF	24.02	2	1244.59	Oxidation (M)
lcl|NZ_CP011073.1_prot_WP_011203608.1_3809	MWQISAAYIF	13.68	2	1244.59	Oxidation (M)
lcl|NZ_CP011073.1_prot_WP_011203608.1_3809	KNAQVGINVGAGVK	16.29	3	1353.77
lcl|NZ_CP011073.1_prot_WP_011203608.1_3809	KNAQVGINVGAGVK	14.27	2	1353.77
lcl|NZ_CP011073.1_prot_WP_011203608.1_3809	KNAQVGINVGAGVK	16.58	3	1353.77
lcl|NZ_CP011073.1_prot_WP_011203608.1_3809	KNAQVGINVGAGVK	25.7	3	1353.77
lcl|NZ_CP011073.1_prot_WP_011203608.1_3809	KNAQVGINVGAGVK	13.16	2	1353.77
lcl|NZ_CP011073.1_prot_WP_011203608.1_3809	KNAQVGINVGAGVK	32.04	3	1353.77
lcl|NZ_CP011073.1_prot_WP_011203608.1_3809	KNAQVGINVGAGVK	33.5	3	1353.77
lcl|NZ_CP011073.1_prot_WP_011203608.1_3809	KNAQVGINVGAGVK	41.01	3	1353.77
lcl|NZ_CP011073.1_prot_WP_011203608.1_3809	KNAQVGINVGAGVK	41.37	3	1353.77
lcl|NZ_CP011073.1_prot_WP_011203608.1_3809	KNAQVGINVGAGVK	23	3	1353.77
lcl|NZ_CP011073.1_prot_WP_011203608.1_3809	KNAQVGINVGAGVK	18.13	2	1353.77
lcl|NZ_CP011073.1_prot_WP_011203608.1_3809	KNAQVGINVGAGVK	17.62	3	1353.77
lcl|NZ_CP011073.1_prot_WP_011203608.1_3809	KNAQVGINVGAGVK	41.05	3	1353.77
lcl|NZ_CP011073.1_prot_WP_011203608.1_3809	KNAQVGINVGAGVK	31.13	3	1353.77
lcl|NZ_CP011073.1_prot_WP_011203608.1_3809	KNAQVGINVGAGVK	33.95	3	1353.77
lcl|NZ_CP011073.1_prot_WP_011203608.1_3809	KNAQVGINVGAGVK	21.24	3	1353.78
lcl|NZ_CP011073.1_prot_WP_011203608.1_3809	KNAQVGINVGAGVK	28.93	3	1353.78
lcl|NZ_CP011073.1_prot_WP_011203608.1_3809	KNAQVGINVGAGVK	35.09	3	1353.78
lcl|NZ_CP011073.1_prot_WP_011203608.1_3809	KNAQVGINVGAGVK	30.61	3	1353.78
lcl|NZ_CP011073.1_prot_WP_011203608.1_3809	KNAQVGINVGAGVK	14.5	2	1353.78
lcl|NZ_CP011073.1_prot_WP_011203608.1_3809	KNAQVGINVGAGVK	21.43	3	1353.78
lcl|NZ_CP011073.1_prot_WP_011203608.1_3809	KNAQVGINVGAGVK	23.22	3	1353.78
lcl|NZ_CP011073.1_prot_WP_011203608.1_3809	TAEWKEADFSYK	53.54	2	1473.67
lcl|NZ_CP011073.1_prot_WP_011203608.1_3809	TAEWKEADFSYK	24.98	3	1473.67
lcl|NZ_CP011073.1_prot_WP_011203608.1_3809	TAEWKEADFSYK	39.87	2	1473.67
lcl|NZ_CP011073.1_prot_WP_011203608.1_3809	TAEWKEADFSYK	52.29	3	1473.68
lcl|NZ_CP011073.1_prot_WP_011203608.1_3809	TAEWKEADFSYK	47.65	2	1473.68
lcl|NZ_CP011073.1_prot_WP_011203608.1_3809	TAEWKEADFSYK	56.27	2	1473.68
lcl|NZ_CP011073.1_prot_WP_011203608.1_3809	TAEWKEADFSYK	79.44	2	1473.68
lcl|NZ_CP011073.1_prot_WP_011203608.1_3809	TAEWKEADFSYK	45.83	2	1473.68
lcl|NZ_CP011073.1_prot_WP_011203608.1_3809	TAEWKEADFSYK	69.05	3	1473.68
lcl|NZ_CP011073.1_prot_WP_011203608.1_3809	TAEWKEADFSYK	63.99	3	1473.68
lcl|NZ_CP011073.1_prot_WP_011203608.1_3809	TAEWKEADFSYK	44.69	3	1473.68
lcl|NZ_CP011073.1_prot_WP_011203608.1_3809	TAEWKEADFSYK	42.55	2	1473.68
lcl|NZ_CP011073.1_prot_WP_011203608.1_3809	TAEWKEADFSYK	64.43	2	1473.68
lcl|NZ_CP011073.1_prot_WP_011203608.1_3809	TAEWKEADFSYK	52.09	3	1473.68
lcl|NZ_CP011073.1_prot_WP_011203608.1_3809	TAEWKEADFSYK	51.67	3	1473.68
lcl|NZ_CP011073.1_prot_WP_011203608.1_3809	TAEWKEADFSYK	42.06	2	1473.68
lcl|NZ_CP011073.1_prot_WP_011203608.1_3809	TAEWKEADFSYK	36.87	3	1473.68
lcl|NZ_CP011073.1_prot_WP_011203608.1_3809	TAEWKEADFSYK	36.15	3	1473.68
lcl|NZ_CP011073.1_prot_WP_011203608.1_3809	TAEWKEADFSYK	35.23	3	1473.68
lcl|NZ_CP011073.1_prot_WP_011203608.1_3809	TAEWKEADFSYK	21.86	3	1473.68
lcl|NZ_CP011073.1_prot_WP_011203608.1_3809	TAEWKEADFSYK	52.16	3	1473.68
lcl|NZ_CP011073.1_prot_WP_011203608.1_3809	TAEWKEADFSYK	40.45	2	1473.68
lcl|NZ_CP011073.1_prot_WP_011203608.1_3809	TAEWKEADFSYK	64.67	3	1473.68
lcl|NZ_CP011073.1_prot_WP_011203608.1_3809	TAEWKEADFSYK	33.66	3	1473.68
lcl|NZ_CP011073.1_prot_WP_011203608.1_3809	TAEWKEADFSYK	14.14	2	1473.68
lcl|NZ_CP011073.1_prot_WP_011203608.1_3809	TAEWKEADFSYK	28.4	3	1473.68
lcl|NZ_CP011073.1_prot_WP_011203608.1_3809	TAEWKEADFSYK	34.81	3	1473.68
lcl|NZ_CP011073.1_prot_WP_011203608.1_3809	TAEWKEADFSYK	59.86	2	1473.68
lcl|NZ_CP011073.1_prot_WP_011203608.1_3809	TAEWKEADFSYK	16.74	3	1473.68
lcl|NZ_CP011073.1_prot_WP_011203608.1_3809	TAEWKEADFSYK	69.5	3	1473.68
lcl|NZ_CP011073.1_prot_WP_011203608.1_3809	TAEWKEADFSYK	39.21	2	1473.68
lcl|NZ_CP011073.1_prot_WP_011203608.1_3809	TAEWKEADFSYK	62.5	2	1473.68
lcl|NZ_CP011073.1_prot_WP_011203608.1_3809	TAEWKEADFSYK	64.23	3	1473.68
lcl|NZ_CP011073.1_prot_WP_011203608.1_3809	TAEWKEADFSYK	58.11	2	1473.68
lcl|NZ_CP011073.1_prot_WP_011203608.1_3809	TAEWKEADFSYK	24.43	2	1473.68
lcl|NZ_CP011073.1_prot_WP_011203608.1_3809	TAEWKEADFSYK	64.64	3	1473.68
lcl|NZ_CP011073.1_prot_WP_011203608.1_3809	TAEWKEADFSYK	57.25	3	1473.68
lcl|NZ_CP011073.1_prot_WP_011203608.1_3809	TAEWKEADFSYK	62.94	2	1473.68
lcl|NZ_CP011073.1_prot_WP_011203608.1_3809	TAEWKEADFSYK	23.25	2	1473.68
lcl|NZ_CP011073.1_prot_WP_011203608.1_3809	TAEWKEADFSYK	52.45	3	1473.68
lcl|NZ_CP011073.1_prot_WP_011203608.1_3809	TAEWKEADFSYK	40.4	3	1473.68
lcl|NZ_CP011073.1_prot_WP_011203608.1_3809	TAEWKEADFSYK	66.33	3	1473.68
lcl|NZ_CP011073.1_prot_WP_011203608.1_3809	TAEWKEADFSYK	40.51	3	1473.68
lcl|NZ_CP011073.1_prot_WP_011203608.1_3809	TAEWKEADFSYK	23.83	3	1473.68
lcl|NZ_CP011073.1_prot_WP_011203608.1_3809	TAEWKEADFSYK	39.04	3	1473.69
lcl|NZ_CP011073.1_prot_WP_011203608.1_3809	TAEWKEADFSYK	22.23	3	1473.69
lcl|NZ_CP011073.1_prot_WP_011203608.1_3809	TAEWKEADFSYK	21.44	3	1473.69
lcl|NZ_CP011073.1_prot_WP_011203608.1_3809	TAEWKEADFSYK	16.99	2	1473.69
lcl|NZ_CP011073.1_prot_WP_011203608.1_3809	TKMWQISAAYIF	16.01	2	1473.74	Oxidation (M)
lcl|NZ_CP011073.1_prot_WP_011203608.1_3809	HLQVGANYNIPLNK	20.47	3	1579.84
lcl|NZ_CP011073.1_prot_WP_011203608.1_3809	HLQVGANYNIPLNK	23.78	2	1579.84
lcl|NZ_CP011073.1_prot_WP_011203608.1_3809	HLQVGANYNIPLNK	13.1	3	1579.84
lcl|NZ_CP011073.1_prot_WP_011203608.1_3809	HLQVGANYNIPLNK	15.62	2	1579.84
lcl|NZ_CP011073.1_prot_WP_011203608.1_3809	HLQVGANYNIPLNK	29.97	3	1579.84
lcl|NZ_CP011073.1_prot_WP_011203608.1_3809	HLQVGANYNIPLNK	32.31	2	1579.84
lcl|NZ_CP011073.1_prot_WP_011203608.1_3809	HLQVGANYNIPLNK	67.89	3	1579.84
lcl|NZ_CP011073.1_prot_WP_011203608.1_3809	HLQVGANYNIPLNK	63.1	2	1579.84
lcl|NZ_CP011073.1_prot_WP_011203608.1_3809	HLQVGANYNIPLNK	18.79	2	1579.84
lcl|NZ_CP011073.1_prot_WP_011203608.1_3809	HLQVGANYNIPLNK	16.92	3	1579.84
lcl|NZ_CP011073.1_prot_WP_011203608.1_3809	HLQVGANYNIPLNK	38.91	3	1579.84
lcl|NZ_CP011073.1_prot_WP_011203608.1_3809	HLQVGANYNIPLNK	47.71	3	1579.85
lcl|NZ_CP011073.1_prot_WP_011203608.1_3809	HLQVGANYNIPLNK	52.1	3	1579.85
lcl|NZ_CP011073.1_prot_WP_011203608.1_3809	HLQVGANYNIPLNK	26.09	2	1579.85
lcl|NZ_CP011073.1_prot_WP_011203608.1_3809	HLQVGANYNIPLNK	36.56	3	1579.85
lcl|NZ_CP011073.1_prot_WP_011203608.1_3809	HLQVGANYNIPLNK	46.62	3	1579.85
lcl|NZ_CP011073.1_prot_WP_011203608.1_3809	HLQVGANYNIPLNK	69.06	3	1579.85
lcl|NZ_CP011073.1_prot_WP_011203608.1_3809	HLQVGANYNIPLNK	21.76	2	1579.85
lcl|NZ_CP011073.1_prot_WP_011203608.1_3809	HLQVGANYNIPLNK	48.2	3	1579.85
lcl|NZ_CP011073.1_prot_WP_011203608.1_3809	HLQVGANYNIPLNK	70.61	2	1579.85
lcl|NZ_CP011073.1_prot_WP_011203608.1_3809	HLQVGANYNIPLNK	56.18	3	1579.85
lcl|NZ_CP011073.1_prot_WP_011203608.1_3809	HLQVGANYNIPLNK	62.86	3	1579.85
lcl|NZ_CP011073.1_prot_WP_011203608.1_3809	HLQVGANYNIPLNK	46.24	3	1579.85
lcl|NZ_CP011073.1_prot_WP_011203608.1_3809	HLQVGANYNIPLNK	34.63	2	1579.85
lcl|NZ_CP011073.1_prot_WP_011203608.1_3809	HLQVGANYNIPLNK	54.91	3	1579.85
lcl|NZ_CP011073.1_prot_WP_011203608.1_3809	HLQVGANYNIPLNK	104.11	2	1579.85
lcl|NZ_CP011073.1_prot_WP_011203608.1_3809	HLQVGANYNIPLNK	43.12	3	1579.85
lcl|NZ_CP011073.1_prot_WP_011203608.1_3809	HLQVGANYNIPLNK	45.35	3	1579.85
lcl|NZ_CP011073.1_prot_WP_011203608.1_3809	HLQVGANYNIPLNK	71.93	3	1579.85
lcl|NZ_CP011073.1_prot_WP_011203608.1_3809	HLQVGANYNIPLNK	24.1	2	1579.85
lcl|NZ_CP011073.1_prot_WP_011203608.1_3809	HLQVGANYNIPLNK	18.73	3	1579.85
lcl|NZ_CP011073.1_prot_WP_011203608.1_3809	HLQVGANYNIPLNK	108.33	2	1579.85
lcl|NZ_CP011073.1_prot_WP_011203608.1_3809	HLQVGANYNIPLNK	59.83	3	1579.85
lcl|NZ_CP011073.1_prot_WP_011203608.1_3809	HLQVGANYNIPLNK	45.18	2	1579.85
lcl|NZ_CP011073.1_prot_WP_011203608.1_3809	HLQVGANYNIPLNK	57.16	3	1579.85
lcl|NZ_CP011073.1_prot_WP_011203608.1_3809	HLQVGANYNIPLNK	19.6	3	1579.85
lcl|NZ_CP011073.1_prot_WP_011203608.1_3809	HLQVGANYNIPLNK	52.32	3	1579.85
lcl|NZ_CP011073.1_prot_WP_011203608.1_3809	HLQVGANYNIPLNK	39.36	3	1579.85
lcl|NZ_CP011073.1_prot_WP_011203608.1_3809	HLQVGANYNIPLNK	97.11	2	1579.85
lcl|NZ_CP011073.1_prot_WP_011203608.1_3809	HLQVGANYNIPLNK	32.22	2	1579.85
lcl|NZ_CP011073.1_prot_WP_011203608.1_3809	HLQVGANYNIPLNK	64.59	3	1579.85
lcl|NZ_CP011073.1_prot_WP_011203608.1_3809	HLQVGANYNIPLNK	56.21	3	1579.85
lcl|NZ_CP011073.1_prot_WP_011203608.1_3809	HLQVGANYNIPLNK	81.84	2	1579.85
lcl|NZ_CP011073.1_prot_WP_011203608.1_3809	HLQVGANYNIPLNK	55.97	3	1579.85
lcl|NZ_CP011073.1_prot_WP_011203608.1_3809	HLQVGANYNIPLNK	71.69	3	1579.85
lcl|NZ_CP011073.1_prot_WP_011203608.1_3809	HLQVGANYNIPLNK	41.21	3	1579.85
lcl|NZ_CP011073.1_prot_WP_011203608.1_3809	HLQVGANYNIPLNK	84.6	2	1579.85
lcl|NZ_CP011073.1_prot_WP_011203608.1_3809	HLQVGANYNIPLNK	34.85	3	1579.85
lcl|NZ_CP011073.1_prot_WP_011203608.1_3809	HLQVGANYNIPLNK	43.15	2	1579.85
lcl|NZ_CP011073.1_prot_WP_011203608.1_3809	HLQVGANYNIPLNK	56.28	2	1579.85
lcl|NZ_CP011073.1_prot_WP_011203608.1_3809	HLQVGANYNIPLNK	71.9	3	1579.85
lcl|NZ_CP011073.1_prot_WP_011203608.1_3809	HLQVGANYNIPLNK	71.59	3	1579.85
lcl|NZ_CP011073.1_prot_WP_011203608.1_3809	HLQVGANYNIPLNK	54.52	3	1579.85
lcl|NZ_CP011073.1_prot_WP_011203608.1_3809	HLQVGANYNIPLNK	71.96	3	1579.85
lcl|NZ_CP011073.1_prot_WP_011203608.1_3809	HLQVGANYNIPLNK	71.94	3	1579.85
lcl|NZ_CP011073.1_prot_WP_011203608.1_3809	HLQVGANYNIPLNK	21.62	2	1579.85
lcl|NZ_CP011073.1_prot_WP_011203608.1_3809	HLQVGANYNIPLNK	49.23	3	1579.85
lcl|NZ_CP011073.1_prot_WP_011203608.1_3809	HLQVGANYNIPLNK	59.21	3	1579.85
lcl|NZ_CP011073.1_prot_WP_011203608.1_3809	HLQVGANYNIPLNK	93.19	2	1579.85
lcl|NZ_CP011073.1_prot_WP_011203608.1_3809	HLQVGANYNIPLNK	50.87	3	1579.85
lcl|NZ_CP011073.1_prot_WP_011203608.1_3809	HLQVGANYNIPLNK	62.88	3	1579.85
lcl|NZ_CP011073.1_prot_WP_011203608.1_3809	HLQVGANYNIPLNK	24.84	2	1579.85
lcl|NZ_CP011073.1_prot_WP_011203608.1_3809	HLQVGANYNIPLNK	47.96	2	1579.85
lcl|NZ_CP011073.1_prot_WP_011203608.1_3809	HLQVGANYNIPLNK	65.57	2	1579.85
lcl|NZ_CP011073.1_prot_WP_011203608.1_3809	HLQVGANYNIPLNK	31.18	3	1579.85
lcl|NZ_CP011073.1_prot_WP_011203608.1_3809	HLQVGANYNIPLNK	20.37	2	1579.85
lcl|NZ_CP011073.1_prot_WP_011203608.1_3809	HLQVGANYNIPLNK	39.99	2	1579.85
lcl|NZ_CP011073.1_prot_WP_011203608.1_3809	HLQVGANYNIPLNK	104.17	2	1579.85
lcl|NZ_CP011073.1_prot_WP_011203608.1_3809	HLQVGANYNIPLNK	71.56	3	1579.85
lcl|NZ_CP011073.1_prot_WP_011203608.1_3809	HLQVGANYNIPLNK	71.96	3	1579.85
lcl|NZ_CP011073.1_prot_WP_011203608.1_3809	HLQVGANYNIPLNK	60.01	3	1579.85
lcl|NZ_CP011073.1_prot_WP_011203608.1_3809	HLQVGANYNIPLNK	60.82	3	1579.85
lcl|NZ_CP011073.1_prot_WP_011203608.1_3809	HLQVGANYNIPLNK	38.73	3	1579.85
lcl|NZ_CP011073.1_prot_WP_011203608.1_3809	HLQVGANYNIPLNK	39.32	3	1579.85
lcl|NZ_CP011073.1_prot_WP_011203608.1_3809	HLQVGANYNIPLNK	79.43	2	1579.85
lcl|NZ_CP011073.1_prot_WP_011203608.1_3809	HLQVGANYNIPLNK	71.63	3	1579.85
lcl|NZ_CP011073.1_prot_WP_011203608.1_3809	HLQVGANYNIPLNK	89.5	2	1579.85
lcl|NZ_CP011073.1_prot_WP_011203608.1_3809	HLQVGANYNIPLNK	72.01	3	1579.85
lcl|NZ_CP011073.1_prot_WP_011203608.1_3809	HLQVGANYNIPLNK	79.9	2	1579.85
lcl|NZ_CP011073.1_prot_WP_011203608.1_3809	HLQVGANYNIPLNK	58.8	3	1579.85
lcl|NZ_CP011073.1_prot_WP_011203608.1_3809	HLQVGANYNIPLNK	53.82	3	1579.85
lcl|NZ_CP011073.1_prot_WP_011203608.1_3809	HLQVGANYNIPLNK	40.32	2	1579.85
lcl|NZ_CP011073.1_prot_WP_011203608.1_3809	HLQVGANYNIPLNK	56.98	3	1579.85
lcl|NZ_CP011073.1_prot_WP_011203608.1_3809	HLQVGANYNIPLNK	24.23	2	1579.85
lcl|NZ_CP011073.1_prot_WP_011203608.1_3809	HLQVGANYNIPLNK	58.66	3	1579.85
lcl|NZ_CP011073.1_prot_WP_011203608.1_3809	HLQVGANYNIPLNK	71.85	3	1579.85
lcl|NZ_CP011073.1_prot_WP_011203608.1_3809	HLQVGANYNIPLNK	30.5	3	1579.85
lcl|NZ_CP011073.1_prot_WP_011203608.1_3809	HLQVGANYNIPLNK	25.5	3	1579.85
lcl|NZ_CP011073.1_prot_WP_011203608.1_3809	HLQVGANYNIPLNK	66.36	3	1579.85
lcl|NZ_CP011073.1_prot_WP_011203608.1_3809	HLQVGANYNIPLNK	63.03	3	1579.85
lcl|NZ_CP011073.1_prot_WP_011203608.1_3809	HLQVGANYNIPLNK	71.95	3	1579.85
lcl|NZ_CP011073.1_prot_WP_011203608.1_3809	HLQVGANYNIPLNK	58.7	3	1579.85
lcl|NZ_CP011073.1_prot_WP_011203608.1_3809	HLQVGANYNIPLNK	45.98	3	1579.85
lcl|NZ_CP011073.1_prot_WP_011203608.1_3809	HLQVGANYNIPLNK	54.1	3	1579.85
lcl|NZ_CP011073.1_prot_WP_011203608.1_3809	HLQVGANYNIPLNK	61.88	2	1579.85
lcl|NZ_CP011073.1_prot_WP_011203608.1_3809	HLQVGANYNIPLNK	71.94	3	1579.85
lcl|NZ_CP011073.1_prot_WP_011203608.1_3809	HLQVGANYNIPLNK	45.63	3	1579.85
lcl|NZ_CP011073.1_prot_WP_011203608.1_3809	HLQVGANYNIPLNK	71.6	3	1579.85
lcl|NZ_CP011073.1_prot_WP_011203608.1_3809	HLQVGANYNIPLNK	29.18	3	1579.85
lcl|NZ_CP011073.1_prot_WP_011203608.1_3809	VGDESIRQNGLDIPINLK	16.38	3	1980.05
lcl|NZ_CP011073.1_prot_WP_011203608.1_3809	VGDESIRQNGLDIPINLK	19.47	3	1980.06
lcl|NZ_CP011073.1_prot_WP_011203608.1_3809	VGDESIRQNGLDIPINLK	52.66	3	1980.06
lcl|NZ_CP011073.1_prot_WP_011203608.1_3809	VGDESIRQNGLDIPINLK	17.98	3	1980.06
lcl|NZ_CP011073.1_prot_WP_011203608.1_3809	VGDESIRQNGLDIPINLK	46.86	3	1980.06
lcl|NZ_CP011073.1_prot_WP_011203608.1_3809	VGDESIRQNGLDIPINLK	43.11	3	1980.06
lcl|NZ_CP011073.1_prot_WP_011203608.1_3809	VGDESIRQNGLDIPINLK	51.6	3	1980.06
lcl|NZ_CP011073.1_prot_WP_011203608.1_3809	VGDESIRQNGLDIPINLK	62.77	3	1980.06
lcl|NZ_CP011073.1_prot_WP_011203608.1_3809	VGDESIRQNGLDIPINLK	55.7	3	1980.06
lcl|NZ_CP011073.1_prot_WP_011203608.1_3809	VGDESIRQNGLDIPINLK	62.79	3	1980.06
lcl|NZ_CP011073.1_prot_WP_011203608.1_3809	VGDESIRQNGLDIPINLK	42.19	3	1980.06
lcl|NZ_CP011073.1_prot_WP_011203608.1_3809	VGDESIRQNGLDIPINLK	36.73	3	1980.06
lcl|NZ_CP011073.1_prot_WP_011203608.1_3809	VGDESIRQNGLDIPINLK	43.67	3	1980.06
lcl|NZ_CP011073.1_prot_WP_011203608.1_3809	VGDESIRQNGLDIPINLK	61.16	3	1980.06
lcl|NZ_CP011073.1_prot_WP_011203608.1_3809	VGDESIRQNGLDIPINLK	39.61	3	1980.06
lcl|NZ_CP011073.1_prot_WP_011203608.1_3809	VGDESIRQNGLDIPINLK	21.22	3	1980.06
lcl|NZ_CP011073.1_prot_WP_011203608.1_3809	VGDESIRQNGLDIPINLK	50.73	3	1980.06
lcl|NZ_CP011073.1_prot_WP_011203608.1_3809	VGDESIRQNGLDIPINLK	47.78	3	1980.06
lcl|NZ_CP011073.1_prot_WP_011203608.1_3809	VGDESIRQNGLDIPINLK	68.75	3	1980.06
lcl|NZ_CP011073.1_prot_WP_011203608.1_3809	VGDESIRQNGLDIPINLK	71.49	3	1980.06
lcl|NZ_CP011073.1_prot_WP_011203608.1_3809	VGDESIRQNGLDIPINLK	16.45	3	1980.06
lcl|NZ_CP011073.1_prot_WP_011203608.1_3809	VGDESIRQNGLDIPINLK	43.61	3	1980.07
lcl|NZ_CP011073.1_prot_WP_011203608.1_3809	VGDESIRQNGLDIPINLK	56.52	3	1980.07
lcl|NZ_CP011073.1_prot_WP_011203608.1_3809	VGDESIRQNGLDIPINLK	28.55	3	1980.07
lcl|NZ_CP011073.1_prot_WP_011203608.1_3809	VGDESIRQNGLDIPINLK	37.83	3	1980.07
lcl|NZ_CP011073.1_prot_WP_011203608.1_3809	VGDESIRQNGLDIPINLK	53.32	3	1980.07
lcl|NZ_CP011073.1_prot_WP_011203608.1_3809	VGDESIRQNGLDIPINLK	20.02	3	1980.07
lcl|NZ_CP011073.1_prot_WP_011203608.1_3809	VGDESIRQNGLDIPINLK	15.37	2	1980.07
lcl|NZ_CP011073.1_prot_WP_011203608.1_3809	VGDESIRQNGLDIPINLK	53.34	3	1980.07
lcl|NZ_CP011073.1_prot_WP_011203608.1_3809	VGDESIRQNGLDIPINLK	65.82	3	1980.07
lcl|NZ_CP011073.1_prot_WP_011203608.1_3809	VGDESIRQNGLDIPINLK	51.68	3	1980.07
lcl|NZ_CP011073.1_prot_WP_011203608.1_3809	VGDESIRQNGLDIPINLK	60.37	3	1980.07
lcl|NZ_CP011073.1_prot_WP_011203608.1_3809	VGDESIRQNGLDIPINLK	54.65	3	1980.07
lcl|NZ_CP011073.1_prot_WP_011203608.1_3809	VGDESIRQNGLDIPINLK	49.75	3	1980.07
lcl|NZ_CP011073.1_prot_WP_011203608.1_3809	VGDESIRQNGLDIPINLK	51.54	3	1980.07
lcl|NZ_CP011073.1_prot_WP_011203608.1_3809	VGDESIRQNGLDIPINLK	42.69	3	1980.07
lcl|NZ_CP011073.1_prot_WP_011203608.1_3809	VGDESIRQNGLDIPINLK	36.31	3	1980.07
lcl|NZ_CP011073.1_prot_WP_011203608.1_3809	VGDESIRQNGLDIPINLK	18.41	3	1980.07
lcl|NZ_CP011073.1_prot_WP_011203608.1_3809	VGDESIRQNGLDIPINLK	33.82	3	1980.07
lcl|NZ_CP011073.1_prot_WP_011203608.1_3809	VGDESIRQNGLDIPINLK	54.64	3	1980.07
lcl|NZ_CP011073.1_prot_WP_011203608.1_3809	VGDESIRQNGLDIPINLK	52.75	3	1980.07
lcl|NZ_CP011073.1_prot_WP_011203608.1_3809	VGDESIRQNGLDIPINLK	55.09	3	1980.07
lcl|NZ_CP011073.1_prot_WP_005797148.1_4157	YLSTILYAFEEYPL	35.1	2	1720.86
lcl|NZ_CP011073.1_prot_WP_005797148.1_4157	YLSTILYAFEEYPL	16.48	2	1720.86
lcl|NZ_CP011073.1_prot_WP_005797148.1_4157	EGLLVGISSGAAVYAATELAK	41.34	3	2019.07
lcl|NZ_CP011073.1_prot_WP_005797148.1_4157	EGLLVGISSGAAVYAATELAK	18.49	2	2019.07
lcl|NZ_CP011073.1_prot_WP_005797148.1_4157	EGLLVGISSGAAVYAATELAK	23.71	3	2019.08
lcl|NZ_CP011073.1_prot_WP_005797148.1_4157	EGLLVGISSGAAVYAATELAK	45.38	3	2019.08
lcl|NZ_CP011073.1_prot_WP_005797148.1_4157	EGLLVGISSGAAVYAATELAK	26.76	2	2019.08
lcl|NZ_CP011073.1_prot_WP_005797148.1_4157	EGLLVGISSGAAVYAATELAK	13.81	2	2019.08
lcl|NZ_CP011073.1_prot_WP_005797148.1_4157	EGLLVGISSGAAVYAATELAK	32.83	2	2019.08
lcl|NZ_CP011073.1_prot_WP_005797148.1_4157	EGLLVGISSGAAVYAATELAK	40.08	2	2019.08
lcl|NZ_CP011073.1_prot_WP_005797148.1_4157	EGLLVGISSGAAVYAATELAK	29.48	3	2019.08
lcl|NZ_CP011073.1_prot_WP_005797148.1_4157	EGLLVGISSGAAVYAATELAK	27.71	2	2019.08
lcl|NZ_CP011073.1_prot_WP_005797148.1_4157	EGLLVGISSGAAVYAATELAK	82.39	2	2019.08
lcl|NZ_CP011073.1_prot_WP_005797148.1_4157	EGLLVGISSGAAVYAATELAK	16.96	2	2019.08
lcl|NZ_CP011073.1_prot_WP_005797148.1_4157	EGLLVGISSGAAVYAATELAK	75.74	2	2019.08
lcl|NZ_CP011073.1_prot_WP_005797148.1_4157	EGLLVGISSGAAVYAATELAK	15.11	2	2019.08
lcl|NZ_CP011073.1_prot_WP_005797148.1_4157	EGLLVGISSGAAVYAATELAK	31.04	3	2019.08
lcl|NZ_CP011073.1_prot_WP_005797148.1_4157	EGLLVGISSGAAVYAATELAK	24.76	3	2019.08
lcl|NZ_CP011073.1_prot_WP_005797148.1_4157	EGLLVGISSGAAVYAATELAK	16.53	2	2019.08
lcl|NZ_CP011073.1_prot_WP_005797148.1_4157	EGLLVGISSGAAVYAATELAK	20.95	2	2019.08
lcl|NZ_CP011073.1_prot_WP_005797148.1_4157	EGLLVGISSGAAVYAATELAK	27.53	2	2019.08
lcl|NZ_CP011073.1_prot_WP_005797148.1_4157	EGLLVGISSGAAVYAATELAK	45.63	2	2019.08
lcl|NZ_CP011073.1_prot_WP_005797148.1_4157	EGLLVGISSGAAVYAATELAK	58.82	2	2019.08
lcl|NZ_CP011073.1_prot_WP_005797148.1_4157	EGLLVGISSGAAVYAATELAK	64.35	2	2019.08
lcl|NZ_CP011073.1_prot_WP_005797148.1_4157	EGLLVGISSGAAVYAATELAK	38.01	2	2019.08
lcl|NZ_CP011073.1_prot_WP_005797148.1_4157	EGLLVGISSGAAVYAATELAK	14.03	2	2019.08
lcl|NZ_CP011073.1_prot_WP_005797148.1_4157	EGLLVGISSGAAVYAATELAK	17.49	2	2019.08
lcl|NZ_CP011073.1_prot_WP_005797148.1_4157	EGLLVGISSGAAVYAATELAK	25.47	3	2019.08
lcl|NZ_CP011073.1_prot_WP_005797148.1_4157	EGLLVGISSGAAVYAATELAK	37.94	2	2019.08
lcl|NZ_CP011073.1_prot_WP_005797148.1_4157	EGLLVGISSGAAVYAATELAK	17.41	3	2019.08
lcl|NZ_CP011073.1_prot_WP_005797148.1_4157	EGLLVGISSGAAVYAATELAK	39.08	2	2019.08
lcl|NZ_CP011073.1_prot_WP_005797148.1_4157	EGLLVGISSGAAVYAATELAK	21.76	2	2019.08
lcl|NZ_CP011073.1_prot_WP_005797148.1_4157	EGLLVGISSGAAVYAATELAK	43.52	2	2019.08
lcl|NZ_CP011073.1_prot_WP_005797148.1_4157	EGLLVGISSGAAVYAATELAK	17.09	3	2019.08
lcl|NZ_CP011073.1_prot_WP_005797148.1_4157	EGLLVGISSGAAVYAATELAK	33.81	3	2019.08
lcl|NZ_CP011073.1_prot_WP_005797148.1_4157	EGLLVGISSGAAVYAATELAK	22.49	2	2019.08
lcl|NZ_CP011073.1_prot_WP_005797148.1_4157	EGLLVGISSGAAVYAATELAK	18.03	3	2019.08
lcl|NZ_CP011073.1_prot_WP_005797148.1_4157	EGLLVGISSGAAVYAATELAK	22.56	3	2019.08
lcl|NZ_CP011073.1_prot_WP_005797148.1_4157	EGLLVGISSGAAVYAATELAK	36.94	3	2019.08
lcl|NZ_CP011073.1_prot_WP_005797148.1_4157	EGLLVGISSGAAVYAATELAK	20.84	2	2019.08
lcl|NZ_CP011073.1_prot_WP_005797148.1_4157	EGLLVGISSGAAVYAATELAK	90.62	2	2019.08
lcl|NZ_CP011073.1_prot_WP_005797148.1_4157	EGLLVGISSGAAVYAATELAK	53.85	2	2019.08
lcl|NZ_CP011073.1_prot_WP_005797148.1_4157	EGLLVGISSGAAVYAATELAK	67.19	2	2019.08
lcl|NZ_CP011073.1_prot_WP_005797148.1_4157	EGLLVGISSGAAVYAATELAK	37.39	3	2019.08
lcl|NZ_CP011073.1_prot_WP_005797148.1_4157	EGLLVGISSGAAVYAATELAK	18.31	2	2019.08
lcl|NZ_CP011073.1_prot_WP_005797148.1_4157	EGLLVGISSGAAVYAATELAK	47.65	2	2019.08
lcl|NZ_CP011073.1_prot_WP_005797148.1_4157	EGLLVGISSGAAVYAATELAK	42.89	2	2019.08
lcl|NZ_CP011073.1_prot_WP_005797148.1_4157	EGLLVGISSGAAVYAATELAK	30.48	3	2019.08
lcl|NZ_CP011073.1_prot_WP_005797148.1_4157	EGLLVGISSGAAVYAATELAK	26	3	2019.08
lcl|NZ_CP011073.1_prot_WP_005797148.1_4157	EGLLVGISSGAAVYAATELAK	62.48	2	2019.09
lcl|NZ_CP011073.1_prot_WP_005797148.1_4157	EGLLVGISSGAAVYAATELAK	21.1	2	2019.09
lcl|NZ_CP011073.1_prot_WP_005797148.1_4157	EGLLVGISSGAAVYAATELAK	33.67	3	2019.09
lcl|NZ_CP011073.1_prot_WP_005797148.1_4157	EGLLVGISSGAAVYAATELAK	15.71	3	2019.09
lcl|NZ_CP011073.1_prot_WP_005797148.1_4157	EGLLVGISSGAAVYAATELAK	61.98	2	2019.09
lcl|NZ_CP011073.1_prot_WP_005797148.1_4157	EGLLVGISSGAAVYAATELAK	27.83	2	2019.09
lcl|NZ_CP011073.1_prot_WP_005797148.1_4157	EGLLVGISSGAAVYAATELAK	34.52	2	2019.09
lcl|NZ_CP011073.1_prot_WP_005797148.1_4157	EGLLVGISSGAAVYAATELAK	67.68	2	2019.09
lcl|NZ_CP011073.1_prot_WP_005797148.1_4157	EGLLVGISSGAAVYAATELAK	47.2	3	2019.09
lcl|NZ_CP011073.1_prot_WP_005797148.1_4157	EGLLVGISSGAAVYAATELAK	29.15	3	2019.09
lcl|NZ_CP011073.1_prot_WP_005797148.1_4157	EGLLVGISSGAAVYAATELAK	19.93	2	2019.09
lcl|NZ_CP011073.1_prot_WP_005797148.1_4157	EGLLVGISSGAAVYAATELAK	70.17	2	2019.09
lcl|NZ_CP011073.1_prot_WP_005797148.1_4157	EGLLVGISSGAAVYAATELAK	76.22	2	2019.09
lcl|NZ_CP011073.1_prot_WP_005797148.1_4157	EGLLVGISSGAAVYAATELAK	65.52	2	2019.09
lcl|NZ_CP011073.1_prot_WP_005797148.1_4157	EGLLVGISSGAAVYAATELAK	61.11	2	2019.09
lcl|NZ_CP011073.1_prot_WP_005797148.1_4157	EGLLVGISSGAAVYAATELAK	87.77	2	2019.09
lcl|NZ_CP011073.1_prot_WP_005797148.1_4157	EGLLVGISSGAAVYAATELAK	15.23	3	2019.09
lcl|NZ_CP011073.1_prot_WP_005797148.1_4157	EGLLVGISSGAAVYAATELAK	23.69	3	2019.09
lcl|NZ_CP011073.1_prot_WP_005797148.1_4157	EGLLVGISSGAAVYAATELAK	17.8	2	2019.09
lcl|NZ_CP011073.1_prot_WP_005797148.1_4157	EGLLVGISSGAAVYAATELAK	18.21	2	2019.09
lcl|NZ_CP011073.1_prot_WP_005797148.1_4157	EGLLVGISSGAAVYAATELAK	44.61	3	2019.09
lcl|NZ_CP011073.1_prot_WP_005797148.1_4157	EGLLVGISSGAAVYAATELAK	86.39	2	2019.09
lcl|NZ_CP011073.1_prot_WP_005797148.1_4157	EGLLVGISSGAAVYAATELAK	21.15	2	2019.09
lcl|NZ_CP011073.1_prot_WP_005797148.1_4157	EGLLVGISSGAAVYAATELAK	34.44	2	2019.09
lcl|NZ_CP011073.1_prot_WP_005797148.1_4157	EGLLVGISSGAAVYAATELAK	37.23	2	2019.09
lcl|NZ_CP011073.1_prot_WP_005797148.1_4157	EGLLVGISSGAAVYAATELAK	41.64	3	2019.09
lcl|NZ_CP011073.1_prot_WP_005797148.1_4157	EGLLVGISSGAAVYAATELAK	109.06	2	2019.09
lcl|NZ_CP011073.1_prot_WP_005797148.1_4157	EGLLVGISSGAAVYAATELAK	22.81	2	2019.09
lcl|NZ_CP011073.1_prot_WP_005797148.1_4157	EGLLVGISSGAAVYAATELAK	88.63	2	2019.09
lcl|NZ_CP011073.1_prot_WP_005797148.1_4157	EGLLVGISSGAAVYAATELAK	33.9	2	2019.09
lcl|NZ_CP011073.1_prot_WP_005797148.1_4157	EGLLVGISSGAAVYAATELAK	30.84	3	2019.09
lcl|NZ_CP011073.1_prot_WP_005797148.1_4157	EGLLVGISSGAAVYAATELAK	26.3	3	2019.09
lcl|NZ_CP011073.1_prot_WP_005797148.1_4157	EGLLVGISSGAAVYAATELAK	40.32	2	2019.09
lcl|NZ_CP011073.1_prot_WP_005797148.1_4157	EGLLVGISSGAAVYAATELAK	26.62	3	2019.09
lcl|NZ_CP011073.1_prot_WP_005797148.1_4157	EGLLVGISSGAAVYAATELAK	24.59	3	2019.09
lcl|NZ_CP011073.1_prot_WP_005797148.1_4157	EGLLVGISSGAAVYAATELAK	14.78	2	2019.09
lcl|NZ_CP011073.1_prot_WP_005797148.1_4157	EGLLVGISSGAAVYAATELAK	15.01	3	2019.09
lcl|NZ_CP011073.1_prot_WP_005797148.1_4157	EGLLVGISSGAAVYAATELAK	19.83	2	2019.09
lcl|NZ_CP011073.1_prot_WP_005797148.1_4157	EGLLVGISSGAAVYAATELAK	20.92	3	2019.09
lcl|NZ_CP011073.1_prot_WP_005797148.1_4157	EGLLVGISSGAAVYAATELAK	93.68	2	2019.09
lcl|NZ_CP011073.1_prot_WP_005797148.1_4157	EGLLVGISSGAAVYAATELAK	69.93	2	2019.09
lcl|NZ_CP011073.1_prot_WP_005797148.1_4157	EGLLVGISSGAAVYAATELAK	71.25	2	2019.09
[truncated: 4,622 more rows]

## Sheet: BacFrag-43
prot_acc	pep_seq	pep_score	pep_exp_z	pep_exp_mr	pep_var_mod
lcl|NZ_CP011073.1_prot_WP_005798906.1_2905	AAAWALLSR	62.47	2	957.537
lcl|NZ_CP011073.1_prot_WP_005798906.1_2905	AAAWALLSR	20.99	2	957.537
lcl|NZ_CP011073.1_prot_WP_005798906.1_2905	AAAWALLSR	22.68	2	957.537
lcl|NZ_CP011073.1_prot_WP_005798906.1_2905	AAAWALLSR	23.26	2	957.537
lcl|NZ_CP011073.1_prot_WP_005798906.1_2905	AAAWALLSR	30.29	2	957.538
lcl|NZ_CP011073.1_prot_WP_005798906.1_2905	AAAWALLSR	38.32	2	957.538
lcl|NZ_CP011073.1_prot_WP_005798906.1_2905	AAAWALLSR	51.84	2	957.538
lcl|NZ_CP011073.1_prot_WP_005798906.1_2905	AAAWALLSR	36.51	2	957.538
lcl|NZ_CP011073.1_prot_WP_005798906.1_2905	AAAWALLSR	42.86	2	957.538
lcl|NZ_CP011073.1_prot_WP_005798906.1_2905	AAAWALLSR	44.24	2	957.538
lcl|NZ_CP011073.1_prot_WP_005798906.1_2905	AAAWALLSR	27.84	2	957.538
lcl|NZ_CP011073.1_prot_WP_005798906.1_2905	AAAWALLSR	40.24	2	957.539
lcl|NZ_CP011073.1_prot_WP_005798906.1_2905	AAAWALLSR	47.48	2	957.539
lcl|NZ_CP011073.1_prot_WP_005798906.1_2905	AAAWALLSR	40.69	2	957.539
lcl|NZ_CP011073.1_prot_WP_005798906.1_2905	AAAWALLSR	37.88	2	957.539
lcl|NZ_CP011073.1_prot_WP_005798906.1_2905	AAAWALLSR	25.05	2	957.539
lcl|NZ_CP011073.1_prot_WP_005798906.1_2905	AAAWALLSR	51.85	2	957.539
lcl|NZ_CP011073.1_prot_WP_005798906.1_2905	AAAWALLSR	29.78	2	957.539
lcl|NZ_CP011073.1_prot_WP_005798906.1_2905	AAAWALLSR	35.45	2	957.539
lcl|NZ_CP011073.1_prot_WP_005798906.1_2905	AAAWALLSR	41.75	2	957.54
lcl|NZ_CP011073.1_prot_WP_005798906.1_2905	AAAWALLSR	39.93	2	957.54
lcl|NZ_CP011073.1_prot_WP_005798906.1_2905	AAAWALLSR	57.83	2	957.54
lcl|NZ_CP011073.1_prot_WP_005798906.1_2905	AAAWALLSR	38.56	2	957.54
lcl|NZ_CP011073.1_prot_WP_005798906.1_2905	AAAWALLSR	14.23	2	957.54
lcl|NZ_CP011073.1_prot_WP_005798906.1_2905	AAAWALLSR	46.61	2	957.54
lcl|NZ_CP011073.1_prot_WP_005798906.1_2905	AAAWALLSR	35.03	2	957.54
lcl|NZ_CP011073.1_prot_WP_005798906.1_2905	AAAWALLSR	39.51	2	957.54
lcl|NZ_CP011073.1_prot_WP_005798906.1_2905	AAAWALLSR	34.37	2	957.54
lcl|NZ_CP011073.1_prot_WP_005798906.1_2905	AAAWALLSR	22.71	2	957.54
lcl|NZ_CP011073.1_prot_WP_005798906.1_2905	AAAWALLSR	50.7	2	957.54
lcl|NZ_CP011073.1_prot_WP_005798906.1_2905	AAAWALLSR	36.97	2	957.541
lcl|NZ_CP011073.1_prot_WP_005798906.1_2905	AAAWALLSR	34.34	2	957.541
lcl|NZ_CP011073.1_prot_WP_005798906.1_2905	AAAWALLSR	52.88	2	957.541
lcl|NZ_CP011073.1_prot_WP_005798906.1_2905	AAAWALLSR	25.56	2	957.541
lcl|NZ_CP011073.1_prot_WP_005798906.1_2905	AAAWALLSR	37.04	2	957.541
lcl|NZ_CP011073.1_prot_WP_005798906.1_2905	AAAWALLSR	30.12	2	957.541
lcl|NZ_CP011073.1_prot_WP_005798906.1_2905	AAAWALLSR	52.87	2	957.541
lcl|NZ_CP011073.1_prot_WP_005798906.1_2905	AAAWALLSR	19.73	2	957.541
lcl|NZ_CP011073.1_prot_WP_005798906.1_2905	AAAWALLSR	42.75	2	957.541
lcl|NZ_CP011073.1_prot_WP_005798906.1_2905	AAAWALLSR	42.92	2	957.541
lcl|NZ_CP011073.1_prot_WP_005798906.1_2905	AAAWALLSR	31.42	2	957.541
lcl|NZ_CP011073.1_prot_WP_005798906.1_2905	AAAWALLSR	34.19	2	957.541
lcl|NZ_CP011073.1_prot_WP_005798906.1_2905	AAAWALLSR	42.89	2	957.542
lcl|NZ_CP011073.1_prot_WP_005798906.1_2905	AAAWALLSR	54.01	2	957.542
lcl|NZ_CP011073.1_prot_WP_005798906.1_2905	AAAWALLSR	33.36	2	957.542
lcl|NZ_CP011073.1_prot_WP_005798906.1_2905	AAAWALLSR	22.49	2	957.542
lcl|NZ_CP011073.1_prot_WP_005798906.1_2905	AAAWALLSR	19.46	2	957.542
lcl|NZ_CP011073.1_prot_WP_005798906.1_2905	AAAWALLSR	28.56	2	957.542
lcl|NZ_CP011073.1_prot_WP_005798906.1_2905	AAAWALLSR	15.93	2	957.542
lcl|NZ_CP011073.1_prot_WP_005798906.1_2905	AAAWALLSR	53.81	2	957.542
lcl|NZ_CP011073.1_prot_WP_005798906.1_2905	AAAWALLSR	51.35	2	957.542
lcl|NZ_CP011073.1_prot_WP_005798906.1_2905	AAAWALLSR	53.7	2	957.542
lcl|NZ_CP011073.1_prot_WP_005798906.1_2905	AAAWALLSR	38.88	2	957.542
lcl|NZ_CP011073.1_prot_WP_005798906.1_2905	AAAWALLSR	55.05	2	957.542
lcl|NZ_CP011073.1_prot_WP_005798906.1_2905	AAAWALLSR	40.5	2	957.543
lcl|NZ_CP011073.1_prot_WP_005798906.1_2905	AAAWALLSR	39.15	2	957.543
lcl|NZ_CP011073.1_prot_WP_005798906.1_2905	AAAWALLSR	52.94	2	957.543
lcl|NZ_CP011073.1_prot_WP_005798906.1_2905	AAAWALLSR	23.45	2	957.543
lcl|NZ_CP011073.1_prot_WP_005798906.1_2905	AAAWALLSR	20.82	2	957.544
lcl|NZ_CP011073.1_prot_WP_005798906.1_2905	AAAWALLSR	32.82	2	957.544
lcl|NZ_CP011073.1_prot_WP_005798906.1_2905	EFFFEGQR	16.44	2	1058.48
lcl|NZ_CP011073.1_prot_WP_005798906.1_2905	EFFFEGQR	22.28	2	1058.48
lcl|NZ_CP011073.1_prot_WP_005798906.1_2905	EFFFEGQR	17.27	2	1058.48
lcl|NZ_CP011073.1_prot_WP_005798906.1_2905	EFFFEGQR	18.72	2	1058.48
lcl|NZ_CP011073.1_prot_WP_005798906.1_2905	EFFFEGQR	34.25	2	1058.48
lcl|NZ_CP011073.1_prot_WP_005798906.1_2905	EFFFEGQR	34.29	2	1058.49
lcl|NZ_CP011073.1_prot_WP_005798906.1_2905	SSLYNLFLK	59.28	2	1083.59
lcl|NZ_CP011073.1_prot_WP_005798906.1_2905	SSLYNLFLK	18.06	2	1083.59
lcl|NZ_CP011073.1_prot_WP_005798906.1_2905	SSLYNLFLK	32.69	2	1083.59
lcl|NZ_CP011073.1_prot_WP_005798906.1_2905	SSLYNLFLK	39.04	2	1083.59
lcl|NZ_CP011073.1_prot_WP_005798906.1_2905	SSLYNLFLK	41.6	2	1083.6
lcl|NZ_CP011073.1_prot_WP_005798906.1_2905	SSLYNLFLK	18.2	2	1083.6
lcl|NZ_CP011073.1_prot_WP_005798906.1_2905	SSLYNLFLK	42.74	2	1083.6
lcl|NZ_CP011073.1_prot_WP_005798906.1_2905	SSLYNLFLK	17.61	2	1083.6
lcl|NZ_CP011073.1_prot_WP_005798906.1_2905	SSLYNLFLK	31.25	2	1083.6
lcl|NZ_CP011073.1_prot_WP_005798906.1_2905	SSLYNLFLK	27.11	2	1083.6
lcl|NZ_CP011073.1_prot_WP_005798906.1_2905	SSLYNLFLK	28.16	2	1083.6
lcl|NZ_CP011073.1_prot_WP_005798906.1_2905	SSLYNLFLK	20.15	2	1083.6
lcl|NZ_CP011073.1_prot_WP_005798906.1_2905	SSLYNLFLK	37.05	2	1083.6
lcl|NZ_CP011073.1_prot_WP_005798906.1_2905	SSLYNLFLK	35.84	2	1083.6
lcl|NZ_CP011073.1_prot_WP_005798906.1_2905	SSLYNLFLK	56.45	2	1083.6
lcl|NZ_CP011073.1_prot_WP_005798906.1_2905	SSLYNLFLK	35.27	2	1083.6
lcl|NZ_CP011073.1_prot_WP_005798906.1_2905	SSLYNLFLK	30.07	2	1083.6
lcl|NZ_CP011073.1_prot_WP_005798906.1_2905	SSLYNLFLK	24.35	2	1083.6
lcl|NZ_CP011073.1_prot_WP_005798906.1_2905	SSLYNLFLK	64.2	2	1083.6
lcl|NZ_CP011073.1_prot_WP_005798906.1_2905	SSLYNLFLK	29.39	2	1083.6
lcl|NZ_CP011073.1_prot_WP_005798906.1_2905	SSLYNLFLK	24.47	2	1083.6
lcl|NZ_CP011073.1_prot_WP_005798906.1_2905	SSLYNLFLK	41.96	2	1083.6
lcl|NZ_CP011073.1_prot_WP_005798906.1_2905	SSLYNLFLK	47.55	2	1083.6
lcl|NZ_CP011073.1_prot_WP_005798906.1_2905	SSLYNLFLK	21.58	2	1083.6
lcl|NZ_CP011073.1_prot_WP_005798906.1_2905	SSLYNLFLK	28.39	2	1083.6
lcl|NZ_CP011073.1_prot_WP_005798906.1_2905	SSLYNLFLK	64.81	2	1083.6
lcl|NZ_CP011073.1_prot_WP_005798906.1_2905	SSLYNLFLK	43.26	2	1083.6
lcl|NZ_CP011073.1_prot_WP_005798906.1_2905	SSLYNLFLK	33.62	2	1083.6
lcl|NZ_CP011073.1_prot_WP_005798906.1_2905	SSLYNLFLK	58.58	2	1083.6
lcl|NZ_CP011073.1_prot_WP_005798906.1_2905	SSLYNLFLK	16.12	2	1083.6
lcl|NZ_CP011073.1_prot_WP_005798906.1_2905	SSLYNLFLK	48.47	2	1083.6
lcl|NZ_CP011073.1_prot_WP_005798906.1_2905	SSLYNLFLK	49.92	2	1083.6
lcl|NZ_CP011073.1_prot_WP_005798906.1_2905	SSLYNLFLK	34.31	2	1083.6
lcl|NZ_CP011073.1_prot_WP_005798906.1_2905	SSLYNLFLK	61.94	2	1083.6
lcl|NZ_CP011073.1_prot_WP_005798906.1_2905	SSLYNLFLK	25.83	2	1083.6
lcl|NZ_CP011073.1_prot_WP_005798906.1_2905	SSLYNLFLK	18.86	2	1083.6
lcl|NZ_CP011073.1_prot_WP_005798906.1_2905	SSLYNLFLK	20.58	2	1083.6
lcl|NZ_CP011073.1_prot_WP_005798906.1_2905	SSLYNLFLK	21.47	2	1083.6
lcl|NZ_CP011073.1_prot_WP_005798906.1_2905	SSLYNLFLK	16.43	2	1083.6
lcl|NZ_CP011073.1_prot_WP_005798906.1_2905	SSLYNLFLK	18.77	2	1083.6
lcl|NZ_CP011073.1_prot_WP_005798906.1_2905	SSLYNLFLK	58.91	2	1083.6
lcl|NZ_CP011073.1_prot_WP_005798906.1_2905	SSLYNLFLK	46.07	2	1083.6
lcl|NZ_CP011073.1_prot_WP_005798906.1_2905	SSLYNLFLK	41.84	2	1083.6
lcl|NZ_CP011073.1_prot_WP_005798906.1_2905	EAYVDFPLFR	45.15	2	1255.62
lcl|NZ_CP011073.1_prot_WP_005798906.1_2905	EAYVDFPLFR	18.42	2	1255.62
lcl|NZ_CP011073.1_prot_WP_005798906.1_2905	EAYVDFPLFR	43.23	2	1255.62
lcl|NZ_CP011073.1_prot_WP_005798906.1_2905	EAYVDFPLFR	15.33	2	1255.62
lcl|NZ_CP011073.1_prot_WP_005798906.1_2905	EAYVDFPLFR	25.77	2	1255.62
lcl|NZ_CP011073.1_prot_WP_005798906.1_2905	EAYVDFPLFR	39.11	2	1255.62
lcl|NZ_CP011073.1_prot_WP_005798906.1_2905	EAYVDFPLFR	50.63	2	1255.62
lcl|NZ_CP011073.1_prot_WP_005798906.1_2905	EAYVDFPLFR	37.86	2	1255.62
lcl|NZ_CP011073.1_prot_WP_005798906.1_2905	EAYVDFPLFR	38.95	2	1255.62
lcl|NZ_CP011073.1_prot_WP_005798906.1_2905	EAYVDFPLFR	50.13	2	1255.62
lcl|NZ_CP011073.1_prot_WP_005798906.1_2905	EAYVDFPLFR	28.35	2	1255.62
lcl|NZ_CP011073.1_prot_WP_005798906.1_2905	EAYVDFPLFR	36.32	2	1255.62
lcl|NZ_CP011073.1_prot_WP_005798906.1_2905	EAYVDFPLFR	49.99	2	1255.62
lcl|NZ_CP011073.1_prot_WP_005798906.1_2905	EAYVDFPLFR	42.61	2	1255.62
lcl|NZ_CP011073.1_prot_WP_005798906.1_2905	EAYVDFPLFR	15.02	2	1255.62
lcl|NZ_CP011073.1_prot_WP_005798906.1_2905	EAYVDFPLFR	60.19	2	1255.62
lcl|NZ_CP011073.1_prot_WP_005798906.1_2905	EAYVDFPLFR	28.99	2	1255.62
lcl|NZ_CP011073.1_prot_WP_005798906.1_2905	EAYVDFPLFR	19.27	2	1255.62
lcl|NZ_CP011073.1_prot_WP_005798906.1_2905	EAYVDFPLFR	35.11	2	1255.62
lcl|NZ_CP011073.1_prot_WP_005798906.1_2905	EAYVDFPLFR	28.48	2	1255.62
lcl|NZ_CP011073.1_prot_WP_005798906.1_2905	EAYVDFPLFR	43.46	2	1255.62
lcl|NZ_CP011073.1_prot_WP_005798906.1_2905	EAYVDFPLFR	30.9	2	1255.62
lcl|NZ_CP011073.1_prot_WP_005798906.1_2905	EAYVDFPLFR	63.78	2	1255.62
lcl|NZ_CP011073.1_prot_WP_005798906.1_2905	EAYVDFPLFR	38.24	2	1255.62
lcl|NZ_CP011073.1_prot_WP_005798906.1_2905	EAYVDFPLFR	27.81	2	1255.62
lcl|NZ_CP011073.1_prot_WP_005798906.1_2905	EAYVDFPLFR	49.65	2	1255.62
lcl|NZ_CP011073.1_prot_WP_005798906.1_2905	EAYVDFPLFR	58	2	1255.62
lcl|NZ_CP011073.1_prot_WP_005798906.1_2905	EAYVDFPLFR	59.78	2	1255.62
lcl|NZ_CP011073.1_prot_WP_005798906.1_2905	EAYVDFPLFR	28.2	2	1255.62
lcl|NZ_CP011073.1_prot_WP_005798906.1_2905	EAYVDFPLFR	14.67	2	1255.62
lcl|NZ_CP011073.1_prot_WP_005798906.1_2905	EAYVDFPLFR	25.77	2	1255.62
lcl|NZ_CP011073.1_prot_WP_005798906.1_2905	EAYVDFPLFR	43.48	2	1255.62
lcl|NZ_CP011073.1_prot_WP_005798906.1_2905	EAYVDFPLFR	31.49	2	1255.62
lcl|NZ_CP011073.1_prot_WP_005798906.1_2905	EAYVDFPLFR	32.69	2	1255.63
lcl|NZ_CP011073.1_prot_WP_005798906.1_2905	EAYVDFPLFR	27.67	2	1255.63
lcl|NZ_CP011073.1_prot_WP_005798906.1_2905	EAYVDFPLFR	34.26	2	1255.63
lcl|NZ_CP011073.1_prot_WP_005798906.1_2905	EAYVDFPLFR	59.93	2	1255.63
lcl|NZ_CP011073.1_prot_WP_005798906.1_2905	EAYVDFPLFR	27.49	2	1255.63
lcl|NZ_CP011073.1_prot_WP_005798906.1_2905	EAYVDFPLFR	24.33	2	1255.63
lcl|NZ_CP011073.1_prot_WP_005798906.1_2905	EAYVDFPLFR	31.15	2	1255.63
lcl|NZ_CP011073.1_prot_WP_005798906.1_2905	EAYVDFPLFR	30.03	2	1255.63
lcl|NZ_CP011073.1_prot_WP_005798906.1_2905	EAYVDFPLFR	56.22	2	1255.63
lcl|NZ_CP011073.1_prot_WP_005798906.1_2905	EAYVDFPLFR	63.4	2	1255.63
lcl|NZ_CP011073.1_prot_WP_005798906.1_2905	EAYVDFPLFR	26.63	2	1255.63
lcl|NZ_CP011073.1_prot_WP_005798906.1_2905	EAYVDFPLFR	39.03	2	1255.63
lcl|NZ_CP011073.1_prot_WP_005798906.1_2905	EAYVDFPLFR	31.29	2	1255.63
lcl|NZ_CP011073.1_prot_WP_005798906.1_2905	EAYVDFPLFR	33.19	2	1255.63
lcl|NZ_CP011073.1_prot_WP_005798906.1_2905	EAYVDFPLFR	22.64	2	1255.63
lcl|NZ_CP011073.1_prot_WP_005798906.1_2905	EAYVDFPLFR	27.46	2	1255.63
lcl|NZ_CP011073.1_prot_WP_005798906.1_2905	EAYVDFPLFR	34.39	2	1255.63
lcl|NZ_CP011073.1_prot_WP_005798906.1_2905	EAYVDFPLFR	23.07	2	1255.63
lcl|NZ_CP011073.1_prot_WP_005798906.1_2905	EAYVDFPLFR	48.72	2	1255.63
lcl|NZ_CP011073.1_prot_WP_005798906.1_2905	EAYVDFPLFR	28.15	2	1255.63
lcl|NZ_CP011073.1_prot_WP_005798906.1_2905	EAYVDFPLFR	61.93	2	1255.63
lcl|NZ_CP011073.1_prot_WP_005798906.1_2905	EAYVDFPLFR	61.72	2	1255.63
lcl|NZ_CP011073.1_prot_WP_005798906.1_2905	EAYVDFPLFR	63.79	2	1255.63
lcl|NZ_CP011073.1_prot_WP_005798906.1_2905	EAYVDFPLFR	61.91	2	1255.63
lcl|NZ_CP011073.1_prot_WP_005798906.1_2905	EAYVDFPLFR	59.64	2	1255.63
lcl|NZ_CP011073.1_prot_WP_005798906.1_2905	EAYVDFPLFR	61.61	2	1255.63
lcl|NZ_CP011073.1_prot_WP_005798906.1_2905	EAYVDFPLFR	54.26	2	1255.63
lcl|NZ_CP011073.1_prot_WP_005798906.1_2905	GREFFFEGQR	18.27	3	1271.61
lcl|NZ_CP011073.1_prot_WP_005798906.1_2905	GREFFFEGQR	13.99	3	1271.61
lcl|NZ_CP011073.1_prot_WP_005798906.1_2905	AKSSLYNLFLK	20.66	3	1282.73
lcl|NZ_CP011073.1_prot_WP_005798906.1_2905	AKSSLYNLFLK	19.11	3	1282.73
lcl|NZ_CP011073.1_prot_WP_005798906.1_2905	AKSSLYNLFLK	23.76	3	1282.73
lcl|NZ_CP011073.1_prot_WP_005798906.1_2905	ALSYEYALDLYR	13.13	2	1475.72
lcl|NZ_CP011073.1_prot_WP_005798906.1_2905	ALSYEYALDLYR	19.24	2	1475.72
lcl|NZ_CP011073.1_prot_WP_005798906.1_2905	ALSYEYALDLYR	34.39	2	1475.72
lcl|NZ_CP011073.1_prot_WP_005798906.1_2905	ALSYEYALDLYR	35.9	2	1475.72
lcl|NZ_CP011073.1_prot_WP_005798906.1_2905	ALSYEYALDLYR	58.68	2	1475.72
lcl|NZ_CP011073.1_prot_WP_005798906.1_2905	ALSYEYALDLYR	16.1	2	1475.72
lcl|NZ_CP011073.1_prot_WP_005798906.1_2905	ALSYEYALDLYR	40.68	2	1475.72
lcl|NZ_CP011073.1_prot_WP_005798906.1_2905	ALSYEYALDLYR	14.04	2	1475.73
lcl|NZ_CP011073.1_prot_WP_005798906.1_2905	ALSYEYALDLYR	30.89	2	1475.73
lcl|NZ_CP011073.1_prot_WP_005798906.1_2905	ALSYEYALDLYR	41.95	2	1475.73
lcl|NZ_CP011073.1_prot_WP_005798906.1_2905	ALSYEYALDLYR	30.85	2	1475.73
lcl|NZ_CP011073.1_prot_WP_005798906.1_2905	ALSYEYALDLYR	49.22	2	1475.73
lcl|NZ_CP011073.1_prot_WP_005798906.1_2905	ALSYEYALDLYR	14.03	2	1475.73
lcl|NZ_CP011073.1_prot_WP_005798906.1_2905	ALSYEYALDLYR	73.48	2	1475.73
lcl|NZ_CP011073.1_prot_WP_005798906.1_2905	ALSYEYALDLYR	42.01	2	1475.73
lcl|NZ_CP011073.1_prot_WP_005798906.1_2905	ALSYEYALDLYR	35.97	3	1475.73
lcl|NZ_CP011073.1_prot_WP_005798906.1_2905	ALSYEYALDLYR	53.49	3	1475.73
lcl|NZ_CP011073.1_prot_WP_005798906.1_2905	ALSYEYALDLYR	73.31	2	1475.73
lcl|NZ_CP011073.1_prot_WP_005798906.1_2905	ALSYEYALDLYR	45.38	2	1475.73
lcl|NZ_CP011073.1_prot_WP_005798906.1_2905	ALSYEYALDLYR	28.75	2	1475.73
lcl|NZ_CP011073.1_prot_WP_005798906.1_2905	ALSYEYALDLYR	57.25	2	1475.73
lcl|NZ_CP011073.1_prot_WP_005798906.1_2905	ALSYEYALDLYR	33.21	3	1475.73
lcl|NZ_CP011073.1_prot_WP_005798906.1_2905	ALSYEYALDLYR	21.71	2	1475.73
lcl|NZ_CP011073.1_prot_WP_005798906.1_2905	ALSYEYALDLYR	37.67	2	1475.73
lcl|NZ_CP011073.1_prot_WP_005798906.1_2905	ALSYEYALDLYR	76.2	2	1475.73
lcl|NZ_CP011073.1_prot_WP_005798906.1_2905	ALSYEYALDLYR	72.62	2	1475.73
lcl|NZ_CP011073.1_prot_WP_005798906.1_2905	ALSYEYALDLYR	32.34	2	1475.73
lcl|NZ_CP011073.1_prot_WP_005798906.1_2905	ALSYEYALDLYR	38.62	3	1475.73
lcl|NZ_CP011073.1_prot_WP_005798906.1_2905	ALSYEYALDLYR	41.37	2	1475.73
lcl|NZ_CP011073.1_prot_WP_005798906.1_2905	ALSYEYALDLYR	21.13	2	1475.73
lcl|NZ_CP011073.1_prot_WP_005798906.1_2905	ALSYEYALDLYR	37.4	2	1475.73
lcl|NZ_CP011073.1_prot_WP_005798906.1_2905	ALSYEYALDLYR	41.77	2	1475.73
lcl|NZ_CP011073.1_prot_WP_005798906.1_2905	ALSYEYALDLYR	59.7	2	1475.73
lcl|NZ_CP011073.1_prot_WP_005798906.1_2905	ALSYEYALDLYR	43.67	2	1475.73
lcl|NZ_CP011073.1_prot_WP_005798906.1_2905	ALSYEYALDLYR	73.6	2	1475.73
lcl|NZ_CP011073.1_prot_WP_005798906.1_2905	ALSYEYALDLYR	26.17	2	1475.73
lcl|NZ_CP011073.1_prot_WP_005798906.1_2905	ALSYEYALDLYR	42.58	2	1475.73
lcl|NZ_CP011073.1_prot_WP_005798906.1_2905	ALSYEYALDLYR	29.37	2	1475.73
lcl|NZ_CP011073.1_prot_WP_005798906.1_2905	ALSYEYALDLYR	35.62	2	1475.73
lcl|NZ_CP011073.1_prot_WP_005798906.1_2905	ALSYEYALDLYR	22.47	2	1475.73
lcl|NZ_CP011073.1_prot_WP_005798906.1_2905	ALSYEYALDLYR	28.65	2	1475.73
lcl|NZ_CP011073.1_prot_WP_005798906.1_2905	ALSYEYALDLYR	41.07	2	1475.73
lcl|NZ_CP011073.1_prot_WP_005798906.1_2905	ALSYEYALDLYR	19.84	2	1475.73
lcl|NZ_CP011073.1_prot_WP_005798906.1_2905	ALSYEYALDLYR	16.1	3	1475.73
lcl|NZ_CP011073.1_prot_WP_005798906.1_2905	ALSYEYALDLYR	17.48	2	1475.73
lcl|NZ_CP011073.1_prot_WP_005798906.1_2905	ALSYEYALDLYR	57.84	2	1475.73
lcl|NZ_CP011073.1_prot_WP_005798906.1_2905	ALSYEYALDLYR	41.54	2	1475.73
lcl|NZ_CP011073.1_prot_WP_005798906.1_2905	ALSYEYALDLYR	43.96	2	1475.73
lcl|NZ_CP011073.1_prot_WP_005798906.1_2905	ALSYEYALDLYR	22.97	3	1475.73
lcl|NZ_CP011073.1_prot_WP_005798906.1_2905	ALSYEYALDLYR	42.07	2	1475.73
lcl|NZ_CP011073.1_prot_WP_005798906.1_2905	ALSYEYALDLYR	42.45	2	1475.73
lcl|NZ_CP011073.1_prot_WP_005798906.1_2905	ALSYEYALDLYR	31.03	3	1475.73
lcl|NZ_CP011073.1_prot_WP_005798906.1_2905	ALSYEYALDLYR	22.76	3	1475.73
lcl|NZ_CP011073.1_prot_WP_005798906.1_2905	ALSYEYALDLYR	18.16	2	1475.73
lcl|NZ_CP011073.1_prot_WP_005798906.1_2905	ALSYEYALDLYR	58.39	2	1475.73
lcl|NZ_CP011073.1_prot_WP_005798906.1_2905	ALSYEYALDLYR	89.1	2	1475.73
lcl|NZ_CP011073.1_prot_WP_005798906.1_2905	ALSYEYALDLYR	72.36	2	1475.73
lcl|NZ_CP011073.1_prot_WP_005798906.1_2905	ALSYEYALDLYR	62.14	2	1475.73
lcl|NZ_CP011073.1_prot_WP_005798906.1_2905	ALSYEYALDLYR	30.17	3	1475.73
lcl|NZ_CP011073.1_prot_WP_005798906.1_2905	ALSYEYALDLYR	58.5	2	1475.73
lcl|NZ_CP011073.1_prot_WP_005798906.1_2905	ALSYEYALDLYR	71.15	2	1475.73
lcl|NZ_CP011073.1_prot_WP_005798906.1_2905	ALSYEYALDLYR	51.58	3	1475.73
lcl|NZ_CP011073.1_prot_WP_005798906.1_2905	ALSYEYALDLYR	41	3	1475.73
lcl|NZ_CP011073.1_prot_WP_005798906.1_2905	ALSYEYALDLYR	58.3	2	1475.73
lcl|NZ_CP011073.1_prot_WP_005798906.1_2905	ALSYEYALDLYR	23.01	2	1475.73
lcl|NZ_CP011073.1_prot_WP_005798906.1_2905	ALSYEYALDLYR	53.54	3	1475.73
lcl|NZ_CP011073.1_prot_WP_005798906.1_2905	ALSYEYALDLYR	36.95	2	1475.73
lcl|NZ_CP011073.1_prot_WP_005798906.1_2905	ALSYEYALDLYR	41.75	2	1475.73
lcl|NZ_CP011073.1_prot_WP_005798906.1_2905	ALSYEYALDLYR	18.3	2	1475.73
lcl|NZ_CP011073.1_prot_WP_005798906.1_2905	ALSYEYALDLYR	33.96	2	1475.73
lcl|NZ_CP011073.1_prot_WP_005798906.1_2905	ALSYEYALDLYR	43.91	2	1475.73
lcl|NZ_CP011073.1_prot_WP_005798906.1_2905	ALSYEYALDLYR	73.32	2	1475.73
lcl|NZ_CP011073.1_prot_WP_005798906.1_2905	ALSYEYALDLYR	56.19	2	1475.73
lcl|NZ_CP011073.1_prot_WP_005798906.1_2905	ALSYEYALDLYR	30.03	2	1475.73
lcl|NZ_CP011073.1_prot_WP_005798906.1_2905	ALSYEYALDLYR	58.2	2	1475.73
lcl|NZ_CP011073.1_prot_WP_005798906.1_2905	ALSYEYALDLYR	56.61	2	1475.73
lcl|NZ_CP011073.1_prot_WP_005798906.1_2905	ALSYEYALDLYR	60.51	2	1475.73
lcl|NZ_CP011073.1_prot_WP_005798906.1_2905	ALSYEYALDLYR	22.17	2	1475.73
lcl|NZ_CP011073.1_prot_WP_005798906.1_2905	ALSYEYALDLYR	74.23	2	1475.73
lcl|NZ_CP011073.1_prot_WP_005798906.1_2905	ALSYEYALDLYR	23.73	3	1475.73
lcl|NZ_CP011073.1_prot_WP_005798906.1_2905	ALSYEYALDLYR	28.43	2	1475.74
lcl|NZ_CP011073.1_prot_WP_005798906.1_2905	ALSYEYALDLYR	73.64	2	1475.74
lcl|NZ_CP011073.1_prot_WP_005798906.1_2905	ALSYEYALDLYR	56.65	2	1475.74
lcl|NZ_CP011073.1_prot_WP_005798906.1_2905	ALSYEYALDLYR	44.47	2	1475.74
lcl|NZ_CP011073.1_prot_WP_005798906.1_2905	ALSYEYALDLYR	56.84	2	1475.74
lcl|NZ_CP011073.1_prot_WP_005798906.1_2905	ALSYEYALDLYR	67.97	2	1475.74
lcl|NZ_CP011073.1_prot_WP_005798906.1_2905	LYLNAETYVGQNK	31.73	2	1511.76
lcl|NZ_CP011073.1_prot_WP_005798906.1_2905	LYLNAETYVGQNK	60.73	2	1511.76
lcl|NZ_CP011073.1_prot_WP_005798906.1_2905	LYLNAETYVGQNK	34.23	2	1511.76
lcl|NZ_CP011073.1_prot_WP_005798906.1_2905	LYLNAETYVGQNK	57.03	2	1511.76
lcl|NZ_CP011073.1_prot_WP_005798906.1_2905	LYLNAETYVGQNK	61.31	2	1511.76
lcl|NZ_CP011073.1_prot_WP_005798906.1_2905	LYLNAETYVGQNK	47.13	2	1511.76
lcl|NZ_CP011073.1_prot_WP_005798906.1_2905	LYLNAETYVGQNK	14.87	2	1511.76
lcl|NZ_CP011073.1_prot_WP_005798906.1_2905	LYLNAETYVGQNK	48.09	2	1511.76
lcl|NZ_CP011073.1_prot_WP_005798906.1_2905	LYLNAETYVGQNK	61.95	2	1511.76
lcl|NZ_CP011073.1_prot_WP_005798906.1_2905	LYLNAETYVGQNK	60.03	2	1511.76
lcl|NZ_CP011073.1_prot_WP_005798906.1_2905	LYLNAETYVGQNK	60.82	2	1511.76
lcl|NZ_CP011073.1_prot_WP_005798906.1_2905	LYLNAETYVGQNK	49.39	2	1511.76
lcl|NZ_CP011073.1_prot_WP_005798906.1_2905	LYLNAETYVGQNK	28.33	2	1511.76
lcl|NZ_CP011073.1_prot_WP_005798906.1_2905	LYLNAETYVGQNK	70.53	2	1511.76
lcl|NZ_CP011073.1_prot_WP_005798906.1_2905	LYLNAETYVGQNK	25.22	2	1511.76
lcl|NZ_CP011073.1_prot_WP_005798906.1_2905	LYLNAETYVGQNK	40.8	2	1511.76
lcl|NZ_CP011073.1_prot_WP_005798906.1_2905	LYLNAETYVGQNK	76.35	2	1511.76
lcl|NZ_CP011073.1_prot_WP_005798906.1_2905	LYLNAETYVGQNK	75.91	2	1511.76
lcl|NZ_CP011073.1_prot_WP_005798906.1_2905	LYLNAETYVGQNK	71.22	2	1511.76
lcl|NZ_CP011073.1_prot_WP_005798906.1_2905	LYLNAETYVGQNK	46.34	2	1511.76
lcl|NZ_CP011073.1_prot_WP_005798906.1_2905	LYLNAETYVGQNK	46.89	2	1511.76
lcl|NZ_CP011073.1_prot_WP_005798906.1_2905	LYLNAETYVGQNK	26.24	3	1511.76
lcl|NZ_CP011073.1_prot_WP_005798906.1_2905	LYLNAETYVGQNK	42.55	2	1511.76
lcl|NZ_CP011073.1_prot_WP_005798906.1_2905	LYLNAETYVGQNK	76.54	2	1511.76
lcl|NZ_CP011073.1_prot_WP_005798906.1_2905	LYLNAETYVGQNK	57.43	2	1511.76
lcl|NZ_CP011073.1_prot_WP_005798906.1_2905	LYLNAETYVGQNK	53.91	2	1511.76
lcl|NZ_CP011073.1_prot_WP_005798906.1_2905	LYLNAETYVGQNK	19.04	2	1511.76
lcl|NZ_CP011073.1_prot_WP_005798906.1_2905	LYLNAETYVGQNK	64.58	2	1511.76
lcl|NZ_CP011073.1_prot_WP_005798906.1_2905	LYLNAETYVGQNK	76.97	2	1511.76
lcl|NZ_CP011073.1_prot_WP_005798906.1_2905	LYLNAETYVGQNK	39.77	2	1511.76
lcl|NZ_CP011073.1_prot_WP_005798906.1_2905	LYLNAETYVGQNK	72.81	2	1511.76
lcl|NZ_CP011073.1_prot_WP_005798906.1_2905	LYLNAETYVGQNK	58.99	2	1511.76
lcl|NZ_CP011073.1_prot_WP_005798906.1_2905	LYLNAETYVGQNK	75.8	2	1511.76
lcl|NZ_CP011073.1_prot_WP_005798906.1_2905	LYLNAETYVGQNK	42.7	2	1511.76
lcl|NZ_CP011073.1_prot_WP_005798906.1_2905	LYLNAETYVGQNK	33.01	2	1511.76
lcl|NZ_CP011073.1_prot_WP_005798906.1_2905	LYLNAETYVGQNK	26.68	2	1511.76
lcl|NZ_CP011073.1_prot_WP_005798906.1_2905	LYLNAETYVGQNK	32.11	2	1511.76
lcl|NZ_CP011073.1_prot_WP_005798906.1_2905	LYLNAETYVGQNK	76.05	2	1511.76
lcl|NZ_CP011073.1_prot_WP_005798906.1_2905	LYLNAETYVGQNK	27.49	3	1511.76
lcl|NZ_CP011073.1_prot_WP_005798906.1_2905	LYLNAETYVGQNK	74.05	2	1511.76
lcl|NZ_CP011073.1_prot_WP_005798906.1_2905	LYLNAETYVGQNK	46.17	2	1511.76
lcl|NZ_CP011073.1_prot_WP_005798906.1_2905	LYLNAETYVGQNK	76.55	2	1511.76
lcl|NZ_CP011073.1_prot_WP_005798906.1_2905	LYLNAETYVGQNK	46.5	2	1511.76
lcl|NZ_CP011073.1_prot_WP_005798906.1_2905	LYLNAETYVGQNK	43.95	2	1511.76
lcl|NZ_CP011073.1_prot_WP_005798906.1_2905	LYLNAETYVGQNK	56.03	2	1511.76
lcl|NZ_CP011073.1_prot_WP_005798906.1_2905	LYLNAETYVGQNK	72.14	2	1511.77
lcl|NZ_CP011073.1_prot_WP_005798906.1_2905	LYLNAETYVGQNK	77.18	2	1511.77
lcl|NZ_CP011073.1_prot_WP_005798906.1_2905	LYLNAETYVGQNK	48.15	2	1511.77
lcl|NZ_CP011073.1_prot_WP_005798906.1_2905	LYLNAETYVGQNK	52.33	2	1511.77
lcl|NZ_CP011073.1_prot_WP_005798906.1_2905	LYLNAETYVGQNK	24.36	3	1511.77
lcl|NZ_CP011073.1_prot_WP_005798906.1_2905	LYLNAETYVGQNK	23.9	3	1511.77
lcl|NZ_CP011073.1_prot_WP_005798906.1_2905	LYLNAETYVGQNK	13.24	3	1511.77
lcl|NZ_CP011073.1_prot_WP_005798906.1_2905	LYLNAETYVGQNK	70.28	2	1511.77
lcl|NZ_CP011073.1_prot_WP_005798906.1_2905	LYLNAETYVGQNK	54.84	2	1511.77
lcl|NZ_CP011073.1_prot_WP_005798906.1_2905	QIMAADLFNWIEK	68.45	2	1577.79
lcl|NZ_CP011073.1_prot_WP_005798906.1_2905	QIMAADLFNWIEK	38.52	2	1577.79
lcl|NZ_CP011073.1_prot_WP_005798906.1_2905	QIMAADLFNWIEK	32.15	2	1577.79
lcl|NZ_CP011073.1_prot_WP_005798906.1_2905	QIMAADLFNWIEK	27.71	3	1577.79
lcl|NZ_CP011073.1_prot_WP_005798906.1_2905	QIMAADLFNWIEK	80.55	2	1577.79
lcl|NZ_CP011073.1_prot_WP_005798906.1_2905	QIMAADLFNWIEK	65.92	2	1577.79
lcl|NZ_CP011073.1_prot_WP_005798906.1_2905	QIMAADLFNWIEK	52.35	2	1577.79
lcl|NZ_CP011073.1_prot_WP_005798906.1_2905	QIMAADLFNWIEK	41.3	2	1577.79
lcl|NZ_CP011073.1_prot_WP_005798906.1_2905	QIMAADLFNWIEK	46.98	2	1577.79
lcl|NZ_CP011073.1_prot_WP_005798906.1_2905	QIMAADLFNWIEK	14.01	2	1577.79
lcl|NZ_CP011073.1_prot_WP_005798906.1_2905	QIMAADLFNWIEK	33.34	2	1577.79
lcl|NZ_CP011073.1_prot_WP_005798906.1_2905	QIMAADLFNWIEK	35.55	2	1577.79
lcl|NZ_CP011073.1_prot_WP_005798906.1_2905	QIMAADLFNWIEK	21.22	2	1577.79
lcl|NZ_CP011073.1_prot_WP_005798906.1_2905	QIMAADLFNWIEK	74.48	2	1577.79
lcl|NZ_CP011073.1_prot_WP_005798906.1_2905	QIMAADLFNWIEK	53.86	2	1577.79
lcl|NZ_CP011073.1_prot_WP_005798906.1_2905	QIMAADLFNWIEK	49.74	2	1577.8
lcl|NZ_CP011073.1_prot_WP_005798906.1_2905	QIMAADLFNWIEK	78.67	2	1577.8
lcl|NZ_CP011073.1_prot_WP_005798906.1_2905	QIMAADLFNWIEK	20.6	3	1577.8
lcl|NZ_CP011073.1_prot_WP_005798906.1_2905	YFNVNKDGTLPPSK	52.65	3	1578.8
lcl|NZ_CP011073.1_prot_WP_005798906.1_2905	YFNVNKDGTLPPSK	21.02	2	1578.8
lcl|NZ_CP011073.1_prot_WP_005798906.1_2905	YFNVNKDGTLPPSK	26.07	2	1578.8
lcl|NZ_CP011073.1_prot_WP_005798906.1_2905	YFNVNKDGTLPPSK	29.55	3	1578.8
lcl|NZ_CP011073.1_prot_WP_005798906.1_2905	YFNVNKDGTLPPSK	39.4	3	1578.8
lcl|NZ_CP011073.1_prot_WP_005798906.1_2905	YFNVNKDGTLPPSK	15.49	2	1578.8
lcl|NZ_CP011073.1_prot_WP_005798906.1_2905	YFNVNKDGTLPPSK	34.81	3	1578.8
lcl|NZ_CP011073.1_prot_WP_005798906.1_2905	YFNVNKDGTLPPSK	16.48	3	1578.81
lcl|NZ_CP011073.1_prot_WP_005798906.1_2905	YFNVNKDGTLPPSK	19.92	3	1578.81
lcl|NZ_CP011073.1_prot_WP_005798906.1_2905	YFNVNKDGTLPPSK	56.56	3	1578.81
lcl|NZ_CP011073.1_prot_WP_005798906.1_2905	YFNVNKDGTLPPSK	23.97	3	1578.81
lcl|NZ_CP011073.1_prot_WP_005798906.1_2905	YFNVNKDGTLPPSK	13.11	2	1578.81
lcl|NZ_CP011073.1_prot_WP_005798906.1_2905	YFNVNKDGTLPPSK	26.51	3	1578.81
lcl|NZ_CP011073.1_prot_WP_005798906.1_2905	YFNVNKDGTLPPSK	30.5	3	1578.81
lcl|NZ_CP011073.1_prot_WP_005798906.1_2905	YFNVNKDGTLPPSK	49.94	3	1578.81
lcl|NZ_CP011073.1_prot_WP_005798906.1_2905	YFNVNKDGTLPPSK	35.91	3	1578.81
lcl|NZ_CP011073.1_prot_WP_005798906.1_2905	YFNVNKDGTLPPSK	14.85	2	1578.81
lcl|NZ_CP011073.1_prot_WP_005798906.1_2905	YFNVNKDGTLPPSK	36.1	3	1578.81
lcl|NZ_CP011073.1_prot_WP_005798906.1_2905	YFNVNKDGTLPPSK	15.83	3	1578.81
lcl|NZ_CP011073.1_prot_WP_005798906.1_2905	YFNVNKDGTLPPSK	26.35	3	1578.81
lcl|NZ_CP011073.1_prot_WP_005798906.1_2905	LFYQINVANAYLR	59	2	1583.84
lcl|NZ_CP011073.1_prot_WP_005798906.1_2905	LFYQINVANAYLR	17.59	2	1583.84
lcl|NZ_CP011073.1_prot_WP_005798906.1_2905	LFYQINVANAYLR	18.27	2	1583.84
lcl|NZ_CP011073.1_prot_WP_005798906.1_2905	LFYQINVANAYLR	36.36	2	1583.84
lcl|NZ_CP011073.1_prot_WP_005798906.1_2905	LFYQINVANAYLR	14.17	2	1583.84
lcl|NZ_CP011073.1_prot_WP_005798906.1_2905	LFYQINVANAYLR	68.06	2	1583.84
lcl|NZ_CP011073.1_prot_WP_005798906.1_2905	LFYQINVANAYLR	15.23	2	1583.84
lcl|NZ_CP011073.1_prot_WP_005798906.1_2905	LFYQINVANAYLR	26.75	2	1583.84
lcl|NZ_CP011073.1_prot_WP_005798906.1_2905	LFYQINVANAYLR	46.16	2	1583.84
lcl|NZ_CP011073.1_prot_WP_005798906.1_2905	LFYQINVANAYLR	32.13	2	1583.84
lcl|NZ_CP011073.1_prot_WP_005798906.1_2905	LFYQINVANAYLR	49.74	2	1583.84
lcl|NZ_CP011073.1_prot_WP_005798906.1_2905	LFYQINVANAYLR	56.97	2	1583.84
lcl|NZ_CP011073.1_prot_WP_005798906.1_2905	LFYQINVANAYLR	47.98	2	1583.84
lcl|NZ_CP011073.1_prot_WP_005798906.1_2905	LFYQINVANAYLR	53.88	2	1583.84
lcl|NZ_CP011073.1_prot_WP_005798906.1_2905	LFYQINVANAYLR	22.53	2	1583.84
lcl|NZ_CP011073.1_prot_WP_005798906.1_2905	LFYQINVANAYLR	86.93	2	1583.84
lcl|NZ_CP011073.1_prot_WP_005798906.1_2905	LFYQINVANAYLR	69.99	2	1583.84
lcl|NZ_CP011073.1_prot_WP_005798906.1_2905	LFYQINVANAYLR	57.51	2	1583.84
lcl|NZ_CP011073.1_prot_WP_005798906.1_2905	LFYQINVANAYLR	16.58	2	1583.84
lcl|NZ_CP011073.1_prot_WP_005798906.1_2905	LFYQINVANAYLR	19.41	2	1583.84
lcl|NZ_CP011073.1_prot_WP_005798906.1_2905	LFYQINVANAYLR	46.24	2	1583.85
lcl|NZ_CP011073.1_prot_WP_005798906.1_2905	LFYQINVANAYLR	74.3	3	1583.85
lcl|NZ_CP011073.1_prot_WP_005798906.1_2905	LFYQINVANAYLR	46.48	3	1583.85
lcl|NZ_CP011073.1_prot_WP_005798906.1_2905	LFYQINVANAYLR	76.88	2	1583.85
lcl|NZ_CP011073.1_prot_WP_005798906.1_2905	LFYQINVANAYLR	41.84	3	1583.85
lcl|NZ_CP011073.1_prot_WP_005798906.1_2905	LFYQINVANAYLR	55.23	2	1583.85
lcl|NZ_CP011073.1_prot_WP_005798906.1_2905	LFYQINVANAYLR	61.63	2	1583.85
lcl|NZ_CP011073.1_prot_WP_005798906.1_2905	LFYQINVANAYLR	55.44	2	1583.85
lcl|NZ_CP011073.1_prot_WP_005798906.1_2905	LFYQINVANAYLR	70.39	2	1583.85
lcl|NZ_CP011073.1_prot_WP_005798906.1_2905	LFYQINVANAYLR	45.37	2	1583.85
lcl|NZ_CP011073.1_prot_WP_005798906.1_2905	LFYQINVANAYLR	67.36	2	1583.85
lcl|NZ_CP011073.1_prot_WP_005798906.1_2905	LFYQINVANAYLR	73.6	2	1583.85
lcl|NZ_CP011073.1_prot_WP_005798906.1_2905	LFYQINVANAYLR	67.12	2	1583.85
lcl|NZ_CP011073.1_prot_WP_005798906.1_2905	LFYQINVANAYLR	50.37	3	1583.85
lcl|NZ_CP011073.1_prot_WP_005798906.1_2905	LFYQINVANAYLR	83.81	2	1583.85
lcl|NZ_CP011073.1_prot_WP_005798906.1_2905	LFYQINVANAYLR	23.48	2	1583.85
lcl|NZ_CP011073.1_prot_WP_005798906.1_2905	LFYQINVANAYLR	72.19	3	1583.85
lcl|NZ_CP011073.1_prot_WP_005798906.1_2905	LFYQINVANAYLR	36.56	3	1583.85
lcl|NZ_CP011073.1_prot_WP_005798906.1_2905	LFYQINVANAYLR	77.11	2	1583.85
lcl|NZ_CP011073.1_prot_WP_005798906.1_2905	LFYQINVANAYLR	34.01	2	1583.85
lcl|NZ_CP011073.1_prot_WP_005798906.1_2905	LFYQINVANAYLR	38.04	2	1583.85
lcl|NZ_CP011073.1_prot_WP_005798906.1_2905	LFYQINVANAYLR	61.8	2	1583.85
lcl|NZ_CP011073.1_prot_WP_005798906.1_2905	LFYQINVANAYLR	77.12	2	1583.85
lcl|NZ_CP011073.1_prot_WP_005798906.1_2905	LFYQINVANAYLR	54.49	2	1583.85
lcl|NZ_CP011073.1_prot_WP_005798906.1_2905	LFYQINVANAYLR	66.86	2	1583.85
lcl|NZ_CP011073.1_prot_WP_005798906.1_2905	LFYQINVANAYLR	57.19	3	1583.85
lcl|NZ_CP011073.1_prot_WP_005798906.1_2905	LFYQINVANAYLR	70.77	2	1583.85
lcl|NZ_CP011073.1_prot_WP_005798906.1_2905	LFYQINVANAYLR	74.37	2	1583.85
lcl|NZ_CP011073.1_prot_WP_005798906.1_2905	LFYQINVANAYLR	88.24	2	1583.85
lcl|NZ_CP011073.1_prot_WP_005798906.1_2905	LFYQINVANAYLR	42.53	3	1583.85
lcl|NZ_CP011073.1_prot_WP_005798906.1_2905	LFYQINVANAYLR	76.37	2	1583.85
lcl|NZ_CP011073.1_prot_WP_005798906.1_2905	LFYQINVANAYLR	42.86	2	1583.85
lcl|NZ_CP011073.1_prot_WP_005798906.1_2905	LFYQINVANAYLR	73.97	2	1583.85
lcl|NZ_CP011073.1_prot_WP_005798906.1_2905	LFYQINVANAYLR	29.82	2	1583.85
lcl|NZ_CP011073.1_prot_WP_005798906.1_2905	LFYQINVANAYLR	70.65	2	1583.85
lcl|NZ_CP011073.1_prot_WP_005798906.1_2905	LFYQINVANAYLR	56.76	2	1583.85
lcl|NZ_CP011073.1_prot_WP_005798906.1_2905	LFYQINVANAYLR	36.79	3	1583.85
lcl|NZ_CP011073.1_prot_WP_005798906.1_2905	LFYQINVANAYLR	50.84	2	1583.85
lcl|NZ_CP011073.1_prot_WP_005798906.1_2905	LFYQINVANAYLR	72.54	3	1583.85
lcl|NZ_CP011073.1_prot_WP_005798906.1_2905	LGEIYLTYAEAVLR	23.47	2	1609.86
lcl|NZ_CP011073.1_prot_WP_005798906.1_2905	LGEIYLTYAEAVLR	25.05	2	1609.86
lcl|NZ_CP011073.1_prot_WP_005798906.1_2905	LGEIYLTYAEAVLR	27.89	2	1609.86
lcl|NZ_CP011073.1_prot_WP_005798906.1_2905	LGEIYLTYAEAVLR	25.3	2	1609.86
lcl|NZ_CP011073.1_prot_WP_005798906.1_2905	LGEIYLTYAEAVLR	39.59	2	1609.86
lcl|NZ_CP011073.1_prot_WP_005798906.1_2905	LGEIYLTYAEAVLR	28.7	2	1609.86
lcl|NZ_CP011073.1_prot_WP_005798906.1_2905	LGEIYLTYAEAVLR	54.36	2	1609.87
lcl|NZ_CP011073.1_prot_WP_005798906.1_2905	LGEIYLTYAEAVLR	23.91	2	1609.87
lcl|NZ_CP011073.1_prot_WP_005798906.1_2905	LGEIYLTYAEAVLR	13.31	2	1609.87
lcl|NZ_CP011073.1_prot_WP_005798906.1_2905	LGEIYLTYAEAVLR	22.82	2	1609.87
lcl|NZ_CP011073.1_prot_WP_005798906.1_2905	LGEIYLTYAEAVLR	22.17	2	1609.87
lcl|NZ_CP011073.1_prot_WP_005798906.1_2905	LGEIYLTYAEAVLR	16.98	2	1609.87
lcl|NZ_CP011073.1_prot_WP_005798906.1_2905	LGEIYLTYAEAVLR	23.1	2	1609.87
lcl|NZ_CP011073.1_prot_WP_005798906.1_2905	LGEIYLTYAEAVLR	36.72	2	1609.87
lcl|NZ_CP011073.1_prot_WP_005798906.1_2905	LGEIYLTYAEAVLR	32.74	2	1609.87
lcl|NZ_CP011073.1_prot_WP_005798906.1_2905	LGEIYLTYAEAVLR	31.86	2	1609.87
lcl|NZ_CP011073.1_prot_WP_005798906.1_2905	LGEIYLTYAEAVLR	26.83	2	1609.87
lcl|NZ_CP011073.1_prot_WP_005798906.1_2905	LGEIYLTYAEAVLR	22.19	2	1609.87
lcl|NZ_CP011073.1_prot_WP_005798906.1_2905	LGEIYLTYAEAVLR	39.09	2	1609.87
lcl|NZ_CP011073.1_prot_WP_005798906.1_2905	LGEIYLTYAEAVLR	21.49	2	1609.87
lcl|NZ_CP011073.1_prot_WP_005798906.1_2905	LGEIYLTYAEAVLR	43.82	2	1609.87
lcl|NZ_CP011073.1_prot_WP_005798906.1_2905	LGEIYLTYAEAVLR	76.25	2	1609.87
lcl|NZ_CP011073.1_prot_WP_005798906.1_2905	LGEIYLTYAEAVLR	36.11	2	1609.87
lcl|NZ_CP011073.1_prot_WP_005798906.1_2905	LGEIYLTYAEAVLR	23.05	2	1609.87
lcl|NZ_CP011073.1_prot_WP_005798906.1_2905	LGEIYLTYAEAVLR	29.12	2	1609.87
lcl|NZ_CP011073.1_prot_WP_005798906.1_2905	LGEIYLTYAEAVLR	31.03	2	1609.87
lcl|NZ_CP011073.1_prot_WP_005798906.1_2905	LGEIYLTYAEAVLR	22.46	2	1609.87
lcl|NZ_CP011073.1_prot_WP_005798906.1_2905	LGEIYLTYAEAVLR	33.62	2	1609.87
lcl|NZ_CP011073.1_prot_WP_005798906.1_2905	LGEIYLTYAEAVLR	23.41	2	1609.87
lcl|NZ_CP011073.1_prot_WP_005798906.1_2905	LGEIYLTYAEAVLR	23.34	2	1609.87
lcl|NZ_CP011073.1_prot_WP_005798906.1_2905	LGEIYLTYAEAVLR	20.26	2	1609.87
lcl|NZ_CP011073.1_prot_WP_005798906.1_2905	LGEIYLTYAEAVLR	33.15	2	1609.87
lcl|NZ_CP011073.1_prot_WP_005798906.1_2905	LGEIYLTYAEAVLR	33.48	2	1609.87
lcl|NZ_CP011073.1_prot_WP_005798906.1_2905	LGEIYLTYAEAVLR	19.05	2	1609.87
lcl|NZ_CP011073.1_prot_WP_005798906.1_2905	LGEIYLTYAEAVLR	34.24	2	1609.87
lcl|NZ_CP011073.1_prot_WP_005798906.1_2905	LGEIYLTYAEAVLR	23.44	2	1609.87
lcl|NZ_CP011073.1_prot_WP_005798906.1_2905	LGEIYLTYAEAVLR	24.5	2	1609.87
lcl|NZ_CP011073.1_prot_WP_005798906.1_2905	LGEIYLTYAEAVLR	14.88	2	1609.87
lcl|NZ_CP011073.1_prot_WP_005798906.1_2905	LGEIYLTYAEAVLR	30.76	2	1609.87
lcl|NZ_CP011073.1_prot_WP_005798906.1_2905	LGEIYLTYAEAVLR	34.35	2	1609.87
lcl|NZ_CP011073.1_prot_WP_005798906.1_2905	LGEIYLTYAEAVLR	27.37	2	1609.87
lcl|NZ_CP011073.1_prot_WP_005798906.1_2905	LGEIYLTYAEAVLR	36.02	2	1609.87
lcl|NZ_CP011073.1_prot_WP_005798906.1_2905	LGEIYLTYAEAVLR	79.48	2	1609.87
lcl|NZ_CP011073.1_prot_WP_005798906.1_2905	LGEIYLTYAEAVLR	13.94	2	1609.87
lcl|NZ_CP011073.1_prot_WP_005798906.1_2905	LGEIYLTYAEAVLR	24.62	2	1609.87
lcl|NZ_CP011073.1_prot_WP_005798906.1_2905	LGEIYLTYAEAVLR	18.83	2	1609.87
lcl|NZ_CP011073.1_prot_WP_005798906.1_2905	LGEIYLTYAEAVLR	46.62	2	1609.87
lcl|NZ_CP011073.1_prot_WP_005798906.1_2905	LGEIYLTYAEAVLR	38.77	2	1609.87
lcl|NZ_CP011073.1_prot_WP_005798906.1_2905	LGEIYLTYAEAVLR	32.8	2	1609.87
lcl|NZ_CP011073.1_prot_WP_005798906.1_2905	LGEIYLTYAEAVLR	33.71	2	1609.87
lcl|NZ_CP011073.1_prot_WP_005798906.1_2905	LGEIYLTYAEAVLR	22.31	2	1609.87
lcl|NZ_CP011073.1_prot_WP_005798906.1_2905	LGEIYLTYAEAVLR	28.21	2	1609.87
lcl|NZ_CP011073.1_prot_WP_005798906.1_2905	LGEIYLTYAEAVLR	43.81	2	1609.87
lcl|NZ_CP011073.1_prot_WP_005798906.1_2905	LGEIYLTYAEAVLR	65.12	2	1609.87
lcl|NZ_CP011073.1_prot_WP_005798906.1_2905	LGEIYLTYAEAVLR	22.14	2	1609.87
lcl|NZ_CP011073.1_prot_WP_005798906.1_2905	LGEIYLTYAEAVLR	29.22	2	1609.87
lcl|NZ_CP011073.1_prot_WP_005798906.1_2905	LGEIYLTYAEAVLR	50.12	2	1609.87
lcl|NZ_CP011073.1_prot_WP_005798906.1_2905	LGEIYLTYAEAVLR	26.6	2	1609.87
lcl|NZ_CP011073.1_prot_WP_005798906.1_2905	LGEIYLTYAEAVLR	25.92	2	1609.87
lcl|NZ_CP011073.1_prot_WP_005798906.1_2905	LGEIYLTYAEAVLR	20.21	3	1609.87
lcl|NZ_CP011073.1_prot_WP_005798906.1_2905	LGEIYLTYAEAVLR	55.32	2	1609.87
lcl|NZ_CP011073.1_prot_WP_005798906.1_2905	LGEIYLTYAEAVLR	40.22	2	1609.87
lcl|NZ_CP011073.1_prot_WP_005798906.1_2905	LGEIYLTYAEAVLR	90.91	2	1609.87
lcl|NZ_CP011073.1_prot_WP_005798906.1_2905	LGEIYLTYAEAVLR	68.36	2	1609.87
lcl|NZ_CP011073.1_prot_WP_005798906.1_2905	LGEIYLTYAEAVLR	50.04	2	1609.87
lcl|NZ_CP011073.1_prot_WP_005798906.1_2905	LGEIYLTYAEAVLR	58.34	2	1609.87
lcl|NZ_CP011073.1_prot_WP_005798906.1_2905	LGEIYLTYAEAVLR	40.86	2	1609.87
lcl|NZ_CP011073.1_prot_WP_005798906.1_2905	LGEIYLTYAEAVLR	36.43	3	1609.87
lcl|NZ_CP011073.1_prot_WP_005798906.1_2905	LGEIYLTYAEAVLR	24.93	2	1609.87
lcl|NZ_CP011073.1_prot_WP_005798906.1_2905	LGEIYLTYAEAVLR	68.94	2	1609.87
lcl|NZ_CP011073.1_prot_WP_005798906.1_2905	LGEIYLTYAEAVLR	23.43	2	1609.87
lcl|NZ_CP011073.1_prot_WP_005798906.1_2905	LGEIYLTYAEAVLR	39.54	2	1609.87
lcl|NZ_CP011073.1_prot_WP_005798906.1_2905	LGEIYLTYAEAVLR	32.75	2	1609.87
lcl|NZ_CP011073.1_prot_WP_005798906.1_2905	LGEIYLTYAEAVLR	30.5	2	1609.87
lcl|NZ_CP011073.1_prot_WP_005798906.1_2905	LGEIYLTYAEAVLR	31.33	2	1609.87
lcl|NZ_CP011073.1_prot_WP_005798906.1_2905	LGEIYLTYAEAVLR	24.3	2	1609.87
lcl|NZ_CP011073.1_prot_WP_005798906.1_2905	LGEIYLTYAEAVLR	21.2	2	1609.87
lcl|NZ_CP011073.1_prot_WP_005798906.1_2905	LGEIYLTYAEAVLR	39.64	2	1609.87
lcl|NZ_CP011073.1_prot_WP_005798906.1_2905	LGEIYLTYAEAVLR	20.23	2	1609.87
lcl|NZ_CP011073.1_prot_WP_005798906.1_2905	LGEIYLTYAEAVLR	50.67	2	1609.87
lcl|NZ_CP011073.1_prot_WP_005798906.1_2905	LGEIYLTYAEAVLR	20.12	2	1609.87
lcl|NZ_CP011073.1_prot_WP_005798906.1_2905	LGEIYLTYAEAVLR	46.16	2	1609.87
lcl|NZ_CP011073.1_prot_WP_005798906.1_2905	LGEIYLTYAEAVLR	13.83	2	1609.87
lcl|NZ_CP011073.1_prot_WP_005798906.1_2905	LGEIYLTYAEAVLR	13.11	2	1609.87
lcl|NZ_CP011073.1_prot_WP_005798906.1_2905	LGEIYLTYAEAVLR	22.89	2	1609.87
lcl|NZ_CP011073.1_prot_WP_005798906.1_2905	LGEIYLTYAEAVLR	21.84	2	1609.87
lcl|NZ_CP011073.1_prot_WP_005798906.1_2905	LGEIYLTYAEAVLR	32.4	2	1609.87
lcl|NZ_CP011073.1_prot_WP_005798906.1_2905	LGEIYLTYAEAVLR	35.58	2	1609.87
lcl|NZ_CP011073.1_prot_WP_005798906.1_2905	LGEIYLTYAEAVLR	39.41	2	1609.87
lcl|NZ_CP011073.1_prot_WP_005798906.1_2905	LGEIYLTYAEAVLR	22.52	2	1609.87
lcl|NZ_CP011073.1_prot_WP_005798906.1_2905	LGEIYLTYAEAVLR	53.97	2	1609.87
lcl|NZ_CP011073.1_prot_WP_005798906.1_2905	LGEIYLTYAEAVLR	35.05	2	1609.87
lcl|NZ_CP011073.1_prot_WP_005798906.1_2905	LGEIYLTYAEAVLR	49.51	2	1609.87
lcl|NZ_CP011073.1_prot_WP_005798906.1_2905	LGEIYLTYAEAVLR	35.31	2	1609.87
lcl|NZ_CP011073.1_prot_WP_005798906.1_2905	LGEIYLTYAEAVLR	45.72	2	1609.87
lcl|NZ_CP011073.1_prot_WP_005798906.1_2905	LGEIYLTYAEAVLR	26.85	2	1609.87
lcl|NZ_CP011073.1_prot_WP_005798906.1_2905	LGEIYLTYAEAVLR	39.24	2	1609.87
lcl|NZ_CP011073.1_prot_WP_005798906.1_2905	LGEIYLTYAEAVLR	22.9	2	1609.87
lcl|NZ_CP011073.1_prot_WP_005798906.1_2905	LGEIYLTYAEAVLR	26.03	2	1609.87
lcl|NZ_CP011073.1_prot_WP_005798906.1_2905	LGEIYLTYAEAVLR	27.01	2	1609.87
lcl|NZ_CP011073.1_prot_WP_005798906.1_2905	LGEIYLTYAEAVLR	26.05	2	1609.87
lcl|NZ_CP011073.1_prot_WP_005798906.1_2905	LGEIYLTYAEAVLR	27.37	2	1609.87
lcl|NZ_CP011073.1_prot_WP_005798906.1_2905	LGEIYLTYAEAVLR	27.51	2	1609.87
lcl|NZ_CP011073.1_prot_WP_005798906.1_2905	LGEIYLTYAEAVLR	36.37	2	1609.87
lcl|NZ_CP011073.1_prot_WP_005798906.1_2905	LGEIYLTYAEAVLR	23.91	2	1609.87
lcl|NZ_CP011073.1_prot_WP_005798906.1_2905	LGEIYLTYAEAVLR	18.7	2	1609.87
lcl|NZ_CP011073.1_prot_WP_005798906.1_2905	LGEIYLTYAEAVLR	59.99	2	1609.87
lcl|NZ_CP011073.1_prot_WP_005798906.1_2905	LGEIYLTYAEAVLR	28.41	2	1609.87
lcl|NZ_CP011073.1_prot_WP_005798906.1_2905	LGEIYLTYAEAVLR	27.61	2	1609.87
lcl|NZ_CP011073.1_prot_WP_005798906.1_2905	LGEIYLTYAEAVLR	20.39	2	1609.87
lcl|NZ_CP011073.1_prot_WP_005798906.1_2905	LGEIYLTYAEAVLR	48.9	2	1609.87
lcl|NZ_CP011073.1_prot_WP_005798906.1_2905	LGEIYLTYAEAVLR	36.7	2	1609.87
lcl|NZ_CP011073.1_prot_WP_005798906.1_2905	LGEIYLTYAEAVLR	23.86	2	1609.87
lcl|NZ_CP011073.1_prot_WP_005798906.1_2905	LGEIYLTYAEAVLR	26	2	1609.87
lcl|NZ_CP011073.1_prot_WP_005798906.1_2905	LGEIYLTYAEAVLR	55.4	3	1609.87
lcl|NZ_CP011073.1_prot_WP_005798906.1_2905	LGEIYLTYAEAVLR	14.79	2	1609.87
lcl|NZ_CP011073.1_prot_WP_005798906.1_2905	LGEIYLTYAEAVLR	26.87	2	1609.87
lcl|NZ_CP011073.1_prot_WP_005798906.1_2905	LGEIYLTYAEAVLR	24.56	2	1609.87
lcl|NZ_CP011073.1_prot_WP_005798906.1_2905	LGEIYLTYAEAVLR	22.44	2	1609.87
lcl|NZ_CP011073.1_prot_WP_005798906.1_2905	LGEIYLTYAEAVLR	26.65	2	1609.87
lcl|NZ_CP011073.1_prot_WP_005798906.1_2905	LGEIYLTYAEAVLR	44.72	2	1609.87
lcl|NZ_CP011073.1_prot_WP_005798906.1_2905	LGEIYLTYAEAVLR	38.46	2	1609.87
lcl|NZ_CP011073.1_prot_WP_005798906.1_2905	LGEIYLTYAEAVLR	23.66	2	1609.87
lcl|NZ_CP011073.1_prot_WP_005798906.1_2905	LGEIYLTYAEAVLR	32.62	2	1609.87
lcl|NZ_CP011073.1_prot_WP_005798906.1_2905	LGEIYLTYAEAVLR	26.41	2	1609.87
lcl|NZ_CP011073.1_prot_WP_005798906.1_2905	LGEIYLTYAEAVLR	24.42	2	1609.87
lcl|NZ_CP011073.1_prot_WP_005798906.1_2905	LGEIYLTYAEAVLR	55.15	2	1609.87
lcl|NZ_CP011073.1_prot_WP_005798906.1_2905	LGEIYLTYAEAVLR	39.24	2	1609.87
lcl|NZ_CP011073.1_prot_WP_005798906.1_2905	LGEIYLTYAEAVLR	23.6	2	1609.87
lcl|NZ_CP011073.1_prot_WP_005798906.1_2905	LGEIYLTYAEAVLR	32.71	2	1609.87
lcl|NZ_CP011073.1_prot_WP_005798906.1_2905	LGEIYLTYAEAVLR	24.25	2	1609.87
lcl|NZ_CP011073.1_prot_WP_005798906.1_2905	LGEIYLTYAEAVLR	20.71	2	1609.87
lcl|NZ_CP011073.1_prot_WP_005798906.1_2905	LGEIYLTYAEAVLR	26.6	2	1609.87
lcl|NZ_CP011073.1_prot_WP_005798906.1_2905	LGEIYLTYAEAVLR	24.51	2	1609.87
lcl|NZ_CP011073.1_prot_WP_005798906.1_2905	LGEIYLTYAEAVLR	15.62	2	1609.87
lcl|NZ_CP011073.1_prot_WP_005798906.1_2905	LGEIYLTYAEAVLR	36.31	2	1609.87
lcl|NZ_CP011073.1_prot_WP_005798906.1_2905	LGEIYLTYAEAVLR	23.39	2	1609.87
lcl|NZ_CP011073.1_prot_WP_005798906.1_2905	LGEIYLTYAEAVLR	26.52	2	1609.87
lcl|NZ_CP011073.1_prot_WP_005798906.1_2905	LGEIYLTYAEAVLR	57.37	2	1609.87
lcl|NZ_CP011073.1_prot_WP_005798906.1_2905	LGEIYLTYAEAVLR	22.95	2	1609.87
lcl|NZ_CP011073.1_prot_WP_005798906.1_2905	LGEIYLTYAEAVLR	36.18	2	1609.87
lcl|NZ_CP011073.1_prot_WP_005798906.1_2905	LGEIYLTYAEAVLR	61.46	2	1609.87
lcl|NZ_CP011073.1_prot_WP_005798906.1_2905	LGEIYLTYAEAVLR	24.69	2	1609.87
lcl|NZ_CP011073.1_prot_WP_005798906.1_2905	LGEIYLTYAEAVLR	19.47	2	1609.87
lcl|NZ_CP011073.1_prot_WP_005798906.1_2905	LGEIYLTYAEAVLR	59.8	2	1609.87
lcl|NZ_CP011073.1_prot_WP_005798906.1_2905	LGEIYLTYAEAVLR	33.3	2	1609.87
lcl|NZ_CP011073.1_prot_WP_005798906.1_2905	LGEIYLTYAEAVLR	25.25	2	1609.87
lcl|NZ_CP011073.1_prot_WP_005798906.1_2905	LGEIYLTYAEAVLR	76.62	2	1609.87
lcl|NZ_CP011073.1_prot_WP_005798906.1_2905	LGEIYLTYAEAVLR	34.65	2	1609.87
lcl|NZ_CP011073.1_prot_WP_005798906.1_2905	LGEIYLTYAEAVLR	19.41	2	1609.87
lcl|NZ_CP011073.1_prot_WP_005798906.1_2905	LGEIYLTYAEAVLR	18.35	2	1609.87
lcl|NZ_CP011073.1_prot_WP_005798906.1_2905	LGEIYLTYAEAVLR	23.76	2	1609.87
lcl|NZ_CP011073.1_prot_WP_005798906.1_2905	LGEIYLTYAEAVLR	36.55	2	1609.87
lcl|NZ_CP011073.1_prot_WP_005798906.1_2905	LGEIYLTYAEAVLR	25.25	2	1609.87
lcl|NZ_CP011073.1_prot_WP_005798906.1_2905	LGEIYLTYAEAVLR	39.37	2	1609.87
lcl|NZ_CP011073.1_prot_WP_005798906.1_2905	LGEIYLTYAEAVLR	35.84	3	1609.87
lcl|NZ_CP011073.1_prot_WP_005798906.1_2905	LGEIYLTYAEAVLR	36.82	2	1609.87
lcl|NZ_CP011073.1_prot_WP_005798906.1_2905	LGEIYLTYAEAVLR	75.04	2	1609.87
lcl|NZ_CP011073.1_prot_WP_005798906.1_2905	LGEIYLTYAEAVLR	24.63	2	1609.87
lcl|NZ_CP011073.1_prot_WP_005798906.1_2905	LGEIYLTYAEAVLR	32.69	2	1609.87
lcl|NZ_CP011073.1_prot_WP_005798906.1_2905	LGEIYLTYAEAVLR	41.64	2	1609.87
lcl|NZ_CP011073.1_prot_WP_005798906.1_2905	LGEIYLTYAEAVLR	13.39	2	1609.87
lcl|NZ_CP011073.1_prot_WP_005798906.1_2905	LGEIYLTYAEAVLR	30.11	3	1609.87
lcl|NZ_CP011073.1_prot_WP_005798906.1_2905	LGEIYLTYAEAVLR	91.76	2	1609.87
lcl|NZ_CP011073.1_prot_WP_005798906.1_2905	LGEIYLTYAEAVLR	43.16	2	1609.87
lcl|NZ_CP011073.1_prot_WP_005798906.1_2905	LGEIYLTYAEAVLR	26.57	2	1609.87
lcl|NZ_CP011073.1_prot_WP_005798906.1_2905	LGEIYLTYAEAVLR	28.91	2	1609.87
lcl|NZ_CP011073.1_prot_WP_005798906.1_2905	LGEIYLTYAEAVLR	22.94	2	1609.87
lcl|NZ_CP011073.1_prot_WP_005798906.1_2905	LGEIYLTYAEAVLR	31.9	2	1609.87
lcl|NZ_CP011073.1_prot_WP_005798906.1_2905	LGEIYLTYAEAVLR	87.6	2	1609.87
lcl|NZ_CP011073.1_prot_WP_005798906.1_2905	LGEIYLTYAEAVLR	20.98	2	1609.87
lcl|NZ_CP011073.1_prot_WP_005798906.1_2905	LGEIYLTYAEAVLR	14.53	2	1609.87
lcl|NZ_CP011073.1_prot_WP_005798906.1_2905	LGEIYLTYAEAVLR	19.75	2	1609.87
lcl|NZ_CP011073.1_prot_WP_005798906.1_2905	LGEIYLTYAEAVLR	103.13	2	1609.87
lcl|NZ_CP011073.1_prot_WP_005798906.1_2905	LGEIYLTYAEAVLR	17.09	3	1609.87
lcl|NZ_CP011073.1_prot_WP_005798906.1_2905	LGEIYLTYAEAVLR	36.99	2	1609.87
lcl|NZ_CP011073.1_prot_WP_005798906.1_2905	LGEIYLTYAEAVLR	52.34	2	1609.87
lcl|NZ_CP011073.1_prot_WP_005798906.1_2905	LGEIYLTYAEAVLR	29.69	2	1609.87
lcl|NZ_CP011073.1_prot_WP_005798906.1_2905	LGEIYLTYAEAVLR	87.02	2	1609.87
lcl|NZ_CP011073.1_prot_WP_005798906.1_2905	LGEIYLTYAEAVLR	23.37	2	1609.87
lcl|NZ_CP011073.1_prot_WP_005798906.1_2905	LGEIYLTYAEAVLR	19.75	2	1609.87
lcl|NZ_CP011073.1_prot_WP_005798906.1_2905	LGEIYLTYAEAVLR	39.81	2	1609.87
lcl|NZ_CP011073.1_prot_WP_005798906.1_2905	LGEIYLTYAEAVLR	19.83	2	1609.87
lcl|NZ_CP011073.1_prot_WP_005798906.1_2905	LGEIYLTYAEAVLR	40.43	2	1609.87
lcl|NZ_CP011073.1_prot_WP_005798906.1_2905	LGEIYLTYAEAVLR	39.54	2	1609.87
lcl|NZ_CP011073.1_prot_WP_005798906.1_2905	LGEIYLTYAEAVLR	100.03	2	1609.87
lcl|NZ_CP011073.1_prot_WP_005798906.1_2905	LGEIYLTYAEAVLR	17.22	2	1609.87
lcl|NZ_CP011073.1_prot_WP_005798906.1_2905	LGEIYLTYAEAVLR	50.36	2	1609.87
lcl|NZ_CP011073.1_prot_WP_005798906.1_2905	LGEIYLTYAEAVLR	16.42	2	1609.87
lcl|NZ_CP011073.1_prot_WP_005798906.1_2905	LGEIYLTYAEAVLR	81.68	2	1609.87
lcl|NZ_CP011073.1_prot_WP_005798906.1_2905	LGEIYLTYAEAVLR	38.92	2	1609.87
lcl|NZ_CP011073.1_prot_WP_005798906.1_2905	LGEIYLTYAEAVLR	23.68	2	1609.87
lcl|NZ_CP011073.1_prot_WP_005798906.1_2905	LGEIYLTYAEAVLR	17.76	2	1609.87
lcl|NZ_CP011073.1_prot_WP_005798906.1_2905	LGEIYLTYAEAVLR	17.02	2	1609.87
lcl|NZ_CP011073.1_prot_WP_005798906.1_2905	LGEIYLTYAEAVLR	36.35	2	1609.87
lcl|NZ_CP011073.1_prot_WP_005798906.1_2905	LGEIYLTYAEAVLR	25.94	2	1609.87
lcl|NZ_CP011073.1_prot_WP_005798906.1_2905	LGEIYLTYAEAVLR	33.13	2	1609.87
lcl|NZ_CP011073.1_prot_WP_005798906.1_2905	LGEIYLTYAEAVLR	35.02	2	1609.87
lcl|NZ_CP011073.1_prot_WP_005798906.1_2905	LGEIYLTYAEAVLR	72.08	2	1609.87
lcl|NZ_CP011073.1_prot_WP_005798906.1_2905	LGEIYLTYAEAVLR	77.5	2	1609.87
lcl|NZ_CP011073.1_prot_WP_005798906.1_2905	LGEIYLTYAEAVLR	23.35	2	1609.87
lcl|NZ_CP011073.1_prot_WP_005798906.1_2905	LGEIYLTYAEAVLR	92.17	2	1609.87
lcl|NZ_CP011073.1_prot_WP_005798906.1_2905	LGEIYLTYAEAVLR	71.84	2	1609.87
lcl|NZ_CP011073.1_prot_WP_005798906.1_2905	LGEIYLTYAEAVLR	81.32	2	1609.87
lcl|NZ_CP011073.1_prot_WP_005798906.1_2905	LGEIYLTYAEAVLR	42.04	2	1609.87
lcl|NZ_CP011073.1_prot_WP_005798906.1_2905	LGEIYLTYAEAVLR	54.72	2	1609.87
lcl|NZ_CP011073.1_prot_WP_005798906.1_2905	LGEIYLTYAEAVLR	24.47	2	1609.87
lcl|NZ_CP011073.1_prot_WP_005798906.1_2905	LGEIYLTYAEAVLR	22.25	2	1609.87
lcl|NZ_CP011073.1_prot_WP_005798906.1_2905	LGEIYLTYAEAVLR	94.51	2	1609.87
lcl|NZ_CP011073.1_prot_WP_005798906.1_2905	LGEIYLTYAEAVLR	59.58	2	1609.87
lcl|NZ_CP011073.1_prot_WP_005798906.1_2905	LGEIYLTYAEAVLR	31.58	3	1609.87
lcl|NZ_CP011073.1_prot_WP_005798906.1_2905	LGEIYLTYAEAVLR	35.57	2	1609.87
lcl|NZ_CP011073.1_prot_WP_005798906.1_2905	LGEIYLTYAEAVLR	15.54	2	1609.87
lcl|NZ_CP011073.1_prot_WP_005798906.1_2905	LGEIYLTYAEAVLR	23.65	2	1609.87
lcl|NZ_CP011073.1_prot_WP_005798906.1_2905	LGEIYLTYAEAVLR	42.87	2	1609.87
lcl|NZ_CP011073.1_prot_WP_005798906.1_2905	LGEIYLTYAEAVLR	64.75	2	1609.87
lcl|NZ_CP011073.1_prot_WP_005798906.1_2905	LGEIYLTYAEAVLR	53.77	3	1609.87
lcl|NZ_CP011073.1_prot_WP_005798906.1_2905	LGEIYLTYAEAVLR	24.13	2	1609.87
lcl|NZ_CP011073.1_prot_WP_005798906.1_2905	LGEIYLTYAEAVLR	29.41	2	1609.87
lcl|NZ_CP011073.1_prot_WP_005798906.1_2905	LGEIYLTYAEAVLR	34.53	2	1609.87
lcl|NZ_CP011073.1_prot_WP_005798906.1_2905	LGEIYLTYAEAVLR	15.03	2	1609.87
lcl|NZ_CP011073.1_prot_WP_005798906.1_2905	LGEIYLTYAEAVLR	19.37	2	1609.87
lcl|NZ_CP011073.1_prot_WP_005798906.1_2905	LGEIYLTYAEAVLR	58.8	2	1609.87
lcl|NZ_CP011073.1_prot_WP_005798906.1_2905	LGEIYLTYAEAVLR	53.56	2	1609.87
lcl|NZ_CP011073.1_prot_WP_005798906.1_2905	LGEIYLTYAEAVLR	14.27	2	1609.87
lcl|NZ_CP011073.1_prot_WP_005798906.1_2905	LGEIYLTYAEAVLR	15.71	2	1609.87
lcl|NZ_CP011073.1_prot_WP_005798906.1_2905	LGEIYLTYAEAVLR	99.95	2	1609.87
lcl|NZ_CP011073.1_prot_WP_005798906.1_2905	LGEIYLTYAEAVLR	73.41	2	1609.87
lcl|NZ_CP011073.1_prot_WP_005798906.1_2905	LGEIYLTYAEAVLR	36.81	2	1609.87
lcl|NZ_CP011073.1_prot_WP_005798906.1_2905	LGEIYLTYAEAVLR	30.21	2	1609.87
lcl|NZ_CP011073.1_prot_WP_005798906.1_2905	LGEIYLTYAEAVLR	34.69	2	1609.87
lcl|NZ_CP011073.1_prot_WP_005798906.1_2905	LGEIYLTYAEAVLR	30.53	3	1609.87
lcl|NZ_CP011073.1_prot_WP_005798906.1_2905	LGEIYLTYAEAVLR	20.96	2	1609.87
lcl|NZ_CP011073.1_prot_WP_005798906.1_2905	LGEIYLTYAEAVLR	89.61	2	1609.87
lcl|NZ_CP011073.1_prot_WP_005798906.1_2905	LGEIYLTYAEAVLR	36.65	3	1609.87
lcl|NZ_CP011073.1_prot_WP_005798906.1_2905	LGEIYLTYAEAVLR	83.85	2	1609.87
lcl|NZ_CP011073.1_prot_WP_005798906.1_2905	LGEIYLTYAEAVLR	18.41	3	1609.87
lcl|NZ_CP011073.1_prot_WP_005798906.1_2905	LGEIYLTYAEAVLR	33.82	2	1609.87
lcl|NZ_CP011073.1_prot_WP_005798906.1_2905	LGEIYLTYAEAVLR	51.64	2	1609.87
lcl|NZ_CP011073.1_prot_WP_005798906.1_2905	LGEIYLTYAEAVLR	37.26	2	1609.87
lcl|NZ_CP011073.1_prot_WP_005798906.1_2905	LGEIYLTYAEAVLR	15.82	2	1609.87
lcl|NZ_CP011073.1_prot_WP_005798906.1_2905	LGEIYLTYAEAVLR	84.17	2	1609.87
lcl|NZ_CP011073.1_prot_WP_005798906.1_2905	LGEIYLTYAEAVLR	29.13	2	1609.87
lcl|NZ_CP011073.1_prot_WP_005798906.1_2905	LGEIYLTYAEAVLR	44.14	2	1609.87
lcl|NZ_CP011073.1_prot_WP_005798906.1_2905	LGEIYLTYAEAVLR	21.52	2	1609.87
lcl|NZ_CP011073.1_prot_WP_005798906.1_2905	LGEIYLTYAEAVLR	103.35	2	1609.87
lcl|NZ_CP011073.1_prot_WP_005798906.1_2905	LGEIYLTYAEAVLR	23.66	2	1609.88
lcl|NZ_CP011073.1_prot_WP_005798906.1_2905	LGEIYLTYAEAVLR	108.21	2	1609.88
lcl|NZ_CP011073.1_prot_WP_005798906.1_2905	LGEIYLTYAEAVLR	76.87	2	1609.88
lcl|NZ_CP011073.1_prot_WP_005798906.1_2905	LGEIYLTYAEAVLR	19.16	2	1609.88
lcl|NZ_CP011073.1_prot_WP_005798906.1_2905	LGEIYLTYAEAVLR	21.95	2	1609.88
lcl|NZ_CP011073.1_prot_WP_005798906.1_2905	LGEIYLTYAEAVLR	37.67	2	1609.88
lcl|NZ_CP011073.1_prot_WP_005798906.1_2905	LGEIYLTYAEAVLR	15.92	2	1609.88
lcl|NZ_CP011073.1_prot_WP_005798906.1_2905	LGEIYLTYAEAVLR	34.4	2	1609.88
lcl|NZ_CP011073.1_prot_WP_005798906.1_2905	LGEIYLTYAEAVLR	60.16	3	1609.88
lcl|NZ_CP011073.1_prot_WP_005798906.1_2905	LGEIYLTYAEAVLR	102.78	2	1609.88
lcl|NZ_CP011073.1_prot_WP_005798906.1_2905	LGEIYLTYAEAVLR	33.44	2	1609.88
lcl|NZ_CP011073.1_prot_WP_005798906.1_2905	LGEIYLTYAEAVLR	50.18	2	1609.88
lcl|NZ_CP011073.1_prot_WP_005798906.1_2905	LGEIYLTYAEAVLR	38.56	2	1609.88
lcl|NZ_CP011073.1_prot_WP_005798906.1_2905	LGEIYLTYAEAVLR	50.35	2	1609.88
lcl|NZ_CP011073.1_prot_WP_005798906.1_2905	LGEIYLTYAEAVLR	33.86	2	1609.88
lcl|NZ_CP011073.1_prot_WP_005798906.1_2905	LGEIYLTYAEAVLR	25.57	2	1609.88
lcl|NZ_CP011073.1_prot_WP_005798906.1_2905	LGEIYLTYAEAVLR	70.15	2	1609.88
lcl|NZ_CP011073.1_prot_WP_005798906.1_2905	LGEIYLTYAEAVLR	32.24	3	1609.88
lcl|NZ_CP011073.1_prot_WP_005798906.1_2905	LGEIYLTYAEAVLR	22.99	3	1609.88
lcl|NZ_CP011073.1_prot_WP_005798906.1_2905	LGEIYLTYAEAVLR	90.04	2	1609.88
lcl|NZ_CP011073.1_prot_WP_005798906.1_2905	LGEIYLTYAEAVLR	33.16	2	1609.88
lcl|NZ_CP011073.1_prot_WP_005798906.1_2905	LGEIYLTYAEAVLR	104.65	2	1609.88
lcl|NZ_CP011073.1_prot_WP_005798906.1_2905	LGEIYLTYAEAVLR	105.79	2	1609.88
lcl|NZ_CP011073.1_prot_WP_005798906.1_2905	LGEIYLTYAEAVLR	31.29	2	1609.88
lcl|NZ_CP011073.1_prot_WP_005798906.1_2905	LGEIYLTYAEAVLR	33.83	2	1609.88
lcl|NZ_CP011073.1_prot_WP_005798906.1_2905	LGEIYLTYAEAVLR	101.27	2	1609.88
lcl|NZ_CP011073.1_prot_WP_005798906.1_2905	LGEIYLTYAEAVLR	36.54	3	1609.88
lcl|NZ_CP011073.1_prot_WP_005798906.1_2905	LGEIYLTYAEAVLR	64.66	3	1609.88
lcl|NZ_CP011073.1_prot_WP_005798906.1_2905	LGEIYLTYAEAVLR	22.33	2	1609.88
lcl|NZ_CP011073.1_prot_WP_005798906.1_2905	LGEIYLTYAEAVLR	106.11	2	1609.88
lcl|NZ_CP011073.1_prot_WP_005798906.1_2905	LGEIYLTYAEAVLR	25.89	2	1609.88
lcl|NZ_CP011073.1_prot_WP_005798906.1_2905	LGEIYLTYAEAVLR	36.54	2	1609.88
lcl|NZ_CP011073.1_prot_WP_005798906.1_2905	LGEIYLTYAEAVLR	102.52	2	1609.88
lcl|NZ_CP011073.1_prot_WP_005798906.1_2905	ADNHLSNEMIFPVR	56.48	3	1641.79
lcl|NZ_CP011073.1_prot_WP_005798906.1_2905	ADNHLSNEMIFPVR	16.34	3	1641.79
lcl|NZ_CP011073.1_prot_WP_005798906.1_2905	ADNHLSNEMIFPVR	51.54	3	1641.79
lcl|NZ_CP011073.1_prot_WP_005798906.1_2905	ADNHLSNEMIFPVR	42.03	2	1641.79
lcl|NZ_CP011073.1_prot_WP_005798906.1_2905	ADNHLSNEMIFPVR	45.99	2	1641.79
lcl|NZ_CP011073.1_prot_WP_005798906.1_2905	ADNHLSNEMIFPVR	44.89	3	1641.79
lcl|NZ_CP011073.1_prot_WP_005798906.1_2905	ADNHLSNEMIFPVR	42.32	3	1641.79
lcl|NZ_CP011073.1_prot_WP_005798906.1_2905	ADNHLSNEMIFPVR	26.62	3	1641.79
lcl|NZ_CP011073.1_prot_WP_005798906.1_2905	ADNHLSNEMIFPVR	50.34	3	1641.79
lcl|NZ_CP011073.1_prot_WP_005798906.1_2905	ADNHLSNEMIFPVR	47.33	3	1641.79
lcl|NZ_CP011073.1_prot_WP_005798906.1_2905	ADNHLSNEMIFPVR	61.58	2	1641.79
lcl|NZ_CP011073.1_prot_WP_005798906.1_2905	ADNHLSNEMIFPVR	40.86	2	1641.8
lcl|NZ_CP011073.1_prot_WP_005798906.1_2905	ADNHLSNEMIFPVR	47.13	3	1641.8
lcl|NZ_CP011073.1_prot_WP_005798906.1_2905	ADNHLSNEMIFPVR	52.98	3	1641.8
lcl|NZ_CP011073.1_prot_WP_005798906.1_2905	ADNHLSNEMIFPVR	53.66	3	1641.8
lcl|NZ_CP011073.1_prot_WP_005798906.1_2905	ADNHLSNEMIFPVR	60.66	3	1641.8
lcl|NZ_CP011073.1_prot_WP_005798906.1_2905	ADNHLSNEMIFPVR	62.07	2	1641.8
lcl|NZ_CP011073.1_prot_WP_005798906.1_2905	ADNHLSNEMIFPVR	40.56	3	1641.8
lcl|NZ_CP011073.1_prot_WP_005798906.1_2905	ADNHLSNEMIFPVR	29.99	3	1641.8
lcl|NZ_CP011073.1_prot_WP_005798906.1_2905	ADNHLSNEMIFPVR	54.39	2	1641.8
lcl|NZ_CP011073.1_prot_WP_005798906.1_2905	ADNHLSNEMIFPVR	22.81	2	1641.8
lcl|NZ_CP011073.1_prot_WP_005798906.1_2905	ADNHLSNEMIFPVR	22.55	3	1657.79	Oxidation (M)
lcl|NZ_CP011073.1_prot_WP_005798906.1_2905	ADNHLSNEMIFPVR	34.53	2	1657.79	Oxidation (M)
lcl|NZ_CP011073.1_prot_WP_005798906.1_2905	ADNHLSNEMIFPVR	39.22	3	1657.79	Oxidation (M)
lcl|NZ_CP011073.1_prot_WP_005798906.1_2905	ADNHLSNEMIFPVR	46.41	3	1657.79	Oxidation (M)
lcl|NZ_CP011073.1_prot_WP_005798906.1_2905	ADNHLSNEMIFPVR	27.5	2	1657.79	Oxidation (M)
lcl|NZ_CP011073.1_prot_WP_005798906.1_2905	ADNHLSNEMIFPVR	27.53	3	1657.79	Oxidation (M)
lcl|NZ_CP011073.1_prot_WP_005798906.1_2905	ADNHLSNEMIFPVR	16	3	1657.79	Oxidation (M)
lcl|NZ_CP011073.1_prot_WP_005798906.1_2905	ADNHLSNEMIFPVR	15.31	2	1657.8	Oxidation (M)
lcl|NZ_CP011073.1_prot_WP_005798906.1_2905	FGLFTTAGYVWPWK	38.51	2	1671.84
lcl|NZ_CP011073.1_prot_WP_005798906.1_2905	FGLFTTAGYVWPWK	15.82	2	1671.84
lcl|NZ_CP011073.1_prot_WP_005798906.1_2905	FGLFTTAGYVWPWK	37.66	2	1671.84
lcl|NZ_CP011073.1_prot_WP_005798906.1_2905	FGLFTTAGYVWPWK	69.32	2	1671.84
lcl|NZ_CP011073.1_prot_WP_005798906.1_2905	FGLFTTAGYVWPWK	46.27	2	1671.84
lcl|NZ_CP011073.1_prot_WP_005798906.1_2905	FGLFTTAGYVWPWK	61.43	2	1671.84
lcl|NZ_CP011073.1_prot_WP_005798906.1_2905	FGLFTTAGYVWPWK	24.15	2	1671.84
lcl|NZ_CP011073.1_prot_WP_005798906.1_2905	FGLFTTAGYVWPWK	108.7	2	1671.84
lcl|NZ_CP011073.1_prot_WP_005798906.1_2905	FGLFTTAGYVWPWK	24.93	2	1671.84
lcl|NZ_CP011073.1_prot_WP_005798906.1_2905	FGLFTTAGYVWPWK	15.23	2	1671.84
lcl|NZ_CP011073.1_prot_WP_005798906.1_2905	FGLFTTAGYVWPWK	31.12	2	1671.84
lcl|NZ_CP011073.1_prot_WP_005798906.1_2905	FGLFTTAGYVWPWK	24.21	2	1671.84
lcl|NZ_CP011073.1_prot_WP_005798906.1_2905	FGLFTTAGYVWPWK	65.12	2	1671.84
lcl|NZ_CP011073.1_prot_WP_005798906.1_2905	FGLFTTAGYVWPWK	57.13	2	1671.84
lcl|NZ_CP011073.1_prot_WP_005798906.1_2905	FGLFTTAGYVWPWK	56.53	2	1671.84
lcl|NZ_CP011073.1_prot_WP_005798906.1_2905	FGLFTTAGYVWPWK	37.26	2	1671.84
lcl|NZ_CP011073.1_prot_WP_005798906.1_2905	FGLFTTAGYVWPWK	27.1	2	1671.84
lcl|NZ_CP011073.1_prot_WP_005798906.1_2905	FGLFTTAGYVWPWK	52.44	2	1671.84
lcl|NZ_CP011073.1_prot_WP_005798906.1_2905	FGLFTTAGYVWPWK	108.7	2	1671.84
lcl|NZ_CP011073.1_prot_WP_005798906.1_2905	FGLFTTAGYVWPWK	43.4	2	1671.84
lcl|NZ_CP011073.1_prot_WP_005798906.1_2905	FGLFTTAGYVWPWK	14.01	2	1671.84
lcl|NZ_CP011073.1_prot_WP_005798906.1_2905	FGLFTTAGYVWPWK	95.41	2	1671.84
lcl|NZ_CP011073.1_prot_WP_005798906.1_2905	FGLFTTAGYVWPWK	91.41	2	1671.84
lcl|NZ_CP011073.1_prot_WP_005798906.1_2905	FGLFTTAGYVWPWK	19.48	2	1671.84
lcl|NZ_CP011073.1_prot_WP_005798906.1_2905	FGLFTTAGYVWPWK	18.64	2	1671.84
lcl|NZ_CP011073.1_prot_WP_005798906.1_2905	FGLFTTAGYVWPWK	36.58	3	1671.84
lcl|NZ_CP011073.1_prot_WP_005798906.1_2905	FGLFTTAGYVWPWK	74.63	2	1671.84
lcl|NZ_CP011073.1_prot_WP_005798906.1_2905	FGLFTTAGYVWPWK	50.83	2	1671.84
lcl|NZ_CP011073.1_prot_WP_005798906.1_2905	FGLFTTAGYVWPWK	32.5	2	1671.84
lcl|NZ_CP011073.1_prot_WP_005798906.1_2905	FGLFTTAGYVWPWK	53.88	2	1671.84
lcl|NZ_CP011073.1_prot_WP_005798906.1_2905	FGLFTTAGYVWPWK	68.58	2	1671.84
lcl|NZ_CP011073.1_prot_WP_005798906.1_2905	FGLFTTAGYVWPWK	52.17	2	1671.84
lcl|NZ_CP011073.1_prot_WP_005798906.1_2905	FGLFTTAGYVWPWK	107.63	2	1671.84
lcl|NZ_CP011073.1_prot_WP_005798906.1_2905	FGLFTTAGYVWPWK	95.35	2	1671.84
lcl|NZ_CP011073.1_prot_WP_005798906.1_2905	FGLFTTAGYVWPWK	23.21	3	1671.84
lcl|NZ_CP011073.1_prot_WP_005798906.1_2905	FGLFTTAGYVWPWK	110.75	2	1671.84
lcl|NZ_CP011073.1_prot_WP_005798906.1_2905	FGLFTTAGYVWPWK	93.69	2	1671.84
lcl|NZ_CP011073.1_prot_WP_005798906.1_2905	FGLFTTAGYVWPWK	27.71	2	1671.84
lcl|NZ_CP011073.1_prot_WP_005798906.1_2905	FGLFTTAGYVWPWK	38.43	2	1671.84
lcl|NZ_CP011073.1_prot_WP_005798906.1_2905	FGLFTTAGYVWPWK	84.16	2	1671.84
lcl|NZ_CP011073.1_prot_WP_005798906.1_2905	FGLFTTAGYVWPWK	21.35	2	1671.84
lcl|NZ_CP011073.1_prot_WP_005798906.1_2905	FGLFTTAGYVWPWK	18.25	2	1671.84
lcl|NZ_CP011073.1_prot_WP_005798906.1_2905	FGLFTTAGYVWPWK	49.91	2	1671.84
lcl|NZ_CP011073.1_prot_WP_005798906.1_2905	FGLFTTAGYVWPWK	46.25	2	1671.84
lcl|NZ_CP011073.1_prot_WP_005798906.1_2905	FGLFTTAGYVWPWK	86.78	2	1671.84
lcl|NZ_CP011073.1_prot_WP_005798906.1_2905	FGLFTTAGYVWPWK	42.38	2	1671.84
lcl|NZ_CP011073.1_prot_WP_005798906.1_2905	FGLFTTAGYVWPWK	34.93	3	1671.84
lcl|NZ_CP011073.1_prot_WP_005798906.1_2905	FGLFTTAGYVWPWK	43.38	2	1671.84
lcl|NZ_CP011073.1_prot_WP_005798906.1_2905	FGLFTTAGYVWPWK	51.97	2	1671.84
lcl|NZ_CP011073.1_prot_WP_005798906.1_2905	FGLFTTAGYVWPWK	53.07	2	1671.84
lcl|NZ_CP011073.1_prot_WP_005798906.1_2905	FGLFTTAGYVWPWK	84.64	2	1671.84
lcl|NZ_CP011073.1_prot_WP_005798906.1_2905	FGLFTTAGYVWPWK	33.34	2	1671.84
lcl|NZ_CP011073.1_prot_WP_005798906.1_2905	FGLFTTAGYVWPWK	14.47	3	1671.84
lcl|NZ_CP011073.1_prot_WP_005798906.1_2905	FGLFTTAGYVWPWK	81.7	2	1671.84
lcl|NZ_CP011073.1_prot_WP_005798906.1_2905	FGLFTTAGYVWPWK	96.5	2	1671.84
lcl|NZ_CP011073.1_prot_WP_005798906.1_2905	FGLFTTAGYVWPWK	104.97	2	1671.84
lcl|NZ_CP011073.1_prot_WP_005798906.1_2905	FGLFTTAGYVWPWK	68.16	2	1671.84
lcl|NZ_CP011073.1_prot_WP_005798906.1_2905	FGLFTTAGYVWPWK	55.39	2	1671.84
lcl|NZ_CP011073.1_prot_WP_005798906.1_2905	FGLFTTAGYVWPWK	61.41	2	1671.84
lcl|NZ_CP011073.1_prot_WP_005798906.1_2905	FGLFTTAGYVWPWK	58.5	2	1671.84
lcl|NZ_CP011073.1_prot_WP_005798906.1_2905	FGLFTTAGYVWPWK	20.59	2	1671.84
lcl|NZ_CP011073.1_prot_WP_005798906.1_2905	FGLFTTAGYVWPWK	84.15	2	1671.84
lcl|NZ_CP011073.1_prot_WP_005798906.1_2905	FGLFTTAGYVWPWK	33.83	2	1671.84
lcl|NZ_CP011073.1_prot_WP_005798906.1_2905	FGLFTTAGYVWPWK	56.38	2	1671.84
lcl|NZ_CP011073.1_prot_WP_005798906.1_2905	FGLFTTAGYVWPWK	111.11	2	1671.85
lcl|NZ_CP011073.1_prot_WP_005798906.1_2905	FGLFTTAGYVWPWK	27.89	2	1671.85
lcl|NZ_CP011073.1_prot_WP_005798906.1_2905	FGLFTTAGYVWPWK	21.33	2	1671.85
lcl|NZ_CP011073.1_prot_WP_005798906.1_2905	FGLFTTAGYVWPWK	54.85	2	1671.85
lcl|NZ_CP011073.1_prot_WP_005798906.1_2905	FGLFTTAGYVWPWK	32.53	2	1671.85
lcl|NZ_CP011073.1_prot_WP_005798906.1_2905	FGLFTTAGYVWPWK	49.62	2	1671.85
lcl|NZ_CP011073.1_prot_WP_005798906.1_2905	FGLFTTAGYVWPWK	37.13	2	1671.85
lcl|NZ_CP011073.1_prot_WP_005798906.1_2905	FGLFTTAGYVWPWK	23.81	2	1671.85
lcl|NZ_CP011073.1_prot_WP_005798906.1_2905	FGLFTTAGYVWPWK	61.08	2	1671.85
lcl|NZ_CP011073.1_prot_WP_005798906.1_2905	FGLFTTAGYVWPWK	17.64	2	1671.85
lcl|NZ_CP011073.1_prot_WP_005798906.1_2905	FGLFTTAGYVWPWK	105.01	2	1671.85
lcl|NZ_CP011073.1_prot_WP_005798906.1_2905	FGLFTTAGYVWPWK	42.94	2	1671.85
lcl|NZ_CP011073.1_prot_WP_005798906.1_2905	FGLFTTAGYVWPWK	25.21	2	1671.85
lcl|NZ_CP011073.1_prot_WP_005798906.1_2905	FGLFTTAGYVWPWK	28.85	2	1671.85
lcl|NZ_CP011073.1_prot_WP_005798906.1_2905	FGLFTTAGYVWPWK	87.58	2	1671.85
lcl|NZ_CP011073.1_prot_WP_005798906.1_2905	FGLFTTAGYVWPWK	26.22	2	1671.85
lcl|NZ_CP011073.1_prot_WP_005798906.1_2905	FGLFTTAGYVWPWK	56.37	2	1671.85
lcl|NZ_CP011073.1_prot_WP_005798906.1_2905	FGLFTTAGYVWPWK	27.13	2	1671.85
lcl|NZ_CP011073.1_prot_WP_005798906.1_2905	FGLFTTAGYVWPWK	96.03	2	1671.85
lcl|NZ_CP011073.1_prot_WP_005798906.1_2905	FGLFTTAGYVWPWK	92.63	2	1671.85
lcl|NZ_CP011073.1_prot_WP_005798906.1_2905	FGLFTTAGYVWPWK	40.5	2	1671.85
lcl|NZ_CP011073.1_prot_WP_005798906.1_2905	FGLFTTAGYVWPWK	90.68	2	1671.85
lcl|NZ_CP011073.1_prot_WP_005798906.1_2905	FGLFTTAGYVWPWK	17.69	2	1671.85
lcl|NZ_CP011073.1_prot_WP_005798906.1_2905	FGLFTTAGYVWPWK	30.97	2	1671.85
lcl|NZ_CP011073.1_prot_WP_005798906.1_2905	FGLFTTAGYVWPWK	64.42	2	1671.85
lcl|NZ_CP011073.1_prot_WP_005798906.1_2905	FGLFTTAGYVWPWK	14.89	2	1671.85
lcl|NZ_CP011073.1_prot_WP_005798906.1_2905	FGLFTTAGYVWPWK	62.33	2	1671.85
lcl|NZ_CP011073.1_prot_WP_005798906.1_2905	FGLFTTAGYVWPWK	97.2	2	1671.85
lcl|NZ_CP011073.1_prot_WP_005798906.1_2905	FGLFTTAGYVWPWK	35.35	2	1671.85
lcl|NZ_CP011073.1_prot_WP_005798906.1_2905	FGLFTTAGYVWPWK	72.05	2	1671.85
lcl|NZ_CP011073.1_prot_WP_005798906.1_2905	FGLFTTAGYVWPWK	30.89	2	1671.85
lcl|NZ_CP011073.1_prot_WP_005798906.1_2905	FGLFTTAGYVWPWK	59.39	2	1671.85
lcl|NZ_CP011073.1_prot_WP_005798906.1_2905	FGLFTTAGYVWPWK	66.49	2	1671.85
lcl|NZ_CP011073.1_prot_WP_005798906.1_2905	FGLFTTAGYVWPWK	46.41	2	1671.85
lcl|NZ_CP011073.1_prot_WP_005798906.1_2905	FGLFTTAGYVWPWK	103.28	2	1671.85
lcl|NZ_CP011073.1_prot_WP_005798906.1_2905	FGLFTTAGYVWPWK	17.36	2	1671.85
lcl|NZ_CP011073.1_prot_WP_005798906.1_2905	FGLFTTAGYVWPWK	114.63	2	1671.85
lcl|NZ_CP011073.1_prot_WP_005798906.1_2905	FGLFTTAGYVWPWK	14.36	2	1671.85
lcl|NZ_CP011073.1_prot_WP_005798906.1_2905	FGLFTTAGYVWPWK	64.29	2	1671.85
lcl|NZ_CP011073.1_prot_WP_005798906.1_2905	FGLFTTAGYVWPWK	67.73	2	1671.85
lcl|NZ_CP011073.1_prot_WP_005798906.1_2905	FGLFTTAGYVWPWK	109.25	2	1671.85
lcl|NZ_CP011073.1_prot_WP_005798906.1_2905	FGLFTTAGYVWPWK	95.83	2	1671.85
lcl|NZ_CP011073.1_prot_WP_005798906.1_2905	FGLFTTAGYVWPWK	19.9	2	1671.85
lcl|NZ_CP011073.1_prot_WP_005798906.1_2905	FGLFTTAGYVWPWK	36.11	2	1671.85
lcl|NZ_CP011073.1_prot_WP_005798906.1_2905	FGLFTTAGYVWPWK	90.21	2	1671.85
lcl|NZ_CP011073.1_prot_WP_005798906.1_2905	FGLFTTAGYVWPWK	16.71	2	1671.85
lcl|NZ_CP011073.1_prot_WP_005798906.1_2905	FGLFTTAGYVWPWK	43.09	2	1671.85
lcl|NZ_CP011073.1_prot_WP_005798906.1_2905	FGLFTTAGYVWPWK	17.06	2	1671.85
lcl|NZ_CP011073.1_prot_WP_005798906.1_2905	FGLFTTAGYVWPWK	40.95	2	1671.85
lcl|NZ_CP011073.1_prot_WP_005798906.1_2905	FGLFTTAGYVWPWK	87.35	2	1671.85
lcl|NZ_CP011073.1_prot_WP_005798906.1_2905	FGLFTTAGYVWPWK	81.54	2	1671.85
lcl|NZ_CP011073.1_prot_WP_005798906.1_2905	FGLFTTAGYVWPWK	57.04	2	1671.85
lcl|NZ_CP011073.1_prot_WP_005798906.1_2905	FGLFTTAGYVWPWK	25.2	3	1671.85
lcl|NZ_CP011073.1_prot_WP_005798906.1_2905	FGLFTTAGYVWPWK	82.04	2	1671.85
lcl|NZ_CP011073.1_prot_WP_005798906.1_2905	FGLFTTAGYVWPWK	27.17	2	1671.85
lcl|NZ_CP011073.1_prot_WP_005798906.1_2905	FGLFTTAGYVWPWK	84.62	2	1671.85
lcl|NZ_CP011073.1_prot_WP_005798906.1_2905	FGLFTTAGYVWPWK	17.28	2	1671.85
lcl|NZ_CP011073.1_prot_WP_005798906.1_2905	FGLFTTAGYVWPWK	104.98	2	1671.85
lcl|NZ_CP011073.1_prot_WP_005798906.1_2905	FGLFTTAGYVWPWK	61.59	2	1671.85
lcl|NZ_CP011073.1_prot_WP_005798906.1_2905	FGLFTTAGYVWPWK	24.53	3	1671.85
lcl|NZ_CP011073.1_prot_WP_005798906.1_2905	FGLFTTAGYVWPWK	37.26	2	1671.85
lcl|NZ_CP011073.1_prot_WP_005798906.1_2905	FGLFTTAGYVWPWK	21.69	2	1671.85
lcl|NZ_CP011073.1_prot_WP_005798906.1_2905	FGLFTTAGYVWPWK	48.95	2	1671.85
lcl|NZ_CP011073.1_prot_WP_005798906.1_2905	FGLFTTAGYVWPWK	66.42	2	1671.85
lcl|NZ_CP011073.1_prot_WP_005798906.1_2905	FGLFTTAGYVWPWK	67.1	2	1671.85
lcl|NZ_CP011073.1_prot_WP_005798906.1_2905	FGLFTTAGYVWPWK	25.84	2	1671.85
lcl|NZ_CP011073.1_prot_WP_005798906.1_2905	FGLFTTAGYVWPWK	42.13	2	1671.85
lcl|NZ_CP011073.1_prot_WP_005798906.1_2905	FGLFTTAGYVWPWK	98.17	2	1671.85
lcl|NZ_CP011073.1_prot_WP_005798906.1_2905	FGLFTTAGYVWPWK	74.61	2	1671.85
lcl|NZ_CP011073.1_prot_WP_005798906.1_2905	FGLFTTAGYVWPWK	76.52	2	1671.85
lcl|NZ_CP011073.1_prot_WP_005798906.1_2905	FGLFTTAGYVWPWK	93.34	2	1671.85
lcl|NZ_CP011073.1_prot_WP_005798906.1_2905	FGLFTTAGYVWPWK	15.18	2	1671.85
lcl|NZ_CP011073.1_prot_WP_005798906.1_2905	FGLFTTAGYVWPWK	31.79	2	1671.85
lcl|NZ_CP011073.1_prot_WP_005798906.1_2905	FGLFTTAGYVWPWK	101.49	2	1671.85
lcl|NZ_CP011073.1_prot_WP_005798906.1_2905	FGLFTTAGYVWPWK	42.19	2	1671.85
lcl|NZ_CP011073.1_prot_WP_005798906.1_2905	FGLFTTAGYVWPWK	42.73	2	1671.85
lcl|NZ_CP011073.1_prot_WP_005798906.1_2905	FGLFTTAGYVWPWK	19.67	2	1671.85
lcl|NZ_CP011073.1_prot_WP_005798906.1_2905	FGLFTTAGYVWPWK	23.65	2	1671.85
lcl|NZ_CP011073.1_prot_WP_005798906.1_2905	FGLFTTAGYVWPWK	74.08	2	1671.85
lcl|NZ_CP011073.1_prot_WP_005798906.1_2905	FGLFTTAGYVWPWK	68.75	2	1671.85
lcl|NZ_CP011073.1_prot_WP_005798906.1_2905	FGLFTTAGYVWPWK	48.67	2	1671.85
lcl|NZ_CP011073.1_prot_WP_005798906.1_2905	FGLFTTAGYVWPWK	19.5	2	1671.85
lcl|NZ_CP011073.1_prot_WP_005798906.1_2905	FGLFTTAGYVWPWK	72.51	2	1671.85
lcl|NZ_CP011073.1_prot_WP_005798906.1_2905	FGLFTTAGYVWPWK	52.46	2	1671.85
lcl|NZ_CP011073.1_prot_WP_005798906.1_2905	FGLFTTAGYVWPWK	107.92	2	1671.85
lcl|NZ_CP011073.1_prot_WP_005798906.1_2905	FGLFTTAGYVWPWK	84.31	2	1671.85
lcl|NZ_CP011073.1_prot_WP_005798906.1_2905	FGLFTTAGYVWPWK	37.95	2	1671.85
lcl|NZ_CP011073.1_prot_WP_005798906.1_2905	FGLFTTAGYVWPWK	30.63	2	1671.85
lcl|NZ_CP011073.1_prot_WP_005798906.1_2905	FGLFTTAGYVWPWK	107.26	2	1671.85
lcl|NZ_CP011073.1_prot_WP_005798906.1_2905	FGLFTTAGYVWPWK	13.67	3	1671.85
lcl|NZ_CP011073.1_prot_WP_005798906.1_2905	FGLFTTAGYVWPWK	55.81	2	1671.85
lcl|NZ_CP011073.1_prot_WP_005798906.1_2905	FGLFTTAGYVWPWK	31.16	2	1671.85
lcl|NZ_CP011073.1_prot_WP_005798906.1_2905	FGLFTTAGYVWPWK	109.59	2	1671.85
lcl|NZ_CP011073.1_prot_WP_005798906.1_2905	FGLFTTAGYVWPWK	24.8	2	1671.85
lcl|NZ_CP011073.1_prot_WP_005798906.1_2905	FGLFTTAGYVWPWK	114.33	2	1671.85
lcl|NZ_CP011073.1_prot_WP_005798906.1_2905	FGLFTTAGYVWPWK	43.01	2	1671.85
lcl|NZ_CP011073.1_prot_WP_005798906.1_2905	FGLFTTAGYVWPWK	116.22	2	1671.85
lcl|NZ_CP011073.1_prot_WP_005798906.1_2905	FGLFTTAGYVWPWK	39.89	2	1671.85
lcl|NZ_CP011073.1_prot_WP_005798906.1_2905	FGLFTTAGYVWPWK	111.31	2	1671.85
lcl|NZ_CP011073.1_prot_WP_005798906.1_2905	FGLFTTAGYVWPWK	91.16	2	1671.85
lcl|NZ_CP011073.1_prot_WP_005798906.1_2905	FGLFTTAGYVWPWK	44.82	2	1671.85
lcl|NZ_CP011073.1_prot_WP_005798906.1_2905	FGLFTTAGYVWPWK	15.14	2	1671.85
lcl|NZ_CP011073.1_prot_WP_005798906.1_2905	NVPFVDENSPIGSIPPK	13.38	3	1808.92
lcl|NZ_CP011073.1_prot_WP_005798906.1_2905	NVPFVDENSPIGSIPPK	17.05	3	1808.92
lcl|NZ_CP011073.1_prot_WP_005798906.1_2905	NVPFVDENSPIGSIPPK	17.39	2	1808.93
lcl|NZ_CP011073.1_prot_WP_005798906.1_2905	NVPFVDENSPIGSIPPK	14.08	2	1808.93
lcl|NZ_CP011073.1_prot_WP_005798906.1_2905	NVPFVDENSPIGSIPPK	17.22	3	1808.93
lcl|NZ_CP011073.1_prot_WP_005798906.1_2905	NVPFVDENSPIGSIPPK	45.1	3	1808.93
lcl|NZ_CP011073.1_prot_WP_005798906.1_2905	NVPFVDENSPIGSIPPK	88.52	2	1808.93
lcl|NZ_CP011073.1_prot_WP_005798906.1_2905	NVPFVDENSPIGSIPPK	23.89	2	1808.93
lcl|NZ_CP011073.1_prot_WP_005798906.1_2905	NVPFVDENSPIGSIPPK	31.13	2	1808.93
lcl|NZ_CP011073.1_prot_WP_005798906.1_2905	NVPFVDENSPIGSIPPK	95.55	2	1808.93
lcl|NZ_CP011073.1_prot_WP_005798906.1_2905	NVPFVDENSPIGSIPPK	29.19	2	1808.93
lcl|NZ_CP011073.1_prot_WP_005798906.1_2905	NVPFVDENSPIGSIPPK	67.55	2	1808.93
lcl|NZ_CP011073.1_prot_WP_005798906.1_2905	NVPFVDENSPIGSIPPK	83.26	2	1808.93
lcl|NZ_CP011073.1_prot_WP_005798906.1_2905	NVPFVDENSPIGSIPPK	30.15	2	1808.93
lcl|NZ_CP011073.1_prot_WP_005798906.1_2905	NVPFVDENSPIGSIPPK	14.19	2	1808.93
lcl|NZ_CP011073.1_prot_WP_005798906.1_2905	NVPFVDENSPIGSIPPK	84.98	2	1808.93
lcl|NZ_CP011073.1_prot_WP_005798906.1_2905	NVPFVDENSPIGSIPPK	90.95	2	1808.93
lcl|NZ_CP011073.1_prot_WP_005798906.1_2905	NVPFVDENSPIGSIPPK	74.54	2	1808.93
lcl|NZ_CP011073.1_prot_WP_005798906.1_2905	NVPFVDENSPIGSIPPK	75.61	2	1808.93
lcl|NZ_CP011073.1_prot_WP_005798906.1_2905	NVPFVDENSPIGSIPPK	50.55	3	1808.93
lcl|NZ_CP011073.1_prot_WP_005798906.1_2905	NVPFVDENSPIGSIPPK	22.99	2	1808.93
lcl|NZ_CP011073.1_prot_WP_005798906.1_2905	NVPFVDENSPIGSIPPK	19.76	2	1808.93
lcl|NZ_CP011073.1_prot_WP_005798906.1_2905	NVPFVDENSPIGSIPPK	45.53	2	1808.93
lcl|NZ_CP011073.1_prot_WP_005798906.1_2905	NVPFVDENSPIGSIPPK	48.16	2	1808.93
lcl|NZ_CP011073.1_prot_WP_005798906.1_2905	NVPFVDENSPIGSIPPK	14.6	3	1808.93
lcl|NZ_CP011073.1_prot_WP_005798906.1_2905	NVPFVDENSPIGSIPPK	79.23	2	1808.93
lcl|NZ_CP011073.1_prot_WP_005798906.1_2905	NVPFVDENSPIGSIPPK	41.42	2	1808.93
lcl|NZ_CP011073.1_prot_WP_005798906.1_2905	NVPFVDENSPIGSIPPK	65.97	3	1808.93
lcl|NZ_CP011073.1_prot_WP_005798906.1_2905	NVPFVDENSPIGSIPPK	21.44	3	1808.93
lcl|NZ_CP011073.1_prot_WP_005798906.1_2905	NVPFVDENSPIGSIPPK	58.3	3	1808.93
lcl|NZ_CP011073.1_prot_WP_005798906.1_2905	NVPFVDENSPIGSIPPK	32.97	3	1808.93
lcl|NZ_CP011073.1_prot_WP_005798906.1_2905	NVPFVDENSPIGSIPPK	84.06	2	1808.93
lcl|NZ_CP011073.1_prot_WP_005798906.1_2905	NVPFVDENSPIGSIPPK	81.68	2	1808.93
lcl|NZ_CP011073.1_prot_WP_005798906.1_2905	NVPFVDENSPIGSIPPK	14.51	2	1808.93
lcl|NZ_CP011073.1_prot_WP_005798906.1_2905	NVPFVDENSPIGSIPPK	36.39	3	1808.93
lcl|NZ_CP011073.1_prot_WP_005798906.1_2905	NVPFVDENSPIGSIPPK	85.96	2	1808.93
lcl|NZ_CP011073.1_prot_WP_005798906.1_2905	NVPFVDENSPIGSIPPK	21.34	3	1808.93
lcl|NZ_CP011073.1_prot_WP_005798906.1_2905	NVPFVDENSPIGSIPPK	89.33	2	1808.93
lcl|NZ_CP011073.1_prot_WP_005798906.1_2905	NVPFVDENSPIGSIPPK	88.72	2	1808.93
lcl|NZ_CP011073.1_prot_WP_005798906.1_2905	NVPFVDENSPIGSIPPK	67.6	2	1808.93
lcl|NZ_CP011073.1_prot_WP_005798906.1_2905	NVPFVDENSPIGSIPPK	74.09	2	1808.93
lcl|NZ_CP011073.1_prot_WP_005798906.1_2905	NVPFVDENSPIGSIPPK	14.4	2	1808.93
lcl|NZ_CP011073.1_prot_WP_005798906.1_2905	NVPFVDENSPIGSIPPK	64.42	2	1808.93
lcl|NZ_CP011073.1_prot_WP_005798906.1_2905	NVPFVDENSPIGSIPPK	74.92	2	1808.93
lcl|NZ_CP011073.1_prot_WP_005798906.1_2905	NVPFVDENSPIGSIPPK	79.55	2	1808.93
lcl|NZ_CP011073.1_prot_WP_005798906.1_2905	NVPFVDENSPIGSIPPK	85.56	2	1808.93
lcl|NZ_CP011073.1_prot_WP_005798906.1_2905	NVPFVDENSPIGSIPPK	77.7	2	1808.93
lcl|NZ_CP011073.1_prot_WP_005798906.1_2905	NVPFVDENSPIGSIPPK	75.86	2	1808.93
lcl|NZ_CP011073.1_prot_WP_005798906.1_2905	NVPFVDENSPIGSIPPK	101.74	2	1808.93
lcl|NZ_CP011073.1_prot_WP_005798906.1_2905	NVPFVDENSPIGSIPPK	76.41	2	1808.93
lcl|NZ_CP011073.1_prot_WP_005798906.1_2905	NVPFVDENSPIGSIPPK	96.48	2	1808.93
lcl|NZ_CP011073.1_prot_WP_005798906.1_2905	NVPFVDENSPIGSIPPK	50.86	3	1808.93
lcl|NZ_CP011073.1_prot_WP_005798906.1_2905	NVPFVDENSPIGSIPPK	59.3	2	1808.93
lcl|NZ_CP011073.1_prot_WP_005798906.1_2905	NVPFVDENSPIGSIPPK	13.08	3	1808.93
lcl|NZ_CP011073.1_prot_WP_005798906.1_2905	NVPFVDENSPIGSIPPK	25.59	3	1808.93
lcl|NZ_CP011073.1_prot_WP_005798906.1_2905	NVPFVDENSPIGSIPPK	83.95	2	1808.93
lcl|NZ_CP011073.1_prot_WP_005798906.1_2905	NVPFVDENSPIGSIPPK	54.1	2	1808.93
lcl|NZ_CP011073.1_prot_WP_005798906.1_2905	NVPFVDENSPIGSIPPK	72.08	2	1808.93
lcl|NZ_CP011073.1_prot_WP_005798906.1_2905	NVPFVDENSPIGSIPPK	18.86	3	1808.93
lcl|NZ_CP011073.1_prot_WP_005798906.1_2905	NVPFVDENSPIGSIPPK	97.96	2	1808.93
lcl|NZ_CP011073.1_prot_WP_005798906.1_2905	NVPFVDENSPIGSIPPK	88.36	2	1808.93
lcl|NZ_CP011073.1_prot_WP_005798906.1_2905	NVPFVDENSPIGSIPPK	97.72	2	1808.93
lcl|NZ_CP011073.1_prot_WP_005798906.1_2905	NVPFVDENSPIGSIPPK	17.3	3	1808.93
lcl|NZ_CP011073.1_prot_WP_005798906.1_2905	NVPFVDENSPIGSIPPK	20.02	3	1808.93
lcl|NZ_CP011073.1_prot_WP_005798906.1_2905	NVPFVDENSPIGSIPPK	21.89	3	1808.93
lcl|NZ_CP011073.1_prot_WP_005798906.1_2905	NVPFVDENSPIGSIPPK	61.04	2	1808.93
lcl|NZ_CP011073.1_prot_WP_005798906.1_2905	NVPFVDENSPIGSIPPK	75.16	2	1808.93
lcl|NZ_CP011073.1_prot_WP_005798906.1_2905	NVPFVDENSPIGSIPPK	19.99	3	1808.93
lcl|NZ_CP011073.1_prot_WP_005798906.1_2905	NVPFVDENSPIGSIPPK	64.51	2	1808.93
lcl|NZ_CP011073.1_prot_WP_005798906.1_2905	NVPFVDENSPIGSIPPK	17.5	3	1808.93
lcl|NZ_CP011073.1_prot_WP_005798906.1_2905	NVPFVDENSPIGSIPPK	74.97	2	1808.93
lcl|NZ_CP011073.1_prot_WP_005798906.1_2905	NVPFVDENSPIGSIPPK	47.48	3	1808.93
lcl|NZ_CP011073.1_prot_WP_005798906.1_2905	NVPFVDENSPIGSIPPK	96.26	2	1808.94
lcl|NZ_CP011073.1_prot_WP_005798906.1_2905	NVPFVDENSPIGSIPPK	67.68	2	1808.94
lcl|NZ_CP011073.1_prot_WP_005798906.1_2905	NVPFVDENSPIGSIPPK	85.46	2	1808.94
lcl|NZ_CP011073.1_prot_WP_005798906.1_2905	NVPFVDENSPIGSIPPK	82.35	2	1808.94
lcl|NZ_CP011073.1_prot_WP_005798906.1_2905	NVPFVDENSPIGSIPPK	56.39	2	1808.94
lcl|NZ_CP011073.1_prot_WP_005798906.1_2905	NVPFVDENSPIGSIPPK	38.52	3	1808.94
lcl|NZ_CP011073.1_prot_WP_005798906.1_2905	NVPFVDENSPIGSIPPK	34.66	3	1808.94
lcl|NZ_CP011073.1_prot_WP_005798906.1_2905	NVPFVDENSPIGSIPPK	87.64	2	1808.94
lcl|NZ_CP011073.1_prot_WP_005798906.1_2905	NVPFVDENSPIGSIPPK	100.09	2	1808.94
lcl|NZ_CP011073.1_prot_WP_005798906.1_2905	NVPFVDENSPIGSIPPK	49.04	2	1808.94
lcl|NZ_CP011073.1_prot_WP_005798906.1_2905	NVPFVDENSPIGSIPPK	82.54	2	1808.94
lcl|NZ_CP011073.1_prot_WP_005798906.1_2905	NVPFVDENSPIGSIPPK	78.81	2	1808.94
lcl|NZ_CP011073.1_prot_WP_005798906.1_2905	NVPFVDENSPIGSIPPK	86.47	2	1808.94
lcl|NZ_CP011073.1_prot_WP_005798906.1_2905	NVPFVDENSPIGSIPPK	25.23	3	1808.94
lcl|NZ_CP011073.1_prot_WP_005798906.1_2905	NVPFVDENSPIGSIPPK	17.22	3	1808.94
lcl|NZ_CP011073.1_prot_WP_005798906.1_2905	NVPFVDENSPIGSIPPK	25.07	2	1808.94
lcl|NZ_CP011073.1_prot_WP_005798906.1_2905	NVPFVDENSPIGSIPPK	82.53	2	1808.94
lcl|NZ_CP011073.1_prot_WP_005798906.1_2905	NVPFVDENSPIGSIPPK	98.05	2	1808.94
lcl|NZ_CP011073.1_prot_WP_005798906.1_2905	NVPFVDENSPIGSIPPK	78.19	2	1808.94
lcl|NZ_CP011073.1_prot_WP_005798906.1_2905	NVPFVDENSPIGSIPPK	60.79	2	1808.94
lcl|NZ_CP011073.1_prot_WP_005798906.1_2905	NVPFVDENSPIGSIPPK	83.33	2	1808.94
lcl|NZ_CP011073.1_prot_WP_005798906.1_2905	NVPFVDENSPIGSIPPK	85.14	2	1808.94
lcl|NZ_CP011073.1_prot_WP_005798906.1_2905	NVPFVDENSPIGSIPPK	15.45	3	1808.94
lcl|NZ_CP011073.1_prot_WP_005798906.1_2905	NVPFVDENSPIGSIPPK	17.18	3	1808.94
lcl|NZ_CP011073.1_prot_WP_005798906.1_2905	NVPFVDENSPIGSIPPK	78.37	2	1808.94
lcl|NZ_CP011073.1_prot_WP_005798906.1_2905	NVPFVDENSPIGSIPPK	71.17	2	1808.94
lcl|NZ_CP011073.1_prot_WP_005798906.1_2905	SSLYNLFLKESGSDADTR	34.25	3	2001.96
lcl|NZ_CP011073.1_prot_WP_005798906.1_2905	SSLYNLFLKESGSDADTR	47.41	3	2001.97
lcl|NZ_CP011073.1_prot_WP_005798906.1_2905	SSLYNLFLKESGSDADTR	93.1	3	2001.97
lcl|NZ_CP011073.1_prot_WP_005798906.1_2905	SSLYNLFLKESGSDADTR	42.2	3	2001.97
lcl|NZ_CP011073.1_prot_WP_005798906.1_2905	SSLYNLFLKESGSDADTR	64.99	3	2001.97
lcl|NZ_CP011073.1_prot_WP_005798906.1_2905	SSLYNLFLKESGSDADTR	14.64	3	2001.97
lcl|NZ_CP011073.1_prot_WP_005798906.1_2905	VIETGYQLEPVYVDMFK	99.55	2	2030
lcl|NZ_CP011073.1_prot_WP_005798906.1_2905	VIETGYQLEPVYVDMFK	89.72	2	2030
lcl|NZ_CP011073.1_prot_WP_005798906.1_2905	VIETGYQLEPVYVDMFK	14.85	2	2030.01
lcl|NZ_CP011073.1_prot_WP_005798906.1_2905	VIETGYQLEPVYVDMFK	87.62	2	2030.01
lcl|NZ_CP011073.1_prot_WP_005798906.1_2905	VIETGYQLEPVYVDMFK	102.12	2	2030.01
lcl|NZ_CP011073.1_prot_WP_005798906.1_2905	VIETGYQLEPVYVDMFK	59.8	2	2030.01
lcl|NZ_CP011073.1_prot_WP_005798906.1_2905	VIETGYQLEPVYVDMFK	22.3	3	2030.01
lcl|NZ_CP011073.1_prot_WP_005798906.1_2905	VIETGYQLEPVYVDMFK	105.1	2	2030.01
lcl|NZ_CP011073.1_prot_WP_005798906.1_2905	VIETGYQLEPVYVDMFK	104.09	2	2030.01
lcl|NZ_CP011073.1_prot_WP_005798906.1_2905	VIETGYQLEPVYVDMFK	39.72	3	2030.01
lcl|NZ_CP011073.1_prot_WP_005798906.1_2905	VIETGYQLEPVYVDMFK	66.8	2	2030.01
lcl|NZ_CP011073.1_prot_WP_005798906.1_2905	VIETGYQLEPVYVDMFK	27.07	3	2030.01
lcl|NZ_CP011073.1_prot_WP_005798906.1_2905	VIETGYQLEPVYVDMFK	54.54	3	2030.01
lcl|NZ_CP011073.1_prot_WP_005798906.1_2905	VIETGYQLEPVYVDMFK	40.03	3	2030.01
lcl|NZ_CP011073.1_prot_WP_005798906.1_2905	VIETGYQLEPVYVDMFK	110.88	2	2030.01
lcl|NZ_CP011073.1_prot_WP_005798906.1_2905	VIETGYQLEPVYVDMFK	37.58	2	2046	Oxidation (M)
lcl|NZ_CP011073.1_prot_WP_005798906.1_2905	VIETGYQLEPVYVDMFK	86.5	2	2046	Oxidation (M)
lcl|NZ_CP011073.1_prot_WP_005798906.1_2905	VIETGYQLEPVYVDMFK	58.15	2	2046	Oxidation (M)
lcl|NZ_CP011073.1_prot_WP_005798906.1_2905	VIETGYQLEPVYVDMFK	45.49	2	2046	Oxidation (M)
lcl|NZ_CP011073.1_prot_WP_005798906.1_2905	VIETGYQLEPVYVDMFK	48.01	2	2046	Oxidation (M)
lcl|NZ_CP011073.1_prot_WP_005798906.1_2905	VIETGYQLEPVYVDMFK	70.16	2	2046	Oxidation (M)
lcl|NZ_CP011073.1_prot_WP_005798906.1_2905	VIETGYQLEPVYVDMFK	26.91	2	2046	Oxidation (M)
lcl|NZ_CP011073.1_prot_WP_005798906.1_2905	VIETGYQLEPVYVDMFK	28.53	3	2046	Oxidation (M)
lcl|NZ_CP011073.1_prot_WP_005798906.1_2905	VIETGYQLEPVYVDMFK	19.72	2	2046	Oxidation (M)
lcl|NZ_CP011073.1_prot_WP_005798906.1_2905	VIETGYQLEPVYVDMFK	20.6	2	2046	Oxidation (M)
lcl|NZ_CP011073.1_prot_WP_005798906.1_2905	VIETGYQLEPVYVDMFK	41.42	2	2046	Oxidation (M)
lcl|NZ_CP011073.1_prot_WP_005798906.1_2905	VIETGYQLEPVYVDMFK	33.85	3	2046	Oxidation (M)
lcl|NZ_CP011073.1_prot_WP_005798906.1_2905	VIETGYQLEPVYVDMFK	33.58	2	2046	Oxidation (M)
lcl|NZ_CP011073.1_prot_WP_005798906.1_2905	VIETGYQLEPVYVDMFK	21.58	3	2046	Oxidation (M)
lcl|NZ_CP011073.1_prot_WP_005798906.1_2905	VIETGYQLEPVYVDMFK	24.32	3	2046	Oxidation (M)
lcl|NZ_CP011073.1_prot_WP_005798906.1_2905	VIETGYQLEPVYVDMFK	39.1	2	2046	Oxidation (M)
lcl|NZ_CP011073.1_prot_WP_005798906.1_2905	VIETGYQLEPVYVDMFK	50.26	2	2046	Oxidation (M)
lcl|NZ_CP011073.1_prot_WP_005798906.1_2905	VIETGYQLEPVYVDMFK	138.7	2	2046.01	Oxidation (M)
lcl|NZ_CP011073.1_prot_WP_005798906.1_2905	VIETGYQLEPVYVDMFK	26.15	3	2046.01	Oxidation (M)
lcl|NZ_CP011073.1_prot_WP_005798906.1_2905	VIETGYQLEPVYVDMFK	112.11	2	2046.01	Oxidation (M)
lcl|NZ_CP011073.1_prot_WP_005798906.1_2905	VIETGYQLEPVYVDMFK	26.64	3	2046.01	Oxidation (M)
lcl|NZ_CP011073.1_prot_WP_005798906.1_2905	DGTLPPSKEAYVDFPLFR	29.88	3	2051.03
lcl|NZ_CP011073.1_prot_WP_005798906.1_2905	DGTLPPSKEAYVDFPLFR	33.5	3	2051.03
lcl|NZ_CP011073.1_prot_WP_005798906.1_2905	DGTLPPSKEAYVDFPLFR	44.54	3	2051.03
lcl|NZ_CP011073.1_prot_WP_005798906.1_2905	DGTLPPSKEAYVDFPLFR	21.97	3	2051.03
lcl|NZ_CP011073.1_prot_WP_005798906.1_2905	DGTLPPSKEAYVDFPLFR	43.43	3	2051.03
lcl|NZ_CP011073.1_prot_WP_005798906.1_2905	DGTLPPSKEAYVDFPLFR	29.38	3	2051.04
lcl|NZ_CP011073.1_prot_WP_005798906.1_2905	DGTLPPSKEAYVDFPLFR	42.91	3	2051.04
lcl|NZ_CP011073.1_prot_WP_005798906.1_2905	DGTLPPSKEAYVDFPLFR	21.14	3	2051.04
lcl|NZ_CP011073.1_prot_WP_005798906.1_2905	DGTLPPSKEAYVDFPLFR	56.6	3	2051.04
lcl|NZ_CP011073.1_prot_WP_005798906.1_2905	DGTLPPSKEAYVDFPLFR	41.96	3	2051.04
lcl|NZ_CP011073.1_prot_WP_005798906.1_2905	DGTLPPSKEAYVDFPLFR	74.69	3	2051.04
lcl|NZ_CP011073.1_prot_WP_005798906.1_2905	DGTLPPSKEAYVDFPLFR	15.05	3	2051.04
lcl|NZ_CP011073.1_prot_WP_005798906.1_2905	DGTLPPSKEAYVDFPLFR	55.44	3	2051.04
lcl|NZ_CP011073.1_prot_WP_005798906.1_2905	DGTLPPSKEAYVDFPLFR	59.21	3	2051.04
lcl|NZ_CP011073.1_prot_WP_005798906.1_2905	DGTLPPSKEAYVDFPLFR	38.39	3	2051.04
lcl|NZ_CP011073.1_prot_WP_005798906.1_2905	DGTLPPSKEAYVDFPLFR	48.35	3	2051.04
lcl|NZ_CP011073.1_prot_WP_005798906.1_2905	DGTLPPSKEAYVDFPLFR	63.36	3	2051.04
lcl|NZ_CP011073.1_prot_WP_005798906.1_2905	DGTLPPSKEAYVDFPLFR	16.15	3	2051.04
lcl|NZ_CP011073.1_prot_WP_005798906.1_2905	DGTLPPSKEAYVDFPLFR	20.09	3	2051.04
lcl|NZ_CP011073.1_prot_WP_005798906.1_2905	DGTLPPSKEAYVDFPLFR	38.31	3	2051.04
lcl|NZ_CP011073.1_prot_WP_005798906.1_2905	DGTLPPSKEAYVDFPLFR	49.3	3	2051.04
lcl|NZ_CP011073.1_prot_WP_005798906.1_2905	DGTLPPSKEAYVDFPLFR	40.57	3	2051.04
lcl|NZ_CP011073.1_prot_WP_005798906.1_2905	DGTLPPSKEAYVDFPLFR	36.3	3	2051.04
lcl|NZ_CP011073.1_prot_WP_005798906.1_2905	DGTLPPSKEAYVDFPLFR	65.11	3	2051.04
lcl|NZ_CP011073.1_prot_WP_005798906.1_2905	DGTLPPSKEAYVDFPLFR	68.81	3	2051.04
lcl|NZ_CP011073.1_prot_WP_005798906.1_2905	DGTLPPSKEAYVDFPLFR	70.85	3	2051.04
lcl|NZ_CP011073.1_prot_WP_005798906.1_2905	DGTLPPSKEAYVDFPLFR	36.39	3	2051.04
lcl|NZ_CP011073.1_prot_WP_005798906.1_2905	DGTLPPSKEAYVDFPLFR	20.9	3	2051.04
lcl|NZ_CP011073.1_prot_WP_005798906.1_2905	DGTLPPSKEAYVDFPLFR	52.46	3	2051.04
lcl|NZ_CP011073.1_prot_WP_005798906.1_2905	DGTLPPSKEAYVDFPLFR	67.94	3	2051.04
lcl|NZ_CP011073.1_prot_WP_005798906.1_2905	DGTLPPSKEAYVDFPLFR	74.51	3	2051.04
lcl|NZ_CP011073.1_prot_WP_005798906.1_2905	DGTLPPSKEAYVDFPLFR	86.07	3	2051.04
lcl|NZ_CP011073.1_prot_WP_005798906.1_2905	DGTLPPSKEAYVDFPLFR	73.16	3	2051.04
lcl|NZ_CP011073.1_prot_WP_005798906.1_2905	DGTLPPSKEAYVDFPLFR	25.86	3	2051.05
lcl|NZ_CP011073.1_prot_WP_005798906.1_2905	DGTLPPSKEAYVDFPLFR	41.55	3	2051.05
lcl|NZ_CP011073.1_prot_WP_005798906.1_2905	FGLFTTAGYVWPWKGGTAK	18.96	3	2086.07
lcl|NZ_CP011073.1_prot_WP_005798906.1_2905	FGLFTTAGYVWPWKGGTAK	14.86	3	2086.07
lcl|NZ_CP011073.1_prot_WP_005798906.1_2905	FGLFTTAGYVWPWKGGTAK	24.15	3	2086.07
lcl|NZ_CP011073.1_prot_WP_005798906.1_2905	FGLFTTAGYVWPWKGGTAK	28.17	3	2086.07
lcl|NZ_CP011073.1_prot_WP_005798906.1_2905	FGLFTTAGYVWPWKGGTAK	16.29	3	2086.07
lcl|NZ_CP011073.1_prot_WP_005798906.1_2905	FGLFTTAGYVWPWKGGTAK	29.49	3	2086.07
lcl|NZ_CP011073.1_prot_WP_005798906.1_2905	TLAPISDSDLTLNFIIDER	20.26	3	2132.08
lcl|NZ_CP011073.1_prot_WP_005798906.1_2905	TLAPISDSDLTLNFIIDER	13.71	2	2132.08
lcl|NZ_CP011073.1_prot_WP_005798906.1_2905	TLAPISDSDLTLNFIIDER	25.07	3	2132.09
lcl|NZ_CP011073.1_prot_WP_005798906.1_2905	TLAPISDSDLTLNFIIDER	15.3	2	2132.09
lcl|NZ_CP011073.1_prot_WP_005798906.1_2905	TLAPISDSDLTLNFIIDER	22	2	2132.09
lcl|NZ_CP011073.1_prot_WP_005798906.1_2905	TLAPISDSDLTLNFIIDER	55.51	3	2132.09
lcl|NZ_CP011073.1_prot_WP_005798906.1_2905	TLAPISDSDLTLNFIIDER	30.69	3	2132.09
lcl|NZ_CP011073.1_prot_WP_005798906.1_2905	TLAPISDSDLTLNFIIDER	22.81	2	2132.09
lcl|NZ_CP011073.1_prot_WP_005798906.1_2905	TLAPISDSDLTLNFIIDER	19.84	3	2132.09
lcl|NZ_CP011073.1_prot_WP_005798906.1_2905	TLAPISDSDLTLNFIIDER	13.74	2	2132.09
lcl|NZ_CP011073.1_prot_WP_005798906.1_2905	TLAPISDSDLTLNFIIDER	61.49	3	2132.09
lcl|NZ_CP011073.1_prot_WP_005798906.1_2905	TLAPISDSDLTLNFIIDER	27.25	2	2132.09
lcl|NZ_CP011073.1_prot_WP_005798906.1_2905	TLAPISDSDLTLNFIIDER	20.85	3	2132.09
lcl|NZ_CP011073.1_prot_WP_005798906.1_2905	TLAPISDSDLTLNFIIDER	18.86	3	2132.09
lcl|NZ_CP011073.1_prot_WP_005798906.1_2905	TLAPISDSDLTLNFIIDER	13.4	2	2132.09
lcl|NZ_CP011073.1_prot_WP_005798906.1_2905	TLAPISDSDLTLNFIIDER	13.03	2	2132.09
lcl|NZ_CP011073.1_prot_WP_005798906.1_2905	TLAPISDSDLTLNFIIDER	26.48	3	2132.09
lcl|NZ_CP011073.1_prot_WP_005798906.1_2905	TLAPISDSDLTLNFIIDER	23.99	3	2132.09
lcl|NZ_CP011073.1_prot_WP_005798906.1_2905	TLAPISDSDLTLNFIIDER	29.23	2	2132.09
lcl|NZ_CP011073.1_prot_WP_005798906.1_2905	TLAPISDSDLTLNFIIDER	39.08	2	2132.09
lcl|NZ_CP011073.1_prot_WP_005798906.1_2905	TLAPISDSDLTLNFIIDER	13.35	3	2132.09
lcl|NZ_CP011073.1_prot_WP_005798906.1_2905	TLAPISDSDLTLNFIIDER	20.08	2	2132.09
lcl|NZ_CP011073.1_prot_WP_005798906.1_2905	TLAPISDSDLTLNFIIDER	26.46	2	2132.09
lcl|NZ_CP011073.1_prot_WP_005798906.1_2905	TLAPISDSDLTLNFIIDER	82.75	3	2132.09
lcl|NZ_CP011073.1_prot_WP_005798906.1_2905	TLAPISDSDLTLNFIIDER	14.22	3	2132.09
lcl|NZ_CP011073.1_prot_WP_005798906.1_2905	TLAPISDSDLTLNFIIDER	66.92	3	2132.09
lcl|NZ_CP011073.1_prot_WP_005798906.1_2905	TLAPISDSDLTLNFIIDER	61.09	3	2132.09
lcl|NZ_CP011073.1_prot_WP_005798906.1_2905	TLAPISDSDLTLNFIIDER	43.06	3	2132.09
lcl|NZ_CP011073.1_prot_WP_005798906.1_2905	TLAPISDSDLTLNFIIDER	51.79	3	2132.09
lcl|NZ_CP011073.1_prot_WP_005798906.1_2905	TLAPISDSDLTLNFIIDER	25.61	3	2132.09
lcl|NZ_CP011073.1_prot_WP_005798906.1_2905	TLAPISDSDLTLNFIIDER	34.5	2	2132.09
lcl|NZ_CP011073.1_prot_WP_005798906.1_2905	TLAPISDSDLTLNFIIDER	36.05	2	2132.09
lcl|NZ_CP011073.1_prot_WP_005798906.1_2905	TLAPISDSDLTLNFIIDER	29.97	2	2132.1
lcl|NZ_CP011073.1_prot_WP_005798906.1_2905	TLAPISDSDLTLNFIIDER	17.24	3	2132.1
lcl|NZ_CP011073.1_prot_WP_005798906.1_2905	TLAPISDSDLTLNFIIDER	19.45	2	2132.1
lcl|NZ_CP011073.1_prot_WP_005798906.1_2905	TLAPISDSDLTLNFIIDER	18.89	2	2132.1
lcl|NZ_CP011073.1_prot_WP_005798906.1_2905	TLAPISDSDLTLNFIIDER	38.26	2	2132.1
lcl|NZ_CP011073.1_prot_WP_005798906.1_2905	TLAPISDSDLTLNFIIDER	52.67	2	2132.1
lcl|NZ_CP011073.1_prot_WP_005798906.1_2905	TLAPISDSDLTLNFIIDER	45.29	3	2132.1
lcl|NZ_CP011073.1_prot_WP_005798906.1_2905	TLAPISDSDLTLNFIIDER	51.46	3	2132.1
lcl|NZ_CP011073.1_prot_WP_005798906.1_2905	TLAPISDSDLTLNFIIDER	22.12	2	2132.1
lcl|NZ_CP011073.1_prot_WP_005798906.1_2905	TLAPISDSDLTLNFIIDER	53.23	3	2132.1
lcl|NZ_CP011073.1_prot_WP_005798906.1_2905	TLAPISDSDLTLNFIIDER	52.47	3	2132.1
lcl|NZ_CP011073.1_prot_WP_005798906.1_2905	TLAPISDSDLTLNFIIDER	14.56	2	2132.1
lcl|NZ_CP011073.1_prot_WP_005798906.1_2905	TLAPISDSDLTLNFIIDER	46.29	2	2132.1
lcl|NZ_CP011073.1_prot_WP_005798906.1_2905	TLAPISDSDLTLNFIIDER	59.46	3	2132.1
lcl|NZ_CP011073.1_prot_WP_005798906.1_2905	TLAPISDSDLTLNFIIDER	19.6	2	2132.1
lcl|NZ_CP011073.1_prot_WP_005798906.1_2905	TLAPISDSDLTLNFIIDER	33.71	2	2132.1
lcl|NZ_CP011073.1_prot_WP_005798906.1_2905	TLAPISDSDLTLNFIIDER	45.16	3	2132.1
lcl|NZ_CP011073.1_prot_WP_005798906.1_2905	TLAPISDSDLTLNFIIDER	58.12	2	2132.1
lcl|NZ_CP011073.1_prot_WP_005798906.1_2905	TLAPISDSDLTLNFIIDER	21.24	2	2132.1
lcl|NZ_CP011073.1_prot_WP_005798906.1_2905	TLAPISDSDLTLNFIIDER	28.84	2	2132.1
lcl|NZ_CP011073.1_prot_WP_005798906.1_2905	TLAPISDSDLTLNFIIDER	46.77	2	2132.1
lcl|NZ_CP011073.1_prot_WP_005798906.1_2905	TLAPISDSDLTLNFIIDER	22.97	2	2132.1
lcl|NZ_CP011073.1_prot_WP_005798906.1_2905	TLAPISDSDLTLNFIIDER	20.13	2	2132.1
lcl|NZ_CP011073.1_prot_WP_005798906.1_2905	TLAPISDSDLTLNFIIDER	25.25	2	2132.1
lcl|NZ_CP011073.1_prot_WP_005798906.1_2905	TLAPISDSDLTLNFIIDER	17.87	2	2132.1
lcl|NZ_CP011073.1_prot_WP_005798906.1_2905	TLAPISDSDLTLNFIIDER	17.99	3	2132.1
lcl|NZ_CP011073.1_prot_WP_005798906.1_2905	TLAPISDSDLTLNFIIDER	31.07	2	2132.1
lcl|NZ_CP011073.1_prot_WP_005798906.1_2905	TLAPISDSDLTLNFIIDER	29.16	2	2132.1
lcl|NZ_CP011073.1_prot_WP_005798906.1_2905	TLAPISDSDLTLNFIIDER	28.84	3	2132.1
lcl|NZ_CP011073.1_prot_WP_005798906.1_2905	TLAPISDSDLTLNFIIDER	38.98	2	2132.1
lcl|NZ_CP011073.1_prot_WP_005798906.1_2905	TLAPISDSDLTLNFIIDER	44.45	2	2132.1
lcl|NZ_CP011073.1_prot_WP_005798906.1_2905	TLAPISDSDLTLNFIIDER	59.35	2	2132.1
lcl|NZ_CP011073.1_prot_WP_005798906.1_2905	TLAPISDSDLTLNFIIDER	33.42	2	2132.1
lcl|NZ_CP011073.1_prot_WP_005798906.1_2905	TLAPISDSDLTLNFIIDER	14.73	2	2132.1
lcl|NZ_CP011073.1_prot_WP_005798906.1_2905	TLAPISDSDLTLNFIIDER	32.08	2	2132.1
lcl|NZ_CP011073.1_prot_WP_005798906.1_2905	TLAPISDSDLTLNFIIDER	23.34	3	2132.1
lcl|NZ_CP011073.1_prot_WP_005798906.1_2905	TLAPISDSDLTLNFIIDER	39.99	3	2132.1
lcl|NZ_CP011073.1_prot_WP_005798906.1_2905	TLAPISDSDLTLNFIIDER	47.91	3	2132.1
lcl|NZ_CP011073.1_prot_WP_005798906.1_2905	TLAPISDSDLTLNFIIDER	31.93	3	2132.1
lcl|NZ_CP011073.1_prot_WP_005798906.1_2905	TLAPISDSDLTLNFIIDER	22.67	2	2132.1
lcl|NZ_CP011073.1_prot_WP_005798906.1_2905	TLAPISDSDLTLNFIIDER	32.32	3	2132.1
lcl|NZ_CP011073.1_prot_WP_005798906.1_2905	TLAPISDSDLTLNFIIDER	16.78	3	2132.1
lcl|NZ_CP011073.1_prot_WP_005798906.1_2905	TLAPISDSDLTLNFIIDER	31.21	3	2132.1
lcl|NZ_CP011073.1_prot_WP_005798906.1_2905	TLAPISDSDLTLNFIIDER	94.84	2	2132.1
lcl|NZ_CP011073.1_prot_WP_005798906.1_2905	TLAPISDSDLTLNFIIDER	36.2	3	2132.1
lcl|NZ_CP011073.1_prot_WP_005798906.1_2905	TLAPISDSDLTLNFIIDER	53.71	2	2132.1
lcl|NZ_CP011073.1_prot_WP_005798906.1_2905	TLAPISDSDLTLNFIIDER	38.07	2	2132.1
lcl|NZ_CP011073.1_prot_WP_005798906.1_2905	TLAPISDSDLTLNFIIDER	42.71	3	2132.1
lcl|NZ_CP011073.1_prot_WP_005798906.1_2905	TLAPISDSDLTLNFIIDER	54.28	3	2132.1
lcl|NZ_CP011073.1_prot_WP_005798906.1_2905	TLAPISDSDLTLNFIIDER	37.92	3	2132.1
lcl|NZ_CP011073.1_prot_WP_005798906.1_2905	TLAPISDSDLTLNFIIDER	14.89	2	2132.1
lcl|NZ_CP011073.1_prot_WP_005798906.1_2905	TLAPISDSDLTLNFIIDER	22.37	3	2132.1
lcl|NZ_CP011073.1_prot_WP_005798906.1_2905	TLAPISDSDLTLNFIIDER	50.45	3	2132.1
lcl|NZ_CP011073.1_prot_WP_005798906.1_2905	TLAPISDSDLTLNFIIDER	47.42	3	2132.1
lcl|NZ_CP011073.1_prot_WP_005798906.1_2905	TLAPISDSDLTLNFIIDER	28.61	3	2132.1
lcl|NZ_CP011073.1_prot_WP_005798906.1_2905	TLAPISDSDLTLNFIIDER	52.04	3	2132.1
lcl|NZ_CP011073.1_prot_WP_005798906.1_2905	TLAPISDSDLTLNFIIDER	42.45	2	2132.1
lcl|NZ_CP011073.1_prot_WP_005798906.1_2905	TLAPISDSDLTLNFIIDER	30.31	2	2132.1
lcl|NZ_CP011073.1_prot_WP_005798906.1_2905	TLAPISDSDLTLNFIIDER	25.97	3	2132.1
lcl|NZ_CP011073.1_prot_WP_005798906.1_2905	TLAPISDSDLTLNFIIDER	78	2	2132.1
lcl|NZ_CP011073.1_prot_WP_005798906.1_2905	TLAPISDSDLTLNFIIDER	26.5	2	2132.1
lcl|NZ_CP011073.1_prot_WP_005798906.1_2905	TLAPISDSDLTLNFIIDER	13.74	2	2132.1
lcl|NZ_CP011073.1_prot_WP_005798906.1_2905	TLAPISDSDLTLNFIIDER	42.14	3	2132.1
lcl|NZ_CP011073.1_prot_WP_005798906.1_2905	TLAPISDSDLTLNFIIDER	14.09	2	2132.1
lcl|NZ_CP011073.1_prot_WP_005798906.1_2905	TLAPISDSDLTLNFIIDER	13.44	2	2132.1
lcl|NZ_CP011073.1_prot_WP_005798906.1_2905	TLAPISDSDLTLNFIIDER	66.37	3	2132.1
lcl|NZ_CP011073.1_prot_WP_005798906.1_2905	TLAPISDSDLTLNFIIDER	32.04	2	2132.1
lcl|NZ_CP011073.1_prot_WP_005798906.1_2905	TLAPISDSDLTLNFIIDER	18.9	3	2132.1
lcl|NZ_CP011073.1_prot_WP_005798906.1_2905	TLAPISDSDLTLNFIIDER	52.05	3	2132.1
lcl|NZ_CP011073.1_prot_WP_005798906.1_2905	TLAPISDSDLTLNFIIDER	34.79	2	2132.1
lcl|NZ_CP011073.1_prot_WP_005798906.1_2905	TLAPISDSDLTLNFIIDER	18.59	3	2132.1
lcl|NZ_CP011073.1_prot_WP_005798906.1_2905	TLAPISDSDLTLNFIIDER	29.91	3	2132.1
lcl|NZ_CP011073.1_prot_WP_005798906.1_2905	TLAPISDSDLTLNFIIDER	21.18	3	2132.1
lcl|NZ_CP011073.1_prot_WP_005798906.1_2905	TLAPISDSDLTLNFIIDER	17.85	3	2132.1
lcl|NZ_CP011073.1_prot_WP_005798906.1_2905	TLAPISDSDLTLNFIIDER	59.01	3	2132.1
lcl|NZ_CP011073.1_prot_WP_005798906.1_2905	TLAPISDSDLTLNFIIDER	20.92	2	2132.1
lcl|NZ_CP011073.1_prot_WP_005798906.1_2905	TLAPISDSDLTLNFIIDER	76.08	2	2132.1
lcl|NZ_CP011073.1_prot_WP_005798906.1_2905	TLAPISDSDLTLNFIIDER	18.15	3	2132.1
lcl|NZ_CP011073.1_prot_WP_005798906.1_2905	TLAPISDSDLTLNFIIDER	33.38	2	2132.1
lcl|NZ_CP011073.1_prot_WP_005798906.1_2905	TLAPISDSDLTLNFIIDER	19.24	2	2132.1
lcl|NZ_CP011073.1_prot_WP_005798906.1_2905	TLAPISDSDLTLNFIIDER	18.93	3	2132.1
lcl|NZ_CP011073.1_prot_WP_005798906.1_2905	TLAPISDSDLTLNFIIDER	57.1	3	2132.1
lcl|NZ_CP011073.1_prot_WP_005798906.1_2905	TLAPISDSDLTLNFIIDER	23.23	3	2132.1
lcl|NZ_CP011073.1_prot_WP_005798906.1_2905	TLAPISDSDLTLNFIIDER	36.28	2	2132.1
lcl|NZ_CP011073.1_prot_WP_005798906.1_2905	TLAPISDSDLTLNFIIDER	33.83	2	2132.1
lcl|NZ_CP011073.1_prot_WP_005798906.1_2905	TLAPISDSDLTLNFIIDER	25.5	2	2132.1
lcl|NZ_CP011073.1_prot_WP_005798906.1_2905	TLAPISDSDLTLNFIIDER	16.93	3	2132.1
lcl|NZ_CP011073.1_prot_WP_005798906.1_2905	TLAPISDSDLTLNFIIDER	29.86	3	2132.1
lcl|NZ_CP011073.1_prot_WP_005798906.1_2905	TLAPISDSDLTLNFIIDER	39.26	3	2132.1
lcl|NZ_CP011073.1_prot_WP_005798906.1_2905	TLAPISDSDLTLNFIIDER	88.7	3	2132.1
lcl|NZ_CP011073.1_prot_WP_005798906.1_2905	TLAPISDSDLTLNFIIDER	16.67	3	2132.1
lcl|NZ_CP011073.1_prot_WP_005798906.1_2905	TLAPISDSDLTLNFIIDER	16.03	3	2132.1
lcl|NZ_CP011073.1_prot_WP_005798906.1_2905	TLAPISDSDLTLNFIIDER	14.42	2	2132.1
lcl|NZ_CP011073.1_prot_WP_005798906.1_2905	TLAPISDSDLTLNFIIDER	19.11	2	2132.1
lcl|NZ_CP011073.1_prot_WP_005798906.1_2905	TLAPISDSDLTLNFIIDER	43.34	2	2132.1
lcl|NZ_CP011073.1_prot_WP_005798906.1_2905	TLAPISDSDLTLNFIIDER	82.34	3	2132.1
lcl|NZ_CP011073.1_prot_WP_005798906.1_2905	TLAPISDSDLTLNFIIDER	41.25	2	2132.1
lcl|NZ_CP011073.1_prot_WP_005798906.1_2905	TLAPISDSDLTLNFIIDER	33.62	3	2132.1
lcl|NZ_CP011073.1_prot_WP_005798906.1_2905	TLAPISDSDLTLNFIIDER	71.41	3	2132.1
lcl|NZ_CP011073.1_prot_WP_005798906.1_2905	TLAPISDSDLTLNFIIDER	20.48	3	2132.1
lcl|NZ_CP011073.1_prot_WP_005798906.1_2905	TLAPISDSDLTLNFIIDER	16.49	3	2132.1
lcl|NZ_CP011073.1_prot_WP_005798906.1_2905	TLAPISDSDLTLNFIIDER	29.83	3	2132.1
lcl|NZ_CP011073.1_prot_WP_005798906.1_2905	TLAPISDSDLTLNFIIDER	48.54	3	2132.1
lcl|NZ_CP011073.1_prot_WP_005798906.1_2905	TLAPISDSDLTLNFIIDER	28.75	2	2132.1
lcl|NZ_CP011073.1_prot_WP_005798906.1_2905	TLAPISDSDLTLNFIIDER	41.37	3	2132.1
lcl|NZ_CP011073.1_prot_WP_005798906.1_2905	TLAPISDSDLTLNFIIDER	39.49	3	2132.1
lcl|NZ_CP011073.1_prot_WP_005798906.1_2905	TLAPISDSDLTLNFIIDER	14.59	3	2132.1
lcl|NZ_CP011073.1_prot_WP_005798906.1_2905	TLAPISDSDLTLNFIIDER	16.01	2	2132.1
lcl|NZ_CP011073.1_prot_WP_005798906.1_2905	TLAPISDSDLTLNFIIDER	39.06	2	2132.1
lcl|NZ_CP011073.1_prot_WP_005798906.1_2905	TLAPISDSDLTLNFIIDER	64.95	3	2132.1
lcl|NZ_CP011073.1_prot_WP_005798906.1_2905	TLAPISDSDLTLNFIIDER	56.56	3	2132.1
lcl|NZ_CP011073.1_prot_WP_005798906.1_2905	TLAPISDSDLTLNFIIDER	24.25	3	2132.1
lcl|NZ_CP011073.1_prot_WP_005798906.1_2905	TLAPISDSDLTLNFIIDER	82.53	2	2132.1
lcl|NZ_CP011073.1_prot_WP_005798906.1_2905	TLAPISDSDLTLNFIIDER	78.47	2	2132.1
lcl|NZ_CP011073.1_prot_WP_005798906.1_2905	TLAPISDSDLTLNFIIDER	71.32	3	2132.1
lcl|NZ_CP011073.1_prot_WP_005798906.1_2905	TLAPISDSDLTLNFIIDER	78.35	3	2132.1
lcl|NZ_CP011073.1_prot_WP_005798906.1_2905	TLAPISDSDLTLNFIIDER	32.75	2	2132.1
lcl|NZ_CP011073.1_prot_WP_005798906.1_2905	TLAPISDSDLTLNFIIDER	28.33	3	2132.1
lcl|NZ_CP011073.1_prot_WP_005798906.1_2905	TLAPISDSDLTLNFIIDER	97.84	2	2132.1
lcl|NZ_CP011073.1_prot_WP_005798906.1_2905	TLAPISDSDLTLNFIIDER	95.63	3	2132.1
lcl|NZ_CP011073.1_prot_WP_005798906.1_2905	TLAPISDSDLTLNFIIDER	17.96	3	2132.1
lcl|NZ_CP011073.1_prot_WP_005798906.1_2905	TLAPISDSDLTLNFIIDER	51.2	2	2132.1
lcl|NZ_CP011073.1_prot_WP_005798906.1_2905	TLAPISDSDLTLNFIIDER	23.79	2	2132.1
lcl|NZ_CP011073.1_prot_WP_005798906.1_2905	TLAPISDSDLTLNFIIDER	29.58	3	2132.1
lcl|NZ_CP011073.1_prot_WP_005798906.1_2905	TLAPISDSDLTLNFIIDER	43.87	2	2132.1
lcl|NZ_CP011073.1_prot_WP_005798906.1_2905	TLAPISDSDLTLNFIIDER	24.01	2	2132.1
lcl|NZ_CP011073.1_prot_WP_005798906.1_2905	TLAPISDSDLTLNFIIDER	97.12	2	2132.1
lcl|NZ_CP011073.1_prot_WP_005798906.1_2905	TLAPISDSDLTLNFIIDER	69.13	2	2132.1
lcl|NZ_CP011073.1_prot_WP_005798906.1_2905	TLAPISDSDLTLNFIIDER	42.29	3	2132.1
lcl|NZ_CP011073.1_prot_WP_005798906.1_2905	TLAPISDSDLTLNFIIDER	76.46	3	2132.1
lcl|NZ_CP011073.1_prot_WP_005798906.1_2905	TLAPISDSDLTLNFIIDER	21.51	3	2132.1
lcl|NZ_CP011073.1_prot_WP_005798906.1_2905	TLAPISDSDLTLNFIIDER	70.23	2	2132.1
lcl|NZ_CP011073.1_prot_WP_005798906.1_2905	TLAPISDSDLTLNFIIDER	31.03	3	2132.1
lcl|NZ_CP011073.1_prot_WP_005798906.1_2905	TLAPISDSDLTLNFIIDER	31.25	2	2132.1
lcl|NZ_CP011073.1_prot_WP_005798906.1_2905	TLAPISDSDLTLNFIIDER	24.73	2	2132.1
lcl|NZ_CP011073.1_prot_WP_005798906.1_2905	TLAPISDSDLTLNFIIDER	82.03	2	2132.1
lcl|NZ_CP011073.1_prot_WP_005798906.1_2905	TLAPISDSDLTLNFIIDER	32.79	3	2132.1
lcl|NZ_CP011073.1_prot_WP_005798906.1_2905	TLAPISDSDLTLNFIIDER	36.53	3	2132.1
lcl|NZ_CP011073.1_prot_WP_005798906.1_2905	TLAPISDSDLTLNFIIDER	24.44	2	2132.1
lcl|NZ_CP011073.1_prot_WP_005798906.1_2905	TLAPISDSDLTLNFIIDER	17.57	2	2132.1
lcl|NZ_CP011073.1_prot_WP_005798906.1_2905	TLAPISDSDLTLNFIIDER	23.87	2	2132.1
lcl|NZ_CP011073.1_prot_WP_005798906.1_2905	TLAPISDSDLTLNFIIDER	72.31	2	2132.1
lcl|NZ_CP011073.1_prot_WP_005798906.1_2905	TLAPISDSDLTLNFIIDER	34.51	3	2132.1
lcl|NZ_CP011073.1_prot_WP_005798906.1_2905	TLAPISDSDLTLNFIIDER	17.73	3	2132.1
lcl|NZ_CP011073.1_prot_WP_005798906.1_2905	TLAPISDSDLTLNFIIDER	17.11	3	2132.1
lcl|NZ_CP011073.1_prot_WP_005798906.1_2905	TLAPISDSDLTLNFIIDER	19.09	3	2132.1
lcl|NZ_CP011073.1_prot_WP_005798906.1_2905	TLAPISDSDLTLNFIIDER	18.65	3	2132.1
lcl|NZ_CP011073.1_prot_WP_005798906.1_2905	TLAPISDSDLTLNFIIDER	39.9	3	2132.1
lcl|NZ_CP011073.1_prot_WP_005798906.1_2905	TLAPISDSDLTLNFIIDER	58.27	2	2132.1
lcl|NZ_CP011073.1_prot_WP_005798906.1_2905	TLAPISDSDLTLNFIIDER	54.31	3	2132.1
lcl|NZ_CP011073.1_prot_WP_005798906.1_2905	TLAPISDSDLTLNFIIDER	73.46	2	2132.1
lcl|NZ_CP011073.1_prot_WP_005798906.1_2905	TLAPISDSDLTLNFIIDER	33.55	3	2132.1
lcl|NZ_CP011073.1_prot_WP_005798906.1_2905	TLAPISDSDLTLNFIIDER	29.42	3	2132.1
lcl|NZ_CP011073.1_prot_WP_005798906.1_2905	TLAPISDSDLTLNFIIDER	55.7	3	2132.1
lcl|NZ_CP011073.1_prot_WP_005798906.1_2905	TLAPISDSDLTLNFIIDER	101.37	3	2132.1
lcl|NZ_CP011073.1_prot_WP_005798906.1_2905	TLAPISDSDLTLNFIIDER	17.46	3	2132.1
lcl|NZ_CP011073.1_prot_WP_005798906.1_2905	TLAPISDSDLTLNFIIDER	62.76	2	2132.1
lcl|NZ_CP011073.1_prot_WP_005798906.1_2905	TLAPISDSDLTLNFIIDER	16.35	2	2132.1
lcl|NZ_CP011073.1_prot_WP_005798906.1_2905	TLAPISDSDLTLNFIIDER	37.51	3	2132.1
lcl|NZ_CP011073.1_prot_WP_005798906.1_2905	TLAPISDSDLTLNFIIDER	88.3	3	2132.1
lcl|NZ_CP011073.1_prot_WP_005798906.1_2905	TLAPISDSDLTLNFIIDER	18.94	3	2132.1
lcl|NZ_CP011073.1_prot_WP_005798906.1_2905	TLAPISDSDLTLNFIIDER	52.14	2	2132.1
lcl|NZ_CP011073.1_prot_WP_005798906.1_2905	TLAPISDSDLTLNFIIDER	17.4	3	2132.1
lcl|NZ_CP011073.1_prot_WP_005798906.1_2905	TLAPISDSDLTLNFIIDER	35.47	3	2132.1
lcl|NZ_CP011073.1_prot_WP_005798906.1_2905	TLAPISDSDLTLNFIIDER	32.24	3	2132.1
lcl|NZ_CP011073.1_prot_WP_005798906.1_2905	TLAPISDSDLTLNFIIDER	13.5	3	2132.1
lcl|NZ_CP011073.1_prot_WP_005798906.1_2905	TLAPISDSDLTLNFIIDER	48.42	3	2132.1
lcl|NZ_CP011073.1_prot_WP_005798906.1_2905	TLAPISDSDLTLNFIIDER	27.13	2	2132.1
lcl|NZ_CP011073.1_prot_WP_005798906.1_2905	TLAPISDSDLTLNFIIDER	30.73	3	2132.1
lcl|NZ_CP011073.1_prot_WP_005798906.1_2905	TLAPISDSDLTLNFIIDER	32.59	2	2132.1
lcl|NZ_CP011073.1_prot_WP_005798906.1_2905	TLAPISDSDLTLNFIIDER	58.14	3	2132.1
lcl|NZ_CP011073.1_prot_WP_005798906.1_2905	TLAPISDSDLTLNFIIDER	77.52	2	2132.1
lcl|NZ_CP011073.1_prot_WP_005798906.1_2905	TLAPISDSDLTLNFIIDER	13.15	3	2132.1
lcl|NZ_CP011073.1_prot_WP_005798906.1_2905	TLAPISDSDLTLNFIIDER	77.24	2	2132.1
lcl|NZ_CP011073.1_prot_WP_005798906.1_2905	TLAPISDSDLTLNFIIDER	34.83	3	2132.1
lcl|NZ_CP011073.1_prot_WP_005798906.1_2905	TLAPISDSDLTLNFIIDER	15.27	3	2132.1
lcl|NZ_CP011073.1_prot_WP_005798906.1_2905	TLAPISDSDLTLNFIIDER	51.9	2	2132.1
lcl|NZ_CP011073.1_prot_WP_005798906.1_2905	TLAPISDSDLTLNFIIDER	19.8	2	2132.1
lcl|NZ_CP011073.1_prot_WP_005798906.1_2905	TLAPISDSDLTLNFIIDER	32.96	3	2132.1
lcl|NZ_CP011073.1_prot_WP_005798906.1_2905	TLAPISDSDLTLNFIIDER	60.74	2	2132.1
lcl|NZ_CP011073.1_prot_WP_005798906.1_2905	TLAPISDSDLTLNFIIDER	13.92	3	2132.1
lcl|NZ_CP011073.1_prot_WP_005798906.1_2905	TLAPISDSDLTLNFIIDER	95.42	3	2132.1
lcl|NZ_CP011073.1_prot_WP_005798906.1_2905	TLAPISDSDLTLNFIIDER	85.63	3	2132.1
lcl|NZ_CP011073.1_prot_WP_005798906.1_2905	TLAPISDSDLTLNFIIDER	62.28	3	2132.1
lcl|NZ_CP011073.1_prot_WP_005798906.1_2905	TLAPISDSDLTLNFIIDER	25.3	2	2132.11
lcl|NZ_CP011073.1_prot_WP_005798906.1_2905	TLAPISDSDLTLNFIIDER	21.76	2	2132.11
lcl|NZ_CP011073.1_prot_WP_005798906.1_2905	TLAPISDSDLTLNFIIDER	78.19	2	2132.11
lcl|NZ_CP011073.1_prot_WP_005798906.1_2905	TLAPISDSDLTLNFIIDER	26.31	3	2132.11
lcl|NZ_CP011073.1_prot_WP_005798906.1_2905	TLAPISDSDLTLNFIIDER	22.47	3	2132.11
lcl|NZ_CP011073.1_prot_WP_005798906.1_2905	TLAPISDSDLTLNFIIDER	20.14	3	2132.11
lcl|NZ_CP011073.1_prot_WP_005798906.1_2905	TLAPISDSDLTLNFIIDER	34.55	3	2132.11
lcl|NZ_CP011073.1_prot_WP_005798906.1_2905	TLAPISDSDLTLNFIIDER	17.24	3	2132.11
lcl|NZ_CP011073.1_prot_WP_005798906.1_2905	TLAPISDSDLTLNFIIDER	13.36	2	2132.11
lcl|NZ_CP011073.1_prot_WP_005798906.1_2905	TLAPISDSDLTLNFIIDER	18.69	3	2132.11
lcl|NZ_CP011073.1_prot_WP_005798906.1_2905	TLAPISDSDLTLNFIIDER	62.2	2	2132.11
lcl|NZ_CP011073.1_prot_WP_005798906.1_2905	TLAPISDSDLTLNFIIDER	44.13	3	2132.11
lcl|NZ_CP011073.1_prot_WP_005798906.1_2905	TLAPISDSDLTLNFIIDER	36.49	2	2132.11
lcl|NZ_CP011073.1_prot_WP_005798906.1_2905	TLAPISDSDLTLNFIIDER	55.3	2	2132.11
lcl|NZ_CP011073.1_prot_WP_005798906.1_2905	TLAPISDSDLTLNFIIDER	66.41	3	2132.11
lcl|NZ_CP011073.1_prot_WP_005798906.1_2905	TLAPISDSDLTLNFIIDER	52.82	3	2132.11
lcl|NZ_CP011073.1_prot_WP_005798906.1_2905	TLAPISDSDLTLNFIIDER	61.79	2	2132.11
lcl|NZ_CP011073.1_prot_WP_005798906.1_2905	TLAPISDSDLTLNFIIDER	33.05	2	2132.11
lcl|NZ_CP011073.1_prot_WP_005798906.1_2905	TLAPISDSDLTLNFIIDER	33.15	3	2132.11
lcl|NZ_CP011073.1_prot_WP_005798906.1_2905	TLAPISDSDLTLNFIIDER	32.25	2	2132.11
lcl|NZ_CP011073.1_prot_WP_005798906.1_2905	TLAPISDSDLTLNFIIDER	23.66	3	2132.11
lcl|NZ_CP011073.1_prot_WP_005798906.1_2905	TLAPISDSDLTLNFIIDER	22.93	3	2132.11
lcl|NZ_CP011073.1_prot_WP_005798906.1_2905	TLAPISDSDLTLNFIIDER	17.28	2	2132.11
lcl|NZ_CP011073.1_prot_WP_005798906.1_2905	TLAPISDSDLTLNFIIDER	81.42	2	2132.11
lcl|NZ_CP011073.1_prot_WP_005798906.1_2905	TLAPISDSDLTLNFIIDER	38.24	3	2132.11
lcl|NZ_CP011073.1_prot_WP_005798906.1_2905	TLAPISDSDLTLNFIIDER	29.46	3	2132.11
lcl|NZ_CP011073.1_prot_WP_005798906.1_2905	TLAPISDSDLTLNFIIDER	24.93	3	2132.11
lcl|NZ_CP011073.1_prot_WP_005798906.1_2905	TLAPISDSDLTLNFIIDER	23.34	3	2132.11
lcl|NZ_CP011073.1_prot_WP_005798906.1_2905	TLAPISDSDLTLNFIIDER	19.29	2	2132.11
lcl|NZ_CP011073.1_prot_WP_005798906.1_2905	TLAPISDSDLTLNFIIDER	40.33	3	2132.11
lcl|NZ_CP011073.1_prot_WP_005798906.1_2905	TLAPISDSDLTLNFIIDER	76.83	2	2132.11
lcl|NZ_CP011073.1_prot_WP_005798906.1_2905	TLAPISDSDLTLNFIIDER	82.59	3	2132.11
lcl|NZ_CP011073.1_prot_WP_005798906.1_2905	TLAPISDSDLTLNFIIDER	42.43	3	2132.11
lcl|NZ_CP011073.1_prot_WP_005798906.1_2905	TLAPISDSDLTLNFIIDER	23.82	3	2132.11
lcl|NZ_CP011073.1_prot_WP_005798906.1_2905	TLAPISDSDLTLNFIIDER	17.38	2	2132.11
lcl|NZ_CP011073.1_prot_WP_005798906.1_2905	TLAPISDSDLTLNFIIDER	15.21	2	2132.11
lcl|NZ_CP011073.1_prot_WP_005798906.1_2905	TLAPISDSDLTLNFIIDER	13.48	2	2132.11
lcl|NZ_CP011073.1_prot_WP_005798906.1_2905	TLAPISDSDLTLNFIIDER	103.51	2	2132.11
lcl|NZ_CP011073.1_prot_WP_005798906.1_2905	TLAPISDSDLTLNFIIDER	97.38	2	2132.11
lcl|NZ_CP011073.1_prot_WP_005798906.1_2905	TLAPISDSDLTLNFIIDER	19.63	3	2132.11
lcl|NZ_CP011073.1_prot_WP_005798906.1_2905	TLAPISDSDLTLNFIIDER	39.49	3	2132.11
lcl|NZ_CP011073.1_prot_WP_005798906.1_2905	TLAPISDSDLTLNFIIDER	17.41	3	2132.11
lcl|NZ_CP011073.1_prot_WP_005798906.1_2905	TLAPISDSDLTLNFIIDER	22.24	3	2132.11
lcl|NZ_CP011073.1_prot_WP_005798906.1_2905	TLAPISDSDLTLNFIIDER	38.51	3	2132.11
lcl|NZ_CP011073.1_prot_WP_005798906.1_2905	TLAPISDSDLTLNFIIDER	20.9	2	2132.11
lcl|NZ_CP011073.1_prot_WP_005798906.1_2905	TLAPISDSDLTLNFIIDER	55.08	3	2132.11
lcl|NZ_CP011073.1_prot_WP_005798906.1_2905	TLAPISDSDLTLNFIIDER	16.14	3	2132.11
lcl|NZ_CP011073.1_prot_WP_005798906.1_2905	TLAPISDSDLTLNFIIDER	17.58	3	2132.11
lcl|NZ_CP011073.1_prot_WP_005798906.1_2905	KVIETGYQLEPVYVDMFK	34.07	3	2158.09
lcl|NZ_CP011073.1_prot_WP_005798906.1_2905	KVIETGYQLEPVYVDMFK	38.64	3	2158.09
lcl|NZ_CP011073.1_prot_WP_005798906.1_2905	KVIETGYQLEPVYVDMFK	19.62	3	2158.1
lcl|NZ_CP011073.1_prot_WP_005798906.1_2905	KVIETGYQLEPVYVDMFK	54.35	3	2158.1
lcl|NZ_CP011073.1_prot_WP_005798906.1_2905	KVIETGYQLEPVYVDMFK	24.35	3	2158.1
lcl|NZ_CP011073.1_prot_WP_005798906.1_2905	KVIETGYQLEPVYVDMFK	57.9	3	2158.1
lcl|NZ_CP011073.1_prot_WP_005798906.1_2905	KVIETGYQLEPVYVDMFK	42.78	3	2158.1
lcl|NZ_CP011073.1_prot_WP_005798906.1_2905	KVIETGYQLEPVYVDMFK	54.8	3	2158.1
lcl|NZ_CP011073.1_prot_WP_005798906.1_2905	KVIETGYQLEPVYVDMFK	42.27	3	2158.1
lcl|NZ_CP011073.1_prot_WP_005798906.1_2905	KVIETGYQLEPVYVDMFK	32.7	3	2158.1
lcl|NZ_CP011073.1_prot_WP_005798906.1_2905	KVIETGYQLEPVYVDMFK	23.29	2	2158.1
lcl|NZ_CP011073.1_prot_WP_005798906.1_2905	KVIETGYQLEPVYVDMFK	41.6	3	2158.1
lcl|NZ_CP011073.1_prot_WP_005798906.1_2905	KVIETGYQLEPVYVDMFK	41.05	3	2158.1
lcl|NZ_CP011073.1_prot_WP_005798906.1_2905	KVIETGYQLEPVYVDMFK	24.99	3	2158.1
lcl|NZ_CP011073.1_prot_WP_005798906.1_2905	KVIETGYQLEPVYVDMFK	63.52	3	2158.11
lcl|NZ_CP011073.1_prot_WP_005798906.1_2905	KVIETGYQLEPVYVDMFK	40.35	3	2158.11
lcl|NZ_CP011073.1_prot_WP_005798906.1_2905	KVIETGYQLEPVYVDMFK	21.34	3	2158.11
lcl|NZ_CP011073.1_prot_WP_005798906.1_2905	KVIETGYQLEPVYVDMFK	56.03	2	2158.11
lcl|NZ_CP011073.1_prot_WP_005798906.1_2905	KVIETGYQLEPVYVDMFK	58.58	3	2158.11
lcl|NZ_CP011073.1_prot_WP_005798906.1_2905	KVIETGYQLEPVYVDMFK	16.5	3	2158.11
lcl|NZ_CP011073.1_prot_WP_005798906.1_2905	KVIETGYQLEPVYVDMFK	54.41	2	2158.11
lcl|NZ_CP011073.1_prot_WP_005798906.1_2905	KVIETGYQLEPVYVDMFK	29.12	3	2174.09	Oxidation (M)
lcl|NZ_CP011073.1_prot_WP_005798906.1_2905	KVIETGYQLEPVYVDMFK	40.77	3	2174.1	Oxidation (M)
lcl|NZ_CP011073.1_prot_WP_005798906.1_2905	KVIETGYQLEPVYVDMFK	18.24	3	2174.1	Oxidation (M)
lcl|NZ_CP011073.1_prot_WP_005798906.1_2905	KVIETGYQLEPVYVDMFK	67.55	3	2174.1	Oxidation (M)
lcl|NZ_CP011073.1_prot_WP_005798906.1_2905	KVIETGYQLEPVYVDMFK	62.23	3	2174.1	Oxidation (M)
lcl|NZ_CP011073.1_prot_WP_005798906.1_2905	KVIETGYQLEPVYVDMFK	29.15	3	2174.1	Oxidation (M)
lcl|NZ_CP011073.1_prot_WP_005798906.1_2905	KVIETGYQLEPVYVDMFK	38.29	3	2174.1	Oxidation (M)
lcl|NZ_CP011073.1_prot_WP_005798906.1_2905	KVIETGYQLEPVYVDMFK	50	3	2174.1	Oxidation (M)
lcl|NZ_CP011073.1_prot_WP_005798906.1_2905	KVIETGYQLEPVYVDMFK	43.54	3	2174.1	Oxidation (M)
lcl|NZ_CP011073.1_prot_WP_005798906.1_2905	KVIETGYQLEPVYVDMFK	49.84	3	2174.1	Oxidation (M)
lcl|NZ_CP011073.1_prot_WP_005798906.1_2905	KVIETGYQLEPVYVDMFK	21.31	3	2174.1	Oxidation (M)
lcl|NZ_CP011073.1_prot_WP_005798906.1_2905	KVIETGYQLEPVYVDMFK	36.08	3	2174.1	Oxidation (M)
lcl|NZ_CP011073.1_prot_WP_005798906.1_2905	TLAPISDSDLTLNFIIDERGR	17.85	3	2345.22
lcl|NZ_CP011073.1_prot_WP_005798906.1_2905	TLAPISDSDLTLNFIIDERGR	31.26	3	2345.22
lcl|NZ_CP011073.1_prot_WP_005798906.1_2905	TLAPISDSDLTLNFIIDERGR	31.02	3	2345.22
lcl|NZ_CP011073.1_prot_WP_005798906.1_2905	TLAPISDSDLTLNFIIDERGR	58.79	3	2345.22
lcl|NZ_CP011073.1_prot_WP_005798906.1_2905	TLAPISDSDLTLNFIIDERGR	17.67	3	2345.22
lcl|NZ_CP011073.1_prot_WP_005798906.1_2905	TLAPISDSDLTLNFIIDERGR	27.71	3	2345.22
lcl|NZ_CP011073.1_prot_WP_005798906.1_2905	TLAPISDSDLTLNFIIDERGR	26.87	3	2345.23
lcl|NZ_CP011073.1_prot_WP_005798906.1_2905	TLAPISDSDLTLNFIIDERGR	24.88	3	2345.23
lcl|NZ_CP011073.1_prot_WP_005798906.1_2905	TLAPISDSDLTLNFIIDERGR	17.25	3	2345.23
lcl|NZ_CP011073.1_prot_WP_005798906.1_2905	DELVSDVVFGNEPLAYEQSLAK	37.38	2	2422.18
lcl|NZ_CP011073.1_prot_WP_005798906.1_2905	DELVSDVVFGNEPLAYEQSLAK	33.28	2	2422.19
lcl|NZ_CP011073.1_prot_WP_005798906.1_2905	DELVSDVVFGNEPLAYEQSLAK	24.69	3	2422.19
lcl|NZ_CP011073.1_prot_WP_005798906.1_2905	DELVSDVVFGNEPLAYEQSLAK	41.56	2	2422.21
lcl|NZ_CP011073.1_prot_WP_005798906.1_2905	AVENFYNVFPIPSDDIGSNTNLK	17.19	3	2553.24
lcl|NZ_CP011073.1_prot_WP_005798906.1_2905	AVENFYNVFPIPSDDIGSNTNLK	71.79	3	2553.24
lcl|NZ_CP011073.1_prot_WP_005798906.1_2905	AVENFYNVFPIPSDDIGSNTNLK	23.49	3	2553.24
lcl|NZ_CP011073.1_prot_WP_005798906.1_2905	AVENFYNVFPIPSDDIGSNTNLK	67.37	3	2553.24
lcl|NZ_CP011073.1_prot_WP_005798906.1_2905	AVENFYNVFPIPSDDIGSNTNLK	68.36	3	2553.24
lcl|NZ_CP011073.1_prot_WP_005798906.1_2905	AVENFYNVFPIPSDDIGSNTNLK	41.22	3	2553.24
lcl|NZ_CP011073.1_prot_WP_005798906.1_2905	AVENFYNVFPIPSDDIGSNTNLK	84.47	3	2553.24
lcl|NZ_CP011073.1_prot_WP_005798906.1_2905	AVENFYNVFPIPSDDIGSNTNLK	16.97	2	2553.24
lcl|NZ_CP011073.1_prot_WP_005798906.1_2905	AVENFYNVFPIPSDDIGSNTNLK	23.02	2	2553.24
lcl|NZ_CP011073.1_prot_WP_005798906.1_2905	AVENFYNVFPIPSDDIGSNTNLK	74.71	3	2553.24
lcl|NZ_CP011073.1_prot_WP_005798906.1_2905	AVENFYNVFPIPSDDIGSNTNLK	89.38	3	2553.24
lcl|NZ_CP011073.1_prot_WP_005798906.1_2905	AVENFYNVFPIPSDDIGSNTNLK	23.16	3	2553.24
lcl|NZ_CP011073.1_prot_WP_005798906.1_2905	AVENFYNVFPIPSDDIGSNTNLK	79.29	2	2553.24
lcl|NZ_CP011073.1_prot_WP_005798906.1_2905	AVENFYNVFPIPSDDIGSNTNLK	36.22	3	2553.24
lcl|NZ_CP011073.1_prot_WP_005798906.1_2905	AVENFYNVFPIPSDDIGSNTNLK	84.28	3	2553.24
lcl|NZ_CP011073.1_prot_WP_005798906.1_2905	AVENFYNVFPIPSDDIGSNTNLK	61.72	3	2553.24
lcl|NZ_CP011073.1_prot_WP_005798906.1_2905	AVENFYNVFPIPSDDIGSNTNLK	68.26	3	2553.24
lcl|NZ_CP011073.1_prot_WP_005798906.1_2905	AVENFYNVFPIPSDDIGSNTNLK	108.6	2	2553.24
lcl|NZ_CP011073.1_prot_WP_005798906.1_2905	AVENFYNVFPIPSDDIGSNTNLK	78.48	3	2553.24
lcl|NZ_CP011073.1_prot_WP_005798906.1_2905	AVENFYNVFPIPSDDIGSNTNLK	81.96	3	2553.24
lcl|NZ_CP011073.1_prot_WP_005798906.1_2905	AVENFYNVFPIPSDDIGSNTNLK	69.51	3	2553.24
lcl|NZ_CP011073.1_prot_WP_005798906.1_2905	AVENFYNVFPIPSDDIGSNTNLK	22.11	3	2553.24
lcl|NZ_CP011073.1_prot_WP_005798906.1_2905	AVENFYNVFPIPSDDIGSNTNLK	74.61	3	2553.24
lcl|NZ_CP011073.1_prot_WP_005798906.1_2905	AVENFYNVFPIPSDDIGSNTNLK	20.46	3	2553.25
lcl|NZ_CP011073.1_prot_WP_005798906.1_2905	AVENFYNVFPIPSDDIGSNTNLK	18.06	2	2553.25
lcl|NZ_CP011073.1_prot_WP_005798906.1_2905	AVENFYNVFPIPSDDIGSNTNLK	60.79	2	2553.25
lcl|NZ_CP011073.1_prot_WP_005798906.1_2905	AVENFYNVFPIPSDDIGSNTNLK	41.72	2	2553.25
lcl|NZ_CP011073.1_prot_WP_005798906.1_2905	AVENFYNVFPIPSDDIGSNTNLK	96.87	2	2553.25
lcl|NZ_CP011073.1_prot_WP_005798906.1_2905	AVENFYNVFPIPSDDIGSNTNLK	82.22	3	2553.25
lcl|NZ_CP011073.1_prot_WP_005798906.1_2905	AVENFYNVFPIPSDDIGSNTNLK	25.56	3	2553.25
lcl|NZ_CP011073.1_prot_WP_005798906.1_2905	AVENFYNVFPIPSDDIGSNTNLK	21.69	2	2553.25
lcl|NZ_CP011073.1_prot_WP_005798906.1_2905	AVENFYNVFPIPSDDIGSNTNLK	31.92	3	2553.25
lcl|NZ_CP011073.1_prot_WP_005798906.1_2905	TDLTTSLEIIDENTFQNNGIPVTK	59.79	3	2662.32
lcl|NZ_CP011073.1_prot_WP_005798906.1_2905	TDLTTSLEIIDENTFQNNGIPVTK	41.88	3	2662.32
lcl|NZ_CP011073.1_prot_WP_005798906.1_2905	TDLTTSLEIIDENTFQNNGIPVTK	15.88	3	2662.32
lcl|NZ_CP011073.1_prot_WP_005798906.1_2905	TDLTTSLEIIDENTFQNNGIPVTK	14.26	3	2662.32
lcl|NZ_CP011073.1_prot_WP_005798906.1_2905	TDLTTSLEIIDENTFQNNGIPVTK	33.5	3	2662.32
lcl|NZ_CP011073.1_prot_WP_005798906.1_2905	TDLTTSLEIIDENTFQNNGIPVTK	20.64	3	2662.32
lcl|NZ_CP011073.1_prot_WP_005798906.1_2905	TDLTTSLEIIDENTFQNNGIPVTK	65.44	3	2662.32
lcl|NZ_CP011073.1_prot_WP_005798906.1_2905	TDLTTSLEIIDENTFQNNGIPVTK	15.58	3	2662.32
lcl|NZ_CP011073.1_prot_WP_005798906.1_2905	TDLTTSLEIIDENTFQNNGIPVTK	16.89	3	2662.32
lcl|NZ_CP011073.1_prot_WP_005798906.1_2905	TDLTTSLEIIDENTFQNNGIPVTK	16.94	2	2662.32
lcl|NZ_CP011073.1_prot_WP_005798906.1_2905	TDLTTSLEIIDENTFQNNGIPVTK	41.83	3	2662.32
lcl|NZ_CP011073.1_prot_WP_005798906.1_2905	TDLTTSLEIIDENTFQNNGIPVTK	25.72	2	2662.33
lcl|NZ_CP011073.1_prot_WP_005798906.1_2905	TDLTTSLEIIDENTFQNNGIPVTK	34.54	3	2662.33
lcl|NZ_CP011073.1_prot_WP_005798906.1_2905	TDLTTSLEIIDENTFQNNGIPVTK	22.39	3	2662.33
lcl|NZ_CP011073.1_prot_WP_005798906.1_2905	TDLTTSLEIIDENTFQNNGIPVTK	27.43	3	2662.33
lcl|NZ_CP011073.1_prot_WP_005798906.1_2905	TDLTTSLEIIDENTFQNNGIPVTK	16.82	3	2662.33
lcl|NZ_CP011073.1_prot_WP_005798906.1_2905	TDLTTSLEIIDENTFQNNGIPVTK	13.29	3	2662.33
lcl|NZ_CP011073.1_prot_WP_005798906.1_2905	TDLTTSLEIIDENTFQNNGIPVTK	15.24	3	2662.33
lcl|NZ_CP011073.1_prot_WP_005798906.1_2905	TDLTTSLEIIDENTFQNNGIPVTK	40.22	3	2662.33
lcl|NZ_CP011073.1_prot_WP_005798906.1_2905	TDLTTSLEIIDENTFQNNGIPVTK	45.16	3	2662.33
lcl|NZ_CP011073.1_prot_WP_005798906.1_2905	TDLTTSLEIIDENTFQNNGIPVTK	41.19	3	2662.33
lcl|NZ_CP011073.1_prot_WP_005798906.1_2905	TDLTTSLEIIDENTFQNNGIPVTK	46.93	3	2662.33
lcl|NZ_CP011073.1_prot_WP_005798906.1_2905	TDLTTSLEIIDENTFQNNGIPVTK	58.1	3	2662.33
lcl|NZ_CP011073.1_prot_WP_005798906.1_2905	TDLTTSLEIIDENTFQNNGIPVTK	32.22	3	2662.33
lcl|NZ_CP011073.1_prot_WP_005798906.1_2905	TDLTTSLEIIDENTFQNNGIPVTK	58.95	3	2662.33
lcl|NZ_CP011073.1_prot_WP_005798906.1_2905	TDLTTSLEIIDENTFQNNGIPVTK	43.64	3	2662.33
lcl|NZ_CP011073.1_prot_WP_005798906.1_2905	TDLTTSLEIIDENTFQNNGIPVTK	16.9	3	2662.33
lcl|NZ_CP011073.1_prot_WP_005798906.1_2905	TDLTTSLEIIDENTFQNNGIPVTK	34.24	3	2662.33
lcl|NZ_CP011073.1_prot_WP_005798906.1_2905	TDLTTSLEIIDENTFQNNGIPVTK	14.05	3	2662.33
lcl|NZ_CP011073.1_prot_WP_005798906.1_2905	TDLTTSLEIIDENTFQNNGIPVTK	45.27	3	2662.33
lcl|NZ_CP011073.1_prot_WP_005798906.1_2905	TDLTTSLEIIDENTFQNNGIPVTK	18.21	3	2662.33
lcl|NZ_CP011073.1_prot_WP_005798906.1_2905	TDLTTSLEIIDENTFQNNGIPVTK	46.38	3	2662.33
lcl|NZ_CP011073.1_prot_WP_005798906.1_2905	TDLTTSLEIIDENTFQNNGIPVTK	37.26	3	2662.33
lcl|NZ_CP011073.1_prot_WP_005798906.1_2905	TDLTTSLEIIDENTFQNNGIPVTK	15.9	3	2662.33
lcl|NZ_CP011073.1_prot_WP_005798906.1_2905	TDLTTSLEIIDENTFQNNGIPVTK	30.16	3	2662.33
lcl|NZ_CP011073.1_prot_WP_005798906.1_2905	TDLTTSLEIIDENTFQNNGIPVTK	14.8	3	2662.33
lcl|NZ_CP011073.1_prot_WP_005798906.1_2905	TDLTTSLEIIDENTFQNNGIPVTK	14.41	3	2662.33
lcl|NZ_CP011073.1_prot_WP_005798906.1_2905	TDLTTSLEIIDENTFQNNGIPVTK	16.97	3	2662.33
lcl|NZ_CP011073.1_prot_WP_005798906.1_2905	TDLTTSLEIIDENTFQNNGIPVTK	54.16	3	2662.33
lcl|NZ_CP011073.1_prot_WP_005798906.1_2905	TDLTTSLEIIDENTFQNNGIPVTK	24.83	3	2662.33
lcl|NZ_CP011073.1_prot_WP_005798906.1_2905	TDLTTSLEIIDENTFQNNGIPVTK	18.52	3	2662.33
lcl|NZ_CP011073.1_prot_WP_005798906.1_2905	TDLTTSLEIIDENTFQNNGIPVTK	74.37	3	2662.33
lcl|NZ_CP011073.1_prot_WP_005798906.1_2905	TDLTTSLEIIDENTFQNNGIPVTK	22.43	3	2662.33
lcl|NZ_CP011073.1_prot_WP_005798906.1_2905	TDLTTSLEIIDENTFQNNGIPVTK	25.33	3	2662.33
lcl|NZ_CP011073.1_prot_WP_005798906.1_2905	TDLTTSLEIIDENTFQNNGIPVTK	17.04	3	2662.33
lcl|NZ_CP011073.1_prot_WP_005798906.1_2905	TDLTTSLEIIDENTFQNNGIPVTK	47.36	3	2662.33
lcl|NZ_CP011073.1_prot_WP_005798906.1_2905	TDLTTSLEIIDENTFQNNGIPVTK	17.56	3	2662.33
lcl|NZ_CP011073.1_prot_WP_005798906.1_2905	TDLTTSLEIIDENTFQNNGIPVTK	20	3	2662.33
lcl|NZ_CP011073.1_prot_WP_005798906.1_2905	TDLTTSLEIIDENTFQNNGIPVTK	36.59	3	2662.33
lcl|NZ_CP011073.1_prot_WP_005798906.1_2905	TDLTTSLEIIDENTFQNNGIPVTK	99.94	3	2662.33
lcl|NZ_CP011073.1_prot_WP_005798906.1_2905	TDLTTSLEIIDENTFQNNGIPVTK	27.45	3	2662.33
lcl|NZ_CP011073.1_prot_WP_005798906.1_2905	TDLTTSLEIIDENTFQNNGIPVTK	17.98	3	2662.33
lcl|NZ_CP011073.1_prot_WP_005798906.1_2905	TDLTTSLEIIDENTFQNNGIPVTK	16.4	2	2662.33
lcl|NZ_CP011073.1_prot_WP_005798906.1_2905	TDLTTSLEIIDENTFQNNGIPVTK	19.9	3	2662.33
lcl|NZ_CP011073.1_prot_WP_005798906.1_2905	TDLTTSLEIIDENTFQNNGIPVTK	23.98	3	2662.33
lcl|NZ_CP011073.1_prot_WP_005798906.1_2905	TDLTTSLEIIDENTFQNNGIPVTK	28.36	3	2662.33
lcl|NZ_CP011073.1_prot_WP_005798906.1_2905	TDLTTSLEIIDENTFQNNGIPVTK	45.91	3	2662.33
lcl|NZ_CP011073.1_prot_WP_005798906.1_2905	TDLTTSLEIIDENTFQNNGIPVTK	14.49	3	2662.33
lcl|NZ_CP011073.1_prot_WP_005798906.1_2905	TDLTTSLEIIDENTFQNNGIPVTK	45.04	3	2662.33
lcl|NZ_CP011073.1_prot_WP_005798906.1_2905	TDLTTSLEIIDENTFQNNGIPVTK	114.07	3	2662.33
lcl|NZ_CP011073.1_prot_WP_005798906.1_2905	TDLTTSLEIIDENTFQNNGIPVTK	23.33	3	2662.33
lcl|NZ_CP011073.1_prot_WP_005798906.1_2905	TDLTTSLEIIDENTFQNNGIPVTK	25.23	3	2662.33
lcl|NZ_CP011073.1_prot_WP_005798906.1_2905	TDLTTSLEIIDENTFQNNGIPVTK	26.93	3	2662.33
lcl|NZ_CP011073.1_prot_WP_005798906.1_2905	TDLTTSLEIIDENTFQNNGIPVTK	20.03	3	2662.33
lcl|NZ_CP011073.1_prot_WP_005798906.1_2905	TDLTTSLEIIDENTFQNNGIPVTK	15.3	3	2662.33
lcl|NZ_CP011073.1_prot_WP_005798906.1_2905	TDLTTSLEIIDENTFQNNGIPVTK	19.47	3	2662.33
lcl|NZ_CP011073.1_prot_WP_005798906.1_2905	TDLTTSLEIIDENTFQNNGIPVTK	35.77	3	2662.33
lcl|NZ_CP011073.1_prot_WP_005798906.1_2905	TDLTTSLEIIDENTFQNNGIPVTK	42.39	3	2662.33
lcl|NZ_CP011073.1_prot_WP_005798906.1_2905	TDLTTSLEIIDENTFQNNGIPVTK	24.24	3	2662.33
lcl|NZ_CP011073.1_prot_WP_005798906.1_2905	TDLTTSLEIIDENTFQNNGIPVTK	18.81	2	2662.33
lcl|NZ_CP011073.1_prot_WP_005798906.1_2905	TDLTTSLEIIDENTFQNNGIPVTK	44.61	3	2662.33
lcl|NZ_CP011073.1_prot_WP_005798906.1_2905	TDLTTSLEIIDENTFQNNGIPVTK	23.98	2	2662.33
lcl|NZ_CP011073.1_prot_WP_005798906.1_2905	TDLTTSLEIIDENTFQNNGIPVTK	13.88	2	2662.33
lcl|NZ_CP011073.1_prot_WP_005798906.1_2905	TDLTTSLEIIDENTFQNNGIPVTK	61.76	3	2662.33
lcl|NZ_CP011073.1_prot_WP_005798906.1_2905	TDLTTSLEIIDENTFQNNGIPVTK	16.94	2	2662.33
lcl|NZ_CP011073.1_prot_WP_005798906.1_2905	TDLTTSLEIIDENTFQNNGIPVTK	29.12	3	2662.33
lcl|NZ_CP011073.1_prot_WP_005798906.1_2905	TDLTTSLEIIDENTFQNNGIPVTK	71.68	3	2662.33
lcl|NZ_CP011073.1_prot_WP_005798906.1_2905	TDLTTSLEIIDENTFQNNGIPVTK	15.07	3	2662.33
lcl|NZ_CP011073.1_prot_WP_005798906.1_2905	TDLTTSLEIIDENTFQNNGIPVTK	13.17	3	2662.33
lcl|NZ_CP011073.1_prot_WP_005798906.1_2905	TDLTTSLEIIDENTFQNNGIPVTK	19.15	3	2662.33
lcl|NZ_CP011073.1_prot_WP_005798906.1_2905	TDLTTSLEIIDENTFQNNGIPVTK	37.55	3	2662.33
lcl|NZ_CP011073.1_prot_WP_005798906.1_2905	TDLTTSLEIIDENTFQNNGIPVTK	22.23	3	2662.33
lcl|NZ_CP011073.1_prot_WP_005798906.1_2905	TDLTTSLEIIDENTFQNNGIPVTK	21.96	3	2662.33
lcl|NZ_CP011073.1_prot_WP_005798906.1_2905	TDLTTSLEIIDENTFQNNGIPVTK	28.05	3	2662.33
lcl|NZ_CP011073.1_prot_WP_005798906.1_2905	TDLTTSLEIIDENTFQNNGIPVTK	23.4	3	2662.33
lcl|NZ_CP011073.1_prot_WP_005798906.1_2905	TDLTTSLEIIDENTFQNNGIPVTK	19.15	3	2662.33
lcl|NZ_CP011073.1_prot_WP_005798906.1_2905	TDLTTSLEIIDENTFQNNGIPVTK	31.01	3	2662.33
lcl|NZ_CP011073.1_prot_WP_005798906.1_2905	TDLTTSLEIIDENTFQNNGIPVTK	13.14	3	2662.33
lcl|NZ_CP011073.1_prot_WP_005798906.1_2905	TDLTTSLEIIDENTFQNNGIPVTK	84.34	3	2662.33
lcl|NZ_CP011073.1_prot_WP_005798906.1_2905	TDLTTSLEIIDENTFQNNGIPVTK	30.1	3	2662.33
lcl|NZ_CP011073.1_prot_WP_005798906.1_2905	TDLTTSLEIIDENTFQNNGIPVTK	16.88	3	2662.33
lcl|NZ_CP011073.1_prot_WP_005798906.1_2905	TDLTTSLEIIDENTFQNNGIPVTK	42.05	3	2662.33
lcl|NZ_CP011073.1_prot_WP_005798906.1_2905	TDLTTSLEIIDENTFQNNGIPVTK	16.81	3	2662.33
lcl|NZ_CP011073.1_prot_WP_005798906.1_2905	TDLTTSLEIIDENTFQNNGIPVTK	21.71	3	2662.33
lcl|NZ_CP011073.1_prot_WP_005798906.1_2905	TDLTTSLEIIDENTFQNNGIPVTK	15.89	3	2662.33
lcl|NZ_CP011073.1_prot_WP_005798906.1_2905	TDLTTSLEIIDENTFQNNGIPVTK	25.49	3	2662.33
lcl|NZ_CP011073.1_prot_WP_005798906.1_2905	TDLTTSLEIIDENTFQNNGIPVTK	57.45	3	2662.33
lcl|NZ_CP011073.1_prot_WP_005798906.1_2905	TDLTTSLEIIDENTFQNNGIPVTK	26.09	3	2662.33
lcl|NZ_CP011073.1_prot_WP_005798906.1_2905	TDLTTSLEIIDENTFQNNGIPVTK	16.58	3	2662.33
lcl|NZ_CP011073.1_prot_WP_005798906.1_2905	TDLTTSLEIIDENTFQNNGIPVTK	37.67	3	2662.33
lcl|NZ_CP011073.1_prot_WP_005798906.1_2905	TDLTTSLEIIDENTFQNNGIPVTK	49.74	3	2662.33
lcl|NZ_CP011073.1_prot_WP_005798906.1_2905	TDLTTSLEIIDENTFQNNGIPVTK	24.55	3	2662.33
lcl|NZ_CP011073.1_prot_WP_005798906.1_2905	TDLTTSLEIIDENTFQNNGIPVTK	23.87	3	2662.33
lcl|NZ_CP011073.1_prot_WP_005798906.1_2905	TDLTTSLEIIDENTFQNNGIPVTK	47.8	3	2662.33
lcl|NZ_CP011073.1_prot_WP_005798906.1_2905	TDLTTSLEIIDENTFQNNGIPVTK	17.47	3	2662.33
lcl|NZ_CP011073.1_prot_WP_005798906.1_2905	TDLTTSLEIIDENTFQNNGIPVTK	24.55	3	2662.33
lcl|NZ_CP011073.1_prot_WP_005798906.1_2905	TDLTTSLEIIDENTFQNNGIPVTK	13.55	3	2662.33
lcl|NZ_CP011073.1_prot_WP_005798906.1_2905	TDLTTSLEIIDENTFQNNGIPVTK	76.51	2	2662.33
lcl|NZ_CP011073.1_prot_WP_005798906.1_2905	TDLTTSLEIIDENTFQNNGIPVTK	14.59	3	2662.33
lcl|NZ_CP011073.1_prot_WP_005798906.1_2905	TDLTTSLEIIDENTFQNNGIPVTK	36.17	3	2662.33
lcl|NZ_CP011073.1_prot_WP_005798906.1_2905	TDLTTSLEIIDENTFQNNGIPVTK	32.78	3	2662.33
lcl|NZ_CP011073.1_prot_WP_005798906.1_2905	TDLTTSLEIIDENTFQNNGIPVTK	20.91	3	2662.33
lcl|NZ_CP011073.1_prot_WP_005798906.1_2905	TDLTTSLEIIDENTFQNNGIPVTK	43.16	3	2662.33
lcl|NZ_CP011073.1_prot_WP_005798906.1_2905	TDLTTSLEIIDENTFQNNGIPVTK	19.58	3	2662.33
lcl|NZ_CP011073.1_prot_WP_005798906.1_2905	TDLTTSLEIIDENTFQNNGIPVTK	38.68	3	2662.33
lcl|NZ_CP011073.1_prot_WP_005798906.1_2905	TDLTTSLEIIDENTFQNNGIPVTK	14.46	3	2662.33
lcl|NZ_CP011073.1_prot_WP_005798906.1_2905	TDLTTSLEIIDENTFQNNGIPVTK	18.84	3	2662.33
lcl|NZ_CP011073.1_prot_WP_005798906.1_2905	TDLTTSLEIIDENTFQNNGIPVTK	26.78	3	2662.33
lcl|NZ_CP011073.1_prot_WP_005798906.1_2905	TDLTTSLEIIDENTFQNNGIPVTK	21.78	3	2662.33
lcl|NZ_CP011073.1_prot_WP_005798906.1_2905	TDLTTSLEIIDENTFQNNGIPVTK	18.48	3	2662.33
lcl|NZ_CP011073.1_prot_WP_005798906.1_2905	TDLTTSLEIIDENTFQNNGIPVTK	23.51	3	2662.33
lcl|NZ_CP011073.1_prot_WP_005798906.1_2905	TDLTTSLEIIDENTFQNNGIPVTK	23.94	3	2662.33
lcl|NZ_CP011073.1_prot_WP_005798906.1_2905	TDLTTSLEIIDENTFQNNGIPVTK	18.43	4	2662.33
lcl|NZ_CP011073.1_prot_WP_005798906.1_2905	TDLTTSLEIIDENTFQNNGIPVTK	16.59	3	2662.33
lcl|NZ_CP011073.1_prot_WP_005798906.1_2905	TDLTTSLEIIDENTFQNNGIPVTK	48.17	3	2662.33
lcl|NZ_CP011073.1_prot_WP_005798906.1_2905	TDLTTSLEIIDENTFQNNGIPVTK	22.21	3	2662.33
lcl|NZ_CP011073.1_prot_WP_005798906.1_2905	TDLTTSLEIIDENTFQNNGIPVTK	22.15	2	2662.33
lcl|NZ_CP011073.1_prot_WP_005798906.1_2905	TDLTTSLEIIDENTFQNNGIPVTK	20.2	3	2662.33
lcl|NZ_CP011073.1_prot_WP_005798906.1_2905	TDLTTSLEIIDENTFQNNGIPVTK	34.69	3	2662.33
lcl|NZ_CP011073.1_prot_WP_005798906.1_2905	TDLTTSLEIIDENTFQNNGIPVTK	24.04	3	2662.33
lcl|NZ_CP011073.1_prot_WP_005798906.1_2905	TDLTTSLEIIDENTFQNNGIPVTK	13.92	3	2662.33
lcl|NZ_CP011073.1_prot_WP_005798906.1_2905	TDLTTSLEIIDENTFQNNGIPVTK	40.7	3	2662.33
lcl|NZ_CP011073.1_prot_WP_005798906.1_2905	TDLTTSLEIIDENTFQNNGIPVTK	20.39	3	2662.33
lcl|NZ_CP011073.1_prot_WP_005798906.1_2905	TDLTTSLEIIDENTFQNNGIPVTK	41.56	3	2662.33
lcl|NZ_CP011073.1_prot_WP_005798906.1_2905	TDLTTSLEIIDENTFQNNGIPVTK	17.63	3	2662.33
lcl|NZ_CP011073.1_prot_WP_005798906.1_2905	TDLTTSLEIIDENTFQNNGIPVTK	35.89	3	2662.33
lcl|NZ_CP011073.1_prot_WP_005798906.1_2905	TDLTTSLEIIDENTFQNNGIPVTK	17.28	3	2662.33
lcl|NZ_CP011073.1_prot_WP_005798906.1_2905	TDLTTSLEIIDENTFQNNGIPVTK	36.96	3	2662.33
lcl|NZ_CP011073.1_prot_WP_005798906.1_2905	TDLTTSLEIIDENTFQNNGIPVTK	50	3	2662.33
lcl|NZ_CP011073.1_prot_WP_005798906.1_2905	TDLTTSLEIIDENTFQNNGIPVTK	38.42	3	2662.33
lcl|NZ_CP011073.1_prot_WP_005798906.1_2905	TDLTTSLEIIDENTFQNNGIPVTK	18.7	3	2662.33
lcl|NZ_CP011073.1_prot_WP_005798906.1_2905	TDLTTSLEIIDENTFQNNGIPVTK	16.78	3	2662.33
lcl|NZ_CP011073.1_prot_WP_005798906.1_2905	TDLTTSLEIIDENTFQNNGIPVTK	19.14	3	2662.33
lcl|NZ_CP011073.1_prot_WP_005798906.1_2905	TDLTTSLEIIDENTFQNNGIPVTK	48.81	3	2662.33
lcl|NZ_CP011073.1_prot_WP_005798906.1_2905	TDLTTSLEIIDENTFQNNGIPVTK	44.38	3	2662.33
lcl|NZ_CP011073.1_prot_WP_005798906.1_2905	TDLTTSLEIIDENTFQNNGIPVTK	48.35	3	2662.33
lcl|NZ_CP011073.1_prot_WP_005798906.1_2905	TDLTTSLEIIDENTFQNNGIPVTK	21.17	3	2662.33
lcl|NZ_CP011073.1_prot_WP_005798906.1_2905	TDLTTSLEIIDENTFQNNGIPVTK	26.79	3	2662.33
lcl|NZ_CP011073.1_prot_WP_005798906.1_2905	TDLTTSLEIIDENTFQNNGIPVTK	47.3	3	2662.33
lcl|NZ_CP011073.1_prot_WP_005798906.1_2905	TDLTTSLEIIDENTFQNNGIPVTK	14.17	3	2662.33
lcl|NZ_CP011073.1_prot_WP_005798906.1_2905	TDLTTSLEIIDENTFQNNGIPVTK	48.04	3	2662.33
lcl|NZ_CP011073.1_prot_WP_005798906.1_2905	TDLTTSLEIIDENTFQNNGIPVTK	44.37	3	2662.33
lcl|NZ_CP011073.1_prot_WP_005798906.1_2905	TDLTTSLEIIDENTFQNNGIPVTK	26.58	3	2662.33
lcl|NZ_CP011073.1_prot_WP_005798906.1_2905	TDLTTSLEIIDENTFQNNGIPVTK	25.74	3	2662.33
lcl|NZ_CP011073.1_prot_WP_005798906.1_2905	TDLTTSLEIIDENTFQNNGIPVTK	29.59	3	2662.33
lcl|NZ_CP011073.1_prot_WP_005798906.1_2905	TDLTTSLEIIDENTFQNNGIPVTK	22.02	3	2662.34
lcl|NZ_CP011073.1_prot_WP_005798906.1_2905	TDLTTSLEIIDENTFQNNGIPVTK	14.49	3	2662.34
lcl|NZ_CP011073.1_prot_WP_005798906.1_2905	TDLTTSLEIIDENTFQNNGIPVTK	18.14	3	2662.34
lcl|NZ_CP011073.1_prot_WP_005798906.1_2905	TDLTTSLEIIDENTFQNNGIPVTK	35.88	3	2662.34
lcl|NZ_CP011073.1_prot_WP_005798906.1_2905	TDLTTSLEIIDENTFQNNGIPVTK	24.81	3	2662.34
lcl|NZ_CP011073.1_prot_WP_005798906.1_2905	TDLTTSLEIIDENTFQNNGIPVTK	20.61	3	2662.34
lcl|NZ_CP011073.1_prot_WP_005798906.1_2905	TDLTTSLEIIDENTFQNNGIPVTK	36.85	3	2662.34
lcl|NZ_CP011073.1_prot_WP_005798906.1_2905	TDLTTSLEIIDENTFQNNGIPVTK	66.66	3	2662.34
lcl|NZ_CP011073.1_prot_WP_005798906.1_2905	TDLTTSLEIIDENTFQNNGIPVTK	20	3	2662.34
lcl|NZ_CP011073.1_prot_WP_005798906.1_2905	TDLTTSLEIIDENTFQNNGIPVTK	48.81	3	2662.34
lcl|NZ_CP011073.1_prot_WP_005798906.1_2905	TDLTTSLEIIDENTFQNNGIPVTK	57.74	3	2662.34
lcl|NZ_CP011073.1_prot_WP_005798906.1_2905	TDLTTSLEIIDENTFQNNGIPVTK	29.02	3	2662.34
lcl|NZ_CP011073.1_prot_WP_005798906.1_2905	TDLTTSLEIIDENTFQNNGIPVTK	15.42	3	2662.34
lcl|NZ_CP011073.1_prot_WP_005798906.1_2905	TDLTTSLEIIDENTFQNNGIPVTK	26.28	3	2662.34
lcl|NZ_CP011073.1_prot_WP_005798906.1_2905	TDLTTSLEIIDENTFQNNGIPVTK	105.94	3	2662.34
lcl|NZ_CP011073.1_prot_WP_005798906.1_2905	TDLTTSLEIIDENTFQNNGIPVTK	44.28	3	2662.34
lcl|NZ_CP011073.1_prot_WP_005798906.1_2905	TDLTTSLEIIDENTFQNNGIPVTK	36.65	3	2662.34
lcl|NZ_CP011073.1_prot_WP_005798906.1_2905	TDLTTSLEIIDENTFQNNGIPVTK	29.73	3	2662.34
lcl|NZ_CP011073.1_prot_WP_005798906.1_2905	TDLTTSLEIIDENTFQNNGIPVTK	40.81	3	2662.34
lcl|NZ_CP011073.1_prot_WP_005798906.1_2905	TDLTTSLEIIDENTFQNNGIPVTK	44.65	3	2662.34
lcl|NZ_CP011073.1_prot_WP_005798906.1_2905	TDLTTSLEIIDENTFQNNGIPVTK	33.57	3	2662.34
lcl|NZ_CP011073.1_prot_WP_005798906.1_2905	TDLTTSLEIIDENTFQNNGIPVTK	43.15	3	2662.34
lcl|NZ_CP011073.1_prot_WP_005798906.1_2905	TDLTTSLEIIDENTFQNNGIPVTK	13.64	3	2662.34
lcl|NZ_CP011073.1_prot_WP_005798906.1_2905	TDLTTSLEIIDENTFQNNGIPVTK	16.49	3	2662.34
lcl|NZ_CP011073.1_prot_WP_005798906.1_2905	TDLTTSLEIIDENTFQNNGIPVTK	21.24	3	2662.34
lcl|NZ_CP011073.1_prot_WP_005798906.1_2905	TDLTTSLEIIDENTFQNNGIPVTK	49.07	3	2662.34
lcl|NZ_CP011073.1_prot_WP_005798906.1_2905	TDLTTSLEIIDENTFQNNGIPVTK	72.12	3	2662.34
lcl|NZ_CP011073.1_prot_WP_005798906.1_2905	TDLTTSLEIIDENTFQNNGIPVTK	23.86	3	2662.34
lcl|NZ_CP011073.1_prot_WP_005798906.1_2905	TDLTTSLEIIDENTFQNNGIPVTK	33.59	3	2662.34
lcl|NZ_CP011073.1_prot_WP_005798906.1_2905	TDLTTSLEIIDENTFQNNGIPVTK	25.75	3	2662.34
lcl|NZ_CP011073.1_prot_WP_005798906.1_2905	TDLTTSLEIIDENTFQNNGIPVTK	72.11	3	2662.34
lcl|NZ_CP011073.1_prot_WP_005798906.1_2905	TDLTTSLEIIDENTFQNNGIPVTK	27.22	3	2662.34
lcl|NZ_CP011073.1_prot_WP_005798906.1_2905	TDLTTSLEIIDENTFQNNGIPVTK	21.56	3	2662.34
lcl|NZ_CP011073.1_prot_WP_005798906.1_2905	TDLTTSLEIIDENTFQNNGIPVTK	36.7	3	2662.34
lcl|NZ_CP011073.1_prot_WP_005798906.1_2905	TDLTTSLEIIDENTFQNNGIPVTK	46.19	3	2662.34
lcl|NZ_CP011073.1_prot_WP_005798906.1_2905	TDLTTSLEIIDENTFQNNGIPVTK	16.93	3	2662.34
lcl|NZ_CP011073.1_prot_WP_005798906.1_2905	TDLTTSLEIIDENTFQNNGIPVTK	22.64	3	2662.34
lcl|NZ_CP011073.1_prot_WP_005798906.1_2905	TDLTTSLEIIDENTFQNNGIPVTK	32.85	3	2662.34
lcl|NZ_CP011073.1_prot_WP_005798906.1_2905	TDLTTSLEIIDENTFQNNGIPVTK	38.79	3	2662.34
lcl|NZ_CP011073.1_prot_WP_005798906.1_2905	TDLTTSLEIIDENTFQNNGIPVTK	40.77	3	2662.34
lcl|NZ_CP011073.1_prot_WP_005798906.1_2905	TDLTTSLEIIDENTFQNNGIPVTK	97.14	3	2662.34
lcl|NZ_CP011073.1_prot_WP_005798906.1_2905	TDLTTSLEIIDENTFQNNGIPVTK	21.42	3	2662.34
lcl|NZ_CP011073.1_prot_WP_005798906.1_2905	TDLTTSLEIIDENTFQNNGIPVTK	32.42	3	2662.34
lcl|NZ_CP011073.1_prot_WP_005798906.1_2905	TDLTTSLEIIDENTFQNNGIPVTK	20.66	3	2662.34
lcl|NZ_CP011073.1_prot_WP_005798906.1_2905	TDLTTSLEIIDENTFQNNGIPVTK	19.57	3	2662.34
lcl|NZ_CP011073.1_prot_WP_005798906.1_2905	TDLTTSLEIIDENTFQNNGIPVTK	45.31	3	2662.34
lcl|NZ_CP011073.1_prot_WP_005798906.1_2905	TDLTTSLEIIDENTFQNNGIPVTK	28.2	3	2662.34
lcl|NZ_CP011073.1_prot_WP_005798906.1_2905	TDLTTSLEIIDENTFQNNGIPVTK	34.8	3	2662.34
lcl|NZ_CP011073.1_prot_WP_005798906.1_2905	TDLTTSLEIIDENTFQNNGIPVTK	28.99	3	2662.34
lcl|NZ_CP011073.1_prot_WP_005798906.1_2905	TDLTTSLEIIDENTFQNNGIPVTK	41.47	3	2662.34
lcl|NZ_CP011073.1_prot_WP_005798906.1_2905	TDLTTSLEIIDENTFQNNGIPVTK	33.69	3	2662.34
lcl|NZ_CP011073.1_prot_WP_005798906.1_2905	TDLTTSLEIIDENTFQNNGIPVTK	20.93	3	2662.34
lcl|NZ_CP011073.1_prot_WP_005798906.1_2905	TDLTTSLEIIDENTFQNNGIPVTK	90.4	3	2662.34
lcl|NZ_CP011073.1_prot_WP_005798906.1_2905	TDLTTSLEIIDENTFQNNGIPVTK	18.37	3	2662.34
lcl|NZ_CP011073.1_prot_WP_005798906.1_2905	TDLTTSLEIIDENTFQNNGIPVTK	58.01	2	2662.34
lcl|NZ_CP011073.1_prot_WP_005798906.1_2905	TDLTTSLEIIDENTFQNNGIPVTK	105.1	3	2662.34
lcl|NZ_CP011073.1_prot_WP_005798906.1_2905	TDLTTSLEIIDENTFQNNGIPVTK	14.03	3	2662.34
lcl|NZ_CP011073.1_prot_WP_005798906.1_2905	TDLTTSLEIIDENTFQNNGIPVTK	27.97	3	2662.34
lcl|NZ_CP011073.1_prot_WP_005798906.1_2905	TDLTTSLEIIDENTFQNNGIPVTK	19.27	3	2662.34
lcl|NZ_CP011073.1_prot_WP_005798906.1_2905	TDLTTSLEIIDENTFQNNGIPVTK	37.6	3	2662.34
lcl|NZ_CP011073.1_prot_WP_005798906.1_2905	TDLTTSLEIIDENTFQNNGIPVTK	24.28	3	2662.34
lcl|NZ_CP011073.1_prot_WP_005798906.1_2905	TDLTTSLEIIDENTFQNNGIPVTK	18.95	3	2662.34
lcl|NZ_CP011073.1_prot_WP_005798906.1_2905	TDLTTSLEIIDENTFQNNGIPVTK	18.94	3	2662.34
lcl|NZ_CP011073.1_prot_WP_005798906.1_2905	TDLTTSLEIIDENTFQNNGIPVTK	14.54	3	2662.34
lcl|NZ_CP011073.1_prot_WP_005798906.1_2905	TDLTTSLEIIDENTFQNNGIPVTK	15.3	3	2662.34
lcl|NZ_CP011073.1_prot_WP_005798906.1_2905	TDLTTSLEIIDENTFQNNGIPVTK	63.74	3	2662.34
lcl|NZ_CP011073.1_prot_WP_005798906.1_2905	TDLTTSLEIIDENTFQNNGIPVTK	117.87	3	2662.34
lcl|NZ_CP011073.1_prot_WP_005798906.1_2905	TDLTTSLEIIDENTFQNNGIPVTK	17.62	3	2662.34
lcl|NZ_CP011073.1_prot_WP_005798906.1_2905	TDLTTSLEIIDENTFQNNGIPVTK	24.86	3	2662.34
lcl|NZ_CP011073.1_prot_WP_005798906.1_2905	TDLTTSLEIIDENTFQNNGIPVTK	37.9	3	2662.34
lcl|NZ_CP011073.1_prot_WP_005798906.1_2905	TDLTTSLEIIDENTFQNNGIPVTK	33.39	3	2662.34
lcl|NZ_CP011073.1_prot_WP_005798906.1_2905	TDLTTSLEIIDENTFQNNGIPVTK	25.92	3	2662.34
lcl|NZ_CP011073.1_prot_WP_005798906.1_2905	TDLTTSLEIIDENTFQNNGIPVTK	58.52	3	2662.34
lcl|NZ_CP011073.1_prot_WP_005798906.1_2905	TDLTTSLEIIDENTFQNNGIPVTK	31.82	3	2662.34
lcl|NZ_CP011073.1_prot_WP_005798906.1_2905	TDLTTSLEIIDENTFQNNGIPVTK	21.16	3	2662.34
lcl|NZ_CP011073.1_prot_WP_005798906.1_2905	TDLTTSLEIIDENTFQNNGIPVTK	55.32	3	2662.34
lcl|NZ_CP011073.1_prot_WP_005798906.1_2905	TDLTTSLEIIDENTFQNNGIPVTK	104.08	3	2662.34
lcl|NZ_CP011073.1_prot_WP_005798906.1_2905	TDLTTSLEIIDENTFQNNGIPVTK	15.31	3	2662.34
lcl|NZ_CP011073.1_prot_WP_005798906.1_2905	TDLTTSLEIIDENTFQNNGIPVTK	40.32	3	2662.34
lcl|NZ_CP011073.1_prot_WP_005798906.1_2905	TDLTTSLEIIDENTFQNNGIPVTK	13.92	3	2662.34
lcl|NZ_CP011073.1_prot_WP_005798906.1_2905	TDLTTSLEIIDENTFQNNGIPVTK	30.91	3	2662.34
lcl|NZ_CP011073.1_prot_WP_005798906.1_2905	TDLTTSLEIIDENTFQNNGIPVTK	34.64	3	2662.34
lcl|NZ_CP011073.1_prot_WP_005798906.1_2905	TDLTTSLEIIDENTFQNNGIPVTK	20.24	3	2662.34
lcl|NZ_CP011073.1_prot_WP_005798906.1_2905	TDLTTSLEIIDENTFQNNGIPVTK	48.92	3	2662.34
lcl|NZ_CP011073.1_prot_WP_005798906.1_2905	TDLTTSLEIIDENTFQNNGIPVTK	15.82	3	2662.34
lcl|NZ_CP011073.1_prot_WP_005798906.1_2905	TDLTTSLEIIDENTFQNNGIPVTK	16.82	2	2662.34
lcl|NZ_CP011073.1_prot_WP_005798906.1_2905	TDLTTSLEIIDENTFQNNGIPVTK	67.19	3	2662.34
lcl|NZ_CP011073.1_prot_WP_005798906.1_2905	TDLTTSLEIIDENTFQNNGIPVTK	51.05	3	2662.34
lcl|NZ_CP011073.1_prot_WP_005798906.1_2905	TDLTTSLEIIDENTFQNNGIPVTK	15.27	3	2662.34
lcl|NZ_CP011073.1_prot_WP_005798906.1_2905	TDLTTSLEIIDENTFQNNGIPVTK	29.07	3	2662.34
lcl|NZ_CP011073.1_prot_WP_005798906.1_2905	TDLTTSLEIIDENTFQNNGIPVTK	15.98	3	2662.34
lcl|NZ_CP011073.1_prot_WP_005798906.1_2905	TDLTTSLEIIDENTFQNNGIPVTK	62.13	2	2662.34
lcl|NZ_CP011073.1_prot_WP_005798906.1_2905	TDLTTSLEIIDENTFQNNGIPVTK	19.61	3	2662.34
lcl|NZ_CP011073.1_prot_WP_005798906.1_2905	TDLTTSLEIIDENTFQNNGIPVTK	37	3	2662.34
lcl|NZ_CP011073.1_prot_WP_005798906.1_2905	TDLTTSLEIIDENTFQNNGIPVTK	58.21	3	2662.34
lcl|NZ_CP011073.1_prot_WP_005798906.1_2905	TDLTTSLEIIDENTFQNNGIPVTK	45.36	3	2662.34
lcl|NZ_CP011073.1_prot_WP_005798906.1_2905	TDLTTSLEIIDENTFQNNGIPVTK	53.86	3	2662.34
lcl|NZ_CP011073.1_prot_WP_005798906.1_2905	TDLTTSLEIIDENTFQNNGIPVTK	33.8	3	2662.34
lcl|NZ_CP011073.1_prot_WP_005798906.1_2905	TDLTTSLEIIDENTFQNNGIPVTK	46.07	3	2662.34
lcl|NZ_CP011073.1_prot_WP_005798906.1_2905	TDLTTSLEIIDENTFQNNGIPVTK	61.19	3	2662.34
lcl|NZ_CP011073.1_prot_WP_005798906.1_2905	TDLTTSLEIIDENTFQNNGIPVTK	44.05	3	2662.34
lcl|NZ_CP011073.1_prot_WP_005798906.1_2905	TDLTTSLEIIDENTFQNNGIPVTK	49.28	3	2662.34
lcl|NZ_CP011073.1_prot_WP_005798906.1_2905	TDLTTSLEIIDENTFQNNGIPVTK	26.83	3	2662.34
lcl|NZ_CP011073.1_prot_WP_005798906.1_2905	TDLTTSLEIIDENTFQNNGIPVTK	45.24	2	2662.34
lcl|NZ_CP011073.1_prot_WP_005798906.1_2905	TDLTTSLEIIDENTFQNNGIPVTK	41.35	3	2662.34
lcl|NZ_CP011073.1_prot_WP_005798906.1_2905	TDLTTSLEIIDENTFQNNGIPVTK	22.73	3	2662.34
lcl|NZ_CP011073.1_prot_WP_005798906.1_2905	TDLTTSLEIIDENTFQNNGIPVTK	45.44	3	2662.34
lcl|NZ_CP011073.1_prot_WP_005798906.1_2905	TDLTTSLEIIDENTFQNNGIPVTK	48.77	3	2662.34
lcl|NZ_CP011073.1_prot_WP_005798906.1_2905	TDLTTSLEIIDENTFQNNGIPVTK	26.6	3	2662.34
lcl|NZ_CP011073.1_prot_WP_005798906.1_2905	TDLTTSLEIIDENTFQNNGIPVTK	54.95	2	2662.34
lcl|NZ_CP011073.1_prot_WP_005798906.1_2905	TDLTTSLEIIDENTFQNNGIPVTK	47.49	2	2662.34
lcl|NZ_CP011073.1_prot_WP_005798906.1_2905	TDLTTSLEIIDENTFQNNGIPVTK	51.63	3	2662.34
lcl|NZ_CP011073.1_prot_WP_005798906.1_2905	TDLTTSLEIIDENTFQNNGIPVTK	54.31	2	2662.34
lcl|NZ_CP011073.1_prot_WP_005798906.1_2905	TDLTTSLEIIDENTFQNNGIPVTK	30.18	3	2662.34
lcl|NZ_CP011073.1_prot_WP_005798906.1_2905	TDLTTSLEIIDENTFQNNGIPVTK	33.8	3	2662.34
lcl|NZ_CP011073.1_prot_WP_005798906.1_2905	TDLTTSLEIIDENTFQNNGIPVTK	25.96	3	2662.34
lcl|NZ_CP011073.1_prot_WP_005798906.1_2905	TDLTTSLEIIDENTFQNNGIPVTK	40.44	3	2662.34
lcl|NZ_CP011073.1_prot_WP_005798906.1_2905	TDLTTSLEIIDENTFQNNGIPVTK	79.55	3	2662.34
lcl|NZ_CP011073.1_prot_WP_005798906.1_2905	TDLTTSLEIIDENTFQNNGIPVTK	20.62	3	2662.34
lcl|NZ_CP011073.1_prot_WP_005798906.1_2905	TDLTTSLEIIDENTFQNNGIPVTK	33.84	3	2662.34
lcl|NZ_CP011073.1_prot_WP_005798906.1_2905	TDLTTSLEIIDENTFQNNGIPVTK	42.51	3	2662.34
lcl|NZ_CP011073.1_prot_WP_005798906.1_2905	TDLTTSLEIIDENTFQNNGIPVTK	16.16	2	2662.34
lcl|NZ_CP011073.1_prot_WP_005798906.1_2905	TDLTTSLEIIDENTFQNNGIPVTK	41.89	2	2662.34
lcl|NZ_CP011073.1_prot_WP_005798906.1_2905	TDLTTSLEIIDENTFQNNGIPVTK	23.25	3	2662.34
lcl|NZ_CP011073.1_prot_WP_005798906.1_2905	TDLTTSLEIIDENTFQNNGIPVTK	76.7	2	2662.34
lcl|NZ_CP011073.1_prot_WP_005798906.1_2905	TDLTTSLEIIDENTFQNNGIPVTK	52.54	3	2662.34
lcl|NZ_CP011073.1_prot_WP_005798906.1_2905	TDLTTSLEIIDENTFQNNGIPVTK	58.21	3	2662.34
lcl|NZ_CP011073.1_prot_WP_005798906.1_2905	TDLTTSLEIIDENTFQNNGIPVTK	54.34	3	2662.34
lcl|NZ_CP011073.1_prot_WP_005798906.1_2905	TDLTTSLEIIDENTFQNNGIPVTK	74.4	3	2662.34
lcl|NZ_CP011073.1_prot_WP_005798906.1_2905	TDLTTSLEIIDENTFQNNGIPVTK	50.04	3	2662.34
lcl|NZ_CP011073.1_prot_WP_005798906.1_2905	TDLTTSLEIIDENTFQNNGIPVTK	28.57	3	2662.35
lcl|NZ_CP011073.1_prot_WP_005798906.1_2905	TDLTTSLEIIDENTFQNNGIPVTK	30.92	3	2662.35
lcl|NZ_CP011073.1_prot_WP_005798906.1_2905	TDLTTSLEIIDENTFQNNGIPVTK	35.72	3	2662.35
lcl|NZ_CP011073.1_prot_WP_005798906.1_2905	TDLTTSLEIIDENTFQNNGIPVTK	70.16	2	2662.35
lcl|NZ_CP011073.1_prot_WP_005798906.1_2905	TDLTTSLEIIDENTFQNNGIPVTK	40.79	3	2662.35
lcl|NZ_CP011073.1_prot_WP_005798906.1_2905	TDLTTSLEIIDENTFQNNGIPVTK	98.34	3	2662.35
lcl|NZ_CP011073.1_prot_WP_005798906.1_2905	TDLTTSLEIIDENTFQNNGIPVTK	14.1	2	2662.35
lcl|NZ_CP011073.1_prot_WP_005798906.1_2905	TDLTTSLEIIDENTFQNNGIPVTK	26.11	3	2662.35
lcl|NZ_CP011073.1_prot_WP_005798906.1_2905	TDLTTSLEIIDENTFQNNGIPVTK	20.83	3	2662.35
lcl|NZ_CP011073.1_prot_WP_005798906.1_2905	TDLTTSLEIIDENTFQNNGIPVTK	16.43	3	2662.35
lcl|NZ_CP011073.1_prot_WP_005798906.1_2905	TDLTTSLEIIDENTFQNNGIPVTK	15.46	3	2662.35
lcl|NZ_CP011073.1_prot_WP_005798906.1_2905	AYSDKTLAPISDSDLTLNFIIDER	13.22	3	2696.36
lcl|NZ_CP011073.1_prot_WP_005798906.1_2905	AYSDKTLAPISDSDLTLNFIIDER	26.3	3	2696.36
lcl|NZ_CP011073.1_prot_WP_005798906.1_2905	AYSDKTLAPISDSDLTLNFIIDER	34.94	3	2696.36
lcl|NZ_CP011073.1_prot_WP_005798906.1_2905	AYSDKTLAPISDSDLTLNFIIDER	14.86	3	2696.36
lcl|NZ_CP011073.1_prot_WP_005798906.1_2905	AYSDKTLAPISDSDLTLNFIIDER	47.97	3	2696.36
lcl|NZ_CP011073.1_prot_WP_005798906.1_2905	GKAVENFYNVFPIPSDDIGSNTNLK	19.79	3	2738.36
lcl|NZ_CP011073.1_prot_WP_005798906.1_2905	GKAVENFYNVFPIPSDDIGSNTNLK	41.66	3	2738.36
lcl|NZ_CP011073.1_prot_WP_005798906.1_2905	GKAVENFYNVFPIPSDDIGSNTNLK	13.09	3	2738.36
lcl|NZ_CP011073.1_prot_WP_005798906.1_2905	GKAVENFYNVFPIPSDDIGSNTNLK	15.42	3	2738.36
lcl|NZ_CP011073.1_prot_WP_005798906.1_2905	GKAVENFYNVFPIPSDDIGSNTNLK	36.41	3	2738.37
lcl|NZ_CP011073.1_prot_WP_005798906.1_2905	GKAVENFYNVFPIPSDDIGSNTNLK	24.37	3	2738.37
lcl|NZ_CP011073.1_prot_WP_005798906.1_2905	ELTECVEDMLEPTVGYSQDYGHANK	24.46	3	2898.26	Propionamide (C)
lcl|NZ_CP011073.1_prot_WP_005798906.1_2905	ELTECVEDMLEPTVGYSQDYGHANK	37.4	3	2898.26	Propionamide (C)
lcl|NZ_CP011073.1_prot_WP_005798906.1_2905	ELTECVEDMLEPTVGYSQDYGHANK	28.86	3	2898.26	Propionamide (C)
lcl|NZ_CP011073.1_prot_WP_005798906.1_2905	ELTECVEDMLEPTVGYSQDYGHANK	25.73	3	2898.26	Propionamide (C)
lcl|NZ_CP011073.1_prot_WP_005798906.1_2905	ELTECVEDMLEPTVGYSQDYGHANK	77.16	3	2898.27	Propionamide (C)
lcl|NZ_CP011073.1_prot_WP_005798906.1_2905	ELTECVEDMLEPTVGYSQDYGHANK	42.97	3	2898.27	Propionamide (C)
lcl|NZ_CP011073.1_prot_WP_005798906.1_2905	ELTECVEDMLEPTVGYSQDYGHANK	33.79	3	2898.27	Propionamide (C)
lcl|NZ_CP011073.1_prot_WP_005798906.1_2905	ELTECVEDMLEPTVGYSQDYGHANK	54.29	3	2898.27	Propionamide (C)
lcl|NZ_CP011073.1_prot_WP_005798906.1_2905	ELTECVEDMLEPTVGYSQDYGHANK	36.43	3	2898.27	Propionamide (C)
lcl|NZ_CP011073.1_prot_WP_005798906.1_2905	ELTECVEDMLEPTVGYSQDYGHANK	61.96	3	2898.27	Propionamide (C)
lcl|NZ_CP011073.1_prot_WP_005798906.1_2905	ELTECVEDMLEPTVGYSQDYGHANK	58.64	3	2898.27	Propionamide (C)
lcl|NZ_CP011073.1_prot_WP_005798906.1_2905	IYAGMAIGGNSGGDSDQDVVGIDGGSQASFLR	57.11	3	3113.42
lcl|NZ_CP011073.1_prot_WP_005798906.1_2905	IYAGMAIGGNSGGDSDQDVVGIDGGSQASFLR	25.13	3	3113.42
lcl|NZ_CP011073.1_prot_WP_005798906.1_2905	IYAGMAIGGNSGGDSDQDVVGIDGGSQASFLR	25.71	3	3113.42
lcl|NZ_CP011073.1_prot_WP_005798906.1_2905	IYAGMAIGGNSGGDSDQDVVGIDGGSQASFLR	14.28	3	3113.42
lcl|NZ_CP011073.1_prot_WP_005798906.1_2905	IYAGMAIGGNSGGDSDQDVVGIDGGSQASFLR	49.75	3	3113.42
lcl|NZ_CP011073.1_prot_WP_005798906.1_2905	IYAGMAIGGNSGGDSDQDVVGIDGGSQASFLR	44.96	3	3113.42
lcl|NZ_CP011073.1_prot_WP_005798906.1_2905	IYAGMAIGGNSGGDSDQDVVGIDGGSQASFLR	28.51	3	3113.42
lcl|NZ_CP011073.1_prot_WP_005798906.1_2905	IYAGMAIGGNSGGDSDQDVVGIDGGSQASFLR	44.36	3	3113.43
lcl|NZ_CP011073.1_prot_WP_005798906.1_2905	IYAGMAIGGNSGGDSDQDVVGIDGGSQASFLR	33.17	3	3113.43
lcl|NZ_CP011073.1_prot_WP_005798906.1_2905	IYAGMAIGGNSGGDSDQDVVGIDGGSQASFLR	33.27	3	3113.43
lcl|NZ_CP011073.1_prot_WP_005798906.1_2905	IYAGMAIGGNSGGDSDQDVVGIDGGSQASFLR	13.11	3	3113.43
lcl|NZ_CP011073.1_prot_WP_005798906.1_2905	IYAGMAIGGNSGGDSDQDVVGIDGGSQASFLR	35.08	3	3113.43
lcl|NZ_CP011073.1_prot_WP_005798906.1_2905	IYAGMAIGGNSGGDSDQDVVGIDGGSQASFLR	33.89	3	3113.43
lcl|NZ_CP011073.1_prot_WP_005798906.1_2905	IYAGMAIGGNSGGDSDQDVVGIDGGSQASFLR	27.13	3	3113.43
lcl|NZ_CP011073.1_prot_WP_005798906.1_2905	IYAGMAIGGNSGGDSDQDVVGIDGGSQASFLR	18.3	3	3113.43
lcl|NZ_CP011073.1_prot_WP_005798906.1_2905	IYAGMAIGGNSGGDSDQDVVGIDGGSQASFLR	50.62	3	3113.43
lcl|NZ_CP011073.1_prot_WP_005798906.1_2905	IYAGMAIGGNSGGDSDQDVVGIDGGSQASFLR	25.79	3	3113.43
lcl|NZ_CP011073.1_prot_WP_005798906.1_2905	IYAGMAIGGNSGGDSDQDVVGIDGGSQASFLR	15.68	3	3113.43
lcl|NZ_CP011073.1_prot_WP_005798906.1_2905	IYAGMAIGGNSGGDSDQDVVGIDGGSQASFLR	15.16	3	3113.43
lcl|NZ_CP011073.1_prot_WP_005798906.1_2905	IYAGMAIGGNSGGDSDQDVVGIDGGSQASFLR	15.42	3	3113.43
lcl|NZ_CP011073.1_prot_WP_005798906.1_2905	IYAGMAIGGNSGGDSDQDVVGIDGGSQASFLR	18.77	3	3113.43
lcl|NZ_CP011073.1_prot_WP_005798906.1_2905	IYAGMAIGGNSGGDSDQDVVGIDGGSQASFLR	31.39	3	3113.43
lcl|NZ_CP011073.1_prot_WP_005798906.1_2905	IYAGMAIGGNSGGDSDQDVVGIDGGSQASFLR	38.13	3	3113.43
lcl|NZ_CP011073.1_prot_WP_005798906.1_2905	IYAGMAIGGNSGGDSDQDVVGIDGGSQASFLR	65.01	3	3113.43
lcl|NZ_CP011073.1_prot_WP_005798906.1_2905	IYAGMAIGGNSGGDSDQDVVGIDGGSQASFLR	29.41	3	3113.43
lcl|NZ_CP011073.1_prot_WP_005798906.1_2905	IYAGMAIGGNSGGDSDQDVVGIDGGSQASFLR	23.41	3	3113.43
lcl|NZ_CP011073.1_prot_WP_005798906.1_2905	IYAGMAIGGNSGGDSDQDVVGIDGGSQASFLR	18.06	3	3113.43
lcl|NZ_CP011073.1_prot_WP_005798906.1_2905	IYAGMAIGGNSGGDSDQDVVGIDGGSQASFLR	30.94	3	3113.43
lcl|NZ_CP011073.1_prot_WP_005798906.1_2905	IYAGMAIGGNSGGDSDQDVVGIDGGSQASFLR	27.52	3	3113.43
lcl|NZ_CP011073.1_prot_WP_005798906.1_2905	IYAGMAIGGNSGGDSDQDVVGIDGGSQASFLR	15.4	3	3113.43
lcl|NZ_CP011073.1_prot_WP_005798906.1_2905	IYAGMAIGGNSGGDSDQDVVGIDGGSQASFLR	28.63	3	3113.43
lcl|NZ_CP011073.1_prot_WP_005798906.1_2905	IYAGMAIGGNSGGDSDQDVVGIDGGSQASFLR	31.97	3	3113.43
lcl|NZ_CP011073.1_prot_WP_005798906.1_2905	IYAGMAIGGNSGGDSDQDVVGIDGGSQASFLR	25.62	3	3113.43
lcl|NZ_CP011073.1_prot_WP_005798906.1_2905	IYAGMAIGGNSGGDSDQDVVGIDGGSQASFLR	64.37	3	3113.43
lcl|NZ_CP011073.1_prot_WP_005798906.1_2905	IYAGMAIGGNSGGDSDQDVVGIDGGSQASFLR	47.65	3	3113.43
lcl|NZ_CP011073.1_prot_WP_005798906.1_2905	IYAGMAIGGNSGGDSDQDVVGIDGGSQASFLR	38.51	3	3113.43
lcl|NZ_CP011073.1_prot_WP_005798906.1_2905	IYAGMAIGGNSGGDSDQDVVGIDGGSQASFLR	55.6	3	3113.43
lcl|NZ_CP011073.1_prot_WP_005798906.1_2905	IYAGMAIGGNSGGDSDQDVVGIDGGSQASFLR	14.53	3	3113.43
lcl|NZ_CP011073.1_prot_WP_005798906.1_2905	IYAGMAIGGNSGGDSDQDVVGIDGGSQASFLR	103.34	3	3113.43
lcl|NZ_CP011073.1_prot_WP_005798906.1_2905	IYAGMAIGGNSGGDSDQDVVGIDGGSQASFLR	28.24	3	3113.43
lcl|NZ_CP011073.1_prot_WP_005798906.1_2905	IYAGMAIGGNSGGDSDQDVVGIDGGSQASFLR	71.6	3	3113.43
lcl|NZ_CP011073.1_prot_WP_005798906.1_2905	IYAGMAIGGNSGGDSDQDVVGIDGGSQASFLR	32.14	3	3113.43
lcl|NZ_CP011073.1_prot_WP_005798906.1_2905	IYAGMAIGGNSGGDSDQDVVGIDGGSQASFLR	35.46	3	3113.43
lcl|NZ_CP011073.1_prot_WP_005798906.1_2905	IYAGMAIGGNSGGDSDQDVVGIDGGSQASFLR	25.3	3	3113.43
lcl|NZ_CP011073.1_prot_WP_005798906.1_2905	IYAGMAIGGNSGGDSDQDVVGIDGGSQASFLR	19.9	3	3113.43
lcl|NZ_CP011073.1_prot_WP_005798906.1_2905	IYAGMAIGGNSGGDSDQDVVGIDGGSQASFLR	32.42	3	3113.43
lcl|NZ_CP011073.1_prot_WP_005798906.1_2905	IYAGMAIGGNSGGDSDQDVVGIDGGSQASFLR	30.64	3	3113.43
lcl|NZ_CP011073.1_prot_WP_005798906.1_2905	IYAGMAIGGNSGGDSDQDVVGIDGGSQASFLR	42.66	3	3113.43
lcl|NZ_CP011073.1_prot_WP_005798906.1_2905	IYAGMAIGGNSGGDSDQDVVGIDGGSQASFLR	14.29	3	3113.43
lcl|NZ_CP011073.1_prot_WP_005798906.1_2905	IYAGMAIGGNSGGDSDQDVVGIDGGSQASFLR	99.37	3	3113.43
lcl|NZ_CP011073.1_prot_WP_005798906.1_2905	IYAGMAIGGNSGGDSDQDVVGIDGGSQASFLR	17.65	3	3113.43
lcl|NZ_CP011073.1_prot_WP_005798906.1_2905	IYAGMAIGGNSGGDSDQDVVGIDGGSQASFLR	65.52	3	3113.43
lcl|NZ_CP011073.1_prot_WP_005798906.1_2905	IYAGMAIGGNSGGDSDQDVVGIDGGSQASFLR	15.34	3	3113.43
lcl|NZ_CP011073.1_prot_WP_005798906.1_2905	IYAGMAIGGNSGGDSDQDVVGIDGGSQASFLR	26.31	3	3113.43
lcl|NZ_CP011073.1_prot_WP_005798906.1_2905	IYAGMAIGGNSGGDSDQDVVGIDGGSQASFLR	20.49	3	3113.43
lcl|NZ_CP011073.1_prot_WP_005798906.1_2905	IYAGMAIGGNSGGDSDQDVVGIDGGSQASFLR	29.59	3	3113.43
lcl|NZ_CP011073.1_prot_WP_005798906.1_2905	IYAGMAIGGNSGGDSDQDVVGIDGGSQASFLR	27.85	3	3113.44
lcl|NZ_CP011073.1_prot_WP_005798906.1_2905	IYAGMAIGGNSGGDSDQDVVGIDGGSQASFLR	61.25	3	3113.44
lcl|NZ_CP011073.1_prot_WP_005798906.1_2905	IYAGMAIGGNSGGDSDQDVVGIDGGSQASFLR	46.52	3	3113.44
lcl|NZ_CP011073.1_prot_WP_005798906.1_2905	IYAGMAIGGNSGGDSDQDVVGIDGGSQASFLR	68.87	3	3113.44
lcl|NZ_CP011073.1_prot_WP_005798906.1_2905	IYAGMAIGGNSGGDSDQDVVGIDGGSQASFLR	31.08	3	3113.44
lcl|NZ_CP011073.1_prot_WP_005798906.1_2905	IYAGMAIGGNSGGDSDQDVVGIDGGSQASFLR	17.79	3	3113.44
lcl|NZ_CP011073.1_prot_WP_005798906.1_2905	IYAGMAIGGNSGGDSDQDVVGIDGGSQASFLR	64.17	3	3113.44
lcl|NZ_CP011073.1_prot_WP_005798906.1_2905	IYAGMAIGGNSGGDSDQDVVGIDGGSQASFLR	31.62	3	3113.44
lcl|NZ_CP011073.1_prot_WP_005798906.1_2905	IYAGMAIGGNSGGDSDQDVVGIDGGSQASFLR	24.04	3	3113.44
lcl|NZ_CP011073.1_prot_WP_005798906.1_2905	IYAGMAIGGNSGGDSDQDVVGIDGGSQASFLR	66.27	3	3113.44
lcl|NZ_CP011073.1_prot_WP_005798906.1_2905	IYAGMAIGGNSGGDSDQDVVGIDGGSQASFLR	13.38	3	3113.44
lcl|NZ_CP011073.1_prot_WP_005798906.1_2905	IYAGMAIGGNSGGDSDQDVVGIDGGSQASFLR	65.5	3	3113.44
lcl|NZ_CP011073.1_prot_WP_005798906.1_2905	IYAGMAIGGNSGGDSDQDVVGIDGGSQASFLR	34.18	3	3113.44
lcl|NZ_CP011073.1_prot_WP_005798906.1_2905	IYAGMAIGGNSGGDSDQDVVGIDGGSQASFLR	20.96	3	3113.44
lcl|NZ_CP011073.1_prot_WP_005798906.1_2905	IYAGMAIGGNSGGDSDQDVVGIDGGSQASFLR	82.36	3	3113.44
lcl|NZ_CP011073.1_prot_WP_005798906.1_2905	IYAGMAIGGNSGGDSDQDVVGIDGGSQASFLR	21.77	3	3113.44
lcl|NZ_CP011073.1_prot_WP_005798906.1_2905	IYAGMAIGGNSGGDSDQDVVGIDGGSQASFLR	21.58	3	3113.44
lcl|NZ_CP011073.1_prot_WP_005798906.1_2905	IYAGMAIGGNSGGDSDQDVVGIDGGSQASFLR	44.47	3	3113.44
lcl|NZ_CP011073.1_prot_WP_005798906.1_2905	IYAGMAIGGNSGGDSDQDVVGIDGGSQASFLR	15.47	3	3113.44
lcl|NZ_CP011073.1_prot_WP_005798906.1_2905	IYAGMAIGGNSGGDSDQDVVGIDGGSQASFLR	24.86	3	3113.44
lcl|NZ_CP011073.1_prot_WP_005798906.1_2905	IYAGMAIGGNSGGDSDQDVVGIDGGSQASFLR	21.54	3	3113.44
lcl|NZ_CP011073.1_prot_WP_005798906.1_2905	IYAGMAIGGNSGGDSDQDVVGIDGGSQASFLR	57.71	3	3113.44
lcl|NZ_CP011073.1_prot_WP_005798906.1_2905	IYAGMAIGGNSGGDSDQDVVGIDGGSQASFLR	33.77	3	3113.44
lcl|NZ_CP011073.1_prot_WP_005798906.1_2905	IYAGMAIGGNSGGDSDQDVVGIDGGSQASFLR	28.78	3	3113.44
lcl|NZ_CP011073.1_prot_WP_005798906.1_2905	IYAGMAIGGNSGGDSDQDVVGIDGGSQASFLR	46.36	3	3113.44
lcl|NZ_CP011073.1_prot_WP_005798906.1_2905	IYAGMAIGGNSGGDSDQDVVGIDGGSQASFLR	29.06	3	3113.44
lcl|NZ_CP011073.1_prot_WP_005798906.1_2905	IYAGMAIGGNSGGDSDQDVVGIDGGSQASFLR	22.22	3	3113.44
lcl|NZ_CP011073.1_prot_WP_005798906.1_2905	IYAGMAIGGNSGGDSDQDVVGIDGGSQASFLR	57.42	3	3113.44
lcl|NZ_CP011073.1_prot_WP_005798906.1_2905	IYAGMAIGGNSGGDSDQDVVGIDGGSQASFLR	21	3	3113.44
lcl|NZ_CP011073.1_prot_WP_005798906.1_2905	IYAGMAIGGNSGGDSDQDVVGIDGGSQASFLR	20.02	3	3113.44
lcl|NZ_CP011073.1_prot_WP_005798906.1_2905	IYAGMAIGGNSGGDSDQDVVGIDGGSQASFLR	36.28	3	3113.44
lcl|NZ_CP011073.1_prot_WP_005798906.1_2905	IYAGMAIGGNSGGDSDQDVVGIDGGSQASFLR	62.72	3	3113.44
lcl|NZ_CP011073.1_prot_WP_005798906.1_2905	IYAGMAIGGNSGGDSDQDVVGIDGGSQASFLR	62.82	3	3113.44
lcl|NZ_CP011073.1_prot_WP_005798906.1_2905	IYAGMAIGGNSGGDSDQDVVGIDGGSQASFLR	14.75	3	3113.44
lcl|NZ_CP011073.1_prot_WP_005798906.1_2905	IYAGMAIGGNSGGDSDQDVVGIDGGSQASFLR	41.26	3	3113.44
lcl|NZ_CP011073.1_prot_WP_005798906.1_2905	IYAGMAIGGNSGGDSDQDVVGIDGGSQASFLR	26.47	3	3113.44
lcl|NZ_CP011073.1_prot_WP_005798906.1_2905	IYAGMAIGGNSGGDSDQDVVGIDGGSQASFLR	70.29	3	3113.44
lcl|NZ_CP011073.1_prot_WP_005798906.1_2905	IYAGMAIGGNSGGDSDQDVVGIDGGSQASFLR	53.22	3	3113.44
lcl|NZ_CP011073.1_prot_WP_005798906.1_2905	IYAGMAIGGNSGGDSDQDVVGIDGGSQASFLR	13.9	3	3113.44
lcl|NZ_CP011073.1_prot_WP_005798906.1_2905	IYAGMAIGGNSGGDSDQDVVGIDGGSQASFLR	29.84	3	3113.44
lcl|NZ_CP011073.1_prot_WP_005798906.1_2905	IYAGMAIGGNSGGDSDQDVVGIDGGSQASFLR	23.12	3	3113.44
lcl|NZ_CP011073.1_prot_WP_005798906.1_2905	IYAGMAIGGNSGGDSDQDVVGIDGGSQASFLR	47.44	3	3113.44
lcl|NZ_CP011073.1_prot_WP_005798906.1_2905	IYAGMAIGGNSGGDSDQDVVGIDGGSQASFLR	70.5	3	3113.44
lcl|NZ_CP011073.1_prot_WP_005798906.1_2905	IYAGMAIGGNSGGDSDQDVVGIDGGSQASFLR	70.03	3	3113.44
lcl|NZ_CP011073.1_prot_WP_005798906.1_2905	IYAGMAIGGNSGGDSDQDVVGIDGGSQASFLR	31.77	3	3113.44
lcl|NZ_CP011073.1_prot_WP_005798906.1_2905	IYAGMAIGGNSGGDSDQDVVGIDGGSQASFLR	43.84	3	3113.44
lcl|NZ_CP011073.1_prot_WP_005798906.1_2905	IYAGMAIGGNSGGDSDQDVVGIDGGSQASFLR	41.57	3	3113.44
lcl|NZ_CP011073.1_prot_WP_005798906.1_2905	IYAGMAIGGNSGGDSDQDVVGIDGGSQASFLR	36.54	3	3113.44
lcl|NZ_CP011073.1_prot_WP_005798906.1_2905	IYAGMAIGGNSGGDSDQDVVGIDGGSQASFLR	32.92	3	3113.44
lcl|NZ_CP011073.1_prot_WP_005798906.1_2905	IYAGMAIGGNSGGDSDQDVVGIDGGSQASFLR	14.49	3	3113.44
lcl|NZ_CP011073.1_prot_WP_005798906.1_2905	IYAGMAIGGNSGGDSDQDVVGIDGGSQASFLR	57.46	3	3113.44
lcl|NZ_CP011073.1_prot_WP_005798906.1_2905	IYAGMAIGGNSGGDSDQDVVGIDGGSQASFLR	39.13	3	3113.44
lcl|NZ_CP011073.1_prot_WP_005798906.1_2905	IYAGMAIGGNSGGDSDQDVVGIDGGSQASFLR	32.62	3	3113.44
lcl|NZ_CP011073.1_prot_WP_005798906.1_2905	IYAGMAIGGNSGGDSDQDVVGIDGGSQASFLR	33.44	3	3113.44
lcl|NZ_CP011073.1_prot_WP_005798906.1_2905	IYAGMAIGGNSGGDSDQDVVGIDGGSQASFLR	20.83	3	3113.44
lcl|NZ_CP011073.1_prot_WP_005798906.1_2905	IYAGMAIGGNSGGDSDQDVVGIDGGSQASFLR	79.12	3	3113.44
lcl|NZ_CP011073.1_prot_WP_005798906.1_2905	IYAGMAIGGNSGGDSDQDVVGIDGGSQASFLR	15.38	3	3113.44
lcl|NZ_CP011073.1_prot_WP_005798906.1_2905	IYAGMAIGGNSGGDSDQDVVGIDGGSQASFLR	22.99	3	3113.44
lcl|NZ_CP011073.1_prot_WP_005798906.1_2905	IYAGMAIGGNSGGDSDQDVVGIDGGSQASFLR	13.92	3	3113.44
lcl|NZ_CP011073.1_prot_WP_005798906.1_2905	IYAGMAIGGNSGGDSDQDVVGIDGGSQASFLR	43.81	3	3113.44
lcl|NZ_CP011073.1_prot_WP_005798906.1_2905	IYAGMAIGGNSGGDSDQDVVGIDGGSQASFLR	49.62	3	3113.44
lcl|NZ_CP011073.1_prot_WP_005798906.1_2905	IYAGMAIGGNSGGDSDQDVVGIDGGSQASFLR	71.39	3	3113.44
lcl|NZ_CP011073.1_prot_WP_005798906.1_2905	IYAGMAIGGNSGGDSDQDVVGIDGGSQASFLR	27.62	3	3113.44
lcl|NZ_CP011073.1_prot_WP_005798906.1_2905	IYAGMAIGGNSGGDSDQDVVGIDGGSQASFLR	46.31	3	3113.44
lcl|NZ_CP011073.1_prot_WP_005798906.1_2905	IYAGMAIGGNSGGDSDQDVVGIDGGSQASFLR	24.76	3	3113.44
lcl|NZ_CP011073.1_prot_WP_005798906.1_2905	IYAGMAIGGNSGGDSDQDVVGIDGGSQASFLR	55.73	3	3113.44
lcl|NZ_CP011073.1_prot_WP_005798906.1_2905	IYAGMAIGGNSGGDSDQDVVGIDGGSQASFLR	27.97	3	3113.44
lcl|NZ_CP011073.1_prot_WP_005798906.1_2905	IYAGMAIGGNSGGDSDQDVVGIDGGSQASFLR	33.03	3	3113.44
lcl|NZ_CP011073.1_prot_WP_005798906.1_2905	IYAGMAIGGNSGGDSDQDVVGIDGGSQASFLR	15.97	3	3113.44
lcl|NZ_CP011073.1_prot_WP_005798906.1_2905	IYAGMAIGGNSGGDSDQDVVGIDGGSQASFLR	21.83	3	3113.44
lcl|NZ_CP011073.1_prot_WP_005798906.1_2905	IYAGMAIGGNSGGDSDQDVVGIDGGSQASFLR	22.29	3	3113.44
lcl|NZ_CP011073.1_prot_WP_005798906.1_2905	IYAGMAIGGNSGGDSDQDVVGIDGGSQASFLR	46.73	3	3113.44
lcl|NZ_CP011073.1_prot_WP_005798906.1_2905	IYAGMAIGGNSGGDSDQDVVGIDGGSQASFLR	26.58	3	3113.44
lcl|NZ_CP011073.1_prot_WP_005798906.1_2905	IYAGMAIGGNSGGDSDQDVVGIDGGSQASFLR	38.37	3	3113.44
lcl|NZ_CP011073.1_prot_WP_005798906.1_2905	IYAGMAIGGNSGGDSDQDVVGIDGGSQASFLR	63.22	3	3113.44
lcl|NZ_CP011073.1_prot_WP_005798906.1_2905	IYAGMAIGGNSGGDSDQDVVGIDGGSQASFLR	38.14	3	3113.44
lcl|NZ_CP011073.1_prot_WP_005798906.1_2905	IYAGMAIGGNSGGDSDQDVVGIDGGSQASFLR	16.51	3	3113.44
lcl|NZ_CP011073.1_prot_WP_005798906.1_2905	IYAGMAIGGNSGGDSDQDVVGIDGGSQASFLR	23.59	3	3113.44
lcl|NZ_CP011073.1_prot_WP_005798906.1_2905	IYAGMAIGGNSGGDSDQDVVGIDGGSQASFLR	78.24	3	3113.44
lcl|NZ_CP011073.1_prot_WP_005798906.1_2905	IYAGMAIGGNSGGDSDQDVVGIDGGSQASFLR	50.05	3	3113.44
lcl|NZ_CP011073.1_prot_WP_005798906.1_2905	IYAGMAIGGNSGGDSDQDVVGIDGGSQASFLR	20.01	3	3113.44
lcl|NZ_CP011073.1_prot_WP_005798906.1_2905	IYAGMAIGGNSGGDSDQDVVGIDGGSQASFLR	54.12	3	3113.44
lcl|NZ_CP011073.1_prot_WP_005798906.1_2905	IYAGMAIGGNSGGDSDQDVVGIDGGSQASFLR	21.18	3	3113.44
lcl|NZ_CP011073.1_prot_WP_005798906.1_2905	IYAGMAIGGNSGGDSDQDVVGIDGGSQASFLR	55.22	3	3113.44
lcl|NZ_CP011073.1_prot_WP_005798906.1_2905	IYAGMAIGGNSGGDSDQDVVGIDGGSQASFLR	37.05	3	3113.44
lcl|NZ_CP011073.1_prot_WP_005798906.1_2905	IYAGMAIGGNSGGDSDQDVVGIDGGSQASFLR	26.46	3	3113.44
lcl|NZ_CP011073.1_prot_WP_005798906.1_2905	IYAGMAIGGNSGGDSDQDVVGIDGGSQASFLR	55.33	3	3113.44
lcl|NZ_CP011073.1_prot_WP_005798906.1_2905	IYAGMAIGGNSGGDSDQDVVGIDGGSQASFLR	13.12	3	3113.44
lcl|NZ_CP011073.1_prot_WP_005798906.1_2905	IYAGMAIGGNSGGDSDQDVVGIDGGSQASFLR	69.08	3	3113.44
lcl|NZ_CP011073.1_prot_WP_005798906.1_2905	IYAGMAIGGNSGGDSDQDVVGIDGGSQASFLR	114.43	3	3113.44
lcl|NZ_CP011073.1_prot_WP_005798906.1_2905	IYAGMAIGGNSGGDSDQDVVGIDGGSQASFLR	36.66	3	3113.44
lcl|NZ_CP011073.1_prot_WP_005798906.1_2905	IYAGMAIGGNSGGDSDQDVVGIDGGSQASFLR	26.94	3	3113.44
lcl|NZ_CP011073.1_prot_WP_005798906.1_2905	IYAGMAIGGNSGGDSDQDVVGIDGGSQASFLR	35.66	3	3113.44
lcl|NZ_CP011073.1_prot_WP_005798906.1_2905	IYAGMAIGGNSGGDSDQDVVGIDGGSQASFLR	35.01	3	3113.44
lcl|NZ_CP011073.1_prot_WP_005798906.1_2905	IYAGMAIGGNSGGDSDQDVVGIDGGSQASFLR	33.64	3	3113.44
lcl|NZ_CP011073.1_prot_WP_005798906.1_2905	IYAGMAIGGNSGGDSDQDVVGIDGGSQASFLR	17.53	3	3113.44
lcl|NZ_CP011073.1_prot_WP_005798906.1_2905	IYAGMAIGGNSGGDSDQDVVGIDGGSQASFLR	21.65	3	3113.44
lcl|NZ_CP011073.1_prot_WP_005798906.1_2905	IYAGMAIGGNSGGDSDQDVVGIDGGSQASFLR	17.37	3	3113.44
lcl|NZ_CP011073.1_prot_WP_005798906.1_2905	IYAGMAIGGNSGGDSDQDVVGIDGGSQASFLR	18.25	3	3113.44
lcl|NZ_CP011073.1_prot_WP_005798906.1_2905	IYAGMAIGGNSGGDSDQDVVGIDGGSQASFLR	50.43	3	3113.44
lcl|NZ_CP011073.1_prot_WP_005798906.1_2905	IYAGMAIGGNSGGDSDQDVVGIDGGSQASFLR	34.6	3	3113.44
lcl|NZ_CP011073.1_prot_WP_005798906.1_2905	IYAGMAIGGNSGGDSDQDVVGIDGGSQASFLR	29.16	3	3113.45
lcl|NZ_CP011073.1_prot_WP_005798906.1_2905	IYAGMAIGGNSGGDSDQDVVGIDGGSQASFLR	40.98	3	3113.45
lcl|NZ_CP011073.1_prot_WP_005798906.1_2905	IYAGMAIGGNSGGDSDQDVVGIDGGSQASFLR	25.72	3	3113.45
lcl|NZ_CP011073.1_prot_WP_005798906.1_2905	IYAGMAIGGNSGGDSDQDVVGIDGGSQASFLR	27.1	3	3113.45
lcl|NZ_CP011073.1_prot_WP_005798906.1_2905	IYAGMAIGGNSGGDSDQDVVGIDGGSQASFLR	20.17	3	3113.45
lcl|NZ_CP011073.1_prot_WP_005798906.1_2905	IYAGMAIGGNSGGDSDQDVVGIDGGSQASFLR	38.07	3	3113.45
lcl|NZ_CP011073.1_prot_WP_005798906.1_2905	IYAGMAIGGNSGGDSDQDVVGIDGGSQASFLR	18.83	3	3113.45
lcl|NZ_CP011073.1_prot_WP_005798906.1_2905	IYAGMAIGGNSGGDSDQDVVGIDGGSQASFLR	21.9	3	3113.45
lcl|NZ_CP011073.1_prot_WP_005798906.1_2905	IYAGMAIGGNSGGDSDQDVVGIDGGSQASFLR	17.35	3	3113.45
lcl|NZ_CP011073.1_prot_WP_005798906.1_2905	IYAGMAIGGNSGGDSDQDVVGIDGGSQASFLR	20.76	3	3113.45
lcl|NZ_CP011073.1_prot_WP_005798906.1_2905	IYAGMAIGGNSGGDSDQDVVGIDGGSQASFLR	32.43	3	3113.45
lcl|NZ_CP011073.1_prot_WP_005798906.1_2905	IYAGMAIGGNSGGDSDQDVVGIDGGSQASFLR	57.85	3	3113.45
lcl|NZ_CP011073.1_prot_WP_005798906.1_2905	IYAGMAIGGNSGGDSDQDVVGIDGGSQASFLR	18.55	3	3113.45
lcl|NZ_CP011073.1_prot_WP_005798906.1_2905	IYAGMAIGGNSGGDSDQDVVGIDGGSQASFLR	26.96	3	3113.45
lcl|NZ_CP011073.1_prot_WP_005798906.1_2905	IYAGMAIGGNSGGDSDQDVVGIDGGSQASFLR	44.39	3	3113.45
lcl|NZ_CP011073.1_prot_WP_005798906.1_2905	IYAGMAIGGNSGGDSDQDVVGIDGGSQASFLR	28.73	3	3113.45
lcl|NZ_CP011073.1_prot_WP_005798906.1_2905	IYAGMAIGGNSGGDSDQDVVGIDGGSQASFLR	71.67	3	3113.45
lcl|NZ_CP011073.1_prot_WP_005798906.1_2905	IYAGMAIGGNSGGDSDQDVVGIDGGSQASFLR	70.52	3	3113.45
lcl|NZ_CP011073.1_prot_WP_005798906.1_2905	IYAGMAIGGNSGGDSDQDVVGIDGGSQASFLR	68.76	3	3113.45
lcl|NZ_CP011073.1_prot_WP_005798906.1_2905	IYAGMAIGGNSGGDSDQDVVGIDGGSQASFLR	16.04	3	3113.45
lcl|NZ_CP011073.1_prot_WP_005798906.1_2905	IYAGMAIGGNSGGDSDQDVVGIDGGSQASFLR	54.52	3	3113.45
lcl|NZ_CP011073.1_prot_WP_005798906.1_2905	IYAGMAIGGNSGGDSDQDVVGIDGGSQASFLR	34.35	3	3113.45
lcl|NZ_CP011073.1_prot_WP_005798906.1_2905	IYAGMAIGGNSGGDSDQDVVGIDGGSQASFLR	30.75	3	3113.45
lcl|NZ_CP011073.1_prot_WP_005798906.1_2905	IYAGMAIGGNSGGDSDQDVVGIDGGSQASFLR	61.46	3	3113.45
lcl|NZ_CP011073.1_prot_WP_005798906.1_2905	IYAGMAIGGNSGGDSDQDVVGIDGGSQASFLR	19.03	3	3113.45
lcl|NZ_CP011073.1_prot_WP_005798906.1_2905	IYAGMAIGGNSGGDSDQDVVGIDGGSQASFLR	35.79	3	3113.45
lcl|NZ_CP011073.1_prot_WP_005798906.1_2905	IYAGMAIGGNSGGDSDQDVVGIDGGSQASFLR	39.46	3	3113.45
lcl|NZ_CP011073.1_prot_WP_005798906.1_2905	IYAGMAIGGNSGGDSDQDVVGIDGGSQASFLR	56.66	3	3113.45
lcl|NZ_CP011073.1_prot_WP_005798906.1_2905	IYAGMAIGGNSGGDSDQDVVGIDGGSQASFLR	53.12	3	3113.45
lcl|NZ_CP011073.1_prot_WP_005798906.1_2905	IYAGMAIGGNSGGDSDQDVVGIDGGSQASFLR	26.42	3	3113.45
lcl|NZ_CP011073.1_prot_WP_005798906.1_2905	IYAGMAIGGNSGGDSDQDVVGIDGGSQASFLR	36.95	3	3113.45
lcl|NZ_CP011073.1_prot_WP_005798906.1_2905	IYAGMAIGGNSGGDSDQDVVGIDGGSQASFLR	60.26	3	3113.45
lcl|NZ_CP011073.1_prot_WP_005798906.1_2905	IYAGMAIGGNSGGDSDQDVVGIDGGSQASFLR	29.81	3	3113.45
lcl|NZ_CP011073.1_prot_WP_005798906.1_2905	IYAGMAIGGNSGGDSDQDVVGIDGGSQASFLR	24.54	3	3113.45
lcl|NZ_CP011073.1_prot_WP_005798906.1_2905	IYAGMAIGGNSGGDSDQDVVGIDGGSQASFLR	30.17	3	3113.45
lcl|NZ_CP011073.1_prot_WP_005798906.1_2905	IYAGMAIGGNSGGDSDQDVVGIDGGSQASFLR	19.78	3	3113.45
lcl|NZ_CP011073.1_prot_WP_005798906.1_2905	IYAGMAIGGNSGGDSDQDVVGIDGGSQASFLR	34.96	3	3113.45
lcl|NZ_CP011073.1_prot_WP_005798906.1_2905	IYAGMAIGGNSGGDSDQDVVGIDGGSQASFLR	14.03	3	3113.45
lcl|NZ_CP011073.1_prot_WP_005798906.1_2905	IYAGMAIGGNSGGDSDQDVVGIDGGSQASFLR	43.05	3	3113.45
lcl|NZ_CP011073.1_prot_WP_005798906.1_2905	IYAGMAIGGNSGGDSDQDVVGIDGGSQASFLR	22.67	3	3113.45
lcl|NZ_CP011073.1_prot_WP_005798906.1_2905	IYAGMAIGGNSGGDSDQDVVGIDGGSQASFLR	70.62	3	3113.45
lcl|NZ_CP011073.1_prot_WP_005798906.1_2905	IYAGMAIGGNSGGDSDQDVVGIDGGSQASFLR	36.31	3	3113.45
lcl|NZ_CP011073.1_prot_WP_005798906.1_2905	IYAGMAIGGNSGGDSDQDVVGIDGGSQASFLR	16.79	3	3113.45
lcl|NZ_CP011073.1_prot_WP_005798906.1_2905	IYAGMAIGGNSGGDSDQDVVGIDGGSQASFLR	23.83	3	3113.45
lcl|NZ_CP011073.1_prot_WP_005798906.1_2905	IYAGMAIGGNSGGDSDQDVVGIDGGSQASFLR	27.17	3	3113.45
lcl|NZ_CP011073.1_prot_WP_005798906.1_2905	IYAGMAIGGNSGGDSDQDVVGIDGGSQASFLR	33.75	3	3113.45
lcl|NZ_CP011073.1_prot_WP_005798906.1_2905	IYAGMAIGGNSGGDSDQDVVGIDGGSQASFLR	19.54	3	3113.45
lcl|NZ_CP011073.1_prot_WP_005798906.1_2905	IYAGMAIGGNSGGDSDQDVVGIDGGSQASFLR	63.56	3	3113.45
lcl|NZ_CP011073.1_prot_WP_005798906.1_2905	IYAGMAIGGNSGGDSDQDVVGIDGGSQASFLR	23.38	3	3113.45
lcl|NZ_CP011073.1_prot_WP_005798906.1_2905	IYAGMAIGGNSGGDSDQDVVGIDGGSQASFLR	32.16	3	3113.45
lcl|NZ_CP011073.1_prot_WP_005798906.1_2905	IYAGMAIGGNSGGDSDQDVVGIDGGSQASFLR	28.47	3	3113.45
lcl|NZ_CP011073.1_prot_WP_005798906.1_2905	IYAGMAIGGNSGGDSDQDVVGIDGGSQASFLR	17.87	3	3113.45
lcl|NZ_CP011073.1_prot_WP_005798906.1_2905	IYAGMAIGGNSGGDSDQDVVGIDGGSQASFLR	32.61	3	3113.45
lcl|NZ_CP011073.1_prot_WP_005798906.1_2905	IYAGMAIGGNSGGDSDQDVVGIDGGSQASFLR	25.93	3	3113.45
lcl|NZ_CP011073.1_prot_WP_005798906.1_2905	IYAGMAIGGNSGGDSDQDVVGIDGGSQASFLR	18.19	3	3113.45
lcl|NZ_CP011073.1_prot_WP_005798906.1_2905	IYAGMAIGGNSGGDSDQDVVGIDGGSQASFLR	35.05	3	3113.45
lcl|NZ_CP011073.1_prot_WP_005798906.1_2905	IYAGMAIGGNSGGDSDQDVVGIDGGSQASFLR	41.24	3	3113.45
lcl|NZ_CP011073.1_prot_WP_005798906.1_2905	IYAGMAIGGNSGGDSDQDVVGIDGGSQASFLR	54.2	3	3113.45
lcl|NZ_CP011073.1_prot_WP_005798906.1_2905	IYAGMAIGGNSGGDSDQDVVGIDGGSQASFLR	26	3	3113.45
lcl|NZ_CP011073.1_prot_WP_005798906.1_2905	IYAGMAIGGNSGGDSDQDVVGIDGGSQASFLR	18.46	3	3113.45
lcl|NZ_CP011073.1_prot_WP_005798906.1_2905	IYAGMAIGGNSGGDSDQDVVGIDGGSQASFLR	19.71	3	3113.45
lcl|NZ_CP011073.1_prot_WP_005798906.1_2905	IYAGMAIGGNSGGDSDQDVVGIDGGSQASFLR	57.82	3	3113.46
lcl|NZ_CP011073.1_prot_WP_005798906.1_2905	IYAGMAIGGNSGGDSDQDVVGIDGGSQASFLR	27.49	3	3113.46
lcl|NZ_CP011073.1_prot_WP_005798906.1_2905	IYAGMAIGGNSGGDSDQDVVGIDGGSQASFLR	29.2	3	3113.46
lcl|NZ_CP011073.1_prot_WP_005798906.1_2905	IYAGMAIGGNSGGDSDQDVVGIDGGSQASFLR	19.02	3	3113.46
lcl|NZ_CP011073.1_prot_WP_005798906.1_2905	IYAGMAIGGNSGGDSDQDVVGIDGGSQASFLR	36.86	3	3113.46
lcl|NZ_CP011073.1_prot_WP_005798906.1_2905	IYAGMAIGGNSGGDSDQDVVGIDGGSQASFLR	15.54	3	3113.46
lcl|NZ_CP011073.1_prot_WP_005798906.1_2905	IYAGMAIGGNSGGDSDQDVVGIDGGSQASFLR	16.61	3	3113.47
lcl|NZ_CP011073.1_prot_WP_005798906.1_2905	IYAGMAIGGNSGGDSDQDVVGIDGGSQASFLR	16.19	3	3129.42	Oxidation (M)
lcl|NZ_CP011073.1_prot_WP_005798906.1_2905	IYAGMAIGGNSGGDSDQDVVGIDGGSQASFLR	23.83	3	3129.42	Oxidation (M)
lcl|NZ_CP011073.1_prot_WP_005798906.1_2905	IYAGMAIGGNSGGDSDQDVVGIDGGSQASFLR	22.55	3	3129.43	Oxidation (M)
lcl|NZ_CP011073.1_prot_WP_005798906.1_2905	IYAGMAIGGNSGGDSDQDVVGIDGGSQASFLR	22.23	3	3129.43	Oxidation (M)
lcl|NZ_CP011073.1_prot_WP_005798906.1_2905	IYAGMAIGGNSGGDSDQDVVGIDGGSQASFLR	46.46	3	3129.43	Oxidation (M)
lcl|NZ_CP011073.1_prot_WP_005798906.1_2905	IYAGMAIGGNSGGDSDQDVVGIDGGSQASFLR	76.41	3	3129.43	Oxidation (M)
lcl|NZ_CP011073.1_prot_WP_005798906.1_2905	IYAGMAIGGNSGGDSDQDVVGIDGGSQASFLR	36.51	3	3129.43	Oxidation (M)
lcl|NZ_CP011073.1_prot_WP_005798906.1_2905	IYAGMAIGGNSGGDSDQDVVGIDGGSQASFLR	24.81	3	3129.43	Oxidation (M)
lcl|NZ_CP011073.1_prot_WP_005798906.1_2905	IYAGMAIGGNSGGDSDQDVVGIDGGSQASFLR	75.91	3	3129.43	Oxidation (M)
lcl|NZ_CP011073.1_prot_WP_005798906.1_2905	IYAGMAIGGNSGGDSDQDVVGIDGGSQASFLR	38	3	3129.43	Oxidation (M)
lcl|NZ_CP011073.1_prot_WP_005798906.1_2905	IYAGMAIGGNSGGDSDQDVVGIDGGSQASFLR	85.8	3	3129.43	Oxidation (M)
lcl|NZ_CP011073.1_prot_WP_005798906.1_2905	IYAGMAIGGNSGGDSDQDVVGIDGGSQASFLR	80.04	3	3129.43	Oxidation (M)
lcl|NZ_CP011073.1_prot_WP_005798906.1_2905	IYAGMAIGGNSGGDSDQDVVGIDGGSQASFLR	45.05	3	3129.44	Oxidation (M)
lcl|NZ_CP011073.1_prot_WP_005798906.1_2905	IYAGMAIGGNSGGDSDQDVVGIDGGSQASFLR	33.32	3	3129.44	Oxidation (M)
lcl|NZ_CP011073.1_prot_WP_005798906.1_2905	IYAGMAIGGNSGGDSDQDVVGIDGGSQASFLR	65.41	3	3129.44	Oxidation (M)
lcl|NZ_CP011073.1_prot_WP_005798906.1_2905	IYAGMAIGGNSGGDSDQDVVGIDGGSQASFLR	31.09	3	3129.44	Oxidation (M)
lcl|NZ_CP011073.1_prot_WP_005798906.1_2905	IYAGMAIGGNSGGDSDQDVVGIDGGSQASFLR	27.65	3	3129.44	Oxidation (M)
lcl|NZ_CP011073.1_prot_WP_005798906.1_2905	IYAGMAIGGNSGGDSDQDVVGIDGGSQASFLR	17.9	3	3129.44	Oxidation (M)
lcl|NZ_CP011073.1_prot_WP_005798906.1_2905	IYAGMAIGGNSGGDSDQDVVGIDGGSQASFLR	88.51	3	3129.45	Oxidation (M)
lcl|NZ_CP011073.1_prot_WP_005798906.1_2905	AVENFYNVFPIPSDDIGSNTNLKQNEGY	17.39	3	3144.46
lcl|NZ_CP011073.1_prot_WP_005798906.1_2905	AVENFYNVFPIPSDDIGSNTNLKQNEGY	125.06	3	3144.46
lcl|NZ_CP011073.1_prot_WP_005798906.1_2905	AVENFYNVFPIPSDDIGSNTNLKQNEGY	107.02	3	3144.46
lcl|NZ_CP011073.1_prot_WP_005798906.1_2905	AVENFYNVFPIPSDDIGSNTNLKQNEGY	15.97	4	3144.47
lcl|NZ_CP011073.1_prot_WP_005798906.1_2905	AVENFYNVFPIPSDDIGSNTNLKQNEGY	66.87	3	3144.47
lcl|NZ_CP011073.1_prot_WP_005798906.1_2905	AVENFYNVFPIPSDDIGSNTNLKQNEGY	121.11	3	3144.47
lcl|NZ_CP011073.1_prot_WP_005798906.1_2905	AVENFYNVFPIPSDDIGSNTNLKQNEGY	44.7	3	3144.47
lcl|NZ_CP011073.1_prot_WP_005798906.1_2905	AVENFYNVFPIPSDDIGSNTNLKQNEGY	20.78	4	3144.47
lcl|NZ_CP011073.1_prot_WP_005798906.1_2905	AVENFYNVFPIPSDDIGSNTNLKQNEGY	89.64	3	3144.47
lcl|NZ_CP011073.1_prot_WP_005798906.1_2905	AVENFYNVFPIPSDDIGSNTNLKQNEGY	102.4	3	3144.47
lcl|NZ_CP011073.1_prot_WP_005798906.1_2905	AVENFYNVFPIPSDDIGSNTNLKQNEGY	16.04	3	3144.47
lcl|NZ_CP011073.1_prot_WP_005798906.1_2905	AVENFYNVFPIPSDDIGSNTNLKQNEGY	101.6	3	3144.47
lcl|NZ_CP011073.1_prot_WP_005798906.1_2905	AVENFYNVFPIPSDDIGSNTNLKQNEGY	104.19	3	3144.47
lcl|NZ_CP011073.1_prot_WP_005798906.1_2905	AVENFYNVFPIPSDDIGSNTNLKQNEGY	18.51	3	3144.47
lcl|NZ_CP011073.1_prot_WP_005798906.1_2905	AVENFYNVFPIPSDDIGSNTNLKQNEGY	100.29	3	3144.47
lcl|NZ_CP011073.1_prot_WP_005798906.1_2905	AVENFYNVFPIPSDDIGSNTNLKQNEGY	98.54	3	3144.47
lcl|NZ_CP011073.1_prot_WP_005798906.1_2905	AVENFYNVFPIPSDDIGSNTNLKQNEGY	124.42	3	3144.47
lcl|NZ_CP011073.1_prot_WP_005798906.1_2905	AVENFYNVFPIPSDDIGSNTNLKQNEGY	112.76	3	3144.47
lcl|NZ_CP011073.1_prot_WP_005798906.1_2905	AVENFYNVFPIPSDDIGSNTNLKQNEGY	109.06	3	3144.47
lcl|NZ_CP011073.1_prot_WP_005798906.1_2905	AVENFYNVFPIPSDDIGSNTNLKQNEGY	98.06	3	3144.47
lcl|NZ_CP011073.1_prot_WP_005798906.1_2905	AVENFYNVFPIPSDDIGSNTNLKQNEGY	34.39	3	3144.48
lcl|NZ_CP011073.1_prot_WP_005798906.1_2905	AVENFYNVFPIPSDDIGSNTNLKQNEGY	123.86	3	3144.48
lcl|NZ_CP011073.1_prot_WP_005798906.1_2905	AVENFYNVFPIPSDDIGSNTNLKQNEGY	92.01	3	3144.48
lcl|NZ_CP011073.1_prot_WP_005798906.1_2905	AVENFYNVFPIPSDDIGSNTNLKQNEGY	46.33	3	3144.48
lcl|NZ_CP011073.1_prot_WP_005798906.1_2905	AVENFYNVFPIPSDDIGSNTNLKQNEGY	127.26	3	3144.48
lcl|NZ_CP011073.1_prot_WP_005798906.1_2905	AVENFYNVFPIPSDDIGSNTNLKQNEGY	80.43	3	3144.48
lcl|NZ_CP011073.1_prot_WP_005798906.1_2905	AVENFYNVFPIPSDDIGSNTNLKQNEGY	131.41	3	3144.48
lcl|NZ_CP011073.1_prot_WP_005798906.1_2905	AVENFYNVFPIPSDDIGSNTNLKQNEGY	50.66	3	3144.48
lcl|NZ_CP011073.1_prot_WP_005798906.1_2905	AVENFYNVFPIPSDDIGSNTNLKQNEGY	78.79	3	3144.48
[truncated: 8,811 more rows]

## Sheet: BacFrag-44
prot_acc	pep_seq	pep_score	pep_exp_z	pep_exp_mr	pep_var_mod
lcl|NZ_CP011073.1_prot_WP_045899350.1_2904	LWTVTTSLLDK	40.52	2	1275.71
lcl|NZ_CP011073.1_prot_WP_045899350.1_2904	LWTVTTSLLDK	65.85	2	1275.71
lcl|NZ_CP011073.1_prot_WP_045899350.1_2904	LWTVTTSLLDK	46.51	2	1275.71
lcl|NZ_CP011073.1_prot_WP_045899350.1_2904	LWTVTTSLLDK	40.26	2	1275.71
lcl|NZ_CP011073.1_prot_WP_045899350.1_2904	LWTVTTSLLDK	31.04	2	1275.71
lcl|NZ_CP011073.1_prot_WP_045899350.1_2904	LWTVTTSLLDK	42.29	2	1275.71
lcl|NZ_CP011073.1_prot_WP_045899350.1_2904	LWTVTTSLLDK	57.18	2	1275.71
lcl|NZ_CP011073.1_prot_WP_045899350.1_2904	TVLLGETGTTSLK	18	2	1318.72
lcl|NZ_CP011073.1_prot_WP_045899350.1_2904	TVLLGETGTTSLK	15.24	2	1318.73
lcl|NZ_CP011073.1_prot_WP_045899350.1_2904	TVLLGETGTTSLK	17.57	2	1318.73
lcl|NZ_CP011073.1_prot_WP_045899350.1_2904	TVLLGETGTTSLK	36.67	2	1318.73
lcl|NZ_CP011073.1_prot_WP_045899350.1_2904	TVLLGETGTTSLK	61.49	2	1318.73
lcl|NZ_CP011073.1_prot_WP_045899350.1_2904	TVLLGETGTTSLK	43.5	2	1318.73
lcl|NZ_CP011073.1_prot_WP_045899350.1_2904	TVLLGETGTTSLK	43.01	2	1318.73
lcl|NZ_CP011073.1_prot_WP_045899350.1_2904	TVLLGETGTTSLK	28.23	2	1318.73
lcl|NZ_CP011073.1_prot_WP_045899350.1_2904	TVLLGETGTTSLK	16.39	2	1318.73
lcl|NZ_CP011073.1_prot_WP_045899350.1_2904	TVLLGETGTTSLK	18.81	2	1318.73
lcl|NZ_CP011073.1_prot_WP_045899350.1_2904	TVLLGETGTTSLK	61.76	2	1318.73
lcl|NZ_CP011073.1_prot_WP_045899350.1_2904	TVLLGETGTTSLK	27.52	2	1318.73
lcl|NZ_CP011073.1_prot_WP_045899350.1_2904	TVLLGETGTTSLK	48.91	2	1318.73
lcl|NZ_CP011073.1_prot_WP_045899350.1_2904	TVLLGETGTTSLK	18.98	2	1318.73
lcl|NZ_CP011073.1_prot_WP_045899350.1_2904	TVLLGETGTTSLK	67.66	2	1318.73
lcl|NZ_CP011073.1_prot_WP_045899350.1_2904	TVLLGETGTTSLK	61.65	2	1318.73
lcl|NZ_CP011073.1_prot_WP_045899350.1_2904	TVLLGETGTTSLK	79.23	2	1318.73
lcl|NZ_CP011073.1_prot_WP_045899350.1_2904	TVLLGETGTTSLK	93.65	2	1318.73
lcl|NZ_CP011073.1_prot_WP_045899350.1_2904	TVLLGETGTTSLK	76.16	2	1318.73
lcl|NZ_CP011073.1_prot_WP_045899350.1_2904	TVLLGETGTTSLK	18.66	2	1318.73
lcl|NZ_CP011073.1_prot_WP_045899350.1_2904	TVLLGETGTTSLK	15.52	2	1318.73
lcl|NZ_CP011073.1_prot_WP_045899350.1_2904	TVLLGETGTTSLK	18	2	1318.73
lcl|NZ_CP011073.1_prot_WP_045899350.1_2904	TVLLGETGTTSLK	80.1	2	1318.73
lcl|NZ_CP011073.1_prot_WP_045899350.1_2904	TVLLGETGTTSLK	41.3	2	1318.73
lcl|NZ_CP011073.1_prot_WP_045899350.1_2904	TVLLGETGTTSLK	31.48	2	1318.73
lcl|NZ_CP011073.1_prot_WP_045899350.1_2904	TVLLGETGTTSLK	61.52	2	1318.73
lcl|NZ_CP011073.1_prot_WP_045899350.1_2904	TVLLGETGTTSLK	44.82	2	1318.73
lcl|NZ_CP011073.1_prot_WP_045899350.1_2904	TVLLGETGTTSLK	14.91	2	1318.73
lcl|NZ_CP011073.1_prot_WP_045899350.1_2904	TVLLGETGTTSLK	34.83	2	1318.73
lcl|NZ_CP011073.1_prot_WP_045899350.1_2904	TVLLGETGTTSLK	33.59	2	1318.73
lcl|NZ_CP011073.1_prot_WP_045899350.1_2904	TVLLGETGTTSLK	29.2	2	1318.73
lcl|NZ_CP011073.1_prot_WP_045899350.1_2904	TVLLGETGTTSLK	22.98	2	1318.73
lcl|NZ_CP011073.1_prot_WP_045899350.1_2904	TVLLGETGTTSLK	66.13	2	1318.73
lcl|NZ_CP011073.1_prot_WP_045899350.1_2904	TVLLGETGTTSLK	34.71	2	1318.73
lcl|NZ_CP011073.1_prot_WP_045899350.1_2904	TVLLGETGTTSLK	66.25	2	1318.73
lcl|NZ_CP011073.1_prot_WP_045899350.1_2904	TVLLGETGTTSLK	61.74	2	1318.73
lcl|NZ_CP011073.1_prot_WP_045899350.1_2904	TVLLGETGTTSLK	48.57	2	1318.73
lcl|NZ_CP011073.1_prot_WP_045899350.1_2904	TVLLGETGTTSLK	30.13	2	1318.73
lcl|NZ_CP011073.1_prot_WP_045899350.1_2904	TVLLGETGTTSLK	42.02	3	1318.73
lcl|NZ_CP011073.1_prot_WP_045899350.1_2904	TVLLGETGTTSLK	66.91	2	1318.73
lcl|NZ_CP011073.1_prot_WP_045899350.1_2904	TVLLGETGTTSLK	74.84	2	1318.73
lcl|NZ_CP011073.1_prot_WP_045899350.1_2904	TVLLGETGTTSLK	50.48	2	1318.73
lcl|NZ_CP011073.1_prot_WP_045899350.1_2904	TVLLGETGTTSLK	79.82	2	1318.73
lcl|NZ_CP011073.1_prot_WP_045899350.1_2904	TVLLGETGTTSLK	66.58	2	1318.73
lcl|NZ_CP011073.1_prot_WP_045899350.1_2904	TVLLGETGTTSLK	45.4	2	1318.73
lcl|NZ_CP011073.1_prot_WP_045899350.1_2904	TVLLGETGTTSLK	67.81	2	1318.73
lcl|NZ_CP011073.1_prot_WP_045899350.1_2904	TVLLGETGTTSLK	80.08	2	1318.73
lcl|NZ_CP011073.1_prot_WP_045899350.1_2904	TVLLGETGTTSLK	80.1	2	1318.73
lcl|NZ_CP011073.1_prot_WP_045899350.1_2904	TVLLGETGTTSLK	79.42	2	1318.73
lcl|NZ_CP011073.1_prot_WP_045899350.1_2904	TVLLGETGTTSLK	61.26	2	1318.73
lcl|NZ_CP011073.1_prot_WP_045899350.1_2904	TVLLGETGTTSLK	79.95	2	1318.73
lcl|NZ_CP011073.1_prot_WP_045899350.1_2904	TVLLGETGTTSLK	61.43	2	1318.73
lcl|NZ_CP011073.1_prot_WP_045899350.1_2904	TVLLGETGTTSLK	17.79	2	1318.73
lcl|NZ_CP011073.1_prot_WP_045899350.1_2904	TVLLGETGTTSLK	79.2	2	1318.73
lcl|NZ_CP011073.1_prot_WP_045899350.1_2904	TVLLGETGTTSLK	44.77	2	1318.73
lcl|NZ_CP011073.1_prot_WP_045899350.1_2904	TVLLGETGTTSLK	66.02	2	1318.73
lcl|NZ_CP011073.1_prot_WP_045899350.1_2904	TVLLGETGTTSLK	19.14	2	1318.73
lcl|NZ_CP011073.1_prot_WP_045899350.1_2904	TVLLGETGTTSLK	79.67	2	1318.73
lcl|NZ_CP011073.1_prot_WP_045899350.1_2904	TVLLGETGTTSLK	78.78	2	1318.73
lcl|NZ_CP011073.1_prot_WP_045899350.1_2904	TVLLGETGTTSLK	78.88	2	1318.73
lcl|NZ_CP011073.1_prot_WP_045899350.1_2904	TVLLGETGTTSLK	29.66	2	1318.74
lcl|NZ_CP011073.1_prot_WP_045899350.1_2904	TVLLGETGTTSLK	40.51	2	1318.74
lcl|NZ_CP011073.1_prot_WP_045899350.1_2904	TVLLGETGTTSLK	37.4	2	1318.74
lcl|NZ_CP011073.1_prot_WP_045899350.1_2904	TVLLGETGTTSLK	19.23	2	1318.74
lcl|NZ_CP011073.1_prot_WP_045899350.1_2904	TVLLGETGTTSLK	79.09	2	1318.74
lcl|NZ_CP011073.1_prot_WP_045899350.1_2904	TVLLGETGTTSLK	61.7	2	1318.74
lcl|NZ_CP011073.1_prot_WP_045899350.1_2904	TVLLGETGTTSLK	29.56	2	1318.74
lcl|NZ_CP011073.1_prot_WP_045899350.1_2904	TVLLGETGTTSLK	28.94	2	1318.74
lcl|NZ_CP011073.1_prot_WP_045899350.1_2904	TVLLGETGTTSLK	79.06	2	1318.74
lcl|NZ_CP011073.1_prot_WP_045899350.1_2904	TVLLGETGTTSLK	29.84	2	1318.74
lcl|NZ_CP011073.1_prot_WP_045899350.1_2904	TVLLGETGTTSLK	31.59	2	1318.74
lcl|NZ_CP011073.1_prot_WP_045899350.1_2904	TVLLGETGTTSLK	80.18	2	1318.74
lcl|NZ_CP011073.1_prot_WP_045899350.1_2904	TVLLGETGTTSLK	67.33	2	1318.74
lcl|NZ_CP011073.1_prot_WP_045899350.1_2904	TVLLGETGTTSLK	29.96	2	1318.74
lcl|NZ_CP011073.1_prot_WP_045899350.1_2904	TVLLGETGTTSLK	17.62	2	1318.74
lcl|NZ_CP011073.1_prot_WP_045899350.1_2904	TVLLGETGTTSLK	43.35	2	1318.74
lcl|NZ_CP011073.1_prot_WP_045899350.1_2904	TVLLGETGTTSLK	80.07	2	1318.74
lcl|NZ_CP011073.1_prot_WP_045899350.1_2904	TVLLGETGTTSLK	80.19	2	1318.74
lcl|NZ_CP011073.1_prot_WP_045899350.1_2904	TVLLGETGTTSLK	28.56	2	1318.74
lcl|NZ_CP011073.1_prot_WP_045899350.1_2904	TVLLGETGTTSLK	59.88	2	1318.74
lcl|NZ_CP011073.1_prot_WP_045899350.1_2904	TVLLGETGTTSLK	14.18	2	1318.74
lcl|NZ_CP011073.1_prot_WP_045899350.1_2904	TVLLGETGTTSLK	80.06	2	1318.74
lcl|NZ_CP011073.1_prot_WP_045899350.1_2904	TVLLGETGTTSLK	30.05	2	1318.74
lcl|NZ_CP011073.1_prot_WP_045899350.1_2904	TVLLGETGTTSLK	51.2	2	1318.74
lcl|NZ_CP011073.1_prot_WP_045899350.1_2904	TVLLGETGTTSLK	30.62	2	1318.74
lcl|NZ_CP011073.1_prot_WP_045899350.1_2904	TVLLGETGTTSLK	79.66	2	1318.74
lcl|NZ_CP011073.1_prot_WP_045899350.1_2904	TVLLGETGTTSLK	79.29	2	1318.74
lcl|NZ_CP011073.1_prot_WP_045899350.1_2904	TVLLGETGTTSLK	53.06	2	1318.74
lcl|NZ_CP011073.1_prot_WP_045899350.1_2904	TVLLGETGTTSLK	36.39	2	1318.74
lcl|NZ_CP011073.1_prot_WP_045899350.1_2904	TVLLGETGTTSLK	80.15	2	1318.74
lcl|NZ_CP011073.1_prot_WP_045899350.1_2904	TVLLGETGTTSLK	62.39	2	1318.74
lcl|NZ_CP011073.1_prot_WP_045899350.1_2904	TVLLGETGTTSLK	62.73	2	1318.74
lcl|NZ_CP011073.1_prot_WP_045899350.1_2904	TVLLGETGTTSLK	61.01	2	1318.74
lcl|NZ_CP011073.1_prot_WP_045899350.1_2904	TVLLGETGTTSLK	61.27	2	1318.74
lcl|NZ_CP011073.1_prot_WP_045899350.1_2904	TVLLGETGTTSLK	62.49	2	1318.74
lcl|NZ_CP011073.1_prot_WP_045899350.1_2904	TVLLGETGTTSLK	80.14	2	1318.74
lcl|NZ_CP011073.1_prot_WP_045899350.1_2904	TVLLGETGTTSLK	25.4	3	1318.74
lcl|NZ_CP011073.1_prot_WP_045899350.1_2904	TVLLGETGTTSLK	80.17	2	1318.74
lcl|NZ_CP011073.1_prot_WP_045899350.1_2904	TVLLGETGTTSLK	17.63	2	1318.74
lcl|NZ_CP011073.1_prot_WP_045899350.1_2904	TVLLGETGTTSLK	20.13	3	1318.74
lcl|NZ_CP011073.1_prot_WP_045899350.1_2904	TVLLGETGTTSLK	17.17	2	1318.74
lcl|NZ_CP011073.1_prot_WP_045899350.1_2904	TVLLGETGTTSLK	27.75	2	1318.74
lcl|NZ_CP011073.1_prot_WP_045899350.1_2904	TVLLGETGTTSLK	80.22	2	1318.74
lcl|NZ_CP011073.1_prot_WP_045899350.1_2904	ATLFDPNAVDWK	51.58	2	1375.67
lcl|NZ_CP011073.1_prot_WP_045899350.1_2904	ATLFDPNAVDWK	34.76	2	1375.67
lcl|NZ_CP011073.1_prot_WP_045899350.1_2904	ATLFDPNAVDWK	32.37	2	1375.67
lcl|NZ_CP011073.1_prot_WP_045899350.1_2904	ATLFDPNAVDWK	20.55	2	1375.67
lcl|NZ_CP011073.1_prot_WP_045899350.1_2904	ATLFDPNAVDWK	31.28	2	1375.68
lcl|NZ_CP011073.1_prot_WP_045899350.1_2904	ATLFDPNAVDWK	15.31	2	1375.68
lcl|NZ_CP011073.1_prot_WP_045899350.1_2904	ATLFDPNAVDWK	21.67	2	1375.68
lcl|NZ_CP011073.1_prot_WP_045899350.1_2904	ATLFDPNAVDWK	45.58	2	1375.68
lcl|NZ_CP011073.1_prot_WP_045899350.1_2904	ATLFDPNAVDWK	19.01	2	1375.68
lcl|NZ_CP011073.1_prot_WP_045899350.1_2904	ATLFDPNAVDWK	20.91	2	1375.68
lcl|NZ_CP011073.1_prot_WP_045899350.1_2904	ATLFDPNAVDWK	26.14	2	1375.68
lcl|NZ_CP011073.1_prot_WP_045899350.1_2904	ATLFDPNAVDWK	21.93	2	1375.68
lcl|NZ_CP011073.1_prot_WP_045899350.1_2904	ATLFDPNAVDWK	62.28	2	1375.68
lcl|NZ_CP011073.1_prot_WP_045899350.1_2904	ATLFDPNAVDWK	37.32	2	1375.68
lcl|NZ_CP011073.1_prot_WP_045899350.1_2904	ATLFDPNAVDWK	69.8	2	1375.68
lcl|NZ_CP011073.1_prot_WP_045899350.1_2904	ATLFDPNAVDWK	70.94	2	1375.68
lcl|NZ_CP011073.1_prot_WP_045899350.1_2904	ATLFDPNAVDWK	63.5	2	1375.68
lcl|NZ_CP011073.1_prot_WP_045899350.1_2904	ATLFDPNAVDWK	61.75	2	1375.68
lcl|NZ_CP011073.1_prot_WP_045899350.1_2904	ATLFDPNAVDWK	69.28	2	1375.68
lcl|NZ_CP011073.1_prot_WP_045899350.1_2904	ATLFDPNAVDWK	34.62	2	1375.68
lcl|NZ_CP011073.1_prot_WP_045899350.1_2904	ATLFDPNAVDWK	47.52	2	1375.68
lcl|NZ_CP011073.1_prot_WP_045899350.1_2904	ATLFDPNAVDWK	28.57	2	1375.68
lcl|NZ_CP011073.1_prot_WP_045899350.1_2904	ATLFDPNAVDWK	31.85	2	1375.68
lcl|NZ_CP011073.1_prot_WP_045899350.1_2904	ATLFDPNAVDWK	28.17	2	1375.68
lcl|NZ_CP011073.1_prot_WP_045899350.1_2904	ATLFDPNAVDWK	73.44	2	1375.68
lcl|NZ_CP011073.1_prot_WP_045899350.1_2904	ATLFDPNAVDWK	59.83	2	1375.68
lcl|NZ_CP011073.1_prot_WP_045899350.1_2904	ATLFDPNAVDWK	56.68	2	1375.68
lcl|NZ_CP011073.1_prot_WP_045899350.1_2904	ATLFDPNAVDWK	32.96	2	1375.68
lcl|NZ_CP011073.1_prot_WP_045899350.1_2904	ATLFDPNAVDWK	53.75	2	1375.68
lcl|NZ_CP011073.1_prot_WP_045899350.1_2904	ATLFDPNAVDWK	31.66	2	1375.68
lcl|NZ_CP011073.1_prot_WP_045899350.1_2904	ATLFDPNAVDWK	47.67	2	1375.68
lcl|NZ_CP011073.1_prot_WP_045899350.1_2904	ATLFDPNAVDWK	29.47	2	1375.68
lcl|NZ_CP011073.1_prot_WP_045899350.1_2904	ATLFDPNAVDWK	70.87	2	1375.68
lcl|NZ_CP011073.1_prot_WP_045899350.1_2904	ATLFDPNAVDWK	19.71	2	1375.68
lcl|NZ_CP011073.1_prot_WP_045899350.1_2904	ATLFDPNAVDWK	64.81	2	1375.68
lcl|NZ_CP011073.1_prot_WP_045899350.1_2904	ATLFDPNAVDWK	33.12	2	1375.68
lcl|NZ_CP011073.1_prot_WP_045899350.1_2904	ATLFDPNAVDWK	45.72	2	1375.68
lcl|NZ_CP011073.1_prot_WP_045899350.1_2904	ATLFDPNAVDWK	45.86	2	1375.68
lcl|NZ_CP011073.1_prot_WP_045899350.1_2904	ATLFDPNAVDWK	34.12	2	1375.68
lcl|NZ_CP011073.1_prot_WP_045899350.1_2904	ATLFDPNAVDWK	48.54	2	1375.68
lcl|NZ_CP011073.1_prot_WP_045899350.1_2904	ATLFDPNAVDWK	34.91	2	1375.68
lcl|NZ_CP011073.1_prot_WP_045899350.1_2904	ATLFDPNAVDWK	28.09	2	1375.68
lcl|NZ_CP011073.1_prot_WP_045899350.1_2904	ATLFDPNAVDWK	20.84	2	1375.68
lcl|NZ_CP011073.1_prot_WP_045899350.1_2904	ATLFDPNAVDWK	22.71	2	1375.68
lcl|NZ_CP011073.1_prot_WP_045899350.1_2904	ATLFDPNAVDWK	78.26	2	1375.68
lcl|NZ_CP011073.1_prot_WP_045899350.1_2904	ATLFDPNAVDWK	21.16	2	1375.68
lcl|NZ_CP011073.1_prot_WP_045899350.1_2904	ATLFDPNAVDWK	31.74	2	1375.68
lcl|NZ_CP011073.1_prot_WP_045899350.1_2904	ATLFDPNAVDWK	83.13	2	1375.68
lcl|NZ_CP011073.1_prot_WP_045899350.1_2904	ATLFDPNAVDWK	69.23	2	1375.68
lcl|NZ_CP011073.1_prot_WP_045899350.1_2904	ATLFDPNAVDWK	20.68	2	1375.68
lcl|NZ_CP011073.1_prot_WP_045899350.1_2904	ATLFDPNAVDWK	60.87	2	1375.68
lcl|NZ_CP011073.1_prot_WP_045899350.1_2904	ATLFDPNAVDWK	69.87	2	1375.68
lcl|NZ_CP011073.1_prot_WP_045899350.1_2904	ATLFDPNAVDWK	68.29	2	1375.68
lcl|NZ_CP011073.1_prot_WP_045899350.1_2904	ATLFDPNAVDWK	36.33	2	1375.68
lcl|NZ_CP011073.1_prot_WP_045899350.1_2904	ATLFDPNAVDWK	35.38	2	1375.68
lcl|NZ_CP011073.1_prot_WP_045899350.1_2904	ATLFDPNAVDWK	48.58	2	1375.68
lcl|NZ_CP011073.1_prot_WP_045899350.1_2904	ATLFDPNAVDWK	48.56	2	1375.68
lcl|NZ_CP011073.1_prot_WP_045899350.1_2904	ATLFDPNAVDWK	69.82	2	1375.68
lcl|NZ_CP011073.1_prot_WP_045899350.1_2904	ATLFDPNAVDWK	79.3	2	1375.68
lcl|NZ_CP011073.1_prot_WP_045899350.1_2904	ATLFDPNAVDWK	63.89	2	1375.68
lcl|NZ_CP011073.1_prot_WP_045899350.1_2904	ATLFDPNAVDWK	69.58	2	1375.68
lcl|NZ_CP011073.1_prot_WP_045899350.1_2904	ATLFDPNAVDWK	18.87	2	1375.68
lcl|NZ_CP011073.1_prot_WP_045899350.1_2904	ATLFDPNAVDWK	57.17	2	1375.68
lcl|NZ_CP011073.1_prot_WP_045899350.1_2904	ATLFDPNAVDWK	29.3	2	1375.68
lcl|NZ_CP011073.1_prot_WP_045899350.1_2904	ATLFDPNAVDWK	14.49	2	1375.68
lcl|NZ_CP011073.1_prot_WP_045899350.1_2904	ATLFDPNAVDWK	37.32	2	1375.68
lcl|NZ_CP011073.1_prot_WP_045899350.1_2904	ATLFDPNAVDWK	63.39	2	1375.68
lcl|NZ_CP011073.1_prot_WP_045899350.1_2904	ATLFDPNAVDWK	70.03	2	1375.69
lcl|NZ_CP011073.1_prot_WP_045899350.1_2904	VTAGAYTIVLNPDAK	25.32	2	1531.82
lcl|NZ_CP011073.1_prot_WP_045899350.1_2904	VTAGAYTIVLNPDAK	61.36	2	1531.82
lcl|NZ_CP011073.1_prot_WP_045899350.1_2904	VTAGAYTIVLNPDAK	41.1	3	1531.82
lcl|NZ_CP011073.1_prot_WP_045899350.1_2904	VTAGAYTIVLNPDAK	34.88	2	1531.82
lcl|NZ_CP011073.1_prot_WP_045899350.1_2904	VTAGAYTIVLNPDAK	71.21	2	1531.82
lcl|NZ_CP011073.1_prot_WP_045899350.1_2904	VTAGAYTIVLNPDAK	41.37	2	1531.82
lcl|NZ_CP011073.1_prot_WP_045899350.1_2904	VTAGAYTIVLNPDAK	86.58	2	1531.82
lcl|NZ_CP011073.1_prot_WP_045899350.1_2904	VTAGAYTIVLNPDAK	71.54	2	1531.82
lcl|NZ_CP011073.1_prot_WP_045899350.1_2904	VTAGAYTIVLNPDAK	53.35	2	1531.82
lcl|NZ_CP011073.1_prot_WP_045899350.1_2904	VTAGAYTIVLNPDAK	85.55	2	1531.82
lcl|NZ_CP011073.1_prot_WP_045899350.1_2904	VTAGAYTIVLNPDAK	43.57	2	1531.82
lcl|NZ_CP011073.1_prot_WP_045899350.1_2904	VTAGAYTIVLNPDAK	64.41	2	1531.82
lcl|NZ_CP011073.1_prot_WP_045899350.1_2904	VTAGAYTIVLNPDAK	72.61	2	1531.82
lcl|NZ_CP011073.1_prot_WP_045899350.1_2904	VTAGAYTIVLNPDAK	61.21	2	1531.82
lcl|NZ_CP011073.1_prot_WP_045899350.1_2904	VTAGAYTIVLNPDAK	74.53	2	1531.82
lcl|NZ_CP011073.1_prot_WP_045899350.1_2904	VTAGAYTIVLNPDAK	91.44	2	1531.82
lcl|NZ_CP011073.1_prot_WP_045899350.1_2904	VTAGAYTIVLNPDAK	85.67	2	1531.82
lcl|NZ_CP011073.1_prot_WP_045899350.1_2904	VTAGAYTIVLNPDAK	75.91	2	1531.82
lcl|NZ_CP011073.1_prot_WP_045899350.1_2904	VTAGAYTIVLNPDAK	40.64	2	1531.82
lcl|NZ_CP011073.1_prot_WP_045899350.1_2904	VTAGAYTIVLNPDAK	34.22	2	1531.82
lcl|NZ_CP011073.1_prot_WP_045899350.1_2904	VTAGAYTIVLNPDAK	91.56	2	1531.82
lcl|NZ_CP011073.1_prot_WP_045899350.1_2904	VTAGAYTIVLNPDAK	102.97	2	1531.82
lcl|NZ_CP011073.1_prot_WP_045899350.1_2904	VTAGAYTIVLNPDAK	21.49	3	1531.82
lcl|NZ_CP011073.1_prot_WP_045899350.1_2904	VTAGAYTIVLNPDAK	49.04	3	1531.82
lcl|NZ_CP011073.1_prot_WP_045899350.1_2904	VTAGAYTIVLNPDAK	98.92	2	1531.82
lcl|NZ_CP011073.1_prot_WP_045899350.1_2904	VTAGAYTIVLNPDAK	89.39	2	1531.82
lcl|NZ_CP011073.1_prot_WP_045899350.1_2904	VTAGAYTIVLNPDAK	102.68	2	1531.82
lcl|NZ_CP011073.1_prot_WP_045899350.1_2904	VTAGAYTIVLNPDAK	44.32	2	1531.82
lcl|NZ_CP011073.1_prot_WP_045899350.1_2904	VTAGAYTIVLNPDAK	54.78	2	1531.82
lcl|NZ_CP011073.1_prot_WP_045899350.1_2904	VTAGAYTIVLNPDAK	99.71	2	1531.82
lcl|NZ_CP011073.1_prot_WP_045899350.1_2904	VTAGAYTIVLNPDAK	24.47	3	1531.82
lcl|NZ_CP011073.1_prot_WP_045899350.1_2904	VTAGAYTIVLNPDAK	60.19	2	1531.82
lcl|NZ_CP011073.1_prot_WP_045899350.1_2904	VTAGAYTIVLNPDAK	41.43	3	1531.82
lcl|NZ_CP011073.1_prot_WP_045899350.1_2904	VTAGAYTIVLNPDAK	60.63	2	1531.82
lcl|NZ_CP011073.1_prot_WP_045899350.1_2904	VTAGAYTIVLNPDAK	69.75	2	1531.82
lcl|NZ_CP011073.1_prot_WP_045899350.1_2904	VTAGAYTIVLNPDAK	95.45	2	1531.83
lcl|NZ_CP011073.1_prot_WP_045899350.1_2904	VTAGAYTIVLNPDAK	96.33	2	1531.83
lcl|NZ_CP011073.1_prot_WP_045899350.1_2904	VTAGAYTIVLNPDAK	101.01	2	1531.83
lcl|NZ_CP011073.1_prot_WP_045899350.1_2904	VTAGAYTIVLNPDAK	66.18	2	1531.83
lcl|NZ_CP011073.1_prot_WP_045899350.1_2904	VTAGAYTIVLNPDAK	92.32	2	1531.83
lcl|NZ_CP011073.1_prot_WP_045899350.1_2904	VTAGAYTIVLNPDAK	53.52	2	1531.83
lcl|NZ_CP011073.1_prot_WP_045899350.1_2904	VTAGAYTIVLNPDAK	66.89	2	1531.83
lcl|NZ_CP011073.1_prot_WP_045899350.1_2904	VTAGAYTIVLNPDAK	96.11	2	1531.83
lcl|NZ_CP011073.1_prot_WP_045899350.1_2904	VTAGAYTIVLNPDAK	67.75	2	1531.83
lcl|NZ_CP011073.1_prot_WP_045899350.1_2904	VTAGAYTIVLNPDAK	65.24	2	1531.83
lcl|NZ_CP011073.1_prot_WP_045899350.1_2904	VTAGAYTIVLNPDAK	72.1	2	1531.83
lcl|NZ_CP011073.1_prot_WP_045899350.1_2904	VTAGAYTIVLNPDAK	49.9	2	1531.83
lcl|NZ_CP011073.1_prot_WP_045899350.1_2904	VTAGAYTIVLNPDAK	73.72	2	1531.83
lcl|NZ_CP011073.1_prot_WP_045899350.1_2904	VTAGAYTIVLNPDAK	53.69	2	1531.83
lcl|NZ_CP011073.1_prot_WP_045899350.1_2904	VTAGAYTIVLNPDAK	71.11	2	1531.83
lcl|NZ_CP011073.1_prot_WP_045899350.1_2904	VTAGAYTIVLNPDAK	90	2	1531.83
lcl|NZ_CP011073.1_prot_WP_045899350.1_2904	VTAGAYTIVLNPDAK	93.07	2	1531.83
lcl|NZ_CP011073.1_prot_WP_045899350.1_2904	VTAGAYTIVLNPDAK	93.68	2	1531.83
lcl|NZ_CP011073.1_prot_WP_045899350.1_2904	VTAGAYTIVLNPDAK	55.14	2	1531.83
lcl|NZ_CP011073.1_prot_WP_045899350.1_2904	VTAGAYTIVLNPDAK	87.55	2	1531.83
lcl|NZ_CP011073.1_prot_WP_045899350.1_2904	VTAGAYTIVLNPDAK	66.81	2	1531.83
lcl|NZ_CP011073.1_prot_WP_045899350.1_2904	VTAGAYTIVLNPDAK	72.44	2	1531.83
lcl|NZ_CP011073.1_prot_WP_045899350.1_2904	VTAGAYTIVLNPDAK	37.24	2	1531.83
lcl|NZ_CP011073.1_prot_WP_045899350.1_2904	VTAGAYTIVLNPDAK	24.92	3	1531.83
lcl|NZ_CP011073.1_prot_WP_045899350.1_2904	VTAGAYTIVLNPDAK	70.12	2	1531.83
lcl|NZ_CP011073.1_prot_WP_045899350.1_2904	VTAGAYTIVLNPDAK	102.02	2	1531.83
lcl|NZ_CP011073.1_prot_WP_045899350.1_2904	VTAGAYTIVLNPDAK	102.86	2	1531.83
lcl|NZ_CP011073.1_prot_WP_045899350.1_2904	VTAGAYTIVLNPDAK	43.73	2	1531.83
lcl|NZ_CP011073.1_prot_WP_045899350.1_2904	VTAGAYTIVLNPDAK	43.74	2	1531.83
lcl|NZ_CP011073.1_prot_WP_045899350.1_2904	VTAGAYTIVLNPDAK	102.87	2	1531.83
lcl|NZ_CP011073.1_prot_WP_045899350.1_2904	VTAGAYTIVLNPDAK	87.95	2	1531.83
lcl|NZ_CP011073.1_prot_WP_045899350.1_2904	VTAGAYTIVLNPDAK	69.82	2	1531.83
lcl|NZ_CP011073.1_prot_WP_045899350.1_2904	VTAGAYTIVLNPDAK	30.75	2	1531.83
lcl|NZ_CP011073.1_prot_WP_045899350.1_2904	VTAGAYTIVLNPDAK	83.61	2	1531.83
lcl|NZ_CP011073.1_prot_WP_045899350.1_2904	VTAGAYTIVLNPDAK	44.18	3	1531.83
lcl|NZ_CP011073.1_prot_WP_045899350.1_2904	VTAGAYTIVLNPDAK	56.81	3	1531.83
lcl|NZ_CP011073.1_prot_WP_045899350.1_2904	VTAGAYTIVLNPDAK	63.61	2	1531.83
lcl|NZ_CP011073.1_prot_WP_045899350.1_2904	VTAGAYTIVLNPDAK	95.58	2	1531.83
lcl|NZ_CP011073.1_prot_WP_045899350.1_2904	VTAGAYTIVLNPDAK	58.34	2	1531.83
lcl|NZ_CP011073.1_prot_WP_045899350.1_2904	VTAGAYTIVLNPDAK	91.66	2	1531.83
lcl|NZ_CP011073.1_prot_WP_045899350.1_2904	VTAGAYTIVLNPDAK	63.67	3	1531.83
lcl|NZ_CP011073.1_prot_WP_045899350.1_2904	VTAGAYTIVLNPDAK	95.83	2	1531.83
lcl|NZ_CP011073.1_prot_WP_045899350.1_2904	LWSVDVTLVAGEMK	14.91	2	1546.8
lcl|NZ_CP011073.1_prot_WP_045899350.1_2904	LWSVDVTLVAGEMK	14.75	2	1546.8
lcl|NZ_CP011073.1_prot_WP_045899350.1_2904	LWSVDVTLVAGEMK	23.49	2	1546.8
lcl|NZ_CP011073.1_prot_WP_045899350.1_2904	LWSVDVTLVAGEMK	14.24	2	1546.8
lcl|NZ_CP011073.1_prot_WP_045899350.1_2904	LWSVDVTLVAGEMK	14.72	2	1546.8
lcl|NZ_CP011073.1_prot_WP_045899350.1_2904	LWSVDVTLVAGEMK	16.69	2	1546.8
lcl|NZ_CP011073.1_prot_WP_045899350.1_2904	LWSVDVTLVAGEMK	19.17	2	1546.8
lcl|NZ_CP011073.1_prot_WP_045899350.1_2904	LWSVDVTLVAGEMK	18.89	2	1546.8
lcl|NZ_CP011073.1_prot_WP_045899350.1_2904	LWSVDVTLVAGEMK	43.77	2	1546.8
lcl|NZ_CP011073.1_prot_WP_045899350.1_2904	LWSVDVTLVAGEMK	15.56	3	1546.8
lcl|NZ_CP011073.1_prot_WP_045899350.1_2904	LWSVDVTLVAGEMK	27.42	2	1546.8
lcl|NZ_CP011073.1_prot_WP_045899350.1_2904	LWSVDVTLVAGEMK	69.98	2	1546.8
lcl|NZ_CP011073.1_prot_WP_045899350.1_2904	LWSVDVTLVAGEMK	52.24	2	1546.8
lcl|NZ_CP011073.1_prot_WP_045899350.1_2904	LWSVDVTLVAGEMK	15.92	2	1546.8
lcl|NZ_CP011073.1_prot_WP_045899350.1_2904	LWSVDVTLVAGEMK	70.62	2	1546.8
lcl|NZ_CP011073.1_prot_WP_045899350.1_2904	LWSVDVTLVAGEMK	13.78	2	1546.8
lcl|NZ_CP011073.1_prot_WP_045899350.1_2904	LWSVDVTLVAGEMK	73.55	2	1546.8
lcl|NZ_CP011073.1_prot_WP_045899350.1_2904	LWSVDVTLVAGEMK	20.51	2	1546.8
lcl|NZ_CP011073.1_prot_WP_045899350.1_2904	LWSVDVTLVAGEMK	18.28	2	1546.8
lcl|NZ_CP011073.1_prot_WP_045899350.1_2904	LWSVDVTLVAGEMK	14.2	2	1546.8
lcl|NZ_CP011073.1_prot_WP_045899350.1_2904	LWSVDVTLVAGEMK	17.3	2	1546.8
lcl|NZ_CP011073.1_prot_WP_045899350.1_2904	LWSVDVTLVAGEMK	21.63	2	1546.8
lcl|NZ_CP011073.1_prot_WP_045899350.1_2904	LWSVDVTLVAGEMK	13.5	2	1546.8
lcl|NZ_CP011073.1_prot_WP_045899350.1_2904	LWSVDVTLVAGEMK	23.13	2	1546.8
lcl|NZ_CP011073.1_prot_WP_045899350.1_2904	LWSVDVTLVAGEMK	23.88	2	1546.8
lcl|NZ_CP011073.1_prot_WP_045899350.1_2904	LWSVDVTLVAGEMK	44.33	2	1546.8
lcl|NZ_CP011073.1_prot_WP_045899350.1_2904	LWSVDVTLVAGEMK	22.97	2	1546.8
lcl|NZ_CP011073.1_prot_WP_045899350.1_2904	LWSVDVTLVAGEMK	17.59	2	1546.81
lcl|NZ_CP011073.1_prot_WP_045899350.1_2904	LWSVDVTLVAGEMK	75.38	2	1546.81
lcl|NZ_CP011073.1_prot_WP_045899350.1_2904	LWSVDVTLVAGEMK	64.46	2	1546.81
lcl|NZ_CP011073.1_prot_WP_045899350.1_2904	LWSVDVTLVAGEMK	71.77	2	1546.81
lcl|NZ_CP011073.1_prot_WP_045899350.1_2904	LWSVDVTLVAGEMK	89.57	2	1546.81
lcl|NZ_CP011073.1_prot_WP_045899350.1_2904	LWSVDVTLVAGEMK	24.44	2	1546.81
lcl|NZ_CP011073.1_prot_WP_045899350.1_2904	LWSVDVTLVAGEMK	20.69	2	1546.81
lcl|NZ_CP011073.1_prot_WP_045899350.1_2904	LWSVDVTLVAGEMK	13.42	2	1546.81
lcl|NZ_CP011073.1_prot_WP_045899350.1_2904	LWSVDVTLVAGEMK	38.12	2	1546.81
lcl|NZ_CP011073.1_prot_WP_045899350.1_2904	LWSVDVTLVAGEMK	23.18	2	1546.81
lcl|NZ_CP011073.1_prot_WP_045899350.1_2904	LWSVDVTLVAGEMK	72.89	2	1546.81
lcl|NZ_CP011073.1_prot_WP_045899350.1_2904	LWSVDVTLVAGEMK	85.8	2	1546.81
lcl|NZ_CP011073.1_prot_WP_045899350.1_2904	LWSVDVTLVAGEMK	67.39	2	1546.81
lcl|NZ_CP011073.1_prot_WP_045899350.1_2904	LWSVDVTLVAGEMK	93.02	2	1546.81
lcl|NZ_CP011073.1_prot_WP_045899350.1_2904	LWSVDVTLVAGEMK	49.3	2	1546.81
lcl|NZ_CP011073.1_prot_WP_045899350.1_2904	LWSVDVTLVAGEMK	15.13	2	1546.81
lcl|NZ_CP011073.1_prot_WP_045899350.1_2904	LWSVDVTLVAGEMK	57.44	2	1546.81
lcl|NZ_CP011073.1_prot_WP_045899350.1_2904	LWSVDVTLVAGEMK	26.54	2	1546.81
lcl|NZ_CP011073.1_prot_WP_045899350.1_2904	LWSVDVTLVAGEMK	67.32	2	1546.81
lcl|NZ_CP011073.1_prot_WP_045899350.1_2904	LWSVDVTLVAGEMK	32.47	2	1546.81
lcl|NZ_CP011073.1_prot_WP_045899350.1_2904	LWSVDVTLVAGEMK	42.1	2	1546.81
lcl|NZ_CP011073.1_prot_WP_045899350.1_2904	LWSVDVTLVAGEMK	32.38	2	1546.81
lcl|NZ_CP011073.1_prot_WP_045899350.1_2904	LWSVDVTLVAGEMK	33.61	2	1546.81
lcl|NZ_CP011073.1_prot_WP_045899350.1_2904	LWSVDVTLVAGEMK	85.84	2	1546.81
lcl|NZ_CP011073.1_prot_WP_045899350.1_2904	LWSVDVTLVAGEMK	87.25	2	1546.81
lcl|NZ_CP011073.1_prot_WP_045899350.1_2904	LWSVDVTLVAGEMK	63.71	2	1546.81
lcl|NZ_CP011073.1_prot_WP_045899350.1_2904	LWSVDVTLVAGEMK	80.96	2	1546.81
lcl|NZ_CP011073.1_prot_WP_045899350.1_2904	LWSVDVTLVAGEMK	13.58	2	1546.81
lcl|NZ_CP011073.1_prot_WP_045899350.1_2904	LWSVDVTLVAGEMK	15.3	2	1546.81
lcl|NZ_CP011073.1_prot_WP_045899350.1_2904	LWSVDVTLVAGEMK	13.72	2	1546.81
lcl|NZ_CP011073.1_prot_WP_045899350.1_2904	LWSVDVTLVAGEMK	72.55	2	1546.81
lcl|NZ_CP011073.1_prot_WP_045899350.1_2904	LWSVDVTLVAGEMK	18.86	2	1546.81
lcl|NZ_CP011073.1_prot_WP_045899350.1_2904	LWSVDVTLVAGEMK	14.75	2	1546.82
lcl|NZ_CP011073.1_prot_WP_045899350.1_2904	LWSVDVTLVAGEMK	48.52	2	1562.79	Oxidation (M)
lcl|NZ_CP011073.1_prot_WP_045899350.1_2904	LWSVDVTLVAGEMK	29.18	2	1562.8	Oxidation (M)
lcl|NZ_CP011073.1_prot_WP_045899350.1_2904	LWSVDVTLVAGEMK	54.72	2	1562.8	Oxidation (M)
lcl|NZ_CP011073.1_prot_WP_045899350.1_2904	LWSVDVTLVAGEMK	29.4	2	1562.8	Oxidation (M)
lcl|NZ_CP011073.1_prot_WP_045899350.1_2904	LWSVDVTLVAGEMK	17.78	2	1562.8	Oxidation (M)
lcl|NZ_CP011073.1_prot_WP_045899350.1_2904	LWSVDVTLVAGEMK	18.41	2	1562.8	Oxidation (M)
lcl|NZ_CP011073.1_prot_WP_045899350.1_2904	LWSVDVTLVAGEMK	46.17	2	1562.8	Oxidation (M)
lcl|NZ_CP011073.1_prot_WP_045899350.1_2904	LWSVDVTLVAGEMK	47.74	2	1562.8	Oxidation (M)
lcl|NZ_CP011073.1_prot_WP_045899350.1_2904	LWSVDVTLVAGEMK	31.78	2	1562.8	Oxidation (M)
lcl|NZ_CP011073.1_prot_WP_045899350.1_2904	LWSVDVTLVAGEMK	38.14	2	1562.8	Oxidation (M)
lcl|NZ_CP011073.1_prot_WP_045899350.1_2904	LWSVDVTLVAGEMK	17.49	2	1562.8	Oxidation (M)
lcl|NZ_CP011073.1_prot_WP_045899350.1_2904	LWSVDVTLVAGEMK	46.72	2	1562.81	Oxidation (M)
lcl|NZ_CP011073.1_prot_WP_045899350.1_2904	ASPYVITMNLTNAGK	45.47	2	1578.8
lcl|NZ_CP011073.1_prot_WP_045899350.1_2904	ASPYVITMNLTNAGK	34.84	2	1578.8
lcl|NZ_CP011073.1_prot_WP_045899350.1_2904	ASPYVITMNLTNAGK	17.1	2	1578.8
lcl|NZ_CP011073.1_prot_WP_045899350.1_2904	ASPYVITMNLTNAGK	24.08	2	1578.8
lcl|NZ_CP011073.1_prot_WP_045899350.1_2904	ASPYVITMNLTNAGK	41.85	2	1578.8
lcl|NZ_CP011073.1_prot_WP_045899350.1_2904	ASPYVITMNLTNAGK	38.99	2	1578.8
lcl|NZ_CP011073.1_prot_WP_045899350.1_2904	ASPYVITMNLTNAGK	19.32	2	1578.8
lcl|NZ_CP011073.1_prot_WP_045899350.1_2904	ASPYVITMNLTNAGK	86.06	2	1578.8
lcl|NZ_CP011073.1_prot_WP_045899350.1_2904	ASPYVITMNLTNAGK	49.95	2	1578.8
lcl|NZ_CP011073.1_prot_WP_045899350.1_2904	ASPYVITMNLTNAGK	26.31	2	1578.8
lcl|NZ_CP011073.1_prot_WP_045899350.1_2904	ASPYVITMNLTNAGK	53.27	2	1578.8
lcl|NZ_CP011073.1_prot_WP_045899350.1_2904	ASPYVITMNLTNAGK	32.56	2	1578.8
lcl|NZ_CP011073.1_prot_WP_045899350.1_2904	ASPYVITMNLTNAGK	42.5	2	1578.8
lcl|NZ_CP011073.1_prot_WP_045899350.1_2904	ASPYVITMNLTNAGK	28.83	2	1578.81
lcl|NZ_CP011073.1_prot_WP_045899350.1_2904	ASPYVITMNLTNAGK	46.96	2	1578.81
lcl|NZ_CP011073.1_prot_WP_045899350.1_2904	ASPYVITMNLTNAGK	42.96	2	1578.81
lcl|NZ_CP011073.1_prot_WP_045899350.1_2904	ASPYVITMNLTNAGK	34.08	2	1578.81
lcl|NZ_CP011073.1_prot_WP_045899350.1_2904	ASPYVITMNLTNAGK	39.78	2	1578.81
lcl|NZ_CP011073.1_prot_WP_045899350.1_2904	ASPYVITMNLTNAGK	82.9	2	1578.81
lcl|NZ_CP011073.1_prot_WP_045899350.1_2904	ASPYVITMNLTNAGK	56.17	2	1578.81
lcl|NZ_CP011073.1_prot_WP_045899350.1_2904	ASPYVITMNLTNAGK	25.58	2	1578.81
lcl|NZ_CP011073.1_prot_WP_045899350.1_2904	ASPYVITMNLTNAGK	25.64	2	1578.81
lcl|NZ_CP011073.1_prot_WP_045899350.1_2904	ASPYVITMNLTNAGK	108.25	2	1578.81
lcl|NZ_CP011073.1_prot_WP_045899350.1_2904	ASPYVITMNLTNAGK	74.59	2	1578.81
lcl|NZ_CP011073.1_prot_WP_045899350.1_2904	ASPYVITMNLTNAGK	18.13	3	1578.81
lcl|NZ_CP011073.1_prot_WP_045899350.1_2904	ASPYVITMNLTNAGK	42.66	2	1578.81
lcl|NZ_CP011073.1_prot_WP_045899350.1_2904	ASPYVITMNLTNAGK	34.14	2	1578.81
lcl|NZ_CP011073.1_prot_WP_045899350.1_2904	ASPYVITMNLTNAGK	46.34	2	1578.81
lcl|NZ_CP011073.1_prot_WP_045899350.1_2904	ASPYVITMNLTNAGK	47.81	3	1578.81
lcl|NZ_CP011073.1_prot_WP_045899350.1_2904	ASPYVITMNLTNAGK	13.66	2	1578.81
lcl|NZ_CP011073.1_prot_WP_045899350.1_2904	ASPYVITMNLTNAGK	69.29	2	1578.81
lcl|NZ_CP011073.1_prot_WP_045899350.1_2904	ASPYVITMNLTNAGK	67.68	2	1578.81
lcl|NZ_CP011073.1_prot_WP_045899350.1_2904	ASPYVITMNLTNAGK	31.43	3	1578.81
lcl|NZ_CP011073.1_prot_WP_045899350.1_2904	ASPYVITMNLTNAGK	65.45	2	1578.81
lcl|NZ_CP011073.1_prot_WP_045899350.1_2904	ASPYVITMNLTNAGK	100.64	2	1578.81
lcl|NZ_CP011073.1_prot_WP_045899350.1_2904	ASPYVITMNLTNAGK	80.93	2	1578.81
lcl|NZ_CP011073.1_prot_WP_045899350.1_2904	ASPYVITMNLTNAGK	82.46	2	1578.81
lcl|NZ_CP011073.1_prot_WP_045899350.1_2904	ASPYVITMNLTNAGK	23.08	3	1578.81
lcl|NZ_CP011073.1_prot_WP_045899350.1_2904	ASPYVITMNLTNAGK	51.68	3	1578.81
lcl|NZ_CP011073.1_prot_WP_045899350.1_2904	ASPYVITMNLTNAGK	65.19	3	1578.81
lcl|NZ_CP011073.1_prot_WP_045899350.1_2904	ASPYVITMNLTNAGK	80.27	2	1578.81
lcl|NZ_CP011073.1_prot_WP_045899350.1_2904	ASPYVITMNLTNAGK	15.77	2	1578.81
lcl|NZ_CP011073.1_prot_WP_045899350.1_2904	ASPYVITMNLTNAGK	78.95	2	1578.81
lcl|NZ_CP011073.1_prot_WP_045899350.1_2904	ASPYVITMNLTNAGK	86.97	2	1578.81
lcl|NZ_CP011073.1_prot_WP_045899350.1_2904	ASPYVITMNLTNAGK	25.37	3	1578.81
lcl|NZ_CP011073.1_prot_WP_045899350.1_2904	ASPYVITMNLTNAGK	15.36	2	1578.81
lcl|NZ_CP011073.1_prot_WP_045899350.1_2904	ASPYVITMNLTNAGK	69.67	2	1578.81
lcl|NZ_CP011073.1_prot_WP_045899350.1_2904	ASPYVITMNLTNAGK	93.08	2	1578.81
lcl|NZ_CP011073.1_prot_WP_045899350.1_2904	ASPYVITMNLTNAGK	36.42	2	1578.81
lcl|NZ_CP011073.1_prot_WP_045899350.1_2904	ASPYVITMNLTNAGK	69.39	2	1578.81
lcl|NZ_CP011073.1_prot_WP_045899350.1_2904	ASPYVITMNLTNAGK	60.65	2	1578.81
lcl|NZ_CP011073.1_prot_WP_045899350.1_2904	ASPYVITMNLTNAGK	50.09	2	1578.81
lcl|NZ_CP011073.1_prot_WP_045899350.1_2904	ASPYVITMNLTNAGK	16.65	3	1578.81
lcl|NZ_CP011073.1_prot_WP_045899350.1_2904	ASPYVITMNLTNAGK	52.62	3	1578.81
lcl|NZ_CP011073.1_prot_WP_045899350.1_2904	ASPYVITMNLTNAGK	87.43	2	1578.81
lcl|NZ_CP011073.1_prot_WP_045899350.1_2904	ASPYVITMNLTNAGK	80.17	2	1578.81
lcl|NZ_CP011073.1_prot_WP_045899350.1_2904	ASPYVITMNLTNAGK	68	2	1578.81
lcl|NZ_CP011073.1_prot_WP_045899350.1_2904	ASPYVITMNLTNAGK	48.67	3	1578.81
lcl|NZ_CP011073.1_prot_WP_045899350.1_2904	ASPYVITMNLTNAGK	46.9	2	1578.81
lcl|NZ_CP011073.1_prot_WP_045899350.1_2904	ASPYVITMNLTNAGK	86.21	2	1578.81
lcl|NZ_CP011073.1_prot_WP_045899350.1_2904	ASPYVITMNLTNAGK	24.55	3	1578.82
lcl|NZ_CP011073.1_prot_WP_045899350.1_2904	ASPYVITMNLTNAGK	40.05	2	1594.8	Oxidation (M)
lcl|NZ_CP011073.1_prot_WP_045899350.1_2904	ASPYVITMNLTNAGK	13.81	2	1594.8	Oxidation (M)
lcl|NZ_CP011073.1_prot_WP_045899350.1_2904	ASPYVITMNLTNAGK	58.4	2	1594.8	Oxidation (M)
lcl|NZ_CP011073.1_prot_WP_045899350.1_2904	ASPYVITMNLTNAGK	53.45	2	1594.8	Oxidation (M)
lcl|NZ_CP011073.1_prot_WP_045899350.1_2904	ASPYVITMNLTNAGK	70.78	2	1594.8	Oxidation (M)
lcl|NZ_CP011073.1_prot_WP_045899350.1_2904	ASPYVITMNLTNAGK	55.89	2	1594.8	Oxidation (M)
lcl|NZ_CP011073.1_prot_WP_045899350.1_2904	ASPYVITMNLTNAGK	34.93	2	1594.8	Oxidation (M)
lcl|NZ_CP011073.1_prot_WP_045899350.1_2904	ASPYVITMNLTNAGK	62.48	3	1594.8	Oxidation (M)
lcl|NZ_CP011073.1_prot_WP_045899350.1_2904	ASPYVITMNLTNAGK	52.21	2	1594.8	Oxidation (M)
lcl|NZ_CP011073.1_prot_WP_045899350.1_2904	ASPYVITMNLTNAGK	104.93	2	1594.8	Oxidation (M)
lcl|NZ_CP011073.1_prot_WP_045899350.1_2904	ASPYVITMNLTNAGK	30.77	2	1594.8	Oxidation (M)
lcl|NZ_CP011073.1_prot_WP_045899350.1_2904	ASPYVITMNLTNAGK	107.77	2	1594.8	Oxidation (M)
lcl|NZ_CP011073.1_prot_WP_045899350.1_2904	ASPYVITMNLTNAGK	15.33	3	1594.8	Oxidation (M)
lcl|NZ_CP011073.1_prot_WP_045899350.1_2904	ASPYVITMNLTNAGK	29.25	3	1594.8	Oxidation (M)
lcl|NZ_CP011073.1_prot_WP_045899350.1_2904	ASPYVITMNLTNAGK	59.32	3	1594.8	Oxidation (M)
lcl|NZ_CP011073.1_prot_WP_045899350.1_2904	ASPYVITMNLTNAGK	15.15	2	1594.8	Oxidation (M)
lcl|NZ_CP011073.1_prot_WP_045899350.1_2904	ASPYVITMNLTNAGK	107.69	2	1594.8	Oxidation (M)
lcl|NZ_CP011073.1_prot_WP_045899350.1_2904	ASPYVITMNLTNAGK	33.92	2	1594.8	Oxidation (M)
lcl|NZ_CP011073.1_prot_WP_045899350.1_2904	ASPYVITMNLTNAGK	100.74	2	1594.81	Oxidation (M)
lcl|NZ_CP011073.1_prot_WP_045899350.1_2904	ASPYVITMNLTNAGK	28.36	2	1594.81	Oxidation (M)
lcl|NZ_CP011073.1_prot_WP_045899350.1_2904	ASPYVITMNLTNAGK	23.28	2	1594.81	Oxidation (M)
lcl|NZ_CP011073.1_prot_WP_045899350.1_2904	ASPYVITMNLTNAGK	111.73	2	1594.81	Oxidation (M)
lcl|NZ_CP011073.1_prot_WP_045899350.1_2904	ASPYVITMNLTNAGK	89.25	2	1594.81	Oxidation (M)
lcl|NZ_CP011073.1_prot_WP_045899350.1_2904	ASPYVITMNLTNAGK	40.79	2	1594.81	Oxidation (M)
lcl|NZ_CP011073.1_prot_WP_045899350.1_2904	ASPYVITMNLTNAGK	45.12	3	1594.81	Oxidation (M)
lcl|NZ_CP011073.1_prot_WP_045899350.1_2904	ASPYVITMNLTNAGK	29.63	2	1594.81	Oxidation (M)
lcl|NZ_CP011073.1_prot_WP_045899350.1_2904	LWTVTTSLLDKEFK	17.24	3	1679.9
lcl|NZ_CP011073.1_prot_WP_045899350.1_2904	LWTVTTSLLDKEFK	57.82	3	1679.91
lcl|NZ_CP011073.1_prot_WP_045899350.1_2904	LWTVTTSLLDKEFK	69.63	3	1679.91
lcl|NZ_CP011073.1_prot_WP_045899350.1_2904	LWTVTTSLLDKEFK	25.67	3	1679.91
lcl|NZ_CP011073.1_prot_WP_045899350.1_2904	LWTVTTSLLDKEFK	42.7	3	1679.91
lcl|NZ_CP011073.1_prot_WP_045899350.1_2904	LWTVTTSLLDKEFK	55.05	3	1679.91
lcl|NZ_CP011073.1_prot_WP_045899350.1_2904	LWTVTTSLLDKEFK	14.89	3	1679.91
lcl|NZ_CP011073.1_prot_WP_045899350.1_2904	LWTVTTSLLDKEFK	24.16	3	1679.91
lcl|NZ_CP011073.1_prot_WP_045899350.1_2904	LWTVTTSLLDKEFK	25.51	2	1679.91
lcl|NZ_CP011073.1_prot_WP_045899350.1_2904	LWTVTTSLLDKEFK	91.87	2	1679.91
lcl|NZ_CP011073.1_prot_WP_045899350.1_2904	LWTVTTSLLDKEFK	15.81	3	1679.91
lcl|NZ_CP011073.1_prot_WP_045899350.1_2904	LWTVTTSLLDKEFK	18.04	3	1679.91
lcl|NZ_CP011073.1_prot_WP_045899350.1_2904	LWTVTTSLLDKEFK	28.49	3	1679.91
lcl|NZ_CP011073.1_prot_WP_045899350.1_2904	LWTVTTSLLDKEFK	60.91	2	1679.91
lcl|NZ_CP011073.1_prot_WP_045899350.1_2904	LWTVTTSLLDKEFK	19.62	3	1679.91
lcl|NZ_CP011073.1_prot_WP_045899350.1_2904	LWTVTTSLLDKEFK	53.83	3	1679.91
lcl|NZ_CP011073.1_prot_WP_045899350.1_2904	LWTVTTSLLDKEFK	15.5	3	1679.91
lcl|NZ_CP011073.1_prot_WP_045899350.1_2904	LWTVTTSLLDKEFK	55.72	3	1679.91
lcl|NZ_CP011073.1_prot_WP_045899350.1_2904	LWTVTTSLLDKEFK	114.22	2	1679.91
lcl|NZ_CP011073.1_prot_WP_045899350.1_2904	LWTVTTSLLDKEFK	28.52	2	1679.91
lcl|NZ_CP011073.1_prot_WP_045899350.1_2904	LWTVTTSLLDKEFK	35.29	3	1679.91
lcl|NZ_CP011073.1_prot_WP_045899350.1_2904	LWTVTTSLLDKEFK	94.05	2	1679.91
lcl|NZ_CP011073.1_prot_WP_045899350.1_2904	LWTVTTSLLDKEFK	52.15	3	1679.91
lcl|NZ_CP011073.1_prot_WP_045899350.1_2904	LWTVTTSLLDKEFK	116.68	2	1679.91
lcl|NZ_CP011073.1_prot_WP_045899350.1_2904	LWTVTTSLLDKEFK	69.86	3	1679.91
lcl|NZ_CP011073.1_prot_WP_045899350.1_2904	LWTVTTSLLDKEFK	29.76	3	1679.91
lcl|NZ_CP011073.1_prot_WP_045899350.1_2904	LWTVTTSLLDKEFK	71.57	3	1679.91
lcl|NZ_CP011073.1_prot_WP_045899350.1_2904	LWTVTTSLLDKEFK	92.33	2	1679.91
lcl|NZ_CP011073.1_prot_WP_045899350.1_2904	LWTVTTSLLDKEFK	78	2	1679.91
lcl|NZ_CP011073.1_prot_WP_045899350.1_2904	LWTVTTSLLDKEFK	69.34	3	1679.91
lcl|NZ_CP011073.1_prot_WP_045899350.1_2904	LWTVTTSLLDKEFK	77.87	3	1679.91
lcl|NZ_CP011073.1_prot_WP_045899350.1_2904	LWTVTTSLLDKEFK	17.11	3	1679.91
lcl|NZ_CP011073.1_prot_WP_045899350.1_2904	LWTVTTSLLDKEFK	33.62	3	1679.91
lcl|NZ_CP011073.1_prot_WP_045899350.1_2904	LWTVTTSLLDKEFK	20.64	3	1679.91
lcl|NZ_CP011073.1_prot_WP_045899350.1_2904	LWTVTTSLLDKEFK	99.32	2	1679.91
lcl|NZ_CP011073.1_prot_WP_045899350.1_2904	LWTVTTSLLDKEFK	17.34	2	1679.91
lcl|NZ_CP011073.1_prot_WP_045899350.1_2904	LWTVTTSLLDKEFK	105.01	2	1679.91
lcl|NZ_CP011073.1_prot_WP_045899350.1_2904	LWTVTTSLLDKEFK	34.36	3	1679.91
lcl|NZ_CP011073.1_prot_WP_045899350.1_2904	LWTVTTSLLDKEFK	13.01	3	1679.91
lcl|NZ_CP011073.1_prot_WP_045899350.1_2904	LWTVTTSLLDKEFK	77.97	3	1679.91
lcl|NZ_CP011073.1_prot_WP_045899350.1_2904	LWTVTTSLLDKEFK	34.51	3	1679.91
lcl|NZ_CP011073.1_prot_WP_045899350.1_2904	LWTVTTSLLDKEFK	36.33	3	1679.91
lcl|NZ_CP011073.1_prot_WP_045899350.1_2904	LWTVTTSLLDKEFK	18.64	3	1679.91
lcl|NZ_CP011073.1_prot_WP_045899350.1_2904	LWTVTTSLLDKEFK	45.16	3	1679.91
lcl|NZ_CP011073.1_prot_WP_045899350.1_2904	LWTVTTSLLDKEFK	19.46	3	1679.91
lcl|NZ_CP011073.1_prot_WP_045899350.1_2904	LWTVTTSLLDKEFK	74.73	3	1679.91
lcl|NZ_CP011073.1_prot_WP_045899350.1_2904	LWTVTTSLLDKEFK	32.03	2	1679.91
lcl|NZ_CP011073.1_prot_WP_045899350.1_2904	LWTVTTSLLDKEFK	77.86	3	1679.91
lcl|NZ_CP011073.1_prot_WP_045899350.1_2904	LWTVTTSLLDKEFK	81.52	3	1679.91
lcl|NZ_CP011073.1_prot_WP_045899350.1_2904	LWTVTTSLLDKEFK	77.87	3	1679.91
lcl|NZ_CP011073.1_prot_WP_045899350.1_2904	LWTVTTSLLDKEFK	66.44	3	1679.91
lcl|NZ_CP011073.1_prot_WP_045899350.1_2904	LWTVTTSLLDKEFK	61.93	3	1679.91
lcl|NZ_CP011073.1_prot_WP_045899350.1_2904	LWTVTTSLLDKEFK	74.54	3	1679.92
lcl|NZ_CP011073.1_prot_WP_045899350.1_2904	LWTVTTSLLDKEFK	16.8	3	1679.92
lcl|NZ_CP011073.1_prot_WP_045899350.1_2904	LWTVTTSLLDKEFK	28.93	3	1679.92
lcl|NZ_CP011073.1_prot_WP_045899350.1_2904	LWTVTTSLLDKEFK	32.93	3	1679.92
lcl|NZ_CP011073.1_prot_WP_045899350.1_2904	LWTVTTSLLDKEFK	58.4	3	1679.92
lcl|NZ_CP011073.1_prot_WP_045899350.1_2904	LWTVTTSLLDKEFK	77.82	3	1679.92
lcl|NZ_CP011073.1_prot_WP_045899350.1_2904	LWTVTTSLLDKEFK	36.59	3	1679.92
lcl|NZ_CP011073.1_prot_WP_045899350.1_2904	LWTVTTSLLDKEFK	13.1	3	1679.92
lcl|NZ_CP011073.1_prot_WP_045899350.1_2904	LWTVTTSLLDKEFK	38.26	2	1679.92
lcl|NZ_CP011073.1_prot_WP_045899350.1_2904	LWTVTTSLLDKEFK	78.75	3	1679.92
lcl|NZ_CP011073.1_prot_WP_045899350.1_2904	LWTVTTSLLDKEFK	35.09	3	1679.92
lcl|NZ_CP011073.1_prot_WP_045899350.1_2904	LWTVTTSLLDKEFK	70.14	3	1679.92
lcl|NZ_CP011073.1_prot_WP_045899350.1_2904	LWTVTTSLLDKEFK	63	3	1679.92
lcl|NZ_CP011073.1_prot_WP_045899350.1_2904	LWTVTTSLLDKEFK	75.66	3	1679.92
lcl|NZ_CP011073.1_prot_WP_045899350.1_2904	LWTVTTSLLDKEFK	63.81	3	1679.92
lcl|NZ_CP011073.1_prot_WP_045899350.1_2904	LWTVTTSLLDKEFK	79.74	3	1679.92
lcl|NZ_CP011073.1_prot_WP_045899350.1_2904	LWTVTTSLLDKEFK	15.11	3	1679.92
lcl|NZ_CP011073.1_prot_WP_045899350.1_2904	LWTVTTSLLDKEFK	63.61	2	1679.92
lcl|NZ_CP011073.1_prot_WP_045899350.1_2904	LWTVTTSLLDKEFK	116.95	2	1679.92
lcl|NZ_CP011073.1_prot_WP_045899350.1_2904	LWTVTTSLLDKEFK	43.94	3	1679.92
lcl|NZ_CP011073.1_prot_WP_045899350.1_2904	LWTVTTSLLDKEFK	41.38	3	1679.92
lcl|NZ_CP011073.1_prot_WP_045899350.1_2904	LWTVTTSLLDKEFK	56.11	3	1679.92
lcl|NZ_CP011073.1_prot_WP_045899350.1_2904	LWTVTTSLLDKEFK	45.36	3	1679.92
lcl|NZ_CP011073.1_prot_WP_045899350.1_2904	LWTVTTSLLDKEFK	90.76	2	1679.92
lcl|NZ_CP011073.1_prot_WP_045899350.1_2904	LWTVTTSLLDKEFK	25.06	3	1679.92
lcl|NZ_CP011073.1_prot_WP_045899350.1_2904	LWTVTTSLLDKEFK	31.11	3	1679.92
lcl|NZ_CP011073.1_prot_WP_045899350.1_2904	LWTVTTSLLDKEFK	50.93	2	1679.92
lcl|NZ_CP011073.1_prot_WP_045899350.1_2904	LWTVTTSLLDKEFK	57.45	3	1679.92
lcl|NZ_CP011073.1_prot_WP_045899350.1_2904	LWTVTTSLLDKEFK	81.62	3	1679.92
lcl|NZ_CP011073.1_prot_WP_045899350.1_2904	LWTVTTSLLDKEFK	56.03	3	1679.92
lcl|NZ_CP011073.1_prot_WP_045899350.1_2904	LWTVTTSLLDKEFK	69.78	3	1679.92
lcl|NZ_CP011073.1_prot_WP_045899350.1_2904	LWTVTTSLLDKEFK	67.25	3	1679.92
lcl|NZ_CP011073.1_prot_WP_045899350.1_2904	LWTVTTSLLDKEFK	23.15	3	1679.93
lcl|NZ_CP011073.1_prot_WP_045899350.1_2904	TGWEIIGDATPGGWDK	44.3	2	1701.79
lcl|NZ_CP011073.1_prot_WP_045899350.1_2904	TGWEIIGDATPGGWDK	51.91	2	1701.79
lcl|NZ_CP011073.1_prot_WP_045899350.1_2904	TGWEIIGDATPGGWDK	32.11	2	1701.79
lcl|NZ_CP011073.1_prot_WP_045899350.1_2904	TGWEIIGDATPGGWDK	49.23	2	1701.8
lcl|NZ_CP011073.1_prot_WP_045899350.1_2904	TGWEIIGDATPGGWDK	38.25	3	1701.8
lcl|NZ_CP011073.1_prot_WP_045899350.1_2904	TGWEIIGDATPGGWDK	30.54	2	1701.8
lcl|NZ_CP011073.1_prot_WP_045899350.1_2904	TGWEIIGDATPGGWDK	67.23	2	1701.8
lcl|NZ_CP011073.1_prot_WP_045899350.1_2904	TGWEIIGDATPGGWDK	16.23	2	1701.8
lcl|NZ_CP011073.1_prot_WP_045899350.1_2904	TGWEIIGDATPGGWDK	48.23	2	1701.8
lcl|NZ_CP011073.1_prot_WP_045899350.1_2904	TGWEIIGDATPGGWDK	28	2	1701.8
lcl|NZ_CP011073.1_prot_WP_045899350.1_2904	TGWEIIGDATPGGWDK	23.39	2	1701.8
lcl|NZ_CP011073.1_prot_WP_045899350.1_2904	TGWEIIGDATPGGWDK	70.01	2	1701.8
lcl|NZ_CP011073.1_prot_WP_045899350.1_2904	TGWEIIGDATPGGWDK	23.75	2	1701.8
lcl|NZ_CP011073.1_prot_WP_045899350.1_2904	TGWEIIGDATPGGWDK	68.82	2	1701.8
lcl|NZ_CP011073.1_prot_WP_045899350.1_2904	TGWEIIGDATPGGWDK	83.12	2	1701.8
lcl|NZ_CP011073.1_prot_WP_045899350.1_2904	TGWEIIGDATPGGWDK	26.55	2	1701.8
lcl|NZ_CP011073.1_prot_WP_045899350.1_2904	TGWEIIGDATPGGWDK	19.94	2	1701.8
lcl|NZ_CP011073.1_prot_WP_045899350.1_2904	TGWEIIGDATPGGWDK	43.51	2	1701.8
lcl|NZ_CP011073.1_prot_WP_045899350.1_2904	TGWEIIGDATPGGWDK	49.65	2	1701.8
lcl|NZ_CP011073.1_prot_WP_045899350.1_2904	TGWEIIGDATPGGWDK	112.54	2	1701.8
lcl|NZ_CP011073.1_prot_WP_045899350.1_2904	TGWEIIGDATPGGWDK	20.12	2	1701.8
lcl|NZ_CP011073.1_prot_WP_045899350.1_2904	TGWEIIGDATPGGWDK	34.04	2	1701.8
lcl|NZ_CP011073.1_prot_WP_045899350.1_2904	TGWEIIGDATPGGWDK	27.79	2	1701.8
lcl|NZ_CP011073.1_prot_WP_045899350.1_2904	TGWEIIGDATPGGWDK	74.59	2	1701.8
lcl|NZ_CP011073.1_prot_WP_045899350.1_2904	TGWEIIGDATPGGWDK	34.15	2	1701.8
lcl|NZ_CP011073.1_prot_WP_045899350.1_2904	TGWEIIGDATPGGWDK	26.73	2	1701.8
lcl|NZ_CP011073.1_prot_WP_045899350.1_2904	TGWEIIGDATPGGWDK	27.43	2	1701.8
lcl|NZ_CP011073.1_prot_WP_045899350.1_2904	TGWEIIGDATPGGWDK	52.87	2	1701.8
lcl|NZ_CP011073.1_prot_WP_045899350.1_2904	TGWEIIGDATPGGWDK	36.26	2	1701.8
lcl|NZ_CP011073.1_prot_WP_045899350.1_2904	TGWEIIGDATPGGWDK	35.63	2	1701.8
lcl|NZ_CP011073.1_prot_WP_045899350.1_2904	TGWEIIGDATPGGWDK	37.01	2	1701.8
lcl|NZ_CP011073.1_prot_WP_045899350.1_2904	TGWEIIGDATPGGWDK	26.43	2	1701.8
lcl|NZ_CP011073.1_prot_WP_045899350.1_2904	TGWEIIGDATPGGWDK	45.09	2	1701.8
lcl|NZ_CP011073.1_prot_WP_045899350.1_2904	TGWEIIGDATPGGWDK	16.71	2	1701.8
lcl|NZ_CP011073.1_prot_WP_045899350.1_2904	TGWEIIGDATPGGWDK	39.7	2	1701.8
lcl|NZ_CP011073.1_prot_WP_045899350.1_2904	TGWEIIGDATPGGWDK	54.43	2	1701.8
lcl|NZ_CP011073.1_prot_WP_045899350.1_2904	TGWEIIGDATPGGWDK	25.14	2	1701.8
lcl|NZ_CP011073.1_prot_WP_045899350.1_2904	TGWEIIGDATPGGWDK	61.6	2	1701.8
lcl|NZ_CP011073.1_prot_WP_045899350.1_2904	TGWEIIGDATPGGWDK	92.19	2	1701.8
lcl|NZ_CP011073.1_prot_WP_045899350.1_2904	TGWEIIGDATPGGWDK	83.02	2	1701.8
lcl|NZ_CP011073.1_prot_WP_045899350.1_2904	TGWEIIGDATPGGWDK	98.36	2	1701.8
lcl|NZ_CP011073.1_prot_WP_045899350.1_2904	TGWEIIGDATPGGWDK	23.4	2	1701.8
lcl|NZ_CP011073.1_prot_WP_045899350.1_2904	TGWEIIGDATPGGWDK	108.25	2	1701.8
lcl|NZ_CP011073.1_prot_WP_045899350.1_2904	TGWEIIGDATPGGWDK	70.71	2	1701.8
lcl|NZ_CP011073.1_prot_WP_045899350.1_2904	TGWEIIGDATPGGWDK	91.36	2	1701.8
lcl|NZ_CP011073.1_prot_WP_045899350.1_2904	TGWEIIGDATPGGWDK	66.46	2	1701.8
lcl|NZ_CP011073.1_prot_WP_045899350.1_2904	TGWEIIGDATPGGWDK	65.63	2	1701.8
lcl|NZ_CP011073.1_prot_WP_045899350.1_2904	TGWEIIGDATPGGWDK	114.08	2	1701.8
lcl|NZ_CP011073.1_prot_WP_045899350.1_2904	TGWEIIGDATPGGWDK	112.3	2	1701.8
lcl|NZ_CP011073.1_prot_WP_045899350.1_2904	TGWEIIGDATPGGWDK	36.62	2	1701.8
lcl|NZ_CP011073.1_prot_WP_045899350.1_2904	TGWEIIGDATPGGWDK	30.88	2	1701.8
lcl|NZ_CP011073.1_prot_WP_045899350.1_2904	TGWEIIGDATPGGWDK	27.47	2	1701.8
lcl|NZ_CP011073.1_prot_WP_045899350.1_2904	TGWEIIGDATPGGWDK	54.18	2	1701.8
lcl|NZ_CP011073.1_prot_WP_045899350.1_2904	TGWEIIGDATPGGWDK	29.45	2	1701.8
lcl|NZ_CP011073.1_prot_WP_045899350.1_2904	TGWEIIGDATPGGWDK	28.91	2	1701.8
lcl|NZ_CP011073.1_prot_WP_045899350.1_2904	TGWEIIGDATPGGWDK	47.06	2	1701.8
lcl|NZ_CP011073.1_prot_WP_045899350.1_2904	TGWEIIGDATPGGWDK	88.2	2	1701.8
lcl|NZ_CP011073.1_prot_WP_045899350.1_2904	TGWEIIGDATPGGWDK	28.7	2	1701.8
lcl|NZ_CP011073.1_prot_WP_045899350.1_2904	TGWEIIGDATPGGWDK	27.13	2	1701.8
lcl|NZ_CP011073.1_prot_WP_045899350.1_2904	TGWEIIGDATPGGWDK	63.74	2	1701.8
lcl|NZ_CP011073.1_prot_WP_045899350.1_2904	TGWEIIGDATPGGWDK	39.83	2	1701.8
lcl|NZ_CP011073.1_prot_WP_045899350.1_2904	TGWEIIGDATPGGWDK	23.55	2	1701.8
lcl|NZ_CP011073.1_prot_WP_045899350.1_2904	TGWEIIGDATPGGWDK	30.21	2	1701.8
lcl|NZ_CP011073.1_prot_WP_045899350.1_2904	TGWEIIGDATPGGWDK	98.2	2	1701.8
lcl|NZ_CP011073.1_prot_WP_045899350.1_2904	TGWEIIGDATPGGWDK	34	3	1701.8
lcl|NZ_CP011073.1_prot_WP_045899350.1_2904	TGWEIIGDATPGGWDK	62.7	2	1701.8
lcl|NZ_CP011073.1_prot_WP_045899350.1_2904	TGWEIIGDATPGGWDK	62.74	2	1701.8
lcl|NZ_CP011073.1_prot_WP_045899350.1_2904	TGWEIIGDATPGGWDK	22.81	2	1701.8
lcl|NZ_CP011073.1_prot_WP_045899350.1_2904	TGWEIIGDATPGGWDK	35.04	2	1701.8
lcl|NZ_CP011073.1_prot_WP_045899350.1_2904	TGWEIIGDATPGGWDK	122.27	2	1701.8
lcl|NZ_CP011073.1_prot_WP_045899350.1_2904	TGWEIIGDATPGGWDK	16.79	2	1701.8
lcl|NZ_CP011073.1_prot_WP_045899350.1_2904	TGWEIIGDATPGGWDK	51.62	2	1701.8
lcl|NZ_CP011073.1_prot_WP_045899350.1_2904	TGWEIIGDATPGGWDK	88.04	2	1701.8
lcl|NZ_CP011073.1_prot_WP_045899350.1_2904	TGWEIIGDATPGGWDK	53.67	2	1701.8
lcl|NZ_CP011073.1_prot_WP_045899350.1_2904	TGWEIIGDATPGGWDK	23.84	2	1701.8
lcl|NZ_CP011073.1_prot_WP_045899350.1_2904	TGWEIIGDATPGGWDK	27.48	2	1701.8
lcl|NZ_CP011073.1_prot_WP_045899350.1_2904	TGWEIIGDATPGGWDK	40.11	2	1701.8
lcl|NZ_CP011073.1_prot_WP_045899350.1_2904	TGWEIIGDATPGGWDK	60.04	2	1701.8
lcl|NZ_CP011073.1_prot_WP_045899350.1_2904	TGWEIIGDATPGGWDK	77.01	2	1701.8
lcl|NZ_CP011073.1_prot_WP_045899350.1_2904	TGWEIIGDATPGGWDK	57.42	2	1701.8
lcl|NZ_CP011073.1_prot_WP_045899350.1_2904	TGWEIIGDATPGGWDK	66.01	2	1701.8
lcl|NZ_CP011073.1_prot_WP_045899350.1_2904	TGWEIIGDATPGGWDK	29.53	2	1701.8
lcl|NZ_CP011073.1_prot_WP_045899350.1_2904	TGWEIIGDATPGGWDK	53.41	2	1701.8
lcl|NZ_CP011073.1_prot_WP_045899350.1_2904	TGWEIIGDATPGGWDK	108.35	2	1701.8
lcl|NZ_CP011073.1_prot_WP_045899350.1_2904	TGWEIIGDATPGGWDK	80.81	2	1701.8
lcl|NZ_CP011073.1_prot_WP_045899350.1_2904	TGWEIIGDATPGGWDK	25.26	2	1701.8
lcl|NZ_CP011073.1_prot_WP_045899350.1_2904	TGWEIIGDATPGGWDK	70.52	2	1701.8
lcl|NZ_CP011073.1_prot_WP_045899350.1_2904	TGWEIIGDATPGGWDK	104.98	2	1701.8
lcl|NZ_CP011073.1_prot_WP_045899350.1_2904	TGWEIIGDATPGGWDK	38.18	2	1701.8
lcl|NZ_CP011073.1_prot_WP_045899350.1_2904	TGWEIIGDATPGGWDK	15.49	2	1701.8
lcl|NZ_CP011073.1_prot_WP_045899350.1_2904	TGWEIIGDATPGGWDK	31.07	2	1701.8
lcl|NZ_CP011073.1_prot_WP_045899350.1_2904	TGWEIIGDATPGGWDK	69.82	2	1701.8
lcl|NZ_CP011073.1_prot_WP_045899350.1_2904	TGWEIIGDATPGGWDK	27.7	2	1701.8
lcl|NZ_CP011073.1_prot_WP_045899350.1_2904	TGWEIIGDATPGGWDK	29.25	2	1701.8
lcl|NZ_CP011073.1_prot_WP_045899350.1_2904	TGWEIIGDATPGGWDK	65.92	2	1701.8
lcl|NZ_CP011073.1_prot_WP_045899350.1_2904	TGWEIIGDATPGGWDK	37.34	2	1701.8
lcl|NZ_CP011073.1_prot_WP_045899350.1_2904	TGWEIIGDATPGGWDK	26.08	2	1701.81
lcl|NZ_CP011073.1_prot_WP_045899350.1_2904	TGWEIIGDATPGGWDK	14.26	2	1701.81
lcl|NZ_CP011073.1_prot_WP_045899350.1_2904	TGWEIIGDATPGGWDK	64.46	2	1701.81
lcl|NZ_CP011073.1_prot_WP_045899350.1_2904	TGWEIIGDATPGGWDK	104.82	2	1701.81
lcl|NZ_CP011073.1_prot_WP_045899350.1_2904	TGWEIIGDATPGGWDK	40.23	2	1701.81
lcl|NZ_CP011073.1_prot_WP_045899350.1_2904	TGWEIIGDATPGGWDK	51.08	2	1701.81
lcl|NZ_CP011073.1_prot_WP_045899350.1_2904	TGWEIIGDATPGGWDK	74	2	1701.81
lcl|NZ_CP011073.1_prot_WP_045899350.1_2904	AVVNYDVTLTNDANAK	13.44	2	1706.83
lcl|NZ_CP011073.1_prot_WP_045899350.1_2904	AVVNYDVTLTNDANAK	15.87	2	1706.84
lcl|NZ_CP011073.1_prot_WP_045899350.1_2904	AVVNYDVTLTNDANAK	13.33	2	1706.84
lcl|NZ_CP011073.1_prot_WP_045899350.1_2904	AVVNYDVTLTNDANAK	29.14	2	1706.84
lcl|NZ_CP011073.1_prot_WP_045899350.1_2904	AVVNYDVTLTNDANAK	37.01	2	1706.84
lcl|NZ_CP011073.1_prot_WP_045899350.1_2904	AVVNYDVTLTNDANAK	38.18	2	1706.84
lcl|NZ_CP011073.1_prot_WP_045899350.1_2904	AVVNYDVTLTNDANAK	21.09	2	1706.84
lcl|NZ_CP011073.1_prot_WP_045899350.1_2904	AVVNYDVTLTNDANAK	30.43	2	1706.84
lcl|NZ_CP011073.1_prot_WP_045899350.1_2904	AVVNYDVTLTNDANAK	13.68	2	1706.84
lcl|NZ_CP011073.1_prot_WP_045899350.1_2904	AVVNYDVTLTNDANAK	50.31	2	1706.84
lcl|NZ_CP011073.1_prot_WP_045899350.1_2904	AVVNYDVTLTNDANAK	27.05	2	1706.84
lcl|NZ_CP011073.1_prot_WP_045899350.1_2904	AVVNYDVTLTNDANAK	18.22	2	1706.84
lcl|NZ_CP011073.1_prot_WP_045899350.1_2904	AVVNYDVTLTNDANAK	36.19	2	1706.84
lcl|NZ_CP011073.1_prot_WP_045899350.1_2904	AVVNYDVTLTNDANAK	16.7	2	1706.84
lcl|NZ_CP011073.1_prot_WP_045899350.1_2904	AVVNYDVTLTNDANAK	24.48	2	1706.84
lcl|NZ_CP011073.1_prot_WP_045899350.1_2904	AVVNYDVTLTNDANAK	35.09	2	1706.84
lcl|NZ_CP011073.1_prot_WP_045899350.1_2904	AVVNYDVTLTNDANAK	30.16	2	1706.84
lcl|NZ_CP011073.1_prot_WP_045899350.1_2904	AVVNYDVTLTNDANAK	24.39	2	1706.84
lcl|NZ_CP011073.1_prot_WP_045899350.1_2904	AVVNYDVTLTNDANAK	25.6	2	1706.84
lcl|NZ_CP011073.1_prot_WP_045899350.1_2904	AVVNYDVTLTNDANAK	28.7	2	1706.84
lcl|NZ_CP011073.1_prot_WP_045899350.1_2904	AVVNYDVTLTNDANAK	37.29	2	1706.84
lcl|NZ_CP011073.1_prot_WP_045899350.1_2904	AVVNYDVTLTNDANAK	25.86	2	1706.84
lcl|NZ_CP011073.1_prot_WP_045899350.1_2904	AVVNYDVTLTNDANAK	54.42	2	1706.84
lcl|NZ_CP011073.1_prot_WP_045899350.1_2904	AVVNYDVTLTNDANAK	16.05	2	1706.84
lcl|NZ_CP011073.1_prot_WP_045899350.1_2904	AVVNYDVTLTNDANAK	34.14	2	1706.84
lcl|NZ_CP011073.1_prot_WP_045899350.1_2904	AVVNYDVTLTNDANAK	16.42	2	1706.84
lcl|NZ_CP011073.1_prot_WP_045899350.1_2904	AVVNYDVTLTNDANAK	30.71	2	1706.84
lcl|NZ_CP011073.1_prot_WP_045899350.1_2904	AVVNYDVTLTNDANAK	39.11	2	1706.84
lcl|NZ_CP011073.1_prot_WP_045899350.1_2904	AVVNYDVTLTNDANAK	41.1	2	1706.84
lcl|NZ_CP011073.1_prot_WP_045899350.1_2904	AVVNYDVTLTNDANAK	17.43	2	1706.84
lcl|NZ_CP011073.1_prot_WP_045899350.1_2904	AVVNYDVTLTNDANAK	27.46	2	1706.84
lcl|NZ_CP011073.1_prot_WP_045899350.1_2904	AVVNYDVTLTNDANAK	34.91	2	1706.84
lcl|NZ_CP011073.1_prot_WP_045899350.1_2904	AVVNYDVTLTNDANAK	16.12	2	1706.84
lcl|NZ_CP011073.1_prot_WP_045899350.1_2904	AVVNYDVTLTNDANAK	27.39	2	1706.84
lcl|NZ_CP011073.1_prot_WP_045899350.1_2904	AVVNYDVTLTNDANAK	92.58	2	1706.84
lcl|NZ_CP011073.1_prot_WP_045899350.1_2904	AVVNYDVTLTNDANAK	60.06	2	1706.84
lcl|NZ_CP011073.1_prot_WP_045899350.1_2904	AVVNYDVTLTNDANAK	45.66	2	1706.84
lcl|NZ_CP011073.1_prot_WP_045899350.1_2904	AVVNYDVTLTNDANAK	34.04	3	1706.84
lcl|NZ_CP011073.1_prot_WP_045899350.1_2904	AVVNYDVTLTNDANAK	63.96	2	1706.84
lcl|NZ_CP011073.1_prot_WP_045899350.1_2904	AVVNYDVTLTNDANAK	30.6	2	1706.84
lcl|NZ_CP011073.1_prot_WP_045899350.1_2904	AVVNYDVTLTNDANAK	40.19	2	1706.84
lcl|NZ_CP011073.1_prot_WP_045899350.1_2904	AVVNYDVTLTNDANAK	22.84	2	1706.84
lcl|NZ_CP011073.1_prot_WP_045899350.1_2904	AVVNYDVTLTNDANAK	79.56	2	1706.84
lcl|NZ_CP011073.1_prot_WP_045899350.1_2904	AVVNYDVTLTNDANAK	28.99	2	1706.84
lcl|NZ_CP011073.1_prot_WP_045899350.1_2904	AVVNYDVTLTNDANAK	17.05	2	1706.84
lcl|NZ_CP011073.1_prot_WP_045899350.1_2904	AVVNYDVTLTNDANAK	19.5	2	1706.84
lcl|NZ_CP011073.1_prot_WP_045899350.1_2904	AVVNYDVTLTNDANAK	20.33	2	1706.84
lcl|NZ_CP011073.1_prot_WP_045899350.1_2904	AVVNYDVTLTNDANAK	17.22	2	1706.84
lcl|NZ_CP011073.1_prot_WP_045899350.1_2904	AVVNYDVTLTNDANAK	31.61	2	1706.84
lcl|NZ_CP011073.1_prot_WP_045899350.1_2904	AVVNYDVTLTNDANAK	25.09	2	1706.84
lcl|NZ_CP011073.1_prot_WP_045899350.1_2904	AVVNYDVTLTNDANAK	20.16	2	1706.84
lcl|NZ_CP011073.1_prot_WP_045899350.1_2904	AVVNYDVTLTNDANAK	19.31	2	1706.84
lcl|NZ_CP011073.1_prot_WP_045899350.1_2904	AVVNYDVTLTNDANAK	33.95	2	1706.84
lcl|NZ_CP011073.1_prot_WP_045899350.1_2904	AVVNYDVTLTNDANAK	71	2	1706.84
lcl|NZ_CP011073.1_prot_WP_045899350.1_2904	AVVNYDVTLTNDANAK	86.58	2	1706.84
lcl|NZ_CP011073.1_prot_WP_045899350.1_2904	AVVNYDVTLTNDANAK	64.92	2	1706.84
lcl|NZ_CP011073.1_prot_WP_045899350.1_2904	AVVNYDVTLTNDANAK	39.72	2	1706.84
lcl|NZ_CP011073.1_prot_WP_045899350.1_2904	AVVNYDVTLTNDANAK	29.62	2	1706.84
lcl|NZ_CP011073.1_prot_WP_045899350.1_2904	AVVNYDVTLTNDANAK	53.52	2	1706.84
lcl|NZ_CP011073.1_prot_WP_045899350.1_2904	AVVNYDVTLTNDANAK	17.31	2	1706.84
lcl|NZ_CP011073.1_prot_WP_045899350.1_2904	AVVNYDVTLTNDANAK	25.2	2	1706.84
lcl|NZ_CP011073.1_prot_WP_045899350.1_2904	AVVNYDVTLTNDANAK	42.67	2	1706.84
lcl|NZ_CP011073.1_prot_WP_045899350.1_2904	AVVNYDVTLTNDANAK	18.31	2	1706.84
lcl|NZ_CP011073.1_prot_WP_045899350.1_2904	AVVNYDVTLTNDANAK	82.21	2	1706.84
lcl|NZ_CP011073.1_prot_WP_045899350.1_2904	AVVNYDVTLTNDANAK	30.43	2	1706.84
lcl|NZ_CP011073.1_prot_WP_045899350.1_2904	AVVNYDVTLTNDANAK	53.18	2	1706.84
lcl|NZ_CP011073.1_prot_WP_045899350.1_2904	AVVNYDVTLTNDANAK	63.62	2	1706.84
lcl|NZ_CP011073.1_prot_WP_045899350.1_2904	AVVNYDVTLTNDANAK	27.01	2	1706.84
lcl|NZ_CP011073.1_prot_WP_045899350.1_2904	AVVNYDVTLTNDANAK	20.61	2	1706.84
lcl|NZ_CP011073.1_prot_WP_045899350.1_2904	AVVNYDVTLTNDANAK	25.33	2	1706.84
lcl|NZ_CP011073.1_prot_WP_045899350.1_2904	AVVNYDVTLTNDANAK	52.72	3	1706.84
lcl|NZ_CP011073.1_prot_WP_045899350.1_2904	AVVNYDVTLTNDANAK	68.88	2	1706.84
lcl|NZ_CP011073.1_prot_WP_045899350.1_2904	AVVNYDVTLTNDANAK	17.47	2	1706.84
lcl|NZ_CP011073.1_prot_WP_045899350.1_2904	AVVNYDVTLTNDANAK	64.11	2	1706.84
lcl|NZ_CP011073.1_prot_WP_045899350.1_2904	AVVNYDVTLTNDANAK	22.09	2	1706.85
lcl|NZ_CP011073.1_prot_WP_045899350.1_2904	AVVNYDVTLTNDANAK	40.79	2	1706.85
lcl|NZ_CP011073.1_prot_WP_045899350.1_2904	AVVNYDVTLTNDANAK	13.42	2	1706.85
lcl|NZ_CP011073.1_prot_WP_045899350.1_2904	AVVNYDVTLTNDANAK	64.11	2	1706.85
lcl|NZ_CP011073.1_prot_WP_045899350.1_2904	AVVNYDVTLTNDANAK	17.7	2	1706.85
lcl|NZ_CP011073.1_prot_WP_045899350.1_2904	AVVNYDVTLTNDANAK	18.08	2	1706.85
lcl|NZ_CP011073.1_prot_WP_045899350.1_2904	AVVNYDVTLTNDANAK	15.86	2	1706.85
lcl|NZ_CP011073.1_prot_WP_045899350.1_2904	AVVNYDVTLTNDANAK	14.51	2	1706.85
lcl|NZ_CP011073.1_prot_WP_045899350.1_2904	AVVNYDVTLTNDANAK	62.16	2	1706.85
lcl|NZ_CP011073.1_prot_WP_045899350.1_2904	AVVNYDVTLTNDANAK	57.33	2	1706.85
lcl|NZ_CP011073.1_prot_WP_045899350.1_2904	AVVNYDVTLTNDANAK	29.82	2	1706.85
lcl|NZ_CP011073.1_prot_WP_045899350.1_2904	AVVNYDVTLTNDANAK	35.69	3	1706.85
lcl|NZ_CP011073.1_prot_WP_045899350.1_2904	AVVNYDVTLTNDANAK	60.7	2	1706.85
lcl|NZ_CP011073.1_prot_WP_045899350.1_2904	AVVNYDVTLTNDANAK	43.92	2	1706.85
lcl|NZ_CP011073.1_prot_WP_045899350.1_2904	AVVNYDVTLTNDANAK	75.78	2	1706.85
lcl|NZ_CP011073.1_prot_WP_045899350.1_2904	AVVNYDVTLTNDANAK	109.25	2	1706.85
lcl|NZ_CP011073.1_prot_WP_045899350.1_2904	AVVNYDVTLTNDANAK	19.94	2	1706.85
lcl|NZ_CP011073.1_prot_WP_045899350.1_2904	AVVNYDVTLTNDANAK	49.18	2	1706.85
lcl|NZ_CP011073.1_prot_WP_045899350.1_2904	AVVNYDVTLTNDANAK	33.1	2	1706.85
lcl|NZ_CP011073.1_prot_WP_045899350.1_2904	AVVNYDVTLTNDANAK	86.56	2	1706.85
lcl|NZ_CP011073.1_prot_WP_045899350.1_2904	AVVNYDVTLTNDANAK	63.05	2	1706.85
lcl|NZ_CP011073.1_prot_WP_045899350.1_2904	AVVNYDVTLTNDANAK	47.79	2	1706.85
lcl|NZ_CP011073.1_prot_WP_045899350.1_2904	AVVNYDVTLTNDANAK	23.9	2	1706.85
lcl|NZ_CP011073.1_prot_WP_045899350.1_2904	AVVNYDVTLTNDANAK	15.73	2	1706.85
lcl|NZ_CP011073.1_prot_WP_045899350.1_2904	AVVNYDVTLTNDANAK	40.73	2	1706.85
lcl|NZ_CP011073.1_prot_WP_045899350.1_2904	AVVNYDVTLTNDANAK	23.83	2	1706.85
lcl|NZ_CP011073.1_prot_WP_045899350.1_2904	AVVNYDVTLTNDANAK	31.59	2	1706.85
lcl|NZ_CP011073.1_prot_WP_045899350.1_2904	AVVNYDVTLTNDANAK	16.36	2	1706.85
lcl|NZ_CP011073.1_prot_WP_045899350.1_2904	AVVNYDVTLTNDANAK	24.65	2	1706.85
lcl|NZ_CP011073.1_prot_WP_045899350.1_2904	AVVNYDVTLTNDANAK	79.91	2	1706.85
lcl|NZ_CP011073.1_prot_WP_045899350.1_2904	AVVNYDVTLTNDANAK	25.96	2	1706.85
lcl|NZ_CP011073.1_prot_WP_045899350.1_2904	AVVNYDVTLTNDANAK	76.12	2	1706.85
lcl|NZ_CP011073.1_prot_WP_045899350.1_2904	AVVNYDVTLTNDANAK	62.73	2	1706.85
lcl|NZ_CP011073.1_prot_WP_045899350.1_2904	AVVNYDVTLTNDANAK	13.92	3	1706.85
lcl|NZ_CP011073.1_prot_WP_045899350.1_2904	AVVNYDVTLTNDANAK	18.5	2	1706.85
lcl|NZ_CP011073.1_prot_WP_045899350.1_2904	AVVNYDVTLTNDANAK	49.43	2	1706.85
lcl|NZ_CP011073.1_prot_WP_045899350.1_2904	AVVNYDVTLTNDANAK	28.99	2	1706.85
lcl|NZ_CP011073.1_prot_WP_045899350.1_2904	AVVNYDVTLTNDANAK	87.16	2	1706.85
lcl|NZ_CP011073.1_prot_WP_045899350.1_2904	AVVNYDVTLTNDANAK	17.58	2	1706.85
lcl|NZ_CP011073.1_prot_WP_045899350.1_2904	AVVNYDVTLTNDANAK	94.2	2	1706.85
lcl|NZ_CP011073.1_prot_WP_045899350.1_2904	AVVNYDVTLTNDANAK	83.51	2	1706.85
lcl|NZ_CP011073.1_prot_WP_045899350.1_2904	AVVNYDVTLTNDANAK	66.28	2	1706.85
lcl|NZ_CP011073.1_prot_WP_045899350.1_2904	AVVNYDVTLTNDANAK	37.24	2	1706.85
lcl|NZ_CP011073.1_prot_WP_045899350.1_2904	AVVNYDVTLTNDANAK	45.77	2	1706.85
lcl|NZ_CP011073.1_prot_WP_045899350.1_2904	AVVNYDVTLTNDANAK	34.5	2	1706.85
lcl|NZ_CP011073.1_prot_WP_045899350.1_2904	AVVNYDVTLTNDANAK	24.48	2	1706.85
lcl|NZ_CP011073.1_prot_WP_045899350.1_2904	AVVNYDVTLTNDANAK	19	2	1706.85
lcl|NZ_CP011073.1_prot_WP_045899350.1_2904	AVVNYDVTLTNDANAK	98.71	2	1706.85
lcl|NZ_CP011073.1_prot_WP_045899350.1_2904	AVVNYDVTLTNDANAK	27.85	2	1706.85
lcl|NZ_CP011073.1_prot_WP_045899350.1_2904	AVVNYDVTLTNDANAK	66.87	2	1706.85
lcl|NZ_CP011073.1_prot_WP_045899350.1_2904	AVVNYDVTLTNDANAK	56.61	2	1706.85
lcl|NZ_CP011073.1_prot_WP_045899350.1_2904	AVVNYDVTLTNDANAK	29.82	2	1706.85
lcl|NZ_CP011073.1_prot_WP_045899350.1_2904	AVVNYDVTLTNDANAK	18.25	2	1706.85
lcl|NZ_CP011073.1_prot_WP_045899350.1_2904	AVVNYDVTLTNDANAK	55.33	2	1706.85
lcl|NZ_CP011073.1_prot_WP_045899350.1_2904	AVVNYDVTLTNDANAK	30.39	2	1706.85
lcl|NZ_CP011073.1_prot_WP_045899350.1_2904	AVVNYDVTLTNDANAK	52.13	2	1706.85
lcl|NZ_CP011073.1_prot_WP_045899350.1_2904	AVVNYDVTLTNDANAK	69.18	3	1706.85
lcl|NZ_CP011073.1_prot_WP_045899350.1_2904	AVVNYDVTLTNDANAK	62.18	3	1706.85
lcl|NZ_CP011073.1_prot_WP_045899350.1_2904	AVVNYDVTLTNDANAK	62.11	3	1706.85
lcl|NZ_CP011073.1_prot_WP_045899350.1_2904	AVVNYDVTLTNDANAK	55.29	3	1706.85
lcl|NZ_CP011073.1_prot_WP_045899350.1_2904	AVVNYDVTLTNDANAK	68.12	2	1706.85
lcl|NZ_CP011073.1_prot_WP_045899350.1_2904	AVVNYDVTLTNDANAK	96.49	2	1706.85
lcl|NZ_CP011073.1_prot_WP_045899350.1_2904	AVVNYDVTLTNDANAK	17.57	2	1706.85
lcl|NZ_CP011073.1_prot_WP_045899350.1_2904	AVVNYDVTLTNDANAK	18.46	2	1706.85
lcl|NZ_CP011073.1_prot_WP_045899350.1_2904	AVVNYDVTLTNDANAK	81.7	2	1706.85
lcl|NZ_CP011073.1_prot_WP_045899350.1_2904	AVVNYDVTLTNDANAK	43.45	2	1706.85
lcl|NZ_CP011073.1_prot_WP_045899350.1_2904	AVVNYDVTLTNDANAK	38.18	2	1706.85
lcl|NZ_CP011073.1_prot_WP_045899350.1_2904	AVVNYDVTLTNDANAK	91.08	2	1706.85
lcl|NZ_CP011073.1_prot_WP_045899350.1_2904	AVVNYDVTLTNDANAK	17.23	2	1706.85
lcl|NZ_CP011073.1_prot_WP_045899350.1_2904	AVVNYDVTLTNDANAK	16.54	2	1706.85
lcl|NZ_CP011073.1_prot_WP_045899350.1_2904	AVVNYDVTLTNDANAK	15.13	2	1706.85
lcl|NZ_CP011073.1_prot_WP_045899350.1_2904	AVVNYDVTLTNDANAK	22.6	2	1706.85
lcl|NZ_CP011073.1_prot_WP_045899350.1_2904	AVVNYDVTLTNDANAK	54.07	2	1706.85
lcl|NZ_CP011073.1_prot_WP_045899350.1_2904	AVVNYDVTLTNDANAK	38.53	2	1706.85
lcl|NZ_CP011073.1_prot_WP_045899350.1_2904	AVVNYDVTLTNDANAK	70.99	2	1706.85
lcl|NZ_CP011073.1_prot_WP_045899350.1_2904	AVVNYDVTLTNDANAK	53.46	2	1706.85
lcl|NZ_CP011073.1_prot_WP_045899350.1_2904	AVVNYDVTLTNDANAK	59.62	2	1706.85
lcl|NZ_CP011073.1_prot_WP_045899350.1_2904	AVVNYDVTLTNDANAK	46.92	2	1706.85
lcl|NZ_CP011073.1_prot_WP_045899350.1_2904	AVVNYDVTLTNDANAK	68.3	2	1706.85
lcl|NZ_CP011073.1_prot_WP_045899350.1_2904	AVVNYDVTLTNDANAK	52.69	2	1706.85
lcl|NZ_CP011073.1_prot_WP_045899350.1_2904	AVVNYDVTLTNDANAK	27.94	2	1706.85
lcl|NZ_CP011073.1_prot_WP_045899350.1_2904	AVVNYDVTLTNDANAK	52.49	2	1706.85
lcl|NZ_CP011073.1_prot_WP_045899350.1_2904	AVVNYDVTLTNDANAK	15.56	2	1706.85
lcl|NZ_CP011073.1_prot_WP_045899350.1_2904	AVVNYDVTLTNDANAK	55.18	2	1706.85
lcl|NZ_CP011073.1_prot_WP_045899350.1_2904	AVVNYDVTLTNDANAK	56.99	2	1706.85
lcl|NZ_CP011073.1_prot_WP_045899350.1_2904	AVVNYDVTLTNDANAK	97.41	2	1706.85
lcl|NZ_CP011073.1_prot_WP_045899350.1_2904	AVVNYDVTLTNDANAK	15.71	2	1706.85
lcl|NZ_CP011073.1_prot_WP_045899350.1_2904	AVVNYDVTLTNDANAK	98.55	2	1706.85
lcl|NZ_CP011073.1_prot_WP_045899350.1_2904	AVVNYDVTLTNDANAK	26.78	2	1706.85
lcl|NZ_CP011073.1_prot_WP_045899350.1_2904	AVVNYDVTLTNDANAK	81.59	2	1706.85
lcl|NZ_CP011073.1_prot_WP_045899350.1_2904	AVVNYDVTLTNDANAK	57.33	2	1706.85
lcl|NZ_CP011073.1_prot_WP_045899350.1_2904	AVVNYDVTLTNDANAK	71.84	2	1706.85
lcl|NZ_CP011073.1_prot_WP_045899350.1_2904	AVVNYDVTLTNDANAK	92.74	3	1706.85
lcl|NZ_CP011073.1_prot_WP_045899350.1_2904	AVVNYDVTLTNDANAK	69.26	2	1706.85
lcl|NZ_CP011073.1_prot_WP_045899350.1_2904	AVVNYDVTLTNDANAK	16.92	3	1706.85
lcl|NZ_CP011073.1_prot_WP_045899350.1_2904	AVVNYDVTLTNDANAK	21.31	2	1706.85
lcl|NZ_CP011073.1_prot_WP_045899350.1_2904	AVVNYDVTLTNDANAK	48.25	2	1706.85
lcl|NZ_CP011073.1_prot_WP_045899350.1_2904	AVVNYDVTLTNDANAK	33.9	2	1706.85
lcl|NZ_CP011073.1_prot_WP_045899350.1_2904	AVVNYDVTLTNDANAK	33.71	2	1706.85
lcl|NZ_CP011073.1_prot_WP_045899350.1_2904	AVVNYDVTLTNDANAK	19.51	2	1706.85
lcl|NZ_CP011073.1_prot_WP_045899350.1_2904	AVVNYDVTLTNDANAK	26.29	3	1706.85
lcl|NZ_CP011073.1_prot_WP_045899350.1_2904	AVVNYDVTLTNDANAK	73.94	2	1706.85
lcl|NZ_CP011073.1_prot_WP_045899350.1_2904	AVVNYDVTLTNDANAK	54.93	3	1706.85
lcl|NZ_CP011073.1_prot_WP_045899350.1_2904	AVVNYDVTLTNDANAK	73.06	2	1706.85
lcl|NZ_CP011073.1_prot_WP_045899350.1_2904	AVVNYDVTLTNDANAK	49.17	2	1706.85
lcl|NZ_CP011073.1_prot_WP_045899350.1_2904	AVVNYDVTLTNDANAK	24.2	3	1706.85
lcl|NZ_CP011073.1_prot_WP_045899350.1_2904	AVVNYDVTLTNDANAK	76.13	3	1706.85
lcl|NZ_CP011073.1_prot_WP_045899350.1_2904	AVVNYDVTLTNDANAK	26.18	2	1706.85
lcl|NZ_CP011073.1_prot_WP_045899350.1_2904	AVVNYDVTLTNDANAK	22.82	2	1706.85
lcl|NZ_CP011073.1_prot_WP_045899350.1_2904	AVVNYDVTLTNDANAK	47.8	2	1706.85
lcl|NZ_CP011073.1_prot_WP_045899350.1_2904	AVVNYDVTLTNDANAK	92.68	2	1706.85
lcl|NZ_CP011073.1_prot_WP_045899350.1_2904	AVVNYDVTLTNDANAK	91.76	2	1706.85
lcl|NZ_CP011073.1_prot_WP_045899350.1_2904	AVVNYDVTLTNDANAK	73.18	2	1706.85
lcl|NZ_CP011073.1_prot_WP_045899350.1_2904	AVVNYDVTLTNDANAK	74.74	2	1706.85
lcl|NZ_CP011073.1_prot_WP_045899350.1_2904	AVVNYDVTLTNDANAK	50.8	3	1706.85
lcl|NZ_CP011073.1_prot_WP_045899350.1_2904	AVVNYDVTLTNDANAK	28.68	2	1706.85
lcl|NZ_CP011073.1_prot_WP_045899350.1_2904	AVVNYDVTLTNDANAK	34.77	2	1706.85
lcl|NZ_CP011073.1_prot_WP_045899350.1_2904	AVVNYDVTLTNDANAK	86.78	2	1706.85
lcl|NZ_CP011073.1_prot_WP_045899350.1_2904	AVVNYDVTLTNDANAK	46.47	2	1706.85
lcl|NZ_CP011073.1_prot_WP_045899350.1_2904	AVVNYDVTLTNDANAK	29.17	2	1706.85
lcl|NZ_CP011073.1_prot_WP_045899350.1_2904	AVVNYDVTLTNDANAK	37.05	2	1706.85
lcl|NZ_CP011073.1_prot_WP_045899350.1_2904	AVVNYDVTLTNDANAK	29.69	2	1706.85
lcl|NZ_CP011073.1_prot_WP_045899350.1_2904	AVVNYDVTLTNDANAK	61.94	2	1706.85
lcl|NZ_CP011073.1_prot_WP_045899350.1_2904	AVVNYDVTLTNDANAK	25.18	2	1706.85
lcl|NZ_CP011073.1_prot_WP_045899350.1_2904	AVVNYDVTLTNDANAK	21.49	2	1706.85
lcl|NZ_CP011073.1_prot_WP_045899350.1_2904	AVVNYDVTLTNDANAK	22.41	2	1706.85
lcl|NZ_CP011073.1_prot_WP_045899350.1_2904	AVVNYDVTLTNDANAK	30.38	2	1706.85
lcl|NZ_CP011073.1_prot_WP_045899350.1_2904	AVVNYDVTLTNDANAK	29.48	2	1706.85
lcl|NZ_CP011073.1_prot_WP_045899350.1_2904	AVVNYDVTLTNDANAK	14.49	2	1706.85
lcl|NZ_CP011073.1_prot_WP_045899350.1_2904	AVVNYDVTLTNDANAK	16.73	2	1706.85
lcl|NZ_CP011073.1_prot_WP_045899350.1_2904	AVVNYDVTLTNDANAK	18.74	2	1706.85
lcl|NZ_CP011073.1_prot_WP_045899350.1_2904	AVVNYDVTLTNDANAK	95.56	2	1706.85
lcl|NZ_CP011073.1_prot_WP_045899350.1_2904	AVVNYDVTLTNDANAK	62.93	3	1706.85
lcl|NZ_CP011073.1_prot_WP_045899350.1_2904	AVVNYDVTLTNDANAK	20.88	2	1706.85
lcl|NZ_CP011073.1_prot_WP_045899350.1_2904	AVVNYDVTLTNDANAK	85.66	2	1706.85
lcl|NZ_CP011073.1_prot_WP_045899350.1_2904	AVVNYDVTLTNDANAK	57.88	2	1706.85
lcl|NZ_CP011073.1_prot_WP_045899350.1_2904	AVVNYDVTLTNDANAK	16.89	2	1706.85
lcl|NZ_CP011073.1_prot_WP_045899350.1_2904	AVVNYDVTLTNDANAK	44.7	2	1706.85
lcl|NZ_CP011073.1_prot_WP_045899350.1_2904	AVVNYDVTLTNDANAK	13.58	3	1706.85
lcl|NZ_CP011073.1_prot_WP_045899350.1_2904	AVVNYDVTLTNDANAK	22.17	2	1706.85
lcl|NZ_CP011073.1_prot_WP_045899350.1_2904	AVVNYDVTLTNDANAK	96.05	2	1706.85
lcl|NZ_CP011073.1_prot_WP_045899350.1_2904	AVVNYDVTLTNDANAK	17.18	2	1706.85
lcl|NZ_CP011073.1_prot_WP_045899350.1_2904	AVVNYDVTLTNDANAK	74.51	2	1706.85
lcl|NZ_CP011073.1_prot_WP_045899350.1_2904	AVVNYDVTLTNDANAK	39.07	2	1706.85
lcl|NZ_CP011073.1_prot_WP_045899350.1_2904	AVVNYDVTLTNDANAK	50.72	2	1706.85
lcl|NZ_CP011073.1_prot_WP_045899350.1_2904	AVVNYDVTLTNDANAK	73.77	2	1706.85
lcl|NZ_CP011073.1_prot_WP_045899350.1_2904	AVVNYDVTLTNDANAK	67.33	3	1706.85
lcl|NZ_CP011073.1_prot_WP_045899350.1_2904	AVVNYDVTLTNDANAK	105.18	2	1706.85
lcl|NZ_CP011073.1_prot_WP_045899350.1_2904	AVVNYDVTLTNDANAK	21.52	2	1706.85
lcl|NZ_CP011073.1_prot_WP_045899350.1_2904	AVVNYDVTLTNDANAK	13.2	2	1706.85
lcl|NZ_CP011073.1_prot_WP_045899350.1_2904	AVVNYDVTLTNDANAK	45.9	2	1706.85
lcl|NZ_CP011073.1_prot_WP_045899350.1_2904	AVVNYDVTLTNDANAK	16.63	2	1706.85
lcl|NZ_CP011073.1_prot_WP_045899350.1_2904	AVVNYDVTLTNDANAK	42.27	3	1706.85
lcl|NZ_CP011073.1_prot_WP_045899350.1_2904	AVVNYDVTLTNDANAK	40.94	3	1706.85
lcl|NZ_CP011073.1_prot_WP_045899350.1_2904	AVVNYDVTLTNDANAK	21.55	2	1706.85
lcl|NZ_CP011073.1_prot_WP_045899350.1_2904	AVVNYDVTLTNDANAK	50.79	2	1706.85
lcl|NZ_CP011073.1_prot_WP_045899350.1_2904	AVVNYDVTLTNDANAK	73.61	2	1706.85
lcl|NZ_CP011073.1_prot_WP_045899350.1_2904	AVVNYDVTLTNDANAK	67.46	2	1706.85
lcl|NZ_CP011073.1_prot_WP_045899350.1_2904	AVVNYDVTLTNDANAK	38.37	2	1706.85
lcl|NZ_CP011073.1_prot_WP_045899350.1_2904	AVVNYDVTLTNDANAK	51.33	2	1706.85
lcl|NZ_CP011073.1_prot_WP_045899350.1_2904	AVVNYDVTLTNDANAK	81.92	2	1706.85
lcl|NZ_CP011073.1_prot_WP_045899350.1_2904	AVVNYDVTLTNDANAK	54.01	2	1706.85
lcl|NZ_CP011073.1_prot_WP_045899350.1_2904	AVVNYDVTLTNDANAK	23.91	2	1706.85
lcl|NZ_CP011073.1_prot_WP_045899350.1_2904	AVVNYDVTLTNDANAK	64.1	2	1706.85
lcl|NZ_CP011073.1_prot_WP_045899350.1_2904	AVVNYDVTLTNDANAK	46.92	3	1706.85
lcl|NZ_CP011073.1_prot_WP_045899350.1_2904	AVVNYDVTLTNDANAK	80.56	2	1706.85
lcl|NZ_CP011073.1_prot_WP_045899350.1_2904	AVVNYDVTLTNDANAK	63.18	2	1706.85
lcl|NZ_CP011073.1_prot_WP_045899350.1_2904	AVVNYDVTLTNDANAK	61.12	2	1706.85
lcl|NZ_CP011073.1_prot_WP_045899350.1_2904	AVVNYDVTLTNDANAK	37.11	2	1706.85
lcl|NZ_CP011073.1_prot_WP_045899350.1_2904	AVVNYDVTLTNDANAK	13.01	2	1706.85
lcl|NZ_CP011073.1_prot_WP_045899350.1_2904	AVVNYDVTLTNDANAK	18.9	2	1706.85
lcl|NZ_CP011073.1_prot_WP_045899350.1_2904	AVVNYDVTLTNDANAK	25.07	2	1706.85
lcl|NZ_CP011073.1_prot_WP_045899350.1_2904	AVVNYDVTLTNDANAK	20.66	2	1706.85
lcl|NZ_CP011073.1_prot_WP_045899350.1_2904	AVVNYDVTLTNDANAK	32.22	2	1706.85
lcl|NZ_CP011073.1_prot_WP_045899350.1_2904	AVVNYDVTLTNDANAK	52.19	2	1706.85
lcl|NZ_CP011073.1_prot_WP_045899350.1_2904	AVVNYDVTLTNDANAK	85.88	2	1706.85
lcl|NZ_CP011073.1_prot_WP_045899350.1_2904	AVVNYDVTLTNDANAK	70.19	2	1706.85
lcl|NZ_CP011073.1_prot_WP_045899350.1_2904	AVVNYDVTLTNDANAK	41.52	2	1706.85
lcl|NZ_CP011073.1_prot_WP_045899350.1_2904	AVVNYDVTLTNDANAK	29.39	3	1706.85
lcl|NZ_CP011073.1_prot_WP_045899350.1_2904	AVVNYDVTLTNDANAK	81.59	2	1706.85
lcl|NZ_CP011073.1_prot_WP_045899350.1_2904	AVVNYDVTLTNDANAK	81.95	2	1706.85
lcl|NZ_CP011073.1_prot_WP_045899350.1_2904	AVVNYDVTLTNDANAK	26.96	2	1706.85
lcl|NZ_CP011073.1_prot_WP_045899350.1_2904	AVVNYDVTLTNDANAK	78.19	2	1706.85
lcl|NZ_CP011073.1_prot_WP_045899350.1_2904	AVVNYDVTLTNDANAK	72.75	2	1706.85
lcl|NZ_CP011073.1_prot_WP_045899350.1_2904	AVVNYDVTLTNDANAK	41.98	2	1706.85
lcl|NZ_CP011073.1_prot_WP_045899350.1_2904	AVVNYDVTLTNDANAK	19.45	2	1706.85
lcl|NZ_CP011073.1_prot_WP_045899350.1_2904	AVVNYDVTLTNDANAK	25.75	2	1706.85
lcl|NZ_CP011073.1_prot_WP_045899350.1_2904	AVVNYDVTLTNDANAK	42.48	2	1706.85
lcl|NZ_CP011073.1_prot_WP_045899350.1_2904	AVVNYDVTLTNDANAK	27.53	2	1706.85
lcl|NZ_CP011073.1_prot_WP_045899350.1_2904	AVVNYDVTLTNDANAK	59.7	2	1706.85
lcl|NZ_CP011073.1_prot_WP_045899350.1_2904	AVVNYDVTLTNDANAK	44.07	2	1706.85
lcl|NZ_CP011073.1_prot_WP_045899350.1_2904	AVVNYDVTLTNDANAK	79.26	2	1706.85
lcl|NZ_CP011073.1_prot_WP_045899350.1_2904	AVVNYDVTLTNDANAK	83.53	2	1706.85
lcl|NZ_CP011073.1_prot_WP_045899350.1_2904	AVVNYDVTLTNDANAK	18.1	2	1706.85
lcl|NZ_CP011073.1_prot_WP_045899350.1_2904	AVVNYDVTLTNDANAK	82.02	2	1706.85
lcl|NZ_CP011073.1_prot_WP_045899350.1_2904	AVVNYDVTLTNDANAK	22.33	2	1706.85
lcl|NZ_CP011073.1_prot_WP_045899350.1_2904	AVVNYDVTLTNDANAK	95.61	2	1706.85
lcl|NZ_CP011073.1_prot_WP_045899350.1_2904	AVVNYDVTLTNDANAK	83.03	2	1706.85
lcl|NZ_CP011073.1_prot_WP_045899350.1_2904	AVVNYDVTLTNDANAK	32.46	2	1706.85
lcl|NZ_CP011073.1_prot_WP_045899350.1_2904	AVVNYDVTLTNDANAK	92.85	2	1706.85
lcl|NZ_CP011073.1_prot_WP_045899350.1_2904	AVVNYDVTLTNDANAK	17.88	2	1706.85
lcl|NZ_CP011073.1_prot_WP_045899350.1_2904	AVVNYDVTLTNDANAK	40.71	2	1706.85
lcl|NZ_CP011073.1_prot_WP_045899350.1_2904	AVVNYDVTLTNDANAK	95.8	2	1706.85
lcl|NZ_CP011073.1_prot_WP_045899350.1_2904	AVVNYDVTLTNDANAK	74.11	2	1706.85
lcl|NZ_CP011073.1_prot_WP_045899350.1_2904	AVVNYDVTLTNDANAK	22.99	2	1706.85
lcl|NZ_CP011073.1_prot_WP_045899350.1_2904	AVVNYDVTLTNDANAK	74.32	2	1706.85
lcl|NZ_CP011073.1_prot_WP_045899350.1_2904	AVVNYDVTLTNDANAK	21.14	2	1706.85
lcl|NZ_CP011073.1_prot_WP_045899350.1_2904	AVVNYDVTLTNDANAK	24.33	2	1706.85
lcl|NZ_CP011073.1_prot_WP_045899350.1_2904	AVVNYDVTLTNDANAK	65.26	2	1706.85
lcl|NZ_CP011073.1_prot_WP_045899350.1_2904	AVVNYDVTLTNDANAK	32.03	2	1706.85
lcl|NZ_CP011073.1_prot_WP_045899350.1_2904	AVVNYDVTLTNDANAK	36.33	2	1706.85
lcl|NZ_CP011073.1_prot_WP_045899350.1_2904	AVVNYDVTLTNDANAK	48.16	3	1706.85
lcl|NZ_CP011073.1_prot_WP_045899350.1_2904	AVVNYDVTLTNDANAK	23.06	2	1706.85
lcl|NZ_CP011073.1_prot_WP_045899350.1_2904	AVVNYDVTLTNDANAK	38.95	2	1706.85
lcl|NZ_CP011073.1_prot_WP_045899350.1_2904	AVVNYDVTLTNDANAK	76.85	2	1706.85
lcl|NZ_CP011073.1_prot_WP_045899350.1_2904	AVVNYDVTLTNDANAK	14.32	2	1706.85
lcl|NZ_CP011073.1_prot_WP_045899350.1_2904	AVVNYDVTLTNDANAK	54.89	3	1706.85
lcl|NZ_CP011073.1_prot_WP_045899350.1_2904	AVVNYDVTLTNDANAK	16.52	2	1706.85
lcl|NZ_CP011073.1_prot_WP_045899350.1_2904	AVVNYDVTLTNDANAK	23.27	2	1706.85
lcl|NZ_CP011073.1_prot_WP_045899350.1_2904	AVVNYDVTLTNDANAK	16.79	2	1706.85
lcl|NZ_CP011073.1_prot_WP_045899350.1_2904	AVVNYDVTLTNDANAK	19.42	2	1706.85
lcl|NZ_CP011073.1_prot_WP_045899350.1_2904	AVVNYDVTLTNDANAK	19.08	2	1706.85
lcl|NZ_CP011073.1_prot_WP_045899350.1_2904	AVVNYDVTLTNDANAK	21.47	2	1706.85
lcl|NZ_CP011073.1_prot_WP_045899350.1_2904	AVVNYDVTLTNDANAK	109.78	2	1706.85
lcl|NZ_CP011073.1_prot_WP_045899350.1_2904	AVVNYDVTLTNDANAK	17.2	2	1706.85
lcl|NZ_CP011073.1_prot_WP_045899350.1_2904	AVVNYDVTLTNDANAK	89.71	2	1706.85
lcl|NZ_CP011073.1_prot_WP_045899350.1_2904	AVVNYDVTLTNDANAK	50.92	2	1706.85
lcl|NZ_CP011073.1_prot_WP_045899350.1_2904	AVVNYDVTLTNDANAK	46.43	2	1706.85
lcl|NZ_CP011073.1_prot_WP_045899350.1_2904	AVVNYDVTLTNDANAK	33.36	2	1706.85
lcl|NZ_CP011073.1_prot_WP_045899350.1_2904	AVVNYDVTLTNDANAK	17.55	2	1706.85
lcl|NZ_CP011073.1_prot_WP_045899350.1_2904	AVVNYDVTLTNDANAK	24.13	2	1706.86
lcl|NZ_CP011073.1_prot_WP_045899350.1_2904	AVVNYDVTLTNDANAK	21.65	2	1706.86
lcl|NZ_CP011073.1_prot_WP_045899350.1_2904	AVVNYDVTLTNDANAK	66.81	2	1706.86
lcl|NZ_CP011073.1_prot_WP_045899350.1_2904	AVVNYDVTLTNDANAK	30.19	2	1706.86
lcl|NZ_CP011073.1_prot_WP_045899350.1_2904	AVVNYDVTLTNDANAK	68.69	2	1706.86
lcl|NZ_CP011073.1_prot_WP_045899350.1_2904	AVVNYDVTLTNDANAK	30.96	2	1706.86
lcl|NZ_CP011073.1_prot_WP_045899350.1_2904	AVVNYDVTLTNDANAK	38.73	2	1706.86
lcl|NZ_CP011073.1_prot_WP_045899350.1_2904	AVVNYDVTLTNDANAK	14.38	2	1706.86
lcl|NZ_CP011073.1_prot_WP_045899350.1_2904	AVVNYDVTLTNDANAK	15.58	2	1706.86
lcl|NZ_CP011073.1_prot_WP_045899350.1_2904	AVVNYDVTLTNDANAK	15.51	2	1706.86
lcl|NZ_CP011073.1_prot_WP_045899350.1_2904	AVVNYDVTLTNDANAK	24.98	2	1706.86
lcl|NZ_CP011073.1_prot_WP_045899350.1_2904	AVVNYDVTLTNDANAK	22.15	2	1706.86
lcl|NZ_CP011073.1_prot_WP_045899350.1_2904	NIGTFVLMPSDGDNIK	43.55	2	1719.84
lcl|NZ_CP011073.1_prot_WP_045899350.1_2904	NIGTFVLMPSDGDNIK	24.1	2	1719.84
lcl|NZ_CP011073.1_prot_WP_045899350.1_2904	NIGTFVLMPSDGDNIK	52.99	2	1719.85
lcl|NZ_CP011073.1_prot_WP_045899350.1_2904	NIGTFVLMPSDGDNIK	17.79	2	1719.85
lcl|NZ_CP011073.1_prot_WP_045899350.1_2904	NIGTFVLMPSDGDNIK	50.74	2	1719.85
lcl|NZ_CP011073.1_prot_WP_045899350.1_2904	NIGTFVLMPSDGDNIK	86.25	2	1719.85
lcl|NZ_CP011073.1_prot_WP_045899350.1_2904	NIGTFVLMPSDGDNIK	33.43	2	1719.85
lcl|NZ_CP011073.1_prot_WP_045899350.1_2904	NIGTFVLMPSDGDNIK	16.28	2	1719.85
lcl|NZ_CP011073.1_prot_WP_045899350.1_2904	NIGTFVLMPSDGDNIK	68.22	2	1719.85
lcl|NZ_CP011073.1_prot_WP_045899350.1_2904	NIGTFVLMPSDGDNIK	38.33	2	1719.85
lcl|NZ_CP011073.1_prot_WP_045899350.1_2904	NIGTFVLMPSDGDNIK	43.89	2	1719.85
lcl|NZ_CP011073.1_prot_WP_045899350.1_2904	NIGTFVLMPSDGDNIK	82.85	2	1719.85
lcl|NZ_CP011073.1_prot_WP_045899350.1_2904	NIGTFVLMPSDGDNIK	70.53	2	1719.85
lcl|NZ_CP011073.1_prot_WP_045899350.1_2904	NIGTFVLMPSDGDNIK	17.38	3	1719.85
lcl|NZ_CP011073.1_prot_WP_045899350.1_2904	NIGTFVLMPSDGDNIK	59.03	2	1719.85
lcl|NZ_CP011073.1_prot_WP_045899350.1_2904	NIGTFVLMPSDGDNIK	75.44	2	1719.85
lcl|NZ_CP011073.1_prot_WP_045899350.1_2904	NIGTFVLMPSDGDNIK	70.96	2	1719.85
lcl|NZ_CP011073.1_prot_WP_045899350.1_2904	NIGTFVLMPSDGDNIK	74.4	2	1719.85
lcl|NZ_CP011073.1_prot_WP_045899350.1_2904	NIGTFVLMPSDGDNIK	80.55	2	1719.85
lcl|NZ_CP011073.1_prot_WP_045899350.1_2904	NIGTFVLMPSDGDNIK	20.87	2	1719.85
lcl|NZ_CP011073.1_prot_WP_045899350.1_2904	NIGTFVLMPSDGDNIK	41.2	2	1719.85
lcl|NZ_CP011073.1_prot_WP_045899350.1_2904	NIGTFVLMPSDGDNIK	14.73	2	1719.85
lcl|NZ_CP011073.1_prot_WP_045899350.1_2904	NIGTFVLMPSDGDNIK	54.5	2	1719.85
lcl|NZ_CP011073.1_prot_WP_045899350.1_2904	NIGTFVLMPSDGDNIK	24.21	2	1719.85
lcl|NZ_CP011073.1_prot_WP_045899350.1_2904	NIGTFVLMPSDGDNIK	52.53	2	1719.85
lcl|NZ_CP011073.1_prot_WP_045899350.1_2904	NIGTFVLMPSDGDNIK	35.7	2	1719.86
lcl|NZ_CP011073.1_prot_WP_045899350.1_2904	NIGTFVLMPSDGDNIK	54.35	2	1719.86
lcl|NZ_CP011073.1_prot_WP_045899350.1_2904	NIGTFVLMPSDGDNIK	63.02	2	1719.86
lcl|NZ_CP011073.1_prot_WP_045899350.1_2904	NIGTFVLMPSDGDNIK	67.59	2	1719.86
lcl|NZ_CP011073.1_prot_WP_045899350.1_2904	NIGTFVLMPSDGDNIK	17.22	3	1719.86
lcl|NZ_CP011073.1_prot_WP_045899350.1_2904	NIGTFVLMPSDGDNIK	65.87	2	1719.86
lcl|NZ_CP011073.1_prot_WP_045899350.1_2904	NIGTFVLMPSDGDNIK	46.72	2	1719.86
lcl|NZ_CP011073.1_prot_WP_045899350.1_2904	NIGTFVLMPSDGDNIK	20.5	3	1719.86
lcl|NZ_CP011073.1_prot_WP_045899350.1_2904	SNNNWDSDNYGAVSGK	28.56	2	1726.71
lcl|NZ_CP011073.1_prot_WP_045899350.1_2904	SNNNWDSDNYGAVSGK	27.3	2	1726.71
lcl|NZ_CP011073.1_prot_WP_045899350.1_2904	SNNNWDSDNYGAVSGK	48.17	2	1726.71
lcl|NZ_CP011073.1_prot_WP_045899350.1_2904	SNNNWDSDNYGAVSGK	24.65	2	1726.72
lcl|NZ_CP011073.1_prot_WP_045899350.1_2904	SNNNWDSDNYGAVSGK	63.44	2	1726.72
lcl|NZ_CP011073.1_prot_WP_045899350.1_2904	SNNNWDSDNYGAVSGK	54.83	2	1726.72
lcl|NZ_CP011073.1_prot_WP_045899350.1_2904	SNNNWDSDNYGAVSGK	15.32	2	1726.72
lcl|NZ_CP011073.1_prot_WP_045899350.1_2904	SNNNWDSDNYGAVSGK	18.21	2	1726.72
lcl|NZ_CP011073.1_prot_WP_045899350.1_2904	SNNNWDSDNYGAVSGK	24.82	2	1726.72
lcl|NZ_CP011073.1_prot_WP_045899350.1_2904	AYDMTADPASNSITFK	54.44	3	1730.78
lcl|NZ_CP011073.1_prot_WP_045899350.1_2904	AYDMTADPASNSITFK	49.91	3	1730.78
lcl|NZ_CP011073.1_prot_WP_045899350.1_2904	AYDMTADPASNSITFK	88.22	2	1730.78
lcl|NZ_CP011073.1_prot_WP_045899350.1_2904	AYDMTADPASNSITFK	46.86	3	1730.78
lcl|NZ_CP011073.1_prot_WP_045899350.1_2904	AYDMTADPASNSITFK	52.52	2	1730.78
lcl|NZ_CP011073.1_prot_WP_045899350.1_2904	AYDMTADPASNSITFK	33.12	2	1730.78
lcl|NZ_CP011073.1_prot_WP_045899350.1_2904	AYDMTADPASNSITFK	78.69	2	1730.78
lcl|NZ_CP011073.1_prot_WP_045899350.1_2904	AYDMTADPASNSITFK	62.75	2	1730.78
lcl|NZ_CP011073.1_prot_WP_045899350.1_2904	AYDMTADPASNSITFK	84.31	2	1730.78
lcl|NZ_CP011073.1_prot_WP_045899350.1_2904	AYDMTADPASNSITFK	66.69	2	1730.78
lcl|NZ_CP011073.1_prot_WP_045899350.1_2904	AYDMTADPASNSITFK	74.8	2	1730.78
lcl|NZ_CP011073.1_prot_WP_045899350.1_2904	AYDMTADPASNSITFK	111.97	2	1730.78
lcl|NZ_CP011073.1_prot_WP_045899350.1_2904	AYDMTADPASNSITFK	40.28	3	1730.78
lcl|NZ_CP011073.1_prot_WP_045899350.1_2904	AYDMTADPASNSITFK	28.91	3	1730.78
lcl|NZ_CP011073.1_prot_WP_045899350.1_2904	AYDMTADPASNSITFK	76.75	2	1730.78
lcl|NZ_CP011073.1_prot_WP_045899350.1_2904	AYDMTADPASNSITFK	87.33	2	1730.78
lcl|NZ_CP011073.1_prot_WP_045899350.1_2904	AYDMTADPASNSITFK	65.47	2	1730.78
lcl|NZ_CP011073.1_prot_WP_045899350.1_2904	AYDMTADPASNSITFK	90.29	2	1730.78
lcl|NZ_CP011073.1_prot_WP_045899350.1_2904	AYDMTADPASNSITFK	46.96	3	1730.78
lcl|NZ_CP011073.1_prot_WP_045899350.1_2904	AYDMTADPASNSITFK	32.54	3	1730.78
lcl|NZ_CP011073.1_prot_WP_045899350.1_2904	AYDMTADPASNSITFK	39.73	3	1730.78
lcl|NZ_CP011073.1_prot_WP_045899350.1_2904	AYDMTADPASNSITFK	31.8	3	1730.78
lcl|NZ_CP011073.1_prot_WP_045899350.1_2904	AYDMTADPASNSITFK	87.92	2	1730.78
lcl|NZ_CP011073.1_prot_WP_045899350.1_2904	AYDMTADPASNSITFK	95.72	2	1730.78
lcl|NZ_CP011073.1_prot_WP_045899350.1_2904	AYDMTADPASNSITFK	52.43	2	1730.78
lcl|NZ_CP011073.1_prot_WP_045899350.1_2904	AYDMTADPASNSITFK	71.65	2	1730.78
lcl|NZ_CP011073.1_prot_WP_045899350.1_2904	AYDMTADPASNSITFK	81.07	2	1730.78
lcl|NZ_CP011073.1_prot_WP_045899350.1_2904	AYDMTADPASNSITFK	71.71	2	1730.78
lcl|NZ_CP011073.1_prot_WP_045899350.1_2904	AYDMTADPASNSITFK	136.5	2	1730.78
lcl|NZ_CP011073.1_prot_WP_045899350.1_2904	AYDMTADPASNSITFK	69.47	2	1730.78
lcl|NZ_CP011073.1_prot_WP_045899350.1_2904	AYDMTADPASNSITFK	69.5	2	1730.78
lcl|NZ_CP011073.1_prot_WP_045899350.1_2904	AYDMTADPASNSITFK	83.88	2	1730.79
lcl|NZ_CP011073.1_prot_WP_045899350.1_2904	AYDMTADPASNSITFK	65.94	3	1730.79
lcl|NZ_CP011073.1_prot_WP_045899350.1_2904	AYDMTADPASNSITFK	68	2	1730.79
lcl|NZ_CP011073.1_prot_WP_045899350.1_2904	AYDMTADPASNSITFK	112.62	2	1730.79
lcl|NZ_CP011073.1_prot_WP_045899350.1_2904	AYDMTADPASNSITFK	14.16	2	1730.79
lcl|NZ_CP011073.1_prot_WP_045899350.1_2904	AYDMTADPASNSITFK	27.07	3	1730.79
lcl|NZ_CP011073.1_prot_WP_045899350.1_2904	AYDMTADPASNSITFK	82.97	2	1730.79
lcl|NZ_CP011073.1_prot_WP_045899350.1_2904	AYDMTADPASNSITFK	15.82	3	1730.79
lcl|NZ_CP011073.1_prot_WP_045899350.1_2904	AYDMTADPASNSITFK	36.38	3	1730.79
lcl|NZ_CP011073.1_prot_WP_045899350.1_2904	AYDMTADPASNSITFK	80.48	3	1730.79
lcl|NZ_CP011073.1_prot_WP_045899350.1_2904	AYDMTADPASNSITFK	55.32	3	1730.79
lcl|NZ_CP011073.1_prot_WP_045899350.1_2904	AYDMTADPASNSITFK	31.86	3	1730.79
lcl|NZ_CP011073.1_prot_WP_045899350.1_2904	AYDMTADPASNSITFK	17.73	3	1730.79
lcl|NZ_CP011073.1_prot_WP_045899350.1_2904	AYDMTADPASNSITFK	74.54	3	1730.79
lcl|NZ_CP011073.1_prot_WP_045899350.1_2904	AYDMTADPASNSITFK	29.33	3	1730.79
lcl|NZ_CP011073.1_prot_WP_045899350.1_2904	AYDMTADPASNSITFK	90.46	2	1730.79
lcl|NZ_CP011073.1_prot_WP_045899350.1_2904	AYDMTADPASNSITFK	45.34	2	1730.79
lcl|NZ_CP011073.1_prot_WP_045899350.1_2904	ESELEGELVAGPNNFK	23.26	2	1731.82
lcl|NZ_CP011073.1_prot_WP_045899350.1_2904	ESELEGELVAGPNNFK	34.45	2	1731.82
lcl|NZ_CP011073.1_prot_WP_045899350.1_2904	ESELEGELVAGPNNFK	41.1	2	1731.82
lcl|NZ_CP011073.1_prot_WP_045899350.1_2904	ESELEGELVAGPNNFK	14.91	2	1731.82
lcl|NZ_CP011073.1_prot_WP_045899350.1_2904	ESELEGELVAGPNNFK	34.72	2	1731.82
lcl|NZ_CP011073.1_prot_WP_045899350.1_2904	ESELEGELVAGPNNFK	17.74	2	1731.82
lcl|NZ_CP011073.1_prot_WP_045899350.1_2904	ESELEGELVAGPNNFK	19.31	2	1731.82
lcl|NZ_CP011073.1_prot_WP_045899350.1_2904	ESELEGELVAGPNNFK	39.09	2	1731.82
lcl|NZ_CP011073.1_prot_WP_045899350.1_2904	ESELEGELVAGPNNFK	18.61	2	1731.83
lcl|NZ_CP011073.1_prot_WP_045899350.1_2904	ESELEGELVAGPNNFK	35.98	2	1731.83
lcl|NZ_CP011073.1_prot_WP_045899350.1_2904	ESELEGELVAGPNNFK	27.41	2	1731.83
lcl|NZ_CP011073.1_prot_WP_045899350.1_2904	ESELEGELVAGPNNFK	31.76	2	1731.83
lcl|NZ_CP011073.1_prot_WP_045899350.1_2904	ESELEGELVAGPNNFK	42.55	2	1731.83
lcl|NZ_CP011073.1_prot_WP_045899350.1_2904	ESELEGELVAGPNNFK	65.24	2	1731.83
lcl|NZ_CP011073.1_prot_WP_045899350.1_2904	ESELEGELVAGPNNFK	46.42	2	1731.83
lcl|NZ_CP011073.1_prot_WP_045899350.1_2904	ESELEGELVAGPNNFK	27.18	2	1731.83
lcl|NZ_CP011073.1_prot_WP_045899350.1_2904	ESELEGELVAGPNNFK	36.31	2	1731.83
lcl|NZ_CP011073.1_prot_WP_045899350.1_2904	ESELEGELVAGPNNFK	18.04	2	1731.83
lcl|NZ_CP011073.1_prot_WP_045899350.1_2904	ESELEGELVAGPNNFK	23.09	2	1731.83
lcl|NZ_CP011073.1_prot_WP_045899350.1_2904	ESELEGELVAGPNNFK	39.92	2	1731.83
lcl|NZ_CP011073.1_prot_WP_045899350.1_2904	ESELEGELVAGPNNFK	24.99	2	1731.83
lcl|NZ_CP011073.1_prot_WP_045899350.1_2904	ESELEGELVAGPNNFK	42.89	2	1731.83
lcl|NZ_CP011073.1_prot_WP_045899350.1_2904	ESELEGELVAGPNNFK	16.37	2	1731.83
lcl|NZ_CP011073.1_prot_WP_045899350.1_2904	ESELEGELVAGPNNFK	30.98	2	1731.83
lcl|NZ_CP011073.1_prot_WP_045899350.1_2904	ESELEGELVAGPNNFK	60.46	2	1731.83
lcl|NZ_CP011073.1_prot_WP_045899350.1_2904	ESELEGELVAGPNNFK	48.36	2	1731.83
lcl|NZ_CP011073.1_prot_WP_045899350.1_2904	ESELEGELVAGPNNFK	59.7	2	1731.83
lcl|NZ_CP011073.1_prot_WP_045899350.1_2904	ESELEGELVAGPNNFK	44.15	2	1731.83
lcl|NZ_CP011073.1_prot_WP_045899350.1_2904	ESELEGELVAGPNNFK	65.12	2	1731.83
lcl|NZ_CP011073.1_prot_WP_045899350.1_2904	ESELEGELVAGPNNFK	27.38	2	1731.83
lcl|NZ_CP011073.1_prot_WP_045899350.1_2904	ESELEGELVAGPNNFK	17.65	3	1731.83
lcl|NZ_CP011073.1_prot_WP_045899350.1_2904	ESELEGELVAGPNNFK	27.87	2	1731.83
lcl|NZ_CP011073.1_prot_WP_045899350.1_2904	ESELEGELVAGPNNFK	27.76	3	1731.83
lcl|NZ_CP011073.1_prot_WP_045899350.1_2904	ESELEGELVAGPNNFK	44.78	2	1731.83
lcl|NZ_CP011073.1_prot_WP_045899350.1_2904	ESELEGELVAGPNNFK	32.87	2	1731.83
lcl|NZ_CP011073.1_prot_WP_045899350.1_2904	ESELEGELVAGPNNFK	24.75	2	1731.83
lcl|NZ_CP011073.1_prot_WP_045899350.1_2904	ESELEGELVAGPNNFK	45.85	2	1731.83
lcl|NZ_CP011073.1_prot_WP_045899350.1_2904	ESELEGELVAGPNNFK	40.33	2	1731.83
lcl|NZ_CP011073.1_prot_WP_045899350.1_2904	ESELEGELVAGPNNFK	15.58	2	1731.83
lcl|NZ_CP011073.1_prot_WP_045899350.1_2904	ESELEGELVAGPNNFK	90.4	2	1731.83
lcl|NZ_CP011073.1_prot_WP_045899350.1_2904	ESELEGELVAGPNNFK	48.29	2	1731.83
lcl|NZ_CP011073.1_prot_WP_045899350.1_2904	ESELEGELVAGPNNFK	59.96	2	1731.83
lcl|NZ_CP011073.1_prot_WP_045899350.1_2904	ESELEGELVAGPNNFK	19.5	3	1731.83
lcl|NZ_CP011073.1_prot_WP_045899350.1_2904	ESELEGELVAGPNNFK	51.95	3	1731.83
lcl|NZ_CP011073.1_prot_WP_045899350.1_2904	ESELEGELVAGPNNFK	20.52	2	1731.83
lcl|NZ_CP011073.1_prot_WP_045899350.1_2904	ESELEGELVAGPNNFK	28.58	2	1731.83
lcl|NZ_CP011073.1_prot_WP_045899350.1_2904	ESELEGELVAGPNNFK	99.46	2	1731.83
lcl|NZ_CP011073.1_prot_WP_045899350.1_2904	ESELEGELVAGPNNFK	20.14	2	1731.83
lcl|NZ_CP011073.1_prot_WP_045899350.1_2904	ESELEGELVAGPNNFK	49.29	3	1731.83
lcl|NZ_CP011073.1_prot_WP_045899350.1_2904	ESELEGELVAGPNNFK	90.69	2	1731.83
lcl|NZ_CP011073.1_prot_WP_045899350.1_2904	ESELEGELVAGPNNFK	27.58	3	1731.83
lcl|NZ_CP011073.1_prot_WP_045899350.1_2904	ESELEGELVAGPNNFK	24.87	2	1731.83
lcl|NZ_CP011073.1_prot_WP_045899350.1_2904	ESELEGELVAGPNNFK	54.37	2	1731.83
[truncated: 9,703 more rows]

## Sheet: BacFrag-45
prot_acc	pep_seq	pep_score	pep_exp_z	pep_exp_mr	pep_var_mod
[truncated: 6,954 more rows]

[truncated: 4 more sheets: BacFrag-46, BacFrag-47, BacFrag-48, BacFrag-49]
