# Supplementary material for: Outer membrane vesicles secreted by pathogenic and nonpathogenic Bacteroides fragilis represent different metabolic activities
Source: Sci Rep. 2017 Jul 10;7:5008. doi: 10.1038/s41598-017-05264-6 (PMC5503946; doi:10.1038/s41598-017-05264-6)
Supplement: Supplementary file 11 — Supplementary table S4 [file 41598_2017_5264_MOESM11_ESM.xls]

## Sheet: Abbreviation
sample_name	fraction	strain
BacFrag-01	Cytosol	ETBF
BacFrag-02	Cytosol	ETBF
BacFrag-03	Cytosol	ETBF
BacFrag-04	Cytosol	NTBF
BacFrag-05	Cytosol	NTBF
BacFrag-06	Cytosol	NTBF
BacFrag-07	Membarne	ETBF
BacFrag-08	Membarne	ETBF
BacFrag-09	Membarne	ETBF
BacFrag-10	Membarne	NTBF
BacFrag-11	Membarne	NTBF
BacFrag-12	Membarne	NTBF
BacFrag-13	OMVs	ETBF
BacFrag-14	OMVs	NTBF
BacFrag-15	OMVs	ETBF
BacFrag-16	OMVs	NTBF
BacFrag-17	OMVs	ETBF
BacFrag-18	OMVs	NTBF
BacFrag-19	Total	ETBF
BacFrag-20	Total	ETBF
BacFrag-21	Total	ETBF
BacFrag-22	Total	NTBF
BacFrag-23	Total	NTBF
BacFrag-24	Total	NTBF
BacFrag-25	Total	NTBF
BacFrag-26	Membarne	ETBF
BacFrag-27	Membarne	ETBF
BacFrag-28	Membarne	ETBF
BacFrag-29	Membarne	ETBF
BacFrag-30	Membarne	NTBF
BacFrag-31	Membarne	NTBF
BacFrag-32	Membarne	NTBF
BacFrag-33	Membarne	NTBF
BacFrag-34	Cytosol	ETBF
BacFrag-35	Cytosol	ETBF
BacFrag-36	Cytosol	ETBF
BacFrag-37	Cytosol	ETBF
BacFrag-38	Cytosol	NTBF
BacFrag-39	Cytosol	NTBF
BacFrag-40	Cytosol	NTBF
BacFrag-41	Cytosol	NTBF
BacFrag-42	OMVs	ETBF
BacFrag-43	OMVs	ETBF
BacFrag-44	OMVs	ETBF
BacFrag-45	OMVs	ETBF
BacFrag-46	OMVs	NTBF
BacFrag-47	OMVs	NTBF
BacFrag-48	OMVs	NTBF
BacFrag-49	OMVs	NTBF

## Sheet: BacFrag-01
prot_acc	prot_desc	npeps	coverage
lcl|NZ_CP011073.1_prot_WP_005786956.1_1596	[gene=VU15_RS08100] [protein=/inference=EXISTENCE: similar to AA sequence:RefSeq:WP_005819773.1] [protein_id=WP_005786956.1] [location=complement(2070751..2071425)]	13	0.67
lcl|NZ_CP011073.1_prot_WP_005803357.1_1790	[gene=VU15_RS09080] [protein=/inference=EXISTENCE: similar to AA sequence:RefSeq:WP_014298862.1] [protein_id=WP_005803357.1] [location=complement(2289175..2289909)]	11	0.467
lcl|NZ_CP011073.1_prot_WP_011203608.1_3809	[gene=VU15_RS19460] [protein=/inference=EXISTENCE: similar to AA sequence:RefSeq:WP_011203608.1] [protein_id=WP_011203608.1] [location=complement(4714864..4715442)]	8	0.365
lcl|NZ_CP011073.1_prot_WP_005784469.1_396	[gene=VU15_RS02025] [protein=/inference=EXISTENCE: similar to AA sequence:RefSeq:WP_005784469.1] [protein_id=WP_005784469.1] [location=complement(512094..512720)]	4	0.312
lcl|NZ_CP011073.1_prot_WP_005784472.1_397	[gene=VU15_RS02030] [protein=/inference=EXISTENCE: similar to AA sequence:RefSeq:WP_005784472.1] [protein_id=WP_005784472.1] [location=complement(512738..513370)]	7	0.338
lcl|NZ_CP011073.1_prot_WP_005786125.1_1153	[gene=VU15_RS05860] [protein=/inference=EXISTENCE: similar to AA sequence:RefSeq:WP_005795502.1] [protein_id=WP_005786125.1] [location=complement(1498251..1498841)]	8	0.281
lcl|NZ_CP011073.1_prot_WP_045899454.1_4077	[gene=VU15_RS20830] [protein=/inference=EXISTENCE: similar to AA sequence:RefSeq:WP_008661623.1] [protein_id=WP_045899454.1] [location=5070203..5071894]	9	0.215
lcl|NZ_CP011073.1_prot_WP_005791792.1_3569	[gene=VU15_RS18175] [protein=/inference=EXISTENCE: similar to AA sequence:RefSeq:WP_005791792.1] [protein_id=WP_005791792.1] [location=complement(4454788..4455975)]	7	0.21
lcl|NZ_CP011073.1_prot_WP_005788064.1_2170	[gene=VU15_RS11050] [protein=/inference=EXISTENCE: similar to AA sequence:RefSeq:WP_005820457.1] [protein_id=WP_005788064.1] [location=complement(2759208..2759777)]	7	0.487
TRYP_PIG		3	0.215
lcl|NZ_CP011073.1_prot_WP_005787354.1_1794	[gene=VU15_RS09100] [protein=/inference=EXISTENCE: similar to AA sequence:RefSeq:WP_005787354.1] [protein_id=WP_005787354.1] [location=2295785..2296432]	4	0.228
lcl|NZ_CP011073.1_prot_WP_005815338.1_2442	[gene=VU15_RS12430] [protein=/inference=EXISTENCE: similar to AA sequence:RefSeq:WP_005815338.1] [protein_id=WP_005815338.1] [location=3079134..3079751]	4	0.346
lcl|NZ_CP011073.1_prot_WP_005785524.1_949	[gene=VU15_RS04820] [protein=/inference=EXISTENCE: similar to AA sequence:RefSeq:WP_005801144.1] [protein_id=WP_005785524.1] [location=complement(1248172..1248816)]	7	0.402
K2C1_HUMAN		15	0.241
30794280	albumin_Bos_Taurus	8	0.137
lcl|NZ_CP011073.1_prot_WP_045899350.1_2904	[gene=VU15_RS14765] [protein=/inference=EXISTENCE: similar to AA sequence:RefSeq:WP_005780651.1] [protein_id=WP_045899350.1] [location=complement(3609590..3611188)]	7	0.195
lcl|NZ_CP011073.1_prot_WP_005784368.1_345	[gene=VU15_RS01750] [protein=/inference=EXISTENCE: similar to AA sequence:RefSeq:WP_005778948.1] [protein_id=WP_005784368.1] [location=complement(441101..441616)]	8	0.532
lcl|NZ_CP011073.1_prot_WP_005786444.1_1337	[gene=VU15_RS06790] [protein=/inference=EXISTENCE: similar to AA sequence:RefSeq:WP_005795136.1] [protein_id=WP_005786444.1] [location=complement(1727874..1729322)]	5	0.102
lcl|NZ_CP011073.1_prot_WP_032528661.1_2424	[gene=VU15_RS12340] [protein=/inference=EXISTENCE: similar to AA sequence:RefSeq:WP_008660762.1] [protein_id=WP_032528661.1] [location=complement(3057458..3058639)]	10	0.3
lcl|NZ_CP011073.1_prot_WP_008768285.1_1338	[gene=VU15_RS06795] [protein=/inference=EXISTENCE: similar to AA sequence:RefSeq:WP_005776393.1] [protein_id=WP_008768285.1] [location=complement(1729374..1729961)]	6	0.251
lcl|NZ_CP011073.1_prot_WP_005789575.1_2906	[gene=VU15_RS14775] [protein=/inference=EXISTENCE: similar to AA sequence:RefSeq:WP_009292937.1] [protein_id=WP_005789575.1] [location=complement(3612853..3615861)]	11	0.16
lcl|NZ_CP011073.1_prot_WP_032572916.1_1193	[gene=VU15_RS06070] [protein=/inference=EXISTENCE: similar to AA sequence:RefSeq:WP_005786186.1] [protein_id=WP_032572916.1] [location=complement(1548419..1549489)]	4	0.118
lcl|NZ_CP011073.1_prot_WP_032565297.1_3198	[gene=VU15_RS16270] [protein=/inference=EXISTENCE: similar to AA sequence:RefSeq:WP_017142049.1] [protein_id=WP_032565297.1] [location=complement(3991086..3991895)]	8	0.301
lcl|NZ_CP011073.1_prot_WP_005790735.1_3330	[gene=VU15_RS16935] [protein=/inference=EXISTENCE: similar to AA sequence:RefSeq:WP_005817439.1] [protein_id=WP_005790735.1] [location=complement(4142488..4144050)]	4	0.09
lcl|NZ_CP011073.1_prot_WP_005809729.1_1083	[gene=VU15_RS05505] [protein=/inference=EXISTENCE: similar to AA sequence:RefSeq:WP_005816484.1] [protein_id=WP_005809729.1] [location=1410738..1411271]	5	0.35
27805977	keratin_10_Bos_Taurus	6	0.103
K1C10_HUMAN		10	0.172
lcl|NZ_CP011073.1_prot_WP_032573741.1_3192	[gene=VU15_RS16240] [protein=/inference=EXISTENCE: similar to AA sequence:RefSeq:WP_010993411.1] [protein_id=WP_032573741.1] [location=complement(3982746..3983423)]	3	0.124
lcl|NZ_CP011073.1_prot_WP_005788812.1_2544	[gene=VU15_RS12940] [protein=/inference=EXISTENCE: similar to AA sequence:SwissProt:E1WS50.1] [protein_id=WP_005788812.1] [location=complement(3190558..3191037)]	4	0.289
lcl|NZ_CP011073.1_prot_WP_005785923.1_1076	[gene=VU15_RS05465] [protein=/inference=EXISTENCE: similar to AA sequence:RefSeq:WP_005785923.1] [protein_id=WP_005785923.1] [location=1400793..1401293]	4	0.253
lcl|NZ_CP011073.1_prot_WP_045899209.1_1793	[gene=VU15_RS09095] [protein=/inference=EXISTENCE: similar to AA sequence:RefSeq:WP_014298864.1] [protein_id=WP_045899209.1] [location=2294986..2295489]	3	0.072
lcl|NZ_CP011073.1_prot_WP_005786521.1_1384	[gene=VU15_RS07025] [protein=/inference=EXISTENCE: similar to AA sequence:RefSeq:WP_005809050.1] [protein_id=WP_005786521.1] [location=1779358..1779855]	5	0.242
47132620	keratin_2_Homo_sapiens	5	0.1
lcl|NZ_CP011073.1_prot_WP_005809737.1_1080	[gene=VU15_RS05490] [protein=/inference=EXISTENCE: similar to AA sequence:RefSeq:WP_008659036.1] [protein_id=WP_005809737.1] [location=1407155..1407994]	4	0.211
lcl|NZ_CP011073.1_prot_WP_008657464.1_3281	[gene=VU15_RS16685] [protein=/inference=EXISTENCE: similar to AA sequence:RefSeq:WP_005797939.1] [protein_id=WP_008657464.1] [location=complement(4087107..4087856)]	4	0.253
lcl|NZ_CP011073.1_prot_WP_005783445.1_4114	[gene=VU15_RS21050] [protein=/inference=EXISTENCE: similar to AA sequence:RefSeq:WP_008769062.1] [protein_id=WP_005783445.1] [location=complement(5123599..5124006)]	3	0.341
lcl|NZ_CP011073.1_prot_WP_005790466.1_3196	[gene=VU15_RS16260] [protein=/inference=EXISTENCE: similar to AA sequence:RefSeq:WP_005817263.1] [protein_id=WP_005790466.1] [location=complement(3987934..3989724)]	4	0.064
lcl|NZ_CP011073.1_prot_WP_005798906.1_2905	[gene=VU15_RS14770] [protein=/inference=EXISTENCE: similar to AA sequence:RefSeq:WP_008769600.1] [protein_id=WP_005798906.1] [location=complement(3611223..3612842)]	4	0.091
lcl|NZ_CP011073.1_prot_WP_005788037.1_2160	[gene=VU15_RS11000] [protein=/inference=EXISTENCE: similar to AA sequence:RefSeq:WP_005788037.1] [protein_id=WP_005788037.1] [location=2750842..2751459]	3	0.263
lcl|NZ_CP011073.1_prot_WP_005800908.1_1129	[gene=VU15_RS05735] [protein=/inference=EXISTENCE: similar to AA sequence:RefSeq:WP_008768138.1] [protein_id=WP_005800908.1] [location=1469024..1470037]	4	0.196
lcl|NZ_CP011073.1_prot_WP_005784668.1_509	[gene=VU15_RS02600] [protein=/inference=EXISTENCE: similar to AA sequence:RefSeq:WP_005926127.1] [protein_id=WP_005784668.1] [location=644621..645478]	6	0.316
lcl|NZ_CP011073.1_prot_WP_032572855.1_1136	[gene=VU15_RS05770] [protein=/inference=EXISTENCE: similar to AA sequence:RefSeq:WP_005786069.1] [protein_id=WP_032572855.1] [location=1475901..1477160]	4	0.124
K1C13_HUMAN		2	0.026
K1C15_SHEEP		3	0.046
lcl|NZ_CP011073.1_prot_WP_005780691.1_2920	[gene=VU15_RS14845] [protein=/inference=EXISTENCE: similar to AA sequence:RefSeq:WP_014299225.1] [protein_id=WP_005780691.1] [location=complement(3642600..3643082)]	2	0.112
K1C9_HUMAN		5	0.161
lcl|NZ_CP011073.1_prot_WP_032572997.1_1358	[gene=VU15_RS06895] [protein=/inference=EXISTENCE: similar to AA sequence:RefSeq:WP_005776414.1] [protein_id=WP_032572997.1] [location=1754161..1755744]	5	0.11
lcl|NZ_CP011073.1_prot_WP_032573847.1_3417	[gene=VU15_RS17375] [protein=/inference=EXISTENCE: similar to AA sequence:RefSeq:WP_005790996.1] [protein_id=WP_032573847.1] [location=complement(4258856..4259398)]	4	0.328
lcl|NZ_CP011073.1_prot_WP_005781085.1_3195	[gene=VU15_RS16255] [protein=/inference=EXISTENCE: similar to AA sequence:RefSeq:WP_005781085.1] [protein_id=WP_005781085.1] [location=complement(3987198..3987923)]	2	0.112
lcl|NZ_CP011073.1_prot_WP_005790695.1_3312	[gene=VU15_RS16845] [protein=/inference=EXISTENCE: similar to AA sequence:RefSeq:WP_005790695.1] [protein_id=WP_005790695.1] [location=complement(4119477..4120061)]	2	0.144
lcl|NZ_CP011073.1_prot_WP_008659068.1_1101	[gene=VU15_RS05595] [protein=/inference=EXISTENCE: similar to AA sequence:RefSeq:WP_014298445.1] [protein_id=WP_008659068.1] [location=complement(1432614..1433750)]	3	0.101
lcl|NZ_CP011073.1_prot_WP_005785244.1_808	[gene=VU15_RS04115] [protein=/inference=EXISTENCE: similar to AA sequence:RefSeq:WP_005813112.1] [protein_id=WP_005785244.1] [location=complement(1065566..1066075)]	2	0.207
lcl|NZ_CP011073.1_prot_WP_005788333.1_2365	[gene=VU15_RS12025] [protein=/inference=EXISTENCE: similar to AA sequence:RefSeq:WP_017142167.1] [protein_id=WP_005788333.1] [location=complement(2980407..2982710)]	3	0.061
lcl|NZ_CP011073.1_prot_WP_005788076.1_2237	[gene=VU15_RS11385] [protein=/inference=EXISTENCE: similar to AA sequence:RefSeq:WP_005815531.1] [protein_id=WP_005788076.1] [location=complement(2832865..2833308)]	2	0.224
lcl|NZ_CP011073.1_prot_WP_005786949.1_1593	[gene=VU15_RS08085] [protein=/inference=EXISTENCE: similar to AA sequence:RefSeq:WP_009292126.1] [protein_id=WP_005786949.1] [location=2064489..2067866]	3	0.042
lcl|NZ_CP011073.1_prot_WP_005788554.1_2427	[gene=VU15_RS12355] [protein=/inference=EXISTENCE: similar to AA sequence:RefSeq:WP_005788554.1] [protein_id=WP_005788554.1] [location=complement(3060423..3061970)]	4	0.097
lcl|NZ_CP011073.1_prot_WP_014298454.1_1128	[gene=VU15_RS05730] [protein=/inference=EXISTENCE: similar to AA sequence:RefSeq:WP_008768137.1] [protein_id=WP_014298454.1] [location=1467865..1469001]	3	0.108
lcl|NZ_CP011073.1_prot_WP_008658877.1_916	[gene=VU15_RS04655] [protein=/inference=EXISTENCE: similar to AA sequence:RefSeq:WP_008658877.1] [protein_id=WP_008658877.1] [location=1213774..1214295]	4	0.277
lcl|NZ_CP011073.1_prot_WP_005784686.1_520	[gene=VU15_RS02655] [protein=/inference=EXISTENCE: similar to AA sequence:RefSeq:WP_005810567.1] [protein_id=WP_005784686.1] [location=666815..668209]	2	0.06
K2C5_HUMAN		4	0.071
lcl|NZ_CP011073.1_prot_WP_032573556.1_2903	[gene=VU15_RS14760] [protein=/inference=EXISTENCE: similar to AA sequence:RefSeq:WP_005798902.1] [protein_id=WP_032573556.1] [location=complement(3606624..3609485)]	3	0.05
lcl|NZ_CP011073.1_prot_WP_032572984.1_1334	[gene=VU15_RS06775] [protein=/inference=EXISTENCE: similar to AA sequence:RefSeq:WP_005795141.1] [protein_id=WP_032572984.1] [location=1721207..1724335]	4	0.06
lcl|NZ_CP011073.1_prot_WP_005787345.1_1789	[gene=VU15_RS09075] [protein=/inference=EXISTENCE: similar to AA sequence:RefSeq:WP_005803355.1] [protein_id=WP_005787345.1] [location=complement(2287487..2289163)]	3	0.05
lcl|NZ_CP011073.1_prot_WP_032573021.1_1335	[gene=VU15_RS06780] [protein=/inference=EXISTENCE: similar to AA sequence:RefSeq:WP_005816884.1] [protein_id=WP_032573021.1] [location=1724443..1726035]	3	0.081
lcl|NZ_CP011073.1_prot_WP_032565425.1_3530	[gene=VU15_RS17965] [protein=/inference=EXISTENCE: similar to AA sequence:RefSeq:WP_005791721.1] [protein_id=WP_032565425.1] [location=4405890..4407791]	2	0.024
lcl|NZ_CP011073.1_prot_WP_005797760.1_3087	[gene=VU15_RS15710] [protein=/inference=EXISTENCE: similar to AA sequence:RefSeq:WP_008657208.1] [protein_id=WP_005797760.1] [location=3856564..3857163]	2	0.106
lcl|NZ_CP011073.1_prot_WP_032572918.1_1211	[gene=VU15_RS06160] [protein=/inference=EXISTENCE: similar to AA sequence:RefSeq:WP_010992462.1] [protein_id=WP_032572918.1] [location=1565542..1566582]	2	0.066
lcl|NZ_CP011073.1_prot_WP_052694590.1_2797	[gene=VU15_RS21745] [protein=/inference=EXISTENCE: similar to AA sequence:RefSeq:WP_002986232.1] [protein_id=WP_052694590.1] [location=3497117..3497719]	2	0.12
lcl|NZ_CP011073.1_prot_WP_005815367.1_2406	[gene=VU15_RS12230] [protein=/inference=EXISTENCE: similar to AA sequence:RefSeq:WP_014299058.1] [protein_id=WP_005815367.1] [location=3031037..3032140]	2	0.06
lcl|NZ_CP011073.1_prot_WP_005786560.1_1403	[gene=VU15_RS07120] [protein=/inference=EXISTENCE: similar to AA sequence:RefSeq:WP_005776469.1] [protein_id=WP_005786560.1] [location=1803623..1804741]	2	0.056
lcl|NZ_CP011073.1_prot_WP_010993240.1_2694	[gene=VU15_RS13700] [protein=/inference=EXISTENCE: similar to AA sequence:RefSeq:WP_005802896.1] [protein_id=WP_010993240.1] [location=complement(3379240..3380043)]	2	0.105
lcl|NZ_CP011073.1_prot_WP_005801676.1_249	[gene=VU15_RS01265] [protein=/inference=EXISTENCE: similar to AA sequence:RefSeq:WP_005796637.1] [protein_id=WP_005801676.1] [location=complement(329790..331310)]	3	0.071
lcl|NZ_CP011073.1_prot_WP_005790474.1_3201	[gene=VU15_RS16285] [protein=/inference=EXISTENCE: similar to AA sequence:RefSeq:WP_007217307.1; converts 2-oxoglutarate to glutamate; in Escherichia coli >] [protein_id=WP_005790474.1] [location=3995503..3996840]	2	0.065
lcl|NZ_CP011073.1_prot_WP_005785453.1_908	[gene=VU15_RS04615] [protein=/inference=EXISTENCE: similar to AA sequence:RefSeq:WP_005785453.1] [protein_id=WP_005785453.1] [location=1203637..1204962]	2	0.043
lcl|NZ_CP011073.1_prot_WP_032572400.1_189	[gene=VU15_RS00955] [protein=/inference=EXISTENCE: similar to AA sequence:RefSeq:WP_005801863.1] [protein_id=WP_032572400.1] [location=225632..226219]	2	0.128
lcl|NZ_CP011073.1_prot_WP_008659460.1_1448	[gene=VU15_RS07350] [protein=/inference=EXISTENCE: similar to AA sequence:RefSeq:WP_008659460.1] [protein_id=WP_008659460.1] [location=1878233..1878895]	2	0.155
lcl|NZ_CP011073.1_prot_WP_005796345.1_518	[gene=VU15_RS02645] [protein=/inference=EXISTENCE: similar to AA sequence:RefSeq:WP_014298225.1] [protein_id=WP_005796345.1] [location=661816..663315]	2	0.078
lcl|NZ_CP011073.1_prot_WP_005797284.1_2831	[gene=VU15_RS14400] [protein=/inference=EXISTENCE: similar to AA sequence:RefSeq:WP_005797284.1] [protein_id=WP_005797284.1] [location=complement(3541792..3542871)]	2	0.097
lcl|NZ_CP011073.1_prot_WP_032561373.1_2015	[gene=VU15_RS10220] [protein=/inference=EXISTENCE: similar to AA sequence:RefSeq:WP_005793825.1] [protein_id=WP_032561373.1] [location=2551459..2555517]	2	0.016

## Sheet: BacFrag-02
prot_acc	prot_desc	npeps	coverage
lcl|NZ_CP011073.1_prot_WP_005791792.1_3569	[gene=VU15_RS18175] [protein=/inference=EXISTENCE: similar to AA sequence:RefSeq:WP_005791792.1] [protein_id=WP_005791792.1] [location=complement(4454788..4455975)]	25	0.628
lcl|NZ_CP011073.1_prot_WP_005784472.1_397	[gene=VU15_RS02030] [protein=/inference=EXISTENCE: similar to AA sequence:RefSeq:WP_005784472.1] [protein_id=WP_005784472.1] [location=complement(512738..513370)]	10	0.414
lcl|NZ_CP011073.1_prot_WP_005790735.1_3330	[gene=VU15_RS16935] [protein=/inference=EXISTENCE: similar to AA sequence:RefSeq:WP_005817439.1] [protein_id=WP_005790735.1] [location=complement(4142488..4144050)]	16	0.4
lcl|NZ_CP011073.1_prot_WP_010993240.1_2694	[gene=VU15_RS13700] [protein=/inference=EXISTENCE: similar to AA sequence:RefSeq:WP_005802896.1] [protein_id=WP_010993240.1] [location=complement(3379240..3380043)]	9	0.528
lcl|NZ_CP011073.1_prot_WP_005795183.1_1298	[gene=VU15_RS06595] [protein=/inference=EXISTENCE: similar to AA sequence:RefSeq:WP_010992579.1] [protein_id=WP_005795183.1] [location=1669319..1670404]	6	0.197
lcl|NZ_CP011073.1_prot_WP_005786556.1_1401	[gene=VU15_RS07110] [protein=/inference=EXISTENCE: similar to AA sequence:RefSeq:WP_005795053.1] [protein_id=WP_005786556.1] [location=1801668..1802744]	12	0.439
lcl|NZ_CP011073.1_prot_WP_045899350.1_2904	[gene=VU15_RS14765] [protein=/inference=EXISTENCE: similar to AA sequence:RefSeq:WP_005780651.1] [protein_id=WP_045899350.1] [location=complement(3609590..3611188)]	13	0.38
lcl|NZ_CP011073.1_prot_WP_005791484.1_3813	[gene=ansB] [protein=/inference=EXISTENCE: similar to AA sequence:RefSeq:WP_005782137.1; catalyzes the formation of aspartate from asparagine, peri>] [protein_id=WP_005791484.1] [location=4720515..4721573]	12	0.557
lcl|NZ_CP011073.1_prot_WP_005795177.1_1301	[gene=VU15_RS06610] [protein=/inference=EXISTENCE: similar to AA sequence:RefSeq:WP_005795177.1] [protein_id=WP_005795177.1] [location=complement(1673138..1674463)]	14	0.476
lcl|NZ_CP011073.1_prot_WP_005798906.1_2905	[gene=VU15_RS14770] [protein=/inference=EXISTENCE: similar to AA sequence:RefSeq:WP_008769600.1] [protein_id=WP_005798906.1] [location=complement(3611223..3612842)]	20	0.466
lcl|NZ_CP011073.1_prot_WP_005789575.1_2906	[gene=VU15_RS14775] [protein=/inference=EXISTENCE: similar to AA sequence:RefSeq:WP_009292937.1] [protein_id=WP_005789575.1] [location=complement(3612853..3615861)]	30	0.397
lcl|NZ_CP011073.1_prot_WP_008659068.1_1101	[gene=VU15_RS05595] [protein=/inference=EXISTENCE: similar to AA sequence:RefSeq:WP_014298445.1] [protein_id=WP_008659068.1] [location=complement(1432614..1433750)]	14	0.399
TRYP_PIG		3	0.215
lcl|NZ_CP011073.1_prot_WP_005797284.1_2831	[gene=VU15_RS14400] [protein=/inference=EXISTENCE: similar to AA sequence:RefSeq:WP_005797284.1] [protein_id=WP_005797284.1] [location=complement(3541792..3542871)]	10	0.387
lcl|NZ_CP011073.1_prot_WP_005786201.1_1202	[gene=VU15_RS06115] [protein=/inference=EXISTENCE: similar to AA sequence:RefSeq:WP_005800787.1] [protein_id=WP_005786201.1] [location=complement(1558911..1560200)]	14	0.434
lcl|NZ_CP011073.1_prot_WP_005784686.1_520	[gene=VU15_RS02655] [protein=/inference=EXISTENCE: similar to AA sequence:RefSeq:WP_005810567.1] [protein_id=WP_005784686.1] [location=666815..668209]	14	0.366
lcl|NZ_CP011073.1_prot_WP_032572997.1_1358	[gene=VU15_RS06895] [protein=/inference=EXISTENCE: similar to AA sequence:RefSeq:WP_005776414.1] [protein_id=WP_032572997.1] [location=1754161..1755744]	14	0.332
K2C1_HUMAN		16	0.332
27805977	keratin_10_Bos_Taurus	6	0.103
K1C10_HUMAN		14	0.305
lcl|NZ_CP011073.1_prot_WP_014298454.1_1128	[gene=VU15_RS05730] [protein=/inference=EXISTENCE: similar to AA sequence:RefSeq:WP_008768137.1] [protein_id=WP_014298454.1] [location=1467865..1469001]	8	0.423
lcl|NZ_CP011073.1_prot_WP_005786560.1_1403	[gene=VU15_RS07120] [protein=/inference=EXISTENCE: similar to AA sequence:RefSeq:WP_005776469.1] [protein_id=WP_005786560.1] [location=1803623..1804741]	15	0.487
lcl|NZ_CP011073.1_prot_WP_032561129.1_1395	[gene=VU15_RS07080] [protein=/inference=EXISTENCE: similar to AA sequence:RefSeq:WP_014298620.1] [protein_id=WP_032561129.1] [location=complement(1793002..1794123)]	6	0.214
lcl|NZ_CP011073.1_prot_WP_032573021.1_1335	[gene=VU15_RS06780] [protein=/inference=EXISTENCE: similar to AA sequence:RefSeq:WP_005816884.1] [protein_id=WP_032573021.1] [location=1724443..1726035]	11	0.304
lcl|NZ_CP011073.1_prot_WP_005785741.1_1019	[gene=eno] [protein=/inference=EXISTENCE: similar to AA sequence:RefSeq:WP_009291773.1; catalyzes the formation of phosphoenolpyruvate from 2-phos>] [protein_id=WP_005785741.1] [location=complement(1336244..1337533)]	7	0.359
lcl|NZ_CP011073.1_prot_WP_005795325.1_1200	[gene=VU15_RS06105] [protein=/inference=EXISTENCE: similar to AA sequence:RefSeq:WP_005786198.1] [protein_id=WP_005795325.1] [location=1556035..1557540]	9	0.275
lcl|NZ_CP011073.1_prot_WP_005801676.1_249	[gene=VU15_RS01265] [protein=/inference=EXISTENCE: similar to AA sequence:RefSeq:WP_005796637.1] [protein_id=WP_005801676.1] [location=complement(329790..331310)]	13	0.322
lcl|NZ_CP011073.1_prot_WP_005814336.1_3814	[gene=VU15_RS19485] [protein=/inference=EXISTENCE: similar to AA sequence:RefSeq:WP_008770198.1] [protein_id=WP_005814336.1] [location=4721606..4722793]	9	0.311
lcl|NZ_CP011073.1_prot_WP_008769531.1_3020	[gene=VU15_RS15345] [protein=/inference=EXISTENCE: similar to AA sequence:RefSeq:WP_008769531.1] [protein_id=WP_008769531.1] [location=3775201..3776217]	8	0.266
lcl|NZ_CP011073.1_prot_WP_005786949.1_1593	[gene=VU15_RS08085] [protein=/inference=EXISTENCE: similar to AA sequence:RefSeq:WP_009292126.1] [protein_id=WP_005786949.1] [location=2064489..2067866]	14	0.179
47132620	keratin_2_Homo_sapiens	11	0.219
lcl|NZ_CP011073.1_prot_WP_045899445.1_4024	[gene=VU15_RS20560] [protein=/inference=EXISTENCE: similar to AA sequence:RefSeq:WP_008661589.1] [protein_id=WP_045899445.1] [location=complement(4993564..4994628)]	6	0.311
lcl|NZ_CP011073.1_prot_WP_008660039.1_1792	[gene=VU15_RS09090] [protein=/inference=EXISTENCE: similar to AA sequence:RefSeq:WP_008660039.1] [protein_id=WP_008660039.1] [location=2293526..2294944]	4	0.125
lcl|NZ_CP011073.1_prot_WP_004327091.1_2029	[gene=VU15_RS10290] [protein=/inference=EXISTENCE: similar to AA sequence:RefSeq:WP_004289269.1] [protein_id=WP_004327091.1] [location=complement(2578591..2580153)]	10	0.229
lcl|NZ_CP011073.1_prot_WP_045899304.1_2758	[gene=VU15_RS14025] [protein=/inference=EXISTENCE: similar to AA sequence:RefSeq:WP_007486385.1] [protein_id=WP_045899304.1] [location=complement(3464973..3466265)]	7	0.233
lcl|NZ_CP011073.1_prot_WP_032572658.1_907	[gene=VU15_RS04610] [protein=/inference=EXISTENCE: similar to AA sequence:RefSeq:WP_005785451.1] [protein_id=WP_032572658.1] [location=1202317..1203591]	11	0.328
lcl|NZ_CP011073.1_prot_WP_032565345.1_3347	[gene=VU15_RS17020] [protein=/inference=EXISTENCE: similar to AA sequence:RefSeq:WP_017141968.1] [protein_id=WP_032565345.1] [location=complement(4174511..4175566)]	8	0.282
lcl|NZ_CP011073.1_prot_WP_032564445.1_1232	[gene=VU15_RS06265] [protein=/inference=EXISTENCE: similar to AA sequence:RefSeq:WP_005819141.1] [protein_id=WP_032564445.1] [location=1593103..1594002]	5	0.247
lcl|NZ_CP011073.1_prot_WP_005790731.1_3328	[gene=VU15_RS16925] [protein=/inference=EXISTENCE: similar to AA sequence:RefSeq:WP_005781314.1] [protein_id=WP_005790731.1] [location=4140932..4141714]	6	0.338
lcl|NZ_CP011073.1_prot_WP_005791600.1_3741	[gene=VU15_RS19090] [protein=/inference=EXISTENCE: similar to AA sequence:RefSeq:WP_005811322.1] [protein_id=WP_005791600.1] [location=complement(4652924..4654276)]	8	0.213
lcl|NZ_CP011073.1_prot_WP_005809737.1_1080	[gene=VU15_RS05490] [protein=/inference=EXISTENCE: similar to AA sequence:RefSeq:WP_008659036.1] [protein_id=WP_005809737.1] [location=1407155..1407994]	8	0.376
lcl|NZ_CP011073.1_prot_WP_032573167.1_1828	[gene=VU15_RS09270] [protein=/inference=EXISTENCE: similar to AA sequence:RefSeq:WP_005805609.1] [protein_id=WP_032573167.1] [location=2339441..2340772]	9	0.266
lcl|NZ_CP011073.1_prot_WP_005786444.1_1337	[gene=VU15_RS06790] [protein=/inference=EXISTENCE: similar to AA sequence:RefSeq:WP_005795136.1] [protein_id=WP_005786444.1] [location=complement(1727874..1729322)]	13	0.363
lcl|NZ_CP011073.1_prot_WP_032573088.1_1594	[gene=VU15_RS08090] [protein=/inference=EXISTENCE: similar to AA sequence:RefSeq:WP_005786951.1] [protein_id=WP_032573088.1] [location=2067888..2069777]	9	0.186
lcl|NZ_CP011073.1_prot_WP_032565297.1_3198	[gene=VU15_RS16270] [protein=/inference=EXISTENCE: similar to AA sequence:RefSeq:WP_017142049.1] [protein_id=WP_032565297.1] [location=complement(3991086..3991895)]	7	0.301
lcl|NZ_CP011073.1_prot_WP_005797878.1_3197	[gene=VU15_RS16265] [protein=/inference=EXISTENCE: similar to AA sequence:RefSeq:WP_008769881.1] [protein_id=WP_005797878.1] [location=complement(3989737..3991065)]	7	0.219
lcl|NZ_CP011073.1_prot_WP_005785453.1_908	[gene=VU15_RS04615] [protein=/inference=EXISTENCE: similar to AA sequence:RefSeq:WP_005785453.1] [protein_id=WP_005785453.1] [location=1203637..1204962]	9	0.231
lcl|NZ_CP011073.1_prot_WP_005785179.1_779	[gene=VU15_RS03960] [protein=/inference=EXISTENCE: similar to AA sequence:RefSeq:WP_008658742.1] [protein_id=WP_005785179.1] [location=complement(1011862..1013256)]	4	0.119
K2C5_HUMAN		6	0.122
lcl|NZ_CP011073.1_prot_WP_005790466.1_3196	[gene=VU15_RS16260] [protein=/inference=EXISTENCE: similar to AA sequence:RefSeq:WP_005817263.1] [protein_id=WP_005790466.1] [location=complement(3987934..3989724)]	4	0.076
lcl|NZ_CP011073.1_prot_WP_005786956.1_1596	[gene=VU15_RS08100] [protein=/inference=EXISTENCE: similar to AA sequence:RefSeq:WP_005819773.1] [protein_id=WP_005786956.1] [location=complement(2070751..2071425)]	3	0.281
lcl|NZ_CP011073.1_prot_WP_005800908.1_1129	[gene=VU15_RS05735] [protein=/inference=EXISTENCE: similar to AA sequence:RefSeq:WP_008768138.1] [protein_id=WP_005800908.1] [location=1469024..1470037]	7	0.315
lcl|NZ_CP011073.1_prot_WP_005787345.1_1789	[gene=VU15_RS09075] [protein=/inference=EXISTENCE: similar to AA sequence:RefSeq:WP_005803355.1] [protein_id=WP_005787345.1] [location=complement(2287487..2289163)]	6	0.151
lcl|NZ_CP011073.1_prot_WP_005784180.1_250	[gene=VU15_RS01270] [protein=/inference=EXISTENCE: similar to AA sequence:RefSeq:WP_005784180.1] [protein_id=WP_005784180.1] [location=complement(331322..334372)]	8	0.125
lcl|NZ_CP011073.1_prot_WP_032573490.1_2623	[gene=VU15_RS13345] [protein=/inference=EXISTENCE: similar to AA sequence:RefSeq:WP_009293136.1] [protein_id=WP_032573490.1] [location=3293412..3294332]	5	0.248
lcl|NZ_CP011073.1_prot_WP_005790728.1_3327	[gene=VU15_RS16920] [protein=/inference=EXISTENCE: similar to AA sequence:RefSeq:WP_005790728.1] [protein_id=WP_005790728.1] [location=4139827..4140921]	3	0.173
lcl|NZ_CP011073.1_prot_WP_005788356.1_2372	[gene=VU15_RS12060] [protein=/inference=EXISTENCE: similar to AA sequence:RefSeq:WP_005788356.1] [protein_id=WP_005788356.1] [location=2991088..2991933]	3	0.157
lcl|NZ_CP011073.1_prot_WP_005787829.1_2079	[gene=VU15_RS10545] [protein=/inference=EXISTENCE: similar to AA sequence:RefSeq:WP_005815822.1] [protein_id=WP_005787829.1] [location=2641787..2643193]	6	0.158
lcl|NZ_CP011073.1_prot_WP_032535248.1_3209	[gene=VU15_RS16325] [protein=/inference=EXISTENCE: similar to AA sequence:RefSeq:WP_005790490.1] [protein_id=WP_032535248.1] [location=4010838..4012040]	4	0.168
lcl|NZ_CP011073.1_prot_WP_032573001.1_1361	[gene=VU15_RS06910] [protein=/inference=EXISTENCE: similar to AA sequence:RefSeq:WP_005786481.1] [protein_id=WP_032573001.1] [location=complement(1757977..1758870)]	6	0.229
lcl|NZ_CP011073.1_prot_WP_005784469.1_396	[gene=VU15_RS02025] [protein=/inference=EXISTENCE: similar to AA sequence:RefSeq:WP_005784469.1] [protein_id=WP_005784469.1] [location=complement(512094..512720)]	3	0.269
lcl|NZ_CP011073.1_prot_WP_005784668.1_509	[gene=VU15_RS02600] [protein=/inference=EXISTENCE: similar to AA sequence:RefSeq:WP_005926127.1] [protein_id=WP_005784668.1] [location=644621..645478]	5	0.291
lcl|NZ_CP011073.1_prot_WP_005786796.1_1526	[gene=VU15_RS07750] [protein=/inference=EXISTENCE: similar to AA sequence:RefSeq:WP_014298678.1] [protein_id=WP_005786796.1] [location=complement(1987311..1988468)]	3	0.096
lcl|NZ_CP011073.1_prot_WP_005795184.1_1297	[gene=VU15_RS06590] [protein=/inference=EXISTENCE: similar to AA sequence:RefSeq:WP_014298584.1] [protein_id=WP_005795184.1] [location=1668412..1669275]	3	0.206
lcl|NZ_CP011073.1_prot_WP_005795011.1_1442	[gene=VU15_RS07320] [protein=/inference=EXISTENCE: similar to AA sequence:RefSeq:WP_005795011.1] [protein_id=WP_005795011.1] [location=complement(1863434..1865005)]	5	0.153
lcl|NZ_CP011073.1_prot_WP_032574007.1_3564	[gene=VU15_RS18150] [protein=/inference=EXISTENCE: similar to AA sequence:RefSeq:WP_005799112.1] [protein_id=WP_032574007.1] [location=complement(4446609..4447862)]	6	0.24
lcl|NZ_CP011073.1_prot_WP_005788554.1_2427	[gene=VU15_RS12355] [protein=/inference=EXISTENCE: similar to AA sequence:RefSeq:WP_005788554.1] [protein_id=WP_005788554.1] [location=complement(3060423..3061970)]	6	0.171
K1C14_HUMAN		5	0.148
K1C15_HUMAN		2	0.044
K1C17_HUMAN		2	0.046
K1C15_SHEEP		3	0.046
lcl|NZ_CP011073.1_prot_WP_005784370.1_346	[gene=VU15_RS01755] [protein=/inference=EXISTENCE: similar to AA sequence:RefSeq:WP_005778946.1] [protein_id=WP_005784370.1] [location=complement(441641..444277)]	7	0.091
lcl|NZ_CP011073.1_prot_WP_009291562.1_551	[gene=VU15_RS02810] [protein=/inference=EXISTENCE: similar to AA sequence:RefSeq:WP_014298231.1] [protein_id=WP_009291562.1] [location=complement(711955..713265)]	4	0.126
lcl|NZ_CP011073.1_prot_WP_005803357.1_1790	[gene=VU15_RS09080] [protein=/inference=EXISTENCE: similar to AA sequence:RefSeq:WP_014298862.1] [protein_id=WP_005803357.1] [location=complement(2289175..2289909)]	5	0.279
lcl|NZ_CP011073.1_prot_WP_032572996.1_1357	[gene=VU15_RS06890] [protein=/inference=EXISTENCE: similar to AA sequence:RefSeq:WP_005795094.1] [protein_id=WP_032572996.1] [location=1752802..1754124]	3	0.048
lcl|NZ_CP011073.1_prot_WP_032572984.1_1334	[gene=VU15_RS06775] [protein=/inference=EXISTENCE: similar to AA sequence:RefSeq:WP_005795141.1] [protein_id=WP_032572984.1] [location=1721207..1724335]	5	0.084
lcl|NZ_CP011073.1_prot_WP_010993416.1_3208	[gene=VU15_RS16320] [protein=/inference=EXISTENCE: similar to AA sequence:RefSeq:WP_005790488.1] [protein_id=WP_010993416.1] [location=4009372..4010820]	2	0.068
lcl|NZ_CP011073.1_prot_WP_005784672.1_512	[gene=VU15_RS02615] [protein=/inference=EXISTENCE: similar to AA sequence:RefSeq:WP_005810596.1] [protein_id=WP_005784672.1] [location=complement(647065..648660)]	3	0.087
lcl|NZ_CP011073.1_prot_WP_005796345.1_518	[gene=VU15_RS02645] [protein=/inference=EXISTENCE: similar to AA sequence:RefSeq:WP_014298225.1] [protein_id=WP_005796345.1] [location=661816..663315]	4	0.128
lcl|NZ_CP011073.1_prot_WP_011202007.1_299	[gene=VU15_RS01520] [protein=/inference=EXISTENCE: similar to AA sequence:RefSeq:WP_005796568.1; catalyzes the formation of glutamate from glutamine] [protein_id=WP_011202007.1] [location=398772..399737]	3	0.131
lcl|NZ_CP011073.1_prot_WP_005786455.1_1344	[gene=VU15_RS06825] [protein=/inference=EXISTENCE: similar to AA sequence:RefSeq:WP_005795127.1] [protein_id=WP_005786455.1] [location=1735661..1737316]	5	0.132
lcl|NZ_CP011073.1_prot_WP_032562723.1_1299	[gene=VU15_RS06600] [protein=/inference=EXISTENCE: similar to AA sequence:RefSeq:WP_009291964.1] [protein_id=WP_032562723.1] [location=1670431..1671459]	5	0.178
lcl|NZ_CP011073.1_prot_WP_045899454.1_4077	[gene=VU15_RS20830] [protein=/inference=EXISTENCE: similar to AA sequence:RefSeq:WP_008661623.1] [protein_id=WP_045899454.1] [location=5070203..5071894]	6	0.174
lcl|NZ_CP011073.1_prot_WP_005785258.1_815	[gene=VU15_RS04150] [protein=/inference=EXISTENCE: similar to AA sequence:RefSeq:WP_005785258.1] [protein_id=WP_005785258.1] [location=complement(1078339..1080381)]	2	0.026
lcl|NZ_CP011073.1_prot_WP_005797378.1_4057	[gene=VU15_RS20730] [protein=/inference=EXISTENCE: similar to AA sequence:RefSeq:WP_005811758.1] [protein_id=WP_005797378.1] [location=5041711..5043738]	6	0.084
lcl|NZ_CP011073.1_prot_WP_005781085.1_3195	[gene=VU15_RS16255] [protein=/inference=EXISTENCE: similar to AA sequence:RefSeq:WP_005781085.1] [protein_id=WP_005781085.1] [location=complement(3987198..3987923)]	2	0.112
lcl|NZ_CP011073.1_prot_WP_008659293.1_1300	[gene=VU15_RS06605] [protein=/inference=EXISTENCE: similar to AA sequence:RefSeq:WP_008659293.1] [protein_id=WP_008659293.1] [location=1671485..1673023]	6	0.199
lcl|NZ_CP011073.1_prot_WP_005783495.1_4138	[gene=VU15_RS21170] [protein=/inference=EXISTENCE: similar to AA sequence:RefSeq:WP_008657783.1] [protein_id=WP_005783495.1] [location=complement(5161326..5162546)]	3	0.069
lcl|NZ_CP011073.1_prot_WP_005801225.1_863	[gene=VU15_RS04390] [protein=/inference=EXISTENCE: similar to AA sequence:RefSeq:WP_005801225.1] [protein_id=WP_005801225.1] [location=complement(1138434..1139987)]	5	0.116
lcl|NZ_CP011073.1_prot_WP_005797877.1_3194	[gene=VU15_RS16250] [protein=/inference=EXISTENCE: similar to AA sequence:RefSeq:WP_010993413.1] [protein_id=WP_005797877.1] [location=complement(3985567..3987177)]	3	0.084
K1C13_HUMAN		3	0.05
lcl|NZ_CP011073.1_prot_WP_005785793.1_1048	[gene=VU15_RS05325] [protein=/inference=EXISTENCE: similar to AA sequence:RefSeq:WP_005795686.1] [protein_id=WP_005785793.1] [location=1362951..1363742]	6	0.43
lcl|NZ_CP011073.1_prot_WP_005793419.1_2284	[gene=VU15_RS11620] [protein=/inference=EXISTENCE: similar to AA sequence:RefSeq:WP_005815486.1] [protein_id=WP_005793419.1] [location=complement(2882679..2884112)]	2	0.04
K1C9_HUMAN		6	0.304
30794280	albumin_Bos_Taurus	2	0.043
K2C3_HUMAN		2	0.033
lcl|NZ_CP011073.1_prot_WP_005815338.1_2442	[gene=VU15_RS12430] [protein=/inference=EXISTENCE: similar to AA sequence:RefSeq:WP_005815338.1] [protein_id=WP_005815338.1] [location=3079134..3079751]	2	0.185
lcl|NZ_CP011073.1_prot_WP_032528661.1_2424	[gene=VU15_RS12340] [protein=/inference=EXISTENCE: similar to AA sequence:RefSeq:WP_008660762.1] [protein_id=WP_032528661.1] [location=complement(3057458..3058639)]	2	0.053
lcl|NZ_CP011073.1_prot_WP_005796346.1_517	[gene=VU15_RS02640] [protein=/inference=EXISTENCE: similar to AA sequence:RefSeq:WP_011202099.1] [protein_id=WP_005796346.1] [location=658985..661783]	4	0.057
lcl|NZ_CP011073.1_prot_WP_032572506.1_426	[gene=VU15_RS02180] [protein=/inference=EXISTENCE: similar to AA sequence:RefSeq:WP_011202070.1] [protein_id=WP_032572506.1] [location=complement(557258..559645)]	6	0.106
lcl|NZ_CP011073.1_prot_WP_005790443.1_3184	[gene=VU15_RS16200] [protein=/inference=EXISTENCE: similar to AA sequence:RefSeq:WP_005790443.1] [protein_id=WP_005790443.1] [location=3974050..3975090]	4	0.185
lcl|NZ_CP011073.1_prot_WP_005786045.1_1125	[gene=VU15_RS05715] [protein=/inference=EXISTENCE: similar to AA sequence:RefSeq:WP_005786045.1] [protein_id=WP_005786045.1] [location=1461905..1465210]	2	0.021
lcl|NZ_CP011073.1_prot_WP_009292323.1_1896	[gene=VU15_RS09610] [protein=/inference=EXISTENCE: similar to AA sequence:RefSeq:WP_008660176.1] [protein_id=WP_009292323.1] [location=complement(2422403..2423782)]	3	0.109
lcl|NZ_CP011073.1_prot_WP_005791115.1_3492	[gene=VU15_RS17750] [protein=/inference=EXISTENCE: similar to AA sequence:RefSeq:WP_005833347.1] [protein_id=WP_005791115.1] [location=complement(4353465..4354220)]	2	0.135
lcl|NZ_CP011073.1_prot_WP_005786554.1_1400	[gene=VU15_RS07105] [protein=/inference=EXISTENCE: similar to AA sequence:RefSeq:WP_010992623.1] [protein_id=WP_005786554.1] [location=1800410..1801657]	4	0.14
lcl|NZ_CP011073.1_prot_WP_005801406.1_634	[gene=VU15_RS03230] [protein=/inference=EXISTENCE: similar to AA sequence:RefSeq:WP_010992150.1] [protein_id=WP_005801406.1] [location=821997..822740]	2	0.121
lcl|NZ_CP011073.1_prot_WP_009291467.1_348	[gene=VU15_RS01765] [protein=/inference=EXISTENCE: similar to AA sequence:RefSeq:WP_008769318.1] [protein_id=WP_009291467.1] [location=complement(445040..446398)]	2	0.055
lcl|NZ_CP011073.1_prot_WP_032573000.1_1359	[gene=VU15_RS06900] [protein=/inference=EXISTENCE: similar to AA sequence:RefSeq:WP_005795090.1] [protein_id=WP_032573000.1] [location=1756146..1757264]	3	0.099
lcl|NZ_CP011073.1_prot_WP_032572448.1_248	[gene=VU15_RS01260] [protein=/inference=EXISTENCE: similar to AA sequence:RefSeq:WP_010992000.1; catalyzes the hydrolysis of terminal beta-D-glucosyl resid>] [protein_id=WP_032572448.1] [location=complement(327387..329687)]	2	0.046
lcl|NZ_CP011073.1_prot_WP_032572900.1_1168	[gene=VU15_RS05940] [protein=/inference=EXISTENCE: similar to AA sequence:RefSeq:WP_005776084.1] [protein_id=WP_032572900.1] [location=1523247..1524260]	4	0.175
lcl|NZ_CP011073.1_prot_WP_032533910.1_1437	[gene=VU15_RS07295] [protein=/inference=EXISTENCE: similar to AA sequence:RefSeq:WP_005817001.1] [protein_id=WP_032533910.1] [location=1852950..1854566]	2	0.054
lcl|NZ_CP011073.1_prot_WP_005829323.1_2031	[gene=VU15_RS10300] [protein=/inference=EXISTENCE: similar to AA sequence:RefSeq:WP_008770772.1] [protein_id=WP_005829323.1] [location=complement(2581462..2584446)]	2	0.03
lcl|NZ_CP011073.1_prot_WP_032537807.1_513	[gene=VU15_RS02620] [protein=/inference=EXISTENCE: similar to AA sequence:RefSeq:WP_008769368.1] [protein_id=WP_032537807.1] [location=complement(648672..651617)]	3	0.047
lcl|NZ_CP011073.1_prot_WP_005786245.1_1225	[gene=VU15_RS06230] [protein=/inference=EXISTENCE: similar to AA sequence:RefSeq:WP_005776253.1] [protein_id=WP_005786245.1] [location=1585796..1586692]	2	0.101
lcl|NZ_CP011073.1_prot_WP_005786457.1_1345	[gene=VU15_RS06830] [protein=/inference=EXISTENCE: similar to AA sequence:RefSeq:WP_005786457.1] [protein_id=WP_005786457.1] [location=1737339..1738931]	2	0.066
lcl|NZ_CP011073.1_prot_WP_005815367.1_2406	[gene=VU15_RS12230] [protein=/inference=EXISTENCE: similar to AA sequence:RefSeq:WP_014299058.1] [protein_id=WP_005815367.1] [location=3031037..3032140]	2	0.074
lcl|NZ_CP011073.1_prot_WP_005794652.1_1657	[gene=VU15_RS08405] [protein=/inference=EXISTENCE: similar to AA sequence:RefSeq:WP_005787102.1] [protein_id=WP_005794652.1] [location=complement(2141920..2143299)]	2	0.057
lcl|NZ_CP011073.1_prot_WP_011203608.1_3809	[gene=VU15_RS19460] [protein=/inference=EXISTENCE: similar to AA sequence:RefSeq:WP_011203608.1] [protein_id=WP_011203608.1] [location=complement(4714864..4715442)]	2	0.141

## Sheet: BacFrag-03
prot_acc	prot_desc	npeps	coverage
lcl|NZ_CP011073.1_prot_WP_005789575.1_2906	[gene=VU15_RS14775] [protein=/inference=EXISTENCE: similar to AA sequence:RefSeq:WP_009292937.1] [protein_id=WP_005789575.1] [location=complement(3612853..3615861)]	50	0.615
lcl|NZ_CP011073.1_prot_WP_005786949.1_1593	[gene=VU15_RS08085] [protein=/inference=EXISTENCE: similar to AA sequence:RefSeq:WP_009292126.1] [protein_id=WP_005786949.1] [location=2064489..2067866]	47	0.53
lcl|NZ_CP011073.1_prot_WP_045899350.1_2904	[gene=VU15_RS14765] [protein=/inference=EXISTENCE: similar to AA sequence:RefSeq:WP_005780651.1] [protein_id=WP_045899350.1] [location=complement(3609590..3611188)]	15	0.41
lcl|NZ_CP011073.1_prot_WP_005791958.1_4056	[gene=VU15_RS20725] [protein=/inference=EXISTENCE: similar to AA sequence:RefSeq:WP_005791958.1] [protein_id=WP_005791958.1] [location=5038436..5041696]	12	0.18
lcl|NZ_CP011073.1_prot_WP_032572619.1_816	[gene=VU15_RS04155] [protein=/inference=EXISTENCE: similar to AA sequence:RefSeq:WP_005801253.1] [protein_id=WP_032572619.1] [location=complement(1080395..1083661)]	2	0.019
lcl|NZ_CP011073.1_prot_WP_032572984.1_1334	[gene=VU15_RS06775] [protein=/inference=EXISTENCE: similar to AA sequence:RefSeq:WP_005795141.1] [protein_id=WP_032572984.1] [location=1721207..1724335]	28	0.398
lcl|NZ_CP011073.1_prot_WP_032573088.1_1594	[gene=VU15_RS08090] [protein=/inference=EXISTENCE: similar to AA sequence:RefSeq:WP_005786951.1] [protein_id=WP_032573088.1] [location=2067888..2069777]	20	0.477
lcl|NZ_CP011073.1_prot_WP_005798906.1_2905	[gene=VU15_RS14770] [protein=/inference=EXISTENCE: similar to AA sequence:RefSeq:WP_008769600.1] [protein_id=WP_005798906.1] [location=complement(3611223..3612842)]	22	0.571
lcl|NZ_CP011073.1_prot_WP_005796345.1_518	[gene=VU15_RS02645] [protein=/inference=EXISTENCE: similar to AA sequence:RefSeq:WP_014298225.1] [protein_id=WP_005796345.1] [location=661816..663315]	15	0.459
lcl|NZ_CP011073.1_prot_WP_005784180.1_250	[gene=VU15_RS01270] [protein=/inference=EXISTENCE: similar to AA sequence:RefSeq:WP_005784180.1] [protein_id=WP_005784180.1] [location=complement(331322..334372)]	23	0.322
K1C9_HUMAN		5	0.24
lcl|NZ_CP011073.1_prot_WP_032573021.1_1335	[gene=VU15_RS06780] [protein=/inference=EXISTENCE: similar to AA sequence:RefSeq:WP_005816884.1] [protein_id=WP_032573021.1] [location=1724443..1726035]	16	0.358
47132620	keratin_2_Homo_sapiens	12	0.246
K2C3_HUMAN		2	0.029
lcl|NZ_CP011073.1_prot_WP_005796346.1_517	[gene=VU15_RS02640] [protein=/inference=EXISTENCE: similar to AA sequence:RefSeq:WP_011202099.1] [protein_id=WP_005796346.1] [location=658985..661783]	22	0.321
K2C1_HUMAN		16	0.311
lcl|NZ_CP011073.1_prot_WP_032572506.1_426	[gene=VU15_RS02180] [protein=/inference=EXISTENCE: similar to AA sequence:RefSeq:WP_011202070.1] [protein_id=WP_032572506.1] [location=complement(557258..559645)]	16	0.275
lcl|NZ_CP011073.1_prot_WP_005790466.1_3196	[gene=VU15_RS16260] [protein=/inference=EXISTENCE: similar to AA sequence:RefSeq:WP_005817263.1] [protein_id=WP_005790466.1] [location=complement(3987934..3989724)]	11	0.228
lcl|NZ_CP011073.1_prot_WP_032595529.1_519	[gene=VU15_RS02650] [protein=/inference=EXISTENCE: similar to AA sequence:RefSeq:WP_005792393.1] [protein_id=WP_032595529.1] [location=663877..666780]	15	0.196
lcl|NZ_CP011073.1_prot_WP_032572997.1_1358	[gene=VU15_RS06895] [protein=/inference=EXISTENCE: similar to AA sequence:RefSeq:WP_005776414.1] [protein_id=WP_032572997.1] [location=1754161..1755744]	14	0.332
lcl|NZ_CP011073.1_prot_WP_005801676.1_249	[gene=VU15_RS01265] [protein=/inference=EXISTENCE: similar to AA sequence:RefSeq:WP_005796637.1] [protein_id=WP_005801676.1] [location=complement(329790..331310)]	17	0.395
K1C10_HUMAN		11	0.251
K1C13_HUMAN		2	0.026
lcl|NZ_CP011073.1_prot_WP_005786045.1_1125	[gene=VU15_RS05715] [protein=/inference=EXISTENCE: similar to AA sequence:RefSeq:WP_005786045.1] [protein_id=WP_005786045.1] [location=1461905..1465210]	15	0.159
lcl|NZ_CP011073.1_prot_WP_005784991.1_689	[gene=VU15_RS03510] [protein=/inference=EXISTENCE: similar to AA sequence:RefSeq:WP_005796123.1] [protein_id=WP_005784991.1] [location=886400..889537]	2	0.027
27805977	keratin_10_Bos_Taurus	6	0.086
lcl|NZ_CP011073.1_prot_WP_005786444.1_1337	[gene=VU15_RS06790] [protein=/inference=EXISTENCE: similar to AA sequence:RefSeq:WP_005795136.1] [protein_id=WP_005786444.1] [location=complement(1727874..1729322)]	7	0.199
lcl|NZ_CP011073.1_prot_WP_032537807.1_513	[gene=VU15_RS02620] [protein=/inference=EXISTENCE: similar to AA sequence:RefSeq:WP_008769368.1] [protein_id=WP_032537807.1] [location=complement(648672..651617)]	16	0.232
lcl|NZ_CP011073.1_prot_WP_005817018.1_1443	[gene=VU15_RS07325] [protein=/inference=EXISTENCE: similar to AA sequence:RefSeq:WP_005786645.1] [protein_id=WP_005817018.1] [location=complement(1865033..1868302)]	11	0.123
lcl|NZ_CP011073.1_prot_WP_005785258.1_815	[gene=VU15_RS04150] [protein=/inference=EXISTENCE: similar to AA sequence:RefSeq:WP_005785258.1] [protein_id=WP_005785258.1] [location=complement(1078339..1080381)]	3	0.037
lcl|NZ_CP011073.1_prot_WP_005797378.1_4057	[gene=VU15_RS20730] [protein=/inference=EXISTENCE: similar to AA sequence:RefSeq:WP_005811758.1] [protein_id=WP_005797378.1] [location=5041711..5043738]	20	0.339
lcl|NZ_CP011073.1_prot_WP_045899454.1_4077	[gene=VU15_RS20830] [protein=/inference=EXISTENCE: similar to AA sequence:RefSeq:WP_008661623.1] [protein_id=WP_045899454.1] [location=5070203..5071894]	12	0.336
lcl|NZ_CP011073.1_prot_WP_032572448.1_248	[gene=VU15_RS01260] [protein=/inference=EXISTENCE: similar to AA sequence:RefSeq:WP_010992000.1; catalyzes the hydrolysis of terminal beta-D-glucosyl resid>] [protein_id=WP_032572448.1] [location=complement(327387..329687)]	15	0.24
lcl|NZ_CP011073.1_prot_WP_005793172.1_950	[gene=VU15_RS04825] [protein=/inference=EXISTENCE: similar to AA sequence:RefSeq:WP_008768048.1] [protein_id=WP_005793172.1] [location=complement(1248833..1250896)]	6	0.122
lcl|NZ_CP011073.1_prot_WP_004327091.1_2029	[gene=VU15_RS10290] [protein=/inference=EXISTENCE: similar to AA sequence:RefSeq:WP_004289269.1] [protein_id=WP_004327091.1] [location=complement(2578591..2580153)]	9	0.233
K1C15_SHEEP		4	0.046
lcl|NZ_CP011073.1_prot_WP_005784672.1_512	[gene=VU15_RS02615] [protein=/inference=EXISTENCE: similar to AA sequence:RefSeq:WP_005810596.1] [protein_id=WP_005784672.1] [location=complement(647065..648660)]	4	0.134
lcl|NZ_CP011073.1_prot_WP_005829323.1_2031	[gene=VU15_RS10300] [protein=/inference=EXISTENCE: similar to AA sequence:RefSeq:WP_008770772.1] [protein_id=WP_005829323.1] [location=complement(2581462..2584446)]	4	0.052
lcl|NZ_CP011073.1_prot_WP_005795013.1_1441	[gene=VU15_RS07315] [protein=/inference=EXISTENCE: similar to AA sequence:RefSeq:WP_005819528.1] [protein_id=WP_005795013.1] [location=1861757..1863319]	3	0.063
lcl|NZ_CP011073.1_prot_WP_005783448.1_4116	[gene=VU15_RS21060] [protein=/inference=EXISTENCE: similar to AA sequence:RefSeq:WP_005783448.1] [protein_id=WP_005783448.1] [location=complement(5125780..5128971)]	9	0.123
lcl|NZ_CP011073.1_prot_WP_005788007.1_2145	[gene=VU15_RS10895] [protein=/inference=EXISTENCE: similar to AA sequence:RefSeq:WP_005793580.1] [protein_id=WP_005788007.1] [location=2727852..2730206]	5	0.073
lcl|NZ_CP011073.1_prot_WP_032573556.1_2903	[gene=VU15_RS14760] [protein=/inference=EXISTENCE: similar to AA sequence:RefSeq:WP_005798902.1] [protein_id=WP_032573556.1] [location=complement(3606624..3609485)]	5	0.091
lcl|NZ_CP011073.1_prot_WP_032573240.1_2143	[gene=VU15_RS10885] [protein=/inference=EXISTENCE: similar to AA sequence:RefSeq:WP_005788003.1] [protein_id=WP_032573240.1] [location=2724847..2726919]	9	0.199
lcl|NZ_CP011073.1_prot_WP_032572605.1_796	[gene=VU15_RS04045] [protein=/inference=EXISTENCE: similar to AA sequence:RefSeq:WP_017141710.1] [protein_id=WP_032572605.1] [location=1049841..1053224]	6	0.069
lcl|NZ_CP011073.1_prot_WP_005787345.1_1789	[gene=VU15_RS09075] [protein=/inference=EXISTENCE: similar to AA sequence:RefSeq:WP_005803355.1] [protein_id=WP_005787345.1] [location=complement(2287487..2289163)]	5	0.138
lcl|NZ_CP011073.1_prot_WP_005788333.1_2365	[gene=VU15_RS12025] [protein=/inference=EXISTENCE: similar to AA sequence:RefSeq:WP_017142167.1] [protein_id=WP_005788333.1] [location=complement(2980407..2982710)]	7	0.12
lcl|NZ_CP011073.1_prot_WP_032572513.1_439	[gene=VU15_RS02245] [protein=/inference=EXISTENCE: similar to AA sequence:RefSeq:WP_005796399.1] [protein_id=WP_032572513.1] [location=complement(573592..575811)]	4	0.069
lcl|NZ_CP011073.1_prot_WP_032556163.1_515	[gene=VU15_RS02630] [protein=/inference=EXISTENCE: similar to AA sequence:RefSeq:WP_009291546.1] [protein_id=WP_032556163.1] [location=complement(653658..656480)]	2	0.037
lcl|NZ_CP011073.1_prot_WP_004311297.1_2044	[gene=VU15_RS10365] [protein=/inference=EXISTENCE: similar to AA sequence:RefSeq:WP_004311297.1] [protein_id=WP_004311297.1] [location=complement(2597683..2599773)]	8	0.17
lcl|NZ_CP011073.1_prot_WP_005813489.1_393	[gene=VU15_RS02010] [protein=/inference=EXISTENCE: similar to AA sequence:RefSeq:WP_005784463.1] [protein_id=WP_005813489.1] [location=505138..508329]	5	0.083
lcl|NZ_CP011073.1_prot_WP_005787151.1_1694	[gene=VU15_RS08595] [protein=/inference=EXISTENCE: similar to AA sequence:RefSeq:WP_005819980.1] [protein_id=WP_005787151.1] [location=2176863..2179652]	5	0.084
lcl|NZ_CP011073.1_prot_WP_005797093.1_4187	[gene=VU15_RS21415] [protein=/inference=EXISTENCE: similar to AA sequence:RefSeq:WP_005797093.1] [protein_id=WP_005797093.1] [location=complement(5220976..5223390)]	4	0.078
lcl|NZ_CP011073.1_prot_WP_045899175.1_1022	[gene=VU15_RS05195] [protein=/inference=EXISTENCE: similar to AA sequence:RefSeq:WP_005812907.1] [protein_id=WP_045899175.1] [location=1338899..1341058]	5	0.086
lcl|NZ_CP011073.1_prot_WP_032573019.1_1436	[gene=VU15_RS07290] [protein=/inference=EXISTENCE: similar to AA sequence:RefSeq:WP_010992679.1] [protein_id=WP_032573019.1] [location=1849652..1852921]	4	0.046
lcl|NZ_CP011073.1_prot_WP_032573125.1_1695	[gene=VU15_RS08600] [protein=/inference=EXISTENCE: similar to AA sequence:RefSeq:WP_010992817.1] [protein_id=WP_032573125.1] [location=2179676..2181571]	3	0.078
TRYP_PIG		3	0.215
lcl|NZ_CP011073.1_prot_WP_032574266.1_4139	[gene=VU15_RS21175] [protein=/inference=EXISTENCE: similar to AA sequence:RefSeq:WP_011203741.1] [protein_id=WP_032574266.1] [location=complement(5162556..5164973)]	3	0.061
K2C5_HUMAN		3	0.063
lcl|NZ_CP011073.1_prot_WP_005783447.1_4115	[gene=VU15_RS21055] [protein=/inference=EXISTENCE: similar to AA sequence:RefSeq:WP_005802079.1] [protein_id=WP_005783447.1] [location=complement(5124023..5125768)]	3	0.062
lcl|NZ_CP011073.1_prot_WP_005786620.1_1430	[gene=VU15_RS07260] [protein=/inference=EXISTENCE: similar to AA sequence:RefSeq:WP_005800597.1] [protein_id=WP_005786620.1] [location=1836037..1839288]	2	0.019
lcl|NZ_CP011073.1_prot_WP_005795011.1_1442	[gene=VU15_RS07320] [protein=/inference=EXISTENCE: similar to AA sequence:RefSeq:WP_005795011.1] [protein_id=WP_005795011.1] [location=complement(1863434..1865005)]	10	0.281
30794280	albumin_Bos_Taurus	2	0.046
lcl|NZ_CP011073.1_prot_WP_005785224.1_797	[gene=VU15_RS04050] [protein=/inference=EXISTENCE: similar to AA sequence:RefSeq:WP_005785224.1] [protein_id=WP_005785224.1] [location=1053243..1055027]	2	0.044
lcl|NZ_CP011073.1_prot_WP_005784472.1_397	[gene=VU15_RS02030] [protein=/inference=EXISTENCE: similar to AA sequence:RefSeq:WP_005784472.1] [protein_id=WP_005784472.1] [location=complement(512738..513370)]	3	0.167
lcl|NZ_CP011073.1_prot_WP_032573751.1_3207	[gene=VU15_RS16315] [protein=/inference=EXISTENCE: similar to AA sequence:RefSeq:WP_008657360.1] [protein_id=WP_032573751.1] [location=4006308..4009358]	2	0.023
lcl|NZ_CP011073.1_prot_WP_032533910.1_1437	[gene=VU15_RS07295] [protein=/inference=EXISTENCE: similar to AA sequence:RefSeq:WP_005817001.1] [protein_id=WP_032533910.1] [location=1852950..1854566]	4	0.113
lcl|NZ_CP011073.1_prot_WP_005791792.1_3569	[gene=VU15_RS18175] [protein=/inference=EXISTENCE: similar to AA sequence:RefSeq:WP_005791792.1] [protein_id=WP_005791792.1] [location=complement(4454788..4455975)]	2	0.129
lcl|NZ_CP011073.1_prot_WP_005786046.1_1126	[gene=VU15_RS05720] [protein=/inference=EXISTENCE: similar to AA sequence:RefSeq:WP_008659098.1] [protein_id=WP_005786046.1] [location=1465223..1466767]	4	0.115
lcl|NZ_CP011073.1_prot_WP_032573166.1_1827	[gene=VU15_RS09265] [protein=/inference=EXISTENCE: similar to AA sequence:RefSeq:WP_008768695.1] [protein_id=WP_032573166.1] [location=2336113..2339418]	6	0.065
lcl|NZ_CP011073.1_prot_WP_005795015.1_1440	[gene=VU15_RS07310] [protein=/inference=EXISTENCE: similar to AA sequence:RefSeq:WP_005795015.1] [protein_id=WP_005795015.1] [location=1858416..1861739]	4	0.052
lcl|NZ_CP011073.1_prot_WP_008769870.1_3182	[gene=VU15_RS16190] [protein=/inference=EXISTENCE: similar to AA sequence:RefSeq:WP_010993400.1] [protein_id=WP_008769870.1] [location=3969100..3972369]	4	0.064
lcl|NZ_CP011073.1_prot_WP_005797878.1_3197	[gene=VU15_RS16265] [protein=/inference=EXISTENCE: similar to AA sequence:RefSeq:WP_008769881.1] [protein_id=WP_005797878.1] [location=complement(3989737..3991065)]	2	0.059
lcl|NZ_CP011073.1_prot_WP_005787829.1_2079	[gene=VU15_RS10545] [protein=/inference=EXISTENCE: similar to AA sequence:RefSeq:WP_005815822.1] [protein_id=WP_005787829.1] [location=2641787..2643193]	3	0.079
lcl|NZ_CP011073.1_prot_WP_032533909.1_1434	[gene=VU15_RS07280] [protein=/inference=EXISTENCE: similar to AA sequence:RefSeq:WP_011202526.1] [protein_id=WP_032533909.1] [location=1843974..1847303]	2	0.035
lcl|NZ_CP011073.1_prot_WP_005788361.1_2374	[gene=VU15_RS12070] [protein=/inference=EXISTENCE: similar to AA sequence:RefSeq:WP_005788361.1] [protein_id=WP_005788361.1] [location=2992674..2994818]	3	0.052
lcl|NZ_CP011073.1_prot_WP_005822182.1_3837	[gene=VU15_RS19605] [protein=/inference=EXISTENCE: similar to AA sequence:RefSeq:WP_005798051.1] [protein_id=WP_005822182.1] [location=4745618..4748863]	2	0.02
lcl|NZ_CP011073.1_prot_WP_032574091.1_3930	[gene=VU15_RS20080] [protein=/inference=EXISTENCE: similar to AA sequence:RefSeq:WP_014299567.1] [protein_id=WP_032574091.1] [location=4848022..4851411]	2	0.025
lcl|NZ_CP011073.1_prot_WP_005797856.1_3183	[gene=VU15_RS16195] [protein=/inference=EXISTENCE: similar to AA sequence:RefSeq:WP_009292685.1] [protein_id=WP_005797856.1] [location=3972390..3974018]	2	0.076
lcl|NZ_CP011073.1_prot_WP_005796584.1_285	[gene=VU15_RS01450] [protein=/inference=EXISTENCE: similar to AA sequence:RefSeq:WP_008658220.1] [protein_id=WP_005796584.1] [location=complement(380324..382021)]	2	0.05
lcl|NZ_CP011073.1_prot_WP_032573561.1_2912	[gene=VU15_RS14805] [protein=/inference=EXISTENCE: similar to AA sequence:RefSeq:WP_005780676.1] [protein_id=WP_032573561.1] [location=3625802..3627076]	3	0.108
lcl|NZ_CP011073.1_prot_WP_005795948.1_844	[gene=VU15_RS04295] [protein=/inference=EXISTENCE: similar to AA sequence:RefSeq:WP_005785323.1] [protein_id=WP_005795948.1] [location=complement(1116222..1117712)]	4	0.107
lcl|NZ_CP011073.1_prot_WP_005787356.1_1795	[gene=VU15_RS09105] [protein=/inference=EXISTENCE: similar to AA sequence:RefSeq:WP_005803367.1] [protein_id=WP_005787356.1] [location=2296469..2298826]	2	0.041
lcl|NZ_CP011073.1_prot_WP_032565294.1_3193	[gene=VU15_RS16245] [protein=/inference=EXISTENCE: similar to AA sequence:RefSeq:WP_005790463.1] [protein_id=WP_032565294.1] [location=complement(3983426..3985555)]	5	0.106
lcl|NZ_CP011073.1_prot_WP_008658758.1_789	[gene=VU15_RS04010] [protein=/inference=EXISTENCE: similar to AA sequence:RefSeq:WP_005818556.1] [protein_id=WP_008658758.1] [location=complement(1032821..1036120)]	2	0.028
lcl|NZ_CP011073.1_prot_WP_009291467.1_348	[gene=VU15_RS01765] [protein=/inference=EXISTENCE: similar to AA sequence:RefSeq:WP_008769318.1] [protein_id=WP_009291467.1] [location=complement(445040..446398)]	3	0.088
K1C14_HUMAN		2	0.07
lcl|NZ_CP011073.1_prot_WP_025814692.1_394	[gene=VU15_RS02015] [protein=/inference=EXISTENCE: similar to AA sequence:RefSeq:WP_005813486.1] [protein_id=WP_025814692.1] [location=508351..510315]	3	0.073
lcl|NZ_CP011073.1_prot_WP_005785209.1_791	[gene=VU15_RS04020] [protein=/inference=EXISTENCE: similar to AA sequence:RefSeq:WP_005810131.1] [protein_id=WP_005785209.1] [location=complement(1038220..1041630)]	2	0.024
lcl|NZ_CP011073.1_prot_WP_032572583.1_647	[gene=VU15_RS03300] [protein=/inference=EXISTENCE: similar to AA sequence:RefSeq:WP_011202133.1] [protein_id=WP_032572583.1] [location=840955..846735]	3	0.016
lcl|NZ_CP011073.1_prot_WP_005785254.1_813	[gene=VU15_RS04140] [protein=/inference=EXISTENCE: similar to AA sequence:RefSeq:WP_005785254.1] [protein_id=WP_005785254.1] [location=complement(1072100..1074124)]	2	0.045
lcl|NZ_CP011073.1_prot_WP_008659443.1_1435	[gene=VU15_RS07285] [protein=/inference=EXISTENCE: similar to AA sequence:RefSeq:WP_008659443.1] [protein_id=WP_008659443.1] [location=1847325..1848893]	2	0.063
lcl|NZ_CP011073.1_prot_WP_032573554.1_2894	[gene=VU15_RS14715] [protein=/inference=EXISTENCE: similar to AA sequence:RefSeq:WP_009292931.1] [protein_id=WP_032573554.1] [location=3595322..3597172]	2	0.041
lcl|NZ_CP011073.1_prot_WP_045899437.1_3967	[gene=VU15_RS20265] [protein=/inference=EXISTENCE: similar to AA sequence:RefSeq:WP_014299583.1; catalyzes the hydrolysis of terminal beta-D-glucosyl resid>] [protein_id=WP_045899437.1] [location=complement(4902294..4904588)]	3	0.046
lcl|NZ_CP011073.1_prot_WP_009292023.1_1456	[gene=VU15_RS07390] [protein=/inference=EXISTENCE: similar to AA sequence:RefSeq:WP_005808984.1] [protein_id=WP_009292023.1] [location=1894187..1896931]	2	0.019
lcl|NZ_CP011073.1_prot_WP_005796696.1_203	[gene=VU15_RS01025] [protein=/inference=EXISTENCE: similar to AA sequence:RefSeq:WP_005796696.1] [protein_id=WP_005796696.1] [location=256620..258467]	2	0.037
lcl|NZ_CP011073.1_prot_WP_005788911.1_2596	[gene=VU15_RS13210] [protein=/inference=EXISTENCE: similar to AA sequence:RefSeq:WP_005803016.1] [protein_id=WP_005788911.1] [location=complement(3257087..3258997)]	2	0.057
lcl|NZ_CP011073.1_prot_WP_005784276.1_298	[gene=VU15_RS01515] [protein=/inference=EXISTENCE: similar to AA sequence:RefSeq:WP_005784276.1] [protein_id=WP_005784276.1] [location=397314..398756]	2	0.058

## Sheet: BacFrag-04
prot_acc	prot_desc	npeps	coverage
lcl|NZ_CP011073.1_prot_WP_005789575.1_2906	[gene=VU15_RS14775] [protein=/inference=EXISTENCE: similar to AA sequence:RefSeq:WP_009292937.1] [protein_id=WP_005789575.1] [location=complement(3612853..3615861)]	69	0.755
lcl|NZ_CP011073.1_prot_WP_005786949.1_1593	[gene=VU15_RS08085] [protein=/inference=EXISTENCE: similar to AA sequence:RefSeq:WP_009292126.1] [protein_id=WP_005786949.1] [location=2064489..2067866]	69	0.74
lcl|NZ_CP011073.1_prot_WP_005784180.1_250	[gene=VU15_RS01270] [protein=/inference=EXISTENCE: similar to AA sequence:RefSeq:WP_005784180.1] [protein_id=WP_005784180.1] [location=complement(331322..334372)]	65	0.777
lcl|NZ_CP011073.1_prot_WP_032572984.1_1334	[gene=VU15_RS06775] [protein=/inference=EXISTENCE: similar to AA sequence:RefSeq:WP_005795141.1] [protein_id=WP_032572984.1] [location=1721207..1724335]	61	0.742
lcl|NZ_CP011073.1_prot_WP_005796346.1_517	[gene=VU15_RS02640] [protein=/inference=EXISTENCE: similar to AA sequence:RefSeq:WP_011202099.1] [protein_id=WP_005796346.1] [location=658985..661783]	45	0.52
lcl|NZ_CP011073.1_prot_WP_005791958.1_4056	[gene=VU15_RS20725] [protein=/inference=EXISTENCE: similar to AA sequence:RefSeq:WP_005791958.1] [protein_id=WP_005791958.1] [location=5038436..5041696]	42	0.533
lcl|NZ_CP011073.1_prot_WP_005786045.1_1125	[gene=VU15_RS05715] [protein=/inference=EXISTENCE: similar to AA sequence:RefSeq:WP_005786045.1] [protein_id=WP_005786045.1] [location=1461905..1465210]	46	0.568
lcl|NZ_CP011073.1_prot_WP_005829323.1_2031	[gene=VU15_RS10300] [protein=/inference=EXISTENCE: similar to AA sequence:RefSeq:WP_008770772.1] [protein_id=WP_005829323.1] [location=complement(2581462..2584446)]	32	0.483
lcl|NZ_CP011073.1_prot_WP_032537807.1_513	[gene=VU15_RS02620] [protein=/inference=EXISTENCE: similar to AA sequence:RefSeq:WP_008769368.1] [protein_id=WP_032537807.1] [location=complement(648672..651617)]	40	0.576
lcl|NZ_CP011073.1_prot_WP_032572506.1_426	[gene=VU15_RS02180] [protein=/inference=EXISTENCE: similar to AA sequence:RefSeq:WP_011202070.1] [protein_id=WP_032572506.1] [location=complement(557258..559645)]	32	0.541
lcl|NZ_CP011073.1_prot_WP_005817018.1_1443	[gene=VU15_RS07325] [protein=/inference=EXISTENCE: similar to AA sequence:RefSeq:WP_005786645.1] [protein_id=WP_005817018.1] [location=complement(1865033..1868302)]	33	0.435
lcl|NZ_CP011073.1_prot_WP_005784991.1_689	[gene=VU15_RS03510] [protein=/inference=EXISTENCE: similar to AA sequence:RefSeq:WP_005796123.1] [protein_id=WP_005784991.1] [location=886400..889537]	3	0.039
lcl|NZ_CP011073.1_prot_WP_005787151.1_1694	[gene=VU15_RS08595] [protein=/inference=EXISTENCE: similar to AA sequence:RefSeq:WP_005819980.1] [protein_id=WP_005787151.1] [location=2176863..2179652]	33	0.527
lcl|NZ_CP011073.1_prot_WP_032595529.1_519	[gene=VU15_RS02650] [protein=/inference=EXISTENCE: similar to AA sequence:RefSeq:WP_005792393.1] [protein_id=WP_032595529.1] [location=663877..666780]	33	0.408
lcl|NZ_CP011073.1_prot_WP_009291681.1_857	[gene=VU15_RS04360] [protein=/inference=EXISTENCE: similar to AA sequence:RefSeq:WP_005813079.1] [protein_id=WP_009291681.1] [location=complement(1130429..1133248)]	21	0.355
lcl|NZ_CP011073.1_prot_WP_032533909.1_1434	[gene=VU15_RS07280] [protein=/inference=EXISTENCE: similar to AA sequence:RefSeq:WP_011202526.1] [protein_id=WP_032533909.1] [location=1843974..1847303]	22	0.292
lcl|NZ_CP011073.1_prot_WP_005795015.1_1440	[gene=VU15_RS07310] [protein=/inference=EXISTENCE: similar to AA sequence:RefSeq:WP_005795015.1] [protein_id=WP_005795015.1] [location=1858416..1861739]	29	0.36
lcl|NZ_CP011073.1_prot_WP_032556163.1_515	[gene=VU15_RS02630] [protein=/inference=EXISTENCE: similar to AA sequence:RefSeq:WP_009291546.1] [protein_id=WP_032556163.1] [location=complement(653658..656480)]	10	0.139
lcl|NZ_CP011073.1_prot_WP_032572997.1_1358	[gene=VU15_RS06895] [protein=/inference=EXISTENCE: similar to AA sequence:RefSeq:WP_005776414.1] [protein_id=WP_032572997.1] [location=1754161..1755744]	17	0.472
lcl|NZ_CP011073.1_prot_WP_032572619.1_816	[gene=VU15_RS04155] [protein=/inference=EXISTENCE: similar to AA sequence:RefSeq:WP_005801253.1] [protein_id=WP_032572619.1] [location=complement(1080395..1083661)]	4	0.03
lcl|NZ_CP011073.1_prot_WP_005798906.1_2905	[gene=VU15_RS14770] [protein=/inference=EXISTENCE: similar to AA sequence:RefSeq:WP_008769600.1] [protein_id=WP_005798906.1] [location=complement(3611223..3612842)]	12	0.282
lcl|NZ_CP011073.1_prot_WP_032573166.1_1827	[gene=VU15_RS09265] [protein=/inference=EXISTENCE: similar to AA sequence:RefSeq:WP_008768695.1] [protein_id=WP_032573166.1] [location=2336113..2339418]	28	0.375
lcl|NZ_CP011073.1_prot_WP_032573019.1_1436	[gene=VU15_RS07290] [protein=/inference=EXISTENCE: similar to AA sequence:RefSeq:WP_010992679.1] [protein_id=WP_032573019.1] [location=1849652..1852921]	20	0.269
lcl|NZ_CP011073.1_prot_WP_005788333.1_2365	[gene=VU15_RS12025] [protein=/inference=EXISTENCE: similar to AA sequence:RefSeq:WP_017142167.1] [protein_id=WP_005788333.1] [location=complement(2980407..2982710)]	22	0.4
lcl|NZ_CP011073.1_prot_WP_005813489.1_393	[gene=VU15_RS02010] [protein=/inference=EXISTENCE: similar to AA sequence:RefSeq:WP_005784463.1] [protein_id=WP_005813489.1] [location=505138..508329]	27	0.368
lcl|NZ_CP011073.1_prot_WP_045899350.1_2904	[gene=VU15_RS14765] [protein=/inference=EXISTENCE: similar to AA sequence:RefSeq:WP_005780651.1] [protein_id=WP_045899350.1] [location=complement(3609590..3611188)]	12	0.414
lcl|NZ_CP011073.1_prot_WP_005789697.1_2961	[gene=VU15_RS15050] [protein=/inference=EXISTENCE: similar to AA sequence:RefSeq:WP_005789697.1] [protein_id=WP_005789697.1] [location=3697196..3700351]	6	0.079
lcl|NZ_CP011073.1_prot_WP_005786649.1_1444	[gene=VU15_RS07330] [protein=/inference=EXISTENCE: similar to AA sequence:RefSeq:WP_009292016.1] [protein_id=WP_005786649.1] [location=1869053..1872223]	3	0.04
lcl|NZ_CP011073.1_prot_WP_032573088.1_1594	[gene=VU15_RS08090] [protein=/inference=EXISTENCE: similar to AA sequence:RefSeq:WP_005786951.1] [protein_id=WP_032573088.1] [location=2067888..2069777]	9	0.267
lcl|NZ_CP011073.1_prot_WP_032572583.1_647	[gene=VU15_RS03300] [protein=/inference=EXISTENCE: similar to AA sequence:RefSeq:WP_011202133.1] [protein_id=WP_032572583.1] [location=840955..846735]	26	0.219
lcl|NZ_CP011073.1_prot_WP_045899448.1_4046	[gene=VU15_RS20675] [protein=/inference=EXISTENCE: similar to AA sequence:RefSeq:WP_005791968.1] [protein_id=WP_045899448.1] [location=5018991..5022269]	2	0.02
lcl|NZ_CP011073.1_prot_WP_005784370.1_346	[gene=VU15_RS01755] [protein=/inference=EXISTENCE: similar to AA sequence:RefSeq:WP_005778946.1] [protein_id=WP_005784370.1] [location=complement(441641..444277)]	10	0.158
lcl|NZ_CP011073.1_prot_WP_008770319.1_793	[gene=VU15_RS04030] [protein=/inference=EXISTENCE: similar to AA sequence:RefSeq:WP_009291659.1] [protein_id=WP_008770319.1] [location=complement(1043701..1047012)]	14	0.216
K2C1_HUMAN		8	0.144
lcl|NZ_CP011073.1_prot_WP_022347753.1_2720	[gene=VU15_RS13835] [protein=/inference=EXISTENCE: similar to AA sequence:RefSeq:WP_008769640.1] [protein_id=WP_022347753.1] [location=complement(3410451..3413189)]	11	0.152
lcl|NZ_CP011073.1_prot_WP_032572605.1_796	[gene=VU15_RS04045] [protein=/inference=EXISTENCE: similar to AA sequence:RefSeq:WP_017141710.1] [protein_id=WP_032572605.1] [location=1049841..1053224]	17	0.233
lcl|NZ_CP011073.1_prot_WP_005800559.1_1455	[gene=VU15_RS07385] [protein=/inference=EXISTENCE: similar to AA sequence:RefSeq:WP_011202546.1] [protein_id=WP_005800559.1] [location=1891589..1894090]	8	0.164
lcl|NZ_CP011073.1_prot_WP_005801676.1_249	[gene=VU15_RS01265] [protein=/inference=EXISTENCE: similar to AA sequence:RefSeq:WP_005796637.1] [protein_id=WP_005801676.1] [location=complement(329790..331310)]	6	0.166
lcl|NZ_CP011073.1_prot_WP_005797093.1_4187	[gene=VU15_RS21415] [protein=/inference=EXISTENCE: similar to AA sequence:RefSeq:WP_005797093.1] [protein_id=WP_005797093.1] [location=complement(5220976..5223390)]	10	0.197
lcl|NZ_CP011073.1_prot_WP_045899083.1_286	[gene=VU15_RS01455] [protein=/inference=EXISTENCE: similar to AA sequence:RefSeq:WP_009291443.1] [protein_id=WP_045899083.1] [location=complement(382051..385386)]	10	0.142
K1C10_HUMAN		5	0.148
lcl|NZ_CP011073.1_prot_WP_005796238.1_616	[gene=VU15_RS03140] [protein=/inference=EXISTENCE: similar to AA sequence:RefSeq:WP_005810462.1] [protein_id=WP_005796238.1] [location=complement(794079..797495)]	14	0.207
lcl|NZ_CP011073.1_prot_WP_045899382.1_3342	[gene=VU15_RS16995] [protein=/inference=EXISTENCE: similar to AA sequence:RefSeq:WP_010993477.1] [protein_id=WP_045899382.1] [location=complement(4166257..4169709)]	14	0.193
lcl|NZ_CP011073.1_prot_WP_005788007.1_2145	[gene=VU15_RS10895] [protein=/inference=EXISTENCE: similar to AA sequence:RefSeq:WP_005793580.1] [protein_id=WP_005788007.1] [location=2727852..2730206]	12	0.221
lcl|NZ_CP011073.1_prot_WP_005797280.1_2827	[gene=VU15_RS14380] [protein=/inference=EXISTENCE: similar to AA sequence:RefSeq:WP_010992525.1] [protein_id=WP_005797280.1] [location=3534030..3537413]	13	0.199
lcl|NZ_CP011073.1_prot_WP_005785431.1_897	[gene=VU15_RS04560] [protein=/inference=EXISTENCE: similar to AA sequence:RefSeq:WP_014298335.1] [protein_id=WP_005785431.1] [location=1184638..1188018]	8	0.105
lcl|NZ_CP011073.1_prot_WP_005785772.1_1036	[gene=VU15_RS05265] [protein=/inference=EXISTENCE: similar to AA sequence:RefSeq:WP_014298424.1] [protein_id=WP_005785772.1] [location=complement(1351086..1353674)]	6	0.116
lcl|NZ_CP011073.1_prot_WP_032572513.1_439	[gene=VU15_RS02245] [protein=/inference=EXISTENCE: similar to AA sequence:RefSeq:WP_005796399.1] [protein_id=WP_032572513.1] [location=complement(573592..575811)]	11	0.214
lcl|NZ_CP011073.1_prot_WP_005790735.1_3330	[gene=VU15_RS16935] [protein=/inference=EXISTENCE: similar to AA sequence:RefSeq:WP_005817439.1] [protein_id=WP_005790735.1] [location=complement(4142488..4144050)]	4	0.11
47132620	keratin_2_Homo_sapiens	3	0.106
lcl|NZ_CP011073.1_prot_WP_045899193.1_1469	[gene=VU15_RS07455] [protein=/inference=EXISTENCE: similar to AA sequence:RefSeq:WP_005794955.1] [protein_id=WP_045899193.1] [location=1912134..1915280]	6	0.089
lcl|NZ_CP011073.1_prot_WP_032572448.1_248	[gene=VU15_RS01260] [protein=/inference=EXISTENCE: similar to AA sequence:RefSeq:WP_010992000.1; catalyzes the hydrolysis of terminal beta-D-glucosyl resid>] [protein_id=WP_032572448.1] [location=complement(327387..329687)]	7	0.144
lcl|NZ_CP011073.1_prot_WP_009291665.1_814	[gene=VU15_RS04145] [protein=/inference=EXISTENCE: similar to AA sequence:RefSeq:WP_005795985.1] [protein_id=WP_009291665.1] [location=complement(1074140..1077409)]	10	0.13
lcl|NZ_CP011073.1_prot_WP_032573182.1_1901	[gene=VU15_RS09635] [protein=/inference=EXISTENCE: similar to AA sequence:RefSeq:WP_005794150.1] [protein_id=WP_032573182.1] [location=complement(2430606..2433875)]	2	0.015
lcl|NZ_CP011073.1_prot_WP_005783448.1_4116	[gene=VU15_RS21060] [protein=/inference=EXISTENCE: similar to AA sequence:RefSeq:WP_005783448.1] [protein_id=WP_005783448.1] [location=complement(5125780..5128971)]	7	0.101
lcl|NZ_CP011073.1_prot_WP_005791792.1_3569	[gene=VU15_RS18175] [protein=/inference=EXISTENCE: similar to AA sequence:RefSeq:WP_005791792.1] [protein_id=WP_005791792.1] [location=complement(4454788..4455975)]	4	0.22
lcl|NZ_CP011073.1_prot_WP_005787356.1_1795	[gene=VU15_RS09105] [protein=/inference=EXISTENCE: similar to AA sequence:RefSeq:WP_005803367.1] [protein_id=WP_005787356.1] [location=2296469..2298826]	11	0.197
lcl|NZ_CP011073.1_prot_WP_009292023.1_1456	[gene=VU15_RS07390] [protein=/inference=EXISTENCE: similar to AA sequence:RefSeq:WP_005808984.1] [protein_id=WP_009292023.1] [location=1894187..1896931]	8	0.116
lcl|NZ_CP011073.1_prot_WP_005784472.1_397	[gene=VU15_RS02030] [protein=/inference=EXISTENCE: similar to AA sequence:RefSeq:WP_005784472.1] [protein_id=WP_005784472.1] [location=complement(512738..513370)]	2	0.157
lcl|NZ_CP011073.1_prot_WP_005786667.1_1451	[gene=VU15_RS07365] [protein=/inference=EXISTENCE: similar to AA sequence:RefSeq:WP_008768326.1] [protein_id=WP_005786667.1] [location=1883576..1885900]	7	0.14
lcl|NZ_CP011073.1_prot_WP_004311297.1_2044	[gene=VU15_RS10365] [protein=/inference=EXISTENCE: similar to AA sequence:RefSeq:WP_004311297.1] [protein_id=WP_004311297.1] [location=complement(2597683..2599773)]	8	0.223
lcl|NZ_CP011073.1_prot_WP_005791196.1_4009	[gene=VU15_RS20485] [protein=/inference=EXISTENCE: similar to AA sequence:RefSeq:WP_005797422.1] [protein_id=WP_005791196.1] [location=4966308..4969316]	9	0.115
lcl|NZ_CP011073.1_prot_WP_005784469.1_396	[gene=VU15_RS02025] [protein=/inference=EXISTENCE: similar to AA sequence:RefSeq:WP_005784469.1] [protein_id=WP_005784469.1] [location=complement(512094..512720)]	3	0.269
lcl|NZ_CP011073.1_prot_WP_032574266.1_4139	[gene=VU15_RS21175] [protein=/inference=EXISTENCE: similar to AA sequence:RefSeq:WP_011203741.1] [protein_id=WP_032574266.1] [location=complement(5162556..5164973)]	6	0.135
lcl|NZ_CP011073.1_prot_WP_005784276.1_298	[gene=VU15_RS01515] [protein=/inference=EXISTENCE: similar to AA sequence:RefSeq:WP_005784276.1] [protein_id=WP_005784276.1] [location=397314..398756]	5	0.175
lcl|NZ_CP011073.1_prot_WP_032557208.1_3022	[gene=VU15_RS15355] [protein=/inference=EXISTENCE: similar to AA sequence:RefSeq:WP_005780875.1] [protein_id=WP_032557208.1] [location=complement(3778071..3781250)]	7	0.076
TRYP_PIG		3	0.215
lcl|NZ_CP011073.1_prot_WP_032573751.1_3207	[gene=VU15_RS16315] [protein=/inference=EXISTENCE: similar to AA sequence:RefSeq:WP_008657360.1] [protein_id=WP_032573751.1] [location=4006308..4009358]	5	0.058
lcl|NZ_CP011073.1_prot_WP_005797378.1_4057	[gene=VU15_RS20730] [protein=/inference=EXISTENCE: similar to AA sequence:RefSeq:WP_005811758.1] [protein_id=WP_005797378.1] [location=5041711..5043738]	6	0.102
lcl|NZ_CP011073.1_prot_WP_032573000.1_1359	[gene=VU15_RS06900] [protein=/inference=EXISTENCE: similar to AA sequence:RefSeq:WP_005795090.1] [protein_id=WP_032573000.1] [location=1756146..1757264]	4	0.145
lcl|NZ_CP011073.1_prot_WP_032572766.1_964	[gene=VU15_RS04895] [protein=/inference=EXISTENCE: similar to AA sequence:RefSeq:WP_017141696.1] [protein_id=WP_032572766.1] [location=complement(1265055..1267733)]	3	0.038
lcl|NZ_CP011073.1_prot_WP_005785209.1_791	[gene=VU15_RS04020] [protein=/inference=EXISTENCE: similar to AA sequence:RefSeq:WP_005810131.1] [protein_id=WP_005785209.1] [location=complement(1038220..1041630)]	4	0.047
lcl|NZ_CP011073.1_prot_WP_011203461.1_3381	[gene=VU15_RS17195] [protein=/inference=EXISTENCE: similar to AA sequence:RefSeq:WP_009292585.1] [protein_id=WP_011203461.1] [location=4222802..4225504]	2	0.024
lcl|NZ_CP011073.1_prot_WP_008658758.1_789	[gene=VU15_RS04010] [protein=/inference=EXISTENCE: similar to AA sequence:RefSeq:WP_005818556.1] [protein_id=WP_008658758.1] [location=complement(1032821..1036120)]	4	0.057
lcl|NZ_CP011073.1_prot_WP_005786620.1_1430	[gene=VU15_RS07260] [protein=/inference=EXISTENCE: similar to AA sequence:RefSeq:WP_005800597.1] [protein_id=WP_005786620.1] [location=1836037..1839288]	2	0.019
lcl|NZ_CP011073.1_prot_WP_005809735.1_1081	[gene=VU15_RS05495] [protein=/inference=EXISTENCE: similar to AA sequence:RefSeq:WP_005809735.1] [protein_id=WP_005809735.1] [location=1408027..1409133]	4	0.174
lcl|NZ_CP011073.1_prot_WP_032572569.1_609	[gene=VU15_RS03105] [protein=/inference=EXISTENCE: similar to AA sequence:RefSeq:WP_005801424.1] [protein_id=WP_032572569.1] [location=784171..787083]	4	0.058
lcl|NZ_CP011073.1_prot_WP_005787345.1_1789	[gene=VU15_RS09075] [protein=/inference=EXISTENCE: similar to AA sequence:RefSeq:WP_005803355.1] [protein_id=WP_005787345.1] [location=complement(2287487..2289163)]	2	0.077
lcl|NZ_CP011073.1_prot_WP_032573229.1_2121	[gene=VU15_RS10770] [protein=/inference=EXISTENCE: similar to AA sequence:RefSeq:WP_005777927.1] [protein_id=WP_032573229.1] [location=complement(2697661..2700894)]	5	0.056
K1C9_HUMAN		3	0.165
lcl|NZ_CP011073.1_prot_WP_008658876.1_911	[gene=VU15_RS04630] [protein=/inference=EXISTENCE: similar to AA sequence:RefSeq:WP_008768024.1] [protein_id=WP_008658876.1] [location=1206964..1209102]	2	0.055
lcl|NZ_CP011073.1_prot_WP_032573556.1_2903	[gene=VU15_RS14760] [protein=/inference=EXISTENCE: similar to AA sequence:RefSeq:WP_005798902.1] [protein_id=WP_032573556.1] [location=complement(3606624..3609485)]	3	0.045
lcl|NZ_CP011073.1_prot_WP_005790466.1_3196	[gene=VU15_RS16260] [protein=/inference=EXISTENCE: similar to AA sequence:RefSeq:WP_005817263.1] [protein_id=WP_005790466.1] [location=complement(3987934..3989724)]	2	0.054
lcl|NZ_CP011073.1_prot_WP_005793172.1_950	[gene=VU15_RS04825] [protein=/inference=EXISTENCE: similar to AA sequence:RefSeq:WP_008768048.1] [protein_id=WP_005793172.1] [location=complement(1248833..1250896)]	3	0.058
lcl|NZ_CP011073.1_prot_WP_032573478.1_2611	[gene=VU15_RS13285] [protein=/inference=EXISTENCE: similar to AA sequence:RefSeq:WP_008660962.1] [protein_id=WP_032573478.1] [location=3279059..3281968]	2	0.026
lcl|NZ_CP011073.1_prot_WP_032573638.1_3001	[gene=VU15_RS15250] [protein=/inference=EXISTENCE: similar to AA sequence:RefSeq:WP_010993321.1] [protein_id=WP_032573638.1] [location=3749159..3751696]	3	0.046
lcl|NZ_CP011073.1_prot_WP_032573030.1_1450	[gene=VU15_RS07360] [protein=/inference=EXISTENCE: similar to AA sequence:RefSeq:WP_005786665.1] [protein_id=WP_032573030.1] [location=1880986..1883556]	2	0.026
lcl|NZ_CP011073.1_prot_WP_008769870.1_3182	[gene=VU15_RS16190] [protein=/inference=EXISTENCE: similar to AA sequence:RefSeq:WP_010993400.1] [protein_id=WP_008769870.1] [location=3969100..3972369]	3	0.046
lcl|NZ_CP011073.1_prot_WP_004327091.1_2029	[gene=VU15_RS10290] [protein=/inference=EXISTENCE: similar to AA sequence:RefSeq:WP_004289269.1] [protein_id=WP_004327091.1] [location=complement(2578591..2580153)]	2	0.05
lcl|NZ_CP011073.1_prot_WP_009293051.1_3966	[gene=VU15_RS20260] [protein=/inference=EXISTENCE: similar to AA sequence:RefSeq:WP_005814218.1] [protein_id=WP_009293051.1] [location=complement(4898551..4901547)]	2	0.022

## Sheet: BacFrag-05
prot_acc	prot_desc	npeps	coverage
lcl|NZ_CP011073.1_prot_WP_005798906.1_2905	[gene=VU15_RS14770] [protein=/inference=EXISTENCE: similar to AA sequence:RefSeq:WP_008769600.1] [protein_id=WP_005798906.1] [location=complement(3611223..3612842)]	31	0.701
lcl|NZ_CP011073.1_prot_WP_045899350.1_2904	[gene=VU15_RS14765] [protein=/inference=EXISTENCE: similar to AA sequence:RefSeq:WP_005780651.1] [protein_id=WP_045899350.1] [location=complement(3609590..3611188)]	31	0.741
lcl|NZ_CP011073.1_prot_WP_032573088.1_1594	[gene=VU15_RS08090] [protein=/inference=EXISTENCE: similar to AA sequence:RefSeq:WP_005786951.1] [protein_id=WP_032573088.1] [location=2067888..2069777]	38	0.711
lcl|NZ_CP011073.1_prot_WP_005801676.1_249	[gene=VU15_RS01265] [protein=/inference=EXISTENCE: similar to AA sequence:RefSeq:WP_005796637.1] [protein_id=WP_005801676.1] [location=complement(329790..331310)]	31	0.607
lcl|NZ_CP011073.1_prot_WP_032572506.1_426	[gene=VU15_RS02180] [protein=/inference=EXISTENCE: similar to AA sequence:RefSeq:WP_011202070.1] [protein_id=WP_032572506.1] [location=complement(557258..559645)]	46	0.692
lcl|NZ_CP011073.1_prot_WP_045899454.1_4077	[gene=VU15_RS20830] [protein=/inference=EXISTENCE: similar to AA sequence:RefSeq:WP_008661623.1] [protein_id=WP_045899454.1] [location=5070203..5071894]	31	0.625
lcl|NZ_CP011073.1_prot_WP_032572997.1_1358	[gene=VU15_RS06895] [protein=/inference=EXISTENCE: similar to AA sequence:RefSeq:WP_005776414.1] [protein_id=WP_032572997.1] [location=1754161..1755744]	26	0.657
lcl|NZ_CP011073.1_prot_WP_005789575.1_2906	[gene=VU15_RS14775] [protein=/inference=EXISTENCE: similar to AA sequence:RefSeq:WP_009292937.1] [protein_id=WP_005789575.1] [location=complement(3612853..3615861)]	51	0.651
lcl|NZ_CP011073.1_prot_WP_005786444.1_1337	[gene=VU15_RS06790] [protein=/inference=EXISTENCE: similar to AA sequence:RefSeq:WP_005795136.1] [protein_id=WP_005786444.1] [location=complement(1727874..1729322)]	23	0.552
lcl|NZ_CP011073.1_prot_WP_005796345.1_518	[gene=VU15_RS02645] [protein=/inference=EXISTENCE: similar to AA sequence:RefSeq:WP_014298225.1] [protein_id=WP_005796345.1] [location=661816..663315]	25	0.651
lcl|NZ_CP011073.1_prot_WP_032573021.1_1335	[gene=VU15_RS06780] [protein=/inference=EXISTENCE: similar to AA sequence:RefSeq:WP_005816884.1] [protein_id=WP_032573021.1] [location=1724443..1726035]	23	0.492
lcl|NZ_CP011073.1_prot_WP_045899175.1_1022	[gene=VU15_RS05195] [protein=/inference=EXISTENCE: similar to AA sequence:RefSeq:WP_005812907.1] [protein_id=WP_045899175.1] [location=1338899..1341058]	35	0.69
lcl|NZ_CP011073.1_prot_WP_032572448.1_248	[gene=VU15_RS01260] [protein=/inference=EXISTENCE: similar to AA sequence:RefSeq:WP_010992000.1; catalyzes the hydrolysis of terminal beta-D-glucosyl resid>] [protein_id=WP_032572448.1] [location=complement(327387..329687)]	32	0.586
lcl|NZ_CP011073.1_prot_WP_005785258.1_815	[gene=VU15_RS04150] [protein=/inference=EXISTENCE: similar to AA sequence:RefSeq:WP_005785258.1] [protein_id=WP_005785258.1] [location=complement(1078339..1080381)]	3	0.037
lcl|NZ_CP011073.1_prot_WP_005797378.1_4057	[gene=VU15_RS20730] [protein=/inference=EXISTENCE: similar to AA sequence:RefSeq:WP_005811758.1] [protein_id=WP_005797378.1] [location=5041711..5043738]	26	0.45
lcl|NZ_CP011073.1_prot_WP_005786949.1_1593	[gene=VU15_RS08085] [protein=/inference=EXISTENCE: similar to AA sequence:RefSeq:WP_009292126.1] [protein_id=WP_005786949.1] [location=2064489..2067866]	36	0.511
lcl|NZ_CP011073.1_prot_WP_005784276.1_298	[gene=VU15_RS01515] [protein=/inference=EXISTENCE: similar to AA sequence:RefSeq:WP_005784276.1] [protein_id=WP_005784276.1] [location=397314..398756]	20	0.623
lcl|NZ_CP011073.1_prot_WP_004311297.1_2044	[gene=VU15_RS10365] [protein=/inference=EXISTENCE: similar to AA sequence:RefSeq:WP_004311297.1] [protein_id=WP_004311297.1] [location=complement(2597683..2599773)]	21	0.414
lcl|NZ_CP011073.1_prot_WP_004327091.1_2029	[gene=VU15_RS10290] [protein=/inference=EXISTENCE: similar to AA sequence:RefSeq:WP_004289269.1] [protein_id=WP_004327091.1] [location=complement(2578591..2580153)]	20	0.538
lcl|NZ_CP011073.1_prot_WP_005788333.1_2365	[gene=VU15_RS12025] [protein=/inference=EXISTENCE: similar to AA sequence:RefSeq:WP_017142167.1] [protein_id=WP_005788333.1] [location=complement(2980407..2982710)]	26	0.511
lcl|NZ_CP011073.1_prot_WP_005795011.1_1442	[gene=VU15_RS07320] [protein=/inference=EXISTENCE: similar to AA sequence:RefSeq:WP_005795011.1] [protein_id=WP_005795011.1] [location=complement(1863434..1865005)]	17	0.43
lcl|NZ_CP011073.1_prot_WP_005787829.1_2079	[gene=VU15_RS10545] [protein=/inference=EXISTENCE: similar to AA sequence:RefSeq:WP_005815822.1] [protein_id=WP_005787829.1] [location=2641787..2643193]	9	0.316
lcl|NZ_CP011073.1_prot_WP_005784180.1_250	[gene=VU15_RS01270] [protein=/inference=EXISTENCE: similar to AA sequence:RefSeq:WP_005784180.1] [protein_id=WP_005784180.1] [location=complement(331322..334372)]	26	0.469
lcl|NZ_CP011073.1_prot_WP_032573125.1_1695	[gene=VU15_RS08600] [protein=/inference=EXISTENCE: similar to AA sequence:RefSeq:WP_010992817.1] [protein_id=WP_032573125.1] [location=2179676..2181571]	24	0.536
lcl|NZ_CP011073.1_prot_WP_032572984.1_1334	[gene=VU15_RS06775] [protein=/inference=EXISTENCE: similar to AA sequence:RefSeq:WP_005795141.1] [protein_id=WP_032572984.1] [location=1721207..1724335]	21	0.374
lcl|NZ_CP011073.1_prot_WP_005784672.1_512	[gene=VU15_RS02615] [protein=/inference=EXISTENCE: similar to AA sequence:RefSeq:WP_005810596.1] [protein_id=WP_005784672.1] [location=complement(647065..648660)]	7	0.205
lcl|NZ_CP011073.1_prot_WP_005791958.1_4056	[gene=VU15_RS20725] [protein=/inference=EXISTENCE: similar to AA sequence:RefSeq:WP_005791958.1] [protein_id=WP_005791958.1] [location=5038436..5041696]	21	0.32
lcl|NZ_CP011073.1_prot_WP_032573240.1_2143	[gene=VU15_RS10885] [protein=/inference=EXISTENCE: similar to AA sequence:RefSeq:WP_005788003.1] [protein_id=WP_032573240.1] [location=2724847..2726919]	26	0.493
lcl|NZ_CP011073.1_prot_WP_008659443.1_1435	[gene=VU15_RS07285] [protein=/inference=EXISTENCE: similar to AA sequence:RefSeq:WP_008659443.1] [protein_id=WP_008659443.1] [location=1847325..1848893]	14	0.435
lcl|NZ_CP011073.1_prot_WP_005789739.1_2985	[gene=groEL] [protein=/inference=EXISTENCE: similar to AA sequence:RefSeq:WP_009292990.1; 60 kDa chaperone family; promotes refolding of misfolded p>] [protein_id=WP_005789739.1] [location=complement(3730168..3731805)]	12	0.4
lcl|NZ_CP011073.1_prot_WP_005786046.1_1126	[gene=VU15_RS05720] [protein=/inference=EXISTENCE: similar to AA sequence:RefSeq:WP_008659098.1] [protein_id=WP_005786046.1] [location=1465223..1466767]	14	0.407
lcl|NZ_CP011073.1_prot_WP_005795948.1_844	[gene=VU15_RS04295] [protein=/inference=EXISTENCE: similar to AA sequence:RefSeq:WP_005785323.1] [protein_id=WP_005795948.1] [location=complement(1116222..1117712)]	12	0.389
lcl|NZ_CP011073.1_prot_WP_032572513.1_439	[gene=VU15_RS02245] [protein=/inference=EXISTENCE: similar to AA sequence:RefSeq:WP_005796399.1] [protein_id=WP_032572513.1] [location=complement(573592..575811)]	13	0.288
lcl|NZ_CP011073.1_prot_WP_025814692.1_394	[gene=VU15_RS02015] [protein=/inference=EXISTENCE: similar to AA sequence:RefSeq:WP_005813486.1] [protein_id=WP_025814692.1] [location=508351..510315]	13	0.347
lcl|NZ_CP011073.1_prot_WP_005790466.1_3196	[gene=VU15_RS16260] [protein=/inference=EXISTENCE: similar to AA sequence:RefSeq:WP_005817263.1] [protein_id=WP_005790466.1] [location=complement(3987934..3989724)]	17	0.426
lcl|NZ_CP011073.1_prot_WP_008660039.1_1792	[gene=VU15_RS09090] [protein=/inference=EXISTENCE: similar to AA sequence:RefSeq:WP_008660039.1] [protein_id=WP_008660039.1] [location=2293526..2294944]	8	0.333
lcl|NZ_CP011073.1_prot_WP_032573554.1_2894	[gene=VU15_RS14715] [protein=/inference=EXISTENCE: similar to AA sequence:RefSeq:WP_009292931.1] [protein_id=WP_032573554.1] [location=3595322..3597172]	9	0.313
lcl|NZ_CP011073.1_prot_WP_005791971.1_4045	[gene=VU15_RS20670] [protein=/inference=EXISTENCE: similar to AA sequence:RefSeq:WP_008147000.1; PEP carboxykinase; PEP carboxylase; PEPCK; catalyzes the p>] [protein_id=WP_005791971.1] [location=5016165..5017772]	11	0.301
lcl|NZ_CP011073.1_prot_WP_005787345.1_1789	[gene=VU15_RS09075] [protein=/inference=EXISTENCE: similar to AA sequence:RefSeq:WP_005803355.1] [protein_id=WP_005787345.1] [location=complement(2287487..2289163)]	14	0.328
lcl|NZ_CP011073.1_prot_WP_045899185.1_1302	[gene=VU15_RS06615] [protein=/inference=EXISTENCE: similar to AA sequence:RefSeq:WP_005786380.1] [protein_id=WP_045899185.1] [location=complement(1674527..1676569)]	16	0.313
lcl|NZ_CP011073.1_prot_WP_005795013.1_1441	[gene=VU15_RS07315] [protein=/inference=EXISTENCE: similar to AA sequence:RefSeq:WP_005819528.1] [protein_id=WP_005795013.1] [location=1861757..1863319]	13	0.317
lcl|NZ_CP011073.1_prot_WP_032533910.1_1437	[gene=VU15_RS07295] [protein=/inference=EXISTENCE: similar to AA sequence:RefSeq:WP_005817001.1] [protein_id=WP_032533910.1] [location=1852950..1854566]	14	0.338
lcl|NZ_CP011073.1_prot_WP_005787356.1_1795	[gene=VU15_RS09105] [protein=/inference=EXISTENCE: similar to AA sequence:RefSeq:WP_005803367.1] [protein_id=WP_005787356.1] [location=2296469..2298826]	12	0.241
lcl|NZ_CP011073.1_prot_WP_032574266.1_4139	[gene=VU15_RS21175] [protein=/inference=EXISTENCE: similar to AA sequence:RefSeq:WP_011203741.1] [protein_id=WP_032574266.1] [location=complement(5162556..5164973)]	20	0.333
lcl|NZ_CP011073.1_prot_WP_005786045.1_1125	[gene=VU15_RS05715] [protein=/inference=EXISTENCE: similar to AA sequence:RefSeq:WP_005786045.1] [protein_id=WP_005786045.1] [location=1461905..1465210]	18	0.253
lcl|NZ_CP011073.1_prot_WP_005796346.1_517	[gene=VU15_RS02640] [protein=/inference=EXISTENCE: similar to AA sequence:RefSeq:WP_011202099.1] [protein_id=WP_005796346.1] [location=658985..661783]	14	0.227
lcl|NZ_CP011073.1_prot_WP_009291467.1_348	[gene=VU15_RS01765] [protein=/inference=EXISTENCE: similar to AA sequence:RefSeq:WP_008769318.1] [protein_id=WP_009291467.1] [location=complement(445040..446398)]	9	0.204
lcl|NZ_CP011073.1_prot_WP_014299158.1_2662	[gene=VU15_RS13540] [protein=/inference=EXISTENCE: similar to AA sequence:RefSeq:WP_005821015.1] [protein_id=WP_014299158.1] [location=3341384..3343549]	11	0.219
K2C1_HUMAN		11	0.155
lcl|NZ_CP011073.1_prot_WP_005829323.1_2031	[gene=VU15_RS10300] [protein=/inference=EXISTENCE: similar to AA sequence:RefSeq:WP_008770772.1] [protein_id=WP_005829323.1] [location=complement(2581462..2584446)]	13	0.217
lcl|NZ_CP011073.1_prot_WP_005797877.1_3194	[gene=VU15_RS16250] [protein=/inference=EXISTENCE: similar to AA sequence:RefSeq:WP_010993413.1] [protein_id=WP_005797877.1] [location=complement(3985567..3987177)]	11	0.334
lcl|NZ_CP011073.1_prot_WP_005799064.1_3604	[gene=VU15_RS18350] [protein=/inference=EXISTENCE: similar to AA sequence:RefSeq:WP_005791853.1] [protein_id=WP_005799064.1] [location=complement(4494262..4495632)]	9	0.213
lcl|NZ_CP011073.1_prot_WP_045899437.1_3967	[gene=VU15_RS20265] [protein=/inference=EXISTENCE: similar to AA sequence:RefSeq:WP_014299583.1; catalyzes the hydrolysis of terminal beta-D-glucosyl resid>] [protein_id=WP_045899437.1] [location=complement(4902294..4904588)]	5	0.076
lcl|NZ_CP011073.1_prot_WP_032595529.1_519	[gene=VU15_RS02650] [protein=/inference=EXISTENCE: similar to AA sequence:RefSeq:WP_005792393.1] [protein_id=WP_032595529.1] [location=663877..666780]	13	0.191
lcl|NZ_CP011073.1_prot_WP_005785445.1_904	[gene=VU15_RS04595] [protein=/inference=EXISTENCE: similar to AA sequence:RefSeq:WP_005775810.1] [protein_id=WP_005785445.1] [location=complement(1198227..1199801)]	12	0.3
lcl|NZ_CP011073.1_prot_WP_032568788.1_4010	[gene=VU15_RS20490] [protein=/inference=EXISTENCE: similar to AA sequence:RefSeq:WP_009293079.1] [protein_id=WP_032568788.1] [location=4969323..4971026]	6	0.159
lcl|NZ_CP011073.1_prot_WP_032573163.1_1825	[gene=VU15_RS09255] [protein=/inference=EXISTENCE: similar to AA sequence:RefSeq:WP_005803396.1] [protein_id=WP_032573163.1] [location=complement(2331511..2333088)]	15	0.37
lcl|NZ_CP011073.1_prot_WP_008661724.1_3553	[gene=VU15_RS18080] [protein=/inference=EXISTENCE: similar to AA sequence:RefSeq:WP_008770254.1] [protein_id=WP_008661724.1] [location=complement(4429494..4431380)]	10	0.309
TRYP_PIG		3	0.215
lcl|NZ_CP011073.1_prot_WP_004311265.1_2026	[gene=VU15_RS10275] [protein=/inference=EXISTENCE: similar to AA sequence:RefSeq:WP_004311265.1] [protein_id=WP_004311265.1] [location=complement(2571983..2574175)]	17	0.263
lcl|NZ_CP011073.1_prot_WP_005793172.1_950	[gene=VU15_RS04825] [protein=/inference=EXISTENCE: similar to AA sequence:RefSeq:WP_008768048.1] [protein_id=WP_005793172.1] [location=complement(1248833..1250896)]	15	0.265
lcl|NZ_CP011073.1_prot_WP_005786397.1_1309	[gene=VU15_RS06650] [protein=/inference=EXISTENCE: similar to AA sequence:RefSeq:WP_010992589.1] [protein_id=WP_005786397.1] [location=1686907..1688382]	9	0.236
lcl|NZ_CP011073.1_prot_WP_032573556.1_2903	[gene=VU15_RS14760] [protein=/inference=EXISTENCE: similar to AA sequence:RefSeq:WP_005798902.1] [protein_id=WP_032573556.1] [location=complement(3606624..3609485)]	12	0.178
lcl|NZ_CP011073.1_prot_WP_005798215.1_3390	[gene=VU15_RS17240] [protein=/inference=EXISTENCE: similar to AA sequence:RefSeq:WP_005790938.1] [protein_id=WP_005798215.1] [location=4233288..4234961]	7	0.196
lcl|NZ_CP011073.1_prot_WP_005790735.1_3330	[gene=VU15_RS16935] [protein=/inference=EXISTENCE: similar to AA sequence:RefSeq:WP_005817439.1] [protein_id=WP_005790735.1] [location=complement(4142488..4144050)]	6	0.198
lcl|NZ_CP011073.1_prot_WP_005795728.1_1010	[gene=VU15_RS05130] [protein=/inference=EXISTENCE: similar to AA sequence:RefSeq:WP_005807908.1] [protein_id=WP_005795728.1] [location=complement(1328189..1329616)]	7	0.173
lcl|NZ_CP011073.1_prot_WP_005787151.1_1694	[gene=VU15_RS08595] [protein=/inference=EXISTENCE: similar to AA sequence:RefSeq:WP_005819980.1] [protein_id=WP_005787151.1] [location=2176863..2179652]	11	0.199
lcl|NZ_CP011073.1_prot_WP_005786655.1_1446	[gene=VU15_RS07340] [protein=/inference=EXISTENCE: similar to AA sequence:RefSeq:WP_005776517.1] [protein_id=WP_005786655.1] [location=1874534..1876168]	12	0.292
lcl|NZ_CP011073.1_prot_WP_005822175.1_3832	[gene=VU15_RS19580] [protein=/inference=EXISTENCE: similar to AA sequence:RefSeq:WP_005811446.1] [protein_id=WP_005822175.1] [location=4738618..4740252]	2	0.057
lcl|NZ_CP011073.1_prot_WP_045899304.1_2758	[gene=VU15_RS14025] [protein=/inference=EXISTENCE: similar to AA sequence:RefSeq:WP_007486385.1] [protein_id=WP_045899304.1] [location=complement(3464973..3466265)]	9	0.349
lcl|NZ_CP011073.1_prot_WP_005788007.1_2145	[gene=VU15_RS10895] [protein=/inference=EXISTENCE: similar to AA sequence:RefSeq:WP_005793580.1] [protein_id=WP_005788007.1] [location=2727852..2730206]	13	0.265
lcl|NZ_CP011073.1_prot_WP_005791282.1_3969	[gene=VU15_RS20275] [protein=/inference=EXISTENCE: similar to AA sequence:RefSeq:WP_010993740.1] [protein_id=WP_005791282.1] [location=complement(4907784..4909469)]	9	0.248
lcl|NZ_CP011073.1_prot_WP_005791792.1_3569	[gene=VU15_RS18175] [protein=/inference=EXISTENCE: similar to AA sequence:RefSeq:WP_005791792.1] [protein_id=WP_005791792.1] [location=complement(4454788..4455975)]	7	0.309
lcl|NZ_CP011073.1_prot_WP_005801225.1_863	[gene=VU15_RS04390] [protein=/inference=EXISTENCE: similar to AA sequence:RefSeq:WP_005801225.1] [protein_id=WP_005801225.1] [location=complement(1138434..1139987)]	9	0.246
lcl|NZ_CP011073.1_prot_WP_032573636.1_3000	[gene=VU15_RS15245] [protein=/inference=EXISTENCE: similar to AA sequence:RefSeq:WP_017141947.1] [protein_id=WP_032573636.1] [location=3746952..3749135]	8	0.22
lcl|NZ_CP011073.1_prot_WP_005797093.1_4187	[gene=VU15_RS21415] [protein=/inference=EXISTENCE: similar to AA sequence:RefSeq:WP_005797093.1] [protein_id=WP_005797093.1] [location=complement(5220976..5223390)]	12	0.239
lcl|NZ_CP011073.1_prot_WP_005795325.1_1200	[gene=VU15_RS06105] [protein=/inference=EXISTENCE: similar to AA sequence:RefSeq:WP_005786198.1] [protein_id=WP_005795325.1] [location=1556035..1557540]	7	0.214
lcl|NZ_CP011073.1_prot_WP_032573506.1_2663	[gene=VU15_RS13545] [protein=/inference=EXISTENCE: similar to AA sequence:RefSeq:WP_008769665.1] [protein_id=WP_032573506.1] [location=3343552..3345717]	7	0.132
lcl|NZ_CP011073.1_prot_WP_032565294.1_3193	[gene=VU15_RS16245] [protein=/inference=EXISTENCE: similar to AA sequence:RefSeq:WP_005790463.1] [protein_id=WP_032565294.1] [location=complement(3983426..3985555)]	11	0.279
lcl|NZ_CP011073.1_prot_WP_005785270.1_822	[gene=VU15_RS04185] [protein=/inference=EXISTENCE: similar to AA sequence:RefSeq:WP_005785270.1] [protein_id=WP_005785270.1] [location=complement(1089329..1091539)]	14	0.268
lcl|NZ_CP011073.1_prot_WP_045899192.1_1457	[gene=VU15_RS07395] [protein=/inference=EXISTENCE: similar to AA sequence:RefSeq:WP_014298637.1] [protein_id=WP_045899192.1] [location=1896946..1898577]	9	0.247
lcl|NZ_CP011073.1_prot_WP_032574038.1_3700	[gene=VU15_RS18855] [protein=/inference=EXISTENCE: similar to AA sequence:RefSeq:WP_005783064.1] [protein_id=WP_032574038.1] [location=complement(4596940..4598973)]	6	0.124
lcl|NZ_CP011073.1_prot_WP_005780626.1_2888	[gene=VU15_RS14685] [protein=/inference=EXISTENCE: similar to AA sequence:RefSeq:WP_009128927.1] [protein_id=WP_005780626.1] [location=3587929..3589482]	7	0.222
lcl|NZ_CP011073.1_prot_WP_032572969.1_1303	[gene=VU15_RS06620] [protein=/inference=EXISTENCE: similar to AA sequence:RefSeq:WP_005819225.1] [protein_id=WP_032572969.1] [location=complement(1676616..1678652)]	4	0.099
lcl|NZ_CP011073.1_prot_WP_032537807.1_513	[gene=VU15_RS02620] [protein=/inference=EXISTENCE: similar to AA sequence:RefSeq:WP_008769368.1] [protein_id=WP_032537807.1] [location=complement(648672..651617)]	6	0.138
lcl|NZ_CP011073.1_prot_WP_005793419.1_2284	[gene=VU15_RS11620] [protein=/inference=EXISTENCE: similar to AA sequence:RefSeq:WP_005815486.1] [protein_id=WP_005793419.1] [location=complement(2882679..2884112)]	4	0.153
27805977	keratin_10_Bos_Taurus	4	0.086
K1C10_HUMAN		7	0.192
K1C15_SHEEP		2	0.046
lcl|NZ_CP011073.1_prot_WP_005797168.1_4131	[gene=VU15_RS21135] [protein=/inference=EXISTENCE: similar to AA sequence:RefSeq:WP_005802065.1] [protein_id=WP_005797168.1] [location=5152647..5154269]	5	0.133
lcl|NZ_CP011073.1_prot_WP_032573561.1_2912	[gene=VU15_RS14805] [protein=/inference=EXISTENCE: similar to AA sequence:RefSeq:WP_005780676.1] [protein_id=WP_032573561.1] [location=3625802..3627076]	6	0.259
lcl|NZ_CP011073.1_prot_WP_032572991.1_1349	[gene=VU15_RS06850] [protein=/inference=EXISTENCE: similar to AA sequence:RefSeq:WP_009291985.1] [protein_id=WP_032572991.1] [location=1742441..1743808]	3	0.084
lcl|NZ_CP011073.1_prot_WP_032535248.1_3209	[gene=VU15_RS16325] [protein=/inference=EXISTENCE: similar to AA sequence:RefSeq:WP_005790490.1] [protein_id=WP_032535248.1] [location=4010838..4012040]	5	0.21
lcl|NZ_CP011073.1_prot_WP_005784680.1_514	[gene=VU15_RS02625] [protein=/inference=EXISTENCE: similar to AA sequence:RefSeq:WP_005813417.1] [protein_id=WP_005784680.1] [location=complement(652134..653636)]	9	0.332
lcl|NZ_CP011073.1_prot_WP_005785741.1_1019	[gene=eno] [protein=/inference=EXISTENCE: similar to AA sequence:RefSeq:WP_009291773.1; catalyzes the formation of phosphoenolpyruvate from 2-phos>] [protein_id=WP_005785741.1] [location=complement(1336244..1337533)]	3	0.182
lcl|NZ_CP011073.1_prot_WP_032595718.1_1350	[gene=VU15_RS06855] [protein=/inference=EXISTENCE: similar to AA sequence:RefSeq:WP_005819279.1] [protein_id=WP_032595718.1] [location=1743952..1745988]	5	0.119
lcl|NZ_CP011073.1_prot_WP_032573079.1_1558	[gene=VU15_RS07910] [protein=/inference=EXISTENCE: similar to AA sequence:RefSeq:WP_005786882.1] [protein_id=WP_032573079.1] [location=2022507..2024573]	7	0.163
lcl|NZ_CP011073.1_prot_WP_032573521.1_2718	[gene=VU15_RS13825] [protein=/inference=EXISTENCE: similar to AA sequence:RefSeq:WP_009292818.1] [protein_id=WP_032573521.1] [location=complement(3407621..3409171)]	7	0.254
lcl|NZ_CP011073.1_prot_WP_005798974.1_2962	[gene=VU15_RS15055] [protein=/inference=EXISTENCE: similar to AA sequence:RefSeq:WP_010993305.1] [protein_id=WP_005798974.1] [location=3700366..3702057]	4	0.098
47132620	keratin_2_Homo_sapiens	3	0.117
lcl|NZ_CP011073.1_prot_WP_005791600.1_3741	[gene=VU15_RS19090] [protein=/inference=EXISTENCE: similar to AA sequence:RefSeq:WP_005811322.1] [protein_id=WP_005791600.1] [location=complement(4652924..4654276)]	6	0.182
K1C9_HUMAN		6	0.323
lcl|NZ_CP011073.1_prot_WP_005790296.1_3112	[gene=VU15_RS15835] [protein=/inference=EXISTENCE: similar to AA sequence:RefSeq:WP_008769828.1] [protein_id=WP_005790296.1] [location=3889257..3890870]	5	0.171
lcl|NZ_CP011073.1_prot_WP_005813194.1_740	[gene=VU15_RS03765] [protein=/inference=EXISTENCE: similar to AA sequence:RefSeq:WP_005796052.1] [protein_id=WP_005813194.1] [location=962717..963964]	5	0.217
lcl|NZ_CP011073.1_prot_WP_005788361.1_2374	[gene=VU15_RS12070] [protein=/inference=EXISTENCE: similar to AA sequence:RefSeq:WP_005788361.1] [protein_id=WP_005788361.1] [location=2992674..2994818]	5	0.092
lcl|NZ_CP011073.1_prot_WP_005798153.1_3341	[gene=VU15_RS16990] [protein=/inference=EXISTENCE: similar to AA sequence:RefSeq:WP_005790864.1] [protein_id=WP_005798153.1] [location=complement(4164341..4166227)]	5	0.091
lcl|NZ_CP011073.1_prot_WP_005797281.1_2828	[gene=VU15_RS14385] [protein=/inference=EXISTENCE: similar to AA sequence:RefSeq:WP_005800312.1] [protein_id=WP_005797281.1] [location=3537424..3539061]	3	0.075
lcl|NZ_CP011073.1_prot_WP_005790403.1_3166	[gene=VU15_RS16110] [protein=/inference=EXISTENCE: similar to AA sequence:RefSeq:WP_005821541.1] [protein_id=WP_005790403.1] [location=complement(3953174..3954559)]	8	0.282
lcl|NZ_CP011073.1_prot_WP_032574404.1_10	[gene=VU15_RS00050] [protein=/inference=EXISTENCE: similar to AA sequence:RefSeq:WP_005796996.1] [protein_id=WP_032574404.1] [location=complement(10291..12435)]	4	0.099
lcl|NZ_CP011073.1_prot_WP_005795907.1_899	[gene=VU15_RS04570] [protein=/inference=EXISTENCE: similar to AA sequence:RefSeq:WP_005795907.1] [protein_id=WP_005795907.1] [location=1189682..1191247]	3	0.088
lcl|NZ_CP011073.1_prot_WP_032572962.1_1290	[gene=VU15_RS06555] [protein=/inference=EXISTENCE: similar to AA sequence:RefSeq:WP_010992575.1] [protein_id=WP_032572962.1] [location=1660897..1662465]	5	0.193
lcl|NZ_CP011073.1_prot_WP_014299443.1_3521	[gene=VU15_RS17920] [protein=/inference=EXISTENCE: similar to AA sequence:RefSeq:WP_005791704.1] [protein_id=WP_014299443.1] [location=4394849..4396303]	2	0.07
lcl|NZ_CP011073.1_prot_WP_022347753.1_2720	[gene=VU15_RS13835] [protein=/inference=EXISTENCE: similar to AA sequence:RefSeq:WP_008769640.1] [protein_id=WP_022347753.1] [location=complement(3410451..3413189)]	3	0.042
lcl|NZ_CP011073.1_prot_WP_005797856.1_3183	[gene=VU15_RS16195] [protein=/inference=EXISTENCE: similar to AA sequence:RefSeq:WP_009292685.1] [protein_id=WP_005797856.1] [location=3972390..3974018]	4	0.138
lcl|NZ_CP011073.1_prot_WP_005789673.1_2953	[gene=VU15_RS15010] [protein=/inference=EXISTENCE: similar to AA sequence:RefSeq:WP_008661238.1] [protein_id=WP_005789673.1] [location=complement(3685435..3686814)]	2	0.072
lcl|NZ_CP011073.1_prot_WP_032573555.1_2902	[gene=VU15_RS14755] [protein=/inference=EXISTENCE: similar to AA sequence:RefSeq:WP_005780648.1] [protein_id=WP_032573555.1] [location=3604987..3606513]	5	0.157
lcl|NZ_CP011073.1_prot_WP_005788942.1_2609	[gene=VU15_RS13275] [protein=/inference=EXISTENCE: similar to AA sequence:RefSeq:WP_007753536.1] [protein_id=WP_005788942.1] [location=3276149..3278140]	4	0.119
lcl|NZ_CP011073.1_prot_WP_010993564.1_3537	[gene=VU15_RS18000] [protein=/inference=EXISTENCE: similar to AA sequence:RefSeq:WP_005804184.1] [protein_id=WP_010993564.1] [location=complement(4413192..4414547)]	2	0.078
lcl|NZ_CP011073.1_prot_WP_008658523.1_598	[gene=VU15_RS03045] [protein=/inference=EXISTENCE: similar to AA sequence:RefSeq:WP_005784799.1] [protein_id=WP_008658523.1] [location=766747..768708]	4	0.104
lcl|NZ_CP011073.1_prot_WP_009292031.1_1470	[gene=VU15_RS07460] [protein=/inference=EXISTENCE: similar to AA sequence:RefSeq:WP_005794953.1] [protein_id=WP_009292031.1] [location=1915292..1916923]	3	0.05
lcl|NZ_CP011073.1_prot_WP_005786671.1_1453	[gene=VU15_RS07375] [protein=/inference=EXISTENCE: similar to AA sequence:RefSeq:WP_005817031.1] [protein_id=WP_005786671.1] [location=1887193..1889265]	4	0.106
lcl|NZ_CP011073.1_prot_WP_005785254.1_813	[gene=VU15_RS04140] [protein=/inference=EXISTENCE: similar to AA sequence:RefSeq:WP_005785254.1] [protein_id=WP_005785254.1] [location=complement(1072100..1074124)]	6	0.129
lcl|NZ_CP011073.1_prot_WP_004311295.1_2042	[gene=VU15_RS10355] [protein=/inference=EXISTENCE: similar to AA sequence:RefSeq:WP_004311295.1] [protein_id=WP_004311295.1] [location=complement(2594457..2596535)]	2	0.055
lcl|NZ_CP011073.1_prot_WP_008659196.1_1217	[gene=VU15_RS06190] [protein=/inference=EXISTENCE: similar to AA sequence:RefSeq:WP_009291916.1] [protein_id=WP_008659196.1] [location=1571946..1573583]	2	0.057
lcl|NZ_CP011073.1_prot_WP_005791488.1_3811	[gene=aspA] [protein=/inference=EXISTENCE: similar to AA sequence:RefSeq:WP_005791488.1; catalyzes the formation of fumarate from aspartate] [protein_id=WP_005791488.1] [location=complement(4717407..4718840)]	4	0.119
lcl|NZ_CP011073.1_prot_WP_005785433.1_898	[gene=VU15_RS04565] [protein=/inference=EXISTENCE: similar to AA sequence:RefSeq:WP_008768017.1] [protein_id=WP_005785433.1] [location=1188025..1189665]	5	0.141
lcl|NZ_CP011073.1_prot_WP_032533582.1_2734	[gene=VU15_RS13905] [protein=/inference=EXISTENCE: similar to AA sequence:RefSeq:WP_009292825.1] [protein_id=WP_032533582.1] [location=complement(3426566..3428383)]	3	0.096
lcl|NZ_CP011073.1_prot_WP_005799117.1_3556	[gene=VU15_RS18110] [protein=/inference=EXISTENCE: similar to AA sequence:RefSeq:WP_010993572.1] [protein_id=WP_005799117.1] [location=4433501..4435720]	3	0.078
lcl|NZ_CP011073.1_prot_WP_032572583.1_647	[gene=VU15_RS03300] [protein=/inference=EXISTENCE: similar to AA sequence:RefSeq:WP_011202133.1] [protein_id=WP_032572583.1] [location=840955..846735]	4	0.045
lcl|NZ_CP011073.1_prot_WP_005785809.1_1053	[gene=VU15_RS05350] [protein=/inference=EXISTENCE: similar to AA sequence:SwissProt:Q5LG30.1; heat shock protein 70; assists in folding of nascent polypept>] [protein_id=WP_005785809.1] [location=1369727..1371646]	2	0.047
lcl|NZ_CP011073.1_prot_WP_005789707.1_2966	[gene=VU15_RS15075] [protein=/inference=EXISTENCE: similar to AA sequence:RefSeq:WP_005802745.1] [protein_id=WP_005789707.1] [location=3706325..3708028]	2	0.065
lcl|NZ_CP011073.1_prot_WP_005785224.1_797	[gene=VU15_RS04050] [protein=/inference=EXISTENCE: similar to AA sequence:RefSeq:WP_005785224.1] [protein_id=WP_005785224.1] [location=1053243..1055027]	5	0.12
lcl|NZ_CP011073.1_prot_WP_032573166.1_1827	[gene=VU15_RS09265] [protein=/inference=EXISTENCE: similar to AA sequence:RefSeq:WP_008768695.1] [protein_id=WP_032573166.1] [location=2336113..2339418]	4	0.069
lcl|NZ_CP011073.1_prot_WP_005784469.1_396	[gene=VU15_RS02025] [protein=/inference=EXISTENCE: similar to AA sequence:RefSeq:WP_005784469.1] [protein_id=WP_005784469.1] [location=complement(512094..512720)]	3	0.269
lcl|NZ_CP011073.1_prot_WP_005779363.1_121	[gene=fucI] [protein=/inference=EXISTENCE: similar to AA sequence:SwissProt:Q5LIN8.1; catalyzes the conversion of the aldose L-fucose into the corr>] [protein_id=WP_005779363.1] [location=140804..142576]	2	0.047
lcl|NZ_CP011073.1_prot_WP_032573475.1_2594	[gene=VU15_RS13200] [protein=/inference=EXISTENCE: similar to AA sequence:RefSeq:WP_005815164.1] [protein_id=WP_032573475.1] [location=complement(3252981..3255800)]	2	0.036
lcl|NZ_CP011073.1_prot_WP_005795999.1_792	[gene=VU15_RS04025] [protein=/inference=EXISTENCE: similar to AA sequence:RefSeq:WP_005785211.1] [protein_id=WP_005795999.1] [location=complement(1041921..1043687)]	6	0.167
lcl|NZ_CP011073.1_prot_WP_005789735.1_2980	[gene=VU15_RS15145] [protein=/inference=EXISTENCE: similar to AA sequence:RefSeq:WP_005780794.1; catalyzes the formation of acetate from pyruvate] [protein_id=WP_005789735.1] [location=3725081..3726820]	5	0.126
lcl|NZ_CP011073.1_prot_WP_005817018.1_1443	[gene=VU15_RS07325] [protein=/inference=EXISTENCE: similar to AA sequence:RefSeq:WP_005786645.1] [protein_id=WP_005817018.1] [location=complement(1865033..1868302)]	2	0.027
lcl|NZ_CP011073.1_prot_WP_032496705.1_1252	[gene=VU15_RS06365] [protein=/inference=EXISTENCE: similar to AA sequence:RefSeq:WP_005786307.1] [protein_id=WP_032496705.1] [location=complement(1619515..1621158)]	3	0.097
lcl|NZ_CP011073.1_prot_WP_005784370.1_346	[gene=VU15_RS01755] [protein=/inference=EXISTENCE: similar to AA sequence:RefSeq:WP_005778946.1] [protein_id=WP_005784370.1] [location=complement(441641..444277)]	2	0.039
lcl|NZ_CP011073.1_prot_WP_005651733.1_2028	[gene=VU15_RS10285] [protein=/inference=EXISTENCE: similar to AA sequence:RefSeq:WP_005829319.1] [protein_id=WP_005651733.1] [location=complement(2576386..2578560)]	2	0.051
lcl|NZ_CP011073.1_prot_WP_005800449.1_1554	[gene=VU15_RS07890] [protein=/inference=EXISTENCE: similar to AA sequence:RefSeq:WP_005817178.1] [protein_id=WP_005800449.1] [location=2018874..2020370]	3	0.114
lcl|NZ_CP011073.1_prot_WP_032573015.1_1419	[gene=VU15_RS07200] [protein=/inference=EXISTENCE: similar to AA sequence:RefSeq:WP_010992626.1] [protein_id=WP_032573015.1] [location=complement(1821305..1822867)]	2	0.04
lcl|NZ_CP011073.1_prot_WP_005800561.1_1454	[gene=VU15_RS07380] [protein=/inference=EXISTENCE: similar to AA sequence:RefSeq:WP_008768329.1] [protein_id=WP_005800561.1] [location=1889326..1891575]	2	0.033
lcl|NZ_CP011073.1_prot_WP_032565425.1_3530	[gene=VU15_RS17965] [protein=/inference=EXISTENCE: similar to AA sequence:RefSeq:WP_005791721.1] [protein_id=WP_032565425.1] [location=4405890..4407791]	3	0.084
lcl|NZ_CP011073.1_prot_WP_005814336.1_3814	[gene=VU15_RS19485] [protein=/inference=EXISTENCE: similar to AA sequence:RefSeq:WP_008770198.1] [protein_id=WP_005814336.1] [location=4721606..4722793]	3	0.099
lcl|NZ_CP011073.1_prot_WP_032573269.1_2296	[gene=VU15_RS11680] [protein=/inference=EXISTENCE: similar to AA sequence:RefSeq:WP_005793408.1] [protein_id=WP_032573269.1] [location=2900510..2902279]	3	0.058
lcl|NZ_CP011073.1_prot_WP_005785202.1_788	[gene=VU15_RS04005] [protein=/inference=EXISTENCE: similar to AA sequence:RefSeq:WP_005818554.1] [protein_id=WP_005785202.1] [location=complement(1031173..1032804)]	2	0.07
lcl|NZ_CP011073.1_prot_WP_032572658.1_907	[gene=VU15_RS04610] [protein=/inference=EXISTENCE: similar to AA sequence:RefSeq:WP_005785451.1] [protein_id=WP_032572658.1] [location=1202317..1203591]	4	0.134
lcl|NZ_CP011073.1_prot_WP_005783447.1_4115	[gene=VU15_RS21055] [protein=/inference=EXISTENCE: similar to AA sequence:RefSeq:WP_005802079.1] [protein_id=WP_005783447.1] [location=complement(5124023..5125768)]	2	0.04
lcl|NZ_CP011073.1_prot_WP_005813325.1_615	[gene=VU15_RS03135] [protein=/inference=EXISTENCE: similar to AA sequence:RefSeq:WP_005784821.1] [protein_id=WP_005813325.1] [location=complement(792323..794056)]	2	0.049
lcl|NZ_CP011073.1_prot_WP_005783789.1_61	[gene=VU15_RS00305] [protein=/inference=EXISTENCE: similar to AA sequence:RefSeq:WP_008657948.1] [protein_id=WP_005783789.1] [location=complement(70578..71969)]	2	0.095
lcl|NZ_CP011073.1_prot_WP_045899193.1_1469	[gene=VU15_RS07455] [protein=/inference=EXISTENCE: similar to AA sequence:RefSeq:WP_005794955.1] [protein_id=WP_045899193.1] [location=1912134..1915280]	2	0.031
lcl|NZ_CP011073.1_prot_WP_005789827.1_3021	[gene=VU15_RS15350] [protein=/inference=EXISTENCE: similar to AA sequence:RefSeq:WP_005802703.1] [protein_id=WP_005789827.1] [location=complement(3776439..3778058)]	3	0.122
lcl|NZ_CP011073.1_prot_WP_045899191.1_1449	[gene=VU15_RS07355] [protein=/inference=EXISTENCE: similar to AA sequence:RefSeq:WP_005800567.1] [protein_id=WP_045899191.1] [location=1878892..1880964]	2	0.039
lcl|NZ_CP011073.1_prot_WP_032573000.1_1359	[gene=VU15_RS06900] [protein=/inference=EXISTENCE: similar to AA sequence:RefSeq:WP_005795090.1] [protein_id=WP_032573000.1] [location=1756146..1757264]	2	0.105
lcl|NZ_CP011073.1_prot_WP_032534197.1_3986	[gene=VU15_RS20370] [protein=/inference=EXISTENCE: similar to AA sequence:RefSeq:WP_008770125.1] [protein_id=WP_032534197.1] [location=complement(4937575..4939065)]	2	0.054
lcl|NZ_CP011073.1_prot_WP_032573830.1_3371	[gene=VU15_RS17145] [protein=/inference=EXISTENCE: similar to AA sequence:RefSeq:WP_009292590.1] [protein_id=WP_032573830.1] [location=4206272..4208578]	2	0.038
lcl|NZ_CP011073.1_prot_WP_032572814.1_1096	[gene=VU15_RS05570] [protein=/inference=EXISTENCE: similar to AA sequence:RefSeq:WP_009291813.1] [protein_id=WP_032572814.1] [location=complement(1424710..1426239)]	2	0.059
lcl|NZ_CP011073.1_prot_WP_005785179.1_779	[gene=VU15_RS03960] [protein=/inference=EXISTENCE: similar to AA sequence:RefSeq:WP_008658742.1] [protein_id=WP_005785179.1] [location=complement(1011862..1013256)]	2	0.065
lcl|NZ_CP011073.1_prot_WP_009291681.1_857	[gene=VU15_RS04360] [protein=/inference=EXISTENCE: similar to AA sequence:RefSeq:WP_005813079.1] [protein_id=WP_009291681.1] [location=complement(1130429..1133248)]	2	0.058
lcl|NZ_CP011073.1_prot_WP_005791495.1_3807	[gene=VU15_RS19450] [protein=/inference=EXISTENCE: similar to AA sequence:RefSeq:WP_010993672.1] [protein_id=WP_005791495.1] [location=complement(4710489..4712288)]	2	0.03

## Sheet: BacFrag-06
prot_acc	prot_desc	npeps	coverage
lcl|NZ_CP011073.1_prot_WP_005791792.1_3569	[gene=VU15_RS18175] [protein=/inference=EXISTENCE: similar to AA sequence:RefSeq:WP_005791792.1] [protein_id=WP_005791792.1] [location=complement(4454788..4455975)]	31	0.8
lcl|NZ_CP011073.1_prot_WP_005784472.1_397	[gene=VU15_RS02030] [protein=/inference=EXISTENCE: similar to AA sequence:RefSeq:WP_005784472.1] [protein_id=WP_005784472.1] [location=complement(512738..513370)]	11	0.452
lcl|NZ_CP011073.1_prot_WP_005790735.1_3330	[gene=VU15_RS16935] [protein=/inference=EXISTENCE: similar to AA sequence:RefSeq:WP_005817439.1] [protein_id=WP_005790735.1] [location=complement(4142488..4144050)]	20	0.563
lcl|NZ_CP011073.1_prot_WP_045899350.1_2904	[gene=VU15_RS14765] [protein=/inference=EXISTENCE: similar to AA sequence:RefSeq:WP_005780651.1] [protein_id=WP_045899350.1] [location=complement(3609590..3611188)]	27	0.615
lcl|NZ_CP011073.1_prot_WP_008660039.1_1792	[gene=VU15_RS09090] [protein=/inference=EXISTENCE: similar to AA sequence:RefSeq:WP_008660039.1] [protein_id=WP_008660039.1] [location=2293526..2294944]	22	0.621
lcl|NZ_CP011073.1_prot_WP_005791484.1_3813	[gene=ansB] [protein=/inference=EXISTENCE: similar to AA sequence:RefSeq:WP_005782137.1; catalyzes the formation of aspartate from asparagine, peri>] [protein_id=WP_005791484.1] [location=4720515..4721573]	18	0.71
lcl|NZ_CP011073.1_prot_WP_011203608.1_3809	[gene=VU15_RS19460] [protein=/inference=EXISTENCE: similar to AA sequence:RefSeq:WP_011203608.1] [protein_id=WP_011203608.1] [location=complement(4714864..4715442)]	11	0.724
lcl|NZ_CP011073.1_prot_WP_005787354.1_1794	[gene=VU15_RS09100] [protein=/inference=EXISTENCE: similar to AA sequence:RefSeq:WP_005787354.1] [protein_id=WP_005787354.1] [location=2295785..2296432]	7	0.437
lcl|NZ_CP011073.1_prot_WP_005786956.1_1596	[gene=VU15_RS08100] [protein=/inference=EXISTENCE: similar to AA sequence:RefSeq:WP_005819773.1] [protein_id=WP_005786956.1] [location=complement(2070751..2071425)]	17	0.781
lcl|NZ_CP011073.1_prot_WP_005795177.1_1301	[gene=VU15_RS06610] [protein=/inference=EXISTENCE: similar to AA sequence:RefSeq:WP_005795177.1] [protein_id=WP_005795177.1] [location=complement(1673138..1674463)]	18	0.54
lcl|NZ_CP011073.1_prot_WP_005789575.1_2906	[gene=VU15_RS14775] [protein=/inference=EXISTENCE: similar to AA sequence:RefSeq:WP_009292937.1] [protein_id=WP_005789575.1] [location=complement(3612853..3615861)]	36	0.509
lcl|NZ_CP011073.1_prot_WP_005798906.1_2905	[gene=VU15_RS14770] [protein=/inference=EXISTENCE: similar to AA sequence:RefSeq:WP_008769600.1] [protein_id=WP_005798906.1] [location=complement(3611223..3612842)]	22	0.612
lcl|NZ_CP011073.1_prot_WP_005814336.1_3814	[gene=VU15_RS19485] [protein=/inference=EXISTENCE: similar to AA sequence:RefSeq:WP_008770198.1] [protein_id=WP_005814336.1] [location=4721606..4722793]	16	0.501
lcl|NZ_CP011073.1_prot_WP_005797284.1_2831	[gene=VU15_RS14400] [protein=/inference=EXISTENCE: similar to AA sequence:RefSeq:WP_005797284.1] [protein_id=WP_005797284.1] [location=complement(3541792..3542871)]	12	0.468
lcl|NZ_CP011073.1_prot_WP_005784469.1_396	[gene=VU15_RS02025] [protein=/inference=EXISTENCE: similar to AA sequence:RefSeq:WP_005784469.1] [protein_id=WP_005784469.1] [location=complement(512094..512720)]	5	0.481
lcl|NZ_CP011073.1_prot_WP_005786125.1_1153	[gene=VU15_RS05860] [protein=/inference=EXISTENCE: similar to AA sequence:RefSeq:WP_005795502.1] [protein_id=WP_005786125.1] [location=complement(1498251..1498841)]	8	0.434
lcl|NZ_CP011073.1_prot_WP_005809737.1_1080	[gene=VU15_RS05490] [protein=/inference=EXISTENCE: similar to AA sequence:RefSeq:WP_008659036.1] [protein_id=WP_005809737.1] [location=1407155..1407994]	15	0.52
lcl|NZ_CP011073.1_prot_WP_005785741.1_1019	[gene=eno] [protein=/inference=EXISTENCE: similar to AA sequence:RefSeq:WP_009291773.1; catalyzes the formation of phosphoenolpyruvate from 2-phos>] [protein_id=WP_005785741.1] [location=complement(1336244..1337533)]	14	0.585
lcl|NZ_CP011073.1_prot_WP_010993240.1_2694	[gene=VU15_RS13700] [protein=/inference=EXISTENCE: similar to AA sequence:RefSeq:WP_005802896.1] [protein_id=WP_010993240.1] [location=complement(3379240..3380043)]	7	0.547
lcl|NZ_CP011073.1_prot_WP_005785524.1_949	[gene=VU15_RS04820] [protein=/inference=EXISTENCE: similar to AA sequence:RefSeq:WP_005801144.1] [protein_id=WP_005785524.1] [location=complement(1248172..1248816)]	7	0.402
lcl|NZ_CP011073.1_prot_WP_005801676.1_249	[gene=VU15_RS01265] [protein=/inference=EXISTENCE: similar to AA sequence:RefSeq:WP_005796637.1] [protein_id=WP_005801676.1] [location=complement(329790..331310)]	18	0.429
lcl|NZ_CP011073.1_prot_WP_005786201.1_1202	[gene=VU15_RS06115] [protein=/inference=EXISTENCE: similar to AA sequence:RefSeq:WP_005800787.1] [protein_id=WP_005786201.1] [location=complement(1558911..1560200)]	14	0.366
lcl|NZ_CP011073.1_prot_WP_005786556.1_1401	[gene=VU15_RS07110] [protein=/inference=EXISTENCE: similar to AA sequence:RefSeq:WP_005795053.1] [protein_id=WP_005786556.1] [location=1801668..1802744]	10	0.416
lcl|NZ_CP011073.1_prot_WP_005800908.1_1129	[gene=VU15_RS05735] [protein=/inference=EXISTENCE: similar to AA sequence:RefSeq:WP_008768138.1] [protein_id=WP_005800908.1] [location=1469024..1470037]	10	0.389
lcl|NZ_CP011073.1_prot_WP_005784276.1_298	[gene=VU15_RS01515] [protein=/inference=EXISTENCE: similar to AA sequence:RefSeq:WP_005784276.1] [protein_id=WP_005784276.1] [location=397314..398756]	17	0.535
lcl|NZ_CP011073.1_prot_WP_014298454.1_1128	[gene=VU15_RS05730] [protein=/inference=EXISTENCE: similar to AA sequence:RefSeq:WP_008768137.1] [protein_id=WP_014298454.1] [location=1467865..1469001]	9	0.497
lcl|NZ_CP011073.1_prot_WP_032573490.1_2623	[gene=VU15_RS13345] [protein=/inference=EXISTENCE: similar to AA sequence:RefSeq:WP_009293136.1] [protein_id=WP_032573490.1] [location=3293412..3294332]	10	0.477
lcl|NZ_CP011073.1_prot_WP_032573088.1_1594	[gene=VU15_RS08090] [protein=/inference=EXISTENCE: similar to AA sequence:RefSeq:WP_005786951.1] [protein_id=WP_032573088.1] [location=2067888..2069777]	12	0.31
lcl|NZ_CP011073.1_prot_WP_005786444.1_1337	[gene=VU15_RS06790] [protein=/inference=EXISTENCE: similar to AA sequence:RefSeq:WP_005795136.1] [protein_id=WP_005786444.1] [location=complement(1727874..1729322)]	15	0.456
lcl|NZ_CP011073.1_prot_WP_005786949.1_1593	[gene=VU15_RS08085] [protein=/inference=EXISTENCE: similar to AA sequence:RefSeq:WP_009292126.1] [protein_id=WP_005786949.1] [location=2064489..2067866]	15	0.226
lcl|NZ_CP011073.1_prot_WP_005784686.1_520	[gene=VU15_RS02655] [protein=/inference=EXISTENCE: similar to AA sequence:RefSeq:WP_005810567.1] [protein_id=WP_005784686.1] [location=666815..668209]	15	0.468
lcl|NZ_CP011073.1_prot_WP_005787535.1_1887	[gene=VU15_RS09565] [protein=/inference=EXISTENCE: similar to AA sequence:RefSeq:WP_005787535.1] [protein_id=WP_005787535.1] [location=complement(2415081..2415791)]	9	0.458
lcl|NZ_CP011073.1_prot_WP_008768285.1_1338	[gene=VU15_RS06795] [protein=/inference=EXISTENCE: similar to AA sequence:RefSeq:WP_005776393.1] [protein_id=WP_008768285.1] [location=complement(1729374..1729961)]	8	0.518
lcl|NZ_CP011073.1_prot_WP_005790731.1_3328	[gene=VU15_RS16925] [protein=/inference=EXISTENCE: similar to AA sequence:RefSeq:WP_005781314.1] [protein_id=WP_005790731.1] [location=4140932..4141714]	8	0.4
lcl|NZ_CP011073.1_prot_WP_045899454.1_4077	[gene=VU15_RS20830] [protein=/inference=EXISTENCE: similar to AA sequence:RefSeq:WP_008661623.1] [protein_id=WP_045899454.1] [location=5070203..5071894]	18	0.48
lcl|NZ_CP011073.1_prot_WP_032573000.1_1359	[gene=VU15_RS06900] [protein=/inference=EXISTENCE: similar to AA sequence:RefSeq:WP_005795090.1] [protein_id=WP_032573000.1] [location=1756146..1757264]	18	0.522
lcl|NZ_CP011073.1_prot_WP_005795183.1_1298	[gene=VU15_RS06595] [protein=/inference=EXISTENCE: similar to AA sequence:RefSeq:WP_010992579.1] [protein_id=WP_005795183.1] [location=1669319..1670404]	7	0.324
lcl|NZ_CP011073.1_prot_WP_032528661.1_2424	[gene=VU15_RS12340] [protein=/inference=EXISTENCE: similar to AA sequence:RefSeq:WP_008660762.1] [protein_id=WP_032528661.1] [location=complement(3057458..3058639)]	11	0.445
lcl|NZ_CP011073.1_prot_WP_005796345.1_518	[gene=VU15_RS02645] [protein=/inference=EXISTENCE: similar to AA sequence:RefSeq:WP_014298225.1] [protein_id=WP_005796345.1] [location=661816..663315]	9	0.277
lcl|NZ_CP011073.1_prot_WP_032565345.1_3347	[gene=VU15_RS17020] [protein=/inference=EXISTENCE: similar to AA sequence:RefSeq:WP_017141968.1] [protein_id=WP_032565345.1] [location=complement(4174511..4175566)]	11	0.413
lcl|NZ_CP011073.1_prot_WP_032565082.1_2719	[gene=VU15_RS13830] [protein=/inference=EXISTENCE: similar to AA sequence:RefSeq:WP_005789215.1] [protein_id=WP_032565082.1] [location=complement(3409210..3410424)]	8	0.478
lcl|NZ_CP011073.1_prot_WP_005798895.1_2898	[gene=VU15_RS14735] [protein=/inference=EXISTENCE: similar to AA sequence:RefSeq:WP_013547273.1; catalyzes the formation of glycerone phosphate and glycera>] [protein_id=WP_005798895.1] [location=complement(3600545..3601549)]	13	0.548
lcl|NZ_CP011073.1_prot_WP_005785179.1_779	[gene=VU15_RS03960] [protein=/inference=EXISTENCE: similar to AA sequence:RefSeq:WP_008658742.1] [protein_id=WP_005785179.1] [location=complement(1011862..1013256)]	11	0.295
lcl|NZ_CP011073.1_prot_WP_008659068.1_1101	[gene=VU15_RS05595] [protein=/inference=EXISTENCE: similar to AA sequence:RefSeq:WP_014298445.1] [protein_id=WP_008659068.1] [location=complement(1432614..1433750)]	12	0.392
lcl|NZ_CP011073.1_prot_WP_045899304.1_2758	[gene=VU15_RS14025] [protein=/inference=EXISTENCE: similar to AA sequence:RefSeq:WP_007486385.1] [protein_id=WP_045899304.1] [location=complement(3464973..3466265)]	8	0.305
lcl|NZ_CP011073.1_prot_WP_005786457.1_1345	[gene=VU15_RS06830] [protein=/inference=EXISTENCE: similar to AA sequence:RefSeq:WP_005786457.1] [protein_id=WP_005786457.1] [location=1737339..1738931]	12	0.336
lcl|NZ_CP011073.1_prot_WP_005809735.1_1081	[gene=VU15_RS05495] [protein=/inference=EXISTENCE: similar to AA sequence:RefSeq:WP_005809735.1] [protein_id=WP_005809735.1] [location=1408027..1409133]	9	0.389
lcl|NZ_CP011073.1_prot_WP_005785923.1_1076	[gene=VU15_RS05465] [protein=/inference=EXISTENCE: similar to AA sequence:RefSeq:WP_005785923.1] [protein_id=WP_005785923.1] [location=1400793..1401293]	3	0.253
lcl|NZ_CP011073.1_prot_WP_032573021.1_1335	[gene=VU15_RS06780] [protein=/inference=EXISTENCE: similar to AA sequence:RefSeq:WP_005816884.1] [protein_id=WP_032573021.1] [location=1724443..1726035]	9	0.23
lcl|NZ_CP011073.1_prot_WP_005787888.1_2098	[gene=VU15_RS10655] [protein=/inference=EXISTENCE: similar to AA sequence:RefSeq:WP_005787888.1] [protein_id=WP_005787888.1] [location=2670546..2671757]	14	0.442
lcl|NZ_CP011073.1_prot_WP_005790952.1_3396	[gene=VU15_RS17270] [protein=/inference=EXISTENCE: similar to AA sequence:SwissProt:Q9AE24.2] [protein_id=WP_005790952.1] [location=complement(4237737..4238438)]	7	0.373
lcl|NZ_CP011073.1_prot_WP_005785248.1_810	[gene=VU15_RS04125] [protein=/inference=EXISTENCE: similar to AA sequence:RefSeq:WP_008658781.1] [protein_id=WP_005785248.1] [location=complement(1068363..1069364)]	9	0.375
lcl|NZ_CP011073.1_prot_WP_032572997.1_1358	[gene=VU15_RS06895] [protein=/inference=EXISTENCE: similar to AA sequence:RefSeq:WP_005776414.1] [protein_id=WP_032572997.1] [location=1754161..1755744]	14	0.442
lcl|NZ_CP011073.1_prot_WP_032572658.1_907	[gene=VU15_RS04610] [protein=/inference=EXISTENCE: similar to AA sequence:RefSeq:WP_005785451.1] [protein_id=WP_032572658.1] [location=1202317..1203591]	12	0.403
lcl|NZ_CP011073.1_prot_WP_005788064.1_2170	[gene=VU15_RS11050] [protein=/inference=EXISTENCE: similar to AA sequence:RefSeq:WP_005820457.1] [protein_id=WP_005788064.1] [location=complement(2759208..2759777)]	6	0.36
lcl|NZ_CP011073.1_prot_WP_005785453.1_908	[gene=VU15_RS04615] [protein=/inference=EXISTENCE: similar to AA sequence:RefSeq:WP_005785453.1] [protein_id=WP_005785453.1] [location=1203637..1204962]	14	0.408
lcl|NZ_CP011073.1_prot_WP_005803357.1_1790	[gene=VU15_RS09080] [protein=/inference=EXISTENCE: similar to AA sequence:RefSeq:WP_014298862.1] [protein_id=WP_005803357.1] [location=complement(2289175..2289909)]	8	0.434
lcl|NZ_CP011073.1_prot_WP_004327091.1_2029	[gene=VU15_RS10290] [protein=/inference=EXISTENCE: similar to AA sequence:RefSeq:WP_004289269.1] [protein_id=WP_004327091.1] [location=complement(2578591..2580153)]	11	0.298
lcl|NZ_CP011073.1_prot_WP_032573167.1_1828	[gene=VU15_RS09270] [protein=/inference=EXISTENCE: similar to AA sequence:RefSeq:WP_005805609.1] [protein_id=WP_032573167.1] [location=2339441..2340772]	10	0.307
lcl|NZ_CP011073.1_prot_WP_005784180.1_250	[gene=VU15_RS01270] [protein=/inference=EXISTENCE: similar to AA sequence:RefSeq:WP_005784180.1] [protein_id=WP_005784180.1] [location=complement(331322..334372)]	11	0.242
lcl|NZ_CP011073.1_prot_WP_032572660.1_921	[gene=VU15_RS04680] [protein=/inference=EXISTENCE: similar to AA sequence:RefSeq:WP_005775831.1] [protein_id=WP_032572660.1] [location=complement(1217494..1218549)]	9	0.353
lcl|NZ_CP011073.1_prot_WP_005784328.1_323	[gene=VU15_RS01640] [protein=/inference=EXISTENCE: similar to AA sequence:RefSeq:WP_010992040.1] [protein_id=WP_005784328.1] [location=422386..423786]	7	0.273
lcl|NZ_CP011073.1_prot_WP_005786455.1_1344	[gene=VU15_RS06825] [protein=/inference=EXISTENCE: similar to AA sequence:RefSeq:WP_005795127.1] [protein_id=WP_005786455.1] [location=1735661..1737316]	11	0.301
TRYP_PIG		3	0.215
lcl|NZ_CP011073.1_prot_WP_004311297.1_2044	[gene=VU15_RS10365] [protein=/inference=EXISTENCE: similar to AA sequence:RefSeq:WP_004311297.1] [protein_id=WP_004311297.1] [location=complement(2597683..2599773)]	13	0.3
lcl|NZ_CP011073.1_prot_WP_005788812.1_2544	[gene=VU15_RS12940] [protein=/inference=EXISTENCE: similar to AA sequence:SwissProt:E1WS50.1] [protein_id=WP_005788812.1] [location=complement(3190558..3191037)]	6	0.434
lcl|NZ_CP011073.1_prot_WP_005790728.1_3327	[gene=VU15_RS16920] [protein=/inference=EXISTENCE: similar to AA sequence:RefSeq:WP_005790728.1] [protein_id=WP_005790728.1] [location=4139827..4140921]	8	0.393
lcl|NZ_CP011073.1_prot_WP_032572506.1_426	[gene=VU15_RS02180] [protein=/inference=EXISTENCE: similar to AA sequence:RefSeq:WP_011202070.1] [protein_id=WP_032572506.1] [location=complement(557258..559645)]	14	0.265
lcl|NZ_CP011073.1_prot_WP_005794503.1_1721	[gene=VU15_RS08730] [protein=/inference=EXISTENCE: similar to AA sequence:RefSeq:WP_013548159.1] [protein_id=WP_005794503.1] [location=2214644..2215711]	11	0.38
lcl|NZ_CP011073.1_prot_WP_008769199.1_111	[gene=VU15_RS00555] [protein=/inference=EXISTENCE: similar to AA sequence:RefSeq:WP_005796792.1] [protein_id=WP_008769199.1] [location=complement(132835..133614)]	4	0.282
lcl|NZ_CP011073.1_prot_WP_005791958.1_4056	[gene=VU15_RS20725] [protein=/inference=EXISTENCE: similar to AA sequence:RefSeq:WP_005791958.1] [protein_id=WP_005791958.1] [location=5038436..5041696]	10	0.167
lcl|NZ_CP011073.1_prot_WP_010992613.1_1355	[gene=VU15_RS06880] [protein=/inference=EXISTENCE: similar to AA sequence:RefSeq:WP_005816901.1] [protein_id=WP_010992613.1] [location=1750885..1751418]	4	0.215
lcl|NZ_CP011073.1_prot_WP_032573240.1_2143	[gene=VU15_RS10885] [protein=/inference=EXISTENCE: similar to AA sequence:RefSeq:WP_005788003.1] [protein_id=WP_032573240.1] [location=2724847..2726919]	15	0.37
lcl|NZ_CP011073.1_prot_WP_005788356.1_2372	[gene=VU15_RS12060] [protein=/inference=EXISTENCE: similar to AA sequence:RefSeq:WP_005788356.1] [protein_id=WP_005788356.1] [location=2991088..2991933]	5	0.384
lcl|NZ_CP011073.1_prot_WP_005785793.1_1048	[gene=VU15_RS05325] [protein=/inference=EXISTENCE: similar to AA sequence:RefSeq:WP_005795686.1] [protein_id=WP_005785793.1] [location=1362951..1363742]	9	0.529
lcl|NZ_CP011073.1_prot_WP_005815338.1_2442	[gene=VU15_RS12430] [protein=/inference=EXISTENCE: similar to AA sequence:RefSeq:WP_005815338.1] [protein_id=WP_005815338.1] [location=3079134..3079751]	3	0.268
lcl|NZ_CP011073.1_prot_WP_005786048.1_1127	[gene=VU15_RS05725] [protein=/inference=EXISTENCE: similar to AA sequence:RefSeq:WP_008659099.1] [protein_id=WP_005786048.1] [location=1466795..1467847]	5	0.257
lcl|NZ_CP011073.1_prot_WP_005783862.1_100	[gene=VU15_RS00500] [protein=/inference=EXISTENCE: similar to AA sequence:RefSeq:WP_005779392.1] [protein_id=WP_005783862.1] [location=120748..121350]	4	0.23
lcl|NZ_CP011073.1_prot_WP_005786560.1_1403	[gene=VU15_RS07120] [protein=/inference=EXISTENCE: similar to AA sequence:RefSeq:WP_005776469.1] [protein_id=WP_005786560.1] [location=1803623..1804741]	9	0.333
lcl|NZ_CP011073.1_prot_WP_005789808.1_3012	[gene=VU15_RS15305] [protein=/inference=EXISTENCE: similar to AA sequence:RefSeq:WP_007748573.1] [protein_id=WP_005789808.1] [location=complement(3765024..3765488)]	7	0.39
lcl|NZ_CP011073.1_prot_WP_005809729.1_1083	[gene=VU15_RS05505] [protein=/inference=EXISTENCE: similar to AA sequence:RefSeq:WP_005816484.1] [protein_id=WP_005809729.1] [location=1410738..1411271]	6	0.508
lcl|NZ_CP011073.1_prot_WP_005784672.1_512	[gene=VU15_RS02615] [protein=/inference=EXISTENCE: similar to AA sequence:RefSeq:WP_005810596.1] [protein_id=WP_005784672.1] [location=complement(647065..648660)]	2	0.051
lcl|NZ_CP011073.1_prot_WP_005829323.1_2031	[gene=VU15_RS10300] [protein=/inference=EXISTENCE: similar to AA sequence:RefSeq:WP_008770772.1] [protein_id=WP_005829323.1] [location=complement(2581462..2584446)]	10	0.148
lcl|NZ_CP011073.1_prot_WP_005797378.1_4057	[gene=VU15_RS20730] [protein=/inference=EXISTENCE: similar to AA sequence:RefSeq:WP_005811758.1] [protein_id=WP_005797378.1] [location=5041711..5043738]	13	0.259
lcl|NZ_CP011073.1_prot_WP_032573001.1_1361	[gene=VU15_RS06910] [protein=/inference=EXISTENCE: similar to AA sequence:RefSeq:WP_005786481.1] [protein_id=WP_032573001.1] [location=complement(1757977..1758870)]	7	0.279
lcl|NZ_CP011073.1_prot_WP_032572916.1_1193	[gene=VU15_RS06070] [protein=/inference=EXISTENCE: similar to AA sequence:RefSeq:WP_005786186.1] [protein_id=WP_032572916.1] [location=complement(1548419..1549489)]	7	0.295
lcl|NZ_CP011073.1_prot_WP_008661487.1_3899	[gene=VU15_RS19920] [protein=/inference=EXISTENCE: similar to AA sequence:RefSeq:WP_009293032.1] [protein_id=WP_008661487.1] [location=4820617..4821831]	6	0.257
lcl|NZ_CP011073.1_prot_WP_032572478.1_368	[gene=VU15_RS01885] [protein=/inference=EXISTENCE: similar to AA sequence:RefSeq:WP_011202049.1] [protein_id=WP_032572478.1] [location=complement(468034..469035)]	5	0.312
lcl|NZ_CP011073.1_prot_WP_005786045.1_1125	[gene=VU15_RS05715] [protein=/inference=EXISTENCE: similar to AA sequence:RefSeq:WP_005786045.1] [protein_id=WP_005786045.1] [location=1461905..1465210]	8	0.113
lcl|NZ_CP011073.1_prot_WP_005787631.1_1930	[gene=VU15_RS09785] [protein=/inference=EXISTENCE: similar to AA sequence:RefSeq:WP_005777698.1] [protein_id=WP_005787631.1] [location=complement(2469850..2470719)]	5	0.194
lcl|NZ_CP011073.1_prot_WP_005784668.1_509	[gene=VU15_RS02600] [protein=/inference=EXISTENCE: similar to AA sequence:RefSeq:WP_005926127.1] [protein_id=WP_005784668.1] [location=644621..645478]	6	0.277
lcl|NZ_CP011073.1_prot_WP_032573822.1_3340	[gene=VU15_RS16985] [protein=/inference=EXISTENCE: similar to AA sequence:RefSeq:WP_008769953.1] [protein_id=WP_032573822.1] [location=complement(4162990..4164312)]	8	0.236
lcl|NZ_CP011073.1_prot_WP_005788554.1_2427	[gene=VU15_RS12355] [protein=/inference=EXISTENCE: similar to AA sequence:RefSeq:WP_005788554.1] [protein_id=WP_005788554.1] [location=complement(3060423..3061970)]	8	0.276
lcl|NZ_CP011073.1_prot_WP_005786521.1_1384	[gene=VU15_RS07025] [protein=/inference=EXISTENCE: similar to AA sequence:RefSeq:WP_005809050.1] [protein_id=WP_005786521.1] [location=1779358..1779855]	4	0.236
lcl|NZ_CP011073.1_prot_WP_005815367.1_2406	[gene=VU15_RS12230] [protein=/inference=EXISTENCE: similar to AA sequence:RefSeq:WP_014299058.1] [protein_id=WP_005815367.1] [location=3031037..3032140]	7	0.259
lcl|NZ_CP011073.1_prot_WP_005787896.1_2099	[gene=VU15_RS10660] [protein=/inference=EXISTENCE: similar to AA sequence:RefSeq:WP_005787896.1] [protein_id=WP_005787896.1] [location=complement(2672106..2673227)]	5	0.161
lcl|NZ_CP011073.1_prot_WP_005783495.1_4138	[gene=VU15_RS21170] [protein=/inference=EXISTENCE: similar to AA sequence:RefSeq:WP_008657783.1] [protein_id=WP_005783495.1] [location=complement(5161326..5162546)]	5	0.259
lcl|NZ_CP011073.1_prot_WP_032573387.1_2490	[gene=VU15_RS12670] [protein=/inference=EXISTENCE: similar to AA sequence:RefSeq:WP_010993147.1] [protein_id=WP_032573387.1] [location=3130401..3131375]	6	0.324
lcl|NZ_CP011073.1_prot_WP_005790474.1_3201	[gene=VU15_RS16285] [protein=/inference=EXISTENCE: similar to AA sequence:RefSeq:WP_007217307.1; converts 2-oxoglutarate to glutamate; in Escherichia coli >] [protein_id=WP_005790474.1] [location=3995503..3996840]	9	0.342
lcl|NZ_CP011073.1_prot_WP_005788200.1_2300	[gene=VU15_RS11700] [protein=/inference=EXISTENCE: similar to AA sequence:RefSeq:WP_004312707.1] [protein_id=WP_005788200.1] [location=complement(2903974..2904777)]	4	0.217
lcl|NZ_CP011073.1_prot_WP_005785441.1_902	[gene=VU15_RS04585] [protein=/inference=EXISTENCE: similar to AA sequence:RefSeq:WP_010992259.1] [protein_id=WP_005785441.1] [location=complement(1193570..1194670)]	4	0.199
lcl|NZ_CP011073.1_prot_WP_005789739.1_2985	[gene=groEL] [protein=/inference=EXISTENCE: similar to AA sequence:RefSeq:WP_009292990.1; 60 kDa chaperone family; promotes refolding of misfolded p>] [protein_id=WP_005789739.1] [location=complement(3730168..3731805)]	3	0.149
lcl|NZ_CP011073.1_prot_WP_005784368.1_345	[gene=VU15_RS01750] [protein=/inference=EXISTENCE: similar to AA sequence:RefSeq:WP_005778948.1] [protein_id=WP_005784368.1] [location=complement(441101..441616)]	4	0.281
lcl|NZ_CP011073.1_prot_WP_008657464.1_3281	[gene=VU15_RS16685] [protein=/inference=EXISTENCE: similar to AA sequence:RefSeq:WP_005797939.1] [protein_id=WP_008657464.1] [location=complement(4087107..4087856)]	3	0.173
lcl|NZ_CP011073.1_prot_WP_032573532.1_2742	[gene=gpmA] [protein=/inference=EXISTENCE: similar to AA sequence:SwissProt:Q5LAT7.1; 2,3-bisphosphoglycerate-dependent; catalyzes the interconvers>] [protein_id=WP_032573532.1] [location=complement(3443571..3444317)]	4	0.206
lcl|NZ_CP011073.1_prot_WP_032535248.1_3209	[gene=VU15_RS16325] [protein=/inference=EXISTENCE: similar to AA sequence:RefSeq:WP_005790490.1] [protein_id=WP_032535248.1] [location=4010838..4012040]	4	0.165
lcl|NZ_CP011073.1_prot_WP_032572900.1_1168	[gene=VU15_RS05940] [protein=/inference=EXISTENCE: similar to AA sequence:RefSeq:WP_005776084.1] [protein_id=WP_032572900.1] [location=1523247..1524260]	6	0.234
lcl|NZ_CP011073.1_prot_WP_032564445.1_1232	[gene=VU15_RS06265] [protein=/inference=EXISTENCE: similar to AA sequence:RefSeq:WP_005819141.1] [protein_id=WP_032564445.1] [location=1593103..1594002]	5	0.291
lcl|NZ_CP011073.1_prot_WP_005787358.1_1796	[gene=VU15_RS09110] [protein=/inference=EXISTENCE: similar to AA sequence:RefSeq:WP_005787358.1] [protein_id=WP_005787358.1] [location=2298823..2299539]	3	0.261
lcl|NZ_CP011073.1_prot_WP_005777701.1_1931	[gene=sucC] [protein=/inference=EXISTENCE: similar to AA sequence:RefSeq:WP_005803476.1; catalyzes the interconversion of succinyl-CoA and succinate] [protein_id=WP_005777701.1] [location=complement(2470716..2471864)]	6	0.217
lcl|NZ_CP011073.1_prot_WP_005787829.1_2079	[gene=VU15_RS10545] [protein=/inference=EXISTENCE: similar to AA sequence:RefSeq:WP_005815822.1] [protein_id=WP_005787829.1] [location=2641787..2643193]	4	0.175
lcl|NZ_CP011073.1_prot_WP_005790695.1_3312	[gene=VU15_RS16845] [protein=/inference=EXISTENCE: similar to AA sequence:RefSeq:WP_005790695.1] [protein_id=WP_005790695.1] [location=complement(4119477..4120061)]	2	0.18
lcl|NZ_CP011073.1_prot_WP_005786046.1_1126	[gene=VU15_RS05720] [protein=/inference=EXISTENCE: similar to AA sequence:RefSeq:WP_008659098.1] [protein_id=WP_005786046.1] [location=1465223..1466767]	2	0.095
lcl|NZ_CP011073.1_prot_WP_010992066.1_370	[gene=VU15_RS01895] [protein=/inference=EXISTENCE: similar to AA sequence:RefSeq:WP_010992066.1] [protein_id=WP_010992066.1] [location=470198..470851]	2	0.18
lcl|NZ_CP011073.1_prot_WP_005787106.1_1659	[gene=VU15_RS08415] [protein=/inference=EXISTENCE: similar to AA sequence:RefSeq:WP_005787106.1] [protein_id=WP_005787106.1] [location=complement(2143853..2144242)]	2	0.318
lcl|NZ_CP011073.1_prot_WP_032565297.1_3198	[gene=VU15_RS16270] [protein=/inference=EXISTENCE: similar to AA sequence:RefSeq:WP_017142049.1] [protein_id=WP_032565297.1] [location=complement(3991086..3991895)]	6	0.275
lcl|NZ_CP011073.1_prot_WP_004312956.1_2030	[gene=VU15_RS10295] [protein=/inference=EXISTENCE: similar to AA sequence:RefSeq:WP_004312956.1] [protein_id=WP_004312956.1] [location=complement(2580177..2581448)]	4	0.109
lcl|NZ_CP011073.1_prot_WP_005786397.1_1309	[gene=VU15_RS06650] [protein=/inference=EXISTENCE: similar to AA sequence:RefSeq:WP_010992589.1] [protein_id=WP_005786397.1] [location=1686907..1688382]	5	0.155
lcl|NZ_CP011073.1_prot_WP_008657631.1_3430	[gene=VU15_RS17440] [protein=/inference=EXISTENCE: similar to AA sequence:RefSeq:WP_008657631.1] [protein_id=WP_008657631.1] [location=complement(4279976..4280620)]	5	0.416
lcl|NZ_CP011073.1_prot_WP_005800815.1_1169	[gene=VU15_RS05945] [protein=/inference=EXISTENCE: similar to AA sequence:RefSeq:WP_008768169.1] [protein_id=WP_005800815.1] [location=1524380..1525384]	2	0.105
lcl|NZ_CP011073.1_prot_WP_010993259.1_2741	[gene=VU15_RS13940] [protein=/inference=EXISTENCE: similar to AA sequence:RefSeq:WP_005821140.1; catalyzes the formation of glycerone phosphate and D-glyce>] [protein_id=WP_010993259.1] [location=complement(3442360..3443412)]	4	0.237
lcl|NZ_CP011073.1_prot_WP_032573241.1_2144	[gene=VU15_RS10890] [protein=/inference=EXISTENCE: similar to AA sequence:RefSeq:WP_011202902.1] [protein_id=WP_032573241.1] [location=2726923..2727855]	2	0.126
lcl|NZ_CP011073.1_prot_WP_011202007.1_299	[gene=VU15_RS01520] [protein=/inference=EXISTENCE: similar to AA sequence:RefSeq:WP_005796568.1; catalyzes the formation of glutamate from glutamine] [protein_id=WP_011202007.1] [location=398772..399737]	5	0.252
lcl|NZ_CP011073.1_prot_WP_008660616.1_2373	[gene=VU15_RS12065] [protein=/inference=EXISTENCE: similar to AA sequence:RefSeq:WP_005788359.1] [protein_id=WP_008660616.1] [location=2991976..2992644]	4	0.324
lcl|NZ_CP011073.1_prot_WP_005797516.1_3939	[gene=VU15_RS20125] [protein=/inference=EXISTENCE: similar to AA sequence:RefSeq:WP_005791343.1] [protein_id=WP_005797516.1] [location=4862471..4863475]	3	0.15
lcl|NZ_CP011073.1_prot_WP_005801891.1_137	[gene=VU15_RS00685] [protein=/inference=EXISTENCE: similar to AA sequence:RefSeq:WP_005801891.1] [protein_id=WP_005801891.1] [location=160772..161983]	3	0.139
lcl|NZ_CP011073.1_prot_WP_008769531.1_3020	[gene=VU15_RS15345] [protein=/inference=EXISTENCE: similar to AA sequence:RefSeq:WP_008769531.1] [protein_id=WP_008769531.1] [location=3775201..3776217]	4	0.231
lcl|NZ_CP011073.1_prot_WP_014299193.1_2721	[gene=VU15_RS13840] [protein=/inference=EXISTENCE: similar to AA sequence:RefSeq:WP_014299193.1] [protein_id=WP_014299193.1] [location=complement(3413559..3414539)]	5	0.175
lcl|NZ_CP011073.1_prot_WP_032574068.1_3865	[gene=VU15_RS19745] [protein=/inference=EXISTENCE: similar to AA sequence:RefSeq:WP_008770195.1] [protein_id=WP_032574068.1] [location=4779651..4780610]	4	0.285
lcl|NZ_CP011073.1_prot_WP_005785086.1_739	[gene=VU15_RS03760] [protein=/inference=EXISTENCE: similar to AA sequence:RefSeq:WP_005785086.1] [protein_id=WP_005785086.1] [location=961349..962698]	3	0.071
lcl|NZ_CP011073.1_prot_WP_005818873.1_1082	[gene=VU15_RS05500] [protein=/inference=EXISTENCE: similar to AA sequence:RefSeq:WP_011965621.1] [protein_id=WP_005818873.1] [location=1409149..1410696]	7	0.165
lcl|NZ_CP011073.1_prot_WP_005797878.1_3197	[gene=VU15_RS16265] [protein=/inference=EXISTENCE: similar to AA sequence:RefSeq:WP_008769881.1] [protein_id=WP_005797878.1] [location=complement(3989737..3991065)]	3	0.104
lcl|NZ_CP011073.1_prot_WP_005793172.1_950	[gene=VU15_RS04825] [protein=/inference=EXISTENCE: similar to AA sequence:RefSeq:WP_008768048.1] [protein_id=WP_005793172.1] [location=complement(1248833..1250896)]	6	0.154
lcl|NZ_CP011073.1_prot_WP_032572584.1_648	[gene=VU15_RS03305] [protein=/inference=EXISTENCE: similar to AA sequence:RefSeq:WP_009291600.1] [protein_id=WP_032572584.1] [location=847002..848090]	5	0.18
lcl|NZ_CP011073.1_prot_WP_032573125.1_1695	[gene=VU15_RS08600] [protein=/inference=EXISTENCE: similar to AA sequence:RefSeq:WP_010992817.1] [protein_id=WP_032573125.1] [location=2179676..2181571]	8	0.19
lcl|NZ_CP011073.1_prot_WP_005795374.1_1167	[gene=VU15_RS05935] [protein=/inference=EXISTENCE: similar to AA sequence:RefSeq:WP_005786154.1] [protein_id=WP_005795374.1] [location=1521955..1523250]	4	0.1
lcl|NZ_CP011073.1_prot_WP_005784365.1_344	[gene=VU15_RS01745] [protein=/inference=EXISTENCE: similar to AA sequence:RefSeq:WP_005810775.1] [protein_id=WP_005784365.1] [location=complement(440534..441043)]	3	0.302
lcl|NZ_CP011073.1_prot_WP_005814222.1_3962	[gene=VU15_RS20240] [protein=/inference=EXISTENCE: similar to AA sequence:RefSeq:WP_005797494.1] [protein_id=WP_005814222.1] [location=complement(4892868..4893641)]	4	0.241
lcl|NZ_CP011073.1_prot_WP_005796346.1_517	[gene=VU15_RS02640] [protein=/inference=EXISTENCE: similar to AA sequence:RefSeq:WP_011202099.1] [protein_id=WP_005796346.1] [location=658985..661783]	6	0.111
lcl|NZ_CP011073.1_prot_WP_005788037.1_2160	[gene=VU15_RS11000] [protein=/inference=EXISTENCE: similar to AA sequence:RefSeq:WP_005788037.1] [protein_id=WP_005788037.1] [location=2750842..2751459]	4	0.346
lcl|NZ_CP011073.1_prot_WP_032574007.1_3564	[gene=VU15_RS18150] [protein=/inference=EXISTENCE: similar to AA sequence:RefSeq:WP_005799112.1] [protein_id=WP_032574007.1] [location=complement(4446609..4447862)]	4	0.139
lcl|NZ_CP011073.1_prot_WP_009291562.1_551	[gene=VU15_RS02810] [protein=/inference=EXISTENCE: similar to AA sequence:RefSeq:WP_014298231.1] [protein_id=WP_009291562.1] [location=complement(711955..713265)]	5	0.135
lcl|NZ_CP011073.1_prot_WP_005781085.1_3195	[gene=VU15_RS16255] [protein=/inference=EXISTENCE: similar to AA sequence:RefSeq:WP_005781085.1] [protein_id=WP_005781085.1] [location=complement(3987198..3987923)]	2	0.112
lcl|NZ_CP011073.1_prot_WP_032562723.1_1299	[gene=VU15_RS06600] [protein=/inference=EXISTENCE: similar to AA sequence:RefSeq:WP_009291964.1] [protein_id=WP_032562723.1] [location=1670431..1671459]	3	0.135
K2C1_HUMAN		3	0.065
lcl|NZ_CP011073.1_prot_WP_005790403.1_3166	[gene=VU15_RS16110] [protein=/inference=EXISTENCE: similar to AA sequence:RefSeq:WP_005821541.1] [protein_id=WP_005790403.1] [location=complement(3953174..3954559)]	2	0.072
lcl|NZ_CP011073.1_prot_WP_032572984.1_1334	[gene=VU15_RS06775] [protein=/inference=EXISTENCE: similar to AA sequence:RefSeq:WP_005795141.1] [protein_id=WP_032572984.1] [location=1721207..1724335]	3	0.051
lcl|NZ_CP011073.1_prot_WP_032561129.1_1395	[gene=VU15_RS07080] [protein=/inference=EXISTENCE: similar to AA sequence:RefSeq:WP_014298620.1] [protein_id=WP_032561129.1] [location=complement(1793002..1794123)]	2	0.07
lcl|NZ_CP011073.1_prot_WP_032572991.1_1349	[gene=VU15_RS06850] [protein=/inference=EXISTENCE: similar to AA sequence:RefSeq:WP_009291985.1] [protein_id=WP_032572991.1] [location=1742441..1743808]	2	0.073
lcl|NZ_CP011073.1_prot_WP_005786796.1_1526	[gene=VU15_RS07750] [protein=/inference=EXISTENCE: similar to AA sequence:RefSeq:WP_014298678.1] [protein_id=WP_005786796.1] [location=complement(1987311..1988468)]	4	0.132
lcl|NZ_CP011073.1_prot_WP_032557258.1_3211	[gene=VU15_RS16335] [protein=/inference=EXISTENCE: similar to AA sequence:RefSeq:WP_010993419.1] [protein_id=WP_032557258.1] [location=4014872..4015771]	2	0.077
lcl|NZ_CP011073.1_prot_WP_005791913.1_4103	[gene=VU15_RS20960] [protein=/inference=EXISTENCE: similar to AA sequence:RefSeq:WP_005791913.1] [protein_id=WP_005791913.1] [location=5105529..5106392]	3	0.164
lcl|NZ_CP011073.1_prot_WP_005789707.1_2966	[gene=VU15_RS15075] [protein=/inference=EXISTENCE: similar to AA sequence:RefSeq:WP_005802745.1] [protein_id=WP_005789707.1] [location=3706325..3708028]	3	0.086
lcl|NZ_CP011073.1_prot_WP_045899445.1_4024	[gene=VU15_RS20560] [protein=/inference=EXISTENCE: similar to AA sequence:RefSeq:WP_008661589.1] [protein_id=WP_045899445.1] [location=complement(4993564..4994628)]	2	0.105
lcl|NZ_CP011073.1_prot_WP_005791600.1_3741	[gene=VU15_RS19090] [protein=/inference=EXISTENCE: similar to AA sequence:RefSeq:WP_005811322.1] [protein_id=WP_005791600.1] [location=complement(4652924..4654276)]	3	0.089
lcl|NZ_CP011073.1_prot_WP_005797760.1_3087	[gene=VU15_RS15710] [protein=/inference=EXISTENCE: similar to AA sequence:RefSeq:WP_008657208.1] [protein_id=WP_005797760.1] [location=3856564..3857163]	3	0.111
lcl|NZ_CP011073.1_prot_WP_005797086.1_4194	[gene=VU15_RS21450] [protein=/inference=EXISTENCE: similar to AA sequence:RefSeq:WP_005797086.1] [protein_id=WP_005797086.1] [location=complement(5231209..5232708)]	2	0.086
lcl|NZ_CP011073.1_prot_WP_005784454.1_389	[gene=VU15_RS01990] [protein=/inference=EXISTENCE: similar to AA sequence:RefSeq:WP_005810698.1] [protein_id=WP_005784454.1] [location=496680..497468]	3	0.103
lcl|NZ_CP011073.1_prot_WP_005795327.1_1199	[gene=VU15_RS06100] [protein=/inference=EXISTENCE: similar to AA sequence:RefSeq:WP_008768205.1] [protein_id=WP_005795327.1] [location=complement(1554803..1555813)]	3	0.152
lcl|NZ_CP011073.1_prot_WP_005790898.1_3364	[gene=VU15_RS17105] [protein=/inference=EXISTENCE: similar to AA sequence:SwissProt:Q64PM7.1] [protein_id=WP_005790898.1] [location=4197558..4198895]	4	0.151
lcl|NZ_CP011073.1_prot_WP_005785258.1_815	[gene=VU15_RS04150] [protein=/inference=EXISTENCE: similar to AA sequence:RefSeq:WP_005785258.1] [protein_id=WP_005785258.1] [location=complement(1078339..1080381)]	3	0.037
lcl|NZ_CP011073.1_prot_WP_005791531.1_3786	[gene=VU15_RS19315] [protein=/inference=EXISTENCE: similar to AA sequence:RefSeq:WP_005804129.1] [protein_id=WP_005791531.1] [location=complement(4685062..4685322)]	2	0.512
lcl|NZ_CP011073.1_prot_WP_032532842.1_872	[gene=VU15_RS04435] [protein=/inference=EXISTENCE: similar to AA sequence:RefSeq:WP_005795926.1] [protein_id=WP_032532842.1] [location=1150301..1150942]	2	0.113
lcl|NZ_CP011073.1_prot_WP_045899209.1_1793	[gene=VU15_RS09095] [protein=/inference=EXISTENCE: similar to AA sequence:RefSeq:WP_014298864.1] [protein_id=WP_045899209.1] [location=2294986..2295489]	2	0.06
lcl|NZ_CP011073.1_prot_WP_032572814.1_1096	[gene=VU15_RS05570] [protein=/inference=EXISTENCE: similar to AA sequence:RefSeq:WP_009291813.1] [protein_id=WP_032572814.1] [location=complement(1424710..1426239)]	3	0.098
lcl|NZ_CP011073.1_prot_WP_032573554.1_2894	[gene=VU15_RS14715] [protein=/inference=EXISTENCE: similar to AA sequence:RefSeq:WP_009292931.1] [protein_id=WP_032573554.1] [location=3595322..3597172]	2	0.041
lcl|NZ_CP011073.1_prot_WP_005791692.1_3516	[gene=VU15_RS17895] [protein=/inference=EXISTENCE: similar to AA sequence:RefSeq:WP_004288341.1] [protein_id=WP_005791692.1] [location=complement(4388061..4389002)]	3	0.214
lcl|NZ_CP011073.1_prot_WP_005784381.1_352	[gene=VU15_RS01785] [protein=/inference=EXISTENCE: similar to AA sequence:SwissProt:Q64Z17.1] [protein_id=WP_005784381.1] [location=449023..449661]	4	0.387
lcl|NZ_CP011073.1_prot_WP_005787429.1_1837	[gene=VU15_RS09315] [protein=/inference=EXISTENCE: similar to AA sequence:RefSeq:WP_005805678.1] [protein_id=WP_005787429.1] [location=complement(2352507..2353172)]	2	0.131
lcl|NZ_CP011073.1_prot_WP_008768498.1_1712	[gene=VU15_RS08685] [protein=/inference=EXISTENCE: similar to AA sequence:RefSeq:WP_008768498.1] [protein_id=WP_008768498.1] [location=complement(2203457..2204710)]	5	0.221
lcl|NZ_CP011073.1_prot_WP_010993416.1_3208	[gene=VU15_RS16320] [protein=/inference=EXISTENCE: similar to AA sequence:RefSeq:WP_005790488.1] [protein_id=WP_010993416.1] [location=4009372..4010820]	5	0.189
lcl|NZ_CP011073.1_prot_WP_005795325.1_1200	[gene=VU15_RS06105] [protein=/inference=EXISTENCE: similar to AA sequence:RefSeq:WP_005786198.1] [protein_id=WP_005795325.1] [location=1556035..1557540]	4	0.156
lcl|NZ_CP011073.1_prot_WP_005799579.1_1402	[gene=VU15_RS07115] [protein=/inference=EXISTENCE: similar to AA sequence:RefSeq:WP_005799579.1] [protein_id=WP_005799579.1] [location=1802812..1803561]	2	0.096
lcl|NZ_CP011073.1_prot_WP_005795184.1_1297	[gene=VU15_RS06590] [protein=/inference=EXISTENCE: similar to AA sequence:RefSeq:WP_014298584.1] [protein_id=WP_005795184.1] [location=1668412..1669275]	3	0.185
lcl|NZ_CP011073.1_prot_WP_009291681.1_857	[gene=VU15_RS04360] [protein=/inference=EXISTENCE: similar to AA sequence:RefSeq:WP_005813079.1] [protein_id=WP_009291681.1] [location=complement(1130429..1133248)]	3	0.07
lcl|NZ_CP011073.1_prot_WP_005796268.1_586	[gene=VU15_RS02985] [protein=/inference=EXISTENCE: similar to AA sequence:RefSeq:WP_005775424.1] [protein_id=WP_005796268.1] [location=743638..744639]	3	0.141
lcl|NZ_CP011073.1_prot_WP_005789686.1_2957	[gene=VU15_RS15030] [protein=/inference=EXISTENCE: similar to AA sequence:RefSeq:WP_005654489.1] [protein_id=WP_005789686.1] [location=3692163..3693347]	2	0.107
lcl|NZ_CP011073.1_prot_WP_008659922.1_1722	[gene=VU15_RS08735] [protein=/inference=EXISTENCE: similar to AA sequence:RefSeq:WP_009292180.1] [protein_id=WP_008659922.1] [location=2215825..2216745]	2	0.092
lcl|NZ_CP011073.1_prot_WP_005788076.1_2237	[gene=VU15_RS11385] [protein=/inference=EXISTENCE: similar to AA sequence:RefSeq:WP_005815531.1] [protein_id=WP_005788076.1] [location=complement(2832865..2833308)]	2	0.224
lcl|NZ_CP011073.1_prot_WP_005787540.1_1888	[gene=glyA] [protein=/inference=EXISTENCE: similar to AA sequence:RefSeq:WP_007835317.1; catalyzes the reaction of glycine with 5,10-methylenetetra>] [protein_id=WP_005787540.1] [location=complement(2415974..2417254)]	2	0.089
lcl|NZ_CP011073.1_prot_WP_005786245.1_1225	[gene=VU15_RS06230] [protein=/inference=EXISTENCE: similar to AA sequence:RefSeq:WP_005776253.1] [protein_id=WP_005786245.1] [location=1585796..1586692]	2	0.101
lcl|NZ_CP011073.1_prot_WP_005797877.1_3194	[gene=VU15_RS16250] [protein=/inference=EXISTENCE: similar to AA sequence:RefSeq:WP_010993413.1] [protein_id=WP_005797877.1] [location=complement(3985567..3987177)]	2	0.062
lcl|NZ_CP011073.1_prot_WP_005784680.1_514	[gene=VU15_RS02625] [protein=/inference=EXISTENCE: similar to AA sequence:RefSeq:WP_005813417.1] [protein_id=WP_005784680.1] [location=complement(652134..653636)]	5	0.178
lcl|NZ_CP011073.1_prot_WP_005788251.1_2332	[gene=VU15_RS11860] [protein=/inference=EXISTENCE: similar to AA sequence:RefSeq:WP_009292459.1] [protein_id=WP_005788251.1] [location=2944661..2945422]	2	0.107
lcl|NZ_CP011073.1_prot_WP_005790466.1_3196	[gene=VU15_RS16260] [protein=/inference=EXISTENCE: similar to AA sequence:RefSeq:WP_005817263.1] [protein_id=WP_005790466.1] [location=complement(3987934..3989724)]	2	0.042
lcl|NZ_CP011073.1_prot_WP_004293827.1_2045	[gene=VU15_RS10370] [protein=/inference=EXISTENCE: similar to AA sequence:RefSeq:WP_015531515.1] [protein_id=WP_004293827.1] [location=complement(2599788..2601569)]	2	0.054
lcl|NZ_CP011073.1_prot_WP_008657279.1_3147	[gene=VU15_RS16010] [protein=/inference=EXISTENCE: similar to AA sequence:RefSeq:WP_008657279.1] [protein_id=WP_008657279.1] [location=3934909..3935994]	2	0.064
lcl|NZ_CP011073.1_prot_WP_032557153.1_2918	[gene=VU15_RS14835] [protein=/inference=EXISTENCE: similar to AA sequence:RefSeq:WP_005814905.1] [protein_id=WP_032557153.1] [location=complement(3637976..3639484)]	3	0.08
lcl|NZ_CP011073.1_prot_WP_032595718.1_1350	[gene=VU15_RS06855] [protein=/inference=EXISTENCE: similar to AA sequence:RefSeq:WP_005819279.1] [protein_id=WP_032595718.1] [location=1743952..1745988]	4	0.093
lcl|NZ_CP011073.1_prot_WP_004289231.1_2043	[gene=VU15_RS10360] [protein=/inference=EXISTENCE: similar to AA sequence:RefSeq:WP_007562245.1] [protein_id=WP_004289231.1] [location=complement(2596554..2597558)]	2	0.063
lcl|NZ_CP011073.1_prot_WP_045899175.1_1022	[gene=VU15_RS05195] [protein=/inference=EXISTENCE: similar to AA sequence:RefSeq:WP_005812907.1] [protein_id=WP_045899175.1] [location=1338899..1341058]	2	0.06
lcl|NZ_CP011073.1_prot_WP_005787927.1_2108	[gene=VU15_RS10705] [protein=/inference=EXISTENCE: similar to AA sequence:RefSeq:WP_005777888.1] [protein_id=WP_005787927.1] [location=complement(2681316..2682311)]	2	0.127
lcl|NZ_CP011073.1_prot_WP_009292413.1_2156	[gene=VU15_RS10950] [protein=/inference=EXISTENCE: similar to AA sequence:RefSeq:WP_014298972.1] [protein_id=WP_009292413.1] [location=complement(2744631..2745839)]	2	0.072
lcl|NZ_CP011073.1_prot_WP_005798671.1_2593	[gene=VU15_RS13195] [protein=/inference=EXISTENCE: similar to AA sequence:RefSeq:WP_005815165.1; catalyzes the formation of fructose 1,6-bisphosphate from >] [protein_id=WP_005798671.1] [location=complement(3251123..3252766)]	2	0.048
lcl|NZ_CP011073.1_prot_WP_005798153.1_3341	[gene=VU15_RS16990] [protein=/inference=EXISTENCE: similar to AA sequence:RefSeq:WP_005790864.1] [protein_id=WP_005798153.1] [location=complement(4164341..4166227)]	2	0.054
lcl|NZ_CP011073.1_prot_WP_005797931.1_3267	[gene=VU15_RS16615] [protein=/inference=EXISTENCE: similar to AA sequence:RefSeq:WP_005790596.1] [protein_id=WP_005797931.1] [location=complement(4067566..4068618)]	2	0.069
lcl|NZ_CP011073.1_prot_WP_032537807.1_513	[gene=VU15_RS02620] [protein=/inference=EXISTENCE: similar to AA sequence:RefSeq:WP_008769368.1] [protein_id=WP_032537807.1] [location=complement(648672..651617)]	4	0.087
lcl|NZ_CP011073.1_prot_WP_005786554.1_1400	[gene=VU15_RS07105] [protein=/inference=EXISTENCE: similar to AA sequence:RefSeq:WP_010992623.1] [protein_id=WP_005786554.1] [location=1800410..1801657]	2	0.072
lcl|NZ_CP011073.1_prot_WP_032573739.1_3186	[gene=VU15_RS16210] [protein=/inference=EXISTENCE: similar to AA sequence:RefSeq:WP_005797859.1] [protein_id=WP_032573739.1] [location=3976309..3977340]	2	0.082
lcl|NZ_CP011073.1_prot_WP_005780364.1_2698	[gene=VU15_RS13720] [protein=/inference=EXISTENCE: similar to AA sequence:RefSeq:WP_008661072.1] [protein_id=WP_005780364.1] [location=3382531..3383541]	2	0.101
lcl|NZ_CP011073.1_prot_WP_032572448.1_248	[gene=VU15_RS01260] [protein=/inference=EXISTENCE: similar to AA sequence:RefSeq:WP_010992000.1; catalyzes the hydrolysis of terminal beta-D-glucosyl resid>] [protein_id=WP_032572448.1] [location=complement(327387..329687)]	2	0.039
lcl|NZ_CP011073.1_prot_WP_045899192.1_1457	[gene=VU15_RS07395] [protein=/inference=EXISTENCE: similar to AA sequence:RefSeq:WP_014298637.1] [protein_id=WP_045899192.1] [location=1896946..1898577]	2	0.052
lcl|NZ_CP011073.1_prot_WP_008769267.1_263	[gene=VU15_RS01340] [protein=/inference=EXISTENCE: similar to AA sequence:RefSeq:WP_008769267.1] [protein_id=WP_008769267.1] [location=350811..351392]	2	0.212
lcl|NZ_CP011073.1_prot_WP_005788195.1_2297	[gene=VU15_RS11685] [protein=/inference=EXISTENCE: similar to AA sequence:RefSeq:WP_005788195.1] [protein_id=WP_005788195.1] [location=2902276..2902983]	2	0.111
lcl|NZ_CP011073.1_prot_WP_005792012.1_3713	[gene=VU15_RS18920] [protein=/inference=EXISTENCE: similar to AA sequence:RefSeq:WP_010536417.1] [protein_id=WP_005792012.1] [location=complement(4620979..4621725)]	3	0.254
lcl|NZ_CP011073.1_prot_WP_032595529.1_519	[gene=VU15_RS02650] [protein=/inference=EXISTENCE: similar to AA sequence:RefSeq:WP_005792393.1] [protein_id=WP_032595529.1] [location=663877..666780]	2	0.04
lcl|NZ_CP011073.1_prot_WP_032572400.1_189	[gene=VU15_RS00955] [protein=/inference=EXISTENCE: similar to AA sequence:RefSeq:WP_005801863.1] [protein_id=WP_032572400.1] [location=225632..226219]	2	0.138
lcl|NZ_CP011073.1_prot_WP_005787597.1_1916	[gene=VU15_RS09715] [protein=/inference=EXISTENCE: similar to AA sequence:RefSeq:WP_005794139.1] [protein_id=WP_005787597.1] [location=2454060..2454797]	2	0.118
lcl|NZ_CP011073.1_prot_WP_032573178.1_1868	[gene=VU15_RS09470] [protein=/inference=EXISTENCE: similar to AA sequence:RefSeq:WP_005787500.1] [protein_id=WP_032573178.1] [location=2389325..2390587]	2	0.071
lcl|NZ_CP011073.1_prot_WP_008659443.1_1435	[gene=VU15_RS07285] [protein=/inference=EXISTENCE: similar to AA sequence:RefSeq:WP_008659443.1] [protein_id=WP_008659443.1] [location=1847325..1848893]	2	0.096

## Sheet: BacFrag-07
prot_acc	prot_desc	npeps	coverage
lcl|NZ_CP011073.1_prot_WP_005789575.1_2906	[gene=VU15_RS14775] [protein=/inference=EXISTENCE: similar to AA sequence:RefSeq:WP_009292937.1] [protein_id=WP_005789575.1] [location=complement(3612853..3615861)]	60	0.67
lcl|NZ_CP011073.1_prot_WP_005786949.1_1593	[gene=VU15_RS08085] [protein=/inference=EXISTENCE: similar to AA sequence:RefSeq:WP_009292126.1] [protein_id=WP_005786949.1] [location=2064489..2067866]	52	0.647
lcl|NZ_CP011073.1_prot_WP_032572984.1_1334	[gene=VU15_RS06775] [protein=/inference=EXISTENCE: similar to AA sequence:RefSeq:WP_005795141.1] [protein_id=WP_032572984.1] [location=1721207..1724335]	48	0.666
lcl|NZ_CP011073.1_prot_WP_005791958.1_4056	[gene=VU15_RS20725] [protein=/inference=EXISTENCE: similar to AA sequence:RefSeq:WP_005791958.1] [protein_id=WP_005791958.1] [location=5038436..5041696]	36	0.485
lcl|NZ_CP011073.1_prot_WP_032595529.1_519	[gene=VU15_RS02650] [protein=/inference=EXISTENCE: similar to AA sequence:RefSeq:WP_005792393.1] [protein_id=WP_032595529.1] [location=663877..666780]	28	0.366
lcl|NZ_CP011073.1_prot_WP_005784180.1_250	[gene=VU15_RS01270] [protein=/inference=EXISTENCE: similar to AA sequence:RefSeq:WP_005784180.1] [protein_id=WP_005784180.1] [location=complement(331322..334372)]	34	0.483
lcl|NZ_CP011073.1_prot_WP_005817018.1_1443	[gene=VU15_RS07325] [protein=/inference=EXISTENCE: similar to AA sequence:RefSeq:WP_005786645.1] [protein_id=WP_005817018.1] [location=complement(1865033..1868302)]	31	0.424
lcl|NZ_CP011073.1_prot_WP_005791539.1_3782	[gene=fusA] [protein=/inference=EXISTENCE: similar to AA sequence:RefSeq:WP_017141367.1; EF-G; promotes GTP-dependent translocation of the ribosome>] [protein_id=WP_005791539.1] [location=complement(4680980..4683097)]	19	0.383
lcl|NZ_CP011073.1_prot_WP_009291681.1_857	[gene=VU15_RS04360] [protein=/inference=EXISTENCE: similar to AA sequence:RefSeq:WP_005813079.1] [protein_id=WP_009291681.1] [location=complement(1130429..1133248)]	30	0.465
lcl|NZ_CP011073.1_prot_WP_005788914.1_2597	[gene=VU15_RS13215] [protein=/inference=EXISTENCE: similar to AA sequence:RefSeq:WP_009293146.1] [protein_id=WP_005788914.1] [location=complement(3259007..3262384)]	35	0.48
lcl|NZ_CP011073.1_prot_WP_032595946.1_2233	[gene=VU15_RS11365] [protein=/inference=EXISTENCE: similar to AA sequence:RefSeq:WP_009126652.1; catalyzes the formation of phosphoenolpyruvate from pyruva>] [protein_id=WP_032595946.1] [location=complement(2826939..2829662)]	29	0.389
lcl|NZ_CP011073.1_prot_WP_032537807.1_513	[gene=VU15_RS02620] [protein=/inference=EXISTENCE: similar to AA sequence:RefSeq:WP_008769368.1] [protein_id=WP_032537807.1] [location=complement(648672..651617)]	35	0.496
lcl|NZ_CP011073.1_prot_WP_005785772.1_1036	[gene=VU15_RS05265] [protein=/inference=EXISTENCE: similar to AA sequence:RefSeq:WP_014298424.1] [protein_id=WP_005785772.1] [location=complement(1351086..1353674)]	31	0.42
lcl|NZ_CP011073.1_prot_WP_005793277.1_2408	[gene=VU15_RS12240] [protein=/inference=EXISTENCE: similar to AA sequence:RefSeq:WP_010993121.1] [protein_id=WP_005793277.1] [location=complement(3033024..3035588)]	22	0.386
lcl|NZ_CP011073.1_prot_WP_005796346.1_517	[gene=VU15_RS02640] [protein=/inference=EXISTENCE: similar to AA sequence:RefSeq:WP_011202099.1] [protein_id=WP_005796346.1] [location=658985..661783]	30	0.392
lcl|NZ_CP011073.1_prot_WP_005800559.1_1455	[gene=VU15_RS07385] [protein=/inference=EXISTENCE: similar to AA sequence:RefSeq:WP_011202546.1] [protein_id=WP_005800559.1] [location=1891589..1894090]	16	0.336
lcl|NZ_CP011073.1_prot_WP_005787151.1_1694	[gene=VU15_RS08595] [protein=/inference=EXISTENCE: similar to AA sequence:RefSeq:WP_005819980.1] [protein_id=WP_005787151.1] [location=2176863..2179652]	30	0.437
lcl|NZ_CP011073.1_prot_WP_005789619.1_2928	[gene=VU15_RS14885] [protein=/inference=EXISTENCE: similar to AA sequence:RefSeq:WP_008661200.1] [protein_id=WP_005789619.1] [location=3652665..3656219]	24	0.263
lcl|NZ_CP011073.1_prot_WP_005786649.1_1444	[gene=VU15_RS07330] [protein=/inference=EXISTENCE: similar to AA sequence:RefSeq:WP_009292016.1] [protein_id=WP_005786649.1] [location=1869053..1872223]	22	0.298
lcl|NZ_CP011073.1_prot_WP_005795015.1_1440	[gene=VU15_RS07310] [protein=/inference=EXISTENCE: similar to AA sequence:RefSeq:WP_005795015.1] [protein_id=WP_005795015.1] [location=1858416..1861739]	34	0.438
30794280	albumin_Bos_Taurus	10	0.203
lcl|NZ_CP011073.1_prot_WP_008658876.1_911	[gene=VU15_RS04630] [protein=/inference=EXISTENCE: similar to AA sequence:RefSeq:WP_008768024.1] [protein_id=WP_008658876.1] [location=1206964..1209102]	21	0.413
lcl|NZ_CP011073.1_prot_WP_032560563.1_4230	[gene=VU15_RS21630] [protein=/inference=EXISTENCE: similar to AA sequence:RefSeq:WP_005797026.1] [protein_id=WP_032560563.1] [location=complement(5268548..5271820)]	21	0.298
lcl|NZ_CP011073.1_prot_WP_005790652.1_3295	[gene=VU15_RS16755] [protein=/inference=EXISTENCE: similar to AA sequence:RefSeq:WP_005790652.1] [protein_id=WP_005790652.1] [location=complement(4098589..4099410)]	9	0.315
lcl|NZ_CP011073.1_prot_WP_032573229.1_2121	[gene=VU15_RS10770] [protein=/inference=EXISTENCE: similar to AA sequence:RefSeq:WP_005777927.1] [protein_id=WP_032573229.1] [location=complement(2697661..2700894)]	23	0.334
lcl|NZ_CP011073.1_prot_WP_005786667.1_1451	[gene=VU15_RS07365] [protein=/inference=EXISTENCE: similar to AA sequence:RefSeq:WP_008768326.1] [protein_id=WP_005786667.1] [location=1883576..1885900]	15	0.238
lcl|NZ_CP011073.1_prot_WP_005791196.1_4009	[gene=VU15_RS20485] [protein=/inference=EXISTENCE: similar to AA sequence:RefSeq:WP_005797422.1] [protein_id=WP_005791196.1] [location=4966308..4969316]	20	0.298
lcl|NZ_CP011073.1_prot_WP_032572583.1_647	[gene=VU15_RS03300] [protein=/inference=EXISTENCE: similar to AA sequence:RefSeq:WP_011202133.1] [protein_id=WP_032572583.1] [location=840955..846735]	28	0.202
lcl|NZ_CP011073.1_prot_WP_045899448.1_4046	[gene=VU15_RS20675] [protein=/inference=EXISTENCE: similar to AA sequence:RefSeq:WP_005791968.1] [protein_id=WP_045899448.1] [location=5018991..5022269]	18	0.217
lcl|NZ_CP011073.1_prot_WP_032596053.1_2704	[gene=VU15_RS13750] [protein=/inference=EXISTENCE: similar to AA sequence:RefSeq:WP_005789186.1] [protein_id=WP_032596053.1] [location=3389360..3391414]	5	0.174
lcl|NZ_CP011073.1_prot_WP_032565368.1_3380	[gene=VU15_RS17190] [protein=/inference=EXISTENCE: similar to AA sequence:RefSeq:WP_008769973.1] [protein_id=WP_032565368.1] [location=4220061..4222604]	16	0.247
lcl|NZ_CP011073.1_prot_WP_005785443.1_903	[gene=secA] [protein=/inference=EXISTENCE: similar to AA sequence:RefSeq:WP_005775809.1; functions in protein export; can interact with acidic memb>] [protein_id=WP_005785443.1] [location=complement(1194790..1198119)]	17	0.22
lcl|NZ_CP011073.1_prot_WP_005785577.1_976	[gene=VU15_RS04960] [protein=/inference=EXISTENCE: similar to AA sequence:RefSeq:WP_005775896.1] [protein_id=WP_005785577.1] [location=1286488..1290354]	26	0.283
lcl|NZ_CP011073.1_prot_WP_005813489.1_393	[gene=VU15_RS02010] [protein=/inference=EXISTENCE: similar to AA sequence:RefSeq:WP_005784463.1] [protein_id=WP_005813489.1] [location=505138..508329]	20	0.256
lcl|NZ_CP011073.1_prot_WP_005791521.1_3791	[gene=rpoB] [protein=/inference=EXISTENCE: similar to AA sequence:RefSeq:WP_007212060.1; DNA-dependent RNA polymerase catalyzes the transcription o>] [protein_id=WP_005791521.1] [location=complement(4692103..4695915)]	22	0.246
lcl|NZ_CP011073.1_prot_WP_005789709.1_2967	[gene=VU15_RS15080] [protein=/inference=EXISTENCE: similar to AA sequence:RefSeq:WP_009292982.1] [protein_id=WP_005789709.1] [location=3708261..3712286]	20	0.248
lcl|NZ_CP011073.1_prot_WP_032572619.1_816	[gene=VU15_RS04155] [protein=/inference=EXISTENCE: similar to AA sequence:RefSeq:WP_005801253.1] [protein_id=WP_032572619.1] [location=complement(1080395..1083661)]	4	0.03
lcl|NZ_CP011073.1_prot_WP_005791523.1_3790	[gene=VU15_RS19335] [protein=/inference=EXISTENCE: similar to AA sequence:RefSeq:WP_002558080.1] [protein_id=WP_005791523.1] [location=complement(4687673..4691956)]	28	0.281
lcl|NZ_CP011073.1_prot_WP_011203461.1_3381	[gene=VU15_RS17195] [protein=/inference=EXISTENCE: similar to AA sequence:RefSeq:WP_009292585.1] [protein_id=WP_011203461.1] [location=4222802..4225504]	13	0.156
lcl|NZ_CP011073.1_prot_WP_005790956.1_3398	[gene=VU15_RS17280] [protein=/inference=EXISTENCE: similar to AA sequence:RefSeq:WP_009130606.1] [protein_id=WP_005790956.1] [location=complement(4240389..4242545)]	13	0.233
lcl|NZ_CP011073.1_prot_WP_032572506.1_426	[gene=VU15_RS02180] [protein=/inference=EXISTENCE: similar to AA sequence:RefSeq:WP_011202070.1] [protein_id=WP_032572506.1] [location=complement(557258..559645)]	15	0.254
lcl|NZ_CP011073.1_prot_WP_005786045.1_1125	[gene=VU15_RS05715] [protein=/inference=EXISTENCE: similar to AA sequence:RefSeq:WP_005786045.1] [protein_id=WP_005786045.1] [location=1461905..1465210]	17	0.214
lcl|NZ_CP011073.1_prot_WP_005789697.1_2961	[gene=VU15_RS15050] [protein=/inference=EXISTENCE: similar to AA sequence:RefSeq:WP_005789697.1] [protein_id=WP_005789697.1] [location=3697196..3700351]	10	0.154
lcl|NZ_CP011073.1_prot_WP_032573475.1_2594	[gene=VU15_RS13200] [protein=/inference=EXISTENCE: similar to AA sequence:RefSeq:WP_005815164.1] [protein_id=WP_032573475.1] [location=complement(3252981..3255800)]	14	0.234
lcl|NZ_CP011073.1_prot_WP_032573638.1_3001	[gene=VU15_RS15250] [protein=/inference=EXISTENCE: similar to AA sequence:RefSeq:WP_010993321.1] [protein_id=WP_032573638.1] [location=3749159..3751696]	11	0.191
lcl|NZ_CP011073.1_prot_WP_032561572.1_2914	[gene=VU15_RS14815] [protein=/inference=EXISTENCE: similar to AA sequence:RefSeq:WP_008769596.1] [protein_id=WP_032561572.1] [location=3628793..3632497]	15	0.176
lcl|NZ_CP011073.1_prot_WP_032572605.1_796	[gene=VU15_RS04045] [protein=/inference=EXISTENCE: similar to AA sequence:RefSeq:WP_017141710.1] [protein_id=WP_032572605.1] [location=1049841..1053224]	15	0.215
lcl|NZ_CP011073.1_prot_WP_045899083.1_286	[gene=VU15_RS01455] [protein=/inference=EXISTENCE: similar to AA sequence:RefSeq:WP_009291443.1] [protein_id=WP_045899083.1] [location=complement(382051..385386)]	7	0.097
lcl|NZ_CP011073.1_prot_WP_032572357.1_64	[gene=VU15_RS00320] [protein=/inference=EXISTENCE: similar to AA sequence:RefSeq:WP_005783799.1] [protein_id=WP_032572357.1] [location=complement(76677..79781)]	12	0.192
lcl|NZ_CP011073.1_prot_WP_011202645.1_1615	[gene=VU15_RS08195] [protein=/inference=EXISTENCE: similar to AA sequence:RefSeq:WP_010992781.1] [protein_id=WP_011202645.1] [location=2092540..2094894]	9	0.14
lcl|NZ_CP011073.1_prot_WP_045899350.1_2904	[gene=VU15_RS14765] [protein=/inference=EXISTENCE: similar to AA sequence:RefSeq:WP_005780651.1] [protein_id=WP_045899350.1] [location=complement(3609590..3611188)]	8	0.22
lcl|NZ_CP011073.1_prot_WP_005829323.1_2031	[gene=VU15_RS10300] [protein=/inference=EXISTENCE: similar to AA sequence:RefSeq:WP_008770772.1] [protein_id=WP_005829323.1] [location=complement(2581462..2584446)]	12	0.185
lcl|NZ_CP011073.1_prot_WP_009291291.1_4166	[gene=VU15_RS21310] [protein=/inference=EXISTENCE: similar to AA sequence:RefSeq:WP_009291291.1] [protein_id=WP_009291291.1] [location=5194123..5196954]	10	0.157
lcl|NZ_CP011073.1_prot_WP_005800134.1_1728	[gene=VU15_RS08765] [protein=/inference=EXISTENCE: similar to AA sequence:SwissProt:Q64UQ7.1] [protein_id=WP_005800134.1] [location=complement(2221202..2224051)]	11	0.138
lcl|NZ_CP011073.1_prot_WP_032572766.1_964	[gene=VU15_RS04895] [protein=/inference=EXISTENCE: similar to AA sequence:RefSeq:WP_017141696.1] [protein_id=WP_032572766.1] [location=complement(1265055..1267733)]	9	0.149
lcl|NZ_CP011073.1_prot_WP_032573830.1_3371	[gene=VU15_RS17145] [protein=/inference=EXISTENCE: similar to AA sequence:RefSeq:WP_009292590.1] [protein_id=WP_032573830.1] [location=4206272..4208578]	3	0.049
lcl|NZ_CP011073.1_prot_WP_005796238.1_616	[gene=VU15_RS03140] [protein=/inference=EXISTENCE: similar to AA sequence:RefSeq:WP_005810462.1] [protein_id=WP_005796238.1] [location=complement(794079..797495)]	11	0.137
lcl|NZ_CP011073.1_prot_WP_005788108.1_2252	[gene=VU15_RS11460] [protein=/inference=EXISTENCE: similar to AA sequence:RefSeq:WP_005931395.1] [protein_id=WP_005788108.1] [location=complement(2846857..2849319)]	12	0.207
lcl|NZ_CP011073.1_prot_WP_032556818.1_1947	[gene=VU15_RS09870] [protein=/inference=EXISTENCE: similar to AA sequence:RefSeq:WP_005793950.1] [protein_id=WP_032556818.1] [location=2490132..2493557]	9	0.137
lcl|NZ_CP011073.1_prot_WP_045899178.1_1159	[gene=VU15_RS05890] [protein=/inference=EXISTENCE: similar to AA sequence:RefSeq:WP_005795494.1] [protein_id=WP_045899178.1] [location=complement(1505581..1511175)]	13	0.108
lcl|NZ_CP011073.1_prot_WP_005801208.1_886	[gene=VU15_RS04505] [protein=/inference=EXISTENCE: similar to AA sequence:RefSeq:WP_008658853.1] [protein_id=WP_005801208.1] [location=1168225..1170855]	11	0.192
K2C1_HUMAN		4	0.102
lcl|NZ_CP011073.1_prot_WP_005788239.1_2327	[gene=VU15_RS11835] [protein=/inference=EXISTENCE: similar to AA sequence:RefSeq:WP_017142163.1] [protein_id=WP_005788239.1] [location=complement(2935222..2938452)]	13	0.149
lcl|NZ_CP011073.1_prot_WP_005796226.1_624	[gene=VU15_RS03180] [protein=/inference=EXISTENCE: similar to AA sequence:RefSeq:WP_016269486.1] [protein_id=WP_005796226.1] [location=complement(809214..811832)]	6	0.124
lcl|NZ_CP011073.1_prot_WP_011203621.1_3844	[gene=VU15_RS19640] [protein=/inference=EXISTENCE: similar to AA sequence:RefSeq:WP_005822189.1] [protein_id=WP_011203621.1] [location=4758171..4761167]	10	0.135
lcl|NZ_CP011073.1_prot_WP_032573030.1_1450	[gene=VU15_RS07360] [protein=/inference=EXISTENCE: similar to AA sequence:RefSeq:WP_005786665.1] [protein_id=WP_032573030.1] [location=1880986..1883556]	11	0.173
lcl|NZ_CP011073.1_prot_WP_005798906.1_2905	[gene=VU15_RS14770] [protein=/inference=EXISTENCE: similar to AA sequence:RefSeq:WP_008769600.1] [protein_id=WP_005798906.1] [location=complement(3611223..3612842)]	2	0.045
lcl|NZ_CP011073.1_prot_WP_032573985.1_3515	[gene=VU15_RS17890] [protein=/inference=EXISTENCE: similar to AA sequence:RefSeq:WP_005814496.1] [protein_id=WP_032573985.1] [location=complement(4384667..4387954)]	8	0.107
lcl|NZ_CP011073.1_prot_WP_032556163.1_515	[gene=VU15_RS02630] [protein=/inference=EXISTENCE: similar to AA sequence:RefSeq:WP_009291546.1] [protein_id=WP_032556163.1] [location=complement(653658..656480)]	9	0.155
lcl|NZ_CP011073.1_prot_WP_008658758.1_789	[gene=VU15_RS04010] [protein=/inference=EXISTENCE: similar to AA sequence:RefSeq:WP_005818556.1] [protein_id=WP_008658758.1] [location=complement(1032821..1036120)]	7	0.095
lcl|NZ_CP011073.1_prot_WP_005799108.1_3567	[gene=VU15_RS18165] [protein=/inference=EXISTENCE: similar to AA sequence:RefSeq:WP_005814446.1] [protein_id=WP_005799108.1] [location=complement(4450045..4453266)]	5	0.071
lcl|NZ_CP011073.1_prot_WP_005791181.1_4019	[gene=VU15_RS20535] [protein=/inference=EXISTENCE: similar to AA sequence:RefSeq:WP_009293084.1] [protein_id=WP_005791181.1] [location=4980850..4983873]	8	0.093
lcl|NZ_CP011073.1_prot_WP_032573753.1_3210	[gene=VU15_RS16330] [protein=/inference=EXISTENCE: similar to AA sequence:RefSeq:WP_005797894.1] [protein_id=WP_032573753.1] [location=4012027..4014891]	5	0.051
lcl|NZ_CP011073.1_prot_WP_005797093.1_4187	[gene=VU15_RS21415] [protein=/inference=EXISTENCE: similar to AA sequence:RefSeq:WP_005797093.1] [protein_id=WP_005797093.1] [location=complement(5220976..5223390)]	6	0.117
TRYP_PIG		2	0.179
lcl|NZ_CP011073.1_prot_WP_009291665.1_814	[gene=VU15_RS04145] [protein=/inference=EXISTENCE: similar to AA sequence:RefSeq:WP_005795985.1] [protein_id=WP_009291665.1] [location=complement(1074140..1077409)]	3	0.048
lcl|NZ_CP011073.1_prot_WP_005788007.1_2145	[gene=VU15_RS10895] [protein=/inference=EXISTENCE: similar to AA sequence:RefSeq:WP_005793580.1] [protein_id=WP_005788007.1] [location=2727852..2730206]	8	0.147
lcl|NZ_CP011073.1_prot_WP_005786503.1_1374	[gene=VU15_RS06975] [protein=/inference=EXISTENCE: similar to AA sequence:RefSeq:WP_008659370.1] [protein_id=WP_005786503.1] [location=complement(1768703..1770712)]	9	0.206
lcl|NZ_CP011073.1_prot_WP_005785209.1_791	[gene=VU15_RS04020] [protein=/inference=EXISTENCE: similar to AA sequence:RefSeq:WP_005810131.1] [protein_id=WP_005785209.1] [location=complement(1038220..1041630)]	4	0.058
lcl|NZ_CP011073.1_prot_WP_045899451.1_4048	[gene=VU15_RS20685] [protein=/inference=EXISTENCE: similar to AA sequence:RefSeq:WP_005797388.1] [protein_id=WP_045899451.1] [location=5025339..5028494]	2	0.024
lcl|NZ_CP011073.1_prot_WP_005783448.1_4116	[gene=VU15_RS21060] [protein=/inference=EXISTENCE: similar to AA sequence:RefSeq:WP_005783448.1] [protein_id=WP_005783448.1] [location=complement(5125780..5128971)]	4	0.056
lcl|NZ_CP011073.1_prot_WP_005791851.1_3603	[gene=VU15_RS18345] [protein=/inference=EXISTENCE: similar to AA sequence:RefSeq:WP_008661784.1] [protein_id=WP_005791851.1] [location=complement(4492546..4494249)]	4	0.09
lcl|NZ_CP011073.1_prot_WP_009292023.1_1456	[gene=VU15_RS07390] [protein=/inference=EXISTENCE: similar to AA sequence:RefSeq:WP_005808984.1] [protein_id=WP_009292023.1] [location=1894187..1896931]	5	0.063
lcl|NZ_CP011073.1_prot_WP_005784276.1_298	[gene=VU15_RS01515] [protein=/inference=EXISTENCE: similar to AA sequence:RefSeq:WP_005784276.1] [protein_id=WP_005784276.1] [location=397314..398756]	2	0.058
lcl|NZ_CP011073.1_prot_WP_032572624.1_830	[gene=VU15_RS04225] [protein=/inference=EXISTENCE: similar to AA sequence:RefSeq:WP_014298321.1] [protein_id=WP_032572624.1] [location=complement(1098241..1100754)]	7	0.119
lcl|NZ_CP011073.1_prot_WP_032557208.1_3022	[gene=VU15_RS15355] [protein=/inference=EXISTENCE: similar to AA sequence:RefSeq:WP_005780875.1] [protein_id=WP_032557208.1] [location=complement(3778071..3781250)]	7	0.095
lcl|NZ_CP011073.1_prot_WP_005790660.1_3299	[gene=VU15_RS16780] [protein=/inference=EXISTENCE: similar to AA sequence:RefSeq:WP_005821644.1] [protein_id=WP_005790660.1] [location=complement(4102291..4102974)]	2	0.167
lcl|NZ_CP011073.1_prot_WP_005783920.1_131	[gene=VU15_RS00655] [protein=/inference=EXISTENCE: similar to AA sequence:RefSeq:WP_005813807.1] [protein_id=WP_005783920.1] [location=152801..155848]	7	0.098
lcl|NZ_CP011073.1_prot_WP_005785175.1_777	[gene=VU15_RS03950] [protein=/inference=EXISTENCE: similar to AA sequence:RefSeq:WP_009291646.1] [protein_id=WP_005785175.1] [location=complement(1007499..1010834)]	4	0.039
lcl|NZ_CP011073.1_prot_WP_005784991.1_689	[gene=VU15_RS03510] [protein=/inference=EXISTENCE: similar to AA sequence:RefSeq:WP_005796123.1] [protein_id=WP_005784991.1] [location=886400..889537]	5	0.071
lcl|NZ_CP011073.1_prot_WP_032573166.1_1827	[gene=VU15_RS09265] [protein=/inference=EXISTENCE: similar to AA sequence:RefSeq:WP_008768695.1] [protein_id=WP_032573166.1] [location=2336113..2339418]	6	0.07
lcl|NZ_CP011073.1_prot_WP_032573567.1_2919	[gene=VU15_RS14840] [protein=/inference=EXISTENCE: similar to AA sequence:RefSeq:WP_005814903.1] [protein_id=WP_032573567.1] [location=3639654..3642431]	4	0.064
lcl|NZ_CP011073.1_prot_WP_032574266.1_4139	[gene=VU15_RS21175] [protein=/inference=EXISTENCE: similar to AA sequence:RefSeq:WP_011203741.1] [protein_id=WP_032574266.1] [location=complement(5162556..5164973)]	3	0.078
lcl|NZ_CP011073.1_prot_WP_032573019.1_1436	[gene=VU15_RS07290] [protein=/inference=EXISTENCE: similar to AA sequence:RefSeq:WP_010992679.1] [protein_id=WP_032573019.1] [location=1849652..1852921]	2	0.017
lcl|NZ_CP011073.1_prot_WP_005814995.1_2735	[gene=VU15_RS13910] [protein=/inference=EXISTENCE: similar to AA sequence:RefSeq:WP_008769630.1] [protein_id=WP_005814995.1] [location=complement(3428433..3431495)]	3	0.041
lcl|NZ_CP011073.1_prot_WP_032573009.1_1386	[gene=VU15_RS07035] [protein=/inference=EXISTENCE: similar to AA sequence:RefSeq:WP_010992619.1] [protein_id=WP_032573009.1] [location=complement(1781237..1783912)]	3	0.055
27805977	keratin_10_Bos_Taurus	2	0.044
K1C10_HUMAN		4	0.103
lcl|NZ_CP011073.1_prot_WP_032533909.1_1434	[gene=VU15_RS07280] [protein=/inference=EXISTENCE: similar to AA sequence:RefSeq:WP_011202526.1] [protein_id=WP_032533909.1] [location=1843974..1847303]	2	0.015
lcl|NZ_CP011073.1_prot_WP_005786942.1_1590	[gene=VU15_RS08070] [protein=/inference=EXISTENCE: similar to AA sequence:RefSeq:WP_005794778.1] [protein_id=WP_005786942.1] [location=complement(2060313..2060873)]	3	0.296
lcl|NZ_CP011073.1_prot_WP_005793926.1_1973	[gene=VU15_RS10010] [protein=/inference=EXISTENCE: similar to AA sequence:RefSeq:WP_005793926.1] [protein_id=WP_005793926.1] [location=complement(2521153..2523621)]	2	0.04
lcl|NZ_CP011073.1_prot_WP_005787886.1_2097	[gene=VU15_RS10650] [protein=/inference=EXISTENCE: similar to AA sequence:RefSeq:WP_005777867.1] [protein_id=WP_005787886.1] [location=2667976..2670513]	6	0.097
lcl|NZ_CP011073.1_prot_WP_005813439.1_445	[gene=VU15_RS02275] [protein=/inference=EXISTENCE: similar to AA sequence:RefSeq:WP_005801522.1] [protein_id=WP_005813439.1] [location=581717..584998]	2	0.024
lcl|NZ_CP011073.1_prot_WP_005796991.1_16	[gene=VU15_RS00080] [protein=/inference=EXISTENCE: similar to AA sequence:RefSeq:WP_005801983.1] [protein_id=WP_005796991.1] [location=complement(18869..21676)]	3	0.052
lcl|NZ_CP011073.1_prot_WP_032572638.1_874	[gene=VU15_RS04445] [protein=/inference=EXISTENCE: similar to AA sequence:RefSeq:WP_005795925.1] [protein_id=WP_032572638.1] [location=complement(1152099..1154543)]	2	0.036
lcl|NZ_CP011073.1_prot_WP_032565571.1_4054	[gene=VU15_RS20715] [protein=/inference=EXISTENCE: similar to AA sequence:RefSeq:WP_005791960.1] [protein_id=WP_032565571.1] [location=5034866..5037355]	4	0.092
K1C9_HUMAN		2	0.135
47132620	keratin_2_Homo_sapiens	3	0.052
lcl|NZ_CP011073.1_prot_WP_005783669.1_4237	[gene=VU15_RS21670] [protein=/inference=EXISTENCE: similar to AA sequence:RefSeq:WP_010991897.1] [protein_id=WP_005783669.1] [location=complement(5278668..5282027)]	5	0.062
lcl|NZ_CP011073.1_prot_WP_005795011.1_1442	[gene=VU15_RS07320] [protein=/inference=EXISTENCE: similar to AA sequence:RefSeq:WP_005795011.1] [protein_id=WP_005795011.1] [location=complement(1863434..1865005)]	2	0.048
lcl|NZ_CP011073.1_prot_WP_032573164.1_1826	[gene=VU15_RS09260] [protein=/inference=EXISTENCE: similar to AA sequence:RefSeq:WP_008660082.1] [protein_id=WP_032573164.1] [location=2333345..2335984]	3	0.055
K2C5_HUMAN		2	0.036
lcl|NZ_CP011073.1_prot_WP_045899395.1_3559	[gene=VU15_RS18125] [protein=/inference=EXISTENCE: similar to AA sequence:RefSeq:WP_005799115.1] [protein_id=WP_045899395.1] [location=complement(4438010..4440661)]	2	0.037
lcl|NZ_CP011073.1_prot_WP_032574091.1_3930	[gene=VU15_RS20080] [protein=/inference=EXISTENCE: similar to AA sequence:RefSeq:WP_014299567.1] [protein_id=WP_032574091.1] [location=4848022..4851411]	3	0.046
lcl|NZ_CP011073.1_prot_WP_005787240.1_1735	[gene=VU15_RS08800] [protein=/inference=EXISTENCE: similar to AA sequence:RefSeq:WP_009579820.1] [protein_id=WP_005787240.1] [location=2229664..2231874]	2	0.039
lcl|NZ_CP011073.1_prot_WP_045899064.1_65	[gene=VU15_RS00325] [protein=/inference=EXISTENCE: similar to AA sequence:RefSeq:WP_008769175.1] [protein_id=WP_045899064.1] [location=79887..81806]	2	0.047
lcl|NZ_CP011073.1_prot_WP_032561732.1_3308	[gene=VU15_RS16825] [protein=/inference=EXISTENCE: similar to AA sequence:RefSeq:WP_008769936.1] [protein_id=WP_032561732.1] [location=complement(4111711..4113954)]	2	0.041
lcl|NZ_CP011073.1_prot_WP_005822182.1_3837	[gene=VU15_RS19605] [protein=/inference=EXISTENCE: similar to AA sequence:RefSeq:WP_005798051.1] [protein_id=WP_005822182.1] [location=4745618..4748863]	2	0.02
lcl|NZ_CP011073.1_prot_WP_005784370.1_346	[gene=VU15_RS01755] [protein=/inference=EXISTENCE: similar to AA sequence:RefSeq:WP_005778946.1] [protein_id=WP_005784370.1] [location=complement(441641..444277)]	3	0.042
lcl|NZ_CP011073.1_prot_WP_032573259.1_2269	[gene=fkp] [protein=/inference=EXISTENCE: similar to AA sequence:RefSeq:WP_005803741.1; functions in salvage pathway converting L-fucose to GDP-L->] [protein_id=WP_032573259.1] [location=complement(2866383..2869232)]	2	0.027
lcl|NZ_CP011073.1_prot_WP_045899175.1_1022	[gene=VU15_RS05195] [protein=/inference=EXISTENCE: similar to AA sequence:RefSeq:WP_005812907.1] [protein_id=WP_045899175.1] [location=1338899..1341058]	2	0.045
lcl|NZ_CP011073.1_prot_WP_005791971.1_4045	[gene=VU15_RS20670] [protein=/inference=EXISTENCE: similar to AA sequence:RefSeq:WP_008147000.1; PEP carboxykinase; PEP carboxylase; PEPCK; catalyzes the p>] [protein_id=WP_005791971.1] [location=5016165..5017772]	2	0.067
lcl|NZ_CP011073.1_prot_WP_032595539.1_618	[gene=VU15_RS03150] [protein=/inference=EXISTENCE: similar to AA sequence:RefSeq:WP_008658544.1] [protein_id=WP_032595539.1] [location=complement(800114..802381)]	2	0.046

## Sheet: BacFrag-08
prot_acc	prot_desc	npeps	coverage
lcl|NZ_CP011073.1_prot_WP_005798906.1_2905	[gene=VU15_RS14770] [protein=/inference=EXISTENCE: similar to AA sequence:RefSeq:WP_008769600.1] [protein_id=WP_005798906.1] [location=complement(3611223..3612842)]	25	0.599
lcl|NZ_CP011073.1_prot_WP_045899350.1_2904	[gene=VU15_RS14765] [protein=/inference=EXISTENCE: similar to AA sequence:RefSeq:WP_005780651.1] [protein_id=WP_045899350.1] [location=complement(3609590..3611188)]	24	0.658
lcl|NZ_CP011073.1_prot_WP_045899454.1_4077	[gene=VU15_RS20830] [protein=/inference=EXISTENCE: similar to AA sequence:RefSeq:WP_008661623.1] [protein_id=WP_045899454.1] [location=5070203..5071894]	26	0.583
lcl|NZ_CP011073.1_prot_WP_045899175.1_1022	[gene=VU15_RS05195] [protein=/inference=EXISTENCE: similar to AA sequence:RefSeq:WP_005812907.1] [protein_id=WP_045899175.1] [location=1338899..1341058]	35	0.637
lcl|NZ_CP011073.1_prot_WP_005791971.1_4045	[gene=VU15_RS20670] [protein=/inference=EXISTENCE: similar to AA sequence:RefSeq:WP_008147000.1; PEP carboxykinase; PEP carboxylase; PEPCK; catalyzes the p>] [protein_id=WP_005791971.1] [location=5016165..5017772]	24	0.593
lcl|NZ_CP011073.1_prot_WP_032573088.1_1594	[gene=VU15_RS08090] [protein=/inference=EXISTENCE: similar to AA sequence:RefSeq:WP_005786951.1] [protein_id=WP_032573088.1] [location=2067888..2069777]	22	0.464
lcl|NZ_CP011073.1_prot_WP_032572506.1_426	[gene=VU15_RS02180] [protein=/inference=EXISTENCE: similar to AA sequence:RefSeq:WP_011202070.1] [protein_id=WP_032572506.1] [location=complement(557258..559645)]	28	0.493
lcl|NZ_CP011073.1_prot_WP_005784276.1_298	[gene=VU15_RS01515] [protein=/inference=EXISTENCE: similar to AA sequence:RefSeq:WP_005784276.1] [protein_id=WP_005784276.1] [location=397314..398756]	22	0.681
lcl|NZ_CP011073.1_prot_WP_005789575.1_2906	[gene=VU15_RS14775] [protein=/inference=EXISTENCE: similar to AA sequence:RefSeq:WP_009292937.1] [protein_id=WP_005789575.1] [location=complement(3612853..3615861)]	32	0.45
lcl|NZ_CP011073.1_prot_WP_005788554.1_2427	[gene=VU15_RS12355] [protein=/inference=EXISTENCE: similar to AA sequence:RefSeq:WP_005788554.1] [protein_id=WP_005788554.1] [location=complement(3060423..3061970)]	20	0.596
lcl|NZ_CP011073.1_prot_WP_032572448.1_248	[gene=VU15_RS01260] [protein=/inference=EXISTENCE: similar to AA sequence:RefSeq:WP_010992000.1; catalyzes the hydrolysis of terminal beta-D-glucosyl resid>] [protein_id=WP_032572448.1] [location=complement(327387..329687)]	24	0.457
lcl|NZ_CP011073.1_prot_WP_005789739.1_2985	[gene=groEL] [protein=/inference=EXISTENCE: similar to AA sequence:RefSeq:WP_009292990.1; 60 kDa chaperone family; promotes refolding of misfolded p>] [protein_id=WP_005789739.1] [location=complement(3730168..3731805)]	15	0.461
lcl|NZ_CP011073.1_prot_WP_005785179.1_779	[gene=VU15_RS03960] [protein=/inference=EXISTENCE: similar to AA sequence:RefSeq:WP_008658742.1] [protein_id=WP_005785179.1] [location=complement(1011862..1013256)]	9	0.261
lcl|NZ_CP011073.1_prot_WP_005796345.1_518	[gene=VU15_RS02645] [protein=/inference=EXISTENCE: similar to AA sequence:RefSeq:WP_014298225.1] [protein_id=WP_005796345.1] [location=661816..663315]	13	0.405
lcl|NZ_CP011073.1_prot_WP_005788911.1_2596	[gene=VU15_RS13210] [protein=/inference=EXISTENCE: similar to AA sequence:RefSeq:WP_005803016.1] [protein_id=WP_005788911.1] [location=complement(3257087..3258997)]	20	0.448
lcl|NZ_CP011073.1_prot_WP_005790956.1_3398	[gene=VU15_RS17280] [protein=/inference=EXISTENCE: similar to AA sequence:RefSeq:WP_009130606.1] [protein_id=WP_005790956.1] [location=complement(4240389..4242545)]	24	0.447
lcl|NZ_CP011073.1_prot_WP_005787345.1_1789	[gene=VU15_RS09075] [protein=/inference=EXISTENCE: similar to AA sequence:RefSeq:WP_005803355.1] [protein_id=WP_005787345.1] [location=complement(2287487..2289163)]	13	0.315
lcl|NZ_CP011073.1_prot_WP_005785258.1_815	[gene=VU15_RS04150] [protein=/inference=EXISTENCE: similar to AA sequence:RefSeq:WP_005785258.1] [protein_id=WP_005785258.1] [location=complement(1078339..1080381)]	2	0.026
lcl|NZ_CP011073.1_prot_WP_005797378.1_4057	[gene=VU15_RS20730] [protein=/inference=EXISTENCE: similar to AA sequence:RefSeq:WP_005811758.1] [protein_id=WP_005797378.1] [location=5041711..5043738]	20	0.384
lcl|NZ_CP011073.1_prot_WP_032573021.1_1335	[gene=VU15_RS06780] [protein=/inference=EXISTENCE: similar to AA sequence:RefSeq:WP_005816884.1] [protein_id=WP_032573021.1] [location=1724443..1726035]	13	0.3
lcl|NZ_CP011073.1_prot_WP_005785809.1_1053	[gene=VU15_RS05350] [protein=/inference=EXISTENCE: similar to AA sequence:SwissProt:Q5LG30.1; heat shock protein 70; assists in folding of nascent polypept>] [protein_id=WP_005785809.1] [location=1369727..1371646]	13	0.277
lcl|NZ_CP011073.1_prot_WP_032573554.1_2894	[gene=VU15_RS14715] [protein=/inference=EXISTENCE: similar to AA sequence:RefSeq:WP_009292931.1] [protein_id=WP_032573554.1] [location=3595322..3597172]	15	0.377
lcl|NZ_CP011073.1_prot_WP_005788942.1_2609	[gene=VU15_RS13275] [protein=/inference=EXISTENCE: similar to AA sequence:RefSeq:WP_007753536.1] [protein_id=WP_005788942.1] [location=3276149..3278140]	15	0.335
lcl|NZ_CP011073.1_prot_WP_005786444.1_1337	[gene=VU15_RS06790] [protein=/inference=EXISTENCE: similar to AA sequence:RefSeq:WP_005795136.1] [protein_id=WP_005786444.1] [location=complement(1727874..1729322)]	17	0.477
lcl|NZ_CP011073.1_prot_WP_005786230.1_1218	[gene=VU15_RS06195] [protein=/inference=EXISTENCE: similar to AA sequence:RefSeq:WP_005819128.1] [protein_id=WP_005786230.1] [location=1573691..1575436]	13	0.41
lcl|NZ_CP011073.1_prot_WP_005801676.1_249	[gene=VU15_RS01265] [protein=/inference=EXISTENCE: similar to AA sequence:RefSeq:WP_005796637.1] [protein_id=WP_005801676.1] [location=complement(329790..331310)]	16	0.375
lcl|NZ_CP011073.1_prot_WP_005786949.1_1593	[gene=VU15_RS08085] [protein=/inference=EXISTENCE: similar to AA sequence:RefSeq:WP_009292126.1] [protein_id=WP_005786949.1] [location=2064489..2067866]	26	0.356
lcl|NZ_CP011073.1_prot_WP_032573240.1_2143	[gene=VU15_RS10885] [protein=/inference=EXISTENCE: similar to AA sequence:RefSeq:WP_005788003.1] [protein_id=WP_032573240.1] [location=2724847..2726919]	24	0.465
30794280	albumin_Bos_Taurus	11	0.188
lcl|NZ_CP011073.1_prot_WP_008658523.1_598	[gene=VU15_RS03045] [protein=/inference=EXISTENCE: similar to AA sequence:RefSeq:WP_005784799.1] [protein_id=WP_008658523.1] [location=766747..768708]	20	0.505
lcl|NZ_CP011073.1_prot_WP_005795011.1_1442	[gene=VU15_RS07320] [protein=/inference=EXISTENCE: similar to AA sequence:RefSeq:WP_005795011.1] [protein_id=WP_005795011.1] [location=complement(1863434..1865005)]	16	0.409
lcl|NZ_CP011073.1_prot_WP_005775782.1_879	[gene=VU15_RS04470] [protein=/inference=EXISTENCE: similar to AA sequence:RefSeq:WP_005775782.1] [protein_id=WP_005775782.1] [location=1161740..1163533]	16	0.335
lcl|NZ_CP011073.1_prot_WP_005786503.1_1374	[gene=VU15_RS06975] [protein=/inference=EXISTENCE: similar to AA sequence:RefSeq:WP_008659370.1] [protein_id=WP_005786503.1] [location=complement(1768703..1770712)]	17	0.483
lcl|NZ_CP011073.1_prot_WP_005790898.1_3364	[gene=VU15_RS17105] [protein=/inference=EXISTENCE: similar to AA sequence:SwissProt:Q64PM7.1] [protein_id=WP_005790898.1] [location=4197558..4198895]	15	0.445
lcl|NZ_CP011073.1_prot_WP_005784328.1_323	[gene=VU15_RS01640] [protein=/inference=EXISTENCE: similar to AA sequence:RefSeq:WP_010992040.1] [protein_id=WP_005784328.1] [location=422386..423786]	10	0.386
lcl|NZ_CP011073.1_prot_WP_005789707.1_2966	[gene=VU15_RS15075] [protein=/inference=EXISTENCE: similar to AA sequence:RefSeq:WP_005802745.1] [protein_id=WP_005789707.1] [location=3706325..3708028]	9	0.236
lcl|NZ_CP011073.1_prot_WP_005791488.1_3811	[gene=aspA] [protein=/inference=EXISTENCE: similar to AA sequence:RefSeq:WP_005791488.1; catalyzes the formation of fumarate from aspartate] [protein_id=WP_005791488.1] [location=complement(4717407..4718840)]	11	0.375
lcl|NZ_CP011073.1_prot_WP_005783490.1_4135	[gene=sdhA] [protein=/inference=EXISTENCE: similar to AA sequence:RefSeq:WP_002558383.1; part of four member succinate dehydrogenase enzyme complex>] [protein_id=WP_005783490.1] [location=5157380..5159323]	10	0.261
lcl|NZ_CP011073.1_prot_WP_005798671.1_2593	[gene=VU15_RS13195] [protein=/inference=EXISTENCE: similar to AA sequence:RefSeq:WP_005815165.1; catalyzes the formation of fructose 1,6-bisphosphate from >] [protein_id=WP_005798671.1] [location=complement(3251123..3252766)]	11	0.298
lcl|NZ_CP011073.1_prot_WP_014299158.1_2662	[gene=VU15_RS13540] [protein=/inference=EXISTENCE: similar to AA sequence:RefSeq:WP_005821015.1] [protein_id=WP_014299158.1] [location=3341384..3343549]	13	0.232
lcl|NZ_CP011073.1_prot_WP_005791792.1_3569	[gene=VU15_RS18175] [protein=/inference=EXISTENCE: similar to AA sequence:RefSeq:WP_005791792.1] [protein_id=WP_005791792.1] [location=complement(4454788..4455975)]	10	0.456
lcl|NZ_CP011073.1_prot_WP_005786045.1_1125	[gene=VU15_RS05715] [protein=/inference=EXISTENCE: similar to AA sequence:RefSeq:WP_005786045.1] [protein_id=WP_005786045.1] [location=1461905..1465210]	22	0.316
lcl|NZ_CP011073.1_prot_WP_005795013.1_1441	[gene=VU15_RS07315] [protein=/inference=EXISTENCE: similar to AA sequence:RefSeq:WP_005819528.1] [protein_id=WP_005795013.1] [location=1861757..1863319]	11	0.269
lcl|NZ_CP011073.1_prot_WP_005784672.1_512	[gene=VU15_RS02615] [protein=/inference=EXISTENCE: similar to AA sequence:RefSeq:WP_005810596.1] [protein_id=WP_005784672.1] [location=complement(647065..648660)]	7	0.173
lcl|NZ_CP011073.1_prot_WP_032595946.1_2233	[gene=VU15_RS11365] [protein=/inference=EXISTENCE: similar to AA sequence:RefSeq:WP_009126652.1; catalyzes the formation of phosphoenolpyruvate from pyruva>] [protein_id=WP_032595946.1] [location=complement(2826939..2829662)]	6	0.107
lcl|NZ_CP011073.1_prot_WP_005796346.1_517	[gene=VU15_RS02640] [protein=/inference=EXISTENCE: similar to AA sequence:RefSeq:WP_011202099.1] [protein_id=WP_005796346.1] [location=658985..661783]	14	0.236
lcl|NZ_CP011073.1_prot_WP_005794997.1_1445	[gene=VU15_RS07335] [protein=/inference=EXISTENCE: similar to AA sequence:RefSeq:WP_011202538.1] [protein_id=WP_005794997.1] [location=1872235..1874250]	13	0.313
lcl|NZ_CP011073.1_prot_WP_032573125.1_1695	[gene=VU15_RS08600] [protein=/inference=EXISTENCE: similar to AA sequence:RefSeq:WP_010992817.1] [protein_id=WP_032573125.1] [location=2179676..2181571]	10	0.238
lcl|NZ_CP011073.1_prot_WP_005795948.1_844	[gene=VU15_RS04295] [protein=/inference=EXISTENCE: similar to AA sequence:RefSeq:WP_005785323.1] [protein_id=WP_005795948.1] [location=complement(1116222..1117712)]	9	0.264
lcl|NZ_CP011073.1_prot_WP_008661724.1_3553	[gene=VU15_RS18080] [protein=/inference=EXISTENCE: similar to AA sequence:RefSeq:WP_008770254.1] [protein_id=WP_008661724.1] [location=complement(4429494..4431380)]	9	0.247
lcl|NZ_CP011073.1_prot_WP_005813403.1_524	[gene=VU15_RS02675] [protein=/inference=EXISTENCE: similar to AA sequence:RefSeq:WP_005813403.1; catalyzes the formation of malate from fumerate] [protein_id=WP_005813403.1] [location=674562..676208]	10	0.328
lcl|NZ_CP011073.1_prot_WP_005794652.1_1657	[gene=VU15_RS08405] [protein=/inference=EXISTENCE: similar to AA sequence:RefSeq:WP_005787102.1] [protein_id=WP_005794652.1] [location=complement(2141920..2143299)]	14	0.468
lcl|NZ_CP011073.1_prot_WP_005780626.1_2888	[gene=VU15_RS14685] [protein=/inference=EXISTENCE: similar to AA sequence:RefSeq:WP_009128927.1] [protein_id=WP_005780626.1] [location=3587929..3589482]	8	0.24
lcl|NZ_CP011073.1_prot_WP_005791020.1_3429	[gene=VU15_RS17435] [protein=/inference=EXISTENCE: similar to AA sequence:RefSeq:WP_005677088.1] [protein_id=WP_005791020.1] [location=complement(4278551..4279939)]	8	0.271
lcl|NZ_CP011073.1_prot_WP_005785741.1_1019	[gene=eno] [protein=/inference=EXISTENCE: similar to AA sequence:RefSeq:WP_009291773.1; catalyzes the formation of phosphoenolpyruvate from 2-phos>] [protein_id=WP_005785741.1] [location=complement(1336244..1337533)]	7	0.359
lcl|NZ_CP011073.1_prot_WP_005788333.1_2365	[gene=VU15_RS12025] [protein=/inference=EXISTENCE: similar to AA sequence:RefSeq:WP_017142167.1] [protein_id=WP_005788333.1] [location=complement(2980407..2982710)]	14	0.236
lcl|NZ_CP011073.1_prot_WP_004311265.1_2026	[gene=VU15_RS10275] [protein=/inference=EXISTENCE: similar to AA sequence:RefSeq:WP_004311265.1] [protein_id=WP_004311265.1] [location=complement(2571983..2574175)]	14	0.262
lcl|NZ_CP011073.1_prot_WP_008660039.1_1792	[gene=VU15_RS09090] [protein=/inference=EXISTENCE: similar to AA sequence:RefSeq:WP_008660039.1] [protein_id=WP_008660039.1] [location=2293526..2294944]	5	0.225
lcl|NZ_CP011073.1_prot_WP_032573163.1_1825	[gene=VU15_RS09255] [protein=/inference=EXISTENCE: similar to AA sequence:RefSeq:WP_005803396.1] [protein_id=WP_032573163.1] [location=complement(2331511..2333088)]	11	0.284
lcl|NZ_CP011073.1_prot_WP_032573079.1_1558	[gene=VU15_RS07910] [protein=/inference=EXISTENCE: similar to AA sequence:RefSeq:WP_005786882.1] [protein_id=WP_032573079.1] [location=2022507..2024573]	11	0.211
lcl|NZ_CP011073.1_prot_WP_005788914.1_2597	[gene=VU15_RS13215] [protein=/inference=EXISTENCE: similar to AA sequence:RefSeq:WP_009293146.1] [protein_id=WP_005788914.1] [location=complement(3259007..3262384)]	10	0.153
lcl|NZ_CP011073.1_prot_WP_011202645.1_1615	[gene=VU15_RS08195] [protein=/inference=EXISTENCE: similar to AA sequence:RefSeq:WP_010992781.1] [protein_id=WP_011202645.1] [location=2092540..2094894]	8	0.138
lcl|NZ_CP011073.1_prot_WP_032572513.1_439	[gene=VU15_RS02245] [protein=/inference=EXISTENCE: similar to AA sequence:RefSeq:WP_005796399.1] [protein_id=WP_032572513.1] [location=complement(573592..575811)]	12	0.248
lcl|NZ_CP011073.1_prot_WP_005800449.1_1554	[gene=VU15_RS07890] [protein=/inference=EXISTENCE: similar to AA sequence:RefSeq:WP_005817178.1] [protein_id=WP_005800449.1] [location=2018874..2020370]	9	0.301
lcl|NZ_CP011073.1_prot_WP_032496705.1_1252	[gene=VU15_RS06365] [protein=/inference=EXISTENCE: similar to AA sequence:RefSeq:WP_005786307.1] [protein_id=WP_032496705.1] [location=complement(1619515..1621158)]	9	0.265
lcl|NZ_CP011073.1_prot_WP_005795325.1_1200	[gene=VU15_RS06105] [protein=/inference=EXISTENCE: similar to AA sequence:RefSeq:WP_005786198.1] [protein_id=WP_005795325.1] [location=1556035..1557540]	10	0.305
lcl|NZ_CP011073.1_prot_WP_005803557.1_2067	[gene=VU15_RS10485] [protein=/inference=EXISTENCE: similar to AA sequence:RefSeq:WP_008761540.1] [protein_id=WP_005803557.1] [location=2632006..2633763]	10	0.232
lcl|NZ_CP011073.1_prot_WP_005790883.1_3353	[gene=VU15_RS17050] [protein=/inference=EXISTENCE: similar to AA sequence:RefSeq:WP_005790883.1; MDM; functions in conversion of succinate to propionate] [protein_id=WP_005790883.1] [location=complement(4180991..4183138)]	14	0.33
lcl|NZ_CP011073.1_prot_WP_005793419.1_2284	[gene=VU15_RS11620] [protein=/inference=EXISTENCE: similar to AA sequence:RefSeq:WP_005815486.1] [protein_id=WP_005793419.1] [location=complement(2882679..2884112)]	8	0.277
lcl|NZ_CP011073.1_prot_WP_005785160.1_769	[gene=VU15_RS03910] [protein=/inference=EXISTENCE: similar to AA sequence:RefSeq:WP_005785160.1] [protein_id=WP_005785160.1] [location=complement(998685..1000310)]	11	0.312
lcl|NZ_CP011073.1_prot_WP_005791373.1_3927	[gene=VU15_RS20065] [protein=/inference=EXISTENCE: similar to AA sequence:RefSeq:WP_005822256.1] [protein_id=WP_005791373.1] [location=4843948..4846074]	14	0.243
lcl|NZ_CP011073.1_prot_WP_005791692.1_3516	[gene=VU15_RS17895] [protein=/inference=EXISTENCE: similar to AA sequence:RefSeq:WP_004288341.1] [protein_id=WP_005791692.1] [location=complement(4388061..4389002)]	5	0.259
lcl|NZ_CP011073.1_prot_WP_045899408.1_3797	[gene=tuf] [protein=/inference=EXISTENCE: similar to AA sequence:SwissProt:Q8A463.1; EF-Tu; promotes GTP-dependent binding of aminoacyl-tRNA to th>] [protein_id=WP_045899408.1] [location=complement(4699080..4700264)]	4	0.17
lcl|NZ_CP011073.1_prot_WP_005783999.1_168	[gene=VU15_RS00850] [protein=/inference=EXISTENCE: similar to AA sequence:RefSeq:WP_005783999.1] [protein_id=WP_005783999.1] [location=complement(200598..202028)]	5	0.221
lcl|NZ_CP011073.1_prot_WP_032568788.1_4010	[gene=VU15_RS20490] [protein=/inference=EXISTENCE: similar to AA sequence:RefSeq:WP_009293079.1] [protein_id=WP_032568788.1] [location=4969323..4971026]	6	0.182
lcl|NZ_CP011073.1_prot_WP_005791859.1_3607	[gene=VU15_RS18365] [protein=/inference=EXISTENCE: similar to AA sequence:RefSeq:WP_005811276.1; catalyzes the synthesis of xanthosine monophosphate by the>] [protein_id=WP_005791859.1] [location=complement(4498239..4499714)]	7	0.261
lcl|NZ_CP011073.1_prot_WP_005798834.1_2730	[gene=VU15_RS13885] [protein=/inference=EXISTENCE: similar to AA sequence:RefSeq:WP_005789241.1; catalyzes the hydrolysis of Xaa-His dipeptides] [protein_id=WP_005798834.1] [location=3421883..3423349]	9	0.279
lcl|NZ_CP011073.1_prot_WP_005786655.1_1446	[gene=VU15_RS07340] [protein=/inference=EXISTENCE: similar to AA sequence:RefSeq:WP_005776517.1] [protein_id=WP_005786655.1] [location=1874534..1876168]	10	0.29
lcl|NZ_CP011073.1_prot_WP_005822175.1_3832	[gene=VU15_RS19580] [protein=/inference=EXISTENCE: similar to AA sequence:RefSeq:WP_005811446.1] [protein_id=WP_005822175.1] [location=4738618..4740252]	2	0.057
lcl|NZ_CP011073.1_prot_WP_032574038.1_3700	[gene=VU15_RS18855] [protein=/inference=EXISTENCE: similar to AA sequence:RefSeq:WP_005783064.1] [protein_id=WP_032574038.1] [location=complement(4596940..4598973)]	7	0.146
lcl|NZ_CP011073.1_prot_WP_005796205.1_642	[gene=VU15_RS03275] [protein=/inference=EXISTENCE: similar to AA sequence:RefSeq:WP_017142129.1; catalyzes the hydrolysis of Xaa-His dipeptides] [protein_id=WP_005796205.1] [location=832274..833731]	9	0.324
lcl|NZ_CP011073.1_prot_WP_032573636.1_3000	[gene=VU15_RS15245] [protein=/inference=EXISTENCE: similar to AA sequence:RefSeq:WP_017141947.1] [protein_id=WP_032573636.1] [location=3746952..3749135]	10	0.23
lcl|NZ_CP011073.1_prot_WP_032572420.1_237	[gene=VU15_RS01205] [protein=/inference=EXISTENCE: similar to AA sequence:RefSeq:WP_011201964.1] [protein_id=WP_032572420.1] [location=complement(307103..309190)]	9	0.213
lcl|NZ_CP011073.1_prot_WP_005788434.1_2414	[gene=VU15_RS12270] [protein=/inference=EXISTENCE: similar to AA sequence:RefSeq:WP_005931174.1] [protein_id=WP_005788434.1] [location=complement(3041800..3043557)]	6	0.166
lcl|NZ_CP011073.1_prot_WP_032565425.1_3530	[gene=VU15_RS17965] [protein=/inference=EXISTENCE: similar to AA sequence:RefSeq:WP_005791721.1] [protein_id=WP_032565425.1] [location=4405890..4407791]	12	0.25
lcl|NZ_CP011073.1_prot_WP_005818035.1_1592	[gene=VU15_RS08080] [protein=/inference=EXISTENCE: similar to AA sequence:RefSeq:WP_008763442.1] [protein_id=WP_005818035.1] [location=2061916..2063691]	8	0.208
lcl|NZ_CP011073.1_prot_WP_005788738.1_2516	[gene=VU15_RS12800] [protein=/inference=EXISTENCE: similar to AA sequence:RefSeq:WP_005788738.1] [protein_id=WP_005788738.1] [location=complement(3157310..3159016)]	7	0.262
lcl|NZ_CP011073.1_prot_WP_032557322.1_3354	[gene=VU15_RS17055] [protein=/inference=EXISTENCE: similar to AA sequence:RefSeq:WP_005781371.1] [protein_id=WP_032557322.1] [location=complement(4183140..4185038)]	7	0.134
lcl|NZ_CP011073.1_prot_WP_032574030.1_3611	[gene=VU15_RS18385] [protein=/inference=EXISTENCE: similar to AA sequence:RefSeq:WP_002562366.1] [protein_id=WP_032574030.1] [location=complement(4504202..4505557)]	9	0.264
lcl|NZ_CP011073.1_prot_WP_005787198.1_1714	[gene=VU15_RS08695] [protein=/inference=EXISTENCE: similar to AA sequence:RefSeq:WP_010992828.1] [protein_id=WP_005787198.1] [location=2206864..2208216]	11	0.362
lcl|NZ_CP011073.1_prot_WP_005785270.1_822	[gene=VU15_RS04185] [protein=/inference=EXISTENCE: similar to AA sequence:RefSeq:WP_005785270.1] [protein_id=WP_005785270.1] [location=complement(1089329..1091539)]	11	0.221
lcl|NZ_CP011073.1_prot_WP_032573177.1_1854	[gene=VU15_RS09400] [protein=/inference=EXISTENCE: similar to AA sequence:RefSeq:WP_002560687.1] [protein_id=WP_032573177.1] [location=2374374..2375891]	9	0.263
lcl|NZ_CP011073.1_prot_WP_045899437.1_3967	[gene=VU15_RS20265] [protein=/inference=EXISTENCE: similar to AA sequence:RefSeq:WP_014299583.1; catalyzes the hydrolysis of terminal beta-D-glucosyl resid>] [protein_id=WP_045899437.1] [location=complement(4902294..4904588)]	4	0.073
lcl|NZ_CP011073.1_prot_WP_032572991.1_1349	[gene=VU15_RS06850] [protein=/inference=EXISTENCE: similar to AA sequence:RefSeq:WP_009291985.1] [protein_id=WP_032572991.1] [location=1742441..1743808]	8	0.259
lcl|NZ_CP011073.1_prot_WP_005779363.1_121	[gene=fucI] [protein=/inference=EXISTENCE: similar to AA sequence:SwissProt:Q5LIN8.1; catalyzes the conversion of the aldose L-fucose into the corr>] [protein_id=WP_005779363.1] [location=140804..142576]	6	0.166
K2C1_HUMAN		8	0.118
lcl|NZ_CP011073.1_prot_WP_008659196.1_1217	[gene=VU15_RS06190] [protein=/inference=EXISTENCE: similar to AA sequence:RefSeq:WP_009291916.1] [protein_id=WP_008659196.1] [location=1571946..1573583]	7	0.253
TRYP_PIG		2	0.179
lcl|NZ_CP011073.1_prot_WP_005787476.1_1857	[gene=VU15_RS09415] [protein=/inference=EXISTENCE: similar to AA sequence:RefSeq:WP_005777517.1] [protein_id=WP_005787476.1] [location=2378661..2380178]	9	0.289
lcl|NZ_CP011073.1_prot_WP_045899069.1_153	[gene=VU15_RS00770] [protein=/inference=EXISTENCE: similar to AA sequence:RefSeq:WP_011201924.1] [protein_id=WP_045899069.1] [location=complement(179073..181232)]	11	0.232
lcl|NZ_CP011073.1_prot_WP_032574175.1_4040	[gene=VU15_RS20645] [protein=/inference=EXISTENCE: similar to AA sequence:RefSeq:WP_011108505.1] [protein_id=WP_032574175.1] [location=5009103..5010953]	7	0.2
lcl|NZ_CP011073.1_prot_WP_005791310.1_3956	[gene=VU15_RS20210] [protein=/inference=EXISTENCE: similar to AA sequence:RefSeq:WP_005814228.1] [protein_id=WP_005791310.1] [location=complement(4885857..4887230)]	7	0.204
lcl|NZ_CP011073.1_prot_WP_005786556.1_1401	[gene=VU15_RS07110] [protein=/inference=EXISTENCE: similar to AA sequence:RefSeq:WP_005795053.1] [protein_id=WP_005786556.1] [location=1801668..1802744]	4	0.182
lcl|NZ_CP011073.1_prot_WP_005788007.1_2145	[gene=VU15_RS10895] [protein=/inference=EXISTENCE: similar to AA sequence:RefSeq:WP_005793580.1] [protein_id=WP_005788007.1] [location=2727852..2730206]	10	0.176
lcl|NZ_CP011073.1_prot_WP_032572984.1_1334	[gene=VU15_RS06775] [protein=/inference=EXISTENCE: similar to AA sequence:RefSeq:WP_005795141.1] [protein_id=WP_032572984.1] [location=1721207..1724335]	10	0.175
lcl|NZ_CP011073.1_prot_WP_005790403.1_3166	[gene=VU15_RS16110] [protein=/inference=EXISTENCE: similar to AA sequence:RefSeq:WP_005821541.1] [protein_id=WP_005790403.1] [location=complement(3953174..3954559)]	9	0.28
lcl|NZ_CP011073.1_prot_WP_005791956.1_4058	[gene=VU15_RS20735] [protein=/inference=EXISTENCE: similar to AA sequence:RefSeq:WP_005781776.1] [protein_id=WP_005791956.1] [location=complement(5043969..5045768)]	6	0.195
lcl|NZ_CP011073.1_prot_WP_032595718.1_1350	[gene=VU15_RS06855] [protein=/inference=EXISTENCE: similar to AA sequence:RefSeq:WP_005819279.1] [protein_id=WP_032595718.1] [location=1743952..1745988]	8	0.184
lcl|NZ_CP011073.1_prot_WP_032572341.1_4223	[gene=VU15_RS21595] [protein=/inference=EXISTENCE: similar to AA sequence:RefSeq:WP_008769127.1] [protein_id=WP_032572341.1] [location=5262140..5263432]	4	0.137
lcl|NZ_CP011073.1_prot_WP_005791539.1_3782	[gene=fusA] [protein=/inference=EXISTENCE: similar to AA sequence:RefSeq:WP_017141367.1; EF-G; promotes GTP-dependent translocation of the ribosome>] [protein_id=WP_005791539.1] [location=complement(4680980..4683097)]	7	0.166
lcl|NZ_CP011073.1_prot_WP_004311297.1_2044	[gene=VU15_RS10365] [protein=/inference=EXISTENCE: similar to AA sequence:RefSeq:WP_004311297.1] [protein_id=WP_004311297.1] [location=complement(2597683..2599773)]	10	0.249
lcl|NZ_CP011073.1_prot_WP_005786570.1_1408	[gene=VU15_RS07145] [protein=/inference=EXISTENCE: similar to AA sequence:RefSeq:WP_007560371.1] [protein_id=WP_005786570.1] [location=1809635..1811575]	11	0.215
lcl|NZ_CP011073.1_prot_WP_004327091.1_2029	[gene=VU15_RS10290] [protein=/inference=EXISTENCE: similar to AA sequence:RefSeq:WP_004289269.1] [protein_id=WP_004327091.1] [location=complement(2578591..2580153)]	7	0.231
lcl|NZ_CP011073.1_prot_WP_032572962.1_1290	[gene=VU15_RS06555] [protein=/inference=EXISTENCE: similar to AA sequence:RefSeq:WP_010992575.1] [protein_id=WP_032572962.1] [location=1660897..1662465]	7	0.211
lcl|NZ_CP011073.1_prot_WP_005816621.1_1228	[gene=VU15_RS06245] [protein=/inference=EXISTENCE: similar to AA sequence:RefSeq:WP_005776257.1; Involved in disulfide oxidoreductase activity and electron>] [protein_id=WP_005816621.1] [location=complement(1589540..1590916)]	4	0.146
lcl|NZ_CP011073.1_prot_WP_004311266.1_2027	[gene=VU15_RS10280] [protein=/inference=EXISTENCE: similar to AA sequence:RefSeq:WP_008774663.1] [protein_id=WP_004311266.1] [location=complement(2574178..2576379)]	10	0.236
lcl|NZ_CP011073.1_prot_WP_005790466.1_3196	[gene=VU15_RS16260] [protein=/inference=EXISTENCE: similar to AA sequence:RefSeq:WP_005817263.1] [protein_id=WP_005790466.1] [location=complement(3987934..3989724)]	8	0.203
lcl|NZ_CP011073.1_prot_WP_005814346.1_3804	[gene=VU15_RS19435] [protein=/inference=EXISTENCE: similar to AA sequence:RefSeq:WP_007480071.1] [protein_id=WP_005814346.1] [location=complement(4706257..4707774)]	7	0.206
lcl|NZ_CP011073.1_prot_WP_005801225.1_863	[gene=VU15_RS04390] [protein=/inference=EXISTENCE: similar to AA sequence:RefSeq:WP_005801225.1] [protein_id=WP_005801225.1] [location=complement(1138434..1139987)]	6	0.176
lcl|NZ_CP011073.1_prot_WP_032572570.1_617	[gene=VU15_RS03145] [protein=/inference=EXISTENCE: similar to AA sequence:RefSeq:WP_008658542.1] [protein_id=WP_032572570.1] [location=complement(797741..800011)]	6	0.114
lcl|NZ_CP011073.1_prot_WP_005785334.1_850	[gene=VU15_RS04325] [protein=/inference=EXISTENCE: similar to AA sequence:RefSeq:WP_005810051.1] [protein_id=WP_005785334.1] [location=complement(1124056..1125330)]	4	0.113
lcl|NZ_CP011073.1_prot_WP_005791958.1_4056	[gene=VU15_RS20725] [protein=/inference=EXISTENCE: similar to AA sequence:RefSeq:WP_005791958.1] [protein_id=WP_005791958.1] [location=5038436..5041696]	6	0.123
lcl|NZ_CP011073.1_prot_WP_005799117.1_3556	[gene=VU15_RS18110] [protein=/inference=EXISTENCE: similar to AA sequence:RefSeq:WP_010993572.1] [protein_id=WP_005799117.1] [location=4433501..4435720]	9	0.192
lcl|NZ_CP011073.1_prot_WP_032533582.1_2734	[gene=VU15_RS13905] [protein=/inference=EXISTENCE: similar to AA sequence:RefSeq:WP_009292825.1] [protein_id=WP_032533582.1] [location=complement(3426566..3428383)]	6	0.172
lcl|NZ_CP011073.1_prot_WP_032573506.1_2663	[gene=VU15_RS13545] [protein=/inference=EXISTENCE: similar to AA sequence:RefSeq:WP_008769665.1] [protein_id=WP_032573506.1] [location=3343552..3345717]	8	0.189
lcl|NZ_CP011073.1_prot_WP_005788433.1_2413	[gene=VU15_RS12265] [protein=/inference=EXISTENCE: similar to AA sequence:RefSeq:WP_002562682.1; produces ATP from ADP in the presence of a proton gradient>] [protein_id=WP_005788433.1] [location=complement(3040451..3041770)]	4	0.164
lcl|NZ_CP011073.1_prot_WP_025814692.1_394	[gene=VU15_RS02015] [protein=/inference=EXISTENCE: similar to AA sequence:RefSeq:WP_005813486.1] [protein_id=WP_025814692.1] [location=508351..510315]	9	0.254
lcl|NZ_CP011073.1_prot_WP_005783919.1_130	[gene=VU15_RS00650] [protein=/inference=EXISTENCE: similar to AA sequence:RefSeq:WP_002558741.1] [protein_id=WP_005783919.1] [location=151418..152680]	10	0.352
lcl|NZ_CP011073.1_prot_WP_005789735.1_2980	[gene=VU15_RS15145] [protein=/inference=EXISTENCE: similar to AA sequence:RefSeq:WP_005780794.1; catalyzes the formation of acetate from pyruvate] [protein_id=WP_005789735.1] [location=3725081..3726820]	6	0.152
lcl|NZ_CP011073.1_prot_WP_032573543.1_2751	[gene=VU15_RS13990] [protein=/inference=EXISTENCE: similar to AA sequence:RefSeq:WP_005780569.1] [protein_id=WP_032573543.1] [location=complement(3459084..3461084)]	8	0.183
lcl|NZ_CP011073.1_prot_WP_032556195.1_638	[gene=VU15_RS03255] [protein=/inference=EXISTENCE: similar to AA sequence:RefSeq:WP_005784863.1] [protein_id=WP_032556195.1] [location=complement(826829..828679)]	7	0.216
lcl|NZ_CP011073.1_prot_WP_005790296.1_3112	[gene=VU15_RS15835] [protein=/inference=EXISTENCE: similar to AA sequence:RefSeq:WP_008769828.1] [protein_id=WP_005790296.1] [location=3889257..3890870]	5	0.181
lcl|NZ_CP011073.1_prot_WP_032572360.1_68	[gene=VU15_RS00340] [protein=/inference=EXISTENCE: similar to AA sequence:RefSeq:WP_002558654.1] [protein_id=WP_032572360.1] [location=complement(83128..84603)]	3	0.09
lcl|NZ_CP011073.1_prot_WP_005787829.1_2079	[gene=VU15_RS10545] [protein=/inference=EXISTENCE: similar to AA sequence:RefSeq:WP_005815822.1] [protein_id=WP_005787829.1] [location=2641787..2643193]	5	0.177
lcl|NZ_CP011073.1_prot_WP_032534057.1_3560	[gene=VU15_RS18130] [protein=/inference=EXISTENCE: similar to AA sequence:RefSeq:WP_005799114.1] [protein_id=WP_032534057.1] [location=complement(4440600..4443062)]	4	0.088
lcl|NZ_CP011073.1_prot_WP_045899192.1_1457	[gene=VU15_RS07395] [protein=/inference=EXISTENCE: similar to AA sequence:RefSeq:WP_014298637.1] [protein_id=WP_045899192.1] [location=1896946..1898577]	5	0.125
lcl|NZ_CP011073.1_prot_WP_005788170.1_2285	[gene=VU15_RS11625] [protein=/inference=EXISTENCE: similar to AA sequence:RefSeq:WP_005820521.1] [protein_id=WP_005788170.1] [location=2884496..2886097]	8	0.176
lcl|NZ_CP011073.1_prot_WP_005785252.1_812	[gene=guaA] [protein=/inference=EXISTENCE: similar to AA sequence:RefSeq:WP_015532441.1; contains glutamine-hydrolyzing domain and glutamine amidot>] [protein_id=WP_005785252.1] [location=1069976..1071499]	10	0.272
lcl|NZ_CP011073.1_prot_WP_005784680.1_514	[gene=VU15_RS02625] [protein=/inference=EXISTENCE: similar to AA sequence:RefSeq:WP_005813417.1] [protein_id=WP_005784680.1] [location=complement(652134..653636)]	7	0.212
lcl|NZ_CP011073.1_prot_WP_005798974.1_2962	[gene=VU15_RS15055] [protein=/inference=EXISTENCE: similar to AA sequence:RefSeq:WP_010993305.1] [protein_id=WP_005798974.1] [location=3700366..3702057]	5	0.14
lcl|NZ_CP011073.1_prot_WP_005793737.1_2095	[gene=VU15_RS10640] [protein=/inference=EXISTENCE: similar to AA sequence:RefSeq:WP_002560174.1] [protein_id=WP_005793737.1] [location=complement(2662874..2664919)]	8	0.178
lcl|NZ_CP011073.1_prot_WP_032574404.1_10	[gene=VU15_RS00050] [protein=/inference=EXISTENCE: similar to AA sequence:RefSeq:WP_005796996.1] [protein_id=WP_032574404.1] [location=complement(10291..12435)]	6	0.118
lcl|NZ_CP011073.1_prot_WP_005790424.1_3175	[gene=VU15_RS16155] [protein=/inference=EXISTENCE: similar to AA sequence:SwissProt:Q5L9Y0.1; protein from Staphylococcus aureus has phosphodiesterase acti>] [protein_id=WP_005790424.1] [location=complement(3960148..3961683)]	5	0.188
lcl|NZ_CP011073.1_prot_WP_005797086.1_4194	[gene=VU15_RS21450] [protein=/inference=EXISTENCE: similar to AA sequence:RefSeq:WP_005797086.1] [protein_id=WP_005797086.1] [location=complement(5231209..5232708)]	8	0.265
lcl|NZ_CP011073.1_prot_WP_032573595.1_2963	[gene=VU15_RS15060] [protein=/inference=EXISTENCE: similar to AA sequence:RefSeq:WP_005789701.1] [protein_id=WP_032573595.1] [location=3702134..3704014]	6	0.126
lcl|NZ_CP011073.1_prot_WP_005813194.1_740	[gene=VU15_RS03765] [protein=/inference=EXISTENCE: similar to AA sequence:RefSeq:WP_005796052.1] [protein_id=WP_005813194.1] [location=962717..963964]	6	0.263
lcl|NZ_CP011073.1_prot_WP_005787491.1_1864	[gene=VU15_RS09450] [protein=/inference=EXISTENCE: similar to AA sequence:SwissProt:Q5LD82.1; produces ATP from ADP in the presence of a proton gradient ac>] [protein_id=WP_005787491.1] [location=2383413..2384996]	5	0.131
lcl|NZ_CP011073.1_prot_WP_005786046.1_1126	[gene=VU15_RS05720] [protein=/inference=EXISTENCE: similar to AA sequence:RefSeq:WP_008659098.1] [protein_id=WP_005786046.1] [location=1465223..1466767]	8	0.278
lcl|NZ_CP011073.1_prot_WP_032573265.1_2288	[gene=VU15_RS11640] [protein=/inference=EXISTENCE: similar to AA sequence:RefSeq:WP_008768998.1] [protein_id=WP_032573265.1] [location=2889496..2891604]	5	0.131
lcl|NZ_CP011073.1_prot_WP_032572828.1_1138	[gene=VU15_RS05780] [protein=/inference=EXISTENCE: similar to AA sequence:RefSeq:WP_004308785.1] [protein_id=WP_032572828.1] [location=complement(1478123..1480351)]	7	0.167
lcl|NZ_CP011073.1_prot_WP_005651733.1_2028	[gene=VU15_RS10285] [protein=/inference=EXISTENCE: similar to AA sequence:RefSeq:WP_005829319.1] [protein_id=WP_005651733.1] [location=complement(2576386..2578560)]	5	0.134
lcl|NZ_CP011073.1_prot_WP_005786397.1_1309	[gene=VU15_RS06650] [protein=/inference=EXISTENCE: similar to AA sequence:RefSeq:WP_010992589.1] [protein_id=WP_005786397.1] [location=1686907..1688382]	4	0.12
lcl|NZ_CP011073.1_prot_WP_005789791.1_3007	[gene=VU15_RS15280] [protein=/inference=EXISTENCE: similar to AA sequence:RefSeq:WP_005654390.1; catalyzes the formation of N6-(1,2,-dicarboxyethyl)-AMP fr>] [protein_id=WP_005789791.1] [location=complement(3758597..3759868)]	7	0.206
lcl|NZ_CP011073.1_prot_WP_032573036.1_1474	[gene=VU15_RS07480] [protein=/inference=EXISTENCE: similar to AA sequence:RefSeq:WP_009130489.1] [protein_id=WP_032573036.1] [location=1921964..1923568]	4	0.118
lcl|NZ_CP011073.1_prot_WP_005790897.1_3362	[gene=VU15_RS17095] [protein=/inference=EXISTENCE: similar to AA sequence:RefSeq:WP_005781393.1] [protein_id=WP_005790897.1] [location=4194688..4196415]	5	0.139
lcl|NZ_CP011073.1_prot_WP_005783987.1_163	[gene=gyrB] [protein=/inference=EXISTENCE: similar to AA sequence:RefSeq:WP_005783987.1; negatively supercoils closed circular double-stranded DNA] [protein_id=WP_005783987.1] [location=complement(195096..197054)]	7	0.17
lcl|NZ_CP011073.1_prot_WP_005791282.1_3969	[gene=VU15_RS20275] [protein=/inference=EXISTENCE: similar to AA sequence:RefSeq:WP_010993740.1] [protein_id=WP_005791282.1] [location=complement(4907784..4909469)]	6	0.125
K1C10_HUMAN		3	0.096
lcl|NZ_CP011073.1_prot_WP_005791942.1_4074	[gene=VU15_RS20815] [protein=/inference=EXISTENCE: similar to AA sequence:RefSeq:WP_007747758.1] [protein_id=WP_005791942.1] [location=complement(5067061..5068518)]	3	0.101
lcl|NZ_CP011073.1_prot_WP_005784384.1_354	[gene=VU15_RS01795] [protein=/inference=EXISTENCE: similar to AA sequence:RefSeq:WP_008658306.1] [protein_id=WP_005784384.1] [location=450177..451520]	2	0.067
lcl|NZ_CP011073.1_prot_WP_005787533.1_1886	[gene=VU15_RS09560] [protein=/inference=EXISTENCE: similar to AA sequence:RefSeq:WP_005820178.1] [protein_id=WP_005787533.1] [location=2413120..2414787]	6	0.157
lcl|NZ_CP011073.1_prot_WP_005795907.1_899	[gene=VU15_RS04570] [protein=/inference=EXISTENCE: similar to AA sequence:RefSeq:WP_005795907.1] [protein_id=WP_005795907.1] [location=1189682..1191247]	4	0.125
lcl|NZ_CP011073.1_prot_WP_005784203.1_262	[gene=VU15_RS01335] [protein=/inference=EXISTENCE: similar to AA sequence:RefSeq:WP_007755582.1] [protein_id=WP_005784203.1] [location=349258..350799]	7	0.152
lcl|NZ_CP011073.1_prot_WP_005791861.1_3608	[gene=VU15_RS18370] [protein=/inference=EXISTENCE: similar to AA sequence:RefSeq:WP_005782311.1] [protein_id=WP_005791861.1] [location=complement(4499801..4501981)]	7	0.143
lcl|NZ_CP011073.1_prot_WP_032595529.1_519	[gene=VU15_RS02650] [protein=/inference=EXISTENCE: similar to AA sequence:RefSeq:WP_005792393.1] [protein_id=WP_032595529.1] [location=663877..666780]	4	0.057
lcl|NZ_CP011073.1_prot_WP_005784668.1_509	[gene=VU15_RS02600] [protein=/inference=EXISTENCE: similar to AA sequence:RefSeq:WP_005926127.1] [protein_id=WP_005784668.1] [location=644621..645478]	6	0.344
lcl|NZ_CP011073.1_prot_WP_011203461.1_3381	[gene=VU15_RS17195] [protein=/inference=EXISTENCE: similar to AA sequence:RefSeq:WP_009292585.1] [protein_id=WP_011203461.1] [location=4222802..4225504]	2	0.036
lcl|NZ_CP011073.1_prot_WP_005785313.1_841	[gene=VU15_RS04280] [protein=/inference=EXISTENCE: similar to AA sequence:RefSeq:WP_005810067.1] [protein_id=WP_005785313.1] [location=1111206..1113146]	5	0.088
lcl|NZ_CP011073.1_prot_WP_005792044.1_3699	[gene=VU15_RS18850] [protein=/inference=EXISTENCE: similar to AA sequence:RefSeq:WP_005783067.1] [protein_id=WP_005792044.1] [location=complement(4595265..4596788)]	4	0.114
lcl|NZ_CP011073.1_prot_WP_005795728.1_1010	[gene=VU15_RS05130] [protein=/inference=EXISTENCE: similar to AA sequence:RefSeq:WP_005807908.1] [protein_id=WP_005795728.1] [location=complement(1328189..1329616)]	4	0.122
lcl|NZ_CP011073.1_prot_WP_005786671.1_1453	[gene=VU15_RS07375] [protein=/inference=EXISTENCE: similar to AA sequence:RefSeq:WP_005817031.1] [protein_id=WP_005786671.1] [location=1887193..1889265]	5	0.117
lcl|NZ_CP011073.1_prot_WP_005793277.1_2408	[gene=VU15_RS12240] [protein=/inference=EXISTENCE: similar to AA sequence:RefSeq:WP_010993121.1] [protein_id=WP_005793277.1] [location=complement(3033024..3035588)]	5	0.108
lcl|NZ_CP011073.1_prot_WP_032574266.1_4139	[gene=VU15_RS21175] [protein=/inference=EXISTENCE: similar to AA sequence:RefSeq:WP_011203741.1] [protein_id=WP_032574266.1] [location=complement(5162556..5164973)]	5	0.118
lcl|NZ_CP011073.1_prot_WP_005787151.1_1694	[gene=VU15_RS08595] [protein=/inference=EXISTENCE: similar to AA sequence:RefSeq:WP_005819980.1] [protein_id=WP_005787151.1] [location=2176863..2179652]	4	0.053
lcl|NZ_CP011073.1_prot_WP_005815367.1_2406	[gene=VU15_RS12230] [protein=/inference=EXISTENCE: similar to AA sequence:RefSeq:WP_014299058.1] [protein_id=WP_005815367.1] [location=3031037..3032140]	2	0.082
lcl|NZ_CP011073.1_prot_WP_005785480.1_922	[gene=VU15_RS04685] [protein=/inference=EXISTENCE: similar to AA sequence:RefSeq:WP_010992266.1] [protein_id=WP_005785480.1] [location=complement(1218622..1220133)]	3	0.103
lcl|NZ_CP011073.1_prot_WP_005793275.1_2409	[gene=VU15_RS12245] [protein=/inference=EXISTENCE: similar to AA sequence:RefSeq:WP_005788427.1] [protein_id=WP_005793275.1] [location=complement(3035622..3037283)]	4	0.108
lcl|NZ_CP011073.1_prot_WP_005788361.1_2374	[gene=VU15_RS12070] [protein=/inference=EXISTENCE: similar to AA sequence:RefSeq:WP_005788361.1] [protein_id=WP_005788361.1] [location=2992674..2994818]	3	0.05
lcl|NZ_CP011073.1_prot_WP_005787888.1_2098	[gene=VU15_RS10655] [protein=/inference=EXISTENCE: similar to AA sequence:RefSeq:WP_005787888.1] [protein_id=WP_005787888.1] [location=2670546..2671757]	3	0.134
lcl|NZ_CP011073.1_prot_WP_005799064.1_3604	[gene=VU15_RS18350] [protein=/inference=EXISTENCE: similar to AA sequence:RefSeq:WP_005791853.1] [protein_id=WP_005799064.1] [location=complement(4494262..4495632)]	3	0.099
lcl|NZ_CP011073.1_prot_WP_032573561.1_2912	[gene=VU15_RS14805] [protein=/inference=EXISTENCE: similar to AA sequence:RefSeq:WP_005780676.1] [protein_id=WP_032573561.1] [location=3625802..3627076]	3	0.123
lcl|NZ_CP011073.1_prot_WP_005784087.1_212	[gene=VU15_RS01070] [protein=/inference=EXISTENCE: similar to AA sequence:RefSeq:WP_005812073.1] [protein_id=WP_005784087.1] [location=270077..271543]	4	0.137
lcl|NZ_CP011073.1_prot_WP_009291467.1_348	[gene=VU15_RS01765] [protein=/inference=EXISTENCE: similar to AA sequence:RefSeq:WP_008769318.1] [protein_id=WP_009291467.1] [location=complement(445040..446398)]	3	0.044
lcl|NZ_CP011073.1_prot_WP_005793720.1_2119	[gene=VU15_RS10760] [protein=/inference=EXISTENCE: similar to AA sequence:RefSeq:WP_010537985.1; catalyzes the formation of prolyl-tRNA(Pro) from proline a>] [protein_id=WP_005793720.1] [location=complement(2695007..2696500)]	3	0.091
lcl|NZ_CP011073.1_prot_WP_032572982.1_1332	[gene=VU15_RS06765] [protein=/inference=EXISTENCE: similar to AA sequence:RefSeq:WP_008768279.1] [protein_id=WP_032572982.1] [location=complement(1718236..1720482)]	7	0.154
lcl|NZ_CP011073.1_prot_WP_005790652.1_3295	[gene=VU15_RS16755] [protein=/inference=EXISTENCE: similar to AA sequence:RefSeq:WP_005790652.1] [protein_id=WP_005790652.1] [location=complement(4098589..4099410)]	3	0.143
lcl|NZ_CP011073.1_prot_WP_032555722.1_1925	[gene=VU15_RS09760] [protein=/inference=EXISTENCE: similar to AA sequence:RefSeq:WP_005787615.1] [protein_id=WP_032555722.1] [location=2464761..2466263]	4	0.15
lcl|NZ_CP011073.1_prot_WP_032573378.1_2486	[gene=VU15_RS12650] [protein=/inference=EXISTENCE: similar to AA sequence:RefSeq:WP_005815274.1] [protein_id=WP_032573378.1] [location=complement(3125347..3126984)]	4	0.108
lcl|NZ_CP011073.1_prot_WP_008658876.1_911	[gene=VU15_RS04630] [protein=/inference=EXISTENCE: similar to AA sequence:RefSeq:WP_008768024.1] [protein_id=WP_008658876.1] [location=1206964..1209102]	2	0.072
lcl|NZ_CP011073.1_prot_WP_005797878.1_3197	[gene=VU15_RS16265] [protein=/inference=EXISTENCE: similar to AA sequence:RefSeq:WP_008769881.1] [protein_id=WP_005797878.1] [location=complement(3989737..3991065)]	4	0.163
lcl|NZ_CP011073.1_prot_WP_005785445.1_904	[gene=VU15_RS04595] [protein=/inference=EXISTENCE: similar to AA sequence:RefSeq:WP_005775810.1] [protein_id=WP_005785445.1] [location=complement(1198227..1199801)]	6	0.208
lcl|NZ_CP011073.1_prot_WP_005786023.1_1114	[gene=VU15_RS05660] [protein=/inference=EXISTENCE: similar to AA sequence:RefSeq:WP_005786023.1] [protein_id=WP_005786023.1] [location=1448826..1450058]	3	0.146
lcl|NZ_CP011073.1_prot_WP_025814295.1_1059	[gene=VU15_RS05380] [protein=/inference=EXISTENCE: similar to AA sequence:SwissProt:P45737.1] [protein_id=WP_025814295.1] [location=complement(1378459..1379919)]	5	0.179
lcl|NZ_CP011073.1_prot_WP_032565368.1_3380	[gene=VU15_RS17190] [protein=/inference=EXISTENCE: similar to AA sequence:RefSeq:WP_008769973.1] [protein_id=WP_032565368.1] [location=4220061..4222604]	2	0.039
lcl|NZ_CP011073.1_prot_WP_005797168.1_4131	[gene=VU15_RS21135] [protein=/inference=EXISTENCE: similar to AA sequence:RefSeq:WP_005802065.1] [protein_id=WP_005797168.1] [location=5152647..5154269]	3	0.081
lcl|NZ_CP011073.1_prot_WP_032565571.1_4054	[gene=VU15_RS20715] [protein=/inference=EXISTENCE: similar to AA sequence:RefSeq:WP_005791960.1] [protein_id=WP_032565571.1] [location=5034866..5037355]	4	0.053
lcl|NZ_CP011073.1_prot_WP_005791317.1_3950	[gene=VU15_RS20180] [protein=/inference=EXISTENCE: similar to AA sequence:RefSeq:WP_009123658.1] [protein_id=WP_005791317.1] [location=4874952..4876625]	5	0.108
lcl|NZ_CP011073.1_prot_WP_032561732.1_3308	[gene=VU15_RS16825] [protein=/inference=EXISTENCE: similar to AA sequence:RefSeq:WP_008769936.1] [protein_id=WP_032561732.1] [location=complement(4111711..4113954)]	6	0.106
lcl|NZ_CP011073.1_prot_WP_009291681.1_857	[gene=VU15_RS04360] [protein=/inference=EXISTENCE: similar to AA sequence:RefSeq:WP_005813079.1] [protein_id=WP_009291681.1] [location=complement(1130429..1133248)]	3	0.071
lcl|NZ_CP011073.1_prot_WP_005791755.1_3550	[gene=VU15_RS18065] [protein=/inference=EXISTENCE: similar to AA sequence:SwissProt:Q5L8W2.1] [protein_id=WP_005791755.1] [location=complement(4424934..4426337)]	3	0.094
lcl|NZ_CP011073.1_prot_WP_032572989.1_1347	[gene=VU15_RS06840] [protein=/inference=EXISTENCE: similar to AA sequence:RefSeq:WP_008768291.1] [protein_id=WP_032572989.1] [location=1739883..1741232]	6	0.252
lcl|NZ_CP011073.1_prot_WP_005786667.1_1451	[gene=VU15_RS07365] [protein=/inference=EXISTENCE: similar to AA sequence:RefSeq:WP_008768326.1] [protein_id=WP_005786667.1] [location=1883576..1885900]	2	0.048
lcl|NZ_CP011073.1_prot_WP_005786245.1_1225	[gene=VU15_RS06230] [protein=/inference=EXISTENCE: similar to AA sequence:RefSeq:WP_005776253.1] [protein_id=WP_005786245.1] [location=1585796..1586692]	3	0.158
lcl|NZ_CP011073.1_prot_WP_005790875.1_3346	[gene=VU15_RS17015] [protein=/inference=EXISTENCE: similar to AA sequence:RefSeq:WP_011203446.1] [protein_id=WP_005790875.1] [location=4173062..4174426]	3	0.108
lcl|NZ_CP011073.1_prot_WP_005795924.1_876	[gene=VU15_RS04455] [protein=/inference=EXISTENCE: similar to AA sequence:RefSeq:WP_008645682.1] [protein_id=WP_005795924.1] [location=complement(1155631..1157820)]	3	0.063
lcl|NZ_CP011073.1_prot_WP_011201910.1_136	[gene=VU15_RS00680] [protein=/inference=EXISTENCE: similar to AA sequence:RefSeq:WP_008769207.1] [protein_id=WP_011201910.1] [location=159417..160760]	2	0.06
lcl|NZ_CP011073.1_prot_WP_005790561.1_3250	[gene=VU15_RS16530] [protein=/inference=EXISTENCE: similar to AA sequence:RefSeq:WP_009292641.1] [protein_id=WP_005790561.1] [location=4049924..4052317]	3	0.059
lcl|NZ_CP011073.1_prot_WP_009293251.1_2439	[gene=VU15_RS12415] [protein=/inference=EXISTENCE: similar to AA sequence:RefSeq:WP_008769779.1; catalyzes a two-step reaction, first charging a glutamine >] [protein_id=WP_009293251.1] [location=3074734..3076473]	4	0.138
lcl|NZ_CP011073.1_prot_WP_032557153.1_2918	[gene=VU15_RS14835] [protein=/inference=EXISTENCE: similar to AA sequence:RefSeq:WP_005814905.1] [protein_id=WP_032557153.1] [location=complement(3637976..3639484)]	2	0.048
lcl|NZ_CP011073.1_prot_WP_032573294.1_4192	[gene=VU15_RS21440] [protein=/inference=EXISTENCE: similar to AA sequence:RefSeq:WP_005797088.1] [protein_id=WP_032573294.1] [location=5228277..5229620]	2	0.098
lcl|NZ_CP011073.1_prot_WP_014299262.1_3011	[gene=VU15_RS15300] [protein=/inference=EXISTENCE: similar to AA sequence:RefSeq:WP_005802711.1] [protein_id=WP_014299262.1] [location=complement(3762880..3764931)]	3	0.05
lcl|NZ_CP011073.1_prot_WP_005797093.1_4187	[gene=VU15_RS21415] [protein=/inference=EXISTENCE: similar to AA sequence:RefSeq:WP_005797093.1] [protein_id=WP_005797093.1] [location=complement(5220976..5223390)]	4	0.077
lcl|NZ_CP011073.1_prot_WP_032573312.1_2379	[gene=VU15_RS12095] [protein=/inference=EXISTENCE: similar to AA sequence:RefSeq:WP_007217823.1] [protein_id=WP_032573312.1] [location=3001344..3003863]	2	0.036
lcl|NZ_CP011073.1_prot_WP_005790286.1_3110	[gene=VU15_RS15825] [protein=/inference=EXISTENCE: similar to AA sequence:RefSeq:WP_011203341.1] [protein_id=WP_005790286.1] [location=3886549..3888084]	2	0.055
K1C9_HUMAN		2	0.103
lcl|NZ_CP011073.1_prot_WP_005803924.1_4013	[gene=VU15_RS20505] [protein=/inference=EXISTENCE: similar to AA sequence:RefSeq:WP_005791189.1] [protein_id=WP_005803924.1] [location=complement(4974982..4976775)]	3	0.08
lcl|NZ_CP011073.1_prot_WP_005795166.1_1312	[gene=VU15_RS06665] [protein=/inference=EXISTENCE: similar to AA sequence:RefSeq:WP_005795166.1] [protein_id=WP_005795166.1] [location=1689760..1691625]	2	0.034
lcl|NZ_CP011073.1_prot_WP_045899191.1_1449	[gene=VU15_RS07355] [protein=/inference=EXISTENCE: similar to AA sequence:RefSeq:WP_005800567.1] [protein_id=WP_045899191.1] [location=1878892..1880964]	4	0.072
lcl|NZ_CP011073.1_prot_WP_005776885.1_1693	[gene=VU15_RS08590] [protein=/inference=EXISTENCE: similar to AA sequence:RefSeq:WP_005776885.1] [protein_id=WP_005776885.1] [location=2174979..2176667]	2	0.052
lcl|NZ_CP011073.1_prot_WP_032573037.1_1476	[gene=VU15_RS07490] [protein=/inference=EXISTENCE: similar to AA sequence:RefSeq:WP_008659530.1] [protein_id=WP_032573037.1] [location=1925116..1926567]	2	0.075
lcl|NZ_CP011073.1_prot_WP_005785383.1_873	[gene=VU15_RS04440] [protein=/inference=EXISTENCE: similar to AA sequence:RefSeq:WP_005785383.1] [protein_id=WP_005785383.1] [location=1150998..1151945]	2	0.057
lcl|NZ_CP011073.1_prot_WP_005791759.1_3552	[gene=VU15_RS18075] [protein=/inference=EXISTENCE: similar to AA sequence:RefSeq:WP_014299454.1] [protein_id=WP_005791759.1] [location=complement(4427926..4429272)]	2	0.076
lcl|NZ_CP011073.1_prot_WP_032573507.1_2673	[gene=VU15_RS13595] [protein=/inference=EXISTENCE: similar to AA sequence:RefSeq:WP_010993233.1] [protein_id=WP_032573507.1] [location=complement(3351729..3353840)]	5	0.115
lcl|NZ_CP011073.1_prot_WP_045899377.1_3178	[gene=VU15_RS16170] [protein=/inference=EXISTENCE: similar to AA sequence:RefSeq:WP_005821545.1; NADP-dependent; catalyzes the oxidative decarboxylation of>] [protein_id=WP_045899377.1] [location=3962734..3965022]	2	0.05
lcl|NZ_CP011073.1_prot_WP_032573555.1_2902	[gene=VU15_RS14755] [protein=/inference=EXISTENCE: similar to AA sequence:RefSeq:WP_005780648.1] [protein_id=WP_032573555.1] [location=3604987..3606513]	2	0.085
lcl|NZ_CP011073.1_prot_WP_008769218.1_173	[gene=VU15_RS00875] [protein=/inference=EXISTENCE: similar to AA sequence:RefSeq:WP_005813786.1] [protein_id=WP_008769218.1] [location=complement(206766..208100)]	3	0.115
lcl|NZ_CP011073.1_prot_WP_005791495.1_3807	[gene=VU15_RS19450] [protein=/inference=EXISTENCE: similar to AA sequence:RefSeq:WP_010993672.1] [protein_id=WP_005791495.1] [location=complement(4710489..4712288)]	4	0.1
lcl|NZ_CP011073.1_prot_WP_005785453.1_908	[gene=VU15_RS04615] [protein=/inference=EXISTENCE: similar to AA sequence:RefSeq:WP_005785453.1] [protein_id=WP_005785453.1] [location=1203637..1204962]	4	0.098
lcl|NZ_CP011073.1_prot_WP_032572682.1_728	[gene=VU15_RS03705] [protein=/inference=EXISTENCE: similar to AA sequence:RefSeq:WP_005785063.1] [protein_id=WP_032572682.1] [location=complement(940657..942000)]	2	0.094
lcl|NZ_CP011073.1_prot_WP_005785248.1_810	[gene=VU15_RS04125] [protein=/inference=EXISTENCE: similar to AA sequence:RefSeq:WP_008658781.1] [protein_id=WP_005785248.1] [location=complement(1068363..1069364)]	3	0.171
lcl|NZ_CP011073.1_prot_WP_005797148.1_4157	[gene=VU15_RS21265] [protein=/inference=EXISTENCE: similar to AA sequence:RefSeq:WP_011203747.1] [protein_id=WP_005797148.1] [location=complement(5181879..5182826)]	2	0.073
lcl|NZ_CP011073.1_prot_WP_005781763.1_4063	[gene=VU15_RS20760] [protein=/inference=EXISTENCE: similar to AA sequence:RefSeq:WP_002558259.1] [protein_id=WP_005781763.1] [location=5050424..5051842]	4	0.123
lcl|NZ_CP011073.1_prot_WP_009291996.1_1391	[gene=VU15_RS07060] [protein=/inference=EXISTENCE: similar to AA sequence:SwissProt:Q5LES3.1] [protein_id=WP_009291996.1] [location=1788533..1789963]	2	0.088
lcl|NZ_CP011073.1_prot_WP_005786511.1_1378	[gene=VU15_RS06995] [protein=/inference=EXISTENCE: similar to AA sequence:RefSeq:WP_004297466.1] [protein_id=WP_005786511.1] [location=1774794..1775765]	4	0.217
lcl|NZ_CP011073.1_prot_WP_008661487.1_3899	[gene=VU15_RS19920] [protein=/inference=EXISTENCE: similar to AA sequence:RefSeq:WP_009293032.1] [protein_id=WP_008661487.1] [location=4820617..4821831]	3	0.158
lcl|NZ_CP011073.1_prot_WP_005790298.1_3113	[gene=VU15_RS15840] [protein=/inference=EXISTENCE: similar to AA sequence:RefSeq:WP_005802512.1; catalyzes the synthesis of xanthosine monophosphate by the>] [protein_id=WP_005790298.1] [location=complement(3891266..3892759)]	2	0.042
lcl|NZ_CP011073.1_prot_WP_005791925.1_4091	[gene=VU15_RS20900] [protein=/inference=EXISTENCE: similar to AA sequence:RefSeq:WP_008646565.1] [protein_id=WP_005791925.1] [location=5091537..5093576]	4	0.087
lcl|NZ_CP011073.1_prot_WP_005817018.1_1443	[gene=VU15_RS07325] [protein=/inference=EXISTENCE: similar to AA sequence:RefSeq:WP_005786645.1] [protein_id=WP_005817018.1] [location=complement(1865033..1868302)]	2	0.027
lcl|NZ_CP011073.1_prot_WP_005785254.1_813	[gene=VU15_RS04140] [protein=/inference=EXISTENCE: similar to AA sequence:RefSeq:WP_005785254.1] [protein_id=WP_005785254.1] [location=complement(1072100..1074124)]	2	0.047
lcl|NZ_CP011073.1_prot_WP_005785772.1_1036	[gene=VU15_RS05265] [protein=/inference=EXISTENCE: similar to AA sequence:RefSeq:WP_014298424.1] [protein_id=WP_005785772.1] [location=complement(1351086..1353674)]	6	0.113
lcl|NZ_CP011073.1_prot_WP_005787981.1_2132	[gene=VU15_RS10830] [protein=/inference=EXISTENCE: similar to AA sequence:RefSeq:WP_005787981.1] [protein_id=WP_005787981.1] [location=2710365..2711858]	2	0.052
lcl|NZ_CP011073.1_prot_WP_032574386.1_1515	[gene=VU15_RS07685] [protein=/inference=EXISTENCE: similar to AA sequence:RefSeq:WP_008768393.1] [protein_id=WP_032574386.1] [location=1972273..1974012]	3	0.076
lcl|NZ_CP011073.1_prot_WP_032574119.1_3961	[gene=VU15_RS20235] [protein=/inference=EXISTENCE: similar to AA sequence:SwissProt:Q64N34.1] [protein_id=WP_032574119.1] [location=4890795..4892675]	3	0.093
lcl|NZ_CP011073.1_prot_WP_005791376.1_3926	[gene=VU15_RS20060] [protein=/inference=EXISTENCE: similar to AA sequence:RefSeq:WP_005782037.1] [protein_id=WP_005791376.1] [location=complement(4842600..4843751)]	3	0.151
lcl|NZ_CP011073.1_prot_WP_008767983.1_842	[gene=VU15_RS04285] [protein=/inference=EXISTENCE: similar to AA sequence:RefSeq:WP_005785315.1] [protein_id=WP_008767983.1] [location=1113161..1114435]	3	0.13
lcl|NZ_CP011073.1_prot_WP_005786569.1_1407	[gene=VU15_RS07140] [protein=/inference=EXISTENCE: similar to AA sequence:RefSeq:WP_011202518.1] [protein_id=WP_005786569.1] [location=1807506..1809554]	4	0.106
lcl|NZ_CP011073.1_prot_WP_005793172.1_950	[gene=VU15_RS04825] [protein=/inference=EXISTENCE: similar to AA sequence:RefSeq:WP_008768048.1] [protein_id=WP_005793172.1] [location=complement(1248833..1250896)]	2	0.045
lcl|NZ_CP011073.1_prot_WP_005800561.1_1454	[gene=VU15_RS07380] [protein=/inference=EXISTENCE: similar to AA sequence:RefSeq:WP_008768329.1] [protein_id=WP_005800561.1] [location=1889326..1891575]	2	0.037
lcl|NZ_CP011073.1_prot_WP_008658947.1_1003	[gene=VU15_RS05095] [protein=/inference=EXISTENCE: similar to AA sequence:SwissProt:Q89Z26.1] [protein_id=WP_008658947.1] [location=complement(1321006..1322403)]	2	0.097
lcl|NZ_CP011073.1_prot_WP_005783832.1_84	[gene=VU15_RS00420] [protein=/inference=EXISTENCE: similar to AA sequence:RefSeq:WP_005783832.1] [protein_id=WP_005783832.1] [location=complement(104078..105589)]	2	0.06
lcl|NZ_CP011073.1_prot_WP_005783975.1_158	[gene=VU15_RS00795] [protein=/inference=EXISTENCE: similar to AA sequence:RefSeq:WP_008658023.1; catalyzes the interconversion of 2-phosphoglycerate and 3->] [protein_id=WP_005783975.1] [location=186399..187913]	3	0.071
lcl|NZ_CP011073.1_prot_WP_005783997.1_167	[gene=VU15_RS00845] [protein=/inference=EXISTENCE: similar to AA sequence:RefSeq:WP_002558771.1] [protein_id=WP_005783997.1] [location=complement(199261..200571)]	2	0.08
lcl|NZ_CP011073.1_prot_WP_005790735.1_3330	[gene=VU15_RS16935] [protein=/inference=EXISTENCE: similar to AA sequence:RefSeq:WP_005817439.1] [protein_id=WP_005790735.1] [location=complement(4142488..4144050)]	3	0.108
lcl|NZ_CP011073.1_prot_WP_005791600.1_3741	[gene=VU15_RS19090] [protein=/inference=EXISTENCE: similar to AA sequence:RefSeq:WP_005811322.1] [protein_id=WP_005791600.1] [location=complement(4652924..4654276)]	2	0.06
lcl|NZ_CP011073.1_prot_WP_005795015.1_1440	[gene=VU15_RS07310] [protein=/inference=EXISTENCE: similar to AA sequence:RefSeq:WP_005795015.1] [protein_id=WP_005795015.1] [location=1858416..1861739]	2	0.025
lcl|NZ_CP011073.1_prot_WP_011203622.1_3845	[gene=VU15_RS19645] [protein=/inference=EXISTENCE: similar to AA sequence:RefSeq:WP_011203622.1] [protein_id=WP_011203622.1] [location=4761187..4762791]	2	0.062
lcl|NZ_CP011073.1_prot_WP_032572814.1_1096	[gene=VU15_RS05570] [protein=/inference=EXISTENCE: similar to AA sequence:RefSeq:WP_009291813.1] [protein_id=WP_032572814.1] [location=complement(1424710..1426239)]	3	0.098
lcl|NZ_CP011073.1_prot_WP_032573556.1_2903	[gene=VU15_RS14760] [protein=/inference=EXISTENCE: similar to AA sequence:RefSeq:WP_005798902.1] [protein_id=WP_032573556.1] [location=complement(3606624..3609485)]	3	0.042
lcl|NZ_CP011073.1_prot_WP_005786020.1_1113	[gene=VU15_RS05655] [protein=/inference=EXISTENCE: similar to AA sequence:RefSeq:WP_005929710.1] [protein_id=WP_005786020.1] [location=1446685..1448259]	2	0.046
lcl|NZ_CP011073.1_prot_WP_005800633.1_1375	[gene=VU15_RS06980] [protein=/inference=EXISTENCE: similar to AA sequence:RefSeq:WP_005800633.1] [protein_id=WP_005800633.1] [location=complement(1770867..1772021)]	3	0.128
lcl|NZ_CP011073.1_prot_WP_005786690.1_1461	[gene=VU15_RS07415] [protein=/inference=EXISTENCE: similar to AA sequence:RefSeq:WP_005786690.1] [protein_id=WP_005786690.1] [location=1903700..1905313]	3	0.099
lcl|NZ_CP011073.1_prot_WP_005798895.1_2898	[gene=VU15_RS14735] [protein=/inference=EXISTENCE: similar to AA sequence:RefSeq:WP_013547273.1; catalyzes the formation of glycerone phosphate and glycera>] [protein_id=WP_005798895.1] [location=complement(3600545..3601549)]	2	0.141
lcl|NZ_CP011073.1_prot_WP_005796226.1_624	[gene=VU15_RS03180] [protein=/inference=EXISTENCE: similar to AA sequence:RefSeq:WP_016269486.1] [protein_id=WP_005796226.1] [location=complement(809214..811832)]	2	0.026
lcl|NZ_CP011073.1_prot_WP_005793561.1_2154	[gene=VU15_RS10940] [protein=/inference=EXISTENCE: similar to AA sequence:RefSeq:WP_005788026.1] [protein_id=WP_005793561.1] [location=2741792..2743720]	2	0.047
lcl|NZ_CP011073.1_prot_WP_005789619.1_2928	[gene=VU15_RS14885] [protein=/inference=EXISTENCE: similar to AA sequence:RefSeq:WP_008661200.1] [protein_id=WP_005789619.1] [location=3652665..3656219]	3	0.037
lcl|NZ_CP011073.1_prot_WP_008659922.1_1722	[gene=VU15_RS08735] [protein=/inference=EXISTENCE: similar to AA sequence:RefSeq:WP_009292180.1] [protein_id=WP_008659922.1] [location=2215825..2216745]	2	0.127

## Sheet: BacFrag-09
prot_acc	prot_desc	npeps	coverage
lcl|NZ_CP011073.1_prot_WP_005791792.1_3569	[gene=VU15_RS18175] [protein=/inference=EXISTENCE: similar to AA sequence:RefSeq:WP_005791792.1] [protein_id=WP_005791792.1] [location=complement(4454788..4455975)]	28	0.759
lcl|NZ_CP011073.1_prot_WP_045899408.1_3797	[gene=tuf] [protein=/inference=EXISTENCE: similar to AA sequence:SwissProt:Q8A463.1; EF-Tu; promotes GTP-dependent binding of aminoacyl-tRNA to th>] [protein_id=WP_045899408.1] [location=complement(4699080..4700264)]	16	0.49
lcl|NZ_CP011073.1_prot_WP_005785741.1_1019	[gene=eno] [protein=/inference=EXISTENCE: similar to AA sequence:RefSeq:WP_009291773.1; catalyzes the formation of phosphoenolpyruvate from 2-phos>] [protein_id=WP_005785741.1] [location=complement(1336244..1337533)]	18	0.531
lcl|NZ_CP011073.1_prot_WP_005791484.1_3813	[gene=ansB] [protein=/inference=EXISTENCE: similar to AA sequence:RefSeq:WP_005782137.1; catalyzes the formation of aspartate from asparagine, peri>] [protein_id=WP_005791484.1] [location=4720515..4721573]	17	0.702
lcl|NZ_CP011073.1_prot_WP_005786556.1_1401	[gene=VU15_RS07110] [protein=/inference=EXISTENCE: similar to AA sequence:RefSeq:WP_005795053.1] [protein_id=WP_005786556.1] [location=1801668..1802744]	10	0.369
lcl|NZ_CP011073.1_prot_WP_005784472.1_397	[gene=VU15_RS02030] [protein=/inference=EXISTENCE: similar to AA sequence:RefSeq:WP_005784472.1] [protein_id=WP_005784472.1] [location=complement(512738..513370)]	8	0.357
lcl|NZ_CP011073.1_prot_WP_005785453.1_908	[gene=VU15_RS04615] [protein=/inference=EXISTENCE: similar to AA sequence:RefSeq:WP_005785453.1] [protein_id=WP_005785453.1] [location=1203637..1204962]	23	0.565
lcl|NZ_CP011073.1_prot_WP_005785248.1_810	[gene=VU15_RS04125] [protein=/inference=EXISTENCE: similar to AA sequence:RefSeq:WP_008658781.1] [protein_id=WP_005785248.1] [location=complement(1068363..1069364)]	16	0.622
lcl|NZ_CP011073.1_prot_WP_005786560.1_1403	[gene=VU15_RS07120] [protein=/inference=EXISTENCE: similar to AA sequence:RefSeq:WP_005776469.1] [protein_id=WP_005786560.1] [location=1803623..1804741]	17	0.594
lcl|NZ_CP011073.1_prot_WP_032561129.1_1395	[gene=VU15_RS07080] [protein=/inference=EXISTENCE: similar to AA sequence:RefSeq:WP_014298620.1] [protein_id=WP_032561129.1] [location=complement(1793002..1794123)]	7	0.257
lcl|NZ_CP011073.1_prot_WP_005790474.1_3201	[gene=VU15_RS16285] [protein=/inference=EXISTENCE: similar to AA sequence:RefSeq:WP_007217307.1; converts 2-oxoglutarate to glutamate; in Escherichia coli >] [protein_id=WP_005790474.1] [location=3995503..3996840]	19	0.528
lcl|NZ_CP011073.1_prot_WP_005786125.1_1153	[gene=VU15_RS05860] [protein=/inference=EXISTENCE: similar to AA sequence:RefSeq:WP_005795502.1] [protein_id=WP_005786125.1] [location=complement(1498251..1498841)]	7	0.281
lcl|NZ_CP011073.1_prot_WP_005790735.1_3330	[gene=VU15_RS16935] [protein=/inference=EXISTENCE: similar to AA sequence:RefSeq:WP_005817439.1] [protein_id=WP_005790735.1] [location=complement(4142488..4144050)]	13	0.365
lcl|NZ_CP011073.1_prot_WP_005798906.1_2905	[gene=VU15_RS14770] [protein=/inference=EXISTENCE: similar to AA sequence:RefSeq:WP_008769600.1] [protein_id=WP_005798906.1] [location=complement(3611223..3612842)]	16	0.403
lcl|NZ_CP011073.1_prot_WP_045899350.1_2904	[gene=VU15_RS14765] [protein=/inference=EXISTENCE: similar to AA sequence:RefSeq:WP_005780651.1] [protein_id=WP_045899350.1] [location=complement(3609590..3611188)]	15	0.451
lcl|NZ_CP011073.1_prot_WP_005803357.1_1790	[gene=VU15_RS09080] [protein=/inference=EXISTENCE: similar to AA sequence:RefSeq:WP_014298862.1] [protein_id=WP_005803357.1] [location=complement(2289175..2289909)]	10	0.533
lcl|NZ_CP011073.1_prot_WP_005786956.1_1596	[gene=VU15_RS08100] [protein=/inference=EXISTENCE: similar to AA sequence:RefSeq:WP_005819773.1] [protein_id=WP_005786956.1] [location=complement(2070751..2071425)]	11	0.683
lcl|NZ_CP011073.1_prot_WP_005784668.1_509	[gene=VU15_RS02600] [protein=/inference=EXISTENCE: similar to AA sequence:RefSeq:WP_005926127.1] [protein_id=WP_005784668.1] [location=644621..645478]	11	0.456
lcl|NZ_CP011073.1_prot_WP_005789299.1_2804	[gene=pgk] [protein=/inference=EXISTENCE: similar to AA sequence:RefSeq:WP_011203214.1; Converts 3-phospho-D-glycerate to 3-phospho-D-glyceroyl ph>] [protein_id=WP_005789299.1] [location=3505280..3506539]	17	0.551
lcl|NZ_CP011073.1_prot_WP_005791115.1_3492	[gene=VU15_RS17750] [protein=/inference=EXISTENCE: similar to AA sequence:RefSeq:WP_005833347.1] [protein_id=WP_005791115.1] [location=complement(4353465..4354220)]	11	0.594
lcl|NZ_CP011073.1_prot_WP_005798895.1_2898	[gene=VU15_RS14735] [protein=/inference=EXISTENCE: similar to AA sequence:RefSeq:WP_013547273.1; catalyzes the formation of glycerone phosphate and glycera>] [protein_id=WP_005798895.1] [location=complement(3600545..3601549)]	13	0.554
lcl|NZ_CP011073.1_prot_WP_005791692.1_3516	[gene=VU15_RS17895] [protein=/inference=EXISTENCE: similar to AA sequence:RefSeq:WP_004288341.1] [protein_id=WP_005791692.1] [location=complement(4388061..4389002)]	10	0.534
lcl|NZ_CP011073.1_prot_WP_005789575.1_2906	[gene=VU15_RS14775] [protein=/inference=EXISTENCE: similar to AA sequence:RefSeq:WP_009292937.1] [protein_id=WP_005789575.1] [location=complement(3612853..3615861)]	23	0.346
lcl|NZ_CP011073.1_prot_WP_005786117.1_1150	[gene=VU15_RS05845] [protein=/inference=EXISTENCE: similar to AA sequence:RefSeq:WP_010992441.1; catalyzes the formation of L-methionine and acetate from O>] [protein_id=WP_005786117.1] [location=1494991..1496277]	19	0.818
lcl|NZ_CP011073.1_prot_WP_008659068.1_1101	[gene=VU15_RS05595] [protein=/inference=EXISTENCE: similar to AA sequence:RefSeq:WP_014298445.1] [protein_id=WP_008659068.1] [location=complement(1432614..1433750)]	10	0.315
lcl|NZ_CP011073.1_prot_WP_011203608.1_3809	[gene=VU15_RS19460] [protein=/inference=EXISTENCE: similar to AA sequence:RefSeq:WP_011203608.1] [protein_id=WP_011203608.1] [location=complement(4714864..4715442)]	6	0.302
lcl|NZ_CP011073.1_prot_WP_005783836.1_87	[gene=VU15_RS00435] [protein=/inference=EXISTENCE: similar to AA sequence:RefSeq:WP_005825984.1] [protein_id=WP_005783836.1] [location=complement(107665..108927)]	9	0.445
lcl|NZ_CP011073.1_prot_WP_005791913.1_4103	[gene=VU15_RS20960] [protein=/inference=EXISTENCE: similar to AA sequence:RefSeq:WP_005791913.1] [protein_id=WP_005791913.1] [location=5105529..5106392]	7	0.324
lcl|NZ_CP011073.1_prot_WP_032573241.1_2144	[gene=VU15_RS10890] [protein=/inference=EXISTENCE: similar to AA sequence:RefSeq:WP_011202902.1] [protein_id=WP_032573241.1] [location=2726923..2727855]	6	0.448
lcl|NZ_CP011073.1_prot_WP_032572478.1_368	[gene=VU15_RS01885] [protein=/inference=EXISTENCE: similar to AA sequence:RefSeq:WP_011202049.1] [protein_id=WP_032572478.1] [location=complement(468034..469035)]	11	0.565
lcl|NZ_CP011073.1_prot_WP_045899454.1_4077	[gene=VU15_RS20830] [protein=/inference=EXISTENCE: similar to AA sequence:RefSeq:WP_008661623.1] [protein_id=WP_045899454.1] [location=5070203..5071894]	13	0.384
lcl|NZ_CP011073.1_prot_WP_005785179.1_779	[gene=VU15_RS03960] [protein=/inference=EXISTENCE: similar to AA sequence:RefSeq:WP_008658742.1] [protein_id=WP_005785179.1] [location=complement(1011862..1013256)]	6	0.181
lcl|NZ_CP011073.1_prot_WP_032573088.1_1594	[gene=VU15_RS08090] [protein=/inference=EXISTENCE: similar to AA sequence:RefSeq:WP_005786951.1] [protein_id=WP_032573088.1] [location=2067888..2069777]	11	0.308
lcl|NZ_CP011073.1_prot_WP_005790952.1_3396	[gene=VU15_RS17270] [protein=/inference=EXISTENCE: similar to AA sequence:SwissProt:Q9AE24.2] [protein_id=WP_005790952.1] [location=complement(4237737..4238438)]	8	0.356
lcl|NZ_CP011073.1_prot_WP_014298454.1_1128	[gene=VU15_RS05730] [protein=/inference=EXISTENCE: similar to AA sequence:RefSeq:WP_008768137.1] [protein_id=WP_014298454.1] [location=1467865..1469001]	8	0.423
lcl|NZ_CP011073.1_prot_WP_005782229.1_3754	[gene=VU15_RS19155] [protein=/inference=EXISTENCE: similar to AA sequence:RefSeq:WP_006848810.1] [protein_id=WP_005782229.1] [location=complement(4666576..4667568)]	18	0.627
lcl|NZ_CP011073.1_prot_WP_032573795.1_3306	[gene=VU15_RS16815] [protein=/inference=EXISTENCE: similar to AA sequence:RefSeq:WP_005790680.1; catalyzes the formation of citrate from acetyl-CoA and oxa>] [protein_id=WP_032573795.1] [location=complement(4109002..4110345)]	14	0.398
lcl|NZ_CP011073.1_prot_WP_005794503.1_1721	[gene=VU15_RS08730] [protein=/inference=EXISTENCE: similar to AA sequence:RefSeq:WP_013548159.1] [protein_id=WP_005794503.1] [location=2214644..2215711]	9	0.313
lcl|NZ_CP011073.1_prot_WP_005784222.1_269	[gene=VU15_RS01370] [protein=/inference=EXISTENCE: similar to AA sequence:RefSeq:WP_009291431.1] [protein_id=WP_005784222.1] [location=356295..357560]	15	0.435
lcl|NZ_CP011073.1_prot_WP_005789686.1_2957	[gene=VU15_RS15030] [protein=/inference=EXISTENCE: similar to AA sequence:RefSeq:WP_005654489.1] [protein_id=WP_005789686.1] [location=3692163..3693347]	5	0.208
lcl|NZ_CP011073.1_prot_WP_005788812.1_2544	[gene=VU15_RS12940] [protein=/inference=EXISTENCE: similar to AA sequence:SwissProt:E1WS50.1] [protein_id=WP_005788812.1] [location=complement(3190558..3191037)]	8	0.535
lcl|NZ_CP011073.1_prot_WP_005786870.1_1553	[gene=VU15_RS07885] [protein=/inference=EXISTENCE: similar to AA sequence:RefSeq:WP_005808835.1; catalyzes the formation of D-ribulose 5-phosphate from 6-p>] [protein_id=WP_005786870.1] [location=2017384..2018859]	10	0.383
lcl|NZ_CP011073.1_prot_WP_005800633.1_1375	[gene=VU15_RS06980] [protein=/inference=EXISTENCE: similar to AA sequence:RefSeq:WP_005800633.1] [protein_id=WP_005800633.1] [location=complement(1770867..1772021)]	9	0.315
lcl|NZ_CP011073.1_prot_WP_005786201.1_1202	[gene=VU15_RS06115] [protein=/inference=EXISTENCE: similar to AA sequence:RefSeq:WP_005800787.1] [protein_id=WP_005786201.1] [location=complement(1558911..1560200)]	11	0.375
lcl|NZ_CP011073.1_prot_WP_005791518.1_3793	[gene=VU15_RS19350] [protein=/inference=EXISTENCE: similar to AA sequence:RefSeq:WP_005791518.1] [protein_id=WP_005791518.1] [location=complement(4696443..4696955)]	5	0.406
lcl|NZ_CP011073.1_prot_WP_005784469.1_396	[gene=VU15_RS02025] [protein=/inference=EXISTENCE: similar to AA sequence:RefSeq:WP_005784469.1] [protein_id=WP_005784469.1] [location=complement(512094..512720)]	3	0.269
lcl|NZ_CP011073.1_prot_WP_005790652.1_3295	[gene=VU15_RS16755] [protein=/inference=EXISTENCE: similar to AA sequence:RefSeq:WP_005790652.1] [protein_id=WP_005790652.1] [location=complement(4098589..4099410)]	9	0.37
lcl|NZ_CP011073.1_prot_WP_005797148.1_4157	[gene=VU15_RS21265] [protein=/inference=EXISTENCE: similar to AA sequence:RefSeq:WP_011203747.1] [protein_id=WP_005797148.1] [location=complement(5181879..5182826)]	12	0.476
lcl|NZ_CP011073.1_prot_WP_005814336.1_3814	[gene=VU15_RS19485] [protein=/inference=EXISTENCE: similar to AA sequence:RefSeq:WP_008770198.1] [protein_id=WP_005814336.1] [location=4721606..4722793]	8	0.309
lcl|NZ_CP011073.1_prot_WP_005785383.1_873	[gene=VU15_RS04440] [protein=/inference=EXISTENCE: similar to AA sequence:RefSeq:WP_005785383.1] [protein_id=WP_005785383.1] [location=1150998..1151945]	3	0.178
lcl|NZ_CP011073.1_prot_WP_005784686.1_520	[gene=VU15_RS02655] [protein=/inference=EXISTENCE: similar to AA sequence:RefSeq:WP_005810567.1] [protein_id=WP_005784686.1] [location=666815..668209]	13	0.388
lcl|NZ_CP011073.1_prot_WP_005791971.1_4045	[gene=VU15_RS20670] [protein=/inference=EXISTENCE: similar to AA sequence:RefSeq:WP_008147000.1; PEP carboxykinase; PEP carboxylase; PEPCK; catalyzes the p>] [protein_id=WP_005791971.1] [location=5016165..5017772]	8	0.247
lcl|NZ_CP011073.1_prot_WP_005800908.1_1129	[gene=VU15_RS05735] [protein=/inference=EXISTENCE: similar to AA sequence:RefSeq:WP_008768138.1] [protein_id=WP_005800908.1] [location=1469024..1470037]	7	0.24
lcl|NZ_CP011073.1_prot_WP_005785463.1_913	[gene=VU15_RS04640] [protein=/inference=EXISTENCE: similar to AA sequence:RefSeq:WP_005785463.1] [protein_id=WP_005785463.1] [location=1210388..1211434]	11	0.466
lcl|NZ_CP011073.1_prot_WP_032565082.1_2719	[gene=VU15_RS13830] [protein=/inference=EXISTENCE: similar to AA sequence:RefSeq:WP_005789215.1] [protein_id=WP_032565082.1] [location=complement(3409210..3410424)]	5	0.285
lcl|NZ_CP011073.1_prot_WP_005783655.1_4229	[gene=VU15_RS21625] [protein=/inference=EXISTENCE: similar to AA sequence:SwissProt:Q5LJ19.1] [protein_id=WP_005783655.1] [location=5267143..5268435]	12	0.393
lcl|NZ_CP011073.1_prot_WP_005788037.1_2160	[gene=VU15_RS11000] [protein=/inference=EXISTENCE: similar to AA sequence:RefSeq:WP_005788037.1] [protein_id=WP_005788037.1] [location=2750842..2751459]	6	0.561
lcl|NZ_CP011073.1_prot_WP_008659719.1_1616	[gene=VU15_RS08200] [protein=/inference=EXISTENCE: similar to AA sequence:RefSeq:WP_005818000.1] [protein_id=WP_008659719.1] [location=2094907..2096106]	4	0.155
lcl|NZ_CP011073.1_prot_WP_005788406.1_2398	[gene=rpsP] [protein=/inference=EXISTENCE: similar to AA sequence:SwissProt:Q64SR3.1; binds to lower part of 30S body where it stabilizes two domai>] [protein_id=WP_005788406.1] [location=3023335..3023880]	3	0.32
lcl|NZ_CP011073.1_prot_WP_005787896.1_2099	[gene=VU15_RS10660] [protein=/inference=EXISTENCE: similar to AA sequence:RefSeq:WP_005787896.1] [protein_id=WP_005787896.1] [location=complement(2672106..2673227)]	11	0.397
lcl|NZ_CP011073.1_prot_WP_005791746.1_3545	[gene=VU15_RS18040] [protein=/inference=EXISTENCE: similar to AA sequence:RefSeq:WP_009037828.1] [protein_id=WP_005791746.1] [location=complement(4421026..4422018)]	7	0.309
lcl|NZ_CP011073.1_prot_WP_005775707.1_817	[gene=VU15_RS04160] [protein=/inference=EXISTENCE: similar to AA sequence:RefSeq:WP_010536785.1] [protein_id=WP_005775707.1] [location=1084579..1085436]	6	0.407
lcl|NZ_CP011073.1_prot_WP_005788554.1_2427	[gene=VU15_RS12355] [protein=/inference=EXISTENCE: similar to AA sequence:RefSeq:WP_005788554.1] [protein_id=WP_005788554.1] [location=complement(3060423..3061970)]	6	0.19
lcl|NZ_CP011073.1_prot_WP_005777701.1_1931	[gene=sucC] [protein=/inference=EXISTENCE: similar to AA sequence:RefSeq:WP_005803476.1; catalyzes the interconversion of succinyl-CoA and succinate] [protein_id=WP_005777701.1] [location=complement(2470716..2471864)]	9	0.348
lcl|NZ_CP011073.1_prot_WP_005815367.1_2406	[gene=VU15_RS12230] [protein=/inference=EXISTENCE: similar to AA sequence:RefSeq:WP_014299058.1] [protein_id=WP_005815367.1] [location=3031037..3032140]	7	0.248
lcl|NZ_CP011073.1_prot_WP_005789703.1_2964	[gene=VU15_RS15065] [protein=/inference=EXISTENCE: similar to AA sequence:RefSeq:WP_010539018.1] [protein_id=WP_005789703.1] [location=3704414..3705286]	6	0.303
lcl|NZ_CP011073.1_prot_WP_011202007.1_299	[gene=VU15_RS01520] [protein=/inference=EXISTENCE: similar to AA sequence:RefSeq:WP_005796568.1; catalyzes the formation of glutamate from glutamine] [protein_id=WP_011202007.1] [location=398772..399737]	5	0.24
lcl|NZ_CP011073.1_prot_WP_005796345.1_518	[gene=VU15_RS02645] [protein=/inference=EXISTENCE: similar to AA sequence:RefSeq:WP_014298225.1] [protein_id=WP_005796345.1] [location=661816..663315]	6	0.206
lcl|NZ_CP011073.1_prot_WP_008659922.1_1722	[gene=VU15_RS08735] [protein=/inference=EXISTENCE: similar to AA sequence:RefSeq:WP_009292180.1] [protein_id=WP_008659922.1] [location=2215825..2216745]	11	0.399
lcl|NZ_CP011073.1_prot_WP_005786949.1_1593	[gene=VU15_RS08085] [protein=/inference=EXISTENCE: similar to AA sequence:RefSeq:WP_009292126.1] [protein_id=WP_005786949.1] [location=2064489..2067866]	9	0.138
lcl|NZ_CP011073.1_prot_WP_005788150.1_2275	[gene=VU15_RS11575] [protein=/inference=EXISTENCE: similar to AA sequence:RefSeq:WP_005778195.1] [protein_id=WP_005788150.1] [location=complement(2875131..2876165)]	6	0.317
lcl|NZ_CP011073.1_prot_WP_005775719.1_827	[gene=nagB] [protein=/inference=EXISTENCE: similar to AA sequence:RefSeq:WP_010536717.1; catalyzes the reversible formation of fructose 6-phosphate>] [protein_id=WP_005775719.1] [location=1096184..1096996]	7	0.519
TRYP_PIG		2	0.179
lcl|NZ_CP011073.1_prot_WP_032572801.1_1046	[gene=VU15_RS05315] [protein=/inference=EXISTENCE: similar to AA sequence:RefSeq:WP_005785790.1] [protein_id=WP_032572801.1] [location=complement(1360288..1361481)]	8	0.249
lcl|NZ_CP011073.1_prot_WP_008661629.1_4081	[gene=VU15_RS20850] [protein=/inference=EXISTENCE: similar to AA sequence:RefSeq:WP_008661629.1] [protein_id=WP_008661629.1] [location=5076524..5077723]	6	0.221
lcl|NZ_CP011073.1_prot_WP_005791575.1_3755	[gene=VU15_RS19160] [protein=/inference=EXISTENCE: similar to AA sequence:RefSeq:WP_018667875.1] [protein_id=WP_005791575.1] [location=complement(4667580..4668185)]	3	0.308
lcl|NZ_CP011073.1_prot_WP_005788064.1_2170	[gene=VU15_RS11050] [protein=/inference=EXISTENCE: similar to AA sequence:RefSeq:WP_005820457.1] [protein_id=WP_005788064.1] [location=complement(2759208..2759777)]	5	0.28
lcl|NZ_CP011073.1_prot_WP_005787927.1_2108	[gene=VU15_RS10705] [protein=/inference=EXISTENCE: similar to AA sequence:RefSeq:WP_005777888.1] [protein_id=WP_005787927.1] [location=complement(2681316..2682311)]	6	0.308
lcl|NZ_CP011073.1_prot_WP_032573532.1_2742	[gene=gpmA] [protein=/inference=EXISTENCE: similar to AA sequence:SwissProt:Q5LAT7.1; 2,3-bisphosphoglycerate-dependent; catalyzes the interconvers>] [protein_id=WP_032573532.1] [location=complement(3443571..3444317)]	2	0.105
lcl|NZ_CP011073.1_prot_WP_005787799.1_2065	[gene=VU15_RS10475] [protein=/inference=EXISTENCE: similar to AA sequence:RefSeq:WP_018109619.1] [protein_id=WP_005787799.1] [location=complement(2629461..2630645)]	9	0.343
lcl|NZ_CP011073.1_prot_WP_005785086.1_739	[gene=VU15_RS03760] [protein=/inference=EXISTENCE: similar to AA sequence:RefSeq:WP_005785086.1] [protein_id=WP_005785086.1] [location=961349..962698]	9	0.223
lcl|NZ_CP011073.1_prot_WP_005793355.1_2358	[gene=VU15_RS11990] [protein=/inference=EXISTENCE: similar to AA sequence:RefSeq:WP_005793355.1] [protein_id=WP_005793355.1] [location=2974519..2975028]	2	0.213
lcl|NZ_CP011073.1_prot_WP_032572660.1_921	[gene=VU15_RS04680] [protein=/inference=EXISTENCE: similar to AA sequence:RefSeq:WP_005775831.1] [protein_id=WP_032572660.1] [location=complement(1217494..1218549)]	9	0.33
lcl|NZ_CP011073.1_prot_WP_008769017.1_2340	[gene=VU15_RS11900] [protein=/inference=EXISTENCE: similar to AA sequence:RefSeq:WP_005793368.1] [protein_id=WP_008769017.1] [location=complement(2954615..2955760)]	4	0.15
lcl|NZ_CP011073.1_prot_WP_005785524.1_949	[gene=VU15_RS04820] [protein=/inference=EXISTENCE: similar to AA sequence:RefSeq:WP_005801144.1] [protein_id=WP_005785524.1] [location=complement(1248172..1248816)]	5	0.364
lcl|NZ_CP011073.1_prot_WP_005788597.1_2443	[gene=VU15_RS12435] [protein=/inference=EXISTENCE: similar to AA sequence:RefSeq:WP_007766398.1] [protein_id=WP_005788597.1] [location=complement(3079898..3080398)]	5	0.38
lcl|NZ_CP011073.1_prot_WP_005786005.1_1104	[gene=VU15_RS05610] [protein=/inference=EXISTENCE: similar to AA sequence:RefSeq:WP_009291818.1; catalyzes the release of the N-terminal amino acid from a >] [protein_id=WP_005786005.1] [location=1436249..1437472]	5	0.251
lcl|NZ_CP011073.1_prot_WP_005783862.1_100	[gene=VU15_RS00500] [protein=/inference=EXISTENCE: similar to AA sequence:RefSeq:WP_005779392.1] [protein_id=WP_005783862.1] [location=120748..121350]	3	0.19
lcl|NZ_CP011073.1_prot_WP_032574063.1_3779	[gene=VU15_RS19280] [protein=/inference=EXISTENCE: similar to AA sequence:RefSeq:WP_005675425.1] [protein_id=WP_032574063.1] [location=complement(4679331..4679957)]	6	0.375
lcl|NZ_CP011073.1_prot_WP_005787888.1_2098	[gene=VU15_RS10655] [protein=/inference=EXISTENCE: similar to AA sequence:RefSeq:WP_005787888.1] [protein_id=WP_005787888.1] [location=2670546..2671757]	6	0.211
lcl|NZ_CP011073.1_prot_WP_032533451.1_2324	[gene=VU15_RS11820] [protein=/inference=EXISTENCE: similar to AA sequence:RefSeq:WP_005788231.1] [protein_id=WP_032533451.1] [location=complement(2931786..2932946)]	5	0.254
lcl|NZ_CP011073.1_prot_WP_005786803.1_1529	[gene=VU15_RS07765] [protein=/inference=EXISTENCE: similar to AA sequence:RefSeq:WP_005776600.1] [protein_id=WP_005786803.1] [location=complement(1991504..1992577)]	6	0.305
lcl|NZ_CP011073.1_prot_WP_005788045.1_2163	[gene=VU15_RS11015] [protein=/inference=EXISTENCE: similar to AA sequence:RefSeq:WP_002559934.1] [protein_id=WP_005788045.1] [location=2752785..2753561]	3	0.198
lcl|NZ_CP011073.1_prot_WP_005788731.1_2513	[gene=VU15_RS12785] [protein=/inference=EXISTENCE: similar to AA sequence:RefSeq:WP_005788731.1] [protein_id=WP_005788731.1] [location=complement(3153839..3155164)]	6	0.22
lcl|NZ_CP011073.1_prot_WP_005780414.1_2710	[gene=VU15_RS13780] [protein=/inference=EXISTENCE: similar to AA sequence:SwissProt:Q5LAX0.1; catalyzes the formation of 5,10-methenyltetrahydrofolate from>] [protein_id=WP_005780414.1] [location=3399726..3400607]	6	0.362
lcl|NZ_CP011073.1_prot_WP_005791384.1_3923	[gene=VU15_RS20045] [protein=/inference=EXISTENCE: similar to AA sequence:RefSeq:WP_014299566.1] [protein_id=WP_005791384.1] [location=4840249..4841331]	6	0.261
lcl|NZ_CP011073.1_prot_WP_005787656.1_1940	[gene=VU15_RS09835] [protein=/inference=EXISTENCE: similar to AA sequence:RefSeq:WP_005777720.1] [protein_id=WP_005787656.1] [location=2482973..2483605]	3	0.143
K1C10_HUMAN		3	0.096
lcl|NZ_CP011073.1_prot_WP_005785714.1_1007	[gene=VU15_RS05115] [protein=/inference=EXISTENCE: similar to AA sequence:RefSeq:WP_004320316.1] [protein_id=WP_005785714.1] [location=complement(1325680..1326558)]	4	0.216
lcl|NZ_CP011073.1_prot_WP_032572996.1_1357	[gene=VU15_RS06890] [protein=/inference=EXISTENCE: similar to AA sequence:RefSeq:WP_005795094.1] [protein_id=WP_032572996.1] [location=1752802..1754124]	3	0.048
lcl|NZ_CP011073.1_prot_WP_005787535.1_1887	[gene=VU15_RS09565] [protein=/inference=EXISTENCE: similar to AA sequence:RefSeq:WP_005787535.1] [protein_id=WP_005787535.1] [location=complement(2415081..2415791)]	5	0.267
lcl|NZ_CP011073.1_prot_WP_005777960.1_2133	[gene=VU15_RS10835] [protein=/inference=EXISTENCE: similar to AA sequence:RefSeq:WP_005777960.1] [protein_id=WP_005777960.1] [location=2711889..2712887]	6	0.301
lcl|NZ_CP011073.1_prot_WP_005785809.1_1053	[gene=VU15_RS05350] [protein=/inference=EXISTENCE: similar to AA sequence:SwissProt:Q5LG30.1; heat shock protein 70; assists in folding of nascent polypept>] [protein_id=WP_005785809.1] [location=1369727..1371646]	5	0.113
lcl|NZ_CP011073.1_prot_WP_005795327.1_1199	[gene=VU15_RS06100] [protein=/inference=EXISTENCE: similar to AA sequence:RefSeq:WP_008768205.1] [protein_id=WP_005795327.1] [location=complement(1554803..1555813)]	5	0.22
lcl|NZ_CP011073.1_prot_WP_005782161.1_3794	[gene=VU15_RS19355] [protein=/inference=EXISTENCE: similar to AA sequence:SwissProt:Q8A466.1] [protein_id=WP_005782161.1] [location=complement(4696971..4697669)]	5	0.263
lcl|NZ_CP011073.1_prot_WP_005784381.1_352	[gene=VU15_RS01785] [protein=/inference=EXISTENCE: similar to AA sequence:SwissProt:Q64Z17.1] [protein_id=WP_005784381.1] [location=449023..449661]	5	0.462
lcl|NZ_CP011073.1_prot_WP_005786931.1_1582	[gene=VU15_RS08030] [protein=/inference=EXISTENCE: similar to AA sequence:RefSeq:WP_008768428.1] [protein_id=WP_005786931.1] [location=complement(2049095..2050051)]	7	0.406
lcl|NZ_CP011073.1_prot_WP_005785759.1_1028	[gene=VU15_RS05225] [protein=/inference=EXISTENCE: similar to AA sequence:RefSeq:WP_005818781.1] [protein_id=WP_005785759.1] [location=complement(1345623..1346213)]	5	0.281
lcl|NZ_CP011073.1_prot_WP_005786245.1_1225	[gene=VU15_RS06230] [protein=/inference=EXISTENCE: similar to AA sequence:RefSeq:WP_005776253.1] [protein_id=WP_005786245.1] [location=1585796..1586692]	5	0.336
lcl|NZ_CP011073.1_prot_WP_005782289.1_3683	[gene=VU15_RS18745] [protein=/inference=EXISTENCE: similar to AA sequence:RefSeq:WP_008661792.1] [protein_id=WP_005782289.1] [location=complement(4573865..4575178)]	8	0.224
lcl|NZ_CP011073.1_prot_WP_005785173.1_776	[gene=VU15_RS03945] [protein=/inference=EXISTENCE: similar to AA sequence:RefSeq:WP_005775657.1] [protein_id=WP_005785173.1] [location=complement(1006392..1007477)]	5	0.244
lcl|NZ_CP011073.1_prot_WP_005781772.1_4060	[gene=VU15_RS20745] [protein=/inference=EXISTENCE: similar to AA sequence:RefSeq:WP_009132431.1] [protein_id=WP_005781772.1] [location=5046352..5046927]	5	0.471
lcl|NZ_CP011073.1_prot_WP_005780364.1_2698	[gene=VU15_RS13720] [protein=/inference=EXISTENCE: similar to AA sequence:RefSeq:WP_008661072.1] [protein_id=WP_005780364.1] [location=3382531..3383541]	4	0.22
lcl|NZ_CP011073.1_prot_WP_005784365.1_344	[gene=VU15_RS01745] [protein=/inference=EXISTENCE: similar to AA sequence:RefSeq:WP_005810775.1] [protein_id=WP_005784365.1] [location=complement(440534..441043)]	3	0.302
lcl|NZ_CP011073.1_prot_WP_032573490.1_2623	[gene=VU15_RS13345] [protein=/inference=EXISTENCE: similar to AA sequence:RefSeq:WP_009293136.1] [protein_id=WP_032573490.1] [location=3293412..3294332]	5	0.314
lcl|NZ_CP011073.1_prot_WP_005789808.1_3012	[gene=VU15_RS15305] [protein=/inference=EXISTENCE: similar to AA sequence:RefSeq:WP_007748573.1] [protein_id=WP_005789808.1] [location=complement(3765024..3765488)]	4	0.208
lcl|NZ_CP011073.1_prot_WP_005795331.1_1196	[gene=VU15_RS06085] [protein=/inference=EXISTENCE: similar to AA sequence:RefSeq:WP_014298534.1] [protein_id=WP_005795331.1] [location=complement(1551031..1551735)]	4	0.244
lcl|NZ_CP011073.1_prot_WP_005787217.1_1723	[gene=VU15_RS08740] [protein=/inference=EXISTENCE: similar to AA sequence:RefSeq:WP_008768501.1] [protein_id=WP_005787217.1] [location=2216758..2218005]	5	0.2
lcl|NZ_CP011073.1_prot_WP_008660039.1_1792	[gene=VU15_RS09090] [protein=/inference=EXISTENCE: similar to AA sequence:RefSeq:WP_008660039.1] [protein_id=WP_008660039.1] [location=2293526..2294944]	4	0.155
lcl|NZ_CP011073.1_prot_WP_032573387.1_2490	[gene=VU15_RS12670] [protein=/inference=EXISTENCE: similar to AA sequence:RefSeq:WP_010993147.1] [protein_id=WP_032573387.1] [location=3130401..3131375]	7	0.358
lcl|NZ_CP011073.1_prot_WP_005786511.1_1378	[gene=VU15_RS06995] [protein=/inference=EXISTENCE: similar to AA sequence:RefSeq:WP_004297466.1] [protein_id=WP_005786511.1] [location=1774794..1775765]	9	0.399
lcl|NZ_CP011073.1_prot_WP_005786455.1_1344	[gene=VU15_RS06825] [protein=/inference=EXISTENCE: similar to AA sequence:RefSeq:WP_005795127.1] [protein_id=WP_005786455.1] [location=1735661..1737316]	6	0.165
lcl|NZ_CP011073.1_prot_WP_032572658.1_907	[gene=VU15_RS04610] [protein=/inference=EXISTENCE: similar to AA sequence:RefSeq:WP_005785451.1] [protein_id=WP_032572658.1] [location=1202317..1203591]	6	0.219
lcl|NZ_CP011073.1_prot_WP_009292413.1_2156	[gene=VU15_RS10950] [protein=/inference=EXISTENCE: similar to AA sequence:RefSeq:WP_014298972.1] [protein_id=WP_009292413.1] [location=complement(2744631..2745839)]	4	0.129
lcl|NZ_CP011073.1_prot_WP_005786521.1_1384	[gene=VU15_RS07025] [protein=/inference=EXISTENCE: similar to AA sequence:RefSeq:WP_005809050.1] [protein_id=WP_005786521.1] [location=1779358..1779855]	6	0.339
lcl|NZ_CP011073.1_prot_WP_005787597.1_1916	[gene=VU15_RS09715] [protein=/inference=EXISTENCE: similar to AA sequence:RefSeq:WP_005794139.1] [protein_id=WP_005787597.1] [location=2454060..2454797]	7	0.388
lcl|NZ_CP011073.1_prot_WP_005785787.1_1044	[gene=VU15_RS05305] [protein=/inference=EXISTENCE: similar to AA sequence:RefSeq:WP_005775938.1] [protein_id=WP_005785787.1] [location=complement(1358705..1359748)]	3	0.161
lcl|NZ_CP011073.1_prot_WP_005791748.1_3546	[gene=VU15_RS18045] [protein=/inference=EXISTENCE: similar to AA sequence:RefSeq:WP_005814469.1] [protein_id=WP_005791748.1] [location=complement(4422142..4422978)]	3	0.158
lcl|NZ_CP011073.1_prot_WP_005790557.1_3248	[gene=VU15_RS16520] [protein=/inference=EXISTENCE: similar to AA sequence:RefSeq:WP_005781179.1] [protein_id=WP_005790557.1] [location=4047892..4048791]	5	0.291
lcl|NZ_CP011073.1_prot_WP_005786045.1_1125	[gene=VU15_RS05715] [protein=/inference=EXISTENCE: similar to AA sequence:RefSeq:WP_005786045.1] [protein_id=WP_005786045.1] [location=1461905..1465210]	8	0.111
lcl|NZ_CP011073.1_prot_WP_005789136.1_2684	[gene=VU15_RS13650] [protein=/inference=EXISTENCE: similar to AA sequence:RefSeq:WP_005821036.1] [protein_id=WP_005789136.1] [location=3367619..3368326]	5	0.409
lcl|NZ_CP011073.1_prot_WP_005788055.1_2166	[gene=thiH] [protein=/inference=EXISTENCE: similar to AA sequence:RefSeq:WP_005788055.1; in Escherichia coli this enzyme functions in thiamine bios>] [protein_id=WP_005788055.1] [location=2755898..2757022]	2	0.08
lcl|NZ_CP011073.1_prot_WP_008768285.1_1338	[gene=VU15_RS06795] [protein=/inference=EXISTENCE: similar to AA sequence:RefSeq:WP_005776393.1] [protein_id=WP_008768285.1] [location=complement(1729374..1729961)]	4	0.226
lcl|NZ_CP011073.1_prot_WP_032572341.1_4223	[gene=VU15_RS21595] [protein=/inference=EXISTENCE: similar to AA sequence:RefSeq:WP_008769127.1] [protein_id=WP_032572341.1] [location=5262140..5263432]	5	0.158
lcl|NZ_CP011073.1_prot_WP_005787631.1_1930	[gene=VU15_RS09785] [protein=/inference=EXISTENCE: similar to AA sequence:RefSeq:WP_005777698.1] [protein_id=WP_005787631.1] [location=complement(2469850..2470719)]	3	0.145
lcl|NZ_CP011073.1_prot_WP_005788914.1_2597	[gene=VU15_RS13215] [protein=/inference=EXISTENCE: similar to AA sequence:RefSeq:WP_009293146.1] [protein_id=WP_005788914.1] [location=complement(3259007..3262384)]	4	0.068
lcl|NZ_CP011073.1_prot_WP_005787540.1_1888	[gene=glyA] [protein=/inference=EXISTENCE: similar to AA sequence:RefSeq:WP_007835317.1; catalyzes the reaction of glycine with 5,10-methylenetetra>] [protein_id=WP_005787540.1] [location=complement(2415974..2417254)]	4	0.153
lcl|NZ_CP011073.1_prot_WP_005789175.1_2699	[gene=VU15_RS13725] [protein=/inference=EXISTENCE: similar to AA sequence:RefSeq:WP_005802892.1] [protein_id=WP_005789175.1] [location=3384043..3385056]	2	0.045
lcl|NZ_CP011073.1_prot_WP_005791878.1_3685	[gene=VU15_RS18755] [protein=/inference=EXISTENCE: similar to AA sequence:RefSeq:WP_005782287.1] [protein_id=WP_005791878.1] [location=complement(4576200..4577204)]	4	0.153
lcl|NZ_CP011073.1_prot_WP_005787345.1_1789	[gene=VU15_RS09075] [protein=/inference=EXISTENCE: similar to AA sequence:RefSeq:WP_005803355.1] [protein_id=WP_005787345.1] [location=complement(2287487..2289163)]	5	0.147
lcl|NZ_CP011073.1_prot_WP_005784451.1_387	[gene=VU15_RS01980] [protein=/inference=EXISTENCE: similar to AA sequence:RefSeq:WP_005823022.1] [protein_id=WP_005784451.1] [location=494435..495415]	4	0.196
lcl|NZ_CP011073.1_prot_WP_005796226.1_624	[gene=VU15_RS03180] [protein=/inference=EXISTENCE: similar to AA sequence:RefSeq:WP_016269486.1] [protein_id=WP_005796226.1] [location=complement(809214..811832)]	3	0.058
lcl|NZ_CP011073.1_prot_WP_005786497.1_1370	[gene=VU15_RS06955] [protein=/inference=EXISTENCE: similar to AA sequence:RefSeq:WP_005786497.1; catalyzes the coenzyme A-dependent oxidation of 3-methyl-2>] [protein_id=WP_005786497.1] [location=complement(1766262..1767344)]	7	0.281
lcl|NZ_CP011073.1_prot_WP_005802328.1_3329	[gene=VU15_RS16930] [protein=/inference=EXISTENCE: similar to AA sequence:RefSeq:WP_005802328.1] [protein_id=WP_005802328.1] [location=complement(4142064..4142462)]	2	0.311
lcl|NZ_CP011073.1_prot_WP_008767986.1_845	[gene=VU15_RS04300] [protein=/inference=EXISTENCE: similar to AA sequence:RefSeq:WP_008767986.1] [protein_id=WP_008767986.1] [location=complement(1117736..1118560)]	3	0.212
lcl|NZ_CP011073.1_prot_WP_010993259.1_2741	[gene=VU15_RS13940] [protein=/inference=EXISTENCE: similar to AA sequence:RefSeq:WP_005821140.1; catalyzes the formation of glycerone phosphate and D-glyce>] [protein_id=WP_010993259.1] [location=complement(3442360..3443412)]	4	0.271
K2C1_HUMAN		5	0.093
lcl|NZ_CP011073.1_prot_WP_032573438.1_2543	[gene=VU15_RS12935] [protein=/inference=EXISTENCE: similar to AA sequence:RefSeq:WP_005804731.1] [protein_id=WP_032573438.1] [location=complement(3189485..3190384)]	3	0.157
lcl|NZ_CP011073.1_prot_WP_005784368.1_345	[gene=VU15_RS01750] [protein=/inference=EXISTENCE: similar to AA sequence:RefSeq:WP_005778948.1] [protein_id=WP_005784368.1] [location=complement(441101..441616)]	3	0.216
lcl|NZ_CP011073.1_prot_WP_032573006.1_1377	[gene=VU15_RS06990] [protein=/inference=EXISTENCE: similar to AA sequence:RefSeq:WP_008659375.1] [protein_id=WP_032573006.1] [location=complement(1773433..1774530)]	3	0.181
lcl|NZ_CP011073.1_prot_WP_005788200.1_2300	[gene=VU15_RS11700] [protein=/inference=EXISTENCE: similar to AA sequence:RefSeq:WP_004312707.1] [protein_id=WP_005788200.1] [location=complement(2903974..2904777)]	2	0.086
lcl|NZ_CP011073.1_prot_WP_005790693.1_3311	[gene=VU15_RS16840] [protein=/inference=EXISTENCE: similar to AA sequence:RefSeq:WP_008769939.1] [protein_id=WP_005790693.1] [location=complement(4118351..4119394)]	4	0.19
lcl|NZ_CP011073.1_prot_WP_005783637.1_4221	[gene=VU15_RS21585] [protein=/inference=EXISTENCE: similar to AA sequence:RefSeq:WP_005927906.1] [protein_id=WP_005783637.1] [location=5260238..5261296]	5	0.159
lcl|NZ_CP011073.1_prot_WP_005797516.1_3939	[gene=VU15_RS20125] [protein=/inference=EXISTENCE: similar to AA sequence:RefSeq:WP_005791343.1] [protein_id=WP_005797516.1] [location=4862471..4863475]	3	0.15
lcl|NZ_CP011073.1_prot_WP_005791729.1_3534	[gene=VU15_RS17985] [protein=/inference=EXISTENCE: similar to AA sequence:RefSeq:WP_004314728.1] [protein_id=WP_005791729.1] [location=complement(4410583..4411602)]	3	0.133
lcl|NZ_CP011073.1_prot_WP_005788771.1_2528	[gene=VU15_RS12860] [protein=/inference=EXISTENCE: similar to AA sequence:RefSeq:WP_005780014.1; catalyzes the formation of 2-amino-3-oxobutanoate from ace>] [protein_id=WP_005788771.1] [location=3170963..3172150]	4	0.144
lcl|NZ_CP011073.1_prot_WP_005790466.1_3196	[gene=VU15_RS16260] [protein=/inference=EXISTENCE: similar to AA sequence:RefSeq:WP_005817263.1] [protein_id=WP_005790466.1] [location=complement(3987934..3989724)]	3	0.047
lcl|NZ_CP011073.1_prot_WP_032573092.1_1612	[gene=VU15_RS08180] [protein=/inference=EXISTENCE: similar to AA sequence:RefSeq:WP_011202641.1] [protein_id=WP_032573092.1] [location=complement(2087410..2088774)]	2	0.059
lcl|NZ_CP011073.1_prot_WP_005795559.1_1105	[gene=VU15_RS05615] [protein=/inference=EXISTENCE: similar to AA sequence:RefSeq:WP_005835943.1] [protein_id=WP_005795559.1] [location=1437506..1438591]	3	0.108
lcl|NZ_CP011073.1_prot_WP_005787548.1_1892	[gene=VU15_RS09590] [protein=/inference=EXISTENCE: similar to AA sequence:SwissProt:Q64U74.1] [protein_id=WP_005787548.1] [location=complement(2419208..2420134)]	3	0.114
lcl|NZ_CP011073.1_prot_WP_005786060.1_1132	[gene=VU15_RS05750] [protein=/inference=EXISTENCE: similar to AA sequence:RefSeq:WP_005786060.1] [protein_id=WP_005786060.1] [location=complement(1472712..1473185)]	4	0.433
lcl|NZ_CP011073.1_prot_WP_005818873.1_1082	[gene=VU15_RS05500] [protein=/inference=EXISTENCE: similar to AA sequence:RefSeq:WP_011965621.1] [protein_id=WP_005818873.1] [location=1409149..1410696]	4	0.111
lcl|NZ_CP011073.1_prot_WP_005798883.1_2889	[gene=VU15_RS14690] [protein=/inference=EXISTENCE: similar to AA sequence:RefSeq:WP_005798883.1] [protein_id=WP_005798883.1] [location=3589503..3590417]	3	0.148
lcl|NZ_CP011073.1_prot_WP_005791561.1_3765	[gene=VU15_RS19210] [protein=/inference=EXISTENCE: similar to AA sequence:RefSeq:WP_008645749.1] [protein_id=WP_005791561.1] [location=complement(4673184..4673753)]	5	0.413
lcl|NZ_CP011073.1_prot_WP_005790318.1_3120	[gene=VU15_RS15875] [protein=/inference=EXISTENCE: similar to AA sequence:RefSeq:WP_016661741.1; catalyzes the formation of L-methionine and acetate from O>] [protein_id=WP_005790318.1] [location=complement(3900699..3901979)]	2	0.101
lcl|NZ_CP011073.1_prot_WP_005801891.1_137	[gene=VU15_RS00685] [protein=/inference=EXISTENCE: similar to AA sequence:RefSeq:WP_005801891.1] [protein_id=WP_005801891.1] [location=160772..161983]	8	0.38
lcl|NZ_CP011073.1_prot_WP_005791975.1_4041	[gene=VU15_RS20650] [protein=/inference=EXISTENCE: similar to AA sequence:RefSeq:WP_002558235.1] [protein_id=WP_005791975.1] [location=5010957..5011967]	3	0.155
lcl|NZ_CP011073.1_prot_WP_005787354.1_1794	[gene=VU15_RS09100] [protein=/inference=EXISTENCE: similar to AA sequence:RefSeq:WP_005787354.1] [protein_id=WP_005787354.1] [location=2295785..2296432]	3	0.144
lcl|NZ_CP011073.1_prot_WP_005803456.1_1911	[gene=VU15_RS09685] [protein=/inference=EXISTENCE: similar to AA sequence:RefSeq:WP_009123405.1; catalyzes the formation of 5-phospho-alpha-D-ribose 1-phos>] [protein_id=WP_005803456.1] [location=complement(2445050..2445988)]	6	0.234
lcl|NZ_CP011073.1_prot_WP_008658877.1_916	[gene=VU15_RS04655] [protein=/inference=EXISTENCE: similar to AA sequence:RefSeq:WP_008658877.1] [protein_id=WP_008658877.1] [location=1213774..1214295]	4	0.295
lcl|NZ_CP011073.1_prot_WP_005784203.1_262	[gene=VU15_RS01335] [protein=/inference=EXISTENCE: similar to AA sequence:RefSeq:WP_007755582.1] [protein_id=WP_005784203.1] [location=349258..350799]	5	0.09
lcl|NZ_CP011073.1_prot_WP_005788748.1_2521	[gene=VU15_RS12825] [protein=/inference=EXISTENCE: similar to AA sequence:RefSeq:WP_009000039.1] [protein_id=WP_005788748.1] [location=complement(3163627..3164751)]	5	0.142
lcl|NZ_CP011073.1_prot_WP_005786611.1_1426	[gene=VU15_RS07240] [protein=/inference=EXISTENCE: similar to AA sequence:RefSeq:WP_009126756.1] [protein_id=WP_005786611.1] [location=1831728..1832645]	4	0.22
lcl|NZ_CP011073.1_prot_WP_005785122.1_756	[gene=VU15_RS03845] [protein=/inference=EXISTENCE: similar to AA sequence:RefSeq:WP_005835349.1] [protein_id=WP_005785122.1] [location=complement(985448..986488)]	2	0.101
lcl|NZ_CP011073.1_prot_WP_032573527.1_2733	[gene=VU15_RS13900] [protein=/inference=EXISTENCE: similar to AA sequence:RefSeq:WP_008769632.1] [protein_id=WP_032573527.1] [location=complement(3425844..3426500)]	3	0.188
lcl|NZ_CP011073.1_prot_WP_005782159.1_3796	[gene=VU15_RS19365] [protein=/inference=EXISTENCE: similar to AA sequence:RefSeq:WP_005928982.1] [protein_id=WP_005782159.1] [location=complement(4698189..4698731)]	2	0.228
lcl|NZ_CP011073.1_prot_WP_005782213.1_3766	[gene=VU15_RS19215] [protein=/inference=EXISTENCE: similar to AA sequence:SwissProt:Q64NM2.1] [protein_id=WP_005782213.1] [location=complement(4673769..4674164)]	2	0.191
lcl|NZ_CP011073.1_prot_WP_005789739.1_2985	[gene=groEL] [protein=/inference=EXISTENCE: similar to AA sequence:RefSeq:WP_009292990.1; 60 kDa chaperone family; promotes refolding of misfolded p>] [protein_id=WP_005789739.1] [location=complement(3730168..3731805)]	3	0.149
lcl|NZ_CP011073.1_prot_WP_005788911.1_2596	[gene=VU15_RS13210] [protein=/inference=EXISTENCE: similar to AA sequence:RefSeq:WP_005803016.1] [protein_id=WP_005788911.1] [location=complement(3257087..3258997)]	4	0.085
lcl|NZ_CP011073.1_prot_WP_005813083.1_838	[gene=VU15_RS04265] [protein=/inference=EXISTENCE: similar to AA sequence:RefSeq:WP_005818614.1] [protein_id=WP_005813083.1] [location=complement(1108864..1109607)]	4	0.235
lcl|NZ_CP011073.1_prot_WP_005784257.1_289	[gene=VU15_RS01470] [protein=/inference=EXISTENCE: similar to AA sequence:RefSeq:WP_005822903.1] [protein_id=WP_005784257.1] [location=complement(386993..388003)]	6	0.298
lcl|NZ_CP011073.1_prot_WP_005791788.1_3568	[gene=VU15_RS18170] [protein=/inference=EXISTENCE: similar to AA sequence:RefSeq:WP_005782386.1; catalyzes a two-step reaction, first charging a tryptophan>] [protein_id=WP_005791788.1] [location=4453590..4454681]	5	0.171
lcl|NZ_CP011073.1_prot_WP_005789585.1_2910	[gene=VU15_RS14795] [protein=/inference=EXISTENCE: similar to AA sequence:RefSeq:WP_005789585.1] [protein_id=WP_005789585.1] [location=3621544..3622596]	5	0.189
lcl|NZ_CP011073.1_prot_WP_005786942.1_1590	[gene=VU15_RS08070] [protein=/inference=EXISTENCE: similar to AA sequence:RefSeq:WP_005794778.1] [protein_id=WP_005786942.1] [location=complement(2060313..2060873)]	3	0.253
lcl|NZ_CP011073.1_prot_WP_005799038.1_3023	[gene=VU15_RS15360] [protein=/inference=EXISTENCE: similar to AA sequence:RefSeq:WP_005799038.1] [protein_id=WP_005799038.1] [location=complement(3782123..3783133)]	4	0.179
lcl|NZ_CP011073.1_prot_WP_032595946.1_2233	[gene=VU15_RS11365] [protein=/inference=EXISTENCE: similar to AA sequence:RefSeq:WP_009126652.1; catalyzes the formation of phosphoenolpyruvate from pyruva>] [protein_id=WP_032595946.1] [location=complement(2826939..2829662)]	4	0.068
lcl|NZ_CP011073.1_prot_WP_005784338.1_329	[gene=VU15_RS01670] [protein=/inference=EXISTENCE: similar to AA sequence:RefSeq:WP_009129506.1] [protein_id=WP_005784338.1] [location=complement(427204..427770)]	4	0.277
lcl|NZ_CP011073.1_prot_WP_005790683.1_3307	[gene=VU15_RS16820] [protein=/inference=EXISTENCE: similar to AA sequence:RefSeq:WP_010993458.1; Converts isocitrate to alpha ketoglutarate] [protein_id=WP_005790683.1] [location=complement(4110358..4111548)]	3	0.124
lcl|NZ_CP011073.1_prot_WP_005789915.1_3038	[gene=VU15_RS15460] [protein=/inference=EXISTENCE: similar to AA sequence:RefSeq:WP_010993337.1] [protein_id=WP_005789915.1] [location=3803493..3804302]	3	0.264
lcl|NZ_CP011073.1_prot_WP_004312956.1_2030	[gene=VU15_RS10295] [protein=/inference=EXISTENCE: similar to AA sequence:RefSeq:WP_004312956.1] [protein_id=WP_004312956.1] [location=complement(2580177..2581448)]	3	0.073
lcl|NZ_CP011073.1_prot_WP_032573597.1_2965	[gene=VU15_RS15070] [protein=/inference=EXISTENCE: similar to AA sequence:RefSeq:WP_007486135.1] [protein_id=WP_032573597.1] [location=3705302..3706321]	4	0.239
lcl|NZ_CP011073.1_prot_WP_008661499.1_3935	[gene=VU15_RS20105] [protein=/inference=EXISTENCE: similar to AA sequence:RefSeq:WP_005822271.1; catalyzes the phosphorylation of 2-butanoate to butanoyl p>] [protein_id=WP_008661499.1] [location=complement(4858379..4859494)]	2	0.081
lcl|NZ_CP011073.1_prot_WP_005786519.1_1383	[gene=VU15_RS07020] [protein=/inference=EXISTENCE: similar to AA sequence:RefSeq:WP_005800629.1] [protein_id=WP_005786519.1] [location=1778473..1779243]	5	0.246
lcl|NZ_CP011073.1_prot_WP_032573554.1_2894	[gene=VU15_RS14715] [protein=/inference=EXISTENCE: similar to AA sequence:RefSeq:WP_009292931.1] [protein_id=WP_032573554.1] [location=3595322..3597172]	3	0.122
lcl|NZ_CP011073.1_prot_WP_045899175.1_1022	[gene=VU15_RS05195] [protein=/inference=EXISTENCE: similar to AA sequence:RefSeq:WP_005812907.1] [protein_id=WP_045899175.1] [location=1338899..1341058]	2	0.07
lcl|NZ_CP011073.1_prot_WP_010993240.1_2694	[gene=VU15_RS13700] [protein=/inference=EXISTENCE: similar to AA sequence:RefSeq:WP_005802896.1] [protein_id=WP_010993240.1] [location=complement(3379240..3380043)]	3	0.187
lcl|NZ_CP011073.1_prot_WP_005784714.1_546	[gene=pyrH] [protein=/inference=EXISTENCE: similar to AA sequence:SwissProt:Q5LHK5.1; Catalyzes the phosphorylation of UMP to UDP] [protein_id=WP_005784714.1] [location=complement(707536..708246)]	3	0.225
lcl|NZ_CP011073.1_prot_WP_005790434.1_3179	[gene=VU15_RS16175] [protein=/inference=EXISTENCE: similar to AA sequence:RefSeq:WP_010993399.1; converts 2-oxoglutarate to glutamate; in Escherichia coli >] [protein_id=WP_005790434.1] [location=3965360..3966694]	3	0.108
lcl|NZ_CP011073.1_prot_WP_005795636.1_1056	[gene=VU15_RS05365] [protein=/inference=EXISTENCE: similar to AA sequence:RefSeq:WP_008768096.1; catalyzes the formation of L-tryptophan from indole and L->] [protein_id=WP_005795636.1] [location=complement(1374322..1375689)]	2	0.068
lcl|NZ_CP011073.1_prot_WP_032573212.1_1856	[gene=purT] [protein=/inference=EXISTENCE: similar to AA sequence:RefSeq:WP_004308861.1; non-folate utilizing enzyme, catalyzes the production of b>] [protein_id=WP_032573212.1] [location=2376852..2378018]	3	0.129
lcl|NZ_CP011073.1_prot_WP_005791564.1_3763	[gene=VU15_RS19200] [protein=/inference=EXISTENCE: similar to AA sequence:RefSeq:WP_007212082.1] [protein_id=WP_005791564.1] [location=complement(4672294..4672812)]	2	0.221
lcl|NZ_CP011073.1_prot_WP_005787574.1_1905	[gene=VU15_RS09655] [protein=/inference=EXISTENCE: similar to AA sequence:RefSeq:WP_005787574.1] [protein_id=WP_005787574.1] [location=complement(2437329..2438159)]	2	0.08
lcl|NZ_CP011073.1_prot_WP_005783796.1_63	[gene=VU15_RS00315] [protein=/inference=EXISTENCE: similar to AA sequence:RefSeq:WP_005783796.1] [protein_id=WP_005783796.1] [location=complement(75214..76368)]	3	0.128
lcl|NZ_CP011073.1_prot_WP_032573641.1_3006	[gene=VU15_RS15275] [protein=/inference=EXISTENCE: similar to AA sequence:RefSeq:WP_008769537.1] [protein_id=WP_032573641.1] [location=complement(3757155..3758459)]	4	0.145
lcl|NZ_CP011073.1_prot_WP_032565321.1_3291	[gene=VU15_RS16735] [protein=/inference=EXISTENCE: similar to AA sequence:RefSeq:WP_005817404.1] [protein_id=WP_032565321.1] [location=4095233..4096513]	3	0.146
lcl|NZ_CP011073.1_prot_WP_032573091.1_1611	[gene=VU15_RS08175] [protein=/inference=EXISTENCE: similar to AA sequence:RefSeq:WP_009292135.1] [protein_id=WP_032573091.1] [location=complement(2086019..2087407)]	6	0.249
lcl|NZ_CP011073.1_prot_WP_005784326.1_322	[gene=VU15_RS01635] [protein=/inference=EXISTENCE: similar to AA sequence:RefSeq:WP_005810807.1] [protein_id=WP_005784326.1] [location=420967..422163]	3	0.136
lcl|NZ_CP011073.1_prot_WP_008657279.1_3147	[gene=VU15_RS16010] [protein=/inference=EXISTENCE: similar to AA sequence:RefSeq:WP_008657279.1] [protein_id=WP_008657279.1] [location=3934909..3935994]	3	0.119
lcl|NZ_CP011073.1_prot_WP_005791539.1_3782	[gene=fusA] [protein=/inference=EXISTENCE: similar to AA sequence:RefSeq:WP_017141367.1; EF-G; promotes GTP-dependent translocation of the ribosome>] [protein_id=WP_005791539.1] [location=complement(4680980..4683097)]	5	0.105
lcl|NZ_CP011073.1_prot_WP_005800832.1_1151	[gene=VU15_RS05850] [protein=/inference=EXISTENCE: similar to AA sequence:SwissProt:Q64WG8.1] [protein_id=WP_005800832.1] [location=1496282..1497343]	5	0.207
lcl|NZ_CP011073.1_prot_WP_005788329.1_2364	[gene=VU15_RS12020] [protein=/inference=EXISTENCE: similar to AA sequence:RefSeq:WP_005788329.1] [protein_id=WP_005788329.1] [location=complement(2979012..2979989)]	3	0.129
lcl|NZ_CP011073.1_prot_WP_005788767.1_2527	[gene=VU15_RS12855] [protein=/inference=EXISTENCE: similar to AA sequence:RefSeq:WP_005678117.1] [protein_id=WP_005788767.1] [location=complement(3169873..3170826)]	3	0.164
lcl|NZ_CP011073.1_prot_WP_005792021.1_3709	[gene=VU15_RS18900] [protein=/inference=EXISTENCE: similar to AA sequence:RefSeq:WP_008770306.1] [protein_id=WP_005792021.1] [location=complement(4617383..4618222)]	2	0.122
lcl|NZ_CP011073.1_prot_WP_005814966.1_2801	[gene=VU15_RS14250] [protein=/inference=EXISTENCE: similar to AA sequence:RefSeq:WP_002561121.1] [protein_id=WP_005814966.1] [location=3502188..3503207]	5	0.23
lcl|NZ_CP011073.1_prot_WP_005785154.1_766	[gene=VU15_RS03895] [protein=/inference=EXISTENCE: similar to AA sequence:SwissProt:Q5LH03.1; catalyzes the formation of (S)-2-(5-amino-1-(5-phospho-D-ribo>] [protein_id=WP_005785154.1] [location=complement(995779..996723)]	3	0.121
lcl|NZ_CP011073.1_prot_WP_005791942.1_4074	[gene=VU15_RS20815] [protein=/inference=EXISTENCE: similar to AA sequence:RefSeq:WP_007747758.1] [protein_id=WP_005791942.1] [location=complement(5067061..5068518)]	2	0.049
lcl|NZ_CP011073.1_prot_WP_005785465.1_914	[gene=VU15_RS04645] [protein=/inference=EXISTENCE: similar to AA sequence:RefSeq:WP_005785465.1] [protein_id=WP_005785465.1] [location=1211439..1212536]	4	0.216
lcl|NZ_CP011073.1_prot_WP_005790728.1_3327	[gene=VU15_RS16920] [protein=/inference=EXISTENCE: similar to AA sequence:RefSeq:WP_005790728.1] [protein_id=WP_005790728.1] [location=4139827..4140921]	2	0.088
lcl|NZ_CP011073.1_prot_WP_005788909.1_2595	[gene=VU15_RS13205] [protein=/inference=EXISTENCE: similar to AA sequence:RefSeq:WP_010993201.1] [protein_id=WP_005788909.1] [location=complement(3256169..3257065)]	2	0.111
lcl|NZ_CP011073.1_prot_WP_005792012.1_3713	[gene=VU15_RS18920] [protein=/inference=EXISTENCE: similar to AA sequence:RefSeq:WP_010536417.1] [protein_id=WP_005792012.1] [location=complement(4620979..4621725)]	2	0.169
lcl|NZ_CP011073.1_prot_WP_005784276.1_298	[gene=VU15_RS01515] [protein=/inference=EXISTENCE: similar to AA sequence:RefSeq:WP_005784276.1] [protein_id=WP_005784276.1] [location=397314..398756]	2	0.108
lcl|NZ_CP011073.1_prot_WP_005786048.1_1127	[gene=VU15_RS05725] [protein=/inference=EXISTENCE: similar to AA sequence:RefSeq:WP_008659099.1] [protein_id=WP_005786048.1] [location=1466795..1467847]	2	0.057
lcl|NZ_CP011073.1_prot_WP_005784454.1_389	[gene=VU15_RS01990] [protein=/inference=EXISTENCE: similar to AA sequence:RefSeq:WP_005810698.1] [protein_id=WP_005784454.1] [location=496680..497468]	3	0.141
lcl|NZ_CP011073.1_prot_WP_005783490.1_4135	[gene=sdhA] [protein=/inference=EXISTENCE: similar to AA sequence:RefSeq:WP_002558383.1; part of four member succinate dehydrogenase enzyme complex>] [protein_id=WP_005783490.1] [location=5157380..5159323]	3	0.06
lcl|NZ_CP011073.1_prot_WP_005787827.1_2078	[gene=VU15_RS10540] [protein=/inference=EXISTENCE: similar to AA sequence:RefSeq:WP_005787827.1] [protein_id=WP_005787827.1] [location=2640726..2641550]	5	0.277
lcl|NZ_CP011073.1_prot_WP_005796268.1_586	[gene=VU15_RS02985] [protein=/inference=EXISTENCE: similar to AA sequence:RefSeq:WP_005775424.1] [protein_id=WP_005796268.1] [location=743638..744639]	3	0.117
lcl|NZ_CP011073.1_prot_WP_005788370.1_2380	[gene=VU15_RS12100] [protein=/inference=EXISTENCE: similar to AA sequence:RefSeq:WP_010993107.1] [protein_id=WP_005788370.1] [location=3003889..3004938]	3	0.152
lcl|NZ_CP011073.1_prot_WP_005793495.1_2167	[gene=VU15_RS11035] [protein=/inference=EXISTENCE: similar to AA sequence:RefSeq:WP_005806426.1] [protein_id=WP_005793495.1] [location=2757045..2757746]	2	0.086
lcl|NZ_CP011073.1_prot_WP_008657464.1_3281	[gene=VU15_RS16685] [protein=/inference=EXISTENCE: similar to AA sequence:RefSeq:WP_005797939.1] [protein_id=WP_008657464.1] [location=complement(4087107..4087856)]	2	0.104
lcl|NZ_CP011073.1_prot_WP_005776370.1_1317	[gene=VU15_RS06690] [protein=/inference=EXISTENCE: similar to AA sequence:RefSeq:WP_010538728.1; catalyzes the formation of oxalozcetate and L-glutamate fr>] [protein_id=WP_005776370.1] [location=1696820..1698019]	3	0.125
lcl|NZ_CP011073.1_prot_WP_032572978.1_1329	[gene=VU15_RS06750] [protein=/inference=EXISTENCE: similar to AA sequence:RefSeq:WP_014298601.1] [protein_id=WP_032572978.1] [location=complement(1714745..1715386)]	2	0.117
lcl|NZ_CP011073.1_prot_WP_005785118.1_754	[gene=VU15_RS03835] [protein=/inference=EXISTENCE: similar to AA sequence:RefSeq:WP_010536813.1] [protein_id=WP_005785118.1] [location=complement(983281..984048)]	5	0.298
lcl|NZ_CP011073.1_prot_WP_005792050.1_3698	[gene=VU15_RS18845] [protein=/inference=EXISTENCE: similar to AA sequence:RefSeq:WP_004304915.1] [protein_id=WP_005792050.1] [location=complement(4594168..4595190)]	5	0.247
lcl|NZ_CP011073.1_prot_WP_005782189.1_3780	[gene=VU15_RS19285] [protein=/inference=EXISTENCE: similar to AA sequence:RefSeq:WP_007747928.1] [protein_id=WP_005782189.1] [location=complement(4679957..4680574)]	2	0.112
lcl|NZ_CP011073.1_prot_WP_005780626.1_2888	[gene=VU15_RS14685] [protein=/inference=EXISTENCE: similar to AA sequence:RefSeq:WP_009128927.1] [protein_id=WP_005780626.1] [location=3587929..3589482]	4	0.101
lcl|NZ_CP011073.1_prot_WP_032596111.1_3202	[gene=VU15_RS16290] [protein=/inference=EXISTENCE: similar to AA sequence:RefSeq:WP_014299308.1] [protein_id=WP_032596111.1] [location=3997011..3998174]	4	0.147
lcl|NZ_CP011073.1_prot_WP_005786457.1_1345	[gene=VU15_RS06830] [protein=/inference=EXISTENCE: similar to AA sequence:RefSeq:WP_005786457.1] [protein_id=WP_005786457.1] [location=1737339..1738931]	3	0.081
lcl|NZ_CP011073.1_prot_WP_008770040.1_3496	[gene=VU15_RS17770] [protein=/inference=EXISTENCE: similar to AA sequence:RefSeq:WP_008770040.1] [protein_id=WP_008770040.1] [location=complement(4357141..4357605)]	2	0.253
lcl|NZ_CP011073.1_prot_WP_010991905.1_11	[gene=VU15_RS00055] [protein=/inference=EXISTENCE: similar to AA sequence:RefSeq:WP_010991905.1] [protein_id=WP_010991905.1] [location=complement(12586..13926)]	3	0.078
lcl|NZ_CP011073.1_prot_WP_005789197.1_2709	[gene=VU15_RS13775] [protein=/inference=EXISTENCE: similar to AA sequence:RefSeq:WP_005780413.1] [protein_id=WP_005789197.1] [location=3398621..3399706]	4	0.166
lcl|NZ_CP011073.1_prot_WP_005796784.1_122	[gene=VU15_RS00610] [protein=/inference=EXISTENCE: similar to AA sequence:RefSeq:WP_009607202.1] [protein_id=WP_005796784.1] [location=142595..143749]	2	0.094
lcl|NZ_CP011073.1_prot_WP_005793967.1_1932	[gene=VU15_RS09795] [protein=/inference=EXISTENCE: similar to AA sequence:RefSeq:WP_005931953.1] [protein_id=WP_005793967.1] [location=complement(2472070..2472957)]	2	0.146
lcl|NZ_CP011073.1_prot_WP_005790405.1_3167	[gene=VU15_RS16115] [protein=/inference=EXISTENCE: similar to AA sequence:RefSeq:WP_005924719.1] [protein_id=WP_005790405.1] [location=complement(3954556..3955296)]	2	0.089
lcl|NZ_CP011073.1_prot_WP_005799014.1_3002	[gene=VU15_RS15255] [protein=/inference=EXISTENCE: similar to AA sequence:RefSeq:WP_005799014.1] [protein_id=WP_005799014.1] [location=complement(3751952..3753316)]	3	0.079
lcl|NZ_CP011073.1_prot_WP_005778881.1_362	[gene=VU15_RS01845] [protein=/inference=EXISTENCE: similar to AA sequence:RefSeq:WP_008658319.1] [protein_id=WP_005778881.1] [location=complement(460834..462039)]	3	0.08
lcl|NZ_CP011073.1_prot_WP_005791545.1_3777	[gene=rplB] [protein=/inference=EXISTENCE: similar to AA sequence:RefSeq:WP_004291237.1; one of the primary rRNA-binding proteins; required for ass>] [protein_id=WP_005791545.1] [location=complement(4678194..4679018)]	2	0.106
lcl|NZ_CP011073.1_prot_WP_005783570.1_4189	[gene=VU15_RS21425] [protein=/inference=EXISTENCE: similar to AA sequence:RefSeq:WP_008762794.1] [protein_id=WP_005783570.1] [location=5225531..5226109]	2	0.125
lcl|NZ_CP011073.1_prot_WP_005798768.1_2669	[gene=VU15_RS13575] [protein=/inference=EXISTENCE: similar to AA sequence:RefSeq:WP_008661044.1] [protein_id=WP_005798768.1] [location=complement(3349259..3349894)]	2	0.209
lcl|NZ_CP011073.1_prot_WP_005787934.1_2112	[gene=VU15_RS10725] [protein=/inference=EXISTENCE: similar to AA sequence:RefSeq:WP_004295981.1] [protein_id=WP_005787934.1] [location=complement(2685659..2686618)]	2	0.088
lcl|NZ_CP011073.1_prot_WP_005788325.1_2362	[gene=VU15_RS12010] [protein=/inference=EXISTENCE: similar to AA sequence:RefSeq:WP_005788325.1] [protein_id=WP_005788325.1] [location=2977206..2977691]	2	0.236
lcl|NZ_CP011073.1_prot_WP_005790668.1_3302	[gene=VU15_RS16795] [protein=/inference=EXISTENCE: similar to AA sequence:RefSeq:WP_011203422.1] [protein_id=WP_005790668.1] [location=4104878..4105858]	3	0.11
lcl|NZ_CP011073.1_prot_WP_032573018.1_1427	[gene=VU15_RS07245] [protein=/inference=EXISTENCE: similar to AA sequence:RefSeq:WP_010992631.1] [protein_id=WP_032573018.1] [location=1832669..1833853]	2	0.099
lcl|NZ_CP011073.1_prot_WP_005786493.1_1368	[gene=VU15_RS06945] [protein=/inference=EXISTENCE: similar to AA sequence:RefSeq:WP_005776426.1] [protein_id=WP_005786493.1] [location=complement(1764659..1765201)]	3	0.211
30794280	albumin_Bos_Taurus	3	0.066
lcl|NZ_CP011073.1_prot_WP_005791556.1_3768	[gene=VU15_RS19225] [protein=/inference=EXISTENCE: similar to AA sequence:RefSeq:WP_002558062.1] [protein_id=WP_005791556.1] [location=complement(4674525..4675082)]	2	0.141
lcl|NZ_CP011073.1_prot_WP_005793397.1_2317	[gene=VU15_RS11785] [protein=/inference=EXISTENCE: similar to AA sequence:RefSeq:WP_005793397.1] [protein_id=WP_005793397.1] [location=2921968..2922393]	2	0.248
lcl|NZ_CP011073.1_prot_WP_005788251.1_2332	[gene=VU15_RS11860] [protein=/inference=EXISTENCE: similar to AA sequence:RefSeq:WP_009292459.1] [protein_id=WP_005788251.1] [location=2944661..2945422]	2	0.111
lcl|NZ_CP011073.1_prot_WP_005790599.1_3269	[gene=VU15_RS16625] [protein=/inference=EXISTENCE: similar to AA sequence:RefSeq:WP_011203413.1] [protein_id=WP_005790599.1] [location=complement(4069619..4070758)]	2	0.082
lcl|NZ_CP011073.1_prot_WP_005796998.1_9	[gene=VU15_RS00045] [protein=/inference=EXISTENCE: similar to AA sequence:RefSeq:WP_008657892.1; catalyzes the formation of N(1)-(5-phospho-D-ribosyl)glyci>] [protein_id=WP_005796998.1] [location=complement(8995..10269)]	2	0.078
lcl|NZ_CP011073.1_prot_WP_005798671.1_2593	[gene=VU15_RS13195] [protein=/inference=EXISTENCE: similar to AA sequence:RefSeq:WP_005815165.1; catalyzes the formation of fructose 1,6-bisphosphate from >] [protein_id=WP_005798671.1] [location=complement(3251123..3252766)]	3	0.112
lcl|NZ_CP011073.1_prot_WP_005795374.1_1167	[gene=VU15_RS05935] [protein=/inference=EXISTENCE: similar to AA sequence:RefSeq:WP_005786154.1] [protein_id=WP_005795374.1] [location=1521955..1523250]	2	0.058
lcl|NZ_CP011073.1_prot_WP_005792036.1_3703	[gene=VU15_RS18870] [protein=/inference=EXISTENCE: similar to AA sequence:RefSeq:WP_005792036.1] [protein_id=WP_005792036.1] [location=complement(4604439..4605341)]	3	0.137
lcl|NZ_CP011073.1_prot_WP_008769643.1_2713	[gene=VU15_RS13800] [protein=/inference=EXISTENCE: similar to AA sequence:RefSeq:WP_011203193.1] [protein_id=WP_008769643.1] [location=complement(3403782..3404810)]	3	0.152
lcl|NZ_CP011073.1_prot_WP_005791723.1_3531	[gene=VU15_RS17970] [protein=/inference=EXISTENCE: similar to AA sequence:RefSeq:WP_008770247.1] [protein_id=WP_005791723.1] [location=complement(4407882..4408988)]	3	0.12
lcl|NZ_CP011073.1_prot_WP_005790873.1_3345	[gene=VU15_RS17010] [protein=/inference=EXISTENCE: similar to AA sequence:RefSeq:WP_008769956.1] [protein_id=WP_005790873.1] [location=4171973..4173049]	3	0.145
lcl|NZ_CP011073.1_prot_WP_005787106.1_1659	[gene=VU15_RS08415] [protein=/inference=EXISTENCE: similar to AA sequence:RefSeq:WP_005787106.1] [protein_id=WP_005787106.1] [location=complement(2143853..2144242)]	2	0.318
lcl|NZ_CP011073.1_prot_WP_005785472.1_918	[gene=VU15_RS04665] [protein=/inference=EXISTENCE: similar to AA sequence:RefSeq:WP_005775827.1] [protein_id=WP_005785472.1] [location=1215061..1215441]	2	0.381
lcl|NZ_CP011073.1_prot_WP_005796496.1_359	[gene=VU15_RS01830] [protein=/inference=EXISTENCE: similar to AA sequence:RefSeq:WP_005810731.1] [protein_id=WP_005796496.1] [location=complement(457849..458622)]	3	0.195
lcl|NZ_CP011073.1_prot_WP_005780363.1_2697	[gene=VU15_RS13715] [protein=/inference=EXISTENCE: similar to AA sequence:RefSeq:WP_005677723.1] [protein_id=WP_005780363.1] [location=3381809..3382510]	2	0.094
lcl|NZ_CP011073.1_prot_WP_005787055.1_1634	[gene=VU15_RS08290] [protein=/inference=EXISTENCE: similar to AA sequence:RefSeq:WP_008768466.1] [protein_id=WP_005787055.1] [location=complement(2119389..2120531)]	2	0.092
lcl|NZ_CP011073.1_prot_WP_025814702.1_3540	[gene=VU15_RS18015] [protein=/inference=EXISTENCE: similar to AA sequence:RefSeq:WP_010993567.1] [protein_id=WP_025814702.1] [location=complement(4417468..4418478)]	2	0.054
lcl|NZ_CP011073.1_prot_WP_005791514.1_3795	[gene=VU15_RS19360] [protein=/inference=EXISTENCE: similar to AA sequence:RefSeq:WP_007755660.1] [protein_id=WP_005791514.1] [location=complement(4697685..4698128)]	2	0.17
lcl|NZ_CP011073.1_prot_WP_005791864.1_3609	[gene=VU15_RS18375] [protein=/inference=EXISTENCE: similar to AA sequence:RefSeq:WP_005934267.1] [protein_id=WP_005791864.1] [location=complement(4502152..4503399)]	4	0.229
lcl|NZ_CP011073.1_prot_WP_005796424.1_420	[gene=VU15_RS02150] [protein=/inference=EXISTENCE: similar to AA sequence:RefSeq:WP_005778650.1] [protein_id=WP_005796424.1] [location=548922..550115]	2	0.058
lcl|NZ_CP011073.1_prot_WP_005787210.1_1719	[gene=VU15_RS08720] [protein=/inference=EXISTENCE: similar to AA sequence:RefSeq:WP_005787210.1; uses the energy from reduction of ubiquinone-1 to ubiquino>] [protein_id=WP_005787210.1] [location=2211445..2212716]	3	0.13
lcl|NZ_CP011073.1_prot_WP_032572506.1_426	[gene=VU15_RS02180] [protein=/inference=EXISTENCE: similar to AA sequence:RefSeq:WP_011202070.1] [protein_id=WP_032572506.1] [location=complement(557258..559645)]	3	0.053
lcl|NZ_CP011073.1_prot_WP_005787721.1_1966	[gene=VU15_RS09975] [protein=/inference=EXISTENCE: similar to AA sequence:RefSeq:WP_002560228.1] [protein_id=WP_005787721.1] [location=2513089..2514402]	2	0.055
lcl|NZ_CP011073.1_prot_WP_005795325.1_1200	[gene=VU15_RS06105] [protein=/inference=EXISTENCE: similar to AA sequence:RefSeq:WP_005786198.1] [protein_id=WP_005795325.1] [location=1556035..1557540]	3	0.088
lcl|NZ_CP011073.1_prot_WP_005783491.1_4136	[gene=VU15_RS21160] [protein=/inference=EXISTENCE: similar to AA sequence:RefSeq:WP_018711510.1] [protein_id=WP_005783491.1] [location=5159353..5160108]	2	0.171
lcl|NZ_CP011073.1_prot_WP_005790898.1_3364	[gene=VU15_RS17105] [protein=/inference=EXISTENCE: similar to AA sequence:SwissProt:Q64PM7.1] [protein_id=WP_005790898.1] [location=4197558..4198895]	2	0.112
lcl|NZ_CP011073.1_prot_WP_032573866.1_3444	[gene=VU15_RS17510] [protein=/inference=EXISTENCE: similar to AA sequence:RefSeq:WP_004291127.1] [protein_id=WP_032573866.1] [location=complement(4294775..4295452)]	3	0.191
lcl|NZ_CP011073.1_prot_WP_005796541.1_321	[gene=VU15_RS01630] [protein=/inference=EXISTENCE: similar to AA sequence:RefSeq:WP_005778992.1] [protein_id=WP_005796541.1] [location=419929..420948]	2	0.077
lcl|NZ_CP011073.1_prot_WP_005791030.1_3434	[gene=VU15_RS17460] [protein=/inference=EXISTENCE: similar to AA sequence:RefSeq:WP_005791030.1] [protein_id=WP_005791030.1] [location=complement(4284769..4285713)]	2	0.105
lcl|NZ_CP011073.1_prot_WP_032496953.1_3480	[gene=VU15_RS17690] [protein=/inference=EXISTENCE: similar to AA sequence:RefSeq:WP_010536553.1] [protein_id=WP_032496953.1] [location=4337641..4338708]	2	0.082
lcl|NZ_CP011073.1_prot_WP_005792018.1_3710	[gene=VU15_RS18905] [protein=/inference=EXISTENCE: similar to AA sequence:RefSeq:WP_008661342.1] [protein_id=WP_005792018.1] [location=4618316..4619659]	2	0.063
lcl|NZ_CP011073.1_prot_WP_005787429.1_1837	[gene=VU15_RS09315] [protein=/inference=EXISTENCE: similar to AA sequence:RefSeq:WP_005805678.1] [protein_id=WP_005787429.1] [location=complement(2352507..2353172)]	2	0.136
lcl|NZ_CP011073.1_prot_WP_005787201.1_1715	[gene=VU15_RS08700] [protein=/inference=EXISTENCE: similar to AA sequence:RefSeq:WP_005787201.1] [protein_id=WP_005787201.1] [location=2208248..2209426]	2	0.084
lcl|NZ_CP011073.1_prot_WP_005817857.1_1726	[gene=VU15_RS08755] [protein=/inference=EXISTENCE: similar to AA sequence:RefSeq:WP_009292182.1] [protein_id=WP_005817857.1] [location=2219377..2220465]	2	0.091
lcl|NZ_CP011073.1_prot_WP_005786796.1_1526	[gene=VU15_RS07750] [protein=/inference=EXISTENCE: similar to AA sequence:RefSeq:WP_014298678.1] [protein_id=WP_005786796.1] [location=complement(1987311..1988468)]	2	0.073
lcl|NZ_CP011073.1_prot_WP_005785715.1_1008	[gene=VU15_RS05120] [protein=/inference=EXISTENCE: similar to AA sequence:SwissProt:Q5LG75.1] [protein_id=WP_005785715.1] [location=complement(1326685..1327686)]	4	0.258
lcl|NZ_CP011073.1_prot_WP_005789707.1_2966	[gene=VU15_RS15075] [protein=/inference=EXISTENCE: similar to AA sequence:RefSeq:WP_005802745.1] [protein_id=WP_005789707.1] [location=3706325..3708028]	2	0.069
lcl|NZ_CP011073.1_prot_WP_005795962.1_833	[gene=VU15_RS04240] [protein=/inference=EXISTENCE: similar to AA sequence:RefSeq:WP_005810085.1] [protein_id=WP_005795962.1] [location=1103951..1105135]	3	0.056
lcl|NZ_CP011073.1_prot_WP_005791918.1_4098	[gene=VU15_RS20935] [protein=/inference=EXISTENCE: similar to AA sequence:RefSeq:WP_005791918.1] [protein_id=WP_005791918.1] [location=complement(5100475..5101677)]	2	0.072
lcl|NZ_CP011073.1_prot_WP_011202784.1_1899	[gene=VU15_RS09625] [protein=/inference=EXISTENCE: similar to AA sequence:RefSeq:WP_005799713.1] [protein_id=WP_011202784.1] [location=complement(2427334..2428284)]	2	0.089
lcl|NZ_CP011073.1_prot_WP_005782402.1_3563	[gene=VU15_RS18145] [protein=/inference=EXISTENCE: similar to AA sequence:RefSeq:WP_005782402.1] [protein_id=WP_005782402.1] [location=complement(4445587..4446498)]	2	0.076
lcl|NZ_CP011073.1_prot_WP_005791549.1_3773	[gene=VU15_RS19250] [protein=/inference=EXISTENCE: similar to AA sequence:RefSeq:WP_016275273.1] [protein_id=WP_005791549.1] [location=complement(4676260..4676694)]	2	0.181
lcl|NZ_CP011073.1_prot_WP_009292707.1_3139	[gene=VU15_RS15970] [protein=/inference=EXISTENCE: similar to AA sequence:RefSeq:WP_009292707.1] [protein_id=WP_009292707.1] [location=3922626..3923603]	2	0.135
lcl|NZ_CP011073.1_prot_WP_032573035.1_1473	[gene=VU15_RS07475] [protein=/inference=EXISTENCE: similar to AA sequence:RefSeq:WP_005794948.1] [protein_id=WP_032573035.1] [location=1920803..1921945]	2	0.084
lcl|NZ_CP011073.1_prot_WP_005775782.1_879	[gene=VU15_RS04470] [protein=/inference=EXISTENCE: similar to AA sequence:RefSeq:WP_005775782.1] [protein_id=WP_005775782.1] [location=1161740..1163533]	3	0.092
lcl|NZ_CP011073.1_prot_WP_008769138.1_5	[gene=VU15_RS00025] [protein=/inference=EXISTENCE: similar to AA sequence:RefSeq:WP_011201859.1] [protein_id=WP_008769138.1] [location=complement(5819..6751)]	3	0.126
lcl|NZ_CP011073.1_prot_WP_032565297.1_3198	[gene=VU15_RS16270] [protein=/inference=EXISTENCE: similar to AA sequence:RefSeq:WP_017142049.1] [protein_id=WP_032565297.1] [location=complement(3991086..3991895)]	2	0.086
lcl|NZ_CP011073.1_prot_WP_022348178.1_2415	[gene=VU15_RS12275] [protein=/inference=EXISTENCE: similar to AA sequence:RefSeq:WP_005815361.1] [protein_id=WP_022348178.1] [location=complement(3043594..3044433)]	2	0.104
lcl|NZ_CP011073.1_prot_WP_005786503.1_1374	[gene=VU15_RS06975] [protein=/inference=EXISTENCE: similar to AA sequence:RefSeq:WP_008659370.1] [protein_id=WP_005786503.1] [location=complement(1768703..1770712)]	2	0.064
lcl|NZ_CP011073.1_prot_WP_008769509.1_753	[gene=VU15_RS03830] [protein=/inference=EXISTENCE: similar to AA sequence:RefSeq:WP_005775628.1] [protein_id=WP_008769509.1] [location=complement(982584..983147)]	2	0.171
lcl|NZ_CP011073.1_prot_WP_005785270.1_822	[gene=VU15_RS04185] [protein=/inference=EXISTENCE: similar to AA sequence:RefSeq:WP_005785270.1] [protein_id=WP_005785270.1] [location=complement(1089329..1091539)]	2	0.045
lcl|NZ_CP011073.1_prot_WP_032537807.1_513	[gene=VU15_RS02620] [protein=/inference=EXISTENCE: similar to AA sequence:RefSeq:WP_008769368.1] [protein_id=WP_032537807.1] [location=complement(648672..651617)]	2	0.037
lcl|NZ_CP011073.1_prot_WP_032572784.1_1005	[gene=VU15_RS05105] [protein=/inference=EXISTENCE: similar to AA sequence:RefSeq:WP_007478333.1] [protein_id=WP_032572784.1] [location=1324519..1325169]	2	0.148
lcl|NZ_CP011073.1_prot_WP_005795308.1_1215	[gene=VU15_RS06180] [protein=/inference=EXISTENCE: similar to AA sequence:RefSeq:WP_008768211.1] [protein_id=WP_005795308.1] [location=complement(1568947..1570056)]	2	0.106
lcl|NZ_CP011073.1_prot_WP_005796486.1_369	[gene=VU15_RS01890] [protein=/inference=EXISTENCE: similar to AA sequence:RefSeq:WP_005784411.1] [protein_id=WP_005796486.1] [location=469256..470095]	2	0.147
lcl|NZ_CP011073.1_prot_WP_005814222.1_3962	[gene=VU15_RS20240] [protein=/inference=EXISTENCE: similar to AA sequence:RefSeq:WP_005797494.1] [protein_id=WP_005814222.1] [location=complement(4892868..4893641)]	2	0.128
lcl|NZ_CP011073.1_prot_WP_032528493.1_1214	[gene=VU15_RS06175] [protein=/inference=EXISTENCE: similar to AA sequence:RefSeq:WP_005816600.1] [protein_id=WP_032528493.1] [location=1567907..1568851]	2	0.153
lcl|NZ_CP011073.1_prot_WP_005785793.1_1048	[gene=VU15_RS05325] [protein=/inference=EXISTENCE: similar to AA sequence:RefSeq:WP_005795686.1] [protein_id=WP_005785793.1] [location=1362951..1363742]	3	0.217
lcl|NZ_CP011073.1_prot_WP_005795164.1_1316	[gene=VU15_RS06685] [protein=/inference=EXISTENCE: similar to AA sequence:RefSeq:WP_005795164.1] [protein_id=WP_005795164.1] [location=complement(1695414..1696649)]	2	0.073
lcl|NZ_CP011073.1_prot_WP_005791531.1_3786	[gene=VU15_RS19315] [protein=/inference=EXISTENCE: similar to AA sequence:RefSeq:WP_005804129.1] [protein_id=WP_005791531.1] [location=complement(4685062..4685322)]	2	0.512
lcl|NZ_CP011073.1_prot_WP_005797378.1_4057	[gene=VU15_RS20730] [protein=/inference=EXISTENCE: similar to AA sequence:RefSeq:WP_005811758.1] [protein_id=WP_005797378.1] [location=5041711..5043738]	2	0.049
lcl|NZ_CP011073.1_prot_WP_005782434.1_3548	[gene=VU15_RS18055] [protein=/inference=EXISTENCE: similar to AA sequence:RefSeq:WP_005811166.1] [protein_id=WP_005782434.1] [location=complement(4423492..4423953)]	2	0.261
lcl|NZ_CP011073.1_prot_WP_005816623.1_1231	[gene=VU15_RS06260] [protein=/inference=EXISTENCE: similar to AA sequence:RefSeq:WP_005816623.1] [protein_id=WP_005816623.1] [location=complement(1592505..1592987)]	2	0.075
K1C9_HUMAN		3	0.143
lcl|NZ_CP011073.1_prot_WP_005794868.1_1519	[gene=VU15_RS07705] [protein=/inference=EXISTENCE: similar to AA sequence:RefSeq:WP_005776580.1] [protein_id=WP_005794868.1] [location=1977425..1978186]	2	0.087
lcl|NZ_CP011073.1_prot_WP_005783908.1_123	[gene=VU15_RS00615] [protein=/inference=EXISTENCE: similar to AA sequence:RefSeq:WP_005779358.1] [protein_id=WP_005783908.1] [location=143746..144384]	2	0.165
47132620	keratin_2_Homo_sapiens	2	0.049
lcl|NZ_CP011073.1_prot_WP_005784757.1_580	[gene=VU15_RS02955] [protein=/inference=EXISTENCE: similar to AA sequence:RefSeq:WP_005813364.1] [protein_id=WP_005784757.1] [location=739295..740290]	2	0.079
lcl|NZ_CP011073.1_prot_WP_032574007.1_3564	[gene=VU15_RS18150] [protein=/inference=EXISTENCE: similar to AA sequence:RefSeq:WP_005799112.1] [protein_id=WP_032574007.1] [location=complement(4446609..4447862)]	2	0.043
lcl|NZ_CP011073.1_prot_WP_005790883.1_3353	[gene=VU15_RS17050] [protein=/inference=EXISTENCE: similar to AA sequence:RefSeq:WP_005790883.1; MDM; functions in conversion of succinate to propionate] [protein_id=WP_005790883.1] [location=complement(4180991..4183138)]	2	0.045

[truncated: 40 more sheets: BacFrag-10, BacFrag-11, BacFrag-12, BacFrag-13, BacFrag-14, BacFrag-15, BacFrag-16, BacFrag-17, BacFrag-18, BacFrag-19, BacFrag-20, BacFrag-21, BacFrag-22, BacFrag-23, BacFrag-24, BacFrag-25, BacFrag-26, BacFrag-27, BacFrag-28, BacFrag-29 …]
