# Supplementary material for: Outer membrane vesicles secreted by pathogenic and nonpathogenic Bacteroides fragilis represent different metabolic activities
Source: Sci Rep. 2017 Jul 10;7:5008. doi: 10.1038/s41598-017-05264-6 (PMC5503946; doi:10.1038/s41598-017-05264-6)
Supplement: Supplementary file 12 — Supplementary table S5 [file 41598_2017_5264_MOESM12_ESM.xls]

## Sheet: Abbreviations
S5-1	Proteins distribution according sub cellular localization (1-identified protein; 0-not identified protein)
S5-2	Proteins distribution according metabolic pathway (1-identified protein; 0-not identified protein)
S5-3	Enzymes classes (1-identified protein; 0-not identified protein)
S5-4	Quantitative proteome analysis (emPAI) emPAI - mean value of emPAI
S5-5	Proteins exclusively founded in ETBF/NTBF OMV
S5-6	Proteins identified in ETBF OMV after sucrose gradient

## Sheet: S5-1
Gene	Protein_ID	Protein Name	Final_Localization	ETBF OMV	NTBF OMV
VU15_RS06855	WP_032595718.1	2-oxoisovalerate dehydrogenase	Cytoplasmic	1	0
VU15_RS04470	WP_005775782.1	30S ribosomal protein S1	Cytoplasmic	1	0
VU15_RS19170	WP_002558050.1	30S ribosomal protein S13	Cytoplasmic	1	0
rpsP	WP_005788406.1	30S ribosomal protein S16	Cytoplasmic	1	0
VU15_RS18045	WP_005791748.1	30S ribosomal protein S2	Cytoplasmic	1	0
VU15_RS19160	WP_005791575.1	30S ribosomal protein S4	Cytoplasmic	1	0
VU15_RS19200	WP_005791564.1	30S ribosomal protein S5	Cytoplasmic	1	0
VU15_RS19215	WP_005782213.1	30S ribosomal protein S8	Cytoplasmic	1	0
VU15_RS08735	WP_008659922.1	3-phosphoglycerate dehydrogenase	Cytoplasmic	1	0
VU15_RS17195	WP_011203461.1	4-alpha-glucanotransferase	Cytoplasmic	1	0
VU15_RS20235	WP_032574119.1	4-hydroxy-3-methylbut-2-en-1-yl diphosphate synthase	Cytoplasmic	1	0
VU15_RS19355	WP_005782161.1	50S ribosomal protein L1	Cytoplasmic	1	0
VU15_RS19360	WP_005791514.1	50S ribosomal protein L11	Cytoplasmic	1	0
VU15_RS19190	WP_005804135.1	50S ribosomal protein L15	Cytoplasmic	1	0
VU15_RS19250	WP_005791549.1	50S ribosomal protein L16	Cytoplasmic	1	0
VU15_RS19150	WP_005791577.1	50S ribosomal protein L17	Cytoplasmic	1	0
VU15_RS01985	WP_005778830.1	50S ribosomal protein L19	Cytoplasmic	1	0
rplB	WP_005791545.1	50S ribosomal protein L2	Cytoplasmic	1	0
VU15_RS05225	WP_005785759.1	50S ribosomal protein L25	Cytoplasmic	1	0
VU15_RS07885	WP_005786870.1	6-phosphogluconate dehydrogenase	Cytoplasmic	1	0
VU15_RS16825	WP_032561732.1	aconitate hydratase	Cytoplasmic	1	0
VU15_RS15075	WP_005789707.1	acyl-CoA dehydrogenase	Cytoplasmic	1	0
VU15_RS03920	WP_008658731.1	alpha-1,3-galactosidase B	Cytoplasmic	1	0
VU15_RS12240	WP_005793277.1	alpha-glucan phosphorylase	Cytoplasmic	1	0
VU15_RS05615	WP_005795559.1	aminomethyltransferase	Cytoplasmic	1	0
VU15_RS15305	WP_005789808.1	AraC family transcriptional regulator	Cytoplasmic	1	1
VU15_RS06365	WP_032496705.1	aspartate aminotransferase	Cytoplasmic	1	0
VU15_RS12270	WP_005788434.1	ATP synthase subunit A	Cytoplasmic	1	0
VU15_RS20105	WP_008661499.1	butyrate kinase	Cytoplasmic	1	0
VU15_RS16815	WP_032573795.1	citrate synthase	Cytoplasmic	1	0
VU15_RS16520	WP_005790557.1	diaminopimelate dehydrogenase	Cytoplasmic	1	0
VU15_RS13195	WP_005798671.1	diphosphate--fructose-6-phosphate 1-phosphotransferase	Cytoplasmic	1	1
VU15_RS12825	WP_005788748.1	DNA polymerase III subunit beta	Cytoplasmic	1	0
VU15_RS05750	WP_005786060.1	DNA polymerase sliding clamp subunit	Cytoplasmic	1	0
VU15_RS20510	WP_005791188.1	DNA-binding protein HU-beta	Cytoplasmic	1	1
VU15_RS19155	WP_005782229.1	DNA-directed RNA polymerase subunit alpha	Cytoplasmic	1	0
rpoB	WP_005791521.1	DNA-directed RNA polymerase subunit beta	Cytoplasmic	1	0
VU15_RS19335	WP_005791523.1	DNA-directed RNA polymerase subunit beta'	Cytoplasmic	1	0
fusA	WP_005791539.1	elongation factor G	Cytoplasmic	1	1
VU15_RS17280	WP_005790956.1	elongation factor G	Cytoplasmic	1	0
VU15_RS18040	WP_005791746.1	elongation factor Ts	Cytoplasmic	1	0
tuf	WP_045899408.1	elongation factor Tu	Cytoplasmic	1	1
eno	WP_005785741.1	enolase	Cytoplasmic	1	1
sufC	WP_005783928.1	Fe-S cluster assembly ATPase SufC	Cytoplasmic	1	0
VU15_RS13940	WP_010993259.1	fructose-bisphosphate aldolase	Cytoplasmic	1	0
VU15_RS14735	WP_005798895.1	fructose-bisphosphate aldolase	Cytoplasmic	1	0
VU15_RS06980	WP_005800633.1	galactokinase	Cytoplasmic	1	0
VU15_RS01980	WP_005784451.1	glucokinase	Cytoplasmic	1	0
VU15_RS13275	WP_005788942.1	glucosamine-6-phosphate deaminase	Cytoplasmic	1	1
VU15_RS17105	WP_005790898.1	glucose-6-phosphate isomerase	Cytoplasmic	1	0
VU15_RS01515	WP_005784276.1	glutamate decarboxylase	Cytoplasmic	1	1
VU15_RS01520	WP_011202007.1	glutaminase	Cytoplasmic	1	1
VU15_RS04125	WP_005785248.1	glyceraldehyde-3-phosphate dehydrogenase	Cytoplasmic	1	1
VU15_RS06230	WP_005786245.1	histidine decarboxylase	Cytoplasmic	1	1
VU15_RS10280	WP_004311266.1	hypothetical protein	Cytoplasmic	1	1
VU15_RS04585	WP_005785441.1	hypothetical protein	Cytoplasmic	1	1
VU15_RS10275	WP_004311265.1	hypothetical protein	Cytoplasmic	1	1
VU15_RS08415	WP_005787106.1	hypothetical protein	Cytoplasmic	1	1
VU15_RS15345	WP_008769531.1	hypothetical protein	Cytoplasmic	1	1
VU15_RS08740	WP_005787217.1	hypothetical protein	Cytoplasmic	1	0
VU15_RS03255	WP_032556195.1	hypothetical protein	Cytoplasmic	1	0
VU15_RS00280	WP_005783777.1	hypothetical protein	Cytoplasmic	1	0
VU15_RS17895	WP_005791692.1	malate dehydrogenase	Cytoplasmic	1	0
VU15_RS04150	WP_005785258.1	membrane protein	Cytoplasmic	1	1
VU15_RS09270	WP_032573167.1	membrane protein	Cytoplasmic	1	1
VU15_RS06780	WP_032573021.1	membrane protein	Cytoplasmic	1	1
VU15_RS14685	WP_005780626.1	methylmalonyl-CoA carboxyltransferase	Cytoplasmic	1	1
VU15_RS17050	WP_005790883.1	methylmalonyl-CoA mutase	Cytoplasmic	1	0
VU15_RS05265	WP_005785772.1	molecular chaperone ClpB	Cytoplasmic	1	1
VU15_RS05350	WP_005785809.1	molecular chaperone DnaK	Cytoplasmic	1	1
groEL	WP_005789739.1	molecular chaperone GroEL	Cytoplasmic	1	1
VU15_RS15175	WP_005789740.1	molecular chaperone GroES	Cytoplasmic	1	0
VU15_RS08695	WP_005787198.1	Na+-translocating NADH-quinone reductase subunit A	Cytoplasmic	1	0
VU15_RS00500	WP_005783862.1	nitroreductase	Cytoplasmic	1	0
VU15_RS12940	WP_005788812.1	non-heme ferritin	Cytoplasmic	1	0
VU15_RS08080	WP_005818035.1	oxaloacetate decarboxylase	Cytoplasmic	1	0
VU15_RS09260	WP_032573164.1	peptidase M10	Cytoplasmic	1	0
VU15_RS18855	WP_032574038.1	peptidase M13	Cytoplasmic	1	0
VU15_RS14755	WP_032573555.1	peptidase M48	Cytoplasmic	1	1
VU15_RS05610	WP_005786005.1	peptidase T	Cytoplasmic	1	0
VU15_RS16010	WP_008657279.1	peptide methionine sulfoxide reductase MsrB	Cytoplasmic	1	0
VU15_RS09835	WP_005787656.1	peroxidase	Cytoplasmic	1	0
VU15_RS14250	WP_005814966.1	phenylalanyl-tRNA synthetase subunit alpha	Cytoplasmic	1	0
VU15_RS12785	WP_005788731.1	phosphate starvation protein PhoH	Cytoplasmic	1	0
VU15_RS09825	WP_032564867.1	phosphodiesterase	Cytoplasmic	1	1
pgk	WP_005789299.1	phosphoglycerate kinase	Cytoplasmic	1	1
gpmA	WP_032573532.1	phosphoglyceromutase	Cytoplasmic	1	0
VU15_RS20240	WP_005814222.1	phospholipase	Cytoplasmic	1	1
VU15_RS08730	WP_005794503.1	phosphoserine aminotransferase	Cytoplasmic	1	0
VU15_RS13650	WP_005789136.1	pirin	Cytoplasmic	1	0
VU15_RS20065	WP_005791373.1	polyribonucleotide nucleotidyltransferase	Cytoplasmic	1	1
secA	WP_005785443.1	protein translocase subunit SecA	Cytoplasmic	1	0
VU15_RS13990	WP_032573543.1	pullulanase	Cytoplasmic	1	0
VU15_RS06245	WP_005816621.1	pyridine nucleotide-disulfide oxidoreductase	Cytoplasmic	1	0
VU15_RS20815	WP_005791942.1	pyruvate kinase	Cytoplasmic	1	0
VU15_RS14885	WP_005789619.1	pyruvate-flavodoxin oxidoreductase	Cytoplasmic	1	0
VU15_RS17190	WP_032565368.1	ribonucleoside-diphosphate reductase	Cytoplasmic	1	0
VU15_RS09685	WP_005803456.1	ribose-phosphate pyrophosphokinase	Cytoplasmic	1	0
VU15_RS18070	WP_005791757.1	ribosomal large subunit pseudouridine synthase B	Cytoplasmic	1	0
VU15_RS18845	WP_005792050.1	rod shape-determining protein MreB	Cytoplasmic	1	0
sucC	WP_005777701.1	succinyl-CoA ligase subunit beta	Cytoplasmic	1	0
VU15_RS13920	WP_032573611.1	sulfatase	Cytoplasmic	1	0
VU15_RS12010	WP_005788325.1	thioredoxin	Cytoplasmic	1	0
VU15_RS13565	WP_005789105.1	thioredoxin	Cytoplasmic	1	0
VU15_RS04440	WP_005785383.1	thioredoxin reductase	Cytoplasmic	1	0
VU15_RS19365	WP_005782159.1	transcription termination/antitermination factor NusG	Cytoplasmic	1	0
VU15_RS17270	WP_005790952.1	transcriptional regulator	Cytoplasmic	1	1
VU15_RS12095	WP_032573312.1	transcriptional regulator	Cytoplasmic	1	0
VU15_RS06975	WP_005786503.1	transketolase	Cytoplasmic	1	0
VU15_RS00655	WP_005783920.1	translation initiation factor IF-2	Cytoplasmic	1	0
VU15_RS17750	WP_005791115.1	triosephosphate isomerase	Cytoplasmic	1	1
VU15_RS10660	WP_005787896.1	universal stress protein	Cytoplasmic	1	0
VU15_RS20210	WP_005791310.1	Xaa-Pro aminopeptidase	Cytoplasmic	1	0
VU15_RS03240	WP_017142128.1	cell division protein FtsH	Cytoplasmic Membrane	1	0
VU15_RS16755	WP_005790652.1	flagellar motor protein MotA	Cytoplasmic Membrane	1	1
VU15_RS05940	WP_032572900.1	hypothetical protein	Cytoplasmic Membrane	1	1
VU15_RS10550	WP_005787831.1	MexE family multidrug efflux RND transporter periplasmic adaptor subunit	Cytoplasmic Membrane	1	0
VU15_RS21135	WP_005797168.1	peptidase S41	Cytoplasmic Membrane	1	1
VU15_RS20275	WP_005791282.1	peptidase S41	Cytoplasmic Membrane	1	1
VU15_RS20535	WP_005791181.1	preprotein translocase subunit SecD	Cytoplasmic Membrane	1	0
sdhA	WP_005783490.1	succinate dehydrogenase flavoprotein subunit	Cytoplasmic Membrane	1	0
VU15_RS12230	WP_005815367.1	thiol:disulfide interchange protein	Cytoplasmic Membrane	1	1
VU15_RS02985	WP_005796268.1	aminopeptidase	Extracellular	1	1
VU15_RS05725	WP_005786048.1	endoglycosidase	Extracellular	1	1
VU15_RS00555	WP_008769199.1	hypothetical protein	Extracellular	1	1
VU15_RS13840	WP_014299193.1	hypothetical protein	Extracellular	1	1
VU15_RS01765	WP_009291467.1	hypothetical protein	Extracellular	1	1
VU15_RS14765	WP_045899350.1	hypothetical protein	Extracellular	1	1
VU15_RS20560	WP_045899445.1	hypothetical protein	Extracellular	1	0
VU15_RS06595	WP_005795183.1	hypothetical protein	Extracellular	1	0
VU15_RS16205	WP_009292684.1	hypothetical protein	Extracellular	1	0
VU15_RS10365	WP_004311297.1	lipoprotein	Extracellular	1	1
VU15_RS05890	WP_045899178.1	alpha-2-macroglobulin	Outer Membrane	1	1
VU15_RS04960	WP_005785577.1	alpha-xylosidase	Outer Membrane	1	1
VU15_RS15080	WP_005789709.1	beta-galactosidase	Outer Membrane	1	1
VU15_RS06615	WP_045899185.1	cell surface protein	Outer Membrane	1	1
VU15_RS21415	WP_005797093.1	ferrichrome-iron receptor	Outer Membrane	1	1
VU15_RS07105	WP_005786554.1	hypothetical protein	Outer Membrane	1	1
VU15_RS16195	WP_005797856.1	hypothetical protein	Outer Membrane	1	1
VU15_RS16250	WP_005797877.1	hypothetical protein	Outer Membrane	1	1
VU15_RS20485	WP_005791196.1	hypothetical protein	Outer Membrane	1	1
VU15_RS19485	WP_005814336.1	hypothetical protein	Outer Membrane	1	1
VU15_RS10290	WP_004327091.1	hypothetical protein	Outer Membrane	1	1
VU15_RS16260	WP_005790466.1	hypothetical protein	Outer Membrane	1	1
VU15_RS08090	WP_032573088.1	hypothetical protein	Outer Membrane	1	1
VU15_RS09080	WP_005803357.1	hypothetical protein	Outer Membrane	1	1
VU15_RS13825	WP_032573521.1	hypothetical protein	Outer Membrane	1	0
VU15_RS06890	WP_032572996.1	hypothetical protein	Outer Membrane	1	0
VU15_RS16245	WP_032565294.1	hypothetical protein	Outer Membrane	1	0
VU15_RS03140	WP_005796238.1	membrane protein	Outer Membrane	1	1
VU15_RS16190	WP_008769870.1	membrane protein	Outer Membrane	1	1
VU15_RS01455	WP_045899083.1	membrane protein	Outer Membrane	1	1
VU15_RS04155	WP_032572619.1	membrane protein	Outer Membrane	1	1
VU15_RS01755	WP_005784370.1	membrane protein	Outer Membrane	1	1
VU15_RS04145	WP_009291665.1	membrane protein	Outer Membrane	1	1
VU15_RS09265	WP_032573166.1	membrane protein	Outer Membrane	1	1
VU15_RS02630	WP_032556163.1	membrane protein	Outer Membrane	1	1
VU15_RS07390	WP_009292023.1	membrane protein	Outer Membrane	1	1
VU15_RS15355	WP_032557208.1	membrane protein	Outer Membrane	1	1
VU15_RS07080	WP_032561129.1	membrane protein	Outer Membrane	1	1
VU15_RS02010	WP_005813489.1	membrane protein	Outer Membrane	1	1
VU15_RS04045	WP_032572605.1	membrane protein	Outer Membrane	1	1
VU15_RS07330	WP_005786649.1	membrane protein	Outer Membrane	1	1
VU15_RS04610	WP_032572658.1	membrane protein	Outer Membrane	1	1
VU15_RS05595	WP_008659068.1	membrane protein	Outer Membrane	1	1
VU15_RS20725	WP_005791958.1	membrane protein	Outer Membrane	1	1
VU15_RS07120	WP_005786560.1	membrane protein	Outer Membrane	1	1
VU15_RS05715	WP_005786045.1	membrane protein	Outer Membrane	1	1
VU15_RS06105	WP_005795325.1	membrane protein	Outer Membrane	1	1
VU15_RS02620	WP_032537807.1	membrane protein	Outer Membrane	1	1
VU15_RS07325	WP_005817018.1	membrane protein	Outer Membrane	1	1
VU15_RS06775	WP_032572984.1	membrane protein	Outer Membrane	1	1
VU15_RS18175	WP_005791792.1	membrane protein	Outer Membrane	1	1
VU15_RS14775	WP_005789575.1	membrane protein	Outer Membrane	1	1
VU15_RS08100	WP_005786956.1	membrane protein	Outer Membrane	1	1
VU15_RS16995	WP_045899382.1	membrane protein	Outer Membrane	1	0
VU15_RS01020	WP_005796698.1	membrane protein	Outer Membrane	1	0
VU15_RS07455	WP_045899193.1	membrane protein	Outer Membrane	1	0
VU15_RS08215	WP_045899202.1	membrane protein	Outer Membrane	1	0
VU15_RS09105	WP_005787356.1	TonB-dependent receptor	Outer Membrane	1	1
VU15_RS12070	WP_005788361.1	TonB-dependent receptor	Outer Membrane	1	1
VU15_RS02245	WP_032572513.1	TonB-dependent receptor	Outer Membrane	1	1
VU15_RS21175	WP_032574266.1	TonB-dependent receptor	Outer Membrane	1	1
VU15_RS12025	WP_005788333.1	TonB-dependent receptor	Outer Membrane	1	1
VU15_RS04825	WP_005793172.1	TonB-dependent receptor	Outer Membrane	1	1
VU15_RS20490	WP_032568788.1	TonB-dependent receptor	Outer Membrane	1	1
VU15_RS08595	WP_005787151.1	TonB-dependent receptor	Outer Membrane	1	1
VU15_RS10895	WP_005788007.1	TonB-dependent receptor	Outer Membrane	1	1
VU15_RS10885	WP_032573240.1	TonB-dependent receptor	Outer Membrane	1	1
VU15_RS02180	WP_032572506.1	TonB-dependent receptor	Outer Membrane	1	1
VU15_RS14380	WP_005797280.1	TonB-dependent receptor	Outer Membrane	1	0
VU15_RS08210	WP_032573095.1	TonB-dependent receptor	Outer Membrane	1	0
VU15_RS04010	WP_008658758.1	TonB-linked outer membrane protein	Outer Membrane	1	1
VU15_RS04560	WP_005785431.1	TonB-linked outer membrane protein	Outer Membrane	1	1
VU15_RS04020	WP_005785209.1	TonB-linked outer membrane protein	Outer Membrane	1	1
VU15_RS15050	WP_005789697.1	TonB-linked outer membrane protein	Outer Membrane	1	1
VU15_RS19605	WP_005822182.1	TonB-linked outer membrane protein	Outer Membrane	1	1
VU15_RS21060	WP_005783448.1	TonB-linked outer membrane protein	Outer Membrane	1	1
VU15_RS13215	WP_005788914.1	TonB-linked outer membrane protein	Outer Membrane	1	1
VU15_RS14805	WP_032573561.1	transporter	Outer Membrane	1	1
VU15_RS10545	WP_005787829.1	transporter	Outer Membrane	1	1
VU15_RS13285	WP_032573478.1	xanthan lyase	Outer Membrane	1	1
VU15_RS05195	WP_045899175.1	alpha-glucosidase	Periplasmic	1	1
VU15_RS15030	WP_005789686.1	aminopeptidase	Periplasmic	1	1
VU15_RS20265	WP_045899437.1	beta-D-glucoside glucohydrolase	Periplasmic	1	1
VU15_RS01260	WP_032572448.1	beta-D-glucoside glucohydrolase	Periplasmic	1	1
VU15_RS07385	WP_005800559.1	beta-galactosidase	Periplasmic	1	1
VU15_RS09255	WP_032573163.1	beta-hexosaminidase	Periplasmic	1	1
VU15_RS03045	WP_008658523.1	beta-N-acetylhexosaminidase	Periplasmic	1	1
VU15_RS07375	WP_005786671.1	beta-N-acetylhexosaminidase	Periplasmic	1	1
VU15_RS17145	WP_032573830.1	beta-N-acetylhexosaminidase	Periplasmic	1	0
VU15_RS07365	WP_005786667.1	beta-N-acetylhexosaminidase	Periplasmic	1	0
VU15_RS17375	WP_032573847.1	glutathione peroxidase	Periplasmic	1	1
VU15_RS10655	WP_005787888.1	hypothetical protein	Periplasmic	1	1
VU15_RS12060	WP_005788356.1	hypothetical protein	Periplasmic	1	0
VU15_RS19450	WP_005791495.1	hypothetical protein	Periplasmic	1	0
VU15_RS19745	WP_032574068.1	hypothetical protein	Periplasmic	1	0
ansB	WP_005791484.1	L-asparaginase	Periplasmic	1	1
VU15_RS12435	WP_005788597.1	lipid hydroperoxide peroxidase	Periplasmic	1	1
VU15_RS06265	WP_032564445.1	N-acetylmuramoyl-L-alanine amidase	Periplasmic	1	1
VU15_RS04360	WP_009291681.1	peptidase M16	Periplasmic	1	1
VU15_RS18350	WP_005799064.1	peptidylprolyl isomerase	Periplasmic	1	1
VU15_RS19580	WP_005822175.1	sialidase	Periplasmic	1	1
VU15_RS07340	WP_005786655.1	sialidase	Periplasmic	1	1
VU15_RS11000	WP_005788037.1	superoxide dismutase	Periplasmic	1	1
VU15_RS12355	WP_005788554.1	type I deoxyribonuclease HsdR	Periplasmic	1	1
VU15_RS19345	WP_005782165.1	50S ribosomal protein L7/L12	Unknown	1	1
VU15_RS07380	WP_005800561.1	alpha-1 2-mannosidase	Unknown	1	1
VU15_RS03165	WP_008658550.1	alpha-1 2-mannosidase	Unknown	1	0
VU15_RS13905	WP_032533582.1	alpha-1,3/4-fucosidase	Unknown	1	1
VU15_RS03300	WP_032572583.1	alpha-2-macroglobulin	Unknown	1	1
VU15_RS14715	WP_032573554.1	alpha-amylase	Unknown	1	1
VU15_RS14760	WP_032573556.1	alpha-amylase	Unknown	1	1
VU15_RS00770	WP_045899069.1	alpha-galactosidase	Unknown	1	1
VU15_RS03760	WP_005785086.1	alpha-L-fucosidase	Unknown	1	1
VU15_RS15245	WP_032573636.1	alpha-mannosidase	Unknown	1	0
VU15_RS03145	WP_032572570.1	alpha-mannosidase	Unknown	1	0
VU15_RS06555	WP_032572962.1	arylsulfatase	Unknown	1	0
VU15_RS06825	WP_005786455.1	ATP-binding protein	Unknown	1	1
VU15_RS18080	WP_008661724.1	beta-galactosidase	Unknown	1	1
VU15_RS13200	WP_032573475.1	carbohydrate-binding protein	Unknown	1	1
VU15_RS07025	WP_005786521.1	cell division protein	Unknown	1	1
VU15_RS13205	WP_005788909.1	chitobiase	Unknown	1	1
VU15_RS16985	WP_032573822.1	chitobiase	Unknown	1	0
VU15_RS17020	WP_032565345.1	choloylglycine hydrolase	Unknown	1	1
VU15_RS14400	WP_005797284.1	choloylglycine hydrolase	Unknown	1	1
VU15_RS12340	WP_032528661.1	clostripain	Unknown	1	1
VU15_RS06850	WP_032572991.1	diapophytoene dehydrogenase	Unknown	1	0
VU15_RS16200	WP_005790443.1	endo-beta-N-acetylglucosaminidase	Unknown	1	0
VU15_RS05735	WP_005800908.1	exo-alpha-sialidase	Unknown	1	1
VU15_RS11990	WP_005793355.1	flavodoxin	Unknown	1	0
nagB	WP_005775719.1	glucosamine-6-phosphate deaminase	Unknown	1	0
VU15_RS21055	WP_005783447.1	glycan metabolism protein RagB	Unknown	1	1
VU15_RS16320	WP_010993416.1	glycan metabolism protein RagB	Unknown	1	0
VU15_RS11860	WP_005788251.1	glycerophosphoryl diester phosphodiesterase	Unknown	1	1
VU15_RS15060	WP_032573595.1	glycoside hydrolase family 29	Unknown	1	0
VU15_RS20715	WP_032565571.1	glycoside hydrolase family 95	Unknown	1	1
VU15_RS03960	WP_005785179.1	glycosyl hydrolase family 109 protein 1	Unknown	1	1
VU15_RS11785	WP_005793397.1	heat-shock protein	Unknown	1	0
VU15_RS06895	WP_032572997.1	hemin receptor	Unknown	1	1
VU15_RS05500	WP_005818873.1	hemolysin	Unknown	1	1
VU15_RS05495	WP_005809735.1	hemolysin	Unknown	1	1
VU15_RS11050	WP_005788064.1	histidine kinase	Unknown	1	1
VU15_RS18110	WP_005799117.1	hypothetical protein	Unknown	1	1
VU15_RS01070	WP_005784087.1	hypothetical protein	Unknown	1	1
VU15_RS10285	WP_005651733.1	hypothetical protein	Unknown	1	1
VU15_RS03305	WP_032572584.1	hypothetical protein	Unknown	1	1
VU15_RS05935	WP_005795374.1	hypothetical protein	Unknown	1	1
VU15_RS03765	WP_005813194.1	hypothetical protein	Unknown	1	1
VU15_RS18150	WP_032574007.1	hypothetical protein	Unknown	1	1
VU15_RS15350	WP_005789827.1	hypothetical protein	Unknown	1	1
VU15_RS12430	WP_005815338.1	hypothetical protein	Unknown	1	1
VU15_RS06610	WP_005795177.1	hypothetical protein	Unknown	1	1
VU15_RS04115	WP_005785244.1	hypothetical protein	Unknown	1	1
VU15_RS07910	WP_032573079.1	hypothetical protein	Unknown	1	1
VU15_RS21170	WP_005783495.1	hypothetical protein	Unknown	1	1
VU15_RS05325	WP_005785793.1	hypothetical protein	Unknown	1	1
VU15_RS21215	WP_005783513.1	hypothetical protein	Unknown	1	1
VU15_RS06880	WP_010992613.1	hypothetical protein	Unknown	1	1
VU15_RS16325	WP_032535248.1	hypothetical protein	Unknown	1	1
VU15_RS00955	WP_032572400.1	hypothetical protein	Unknown	1	1
VU15_RS05945	WP_005800815.1	hypothetical protein	Unknown	1	1
VU15_RS04295	WP_005795948.1	hypothetical protein	Unknown	1	1
VU15_RS05460	WP_005785921.1	hypothetical protein	Unknown	1	1
VU15_RS16920	WP_005790728.1	hypothetical protein	Unknown	1	1
VU15_RS05130	WP_005795728.1	hypothetical protein	Unknown	1	1
VU15_RS02600	WP_005784668.1	hypothetical protein	Unknown	1	1
VU15_RS02615	WP_005784672.1	hypothetical protein	Unknown	1	1
VU15_RS12345	WP_005788549.1	hypothetical protein	Unknown	1	1
VU15_RS16240	WP_032573741.1	hypothetical protein	Unknown	1	1
VU15_RS08600	WP_032573125.1	hypothetical protein	Unknown	1	1
VU15_RS06790	WP_005786444.1	hypothetical protein	Unknown	1	1
VU15_RS05465	WP_005785923.1	hypothetical protein	Unknown	1	1
VU15_RS05505	WP_005809729.1	hypothetical protein	Unknown	1	1
VU15_RS05490	WP_005809737.1	hypothetical protein	Unknown	1	1
VU15_RS16265	WP_005797878.1	hypothetical protein	Unknown	1	1
VU15_RS16685	WP_008657464.1	hypothetical protein	Unknown	1	1
VU15_RS02655	WP_005784686.1	hypothetical protein	Unknown	1	1
VU15_RS06070	WP_032572916.1	hypothetical protein	Unknown	1	1
VU15_RS06830	WP_005786457.1	hypothetical protein	Unknown	1	1
VU15_RS09090	WP_008660039.1	hypothetical protein	Unknown	1	1
VU15_RS01895	WP_010992066.1	hypothetical protein	Unknown	1	1
VU15_RS13700	WP_010993240.1	hypothetical protein	Unknown	1	1
VU15_RS13345	WP_032573490.1	hypothetical protein	Unknown	1	1
VU15_RS16930	WP_005802328.1	hypothetical protein	Unknown	1	1
VU15_RS05720	WP_005786046.1	hypothetical protein	Unknown	1	1
VU15_RS05730	WP_014298454.1	hypothetical protein	Unknown	1	1
VU15_RS09565	WP_005787535.1	hypothetical protein	Unknown	1	1
VU15_RS13540	WP_014299158.1	hypothetical protein	Unknown	1	1
VU15_RS06115	WP_005786201.1	hypothetical protein	Unknown	1	1
VU15_RS09715	WP_005787597.1	hypothetical protein	Unknown	1	1
VU15_RS09100	WP_005787354.1	hypothetical protein	Unknown	1	1
VU15_RS09075	WP_005787345.1	hypothetical protein	Unknown	1	1
VU15_RS13830	WP_032565082.1	hypothetical protein	Unknown	1	1
VU15_RS05860	WP_005786125.1	hypothetical protein	Unknown	1	1
VU15_RS04680	WP_032572660.1	hypothetical protein	Unknown	1	1
VU15_RS04820	WP_005785524.1	hypothetical protein	Unknown	1	1
VU15_RS07110	WP_005786556.1	hypothetical protein	Unknown	1	1
VU15_RS02030	WP_005784472.1	hypothetical protein	Unknown	1	1
VU15_RS02025	WP_005784469.1	hypothetical protein	Unknown	1	1
VU15_RS04615	WP_005785453.1	hypothetical protein	Unknown	1	1
VU15_RS16935	WP_005790735.1	hypothetical protein	Unknown	1	1
VU15_RS04390	WP_005801225.1	hypothetical protein	Unknown	1	0
VU15_RS13820	WP_005789211.1	hypothetical protein	Unknown	1	0
VU15_RS08340	WP_005787075.1	hypothetical protein	Unknown	1	0
VU15_RS02810	WP_009291562.1	hypothetical protein	Unknown	1	0
VU15_RS06795	WP_008768285.1	hypothetical protein	Unknown	1	0
VU15_RS12330	WP_005788539.1	hypothetical protein	Unknown	1	0
VU15_RS16210	WP_032573739.1	hypothetical protein	Unknown	1	0
VU15_RS14430	WP_005797295.1	hypothetical protein	Unknown	1	0
VU15_RS14010	WP_045899302.1	hypothetical protein	Unknown	1	0
VU15_RS08405	WP_005794652.1	hypothetical protein	Unknown	1	0
VU15_RS01450	WP_005796584.1	hypothetical protein	Unknown	1	0
VU15_RS07750	WP_005786796.1	hypothetical protein	Unknown	1	0
VU15_RS10295	WP_004312956.1	hypothetical protein	Unknown	1	0
VU15_RS08240	WP_032573098.1	hypothetical protein	Unknown	1	0
VU15_RS19920	WP_008661487.1	hypothetical protein	Unknown	1	0
VU15_RS14835	WP_032557153.1	lipoprotein	Unknown	1	1
VU15_RS03200	WP_005784844.1	lytic transglycosylase	Unknown	1	1
VU15_RS01885	WP_032572478.1	malate dehydrogenase	Unknown	1	0
VU15_RS07280	WP_032533909.1	membrane protein	Unknown	1	1
VU15_RS07290	WP_032573019.1	membrane protein	Unknown	1	1
VU15_RS19610	WP_045899409.1	membrane protein	Unknown	1	1
VU15_RS07395	WP_045899192.1	membrane protein	Unknown	1	1
VU15_RS04005	WP_005785202.1	membrane protein	Unknown	1	1
VU15_RS04050	WP_005785224.1	membrane protein	Unknown	1	1
VU15_RS02015	WP_025814692.1	membrane protein	Unknown	1	1
VU15_RS01750	WP_005784368.1	membrane protein	Unknown	1	1
VU15_RS10300	WP_005829323.1	membrane protein	Unknown	1	1
VU15_RS16925	WP_005790731.1	membrane protein	Unknown	1	1
VU15_RS01745	WP_005784365.1	membrane protein	Unknown	1	1
VU15_RS01270	WP_005784180.1	membrane protein	Unknown	1	1
VU15_RS07335	WP_005794997.1	membrane protein	Unknown	1	1
VU15_RS19460	WP_011203608.1	membrane protein	Unknown	1	1
VU15_RS01265	WP_005801676.1	membrane protein	Unknown	1	1
VU15_RS02650	WP_032595529.1	membrane protein	Unknown	1	1
VU15_RS20675	WP_045899448.1	membrane protein	Unknown	1	1
VU15_RS20730	WP_005797378.1	membrane protein	Unknown	1	1
VU15_RS07315	WP_005795013.1	membrane protein	Unknown	1	1
VU15_RS02640	WP_005796346.1	membrane protein	Unknown	1	1
VU15_RS14770	WP_005798906.1	membrane protein	Unknown	1	1
VU15_RS02645	WP_005796345.1	membrane protein	Unknown	1	1
VU15_RS13210	WP_005788911.1	membrane protein	Unknown	1	1
VU15_RS07320	WP_005795011.1	membrane protein	Unknown	1	1
VU15_RS08085	WP_005786949.1	membrane protein	Unknown	1	1
VU15_RS07285	WP_008659443.1	membrane protein	Unknown	1	0
VU15_RS07295	WP_032533910.1	membrane protein	Unknown	1	0
VU15_RS16990	WP_005798153.1	membrane protein	Unknown	1	0
VU15_RS01025	WP_005796696.1	membrane protein	Unknown	1	0
VU15_RS10830	WP_005787981.1	membrane protein	Unknown	1	0
VU15_RS04140	WP_005785254.1	membrane protein	Unknown	1	0
VU15_RS07490	WP_032573037.1	metallophosphatase	Unknown	1	1
VU15_RS05570	WP_032572814.1	N-acetylgalactosamine 6-sulfatase	Unknown	1	1
VU15_RS16285	WP_005790474.1	NAD-specific glutamate dehydrogenase	Unknown	1	0
VU15_RS17085	WP_032573827.1	patatin	Unknown	1	0
VU15_RS16330	WP_032573753.1	peptidase	Unknown	1	1
VU15_RS06190	WP_008659196.1	peptidase C69	Unknown	1	1
VU15_RS11680	WP_032573269.1	peptidase M23	Unknown	1	1
VU15_RS21630	WP_032560563.1	peptidase S41	Unknown	1	1
VU15_RS13545	WP_032573506.1	peptidase S46	Unknown	1	1
VU15_RS04185	WP_005785270.1	peptidase S9	Unknown	1	1
VU15_RS20960	WP_005791913.1	peptidylprolyl isomerase	Unknown	1	1
VU15_RS06900	WP_032573000.1	perforin protein	Unknown	1	1
VU15_RS20670	WP_005791971.1	phosphoenolpyruvate carboxykinase [ATP]	Unknown	1	1
VU15_RS00050	WP_032574404.1	prolyl tripeptidyl peptidase	Unknown	1	1
VU15_RS10770	WP_032573229.1	protease	Unknown	1	1
VU15_RS18000	WP_010993564.1	serine protease	Unknown	1	1
VU15_RS07355	WP_045899191.1	sialate O-acetylesterase	Unknown	1	1
VU15_RS20830	WP_045899454.1	tetratricopeptide repeat protein	Unknown	1	1
VU15_RS17965	WP_032565425.1	thiol:disulfide interchange protein	Unknown	1	1
VU15_RS07260	WP_005786620.1	TonB-linked outer membrane protein	Unknown	1	1
VU15_RS07310	WP_005795015.1	TonB-linked outer membrane protein	Unknown	1	1
VU15_RS06910	WP_032573001.1	hypothetical protein	Cytoplasmic	0	1
VU15_RS13970	WP_005789279.1	membrane protein	Cytoplasmic	0	1
VU15_RS00190	WP_045899467.1	peptidase	Cytoplasmic	0	1
VU15_RS13775	WP_005789197.1	thiol:disulfide interchange protein	Cytoplasmic Membrane	0	1
VU15_RS03510	WP_005784991.1	membrane protein	Outer Membrane	0	1
VU15_RS16960	WP_032573820.1	membrane protein	Outer Membrane	0	1
VU15_RS03005	WP_045899147.1	membrane protein	Outer Membrane	0	1
VU15_RS20685	WP_045899451.1	membrane protein	Outer Membrane	0	1
VU15_RS02625	WP_005784680.1	membrane protein	Outer Membrane	0	1
VU15_RS08200	WP_008659719.1	membrane protein	Outer Membrane	0	1
VU15_RS01195	WP_005784143.1	TonB-dependent receptor	Outer Membrane	0	1
VU15_RS13975	WP_005798857.1	TonB-linked outer membrane protein	Outer Membrane	0	1
VU15_RS19640	WP_011203621.1	TonB-linked outer membrane protein	Outer Membrane	0	1
VU15_RS19090	WP_005791600.1	transporter	Outer Membrane	0	1
VU15_RS07685	WP_032574386.1	2', 3'-cyclic nucleotide 2'-phosphodiesterase	Periplasmic	0	1
VU15_RS07475	WP_032573035.1	alkaline phosphatase	Periplasmic	0	1
VU15_RS04595	WP_005785445.1	alkaline phosphatase	Unknown	0	1
VU15_RS20370	WP_032534197.1	alpha-galactosidase	Unknown	0	1
VU15_RS11620	WP_005793419.1	hypothetical protein	Unknown	0	1
VU15_RS07140	WP_005786569.1	hypothetical protein	Unknown	0	1
VU15_RS06650	WP_005786397.1	hypothetical protein	Unknown	0	1
VU15_RS03925	WP_005801286.1	hypothetical protein	Unknown	0	1
VU15_RS20850	WP_008661629.1	hypothetical protein	Unknown	0	1
VU15_RS03705	WP_032572682.1	hypothetical protein	Unknown	0	1
VU15_RS16335	WP_032557258.1	hypothetical protein	Unknown	0	1
VU15_RS15055	WP_005798974.1	hypothetical protein	Unknown	0	1
VU15_RS05770	WP_032572855.1	hypothetical protein	Unknown	0	1
VU15_RS12800	WP_005788738.1	hypothetical protein	Unknown	0	1
VU15_RS18975	WP_032574047.1	hypothetical protein	Unknown	0	1
VU15_RS17300	WP_005790964.1	hypothetical protein	Unknown	0	1
VU15_RS17440	WP_008657631.1	hypothetical protein	Unknown	0	1
VU15_RS05160	WP_014298401.1	hypothetical protein	Unknown	0	1
VU15_RS07730	WP_005786789.1	hypothetical protein	Unknown	0	1
VU15_RS16255	WP_005781085.1	hypothetical protein	Unknown	0	1
VU15_RS16270	WP_032565297.1	hypothetical protein	Unknown	0	1
VU15_RS11700	WP_005788200.1	membrane protein	Unknown	0	1
VU15_RS19645	WP_011203622.1	membrane protein	Unknown	0	1
VU15_RS05820	WP_005786103.1	peptidase	Unknown	0	1
VU15_RS15250	WP_032573638.1	peptidase S9	Unknown	0	1

## Sheet: S5-2
Gene	Protein_ID	Protein Name	Pathway_name	ETBF OMV	NTBF OMV
VU15_RS01515	WP_005784276.1	glutamate decarboxylase	Amino acids metabolism	1	1
VU15_RS07685	WP_032574386.1	2', 3'-cyclic nucleotide 2'-phosphodiesterase	Purine/Pyrimidine metabolism	0	1
VU15_RS06855	WP_032595718.1	2-oxoisovalerate dehydrogenase	Amino acids metabolism	1	0
VU15_RS04470	WP_005775782.1	30S ribosomal protein S1	Ribosome	1	0
VU15_RS19170	WP_002558050.1	30S ribosomal protein S13	Ribosome	1	0
rpsP	WP_005788406.1	30S ribosomal protein S16	Ribosome	1	0
VU15_RS18045	WP_005791748.1	30S ribosomal protein S2	Ribosome	1	0
VU15_RS19160	WP_005791575.1	30S ribosomal protein S4	Ribosome	1	0
VU15_RS19200	WP_005791564.1	30S ribosomal protein S5	Ribosome	1	0
VU15_RS19215	WP_005782213.1	30S ribosomal protein S8	Ribosome	1	0
VU15_RS08735	WP_008659922.1	3-phosphoglycerate dehydrogenase	Amino acids metabolism	1	0
VU15_RS17195	WP_011203461.1	4-alpha-glucanotransferase	Carbohydrate metabolism	1	0
VU15_RS20235	WP_032574119.1	4-hydroxy-3-methylbut-2-en-1-yl diphosphate synthase	Terpenoid backbone biosynthesis	1	0
VU15_RS19355	WP_005782161.1	50S ribosomal protein L1	Ribosome	1	0
VU15_RS19360	WP_005791514.1	50S ribosomal protein L11	Ribosome	1	0
VU15_RS19190	WP_005804135.1	50S ribosomal protein L15	Ribosome	1	0
VU15_RS19250	WP_005791549.1	50S ribosomal protein L16	Ribosome	1	0
VU15_RS19150	WP_005791577.1	50S ribosomal protein L17	Ribosome	1	0
VU15_RS01985	WP_005778830.1	50S ribosomal protein L19	Ribosome	1	0
rplB	WP_005791545.1	50S ribosomal protein L2	Ribosome	1	0
VU15_RS05225	WP_005785759.1	50S ribosomal protein L25	Ribosome	1	0
VU15_RS19345	WP_005782165.1	50S ribosomal protein L7/L12	Ribosome	1	1
VU15_RS07885	WP_005786870.1	6-phosphogluconate dehydrogenase	Pentose phosphate pathway	1	0
VU15_RS16825	WP_032561732.1	aconitate hydratase	Citrate cycle	1	0
VU15_RS15075	WP_005789707.1	acyl-CoA dehydrogenase	Citrate cycle	1	0
VU15_RS07475	WP_032573035.1	alkaline phosphatase	Cofactors metabolism	0	1
VU15_RS04595	WP_005785445.1	alkaline phosphatase	Cofactors metabolism	0	1
VU15_RS07380	WP_005800561.1	alpha-1 2-mannosidase	Carbohydrate metabolism	1	1
VU15_RS03165	WP_008658550.1	alpha-1 2-mannosidase	Carbohydrate metabolism	1	0
VU15_RS13905	WP_032533582.1	alpha-1,3/4-fucosidase	Carbohydrate metabolism	1	1
VU15_RS03920	WP_008658731.1	alpha-1,3-galactosidase B	Carbohydrate metabolism	1	0
VU15_RS05890	WP_045899178.1	alpha-2-macroglobulin	Complement and coagulation cascades	1	1
VU15_RS03300	WP_032572583.1	alpha-2-macroglobulin	Complement and coagulation cascades	1	1
VU15_RS14715	WP_032573554.1	alpha-amylase	Carbohydrate metabolism	1	1
VU15_RS14760	WP_032573556.1	alpha-amylase	Carbohydrate metabolism	1	1
VU15_RS00770	WP_045899069.1	alpha-galactosidase	Carbohydrate metabolism	1	1
VU15_RS20370	WP_032534197.1	alpha-galactosidase	Carbohydrate metabolism	0	1
VU15_RS12240	WP_005793277.1	alpha-glucan phosphorylase	Carbohydrate metabolism	1	0
VU15_RS05195	WP_045899175.1	alpha-glucosidase	Carbohydrate metabolism	1	1
VU15_RS03760	WP_005785086.1	alpha-L-fucosidase	Carbohydrate metabolism	1	1
VU15_RS15245	WP_032573636.1	alpha-mannosidase	Carbohydrate metabolism	1	0
VU15_RS03145	WP_032572570.1	alpha-mannosidase	Carbohydrate metabolism	1	0
VU15_RS04960	WP_005785577.1	alpha-xylosidase	Carbohydrate metabolism	1	1
VU15_RS05615	WP_005795559.1	aminomethyltransferase	Amino acids metabolism	1	0
VU15_RS02985	WP_005796268.1	aminopeptidase	peptidase	1	1
VU15_RS15030	WP_005789686.1	aminopeptidase	peptidase	1	1
VU15_RS15305	WP_005789808.1	AraC family transcriptional regulator	Purine/Pyrimidine metabolism	1	1
VU15_RS06555	WP_032572962.1	arylsulfatase	peptidase	1	0
VU15_RS06365	WP_032496705.1	aspartate aminotransferase	Amino acids metabolism	1	0
VU15_RS12270	WP_005788434.1	ATP synthase subunit A	Another function	1	0
VU15_RS06825	WP_005786455.1	ATP-binding protein	Another function	1	1
VU15_RS20265	WP_045899437.1	beta-D-glucoside glucohydrolase	Carbohydrate metabolism	1	1
VU15_RS01260	WP_032572448.1	beta-D-glucoside glucohydrolase	Carbohydrate metabolism	1	1
VU15_RS18080	WP_008661724.1	beta-galactosidase	Carbohydrate metabolism	1	1
VU15_RS15080	WP_005789709.1	beta-galactosidase	Carbohydrate metabolism	1	1
VU15_RS07385	WP_005800559.1	beta-galactosidase	Carbohydrate metabolism	1	1
VU15_RS09255	WP_032573163.1	beta-hexosaminidase	Carbohydrate metabolism	1	1
VU15_RS03045	WP_008658523.1	beta-N-acetylhexosaminidase	Carbohydrate metabolism	1	1
VU15_RS07375	WP_005786671.1	beta-N-acetylhexosaminidase	Carbohydrate metabolism	1	1
VU15_RS17145	WP_032573830.1	beta-N-acetylhexosaminidase	Carbohydrate metabolism	1	0
VU15_RS07365	WP_005786667.1	beta-N-acetylhexosaminidase	Carbohydrate metabolism	1	0
VU15_RS20105	WP_008661499.1	butyrate kinase	Another function	1	0
VU15_RS13200	WP_032573475.1	carbohydrate-binding protein	membrane receptor	1	1
VU15_RS07025	WP_005786521.1	cell division protein	Cell division	1	1
VU15_RS03240	WP_017142128.1	cell division protein FtsH	Cell division	1	0
VU15_RS06615	WP_045899185.1	cell surface protein	Another function	1	1
VU15_RS13205	WP_005788909.1	chitobiase	Another function	1	1
VU15_RS16985	WP_032573822.1	chitobiase	Another function	1	0
VU15_RS17020	WP_032565345.1	choloylglycine hydrolase	Secondary bile acid biosynthesis	1	1
VU15_RS14400	WP_005797284.1	choloylglycine hydrolase	Secondary bile acid biosynthesis	1	1
VU15_RS16815	WP_032573795.1	citrate synthase	Citrate cycle	1	0
VU15_RS12340	WP_032528661.1	clostripain	Amino acids metabolism	1	1
VU15_RS16520	WP_005790557.1	diaminopimelate dehydrogenase	Amino acids metabolism	1	0
VU15_RS06850	WP_032572991.1	diapophytoene dehydrogenase	Citrate cycle	1	0
VU15_RS13195	WP_005798671.1	diphosphate--fructose-6-phosphate 1-phosphotransferase	Carbohydrate metabolism	1	1
VU15_RS12825	WP_005788748.1	DNA polymerase III subunit beta	Purine/Pyrimidine metabolism	1	0
VU15_RS05750	WP_005786060.1	DNA polymerase sliding clamp subunit	Purine/Pyrimidine metabolism	1	0
VU15_RS20510	WP_005791188.1	DNA-binding protein HU-beta	Purine/Pyrimidine metabolism	1	1
VU15_RS19155	WP_005782229.1	DNA-directed RNA polymerase subunit alpha	Purine/Pyrimidine metabolism	1	0
rpoB	WP_005791521.1	DNA-directed RNA polymerase subunit beta	Purine/Pyrimidine metabolism	1	0
VU15_RS19335	WP_005791523.1	DNA-directed RNA polymerase subunit beta'	Purine/Pyrimidine metabolism	1	0
fusA	WP_005791539.1	elongation factor G	Translation	1	1
VU15_RS17280	WP_005790956.1	elongation factor G	Translation	1	0
VU15_RS18040	WP_005791746.1	elongation factor Ts	Translation	1	0
tuf	WP_045899408.1	elongation factor Tu	Translation	1	1
VU15_RS16200	WP_005790443.1	endo-beta-N-acetylglucosaminidase	peptidase	1	0
VU15_RS05725	WP_005786048.1	endoglycosidase	peptidase	1	1
eno	WP_005785741.1	enolase	Glycolysis	1	1
VU15_RS05735	WP_005800908.1	exo-alpha-sialidase	peptidase	1	1
VU15_RS21415	WP_005797093.1	ferrichrome-iron receptor	membrane receptor	1	1
sufC	WP_005783928.1	Fe-S cluster assembly ATPase SufC	membrane receptor	1	0
VU15_RS16755	WP_005790652.1	flagellar motor protein MotA	Cell division	1	1
VU15_RS11990	WP_005793355.1	flavodoxin	Carbohydrate metabolism	1	0
VU15_RS13940	WP_010993259.1	fructose-bisphosphate aldolase	Glycolysis	1	0
VU15_RS14735	WP_005798895.1	fructose-bisphosphate aldolase	Glycolysis	1	0
VU15_RS06980	WP_005800633.1	galactokinase	Carbohydrate metabolism	1	0
VU15_RS01980	WP_005784451.1	glucokinase	Glycolysis	1	0
VU15_RS13275	WP_005788942.1	glucosamine-6-phosphate deaminase	Amino acids metabolism	1	1
nagB	WP_005775719.1	glucosamine-6-phosphate deaminase	Amino acids metabolism	1	0
VU15_RS17105	WP_005790898.1	glucose-6-phosphate isomerase	Glycolysis	1	0
VU15_RS01520	WP_011202007.1	glutaminase	Amino acids metabolism	1	1
VU15_RS17375	WP_032573847.1	glutathione peroxidase	Glutathione metabolism	1	1
VU15_RS21055	WP_005783447.1	glycan metabolism protein RagB	Carbohydrate metabolism	1	1
VU15_RS16320	WP_010993416.1	glycan metabolism protein RagB	Carbohydrate metabolism	1	0
VU15_RS04125	WP_005785248.1	glyceraldehyde-3-phosphate dehydrogenase	Glycolysis	1	1
VU15_RS11860	WP_005788251.1	glycerophosphoryl diester phosphodiesterase	Glycerophospholipid metabolism	1	1
VU15_RS15060	WP_032573595.1	glycoside hydrolase family 29	Carbohydrate metabolism	1	0
VU15_RS20715	WP_032565571.1	glycoside hydrolase family 95	Carbohydrate metabolism	1	1
VU15_RS03960	WP_005785179.1	glycosyl hydrolase family 109 protein 1	Carbohydrate metabolism	1	1
VU15_RS11785	WP_005793397.1	heat-shock protein	RNA degradation	1	0
VU15_RS06895	WP_032572997.1	hemin receptor	membrane receptor	1	1
VU15_RS05500	WP_005818873.1	hemolysin	membrane receptor	1	1
VU15_RS05495	WP_005809735.1	hemolysin	membrane receptor	1	1
VU15_RS06230	WP_005786245.1	histidine decarboxylase	Amino acids metabolism	1	1
VU15_RS11050	WP_005788064.1	histidine kinase	Amino acids metabolism	1	1
VU15_RS18110	WP_005799117.1	hypothetical protein	Amino acids metabolism	1	1
VU15_RS10280	WP_004311266.1	hypothetical protein	unknown function	1	1
VU15_RS04585	WP_005785441.1	hypothetical protein	unknown function	1	1
VU15_RS10275	WP_004311265.1	hypothetical protein	unknown function	1	1
VU15_RS08415	WP_005787106.1	hypothetical protein	unknown function	1	1
VU15_RS15345	WP_008769531.1	hypothetical protein	unknown function	1	1
VU15_RS05940	WP_032572900.1	hypothetical protein	unknown function	1	1
VU15_RS00555	WP_008769199.1	hypothetical protein	unknown function	1	1
VU15_RS13840	WP_014299193.1	hypothetical protein	unknown function	1	1
VU15_RS01765	WP_009291467.1	hypothetical protein	unknown function	1	1
VU15_RS14765	WP_045899350.1	hypothetical protein	unknown function	1	1
VU15_RS07105	WP_005786554.1	hypothetical protein	unknown function	1	1
VU15_RS16195	WP_005797856.1	hypothetical protein	unknown function	1	1
VU15_RS16250	WP_005797877.1	hypothetical protein	unknown function	1	1
VU15_RS20485	WP_005791196.1	hypothetical protein	unknown function	1	1
VU15_RS19485	WP_005814336.1	hypothetical protein	unknown function	1	1
VU15_RS10290	WP_004327091.1	hypothetical protein	unknown function	1	1
VU15_RS16260	WP_005790466.1	hypothetical protein	unknown function	1	1
VU15_RS08090	WP_032573088.1	hypothetical protein	unknown function	1	1
VU15_RS09080	WP_005803357.1	hypothetical protein	unknown function	1	1
VU15_RS10655	WP_005787888.1	hypothetical protein	unknown function	1	1
VU15_RS01070	WP_005784087.1	hypothetical protein	unknown function	1	1
VU15_RS10285	WP_005651733.1	hypothetical protein	unknown function	1	1
VU15_RS03305	WP_032572584.1	hypothetical protein	unknown function	1	1
VU15_RS05935	WP_005795374.1	hypothetical protein	unknown function	1	1
VU15_RS03765	WP_005813194.1	hypothetical protein	unknown function	1	1
VU15_RS18150	WP_032574007.1	hypothetical protein	unknown function	1	1
VU15_RS15350	WP_005789827.1	hypothetical protein	unknown function	1	1
VU15_RS12430	WP_005815338.1	hypothetical protein	unknown function	1	1
VU15_RS06610	WP_005795177.1	hypothetical protein	unknown function	1	1
VU15_RS04115	WP_005785244.1	hypothetical protein	unknown function	1	1
VU15_RS07910	WP_032573079.1	hypothetical protein	unknown function	1	1
VU15_RS21170	WP_005783495.1	hypothetical protein	unknown function	1	1
VU15_RS05325	WP_005785793.1	hypothetical protein	unknown function	1	1
VU15_RS21215	WP_005783513.1	hypothetical protein	unknown function	1	1
VU15_RS06880	WP_010992613.1	hypothetical protein	unknown function	1	1
VU15_RS16325	WP_032535248.1	hypothetical protein	unknown function	1	1
VU15_RS00955	WP_032572400.1	hypothetical protein	unknown function	1	1
VU15_RS05945	WP_005800815.1	hypothetical protein	unknown function	1	1
VU15_RS04295	WP_005795948.1	hypothetical protein	unknown function	1	1
VU15_RS05460	WP_005785921.1	hypothetical protein	unknown function	1	1
VU15_RS16920	WP_005790728.1	hypothetical protein	unknown function	1	1
VU15_RS05130	WP_005795728.1	hypothetical protein	unknown function	1	1
VU15_RS02600	WP_005784668.1	hypothetical protein	unknown function	1	1
VU15_RS02615	WP_005784672.1	hypothetical protein	unknown function	1	1
VU15_RS12345	WP_005788549.1	hypothetical protein	unknown function	1	1
VU15_RS16240	WP_032573741.1	hypothetical protein	unknown function	1	1
VU15_RS08600	WP_032573125.1	hypothetical protein	unknown function	1	1
VU15_RS06790	WP_005786444.1	hypothetical protein	unknown function	1	1
VU15_RS05465	WP_005785923.1	hypothetical protein	unknown function	1	1
VU15_RS05505	WP_005809729.1	hypothetical protein	unknown function	1	1
VU15_RS05490	WP_005809737.1	hypothetical protein	unknown function	1	1
VU15_RS16265	WP_005797878.1	hypothetical protein	unknown function	1	1
VU15_RS16685	WP_008657464.1	hypothetical protein	unknown function	1	1
VU15_RS02655	WP_005784686.1	hypothetical protein	unknown function	1	1
VU15_RS06070	WP_032572916.1	hypothetical protein	unknown function	1	1
VU15_RS06830	WP_005786457.1	hypothetical protein	unknown function	1	1
VU15_RS09090	WP_008660039.1	hypothetical protein	unknown function	1	1
VU15_RS01895	WP_010992066.1	hypothetical protein	unknown function	1	1
VU15_RS13700	WP_010993240.1	hypothetical protein	unknown function	1	1
VU15_RS13345	WP_032573490.1	hypothetical protein	unknown function	1	1
VU15_RS16930	WP_005802328.1	hypothetical protein	unknown function	1	1
VU15_RS05720	WP_005786046.1	hypothetical protein	unknown function	1	1
VU15_RS05730	WP_014298454.1	hypothetical protein	unknown function	1	1
VU15_RS09565	WP_005787535.1	hypothetical protein	unknown function	1	1
VU15_RS13540	WP_014299158.1	hypothetical protein	unknown function	1	1
VU15_RS06115	WP_005786201.1	hypothetical protein	unknown function	1	1
VU15_RS09715	WP_005787597.1	hypothetical protein	unknown function	1	1
VU15_RS09100	WP_005787354.1	hypothetical protein	unknown function	1	1
VU15_RS09075	WP_005787345.1	hypothetical protein	unknown function	1	1
VU15_RS13830	WP_032565082.1	hypothetical protein	unknown function	1	1
VU15_RS05860	WP_005786125.1	hypothetical protein	unknown function	1	1
VU15_RS04680	WP_032572660.1	hypothetical protein	unknown function	1	1
VU15_RS04820	WP_005785524.1	hypothetical protein	unknown function	1	1
VU15_RS07110	WP_005786556.1	hypothetical protein	unknown function	1	1
VU15_RS02030	WP_005784472.1	hypothetical protein	unknown function	1	1
VU15_RS02025	WP_005784469.1	hypothetical protein	unknown function	1	1
VU15_RS04615	WP_005785453.1	hypothetical protein	unknown function	1	1
VU15_RS16935	WP_005790735.1	hypothetical protein	unknown function	1	1
VU15_RS08740	WP_005787217.1	hypothetical protein	unknown function	1	0
VU15_RS03255	WP_032556195.1	hypothetical protein	unknown function	1	0
VU15_RS00280	WP_005783777.1	hypothetical protein	unknown function	1	0
VU15_RS20560	WP_045899445.1	hypothetical protein	unknown function	1	0
VU15_RS06595	WP_005795183.1	hypothetical protein	unknown function	1	0
VU15_RS16205	WP_009292684.1	hypothetical protein	unknown function	1	0
VU15_RS13825	WP_032573521.1	hypothetical protein	unknown function	1	0
VU15_RS06890	WP_032572996.1	hypothetical protein	unknown function	1	0
VU15_RS16245	WP_032565294.1	hypothetical protein	unknown function	1	0
VU15_RS12060	WP_005788356.1	hypothetical protein	unknown function	1	0
VU15_RS19450	WP_005791495.1	hypothetical protein	unknown function	1	0
VU15_RS19745	WP_032574068.1	hypothetical protein	unknown function	1	0
VU15_RS04390	WP_005801225.1	hypothetical protein	unknown function	1	0
VU15_RS13820	WP_005789211.1	hypothetical protein	unknown function	1	0
VU15_RS08340	WP_005787075.1	hypothetical protein	unknown function	1	0
VU15_RS02810	WP_009291562.1	hypothetical protein	unknown function	1	0
VU15_RS06795	WP_008768285.1	hypothetical protein	unknown function	1	0
VU15_RS12330	WP_005788539.1	hypothetical protein	unknown function	1	0
VU15_RS16210	WP_032573739.1	hypothetical protein	unknown function	1	0
VU15_RS14430	WP_005797295.1	hypothetical protein	unknown function	1	0
VU15_RS14010	WP_045899302.1	hypothetical protein	unknown function	1	0
VU15_RS08405	WP_005794652.1	hypothetical protein	unknown function	1	0
VU15_RS01450	WP_005796584.1	hypothetical protein	unknown function	1	0
VU15_RS07750	WP_005786796.1	hypothetical protein	unknown function	1	0
VU15_RS10295	WP_004312956.1	hypothetical protein	unknown function	1	0
VU15_RS08240	WP_032573098.1	hypothetical protein	unknown function	1	0
VU15_RS19920	WP_008661487.1	hypothetical protein	unknown function	1	0
VU15_RS06910	WP_032573001.1	hypothetical protein	unknown function	0	1
VU15_RS11620	WP_005793419.1	hypothetical protein	unknown function	0	1
VU15_RS07140	WP_005786569.1	hypothetical protein	unknown function	0	1
VU15_RS06650	WP_005786397.1	hypothetical protein	unknown function	0	1
VU15_RS03925	WP_005801286.1	hypothetical protein	unknown function	0	1
VU15_RS20850	WP_008661629.1	hypothetical protein	unknown function	0	1
VU15_RS03705	WP_032572682.1	hypothetical protein	unknown function	0	1
VU15_RS16335	WP_032557258.1	hypothetical protein	unknown function	0	1
VU15_RS15055	WP_005798974.1	hypothetical protein	unknown function	0	1
VU15_RS05770	WP_032572855.1	hypothetical protein	unknown function	0	1
VU15_RS12800	WP_005788738.1	hypothetical protein	unknown function	0	1
VU15_RS18975	WP_032574047.1	hypothetical protein	unknown function	0	1
VU15_RS17300	WP_005790964.1	hypothetical protein	unknown function	0	1
VU15_RS17440	WP_008657631.1	hypothetical protein	unknown function	0	1
VU15_RS05160	WP_014298401.1	hypothetical protein	unknown function	0	1
VU15_RS07730	WP_005786789.1	hypothetical protein	unknown function	0	1
VU15_RS16255	WP_005781085.1	hypothetical protein	unknown function	0	1
VU15_RS16270	WP_032565297.1	hypothetical protein	unknown function	0	1
ansB	WP_005791484.1	L-asparaginase	Amino acids metabolism	1	1
VU15_RS12435	WP_005788597.1	lipid hydroperoxide peroxidase	Glycerophospholipid metabolism	1	1
VU15_RS10365	WP_004311297.1	lipoprotein	membrane receptor	1	1
VU15_RS14835	WP_032557153.1	lipoprotein	membrane receptor	1	1
VU15_RS03200	WP_005784844.1	lytic transglycosylase	virulence factor	1	1
VU15_RS17895	WP_005791692.1	malate dehydrogenase	Citrate cycle	1	0
VU15_RS01885	WP_032572478.1	malate dehydrogenase	Citrate cycle	1	0
VU15_RS04150	WP_005785258.1	membrane protein	membrane protein	1	1
VU15_RS09270	WP_032573167.1	membrane protein	membrane protein	1	1
VU15_RS06780	WP_032573021.1	membrane protein	membrane protein	1	1
VU15_RS03140	WP_005796238.1	membrane protein	membrane protein	1	1
VU15_RS16190	WP_008769870.1	membrane protein	membrane protein	1	1
VU15_RS01455	WP_045899083.1	membrane protein	membrane protein	1	1
VU15_RS04155	WP_032572619.1	membrane protein	membrane protein	1	1
VU15_RS01755	WP_005784370.1	membrane protein	membrane protein	1	1
VU15_RS04145	WP_009291665.1	membrane protein	membrane protein	1	1
VU15_RS09265	WP_032573166.1	membrane protein	membrane protein	1	1
VU15_RS02630	WP_032556163.1	membrane protein	membrane protein	1	1
VU15_RS07390	WP_009292023.1	membrane protein	membrane protein	1	1
VU15_RS15355	WP_032557208.1	membrane protein	membrane protein	1	1
VU15_RS07080	WP_032561129.1	membrane protein	membrane protein	1	1
VU15_RS02010	WP_005813489.1	membrane protein	membrane protein	1	1
VU15_RS04045	WP_032572605.1	membrane protein	membrane protein	1	1
VU15_RS07330	WP_005786649.1	membrane protein	membrane protein	1	1
VU15_RS04610	WP_032572658.1	membrane protein	membrane protein	1	1
VU15_RS05595	WP_008659068.1	membrane protein	membrane protein	1	1
VU15_RS20725	WP_005791958.1	membrane protein	membrane protein	1	1
VU15_RS07120	WP_005786560.1	membrane protein	membrane protein	1	1
VU15_RS05715	WP_005786045.1	membrane protein	membrane protein	1	1
VU15_RS06105	WP_005795325.1	membrane protein	membrane protein	1	1
VU15_RS02620	WP_032537807.1	membrane protein	membrane protein	1	1
VU15_RS07325	WP_005817018.1	membrane protein	membrane protein	1	1
VU15_RS06775	WP_032572984.1	membrane protein	membrane protein	1	1
VU15_RS18175	WP_005791792.1	membrane protein	membrane protein	1	1
VU15_RS14775	WP_005789575.1	membrane protein	membrane protein	1	1
VU15_RS08100	WP_005786956.1	membrane protein	membrane protein	1	1
VU15_RS07280	WP_032533909.1	membrane protein	membrane protein	1	1
VU15_RS07290	WP_032573019.1	membrane protein	membrane protein	1	1
VU15_RS19610	WP_045899409.1	membrane protein	membrane protein	1	1
VU15_RS07395	WP_045899192.1	membrane protein	membrane protein	1	1
VU15_RS04005	WP_005785202.1	membrane protein	membrane protein	1	1
VU15_RS04050	WP_005785224.1	membrane protein	membrane protein	1	1
VU15_RS02015	WP_025814692.1	membrane protein	membrane protein	1	1
VU15_RS01750	WP_005784368.1	membrane protein	membrane protein	1	1
VU15_RS10300	WP_005829323.1	membrane protein	membrane protein	1	1
VU15_RS16925	WP_005790731.1	membrane protein	membrane protein	1	1
VU15_RS01745	WP_005784365.1	membrane protein	membrane protein	1	1
VU15_RS01270	WP_005784180.1	membrane protein	membrane protein	1	1
VU15_RS07335	WP_005794997.1	membrane protein	membrane protein	1	1
VU15_RS19460	WP_011203608.1	membrane protein	membrane protein	1	1
VU15_RS01265	WP_005801676.1	membrane protein	membrane protein	1	1
VU15_RS02650	WP_032595529.1	membrane protein	membrane protein	1	1
VU15_RS20675	WP_045899448.1	membrane protein	membrane protein	1	1
VU15_RS20730	WP_005797378.1	membrane protein	membrane protein	1	1
VU15_RS07315	WP_005795013.1	membrane protein	membrane protein	1	1
VU15_RS02640	WP_005796346.1	membrane protein	membrane protein	1	1
VU15_RS14770	WP_005798906.1	membrane protein	membrane protein	1	1
VU15_RS02645	WP_005796345.1	membrane protein	membrane protein	1	1
VU15_RS13210	WP_005788911.1	membrane protein	membrane protein	1	1
VU15_RS07320	WP_005795011.1	membrane protein	membrane protein	1	1
VU15_RS08085	WP_005786949.1	membrane protein	membrane protein	1	1
VU15_RS16995	WP_045899382.1	membrane protein	membrane protein	1	0
VU15_RS01020	WP_005796698.1	membrane protein	membrane protein	1	0
VU15_RS07455	WP_045899193.1	membrane protein	membrane protein	1	0
VU15_RS08215	WP_045899202.1	membrane protein	membrane protein	1	0
VU15_RS07285	WP_008659443.1	membrane protein	membrane protein	1	0
VU15_RS07295	WP_032533910.1	membrane protein	membrane protein	1	0
VU15_RS16990	WP_005798153.1	membrane protein	membrane protein	1	0
VU15_RS01025	WP_005796696.1	membrane protein	membrane protein	1	0
VU15_RS10830	WP_005787981.1	membrane protein	membrane protein	1	0
VU15_RS04140	WP_005785254.1	membrane protein	membrane protein	1	0
VU15_RS13970	WP_005789279.1	membrane protein	membrane protein	0	1
VU15_RS03510	WP_005784991.1	membrane protein	membrane protein	0	1
VU15_RS16960	WP_032573820.1	membrane protein	membrane protein	0	1
VU15_RS03005	WP_045899147.1	membrane protein	membrane protein	0	1
VU15_RS20685	WP_045899451.1	membrane protein	membrane protein	0	1
VU15_RS02625	WP_005784680.1	membrane protein	membrane protein	0	1
VU15_RS08200	WP_008659719.1	membrane protein	membrane protein	0	1
VU15_RS11700	WP_005788200.1	membrane protein	membrane protein	0	1
VU15_RS19645	WP_011203622.1	membrane protein	membrane protein	0	1
VU15_RS07490	WP_032573037.1	metallophosphatase	Purine/Pyrimidine metabolism	1	1
VU15_RS14685	WP_005780626.1	methylmalonyl-CoA carboxyltransferase	Propanoate metabolism	1	1
VU15_RS17050	WP_005790883.1	methylmalonyl-CoA mutase	Amino acids metabolism	1	0
VU15_RS10550	WP_005787831.1	MexE family multidrug efflux RND transporter periplasmic adaptor subunit	membrane receptor	1	0
VU15_RS05265	WP_005785772.1	molecular chaperone ClpB	RNA degradation	1	1
VU15_RS05350	WP_005785809.1	molecular chaperone DnaK	RNA degradation	1	1
groEL	WP_005789739.1	molecular chaperone GroEL	RNA degradation	1	1
VU15_RS15175	WP_005789740.1	molecular chaperone GroES	RNA degradation	1	0
VU15_RS08695	WP_005787198.1	Na+-translocating NADH-quinone reductase subunit A	membrane protein	1	0
VU15_RS05570	WP_032572814.1	N-acetylgalactosamine 6-sulfatase	Carbohydrate metabolism	1	1
VU15_RS06265	WP_032564445.1	N-acetylmuramoyl-L-alanine amidase	Amino acids metabolism	1	1
VU15_RS16285	WP_005790474.1	NAD-specific glutamate dehydrogenase	Amino acids metabolism	1	0
VU15_RS00500	WP_005783862.1	nitroreductase	Pentose phosphate pathway	1	0
VU15_RS12940	WP_005788812.1	non-heme ferritin	Another function	1	0
VU15_RS08080	WP_005818035.1	oxaloacetate decarboxylase	Citrate cycle	1	0
VU15_RS17085	WP_032573827.1	patatin	virulence factor	1	0
VU15_RS16330	WP_032573753.1	peptidase	peptidase	1	1
VU15_RS00190	WP_045899467.1	peptidase	peptidase	0	1
VU15_RS05820	WP_005786103.1	peptidase	peptidase	0	1
VU15_RS06190	WP_008659196.1	peptidase C69	peptidase	1	1
VU15_RS09260	WP_032573164.1	peptidase M10	peptidase	1	0
VU15_RS18855	WP_032574038.1	peptidase M13	peptidase	1	0
VU15_RS04360	WP_009291681.1	peptidase M16	peptidase	1	1
VU15_RS11680	WP_032573269.1	peptidase M23	peptidase	1	1
VU15_RS14755	WP_032573555.1	peptidase M48	peptidase	1	1
VU15_RS21135	WP_005797168.1	peptidase S41	peptidase	1	1
VU15_RS20275	WP_005791282.1	peptidase S41	peptidase	1	1
VU15_RS21630	WP_032560563.1	peptidase S41	peptidase	1	1
VU15_RS13545	WP_032573506.1	peptidase S46	peptidase	1	1
VU15_RS04185	WP_005785270.1	peptidase S9	peptidase	1	1
VU15_RS15250	WP_032573638.1	peptidase S9	peptidase	0	1
VU15_RS05610	WP_005786005.1	peptidase T	peptidase	1	0
VU15_RS16010	WP_008657279.1	peptide methionine sulfoxide reductase MsrB	Amino acids metabolism	1	0
VU15_RS18350	WP_005799064.1	peptidylprolyl isomerase	Another function	1	1
VU15_RS20960	WP_005791913.1	peptidylprolyl isomerase	Another function	1	1
VU15_RS06900	WP_032573000.1	perforin protein	Another function	1	1
VU15_RS09835	WP_005787656.1	peroxidase	Another function	1	0
VU15_RS14250	WP_005814966.1	phenylalanyl-tRNA synthetase subunit alpha	Another function	1	0
VU15_RS12785	WP_005788731.1	phosphate starvation protein PhoH	Another function	1	0
VU15_RS09825	WP_032564867.1	phosphodiesterase	Another function	1	1
VU15_RS20670	WP_005791971.1	phosphoenolpyruvate carboxykinase [ATP]	Glycolysis	1	1
pgk	WP_005789299.1	phosphoglycerate kinase	Glycolysis	1	1
gpmA	WP_032573532.1	phosphoglyceromutase	Glycolysis	1	0
VU15_RS20240	WP_005814222.1	phospholipase	Glycolysis	1	1
VU15_RS08730	WP_005794503.1	phosphoserine aminotransferase	Amino acids metabolism	1	0
VU15_RS13650	WP_005789136.1	pirin	unknown function	1	0
VU15_RS20065	WP_005791373.1	polyribonucleotide nucleotidyltransferase	Purine/Pyrimidine metabolism	1	1
VU15_RS20535	WP_005791181.1	preprotein translocase subunit SecD	Protein export	1	0
VU15_RS00050	WP_032574404.1	prolyl tripeptidyl peptidase	peptidase	1	1
VU15_RS10770	WP_032573229.1	protease	peptidase	1	1
secA	WP_005785443.1	protein translocase subunit SecA	Protein export	1	0
VU15_RS13990	WP_032573543.1	pullulanase	peptidase	1	0
VU15_RS06245	WP_005816621.1	pyridine nucleotide-disulfide oxidoreductase	Purine/Pyrimidine metabolism	1	0
VU15_RS20815	WP_005791942.1	pyruvate kinase	Glycolysis	1	0
VU15_RS14885	WP_005789619.1	pyruvate-flavodoxin oxidoreductase	Glycolysis	1	0
VU15_RS17190	WP_032565368.1	ribonucleoside-diphosphate reductase	Purine/Pyrimidine metabolism	1	0
VU15_RS09685	WP_005803456.1	ribose-phosphate pyrophosphokinase	Pentose phosphate pathway	1	0
VU15_RS18070	WP_005791757.1	ribosomal large subunit pseudouridine synthase B	Ribosome	1	0
VU15_RS18845	WP_005792050.1	rod shape-determining protein MreB	Cell division	1	0
VU15_RS18000	WP_010993564.1	serine protease	Another function	1	1
VU15_RS07355	WP_045899191.1	sialate O-acetylesterase	Another function	1	1
VU15_RS19580	WP_005822175.1	sialidase	Carbohydrate metabolism	1	1
VU15_RS07340	WP_005786655.1	sialidase	Carbohydrate metabolism	1	1
sdhA	WP_005783490.1	succinate dehydrogenase flavoprotein subunit	Citrate cycle	1	0
sucC	WP_005777701.1	succinyl-CoA ligase subunit beta	Citrate cycle	1	0
VU15_RS13920	WP_032573611.1	sulfatase	Another function	1	0
VU15_RS11000	WP_005788037.1	superoxide dismutase	Another function	1	1
VU15_RS20830	WP_045899454.1	tetratricopeptide repeat protein	Another function	1	1
VU15_RS12230	WP_005815367.1	thiol:disulfide interchange protein	Another function	1	1
VU15_RS17965	WP_032565425.1	thiol:disulfide interchange protein	Another function	1	1
VU15_RS13775	WP_005789197.1	thiol:disulfide interchange protein	Another function	0	1
VU15_RS12010	WP_005788325.1	thioredoxin	Another function	1	0
VU15_RS13565	WP_005789105.1	thioredoxin	Another function	1	0
VU15_RS04440	WP_005785383.1	thioredoxin reductase	Purine/Pyrimidine metabolism	1	0
VU15_RS09105	WP_005787356.1	TonB-dependent receptor	membrane receptor	1	1
VU15_RS12070	WP_005788361.1	TonB-dependent receptor	membrane receptor	1	1
VU15_RS02245	WP_032572513.1	TonB-dependent receptor	membrane receptor	1	1
VU15_RS21175	WP_032574266.1	TonB-dependent receptor	membrane receptor	1	1
VU15_RS12025	WP_005788333.1	TonB-dependent receptor	membrane receptor	1	1
VU15_RS04825	WP_005793172.1	TonB-dependent receptor	membrane receptor	1	1
VU15_RS20490	WP_032568788.1	TonB-dependent receptor	membrane receptor	1	1
VU15_RS08595	WP_005787151.1	TonB-dependent receptor	membrane receptor	1	1
VU15_RS10895	WP_005788007.1	TonB-dependent receptor	membrane receptor	1	1
VU15_RS10885	WP_032573240.1	TonB-dependent receptor	membrane receptor	1	1
VU15_RS02180	WP_032572506.1	TonB-dependent receptor	membrane receptor	1	1
VU15_RS14380	WP_005797280.1	TonB-dependent receptor	membrane receptor	1	0
VU15_RS08210	WP_032573095.1	TonB-dependent receptor	membrane receptor	1	0
VU15_RS01195	WP_005784143.1	TonB-dependent receptor	membrane receptor	0	1
VU15_RS04010	WP_008658758.1	TonB-linked outer membrane protein	membrane receptor	1	1
VU15_RS04560	WP_005785431.1	TonB-linked outer membrane protein	membrane receptor	1	1
VU15_RS04020	WP_005785209.1	TonB-linked outer membrane protein	membrane receptor	1	1
VU15_RS15050	WP_005789697.1	TonB-linked outer membrane protein	membrane receptor	1	1
VU15_RS19605	WP_005822182.1	TonB-linked outer membrane protein	membrane receptor	1	1
VU15_RS21060	WP_005783448.1	TonB-linked outer membrane protein	membrane receptor	1	1
VU15_RS13215	WP_005788914.1	TonB-linked outer membrane protein	membrane receptor	1	1
VU15_RS07260	WP_005786620.1	TonB-linked outer membrane protein	membrane receptor	1	1
VU15_RS07310	WP_005795015.1	TonB-linked outer membrane protein	membrane receptor	1	1
VU15_RS13975	WP_005798857.1	TonB-linked outer membrane protein	membrane receptor	0	1
VU15_RS19640	WP_011203621.1	TonB-linked outer membrane protein	membrane receptor	0	1
VU15_RS19365	WP_005782159.1	transcription termination/antitermination factor NusG	Purine/Pyrimidine metabolism	1	0
VU15_RS17270	WP_005790952.1	transcriptional regulator	Purine/Pyrimidine metabolism	1	1
VU15_RS12095	WP_032573312.1	transcriptional regulator	Purine/Pyrimidine metabolism	1	0
VU15_RS06975	WP_005786503.1	transketolase	Pentose phosphate pathway	1	0
VU15_RS00655	WP_005783920.1	translation initiation factor IF-2	Translation	1	0
VU15_RS14805	WP_032573561.1	transporter	membrane receptor	1	1
VU15_RS10545	WP_005787829.1	transporter	membrane receptor	1	1
VU15_RS19090	WP_005791600.1	transporter	membrane receptor	0	1
VU15_RS17750	WP_005791115.1	triosephosphate isomerase	Glycolysis	1	1
VU15_RS12355	WP_005788554.1	type I deoxyribonuclease HsdR	Another function	1	1
VU15_RS10660	WP_005787896.1	universal stress protein	RNA degradation	1	0
VU15_RS20210	WP_005791310.1	Xaa-Pro aminopeptidase	Another function	1	0
VU15_RS13285	WP_032573478.1	xanthan lyase	Another function	1	1

## Sheet: S5-3
Gene	Protein_ID	Protein Name	Enzymes class	ETBF OMV	NTBF OMV
VU15_RS01520	WP_011202007.1	glutaminase	Hydrolases	1	1
VU15_RS14755	WP_032573555.1	peptidase M48	Hydrolases	1	1
VU15_RS09825	WP_032564867.1	phosphodiesterase	Hydrolases	1	1
VU15_RS20240	WP_005814222.1	phospholipase	Hydrolases	1	1
VU15_RS20275	WP_005791282.1	peptidase S41	Hydrolases	1	1
VU15_RS21135	WP_005797168.1	peptidase S41	Hydrolases	1	1
VU15_RS02985	WP_005796268.1	aminopeptidase	Hydrolases	1	1
VU15_RS05725	WP_005786048.1	endoglycosidase	Hydrolases	1	1
VU15_RS15080	WP_005789709.1	beta-galactosidase	Hydrolases	1	1
VU15_RS04960	WP_005785577.1	alpha-xylosidase	Hydrolases	1	1
VU15_RS07340	WP_005786655.1	sialidase	Hydrolases	1	1
VU15_RS19580	WP_005822175.1	sialidase	Hydrolases	1	1
VU15_RS07385	WP_005800559.1	beta-galactosidase	Hydrolases	1	1
ansB	WP_005791484.1	L-asparaginase	Hydrolases	1	1
VU15_RS20265	WP_045899437.1	beta-D-glucoside glucohydrolase	Hydrolases	1	1
VU15_RS01260	WP_032572448.1	beta-D-glucoside glucohydrolase	Hydrolases	1	1
VU15_RS09255	WP_032573163.1	beta-hexosaminidase	Hydrolases	1	1
VU15_RS07375	WP_005786671.1	beta-N-acetylhexosaminidase	Hydrolases	1	1
VU15_RS03045	WP_008658523.1	beta-N-acetylhexosaminidase	Hydrolases	1	1
VU15_RS05195	WP_045899175.1	alpha-glucosidase	Hydrolases	1	1
VU15_RS15030	WP_005789686.1	aminopeptidase	Hydrolases	1	1
VU15_RS06265	WP_032564445.1	N-acetylmuramoyl-L-alanine amidase	Hydrolases	1	1
VU15_RS04360	WP_009291681.1	peptidase M16	Hydrolases	1	1
VU15_RS11860	WP_005788251.1	glycerophosphoryl diester phosphodiesterase	Hydrolases	1	1
VU15_RS13905	WP_032533582.1	alpha-1,3/4-fucosidase	Hydrolases	1	1
VU15_RS03760	WP_005785086.1	alpha-L-fucosidase	Hydrolases	1	1
VU15_RS17020	WP_032565345.1	choloylglycine hydrolase	Hydrolases	1	1
VU15_RS14400	WP_005797284.1	choloylglycine hydrolase	Hydrolases	1	1
VU15_RS00770	WP_045899069.1	alpha-galactosidase	Hydrolases	1	1
VU15_RS18080	WP_008661724.1	beta-galactosidase	Hydrolases	1	1
VU15_RS07380	WP_005800561.1	alpha-1 2-mannosidase	Hydrolases	1	1
VU15_RS14760	WP_032573556.1	alpha-amylase	Hydrolases	1	1
VU15_RS14715	WP_032573554.1	alpha-amylase	Hydrolases	1	1
VU15_RS03145	WP_032572570.1	alpha-mannosidase	Hydrolases	1	1
VU15_RS13205	WP_005788909.1	chitobiase	Hydrolases	1	1
VU15_RS05735	WP_005800908.1	exo-alpha-sialidase	Hydrolases	1	1
VU15_RS07490	WP_032573037.1	metallophosphatase	Hydrolases	1	1
VU15_RS05570	WP_032572814.1	N-acetylgalactosamine 6-sulfatase	Hydrolases	1	1
VU15_RS16330	WP_032573753.1	peptidase	Hydrolases	1	1
VU15_RS06190	WP_008659196.1	peptidase C69	Hydrolases	1	1
VU15_RS11680	WP_032573269.1	peptidase M23	Hydrolases	1	1
VU15_RS21630	WP_032560563.1	peptidase S41	Hydrolases	1	1
VU15_RS13545	WP_032573506.1	peptidase S46	Hydrolases	1	1
VU15_RS04185	WP_005785270.1	peptidase S9	Hydrolases	1	1
VU15_RS00050	WP_032574404.1	prolyl tripeptidyl peptidase	Hydrolases	1	1
VU15_RS10770	WP_032573229.1	protease	Hydrolases	1	1
VU15_RS18000	WP_010993564.1	serine protease	Hydrolases	1	1
VU15_RS07355	WP_045899191.1	sialate O-acetylesterase	Hydrolases	1	1
VU15_RS17750	WP_005791115.1	triosephosphate isomerase	Isomerases	1	1
VU15_RS13275	WP_005788942.1	glucosamine-6-phosphate deaminase	Isomerases	1	1
VU15_RS18350	WP_005799064.1	peptidylprolyl isomerase	Isomerases	1	1
VU15_RS20960	WP_005791913.1	peptidylprolyl isomerase	Isomerases	1	1
VU15_RS01515	WP_005784276.1	glutamate decarboxylase	Lyases	1	1
VU15_RS06230	WP_005786245.1	histidine decarboxylase	Lyases	1	1
eno	WP_005785741.1	enolase	Lyases	1	1
VU15_RS13285	WP_032573478.1	xanthan lyase	Lyases	1	1
VU15_RS20670	WP_005791971.1	phosphoenolpyruvate carboxykinase [ATP]	Lyases	1	1
VU15_RS03200	WP_005784844.1	lytic transglycosylase	Lyases	1	1
VU15_RS04125	WP_005785248.1	glyceraldehyde-3-phosphate dehydrogenase	Oxidoreductases	1	1
VU15_RS17375	WP_032573847.1	glutathione peroxidase	Oxidoreductases	1	1
VU15_RS12435	WP_005788597.1	lipid hydroperoxide peroxidase	Oxidoreductases	1	1
VU15_RS11000	WP_005788037.1	superoxide dismutase	Oxidoreductases	1	1
pgk	WP_005789299.1	phosphoglycerate kinase	Transferases	1	1
VU15_RS20065	WP_005791373.1	polyribonucleotide nucleotidyltransferase	Transferases	1	1
VU15_RS06855	WP_032595718.1	2-oxoisovalerate dehydrogenase	Oxidoreductases	1	0
VU15_RS03920	WP_008658731.1	alpha-1,3-galactosidase B	Hydrolases	1	0
VU15_RS09260	WP_032573164.1	peptidase M10	Hydrolases	1	0
VU15_RS18855	WP_032574038.1	peptidase M13	Hydrolases	1	0
VU15_RS05610	WP_005786005.1	peptidase T	Hydrolases	1	0
VU15_RS13990	WP_032573543.1	pullulanase	Hydrolases	1	0
VU15_RS13920	WP_032573611.1	sulfatase	Hydrolases	1	0
VU15_RS20210	WP_005791310.1	Xaa-Pro aminopeptidase	Hydrolases	1	0
VU15_RS17145	WP_032573830.1	beta-N-acetylhexosaminidase	Hydrolases	1	0
VU15_RS07365	WP_005786667.1	beta-N-acetylhexosaminidase	Hydrolases	1	0
VU15_RS15060	WP_032573595.1	glycoside hydrolase family 29	Hydrolases	1	0
VU15_RS20715	WP_032565571.1	glycoside hydrolase family 95	Hydrolases	1	0
VU15_RS03165	WP_008658550.1	alpha-1 2-mannosidase	Hydrolases	1	0
VU15_RS15245	WP_032573636.1	alpha-mannosidase	Hydrolases	1	0
VU15_RS06555	WP_032572962.1	arylsulfatase	Hydrolases	1	0
VU15_RS16985	WP_032573822.1	chitobiase	Hydrolases	1	0
VU15_RS16200	WP_005790443.1	endo-beta-N-acetylglucosaminidase	Hydrolases	1	0
VU15_RS03960	WP_005785179.1	glycosyl hydrolase family 109 protein 1	Hydrolases	1	0
VU15_RS17105	WP_005790898.1	glucose-6-phosphate isomerase	Isomerases	1	0
VU15_RS17050	WP_005790883.1	methylmalonyl-CoA mutase	Isomerases	1	0
nagB	WP_005775719.1	glucosamine-6-phosphate deaminase	Isomerases	1	0
VU15_RS14735	WP_005798895.1	fructose-bisphosphate aldolase	Lyases	1	0
VU15_RS16825	WP_032561732.1	aconitate hydratase	Lyases	1	0
VU15_RS08080	WP_005818035.1	oxaloacetate decarboxylase	Lyases	1	0
VU15_RS13940	WP_010993259.1	fructose-bisphosphate aldolase	Lyases	1	0
VU15_RS17895	WP_005791692.1	malate dehydrogenase	Oxidoreductases	1	0
VU15_RS07885	WP_005786870.1	6-phosphogluconate dehydrogenase	Oxidoreductases	1	0
VU15_RS04440	WP_005785383.1	thioredoxin reductase	Oxidoreductases	1	0
VU15_RS17190	WP_032565368.1	ribonucleoside-diphosphate reductase	Oxidoreductases	1	0
VU15_RS16520	WP_005790557.1	diaminopimelate dehydrogenase	Oxidoreductases	1	0
VU15_RS20235	WP_032574119.1	4-hydroxy-3-methylbut-2-en-1-yl diphosphate synthase	Oxidoreductases	1	0
VU15_RS14885	WP_005789619.1	pyruvate-flavodoxin oxidoreductase	Oxidoreductases	1	0
VU15_RS15075	WP_005789707.1	acyl-CoA dehydrogenase	Oxidoreductases	1	0
VU15_RS00500	WP_005783862.1	nitroreductase	Oxidoreductases	1	0
VU15_RS16010	WP_008657279.1	peptide methionine sulfoxide reductase MsrB	Oxidoreductases	1	0
VU15_RS09835	WP_005787656.1	peroxidase	Oxidoreductases	1	0
VU15_RS06245	WP_005816621.1	pyridine nucleotide-disulfide oxidoreductase	Oxidoreductases	1	0
VU15_RS01885	WP_032572478.1	malate dehydrogenase	Oxidoreductases	1	0
VU15_RS16285	WP_005790474.1	NAD-specific glutamate dehydrogenase	Oxidoreductases	1	0
VU15_RS06850	WP_032572991.1	diapophytoene dehydrogenase	Oxidoreductases	1	0
VU15_RS05615	WP_005795559.1	aminomethyltransferase	Transferases	1	0
VU15_RS06975	WP_005786503.1	transketolase	Transferases	1	0
VU15_RS12240	WP_005793277.1	alpha-glucan phosphorylase	Transferases	1	0
VU15_RS17195	WP_011203461.1	4-alpha-glucanotransferase	Transferases	1	0
VU15_RS08730	WP_005794503.1	phosphoserine aminotransferase	Transferases	1	0
VU15_RS01980	WP_005784451.1	glucokinase	Transferases	1	0
VU15_RS06980	WP_005800633.1	galactokinase	Transferases	1	0
VU15_RS20815	WP_005791942.1	pyruvate kinase	Transferases	1	0
VU15_RS13195	WP_005798671.1	diphosphate--fructose-6-phosphate 1-phosphotransferase	Transferases	1	0
VU15_RS20105	WP_008661499.1	butyrate kinase	Transferases	1	0
VU15_RS09685	WP_005803456.1	ribose-phosphate pyrophosphokinase	Transferases	1	0
VU15_RS16815	WP_032573795.1	citrate synthase	Transferases	1	0
gpmA	WP_032573532.1	phosphoglyceromutase	Transferases	1	0
VU15_RS06365	WP_032496705.1	aspartate aminotransferase	Transferases	1	0
VU15_RS14685	WP_005780626.1	methylmalonyl-CoA carboxyltransferase	Transferases	1	0
VU15_RS18070	WP_005791757.1	ribosomal large subunit pseudouridine synthase B	Transferases	1	0
VU15_RS11050	WP_005788064.1	hisitdine kinase	Transferases	1	0
VU15_RS07475	WP_032573035.1	alkaline phosphatase	Hydrolases	0	1
VU15_RS07685	WP_032574386.1	2', 3'-cyclic nucleotide 2'-phosphodiesterase	Hydrolases	0	1
VU15_RS20370	WP_032534197.1	alpha-galactosidase	Hydrolases	0	1
VU15_RS04595	WP_005785445.1	alkaline phosphatase	Hydrolases	0	1
VU15_RS00190	WP_045899467.1	peptidase	Hydrolases	0	1
VU15_RS05820	WP_005786103.1	peptidase	Hydrolases	0	1
VU15_RS12355	WP_005788554.1	type I deoxyribonuclease HsdR	Hydrolases	0	1
VU15_RS15250	WP_032573638.1	peptidase S9	Hydrolases	0	1
VU15_RS14685	WP_005780626.1	methylmalonyl-CoA carboxyltransferase	Isomerases	0	1
VU15_RS11050	WP_005788064.1	histidine kinase	Transferases	0	1

## Sheet: S5-4
ID	Gene	Protein_ID	Protein Name	NTBF OMV (1) emPAI	NTBF OMV (2) emPAI	NTBF OMV (3) emPAI	ETBF OMV (1) emPAI	ETBF OMV (2) emPAI	ETBF OMV (3) emPAI	pvalue_ETBF OMV /NTBF OMV	emPAI (ETBF OMV) / emPAI (NTBF OMV)	log2( emPAI (ETBF OMV) / emPAI (NTBF OMV) )	pvalue.adj
VU15_17140	VU15_RS17145	WP_032573830.1	beta-N-acetylhexosaminidase	0	0	0	0.0536026	0.0492597	0.0466041	1.66709e-05	Inf	Inf	0.00342588
VU15_15055	VU15_RS15060	WP_032573595.1	glycoside hydrolase family 29	0	0	0	0.0678978	0.0626259	0.0590328	1.63516e-05	Inf	Inf	0.00342588
VU15_07335	VU15_RS07335	WP_005794997.1	membrane protein	0.737801	0.790657	0.817502	0.0594977	0	0	1.55928e-05	0.0253618	-5.3012	0.00342588
VU15_17080	VU15_RS17085	WP_032573827.1	patatin	0	0	0	0.060327	0.0555353	0.0524505	1.65128e-05	Inf	Inf	0.00342588
VU15_19615	VU15_RS19640	WP_011203621.1	TonB-linked outer membrane protein	0.21905	0.235817	0.261323	0	0	0	4.14048e-05	0	-Inf	0.00567246
VU15_04595	VU15_RS04595	WP_005785445.1	alkaline phosphatase	0.371687	0.372899	0.302128	0	0	0	0.000117656	0	-Inf	0.0131853
VU15_04390	VU15_RS04390	WP_005801225.1	hypothetical protein	0	0	0	0.202446	0.23886	0.256617	0.000128324	Inf	Inf	0.0131853
VU15_07330	VU15_RS07330	WP_005786649.1	membrane protein	0.561523	0.662212	0.62433	0.123816	0.0288135	0.0629847	0.000176179	0.11667	-3.09949	0.0144819
VU15_16005	VU15_RS16010	WP_008657279.1	peptide methionine sulfoxide reductase MsrB	0	0	0	0.208274	0.161415	0.181081	0.000173507	Inf	Inf	0.0144819
VU15_13195	VU15_RS13200	WP_032573475.1	carbohydrate-binding protein	0.412538	0.381249	0.397885	0.114641	0.0336319	0.0996731	0.000287392	0.208066	-2.26489	0.021476
VU15_12795	VU15_RS12800	WP_005788738.1	hypothetical protein	0.187482	0.216984	0.273194	0	0	0	0.000849241	0	-Inf	0.058173
VU15_08200	VU15_RS08200	WP_008659719.1	membrane protein	0.271062	0.399119	0.397885	0	0	0	0.00110895	0	-Inf	0.0701195
VU15_20650	VU15_RS20675	WP_045899448.1	membrane protein	1.01726	0.712629	1.06035	0.042124	0.0385965	0.0748903	0.00133614	0.0557697	-4.16437	0.0784505
VU15_19245	rplB	WP_005791545.1	50S ribosomal protein L2	0	0	0	0.145424	0.226497	0.17279	0.00158834	Inf	Inf	0.0870409
VU15_20535	VU15_RS20560	WP_045899445.1	hypothetical protein	0	0	0	0.161697	0.0976838	0.140585	0.00210136	Inf	Inf	0.101607
VU15_13815	VU15_RS13820	WP_005789211.1	hypothetical protein	0	0	0	0.198738	0.120061	0.17279	0.00210136	Inf	Inf	0.101607
VU15_10885	VU15_RS10885	WP_032573240.1	TonB-dependent receptor	0.764312	1.04473	0.846457	0.269677	0.118256	0.268157	0.00236954	0.247068	-2.01702	0.108209
VU15_10655	VU15_RS10655	WP_005787888.1	hypothetical protein	1.94705	1.95826	2.16141	1.05318	0.477952	0.91567	0.00296327	0.403315	-1.31002	0.120884
VU15_02625	VU15_RS02625	WP_005784680.1	membrane protein	0.21957	0.186235	0.205315	0.0776404	0	0	0.00299518	0.127046	-2.97658	0.120884
VU15_13205	VU15_RS13210	WP_005788911.1	membrane protein	1.83874	2.5597	2.19358	0.672181	0.0646906	0.5349	0.00308829	0.192926	-2.37388	0.120884
VU15_13210	VU15_RS13215	WP_005788914.1	TonB-linked outer membrane protein	1.7162	2.52699	1.84297	0.419688	0.0252025	0.444469	0.00375524	0.146128	-2.77469	0.14031
VU15_07475	VU15_RS07475	WP_032573035.1	alkaline phosphatase	0.113042	0.166447	0.207899	0	0	0	0.00408475	0	-Inf	0.145985
VU15_12190	rpsP	WP_005788406.1	30S ribosomal protein S16	0	0	0	0.145424	0.245774	0.272443	0.00462054	Inf	Inf	0.151923
VU15_02030	VU15_RS02030	WP_005784472.1	hypothetical protein	1.23872	1.46545	1.18733	0.731223	0.441745	0.635752	0.004521	0.464787	-1.10536	0.151923
VU15_19620	VU15_RS19645	WP_011203622.1	membrane protein	0.182299	0.197046	0.10419	0	0	0	0.0050101	0	-Inf	0.158396
VU15_06850	VU15_RS06850	WP_032572991.1	diapophytoene dehydrogenase	0	0	0	0.145424	0.265519	0.17279	0.00586829	Inf	Inf	0.161745
VU15_08340	VU15_RS08340	WP_005787075.1	hypothetical protein	0	0	0	0.159711	0.132162	0.24431	0.00609988	Inf	Inf	0.161745
VU15_06910	VU15_RS06910	WP_032573001.1	hypothetical protein	0.29155	0.31146	0.162799	0	0	0	0.00540245	0	-Inf	0.161745
VU15_16250	VU15_RS16255	WP_005781085.1	hypothetical protein	0.492496	0.326404	0.264457	0	0	0	0.00606903	0	-Inf	0.161745
VU15_13770	VU15_RS13775	WP_005789197.1	thiol:disulfide interchange protein	0.188502	0.179664	0.308893	0	0	0	0.00563748	0	-Inf	0.161745
VU15_06980	VU15_RS06980	WP_005800633.1	galactokinase	0	0	0	0.101242	0.203968	0.185531	0.00663708	Inf	Inf	0.165824
VU15_09715	VU15_RS09715	WP_005787597.1	hypothetical protein	0.895736	0.983731	0.928473	0.530602	0.265519	0.54575	0.00665717	0.477885	-1.06527	0.165824
VU15_08195	VU15_RS08195	WP_011202645.1		0.279802	0.573505	0.464661	0	0	0	0.00686354	0	-Inf	0.165936
VU15_05890	VU15_RS05890	WP_045899178.1	alpha-2-macroglobulin	0	0	0	0.0353554	0.0665179	0.0412406	0.00754023	Inf	Inf	0.167335
VU15_02655	VU15_RS02655	WP_005784686.1	hypothetical protein	0.649648	0.837968	0.876036	0.394255	0.125822	0.286161	0.00773568	0.341098	-1.55174	0.167335
VU15_04610	VU15_RS04610	WP_032572658.1	membrane protein	0.827699	1.07516	0.987431	0.599326	0.414453	0.521075	0.00741315	0.531038	-0.913114	0.167335
VU15_07310	VU15_RS07310	WP_005795015.1	TonB-linked outer membrane protein	1.53423	1.45247	1.22987	0.589622	0.0664429	0.603944	0.00772679	0.298823	-1.74264	0.167335
VU15_20460	VU15_RS20485	WP_005791196.1	hypothetical protein	0.444321	0.458123	0.371177	0.200575	0.0456751	0.193754	0.00833517	0.345475	-1.53335	0.17568
VU15_13200	VU15_RS13205	WP_005788909.1	chitobiase	1.39503	2.3455	1.66424	0.457886	0	0.398103	0.00877988	0.158377	-2.65857	0.176026
VU15_14750	VU15_RS14755	WP_032573555.1	peptidase M48	0.240938	0.290194	0.341666	0.145424	0.136754	0.160993	0.00874702	0.507758	-0.977787	0.176026
VU15_18965	VU15_RS18975	WP_032574047.1	hypothetical protein	0.215474	0.182891	0.201557	0	0	0.101463	0.00909163	0.169128	-2.56382	0.177936
VU15_07320	VU15_RS07320	WP_005795011.1	membrane protein	2.28599	2.67744	2.43752	1.24611	0.234153	1.15776	0.0098248	0.356444	-1.48825	0.187814
VU15_20825	VU15_RS20850	WP_008661629.1	hypothetical protein	0.154782	0.31146	0.184652	0	0	0	0.0106789	0	-Inf	0.199502
VU15_03760	VU15_RS03760	WP_005785086.1	alpha-L-fucosidase	0.435036	0.372899	0.598055	0.136278	0	0.161683	0.0116372	0.211922	-2.23839	0.203811
VU15_06595	VU15_RS06595	WP_005795183.1	hypothetical protein	0	0	0	0.488476	0.20937	0.424699	0.0114091	Inf	Inf	0.203811
VU15_02630	VU15_RS02630	WP_032556163.1	membrane protein	0.193777	0.285322	0.195589	0.100072	0.0294629	0.0644222	0.0117253	0.287477	-1.79848	0.203811
VU15_19065	VU15_RS19090	WP_005791600.1	transporter	0.311134	0.291438	0.173039	0.0887862	0	0	0.0119013	0.114473	-3.12693	0.203811
VU15_09835	VU15_RS09835	WP_005787656.1	peroxidase	0	0	0	0.346572	0.613321	0.301322	0.0124572	Inf	Inf	0.208976
VU15_05860	VU15_RS05860	WP_005786125.1	hypothetical protein	1.08057	1.28663	1.2891	0.820985	0.613321	0.882682	0.0139316	0.633697	-0.658134	0.224544
VU15_15245	VU15_RS15250	WP_032573638.1	peptidase S9	0.0502111	0.112279	0.12281	0	0	0	0.0137091	0	-Inf	0.224544
VU15_18075	VU15_RS18080	WP_008661724.1	beta-galactosidase	0.425103	0.552902	0.631961	0.307821	0.18596	0.26763	0.0156857	0.472936	-1.08028	0.247627
VU15_14680	VU15_RS14685	WP_005780626.1	methylmalonyl-CoA carboxyltransferase	0.142069	0.136348	0.169486	0.341405	0.53521	0.347253	0.0159662	2.73244	1.45019	0.247627
VU15_10895	VU15_RS10895	WP_005788007.1	TonB-dependent receptor	0.584893	0.679066	0.598055	0.396613	0.0823277	0.254156	0.0169603	0.393712	-1.34479	0.258173
VU15_07315	VU15_RS07315	WP_005795013.1	membrane protein	1.37137	1.04048	1.11031	0.599326	0.101468	0.577235	0.0173239	0.362853	-1.46254	0.258303
VU15_17265	VU15_RS17270	WP_005790952.1	transcriptional regulator	0.136464	0.31146	0.162799	0.439515	0.736016	0.635752	0.0175973	2.96581	1.56842	0.258303
VU15_08730	VU15_RS08730	WP_005794503.1	phosphoserine aminotransferase	0	0	0	0.172412	0.427672	0.264823	0.018089	Inf	Inf	0.260863
VU15_15070	VU15_RS15075	WP_005789707.1	acyl-CoA dehydrogenase	0	0	0	0.0974447	0.146964	0.0555474	0.0193617	Inf	Inf	0.266572
VU15_06895	VU15_RS06895	WP_032572997.1	hemin receptor	0.297799	0.357246	0.166075	1.20535	0.620338	1.04798	0.0203894	3.49969	1.80723	0.266572
VU15_03925	VU15_RS03925	WP_005801286.1	hypothetical protein	0.0985411	0.145095	0.2467	0	0	0	0.0201823	0	-Inf	0.266572
VU15_15050	VU15_RS15055	WP_005798974.1	hypothetical protein	0.157423	0.170631	0.138248	0	0	0.094662	0.0197318	0.203006	-2.30041	0.266572
VU15_13825	VU15_RS13830	WP_032565082.1	hypothetical protein	1.04336	1.30662	0.886778	0.573364	0	0.305365	0.0188522	0.271484	-1.88106	0.266572
VU15_04615	VU15_RS04615	WP_005785453.1	hypothetical protein	1.9698	2.54916	2.65936	1.23092	0.799677	1.60907	0.0204307	0.507035	-0.979842	0.266572
VU15_07110	VU15_RS07110	WP_005786556.1	hypothetical protein	1.21222	1.30662	1.24471	0.980276	0.503676	0.724883	0.0210252	0.586902	-0.768808	0.270042
VU15_13540	VU15_RS13545	WP_032573506.1	peptidase S46	0.351924	0.411989	0.464661	0.230372	0.0319861	0.200294	0.0216178	0.376576	-1.40899	0.273382
VU15_20510	VU15_RS20535	WP_005791181.1	preprotein translocase subunit SecD	0	0	0	0.0925832	0.184871	0.0804952	0.0223619	Inf	Inf	0.278507
VU15_15075	VU15_RS15080	WP_005789709.1	beta-galactosidase	0.16203	0.210266	0.313914	0.0648462	0.0192606	0.0860123	0.0245649	0.247911	-2.01211	0.2856
VU15_11860	VU15_RS11860	WP_005788251.1	glycerophosphoryl diester phosphodiesterase	0.22528	0.213572	0.268755	0.136278	0.127867	0.184024	0.0234251	0.633358	-0.658907	0.2856
VU15_12430	VU15_RS12435	WP_005788597.1	lipid hydroperoxide peroxidase	0.550516	0	0.292516	1.3192	2.71291	1.62849	0.0236545	6.71459	2.7473	0.2856
VU15_01755	VU15_RS01755	WP_005784370.1	membrane protein	0.164227	0.241813	0.166075	0.0852882	0.0651199	0.113716	0.0245113	0.461663	-1.11509	0.2856
VU15_06775	VU15_RS06775	WP_032572984.1	membrane protein	1.88924	2.32771	1.68433	0.952091	0.303995	1.19829	0.0246686	0.415905	-1.26567	0.2856
VU15_04440	VU15_RS04440	WP_005785383.1	thioredoxin reductase	0	0	0	0.145424	0.371668	0.196815	0.0254627	Inf	Inf	0.286717
VU15_08595	VU15_RS08595	WP_005787151.1	TonB-dependent receptor	0.516083	0.581629	0.666556	0.335269	0.202542	0.421572	0.0254273	0.543785	-0.878891	0.286717
VU15_02985	VU15_RS02985	WP_005796268.1	aminopeptidase	0.452654	0.537448	0.540008	0.342939	0.116504	0.298163	0.0263947	0.495132	-1.01411	0.293195
VU15_05195	VU15_RS05195	WP_045899175.1	alpha-glucosidase	0.873817	1.28663	1.25226	0.622507	0.528256	0.760258	0.0279747	0.559971	-0.836576	0.294034
VU15_11050	VU15_RS11050	WP_005788064.1	histidine kinase	1.33572	1.57423	1.27546	0.586062	0.606833	1.09111	0.0282587	0.545706	-0.873805	0.294034
VU15_13835	VU15_RS13840	WP_014299193.1	hypothetical protein	0.483982	0.321266	0.359118	0.204996	0.170859	0.245898	0.0281442	0.533984	-0.90513	0.294034
VU15_07490	VU15_RS07490	WP_032573037.1	metallophosphatase	0.333521	0.227906	0.323372	0.094606	0	0.17279	0.0268518	0.302211	-1.72637	0.294034
VU15_12350	VU15_RS12355	WP_005788554.1	type I deoxyribonuclease HsdR	1.15443	1.45361	1.08387	0.85361	0.35405	0.621156	0.0276752	0.495356	-1.01346	0.294034
VU15_19225	VU15_RS19250	WP_005791549.1	50S ribosomal protein L16	0	0	0	0.16796	0.362063	0.14603	0.0304238	Inf	Inf	0.309156
VU15_02615	VU15_RS02615	WP_005784672.1	hypothetical protein	0.389495	0.304488	0.2467	0.19429	0.0559311	0.12367	0.0304643	0.397467	-1.33109	0.309156
VU15_01765	VU15_RS01765	WP_009291467.1	hypothetical protein	0.564748	0.688802	0.558076	0.439515	0.0774556	0.17279	0.032498	0.380742	-1.39312	0.325773
VU15_05730	VU15_RS05730	WP_014298454.1	hypothetical protein	0.8166	0.78295	0.797032	0.627706	0.165481	0.332079	0.0352763	0.46953	-1.09071	0.349363
VU15_07325	VU15_RS07325	WP_005817018.1	membrane protein	1.62811	2.01925	1.52206	1.07081	0.237456	1.00437	0.0362213	0.447369	-1.16046	0.354451
VU15_10770	VU15_RS10770	WP_032573229.1	protease	0.118872	0.206162	0.21892	0.0358435	0.0794713	0.097103	0.0383338	0.390506	-1.35658	0.362588
VU15_20465	VU15_RS20490	WP_032568788.1	TonB-dependent receptor	0.389495	0.411989	0.333799	0.262885	0.0745153	0.228562	0.0383761	0.49852	-1.00428	0.362588
VU15_19580	VU15_RS19605	WP_005822182.1	TonB-linked outer membrane protein	0.191765	0.134992	0.138248	0.063889	0	0.094662	0.0377376	0.340967	-1.5523	0.362588
VU15_15025	VU15_RS15030	WP_005789686.1	aminopeptidase	0.567191	0.589985	0.898896	0.376462	0.0674708	0.32731	0.0406741	0.375105	-1.41463	0.367759
VU15_02010	VU15_RS02010	WP_005813489.1	membrane protein	0.325019	0.381249	0.387742	0.273922	0.111321	0.238158	0.0420239	0.56983	-0.811396	0.367759
VU15_02015	VU15_RS02015	WP_025814692.1	membrane protein	0.362474	0.276053	0.377514	0.255528	0.154369	0.222166	0.0420551	0.622083	-0.68482	0.367759
VU15_10550	VU15_RS10550	WP_005787831.1	MexE family multidrug efflux RND transporter periplasmic adaptor subunit	0	0	0	0.114641	0.33198	0.153982	0.0401681	Inf	Inf	0.367759
VU15_04360	VU15_RS04360	WP_009291681.1	peptidase M16	0.804722	0.888933	0.918061	0.627706	0.210065	0.572833	0.0416479	0.540106	-0.888685	0.367759
VU15_21605	VU15_RS21630	WP_032560563.1	peptidase S41	0.114921	0.260978	0.211448	0	0.0652282	0.0775118	0.03939	0.243025	-2.04082	0.367759
VU15_02245	VU15_RS02245	WP_032572513.1	TonB-dependent receptor	0.2626	0.182073	0.227983	0.147402	0.089048	0.156106	0.0410755	0.583591	-0.77697	0.367759
VU15_17890	VU15_RS17895	WP_005791692.1	malate dehydrogenase	0	0	0	0.418508	1.14651	0.477781	0.0433624	Inf	Inf	0.371291
VU15_02650	VU15_RS02650	WP_032595529.1	membrane protein	0.965524	1.14596	0.876036	0.610369	0.179891	0.672567	0.0432484	0.489646	-1.03019	0.371291
VU15_10295	VU15_RS10295	WP_004312956.1	hypothetical protein	0.160155	0	0	0.234517	0.196364	0.203898	0.0443311	3.96352	1.98678	0.375672
VU15_21130	sdhA	WP_005783490.1	succinate dehydrogenase flavoprotein subunit	0	0	0	0.0847318	0.358248	0.241537	0.0450347	Inf	Inf	0.37774
VU15_20345	VU15_RS20370	WP_032534197.1	alpha-galactosidase	0.0944998	0.139144	0.173039	0.0887862	0	0	0.046914	0.218318	-2.1955	0.381815
VU15_06190	VU15_RS06190	WP_008659196.1	peptidase C69	0.435036	0.372899	0.680771	0.237942	0.143745	0.254156	0.0468651	0.427111	-1.22732	0.381815
VU15_04020	VU15_RS04020	WP_005785209.1	TonB-linked outer membrane protein	0.15628	0.160922	0.103212	0.0812849	0	0.070672	0.0469126	0.361446	-1.46815	0.381815
VU15_05715	VU15_RS05715	WP_005786045.1	membrane protein	1.0893	1.39858	1.18733	0.892415	0.352934	0.812999	0.0479772	0.560063	-0.836338	0.38664
VU15_07140	VU15_RS07140	WP_005786569.1	hypothetical protein	0.0525003	0.117463	0.162799	0	0	0.0428858	0.0510389	0.128878	-2.95592	0.40732
VU15_17015	VU15_RS17020	WP_032565345.1	choloylglycine hydrolase	0.211528	0.200933	0.162799	0.841578	0.320546	0.833982	0.0520806	3.46992	1.7949	0.411637
VU15_12060	VU15_RS12060	WP_005788356.1	hypothetical protein	0	0	0	0.578378	0.120061	0.382131	0.053365	Inf	Inf	0.412338
VU15_04295	VU15_RS04295	WP_005795948.1	hypothetical protein	0.347813	0.429286	0.347814	0.273922	0.0774556	0.238158	0.0544243	0.524072	-0.932163	0.412338
VU15_16915	VU15_RS16920	WP_005790728.1	hypothetical protein	0.365008	0.416182	0.540008	0.342939	0.116504	0.167671	0.0546774	0.474656	-1.07505	0.412338
VU15_06070	VU15_RS06070	WP_032572916.1	hypothetical protein	0.668101	0.744808	0.697767	0.549529	0.203968	0.477781	0.0527931	0.583357	-0.777549	0.412338
VU15_09080	VU15_RS09080	WP_005803357.1	hypothetical protein	1.65609	1.92907	1.37722	1.23092	0.236955	0.824411	0.0540632	0.461932	-1.11425	0.412338
VU15_01980	VU15_RS01980	WP_005784451.1	glucokinase	0	0	0	0.161697	0.421907	0.140585	0.0558924	Inf	Inf	0.414022
VU15_02640	VU15_RS02640	WP_005796346.1	membrane protein	1.52522	1.30662	1.24471	0.881298	0.346379	1.03869	0.055908	0.555952	-0.846969	0.414022
VU15_07120	VU15_RS07120	WP_005786560.1	membrane protein	1.07526	1.58325	1.42579	1.01025	0.227427	0.698244	0.0583649	0.473991	-1.07707	0.428357
VU15_07685	VU15_RS07685	WP_032574386.1	2', 3'-cyclic nucleotide 2'-phosphodiesterase	0.112126	0	0.133764	0	0	0.0599736	0.249371	0.243905	-2.03561	0.432773
VU15_06855	VU15_RS06855	WP_032595718.1	2-oxoisovalerate dehydrogenase	0	0	0	0.0594977	0.360026	0.07881	0.162362	Inf	Inf	0.432773
VU15_04470	VU15_RS04470	WP_005775782.1	30S ribosomal protein S1	0	0	0	0	0.167829	0.0736689	0.17277	Inf	Inf	0.432773
VU15_19145	VU15_RS19170	WP_002558050.1	30S ribosomal protein S13	0	0	0	0	0.0941716	0.13553	0.128849	Inf	Inf	0.432773
VU15_18040	VU15_RS18045	WP_005791748.1	30S ribosomal protein S2	0.165914	0	0	0.155883	0.428915	0.13553	0.166943	4.34157	2.11822	0.432773
VU15_19135	VU15_RS19160	WP_005791575.1	30S ribosomal protein S4	0	0	0	0.132122	0.458482	0.178231	0.0658345	Inf	Inf	0.432773
VU15_19175	VU15_RS19200	WP_005791564.1	30S ribosomal protein S5	0	0	0	0.190035	0.252828	0	0.124051	Inf	Inf	0.432773
VU15_19190	VU15_RS19215	WP_005782213.1	30S ribosomal protein S8	0	0.34285	0	0.218768	0.295097	0.424699	0.198916	2.73753	1.45288	0.432773
VU15_08735	VU15_RS08735	WP_008659922.1	3-phosphoglycerate dehydrogenase	0	0	0	0	0.913911	0.307843	0.203873	Inf	Inf	0.432773
VU15_17190	VU15_RS17195	WP_011203461.1	4-alpha-glucanotransferase	0	0	0	0	0.20276	0.0596567	0.219632	Inf	Inf	0.432773
VU15_20210	VU15_RS20235	WP_032574119.1	4-hydroxy-3-methylbut-2-en-1-yl diphosphate synthase	0	0	0	0.0668492	0.106413	0	0.136429	Inf	Inf	0.432773
VU15_19330	VU15_RS19355	WP_005782161.1	50S ribosomal protein L1	0	0	0	0	0.441745	0.17279	0.186198	Inf	Inf	0.432773
VU15_19335	VU15_RS19360	WP_005791514.1	50S ribosomal protein L11	0	0	0	0	0.655247	0.449699	0.129695	Inf	Inf	0.432773
VU15_19165	VU15_RS19190	WP_005804135.1	50S ribosomal protein L15	0	0	0	0	0.58514	0.248591	0.176535	Inf	Inf	0.432773
VU15_19125	VU15_RS19150	WP_005791577.1	50S ribosomal protein L17	0	0	0	0	0.182731	0.190205	0.116276	Inf	Inf	0.432773
VU15_01985	VU15_RS01985	WP_005778830.1	50S ribosomal protein L19	0	0.273829	0	0.174727	0.379208	0.238158	0.189674	2.89265	1.53239	0.432773
VU15_05225	VU15_RS05225	WP_005785759.1	50S ribosomal protein L25	0	0	0	0	0.230741	0.151914	0.132715	Inf	Inf	0.432773
VU15_07885	VU15_RS07885	WP_005786870.1	6-phosphogluconate dehydrogenase	0	0	0	0	0.215903	0.07881	0.194371	Inf	Inf	0.432773
VU15_16820	VU15_RS16825	WP_032561732.1	aconitate hydratase	0	0	0	0	0.0941716	0.0517295	0.148625	Inf	Inf	0.432773
VU15_03165	VU15_RS03165	WP_008658550.1	alpha-1 2-mannosidase	0	0	0	0	0.0423468	0.0609448	0.128849	Inf	Inf	0.432773
VU15_07380	VU15_RS07380	WP_005800561.1	alpha-1 2-mannosidase	0.0624678	0.0919795	0.113512	0	0.0540064	0.051028	0.0770084	0.391978	-1.35115	0.432773
VU15_13900	VU15_RS13905	WP_032533582.1	alpha-1,3/4-fucosidase	0.236247	0.293535	0.373967	0.187301	0.0540064	0.256066	0.131098	0.550344	-0.861594	0.432773
VU15_03300	VU15_RS03300	WP_032572583.1	alpha-2-macroglobulin	0.0830624	0.159078	0.0990919	0.0551041	0.0758237	0.0986289	0.230292	0.672729	-0.571902	0.432773
VU15_14755	VU15_RS14760	WP_032573556.1	alpha-amylase	0.379701	0.194042	0.225758	0.680307	0.177682	0.557043	0.273416	1.76989	0.823663	0.432773
VU15_00770	VU15_RS00770	WP_045899069.1	alpha-galactosidase	0.120425	0.177317	0.182207	0.0549641	0	0.151914	0.134585	0.431042	-1.2141	0.432773
VU15_12240	VU15_RS12240	WP_005793277.1	alpha-glucan phosphorylase	0	0	0	0.0456813	0.187061	0.0602939	0.0951728	Inf	Inf	0.432773
VU15_15240	VU15_RS15245	WP_032573636.1	alpha-mannosidase	0	0	0	0	0.0606889	0.0572371	0.116457	Inf	Inf	0.432773
VU15_04960	VU15_RS04960	WP_005785577.1	alpha-xylosidase	0.102943	0.23312	0.12281	0.131123	0.0383137	0.114003	0.303087	0.617687	-0.695053	0.432773
VU15_15300	VU15_RS15305	WP_005789808.1	AraC family transcriptional regulator	0.154782	0.227906	0.184652	0.313356	0.8788	0.5349	0.0801924	3.04413	1.60603	0.432773
VU15_06555	VU15_RS06555	WP_032572962.1	arylsulfatase	0	0	0	0.0836405	0	0.0727201	0.118053	Inf	Inf	0.432773
VU15_06365	VU15_RS06365	WP_032496705.1	aspartate aminotransferase	0	0	0	0.108877	0.414453	0.163789	0.0715746	Inf	Inf	0.432773
VU15_12270	VU15_RS12270	WP_005788434.1	ATP synthase subunit A	0	0	0	0	0.120061	0.0651658	0.149812	Inf	Inf	0.432773
VU15_20240	VU15_RS20265	WP_045899437.1	beta-D-glucoside glucohydrolase	0.276093	0.213572	0.24909	0.227358	0.0823277	0.197673	0.181868	0.686775	-0.542091	0.432773
VU15_07365	VU15_RS07365	WP_005786667.1	beta-N-acetylhexosaminidase	0	0	0	0.062057	0.0571531	0	0.116789	Inf	Inf	0.432773
VU15_07375	VU15_RS07375	WP_005786671.1	beta-N-acetylhexosaminidase	0.173396	0.148265	0.206858	0.094606	0.0374897	0.141641	0.06992	0.517933	-0.949163	0.432773
VU15_20080	VU15_RS20105	WP_008661499.1	butyrate kinase	0	0	0	0	0.146964	0.0996731	0.13053	Inf	Inf	0.432773
VU15_03240	VU15_RS03240	WP_017142128.1	cell division protein FtsH	0	0	0	0	0.0701854	0.0490332	0.128484	Inf	Inf	0.432773
VU15_16980	VU15_RS16985	WP_032573822.1	chitobiase	0	0	0	0.250274	0	0.15829	0.135874	Inf	Inf	0.432773
VU15_14395	VU15_RS14400	WP_005797284.1	choloylglycine hydrolase	0.417474	0.614701	0.38407	1.92968	0.495971	1.20658	0.153514	2.56469	1.35878	0.432773
VU15_16810	VU15_RS16815	WP_032573795.1	citrate synthase	0	0	0	0.0820552	0.295097	0.109316	0.0725585	Inf	Inf	0.432773
VU15_16515	VU15_RS16520	WP_005790557.1	diaminopimelate dehydrogenase	0	0	0	0	0.441745	0.196815	0.171068	Inf	Inf	0.432773
VU15_12820	VU15_RS12825	WP_005788748.1	DNA polymerase III subunit beta	0	0	0	0	0.0941716	0.13553	0.128849	Inf	Inf	0.432773
VU15_05750	VU15_RS05750	WP_005786060.1	DNA polymerase sliding clamp subunit	0	0	0	0	0.306458	0.272443	0.117488	Inf	Inf	0.432773
VU15_20485	VU15_RS20510	WP_005791188.1	DNA-binding protein HU-beta	0.584893	0.861214	0.697767	0.796587	0.858134	1.23501	0.192471	1.3479	0.430716	0.432773
VU15_19130	VU15_RS19155	WP_005782229.1	DNA-directed RNA polymerase subunit alpha	0	0	0	0	0.441745	0.0996731	0.248599	Inf	Inf	0.432773
VU15_19315	rpoB	WP_005791521.1	DNA-directed RNA polymerase subunit beta	0	0	0	0.0542748	0.321933	0.0717954	0.159155	Inf	Inf	0.432773
VU15_19310	VU15_RS19335	WP_005791523.1	DNA-directed RNA polymerase subunit beta'	0	0	0	0.0353554	0.396198	0.130073	0.158088	Inf	Inf	0.432773
VU15_17275	VU15_RS17280	WP_005790956.1	elongation factor G	0	0	0	0.0510723	0.503676	0.115577	0.189083	Inf	Inf	0.432773
VU15_19270	fusA	WP_005791539.1	elongation factor G	0.0608184	0.136348	0	0.149435	0.398026	0.15829	0.134248	3.57946	1.83974	0.432773
VU15_18035	VU15_RS18040	WP_005791746.1	elongation factor Ts	0	0	0	0.152234	0.520448	0.181081	0.0737787	Inf	Inf	0.432773
VU15_19355	tuf	WP_045899408.1	elongation factor Tu	0.496236	0.861214	0.397885	0.935087	1.22729	0.812999	0.0953084	1.69505	0.761325	0.432773
VU15_16195	VU15_RS16200	WP_005790443.1	endo-beta-N-acetylglucosaminidase	0	0	0	0.114641	0	0.0996731	0.118053	Inf	Inf	0.432773
VU15_05180	eno	WP_005785741.1	enolase	0.206793	0.145095	0.117558	0.306018	0.955083	0.266063	0.19197	3.25313	1.70183	0.432773
VU15_00675	sufC	WP_005783928.1	Fe-S cluster assembly ATPase SufC	0	0	0	0	0.245774	0.196815	0.120961	Inf	Inf	0.432773
VU15_11990	VU15_RS11990	WP_005793355.1	flavodoxin	0.333521	0	0	0.313356	0.441745	0.441049	0.0731894	3.58643	1.84255	0.432773
VU15_14730	VU15_RS14735	WP_005798895.1	fructose-bisphosphate aldolase	0	0.321266	0	0.204996	1.05863	0.39535	0.186498	5.16385	2.36845	0.432773
VU15_13935	VU15_RS13940	WP_010993259.1	fructose-bisphosphate aldolase	0	0	0	0	0.295097	0.122332	0.179385	Inf	Inf	0.432773
VU15_04210	nagB	WP_005775719.1	glucosamine-6-phosphate deaminase	0	0	0	0	0.33198	0.165223	0.158798	Inf	Inf	0.432773
VU15_13270	VU15_RS13275	WP_005788942.1	glucosamine-6-phosphate deaminase	0.0660505	0.0972547	0	0.062057	0.379208	0.0822539	0.322413	3.20577	1.68067	0.432773
VU15_17100	VU15_RS17105	WP_005790898.1	glucose-6-phosphate isomerase	0	0.145095	0	0.142242	0.477952	0.266063	0.0866478	6.10812	2.61073	0.432773
VU15_01520	VU15_RS01520	WP_011202007.1	glutaminase	0	0.285322	0.231172	0.182061	1.77351	0.248591	0.345953	4.26754	2.09341	0.432773
VU15_16315	VU15_RS16320	WP_010993416.1	glycan metabolism protein RagB	0	0	0	0.101242	0	0.0880232	0.118053	Inf	Inf	0.432773
VU15_04125	VU15_RS04125	WP_005785248.1	glyceraldehyde-3-phosphate dehydrogenase	0.452654	0.537448	0.540008	0.705431	0.557876	0.802887	0.0804988	1.35036	0.43334	0.432773
VU15_03960	VU15_RS03960	WP_005785179.1	glycosyl hydrolase family 109 protein 1	0.659587	0.756183	0.880183	0.619707	0.291493	0.538796	0.0744779	0.631544	-0.663044	0.432773
VU15_02810	VU15_RS02810	WP_009291562.1	hypothetical protein	0	0	0	0.425286	0.0752293	0.230888	0.0737379	Inf	Inf	0.432773
VU15_06795	VU15_RS06795	WP_008768285.1	hypothetical protein	0	0	0	0.190035	0.114804	0.477781	0.0777849	Inf	Inf	0.432773
VU15_08740	VU15_RS08740	WP_005787217.1	hypothetical protein	0	0	0	0	0.132162	0.138859	0.116359	Inf	Inf	0.432773
VU15_16200	VU15_RS16205	WP_009292684.1	hypothetical protein	0	0	0	0.177105	0	0.153982	0.118053	Inf	Inf	0.432773
VU15_13820	VU15_RS13825	WP_032573521.1	hypothetical protein	0	0	0	0.0852882	0	0.0741526	0.118053	Inf	Inf	0.432773
VU15_12325	VU15_RS12330	WP_005788539.1	hypothetical protein	0	0	0	0.24327	0	0.211508	0.118053	Inf	Inf	0.432773
VU15_16205	VU15_RS16210	WP_032573739.1	hypothetical protein	0	0	0	0.108877	0	0.094662	0.118053	Inf	Inf	0.432773
VU15_14425	VU15_RS14430	WP_005797295.1	hypothetical protein	0	0	0	0.121048	0	0.143256	0.118917	Inf	Inf	0.432773
VU15_19425	VU15_RS19450	WP_005791495.1	hypothetical protein	0	0	0	0.0689798	0	0.0915919	0.123944	Inf	Inf	0.432773
VU15_03255	VU15_RS03255	WP_032556195.1	hypothetical protein	0	0	0	0	0.0678206	0.0377258	0.147395	Inf	Inf	0.432773
VU15_14005	VU15_RS14010	WP_045899302.1	hypothetical protein	0	0	0	0.599326	0	0.318167	0.152045	Inf	Inf	0.432773
VU15_08405	VU15_RS08405	WP_005794652.1	hypothetical protein	0	0	0	0	0.229626	0.0979448	0.176072	Inf	Inf	0.432773
VU15_11620	VU15_RS11620	WP_005793419.1	hypothetical protein	0	0.438489	0.108295	0	0	0.113716	0.352128	0.207973	-2.26553	0.432773
VU15_01070	VU15_RS01070	WP_005784087.1	hypothetical protein	0.089023	0.13108	0.22186	0.128213	0	0.0727201	0.210917	0.454637	-1.13721	0.432773
VU15_04585	VU15_RS04585	WP_005785441.1	hypothetical protein	0.102943	0.318757	0.188877	0.148751	0.0584297	0.129329	0.253026	0.551134	-0.859526	0.432773
VU15_03705	VU15_RS03705	WP_032572682.1	hypothetical protein	0.154782	0	0.252349	0	0	0	0.138439	0	-Inf	0.432773
VU15_05770	VU15_RS05770	WP_032572855.1	hypothetical protein	0.158323	0	0.188877	0.0967192	0	0	0.279632	0.278569	-1.84389	0.432773
VU15_16190	VU15_RS16195	WP_005797856.1	hypothetical protein	0.204052	0	0.091985	0.527572	0	0.609027	0.233448	3.83939	1.94088	0.432773
VU15_03765	VU15_RS03765	WP_005813194.1	hypothetical protein	0.221677	0.418739	0.678933	0.267192	0.161415	0.402304	0.337766	0.629789	-0.66706	0.432773
VU15_16240	VU15_RS16245	WP_032565294.1	hypothetical protein	0.22528	0	0	0.251308	0.0823277	0.291043	0.248511	2.7729	1.4714	0.432773
VU15_15345	VU15_RS15350	WP_005789827.1	hypothetical protein	0.228247	0.193306	0.102252	0.16796	0	0.14603	0.340685	0.599442	-0.738308	0.432773
VU15_19720	VU15_RS19745	WP_032574068.1	hypothetical protein	0.232847	0	0	0.646038	0.20937	0.561689	0.0631072	6.08597	2.60549	0.432773
VU15_17435	VU15_RS17440	WP_008657631.1	hypothetical protein	0.245197	0	0.464661	0	0	0.200294	0.320462	0.28216	-1.82541	0.432773
VU15_06610	VU15_RS06610	WP_005795177.1	hypothetical protein	0.274275	0.293535	0.153701	1.85686	0.472793	1.2103	0.0797497	4.9063	2.29463	0.432773
VU15_04115	VU15_RS04115	WP_005785244.1	hypothetical protein	0.274275	0.403851	0.327205	0.257692	0	0.358156	0.314985	0.612582	-0.707025	0.432773
VU15_07910	VU15_RS07910	WP_032573079.1	hypothetical protein	0.287526	0.270201	0.179825	0.111685	0.0327884	0.177433	0.0607299	0.436452	-1.1961	0.432773
VU15_21145	VU15_RS21170	WP_005783495.1	hypothetical protein	0.29155	0.598583	0.22186	0.174727	0	0.332079	0.250653	0.455764	-1.13364	0.432773
VU15_00955	VU15_RS00955	WP_032572400.1	hypothetical protein	0.321941	0.474036	0.38407	0.218768	0	0.262984	0.0656376	0.408248	-1.29248	0.432773
VU15_05130	VU15_RS05130	WP_005795728.1	hypothetical protein	0.366448	0.24877	0.374772	0.344292	0	0.176014	0.218657	0.525567	-0.928053	0.432773
VU15_02600	VU15_RS02600	WP_005784668.1	hypothetical protein	0.368875	0.543142	0.620245	0.820985	0.613321	0.561689	0.227932	1.30265	0.381446	0.432773
VU15_12340	VU15_RS12345	WP_005788549.1	hypothetical protein	0.389495	0.361035	0.656755	0.365946	0	0.200294	0.118914	0.402363	-1.31343	0.432773
VU15_08600	VU15_RS08600	WP_032573125.1	hypothetical protein	0.412538	0.45377	0.36765	0.24327	0.265519	0.382131	0.0829801	0.722002	-0.469925	0.432773
VU15_08415	VU15_RS08415	WP_005787106.1	hypothetical protein	0.425103	0	0.50714	1.33834	0.398026	0.842124	0.15523	2.7659	1.46775	0.432773
VU15_05465	VU15_RS05465	WP_005785923.1	hypothetical protein	0.425103	0	0.50714	1.33834	0.241285	0.842124	0.233372	2.59776	1.37727	0.432773
VU15_05160	VU15_RS05160	WP_014298401.1	hypothetical protein	0.43845	0	0.327205	0.257692	0	0	0.341903	0.336564	-1.57105	0.432773
VU15_07730	VU15_RS07730	WP_005786789.1	hypothetical protein	0.467799	0.688802	0	0	0	0.382131	0.342094	0.330391	-1.59775	0.432773
VU15_05490	VU15_RS05490	WP_005809737.1	hypothetical protein	0.519911	0.34285	0.277782	1.7363	0.424291	1.35281	0.116567	3.08046	1.62315	0.432773
VU15_16260	VU15_RS16265	WP_005797878.1	hypothetical protein	0.545928	0.537448	0.435448	0.425286	0	0.369759	0.155592	0.523461	-0.933847	0.432773
VU15_16265	VU15_RS16270	WP_032565297.1	hypothetical protein	0.557068	0	0.231172	0	0	0	0.179264	0	-Inf	0.432773
VU15_16680	VU15_RS16685	WP_008657464.1	hypothetical protein	0.637894	0.748864	0.333799	0.365946	0	0.228562	0.0835316	0.345532	-1.53311	0.432773
VU15_10290	VU15_RS10290	WP_004327091.1	hypothetical protein	0.701254	0.924046	0.748674	0.523387	0.140664	0.635752	0.0950467	0.547522	-0.869012	0.432773
VU15_01895	VU15_RS01895	WP_010992066.1	hypothetical protein	0.701254	0.285322	0.664573	0.3994	0	0.248591	0.131444	0.392448	-1.34943	0.432773
VU15_13695	VU15_RS13700	WP_010993240.1	hypothetical protein	0.701254	0.625934	0.664573	1.54927	0.487443	1.1636	0.265013	1.60677	0.684168	0.432773
VU15_13340	VU15_RS13345	WP_032573490.1	hypothetical protein	0.778279	0.939254	0.60674	0.731223	0.101468	0.521075	0.195764	0.582447	-0.779801	0.432773
VU15_05720	VU15_RS05720	WP_005786046.1	hypothetical protein	0.800193	0.602344	0.661076	0.670948	0.272349	0.452657	0.160353	0.676461	-0.563921	0.432773
VU15_09565	VU15_RS09565	WP_005787535.1	hypothetical protein	0.823348	0.725165	1.21128	0.610369	0.279536	0.530677	0.0669836	0.514742	-0.958077	0.432773
VU15_13535	VU15_RS13540	WP_014299158.1	hypothetical protein	0.825423	0.765533	1.04245	0.565196	0.189304	0.635752	0.0628778	0.52793	-0.921582	0.432773
VU15_09100	VU15_RS09100	WP_005787354.1	hypothetical protein	0.905461	0.861214	0.697767	0.693192	0.252828	0.739642	0.19607	0.683993	-0.547945	0.432773
VU15_09075	VU15_RS09075	WP_005787345.1	hypothetical protein	0.940344	1.01246	0.891788	0.646038	0.10817	0.824411	0.125119	0.554954	-0.849559	0.432773
VU15_16255	VU15_RS16260	WP_005790466.1	hypothetical protein	1.04336	0.550429	0.382174	0.403495	0.124626	0.447307	0.208503	0.493647	-1.01845	0.432773
VU15_04680	VU15_RS04680	WP_032572660.1	hypothetical protein	1.0893	1.46545	1.53998	1.21282	0.291493	1.05447	0.181347	0.624896	-0.678312	0.432773
VU15_04820	VU15_RS04820	WP_005785524.1	hypothetical protein	1.15443	1.37039	1.11031	0.874426	0.312468	0.943022	0.0802101	0.585926	-0.77121	0.432773
VU15_08090	VU15_RS08090	WP_032573088.1	hypothetical protein	1.18003	1.21646	0.765946	0.968586	0.364418	1.02814	0.356636	0.746623	-0.421548	0.432773
VU15_02025	VU15_RS02025	WP_005784469.1	hypothetical protein	1.25393	2.32771	1.88594	1.17812	0.711722	1.29136	0.1007	0.581829	-0.781333	0.432773
VU15_14760	VU15_RS14765	WP_045899350.1	hypothetical protein	1.86103	2.33891	1.74425	1.61726	0.829871	1.52021	0.098736	0.667433	-0.583305	0.432773
VU15_16930	VU15_RS16935	WP_005790735.1	hypothetical protein	1.97635	2.40985	2.14899	1.69244	0.299862	2.09911	0.218887	0.626059	-0.675631	0.432773
VU15_10365	VU15_RS10365	WP_004311297.1	lipoprotein	2.46737	1.7489	1.53998	2.03154	0.18064	1.05447	0.241341	0.567497	-0.817316	0.432773
VU15_03200	VU15_RS03200	WP_005784844.1	lytic transglycosylase	0.131283	0.126204	0.156619	0.0805289	0	0.14603	0.221983	0.547105	-0.87011	0.432773
VU15_01885	VU15_RS01885	WP_032572478.1	malate dehydrogenase	0	0	0	0	0.357441	0.122332	0.201996	Inf	Inf	0.432773
VU15_07285	VU15_RS07285	WP_008659443.1	membrane protein	0	0	0	0.47784	0.0745153	0.577235	0.0704736	Inf	Inf	0.432773
VU15_07295	VU15_RS07295	WP_032533910.1	membrane protein	0	0	0	0.957164	0.122301	0.769075	0.0714352	Inf	Inf	0.432773
VU15_16985	VU15_RS16990	WP_005798153.1	membrane protein	0	0	0	0.287495	0	0.286161	0.116119	Inf	Inf	0.432773
VU15_16990	VU15_RS16995	WP_045899382.1	membrane protein	0	0	0	0.0712507	0	0.0781555	0.116965	Inf	Inf	0.432773
VU15_01025	VU15_RS01025	WP_005796696.1	membrane protein	0	0	0	0.0700969	0	0.0609448	0.118053	Inf	Inf	0.432773
VU15_03510	VU15_RS03510	WP_005784991.1	membrane protein	0	0.073135	0.0899772	0	0	0	0.12034	0	-Inf	0.432773
VU15_01020	VU15_RS01020	WP_005796698.1	membrane protein	0	0	0	0.0370718	0	0.0488212	0.123506	Inf	Inf	0.432773
VU15_07455	VU15_RS07455	WP_045899193.1	membrane protein	0	0	0	0	0.0270263	0.0388958	0.128849	Inf	Inf	0.432773
VU15_10830	VU15_RS10830	WP_005787981.1	membrane protein	0	0	0	0	0.15266	0.0675034	0.171931	Inf	Inf	0.432773
VU15_11700	VU15_RS11700	WP_005788200.1	membrane protein	0	0.200933	0.162799	0.128213	0	0	0.354208	0.352493	-1.50433	0.432773
VU15_16955	VU15_RS16960	WP_032573820.1	membrane protein	0.0384688	0	0.0458926	0	0	0.0314239	0.374332	0.372492	-1.42472	0.432773
VU15_03140	VU15_RS03140	WP_005796238.1	membrane protein	0.0419746	0.0618047	0.050075	0.0597716	0	0.0342878	0.336105	0.611354	-0.709921	0.432773
VU15_08215	VU15_RS08215	WP_045899202.1	membrane protein	0.0563541	0	0	0.230372	0.0319861	0.061948	0.238585	5.75479	2.52476	0.432773
VU15_16185	VU15_RS16190	WP_008769870.1	membrane protein	0.0608184	0	0.097708	0.250274	0.0227861	0.259127	0.205291	3.35709	1.74721	0.432773
VU15_07280	VU15_RS07280	WP_032533909.1	membrane protein	0.0624678	0.0919795	0.074523	0.525662	0.0731273	0.431557	0.125256	4.49991	2.1699	0.432773
VU15_13965	VU15_RS13970	WP_005789279.1	membrane protein	0.0642092	0	0.0766005	0	0	0	0.119188	0	-Inf	0.432773
VU15_07290	VU15_RS07290	WP_032573019.1	membrane protein	0.0654251	0.0635419	0.078051	0.687683	0.0904542	0.628101	0.103174	6.79283	2.76401	0.432773
VU15_20660	VU15_RS20685	WP_045899451.1	membrane protein	0.0841459	0	0.126774	0.0586909	0	0	0.294223	0.278262	-1.84548	0.432773
VU15_04155	VU15_RS04155	WP_032572619.1	membrane protein	0.0907767	0.0991502	0.108295	0.0852882	0.0252025	0.0741526	0.119007	0.619148	-0.691645	0.432773
VU15_04150	VU15_RS04150	WP_005785258.1	membrane protein	0.0992485	0.146136	0.160425	0.126343	0	0.109848	0.265805	0.582023	-0.780851	0.432773
VU15_09265	VU15_RS09265	WP_032573166.1	membrane protein	0.191986	0.119533	0.28563	0.36959	0.10897	0.487926	0.369386	1.6185	0.694657	0.432773
VU15_07390	VU15_RS07390	WP_009292023.1	membrane protein	0.248491	0.0840052	0.140007	0.0536026	0.0323823	0.121543	0.185239	0.439208	-1.18702	0.432773
VU15_04050	VU15_RS04050	WP_005785224.1	membrane protein	0.286397	0.167818	0.287434	0.107083	0	0.160993	0.0629096	0.361458	-1.4681	0.432773
VU15_07080	VU15_RS07080	WP_032561129.1	membrane protein	0.299081	0.543142	0.440061	0.280998	0.0626259	0.24431	0.0770751	0.458506	-1.12499	0.432773
VU15_04045	VU15_RS04045	WP_032572605.1	membrane protein	0.357511	0.2607	0.29974	0.310169	0.0357797	0.226282	0.250888	0.623378	-0.681822	0.432773
VU15_09270	VU15_RS09270	WP_032573167.1	membrane protein	0.435036	0	0.173039	0.536144	0.176597	0.587388	0.271074	2.13811	1.09633	0.432773
VU15_01750	VU15_RS01750	WP_005784368.1	membrane protein	0.467799	0.906425	0.928473	0.731223	0.543379	0.502863	0.350268	0.771905	-0.373504	0.432773
VU15_16920	VU15_RS16925	WP_005790731.1	membrane protein	0.539927	0.354764	0.397885	0.406832	0.136754	0.272443	0.173177	0.63132	-0.663556	0.432773
VU15_01745	VU15_RS01745	WP_005784365.1	membrane protein	0.649648	0.956561	1.46444	0.610369	0.198835	0.672567	0.131771	0.48256	-1.05122	0.432773
VU15_01270	VU15_RS01270	WP_005784180.1	membrane protein	0.681924	0.715723	0.764454	0.986844	0.717324	1.12624	0.142843	1.3091	0.388574	0.432773
VU15_01265	VU15_RS01265	WP_005801676.1	membrane protein	0.930698	0.775113	1.00457	1.58096	0.955083	1.59049	0.0993652	1.52249	0.60643	0.432773
VU15_06105	VU15_RS06105	WP_005795325.1	membrane protein	1.15443	1.55124	0.928473	0.989827	0.226497	0.707133	0.118532	0.529273	-0.917916	0.432773
VU15_02620	VU15_RS02620	WP_032537807.1	membrane protein	1.33909	1.97172	1.24011	0.874426	0.336926	1.09386	0.0801081	0.506538	-0.981257	0.432773
VU15_14765	VU15_RS14770	WP_005798906.1	membrane protein	1.60072	2.89004	2.49849	2.09679	1.18872	1.94024	0.282252	0.747683	-0.419502	0.432773
VU15_02645	VU15_RS02645	WP_005796345.1	membrane protein	1.7162	2.89004	2.19128	1.8441	0.728174	1.60333	0.14325	0.614282	-0.703027	0.432773
VU15_08085	VU15_RS08085	WP_005786949.1	membrane protein	2.46043	2.37726	2.25451	2.24722	0.576297	2.37068	0.337933	0.732381	-0.449334	0.432773
VU15_18170	VU15_RS18175	WP_005791792.1	membrane protein	2.79269	4.11204	3.0656	2.84644	2.01426	2.47479	0.134181	0.735731	-0.44275	0.432773
VU15_14770	VU15_RS14775	WP_005789575.1	membrane protein	3.29866	5.02107	3.80571	3.65036	1.93552	3.27717	0.210335	0.730947	-0.452161	0.432773
VU15_08100	VU15_RS08100	WP_005786956.1	membrane protein	3.36516	2.58298	4.01457	2.47172	0.732685	1.88804	0.0690294	0.51115	-0.968181	0.432773
VU15_17045	VU15_RS17050	WP_005790883.1	methylmalonyl-CoA mutase	0	0	0	0	0.151195	0.102383	0.130642	Inf	Inf	0.432773
VU15_05265	VU15_RS05265	WP_005785772.1	molecular chaperone ClpB	0.0602877	0.0887694	0	0.180378	0.578239	0.138011	0.155555	6.01534	2.58865	0.432773
VU15_05350	VU15_RS05350	WP_005785809.1	molecular chaperone DnaK	0.296212	0.499063	0.304031	0.446989	0.751373	0.428365	0.229093	1.47978	0.56538	0.432773
VU15_15165	groEL	WP_005789739.1	molecular chaperone GroEL	0.138513	0.0986694	0.304031	0.318445	0.590906	0.31292	0.110819	2.25839	1.1753	0.432773
VU15_15170	VU15_RS15175	WP_005789740.1	molecular chaperone GroES	0.584893	0	0	0	1.69203	1.23501	0.22294	5.00441	2.3232	0.432773
VU15_08695	VU15_RS08695	WP_005787198.1	Na+-translocating NADH-quinone reductase subunit A	0	0	0	0.136278	0.246923	0	0.148162	Inf	Inf	0.432773
VU15_06265	VU15_RS06265	WP_032564445.1	N-acetylmuramoyl-L-alanine amidase	0.340518	0.34285	0.406232	0.31993	0.0759571	0.278159	0.151799	0.618617	-0.692882	0.432773
VU15_16280	VU15_RS16285	WP_005790474.1	NAD-specific glutamate dehydrogenase	0	0	0	0	0.75033	0.097103	0.296709	Inf	Inf	0.432773
VU15_00500	VU15_RS00500	WP_005783862.1	nitroreductase	0	0	0	0.346572	0.295097	0	0.11867	Inf	Inf	0.432773
VU15_12935	VU15_RS12940	WP_005788812.1	non-heme ferritin	0	0	0	0	1.22729	0.382131	0.213091	Inf	Inf	0.432773
VU15_08080	VU15_RS08080	WP_005818035.1	oxaloacetate decarboxylase	0	0.103172	0	0.0658325	0.344248	0.118485	0.198331	5.12316	2.35703	0.432773
VU15_00190	VU15_RS00190	WP_045899467.1	peptidase	0.0585012	0	0.0697909	0	0	0	0.119188	0	-Inf	0.432773
VU15_16325	VU15_RS16330	WP_032573753.1	peptidase	0.117061	0.136348	0.169486	0.133479	0.0525594	0.0956235	0.167308	0.666033	-0.586334	0.432773
VU15_05820	VU15_RS05820	WP_005786103.1	peptidase	0.145048	0	0.173039	0	0	0	0.119188	0	-Inf	0.432773
VU15_09260	VU15_RS09260	WP_032573164.1	peptidase M10	0	0	0	0	0.0397705	0.0771939	0.155136	Inf	Inf	0.432773
VU15_18845	VU15_RS18855	WP_032574038.1	peptidase M13	0	0	0	0	0.0984178	0.0539546	0.148821	Inf	Inf	0.432773
VU15_21110	VU15_RS21135	WP_005797168.1	peptidase S41	0.136464	0.148265	0.120126	0.162912	0	0.0822539	0.327247	0.605564	-0.723649	0.432773
VU15_20250	VU15_RS20275	WP_005791282.1	peptidase S41	0.27027	0.237466	0.234452	0.253929	0.0915383	0.13174	0.153045	0.642974	-0.637167	0.432773
VU15_04185	VU15_RS04185	WP_005785270.1	peptidase S9	0.516083	0.759896	0.718865	0.566145	0.26938	0.492227	0.129602	0.665592	-0.587289	0.432773
VU15_05610	VU15_RS05610	WP_005786005.1	peptidase T	0	0	0	0	0.104157	0.097103	0.116605	Inf	Inf	0.432773
VU15_18345	VU15_RS18350	WP_005799064.1	peptidylprolyl isomerase	0.147365	0.276053	0.223662	0.102037	0.0616422	0.187064	0.133359	0.542039	-0.883531	0.432773
VU15_20935	VU15_RS20960	WP_005791913.1	peptidylprolyl isomerase	0.511775	0.392226	0.317787	0.250274	0.241285	0.280512	0.0602715	0.631919	-0.662188	0.432773
VU15_14245	VU15_RS14250	WP_005814966.1	phenylalanyl-tRNA synthetase subunit alpha	0	0	0	0	0.19491	0.102383	0.153129	Inf	Inf	0.432773
VU15_12780	VU15_RS12785	WP_005788731.1	phosphate starvation protein PhoH	0	0	0	0	0.235896	0.113716	0.162256	Inf	Inf	0.432773
VU15_20645	VU15_RS20670	WP_005791971.1	phosphoenolpyruvate carboxykinase [ATP]	0.314147	0.539569	0.374772	0.448515	1.26266	0.708373	0.186565	1.96953	0.977851	0.432773
VU15_14260	pgk	WP_005789299.1	phosphoglycerate kinase	0.277565	0.318757	0.188877	0.321052	1.2718	0.334166	0.296227	2.45418	1.29524	0.432773
VU15_13940	gpmA	WP_032573532.1	phosphoglyceromutase	0	0	0	0	0.290479	0.102383	0.198518	Inf	Inf	0.432773
VU15_13645	VU15_RS13650	WP_005789136.1	pirin	0	0	0	0	0.17273	0.15829	0.116873	Inf	Inf	0.432773
VU15_20040	VU15_RS20065	WP_005791373.1	polyribonucleotide nucleotidyltransferase	0.0525003	0	0.0626319	0.0749518	0.287108	0.0880232	0.192603	3.90927	1.9669	0.432773
VU15_00050	VU15_RS00050	WP_032574404.1	prolyl tripeptidyl peptidase	0.0964782	0.142057	0.155879	0	0.0359436	0.13553	0.168983	0.434755	-1.20172	0.432773
VU15_04590	secA	WP_005785443.1	protein translocase subunit SecA	0	0	0	0	0.0817564	0.0247963	0.216135	Inf	Inf	0.432773
VU15_13985	VU15_RS13990	WP_032573543.1	pullulanase	0	0.106408	0	0.0678978	0.182731	0.0901303	0.19285	3.20237	1.67914	0.432773
VU15_06245	VU15_RS06245	WP_005816621.1	pyridine nucleotide-disulfide oxidoreductase	0	0	0	0	0.323894	0.118485	0.194116	Inf	Inf	0.432773
VU15_20790	VU15_RS20815	WP_005791942.1	pyruvate kinase	0	0	0	0	0.286403	0.0629847	0.251217	Inf	Inf	0.432773
VU15_14880	VU15_RS14885	WP_005789619.1	pyruvate-flavodoxin oxidoreductase	0	0	0	0.0380497	0.212179	0.0501218	0.149099	Inf	Inf	0.432773
VU15_17185	VU15_RS17190	WP_032565368.1	ribonucleoside-diphosphate reductase	0	0	0	0	0.103471	0.0349243	0.203633	Inf	Inf	0.432773
VU15_09685	VU15_RS09685	WP_005803456.1	ribose-phosphate pyrophosphokinase	0	0	0	0	0.306458	0.126437	0.179942	Inf	Inf	0.432773
VU15_18065	VU15_RS18070	WP_005791757.1	ribosomal large subunit pseudouridine synthase B	0	0	0	0	0.236955	0.0901303	0.189499	Inf	Inf	0.432773
VU15_18835	VU15_RS18845	WP_005792050.1	rod shape-determining protein MreB	0	0	0	0	0.274704	0.114872	0.178373	Inf	Inf	0.432773
VU15_17995	VU15_RS18000	WP_010993564.1	serine protease	0.247825	0.209186	0.231172	0.087002	0	0.202441	0.0899355	0.420589	-1.24952	0.432773
VU15_07355	VU15_RS07355	WP_045899191.1	sialate O-acetylesterase	0.136464	0.148265	0.206858	0.094606	0.0374897	0.141641	0.122341	0.556844	-0.844654	0.432773
VU15_19555	VU15_RS19580	WP_005822175.1	sialidase	0.178769	0.126204	0.213268	0.16796	0	0.107241	0.216402	0.531031	-0.913133	0.432773
VU15_07340	VU15_RS07340	WP_005786655.1	sialidase	0.987218	1.11965	1.08387	0.85361	0.0995398	0.621156	0.0760256	0.493398	-1.01918	0.432773
VU15_09790	sucC	WP_005777701.1	succinyl-CoA ligase subunit beta	0	0	0	0.103665	0.390283	0.0901303	0.117553	Inf	Inf	0.432773
VU15_13915	VU15_RS13920	WP_032573611.1	sulfatase	0	0	0	0	0.0460775	0.066314	0.128849	Inf	Inf	0.432773
VU15_11000	VU15_RS11000	WP_005788037.1	superoxide dismutase	0.467799	0.429286	0.558076	0.439515	0.82212	0.731698	0.21417	1.36984	0.454004	0.432773
VU15_20805	VU15_RS20830	WP_045899454.1	tetratricopeptide repeat protein	2.31991	6.4787	4.46537	3.37452	1.79699	2.47761	0.218882	0.576683	-0.79415	0.432773
VU15_12230	VU15_RS12230	WP_005815367.1	thiol:disulfide interchange protein	0.169989	0.250297	0.202794	0.218768	0.341445	0.24431	0.241644	1.2912	0.368717	0.432773
VU15_12010	VU15_RS12010	WP_005788325.1	thioredoxin	0	0	0	0	0.221074	0.200294	0.117083	Inf	Inf	0.432773
VU15_13560	VU15_RS13565	WP_005789105.1	thioredoxin	0	0	0	0	0.58514	0.347253	0.141336	Inf	Inf	0.432773
VU15_14375	VU15_RS14380	WP_005797280.1	TonB-dependent receptor	0	0	0	0.218768	0	0.255475	0.118494	Inf	Inf	0.432773
VU15_08210	VU15_RS08210	WP_032573095.1	TonB-dependent receptor	0	0	0	0.0732605	0	0.04193	0.144668	Inf	Inf	0.432773
VU15_01195	VU15_RS01195	WP_005784143.1	TonB-dependent receptor	0.0730309	0.0708432	0	0	0	0	0.116208	0	-Inf	0.432773
VU15_12025	VU15_RS12025	WP_005788333.1	TonB-dependent receptor	0.304321	0.448092	0.36305	0.285922	0.109986	0.418053	0.365303	0.729706	-0.454612	0.432773
VU15_02180	VU15_RS02180	WP_032572506.1	TonB-dependent receptor	1.28047	1.61092	1.37722	0.972764	0.690507	1.27031	0.0835158	0.687245	-0.541103	0.432773
VU15_13970	VU15_RS13975	WP_005798857.1	TonB-linked outer membrane protein	0	0.0591112	0.0478926	0	0	0	0.12047	0	-Inf	0.432773
VU15_04560	VU15_RS04560	WP_005785431.1	TonB-linked outer membrane protein	0.0608184	0.0591112	0.0478926	0.0571412	0	0.0496806	0.330796	0.636518	-0.651727	0.432773
VU15_19340	VU15_RS19365	WP_005782159.1	transcription termination/antitermination factor NusG	0	0	0	0	0.109986	0.15829	0.128849	Inf	Inf	0.432773
VU15_12095	VU15_RS12095	WP_032573312.1	transcriptional regulator	0	0	0	0	0.0547602	0.0384978	0.128069	Inf	Inf	0.432773
VU15_06975	VU15_RS06975	WP_005786503.1	transketolase	0.0722672	0	0	0	0.572832	0.190205	0.247414	10.5585	3.40034	0.432773
VU15_00655	VU15_RS00655	WP_005783920.1	translation initiation factor IF-2	0	0	0	0.0292922	0.0840907	0.0254677	0.0708839	Inf	Inf	0.432773
VU15_10545	VU15_RS10545	WP_005787829.1	transporter	0.324193	0.270201	0.21892	0.172412	0.142962	0.264823	0.178338	0.713374	-0.48727	0.432773
VU15_17745	VU15_RS17750	WP_005791115.1	triosephosphate isomerase	0.333521	0.31146	0.734398	0.578378	0.655247	0.635752	0.306269	1.35523	0.438539	0.432773
VU15_10660	VU15_RS10660	WP_005787896.1	universal stress protein	0	0	0	0	0.553111	0.0901303	0.278971	Inf	Inf	0.432773
VU15_20185	VU15_RS20210	WP_005791310.1	Xaa-Pro aminopeptidase	0	0	0	0	0.117374	0.0804952	0.129746	Inf	Inf	0.432773
VU15_13280	VU15_RS13285	WP_032573478.1	xanthan lyase	0.142069	0.066665	0.139652	0.064524	0	0.0560995	0.076439	0.346235	-1.53018	0.432773
VU15_19455	ansB	WP_005791484.1	L-asparaginase	1.80722	2.3455	2.43272	2.98333	1.80228	3.18081	0.385328	1.2097	0.274653	0.444859
VU15_01515	VU15_RS01515	WP_005784276.1	glutamate decarboxylase	0.615598	0.688802	0.47606	0.652968	0.913911	0.567714	0.385946	1.1989	0.261711	0.444948
VU15_11785	VU15_RS11785	WP_005793397.1	heat-shock protein	0.245197	0	0	0	0.655247	0.200294	0.388286	3.4892	1.80289	0.447018
VU15_13190	VU15_RS13195	WP_005798671.1	diphosphate--fructose-6-phosphate 1-phosphotransferase	0	0.128596	0	0	0.295097	0.109316	0.393392	3.14484	1.65299	0.452121
VU15_06650	VU15_RS06650	WP_005786397.1	hypothetical protein	0.089023	0.13108	0	0.0836405	0	0	0.393819	0.380006	-1.39591	0.452121
VU15_05595	VU15_RS05595	WP_008659068.1	membrane protein	0.930698	1.37039	0.903697	1.05318	0.477952	0.999028	0.397729	0.789494	-0.341	0.455974
VU15_06115	VU15_RS06115	WP_005786201.1	hypothetical protein	0.873817	0.885767	0.71766	0.915569	0.613321	0.635752	0.40213	0.87381	-0.194608	0.460377
VU15_07025	VU15_RS07025	WP_005786521.1	cell division protein	0.333521	1.14596	0.928473	0.899459	0.265519	0.382131	0.408822	0.642499	-0.638235	0.467387
VU15_21150	VU15_RS21175	WP_032574266.1	TonB-dependent receptor	0.299081	0.295968	0.440061	0.280998	0.0793337	0.392634	0.413937	0.727426	-0.459128	0.472578
VU15_20700	VU15_RS20725	WP_005791958.1	membrane protein	1.07411	0.95897	1.33845	1.14711	0.26869	1.12576	0.423082	0.75383	-0.40769	0.482349
VU15_06780	VU15_RS06780	WP_032573021.1	membrane protein	0.905461	1.20695	0.880183	0.935087	0.418769	1.05447	0.428944	0.804761	-0.313367	0.488354
VU15_16750	VU15_RS16755	WP_005790652.1	flagellar motor protein MotA	0	0.515813	0.417918	0.462718	0.696743	0.286161	0.437158	1.54822	0.630611	0.494283
VU15_16330	VU15_RS16335	WP_032557258.1	hypothetical protein	0.154782	0	0.184652	0.145424	0	0	0.437151	0.428429	-1.22287	0.494283
VU15_17295	VU15_RS17300	WP_005790964.1	hypothetical protein	0.221677	0	0.264457	0.208274	0	0	0.437151	0.428429	-1.22287	0.494283
VU15_16245	VU15_RS16250	WP_005797877.1	hypothetical protein	0.389495	0.389981	0.2467	0.365946	0.0859307	0.318167	0.436056	0.750401	-0.414267	0.494283
VU15_03005	VU15_RS03005	WP_045899147.1	membrane protein	0.0461834	0	0.055096	0.0433911	0	0	0.437151	0.428429	-1.22287	0.494283
VU15_06825	VU15_RS06825	WP_005786455.1	ATP-binding protein	1.02359	0.775113	0.464661	0.791157	0.429956	0.552884	0.446343	0.783788	-0.351465	0.503975
VU15_19435	VU15_RS19460	WP_011203608.1	membrane protein	0.873817	1.01246	1.2891	1.23092	0.390283	0.882682	0.457864	0.788531	-0.342761	0.516275
VU15_06230	VU15_RS06230	WP_005786245.1	histidine decarboxylase	0.359356	0.244297	0	0.24327	0.481232	0.211508	0.460715	1.55058	0.632804	0.518778
VU15_00555	VU15_RS00555	WP_008769199.1	hypothetical protein	0.373824	0.396026	0.320866	0.457886	0	0.305365	0.468535	0.699771	-0.515046	0.526862
VU15_03145	VU15_RS03145	WP_032572570.1	alpha-mannosidase	0.0642092	0	0	0.060327	0	0.0799255	0.475124	2.1843	1.12717	0.53354
VU15_07105	VU15_RS07105	WP_005786554.1	hypothetical protein	0	0.13108	0.22186	0.128213	0.0505287	0	0.478796	0.506436	-0.981549	0.536931
VU15_05940	VU15_RS05940	WP_032572900.1	hypothetical protein	0.645191	0.416182	0.435448	0.705431	0	0.298163	0.491231	0.670484	-0.576725	0.550125
VU15_04005	VU15_RS04005	WP_005785202.1	membrane protein	0.249609	0.113532	0.091985	0.191714	0	0.0962755	0.494217	0.63277	-0.660247	0.552716
VU15_10285	VU15_RS10285	WP_005651733.1	hypothetical protein	0.104106	0.113532	0.157216	0.150472	0.0288135	0.10765	0.496314	0.765461	-0.3856	0.554307
VU15_03305	VU15_RS03305	WP_032572584.1	hypothetical protein	0.110336	0	0.277782	0.103665	0	0.0901303	0.498193	0.499321	-1.00196	0.555651
VU15_21390	VU15_RS21415	WP_005797093.1	ferrichrome-iron receptor	0.367107	0.273829	0.533364	0.381948	0.144935	0.399294	0.500399	0.788706	-0.34244	0.557355
VU15_14830	VU15_RS14835	WP_032557153.1	lipoprotein	0.119903	0.115464	0.194437	0.195163	0	0.0979448	0.50243	0.681958	-0.552246	0.55886
VU15_04140	VU15_RS04140	WP_005785254.1	membrane protein	0.0951502	0	0	0.121048	0	0.0777252	0.507714	2.08905	1.06285	0.563974
VU15_04825	VU15_RS04825	WP_005793172.1	TonB-dependent receptor	0.328791	0.273829	0.262657	0.344911	0.0683521	0.268579	0.511513	0.788004	-0.343725	0.567427
VU15_05945	VU15_RS05945	WP_005800815.1	hypothetical protein	0.324193	0.175031	0.141812	0.236646	0	0.205749	0.516086	0.690125	-0.535071	0.571728
VU15_09255	VU15_RS09255	WP_032573163.1	beta-hexosaminidase	0.637894	0.491087	0.682282	0.663919	0.129551	0.635752	0.524769	0.789075	-0.341766	0.580566
VU15_18105	VU15_RS18110	WP_005799117.1	hypothetical protein	0.087891	0.175031	0.104852	0.111685	0.104157	0.097103	0.535637	0.850915	-0.232912	0.591793
VU15_07385	VU15_RS07385	WP_005800559.1	beta-galactosidase	0.102943	0.23312	0.188877	0.175738	0.139997	0.129329	0.548801	0.847838	-0.238139	0.604781
VU15_01455	VU15_RS01455	WP_045899083.1	membrane protein	0.0648115	0.0954304	0.0773189	0.103665	0	0.0713418	0.548865	0.736683	-0.440884	0.604781
VU15_03920	VU15_RS03920	WP_008658731.1	alpha-1,3-galactosidase B	0	0	0.0823387	0.0989288	0	0.0563796	0.572988	1.88621	0.915494	0.629674
VU15_18145	VU15_RS18150	WP_032574007.1	hypothetical protein	0.22528	0.331709	0	0.378637	0	0.495436	0.585944	1.56928	0.650106	0.643052
VU15_19585	VU15_RS19610	WP_045899409.1	membrane protein	0.12421	0	0.0968472	0.0762724	0	0.066314	0.589382	0.64502	-0.632583	0.645963
VU15_05615	VU15_RS05615	WP_005795559.1	aminomethyltransferase	0	0.20706	0	0	0.274704	0.114872	0.594713	1.88146	0.911853	0.650938
VU15_16235	VU15_RS16240	WP_032573741.1	hypothetical protein	0.389495	0	0.464661	1.19871	0	0.318167	0.598068	1.77587	0.828527	0.652871
VU15_07260	VU15_RS07260	WP_005786620.1	TonB-linked outer membrane protein	0.0448348	0.0660161	0.0534871	0.0861366	0	0.156646	0.597905	1.47734	0.563002	0.652871
VU15_19460	VU15_RS19485	WP_005814336.1	hypothetical protein	0.687612	0.765533	0.620245	0.820985	0.553111	0.882682	0.606498	1.08845	0.122273	0.661195
VU15_09090	VU15_RS09090	WP_008660039.1	hypothetical protein	0.694988	1.02332	0.47606	0.813324	0.306458	0.707133	0.60989	0.832547	-0.264397	0.664013
VU15_01450	VU15_RS01450	WP_005796584.1	hypothetical protein	0.119903	0	0	0.15313	0	0.0640567	0.616086	1.81135	0.857069	0.66924
VU15_11385	VU15_RS11385	WP_005788076.1		0.501311	0	0.598055	0.471001	0	0.254156	0.616319	0.659613	-0.600307	0.66924
VU15_19320	VU15_RS19345	WP_005782165.1	50S ribosomal protein L7/L12	0.539927	0.491087	0	0	0.441745	0.272443	0.649215	0.692705	-0.529688	0.70403
VU15_15045	VU15_RS15050	WP_005789697.1	TonB-linked outer membrane protein	0.163949	0.116123	0.127067	0.154037	0.0294629	0.15829	0.651248	0.839491	-0.252413	0.705304
VU15_05325	VU15_RS05325	WP_005785793.1	hypothetical protein	0.29155	0	0.48498	0.174727	0.165481	0.238158	0.667701	0.744809	-0.425059	0.721223
VU15_20705	VU15_RS20730	WP_005797378.1	membrane protein	1.06914	1.22651	1.27546	1.39205	0.411623	1.33693	0.680779	0.879447	-0.185331	0.734383
VU15_05570	VU15_RS05570	WP_032572814.1	N-acetylgalactosamine 6-sulfatase	0.133824	0	0.159649	0.0820552	0.0759571	0.0713418	0.688593	0.781518	-0.355649	0.740868
VU15_12335	VU15_RS12340	WP_032528661.1	clostripain	0.452654	0.537448	0.435448	0.51292	0.116504	0.613327	0.714131	0.87177	-0.197981	0.767148
VU15_07750	VU15_RS07750	WP_005786796.1	hypothetical protein	0.140625	0	0	0.132122	0.0798175	0	0.714884	1.50713	0.591803	0.767148
VU15_16320	VU15_RS16325	WP_032535248.1	hypothetical protein	0.315369	0.170631	0.213268	0.365946	0	0.200294	0.717535	0.809761	-0.304432	0.768988
VU15_05500	VU15_RS05500	WP_005818873.1	hemolysin	0.122018	0.117463	0.197933	0.387595	0.0692566	0.0996731	0.723873	1.2723	0.347443	0.77477
VU15_06880	VU15_RS06880	WP_010992613.1	hypothetical protein	0.311134	0	0.371177	0.471001	0	0.409505	0.742106	1.29048	0.367902	0.789943
VU15_16925	VU15_RS16930	WP_005802328.1	hypothetical protein	0.778279	1.69982	0.928473	2.03154	0.265519	1.7663	0.741637	1.1928	0.25435	0.789943
VU15_11680	VU15_RS11680	WP_032573269.1	peptidase M23	0.105295	0.101626	0.17036	0.134168	0	0.181081	0.742307	0.835581	-0.259148	0.789943
VU15_03045	VU15_RS03045	WP_008658523.1	beta-N-acetylhexosaminidase	0.0633266	0.192393	0.155879	0.190035	0.158017	0.106735	0.767181	1.10493	0.143955	0.811612
VU15_00280	VU15_RS00280	WP_005783777.1	hypothetical protein	0.232847	0	0	0	0.132162	0.190205	0.77116	1.38446	0.469323	0.814773
VU15_09825	VU15_RS09825	WP_032564867.1	phosphodiesterase	0.125336	0	0.149523	0.117758	0	0.102383	0.773648	0.800922	-0.320267	0.816353
VU15_10275	VU15_RS10275	WP_004311265.1	hypothetical protein	0.373824	0.347223	0.581402	0.533848	0.0976838	0.533782	0.793217	0.89471	-0.160508	0.835929
VU15_01260	VU15_RS01260	WP_032572448.1	beta-D-glucoside glucohydrolase	1.03092	1.03255	1.22987	1.20774	0.426956	1.41182	0.80215	0.925057	-0.112386	0.84426
VU15_14710	VU15_RS14715	WP_032573554.1	alpha-amylase	0.221677	0.387446	0.313914	0.170603	0.368735	0.323591	0.806993	0.93488	-0.0971475	0.848272
VU15_17960	VU15_RS17965	WP_032565425.1	thiol:disulfide interchange protein	0.365008	0.195158	0.290316	0.383472	0.138125	0.264002	0.814286	0.923711	-0.114487	0.854844
VU15_21030	VU15_RS21055	WP_005783447.1	glycan metabolism protein RagB	0.681924	0.509402	0.889443	0.963143	0.0668958	0.837392	0.824796	0.897471	-0.156063	0.862098
VU15_05935	VU15_RS05935	WP_005795374.1	hypothetical protein	0.188502	0	0.145566	0.24327	0	0.153982	0.828537	1.18913	0.249912	0.862098
VU15_09105	VU15_RS09105	WP_005787356.1	TonB-dependent receptor	0.109031	0.160541	0.0962817	0.129749	0.0458084	0.162179	0.825608	0.923145	-0.115371	0.862098
VU15_04010	VU15_RS04010	WP_008658758.1	TonB-linked outer membrane protein	0.0439786	0	0.0524657	0.0413196	0	0.0734294	0.830815	1.1898	0.250714	0.863375
VU15_12070	VU15_RS12070	WP_005788361.1	TonB-dependent receptor	0.170828	0	0.0776833	0.126343	0	0.081073	0.835122	0.834635	-0.260782	0.866756
VU15_05735	VU15_RS05735	WP_005800908.1	exo-alpha-sialidase	0.84785	1.04738	1.01147	1.24611	0.403744	1.08342	0.838109	0.940336	-0.0887517	0.868758
VU15_15350	VU15_RS15355	WP_032557208.1	membrane protein	0.29155	0.0972547	0.0519694	0.198738	0.0374897	0.151914	0.851227	0.880592	-0.183454	0.881245
VU15_10280	VU15_RS10280	WP_004311266.1	hypothetical protein	0.077975	0	0.0930228	0.0989288	0.0291346	0.0636953	0.85361	1.12141	0.165314	0.882601
VU15_05505	VU15_RS05505	WP_005809729.1	hypothetical protein	0.501311	0.458123	0.85784	0.909867	0.176597	0.587388	0.856023	0.921078	-0.118604	0.883984
VU15_05495	VU15_RS05495	WP_005809735.1	hemolysin	0.778279	0.554896	0.558076	1.08464	0.213901	0.731698	0.868952	1.07349	0.102305	0.896209
VU15_05725	VU15_RS05725	WP_005786048.1	endoglycosidase	0.122018	0.179664	0.22488	0.24327	0	0.336989	0.872607	1.10198	0.140095	0.897726
VU15_14800	VU15_RS14805	WP_032573561.1	transporter	0.216484	0	0.12281	0.203395	0.0898629	0.0840912	0.871771	1.11216	0.153366	0.897726
VU15_17370	VU15_RS17375	WP_032573847.1	glutathione peroxidase	0.258925	0	0.928473	0.24327	0.33198	0.477781	0.882716	0.886839	-0.173256	0.905858
VU15_06615	VU15_RS06615	WP_045899185.1	cell surface protein	0.304321	0.209186	0.110471	0.232841	0.0525594	0.29683	0.887196	0.933093	-0.0999066	0.908256
VU15_06790	VU15_RS06790	WP_005786444.1	hypothetical protein	0.420831	0.702905	0.502044	0.683029	0.451641	0.539854	0.887263	1.02998	0.0426191	0.908256
VU15_21035	VU15_RS21060	WP_005783448.1	TonB-linked outer membrane protein	0.457007	0.491087	0.328978	0.589622	0.0806371	0.542402	0.905426	0.949564	-0.0746624	0.922256
VU15_20215	VU15_RS20240	WP_005814222.1	phospholipase	0.185971	0.273829	0	0.174727	0.105556	0.151914	0.917312	0.939965	-0.0893206	0.933206
VU15_19895	VU15_RS19920	WP_008661487.1	hypothetical protein	0.43845	0	0	0.33248	0	0.162846	0.918878	1.12972	0.175967	0.933643
VU15_06890	VU15_RS06890	WP_032572996.1	hypothetical protein	0	0	0.205315	0.161697	0	0.0675034	0.92816	1.11633	0.158768	0.941911
VU15_07395	VU15_RS07395	WP_045899192.1	membrane protein	0.21957	0.121677	0.205315	0.300983	0.0469039	0.17936	0.939319	0.96466	-0.0519071	0.952059
VU15_06830	VU15_RS06830	WP_005786457.1	hypothetical protein	0.668101	0.273829	0.22186	0.695979	0.13488	0.382131	0.94285	1.04228	0.0597363	0.954462
VU15_12425	VU15_RS12430	WP_005815338.1	hypothetical protein	0.232847	0	0.277782	0.346572	0	0.190205	0.950562	1.05121	0.0720478	0.961085
VU15_20690	VU15_RS20715	WP_032565571.1	glycoside hydrolase family 95	0.087891	0	0.104852	0	0.0498861	0.149901	0.967853	1.03654	0.0517823	0.974204
VU15_21190	VU15_RS21215	WP_005783513.1	hypothetical protein	0.29155	0	0.558076	0.439515	0	0.382131	0.967038	0.967068	-0.048311	0.974204
VU15_15340	VU15_RS15345	WP_008769531.1	hypothetical protein	0.895736	0	0.558076	0.959221	0	0.54575	0.966469	1.03519	0.049896	0.974204
VU15_04145	VU15_RS04145	WP_009291665.1	membrane protein	0.174898	0.0693935	0.0853213	0.216346	0.0267498	0.07881	0.97055	0.97662	-0.0341302	0.974204
VU15_10300	VU15_RS10300	WP_005829323.1	membrane protein	0.530321	0.515813	0.458745	0.64965	0.161415	0.672567	0.968417	0.985881	-0.0205139	0.974204
VU15_06900	VU15_RS06900	WP_032573000.1	perforin protein	0.258925	0	0.397885	0.466232	0	0.211508	0.970648	1.03187	0.0452556	0.974204
VU15_05460	VU15_RS05460	WP_005785921.1	hypothetical protein	0.350314	0	0.417918	0.462718	0	0.286161	0.974126	0.974808	-0.0368103	0.976502
VU15_08240	VU15_RS08240	WP_032573098.1	hypothetical protein	0.271062	0	0	0.198738	0	0.0822539	0.976842	1.03664	0.0519084	0.978032

## Sheet: S5-5
Proteins exclusivly founded in ETBF OMV				Proteins exclusivly founded in NTBF OMV
Protein_ID	Protein Name	Final_Localization		Protein_ID	Protein Name	Final_Localization
WP_025814414.1	hypothetical protein	Cytoplasmic		WP_032573001.1	hypothetical protein	Cytoplasmic
WP_005785422.1	hypothetical protein	Cytoplasmic		WP_008769531.1	hypothetical protein	Cytoplasmic
WP_032573001.1	hypothetical protein	Cytoplasmic		WP_005789279.1	membrane protein	Cytoplasmic
WP_032572900.1	hypothetical protein	Cytoplasmic Membrane		WP_032572900.1	hypothetical protein	Cytoplasmic Membrane
WP_004311295.1	TonB-dependent receptor	Cytoplasmic Membrane		WP_005816430.1	sodium:proton antiporter	Cytoplasmic Membrane
WP_005786048.1	endoglycosidase	Extracellular		WP_005786048.1	endoglycosidase	Extracellular
WP_008660616.1	hypothetical protein	Extracellular		WP_032573178.1	cation transporter	Outer Membrane
WP_005785258.1	membrane protein	Outer Membrane		WP_022347753.1	exported protein	Outer Membrane
WP_005789279.1	membrane protein	Outer Membrane		WP_032565294.1	hypothetical protein	Outer Membrane
WP_014299443.1	alkaline protease	Outer Membrane		WP_005797877.1	hypothetical protein	Outer Membrane
WP_032572888.1	collagen-binding protein	Outer Membrane		WP_005786554.1	hypothetical protein	Outer Membrane
WP_005785433.1	glycan metabolism protein RagB	Outer Membrane		WP_032573521.1	hypothetical protein	Outer Membrane
WP_005785732.1	hypothetical protein	Outer Membrane		WP_005785732.1	hypothetical protein	Outer Membrane
WP_005786554.1	hypothetical protein	Outer Membrane		WP_005789673.1	membrane protein	Outer Membrane
WP_032573521.1	hypothetical protein	Outer Membrane		WP_009291665.1	membrane protein	Outer Membrane
WP_005797877.1	hypothetical protein	Outer Membrane		WP_009292023.1	membrane protein	Outer Membrane
WP_005790466.1	hypothetical protein	Outer Membrane		WP_032574091.1	membrane protein	Outer Membrane
WP_032565294.1	hypothetical protein	Outer Membrane		WP_005789721.1	membrane protein	Outer Membrane
WP_032572969.1	ligand-gated channel	Outer Membrane		WP_005788361.1	TonB-dependent receptor	Outer Membrane
WP_045899202.1	membrane protein	Outer Membrane		WP_011203621.1	TonB-linked outer membrane protein	Outer Membrane
WP_005789673.1	membrane protein	Outer Membrane		WP_005822182.1	TonB-linked outer membrane protein	Outer Membrane
WP_032557208.1	membrane protein	Outer Membrane		WP_005785209.1	TonB-linked outer membrane protein	Outer Membrane
WP_005789721.1	membrane protein	Outer Membrane		WP_005796464.1	transporter	Outer Membrane
WP_045899382.1	membrane protein	Outer Membrane		WP_032564445.1	N-acetylmuramoyl-L-alanine amidase	Periplasmic
WP_005796698.1	membrane protein	Outer Membrane		WP_005799064.1	peptidylprolyl isomerase	Periplasmic
WP_032574091.1	membrane protein	Outer Membrane		WP_032534197.1	alpha-galactosidase	Unknown
WP_032573095.1	TonB-dependent receptor	Outer Membrane		WP_032572420.1	beta-galactosidase	Unknown
WP_005788361.1	TonB-dependent receptor	Outer Membrane		WP_005788909.1	chitobiase	Unknown
WP_005793172.1	TonB-dependent receptor	Outer Membrane		WP_005800908.1	exo-alpha-sialidase	Unknown
WP_005813439.1	TonB-linked outer membrane protein	Outer Membrane		WP_005783447.1	glycan metabolism protein RagB	Unknown
WP_005788914.1	TonB-linked outer membrane protein	Outer Membrane		WP_032572997.1	hemin receptor	Unknown
WP_005789697.1	TonB-linked outer membrane protein	Outer Membrane		WP_005790377.1	hypothetical protein	Unknown
WP_005791600.1	transporter	Outer Membrane		WP_005813194.1	hypothetical protein	Unknown
WP_010993416.1	glycan metabolism protein RagB	Outer Membrane		WP_032572584.1	hypothetical protein	Unknown
WP_005783447.1	glycan metabolism protein RagB	Outer Membrane		WP_032574093.1	hypothetical protein	Unknown
WP_005798153.1	membrane protein	Outer Membrane		WP_005789211.1	hypothetical protein	Unknown
WP_032574209.1	membrane protein	Outer Membrane		WP_005809729.1	hypothetical protein	Unknown
WP_045899409.1	membrane protein	Outer Membrane		WP_005797760.1	hypothetical protein	Unknown
WP_009292031.1	membrane protein	Outer Membrane		WP_005789827.1	hypothetical protein	Unknown
WP_005813437.1	membrane protein	Outer Membrane		WP_032567693.1	hypothetical protein	Unknown
WP_045899452.1	membrane protein	Outer Membrane		WP_005786796.1	hypothetical protein	Unknown
WP_011203622.1	membrane protein	Outer Membrane		WP_005785793.1	hypothetical protein	Unknown
WP_005797281.1	membrane protein	Outer Membrane		WP_005813325.1	hypothetical protein	Unknown
WP_005794997.1	membrane protein	Outer Membrane		WP_008657464.1	hypothetical protein	Unknown
WP_005795999.1	membrane protein	Outer Membrane		WP_005783495.1	hypothetical protein	Unknown
WP_005785202.1	membrane protein	Outer Membrane		WP_005786397.1	hypothetical protein	Unknown
WP_005796696.1	membrane protein	Outer Membrane		WP_005798974.1	hypothetical protein	Unknown
WP_005785254.1	membrane protein	Outer Membrane		WP_005786046.1	hypothetical protein	Unknown
WP_045899192.1	membrane protein	Outer Membrane		WP_032572855.1	hypothetical protein	Unknown
WP_005785224.1	membrane protein	Outer Membrane		WP_005800815.1	hypothetical protein	Unknown
WP_005788911.1	membrane protein	Outer Membrane		WP_005790695.1	hypothetical protein	Unknown
WP_025814692.1	membrane protein	Outer Membrane		WP_005787354.1	hypothetical protein	Unknown
WP_005795013.1	membrane protein	Outer Membrane		WP_005788549.1	hypothetical protein	Unknown
WP_008659443.1	membrane protein	Outer Membrane		WP_005785254.1	membrane protein	Unknown
WP_032572420.1	beta-galactosidase	Unknown		WP_005785224.1	membrane protein	Unknown
WP_014299213.1	beta-glucanase	Unknown		WP_011203622.1	membrane protein	Unknown
WP_032573822.1	chitobiase	Unknown		WP_005785202.1	membrane protein	Unknown
WP_005790443.1	endo-beta-N-acetylglucosaminidase	Unknown		WP_005787981.1	membrane protein	Unknown
WP_005809735.1	hemolysin	Unknown		WP_045899409.1	membrane protein	Unknown
WP_005818873.1	hemolysin	Unknown		WP_010993564.1	serine protease	Unknown
WP_004312956.1	hypothetical protein	Unknown
WP_005800815.1	hypothetical protein	Unknown
WP_005795055.1	hypothetical protein	Unknown
WP_032572918.1	hypothetical protein	Unknown
WP_005801603.1	hypothetical protein	Unknown
WP_005813325.1	hypothetical protein	Unknown
WP_032572400.1	hypothetical protein	Unknown
WP_032573741.1	hypothetical protein	Unknown
WP_005797760.1	hypothetical protein	Unknown
WP_008657464.1	hypothetical protein	Unknown
WP_008661487.1	hypothetical protein	Unknown
WP_005783495.1	hypothetical protein	Unknown
WP_005796694.1	hypothetical protein	Unknown
WP_009291562.1	hypothetical protein	Unknown
WP_005790695.1	hypothetical protein	Unknown
WP_032572855.1	hypothetical protein	Unknown
WP_005797295.1	hypothetical protein	Unknown
WP_032562723.1	hypothetical protein	Unknown
WP_032574093.1	hypothetical protein	Unknown
WP_005801406.1	hypothetical protein	Unknown
WP_005781085.1	hypothetical protein	Unknown
WP_005785244.1	hypothetical protein	Unknown
WP_005789827.1	hypothetical protein	Unknown
WP_032535248.1	hypothetical protein	Unknown
WP_032567693.1	hypothetical protein	Unknown
WP_005796584.1	hypothetical protein	Unknown
WP_005797878.1	hypothetical protein	Unknown
WP_032573490.1	hypothetical protein	Unknown
WP_045899304.1	hypothetical protein	Unknown
WP_005798974.1	hypothetical protein	Unknown
WP_005786046.1	hypothetical protein	Unknown
WP_005786397.1	hypothetical protein	Unknown
WP_032572814.1	N-acetylgalactosamine 6-sulfatase	Unknown
WP_032573000.1	perforin protein	Unknown
WP_010993564.1	serine protease	Unknown
WP_045899191.1	sialate O-acetylesterase	Unknown

## Sheet: S5-6
Protein ID	Protein name	Localization						MAXIS ID	MAXIS Protein name	MAXIS localization	TRIPLE-TOF ID	TRIPLE-TOF Protein name	TRIPLE-TOF localization	WP_005784451.1	glucokinase	Cytoplasmic	K00845
WP_005786497.1	2-ketoisovalerate ferredoxin reductase	Cytoplasmic Membrane
WP_005783836.1	3-oxoacyl-ACP synthase	Cytoplasmic Membrane						WP_005786870.1	6-phosphogluconate dehydrogenase	Cytoplasmic	WP_005786870.1	6-phosphogluconate dehydrogenase	Cytoplasmic	WP_005786503.1	transketolase	Cytoplasmic	K00615
WP_005782165.1	50S ribosomal protein L7/L12	Unknown						WP_032561732.1	aconitate hydratase	Cytoplasmic	WP_032561732.1	aconitate hydratase	Cytoplasmic	WP_005790668.1	6-phosphofructokinase	Cytoplasmic	K00850
WP_005786870.1	6-phosphogluconate dehydrogenase	Cytoplasmic						WP_032533582.1	alpha-1,3/4-fucosidase	Unknown	WP_032533582.1	alpha-1,3/4-fucosidase	Unknown	WP_005789299.1	phosphoglycerate kinase	Cytoplasmic	K00927
WP_032561732.1	aconitate hydratase	Cytoplasmic						WP_032572583.1	alpha-2-macroglobulin	Unknown	WP_032572583.1	alpha-2-macroglobulin	Unknown	WP_032573532.1	phosphoglyceromutase	Cytoplasmic	K01834
WP_005784328.1	alkaline phosphatase	Periplasmic						WP_032573554.1	alpha-amylase	Unknown	WP_032573554.1	alpha-amylase	Unknown	WP_005790434.1	glutamate dehydrogenase	Unknown	K00262
WP_014299443.1	alkaline protease	Outer Membrane						WP_032573556.1	alpha-amylase	Unknown	WP_032573556.1	alpha-amylase	Unknown
WP_032533582.1	alpha-1,3/4-fucosidase	Unknown						WP_045899069.1	alpha-galactosidase	Unknown	WP_045899069.1	alpha-galactosidase	Unknown
WP_032572583.1	alpha-2-macroglobulin	Unknown						WP_045899175.1	alpha-glucosidase	Periplasmic	WP_045899175.1	alpha-glucosidase	Periplasmic
WP_032573554.1	alpha-amylase	Unknown						WP_005785577.1	alpha-xylosidase	Outer Membrane	WP_005785577.1	alpha-xylosidase	Outer Membrane
WP_032573556.1	alpha-amylase	Unknown						WP_005789686.1	aminopeptidase	Periplasmic	WP_005789686.1	aminopeptidase	Periplasmic
WP_045899069.1	alpha-galactosidase	Unknown						WP_005796268.1	aminopeptidase	Extracellular	WP_005796268.1	aminopeptidase	Extracellular
WP_045899175.1	alpha-glucosidase	Periplasmic						WP_005789808.1	AraC family transcriptional regulator	Cytoplasmic	WP_005789808.1	AraC family transcriptional regulator	Cytoplasmic
WP_005785577.1	alpha-xylosidase	Outer Membrane						WP_032572962.1	arylsulfatase	Unknown	WP_032572962.1	arylsulfatase	Unknown
WP_005789686.1	aminopeptidase	Periplasmic						WP_005786455.1	ATP-binding protein	Unknown	WP_005786455.1	ATP-binding protein	Unknown
WP_005796268.1	aminopeptidase	Extracellular						WP_032572448.1	beta-D-glucoside glucohydrolase	Periplasmic	WP_032572448.1	beta-D-glucoside glucohydrolase	Periplasmic
WP_005789808.1	AraC family transcriptional regulator	Cytoplasmic						WP_045899437.1	beta-D-glucoside glucohydrolase	Periplasmic	WP_045899437.1	beta-D-glucoside glucohydrolase	Periplasmic
WP_005795907.1	arylsulfatase	Cytoplasmic						WP_005800559.1	beta-galactosidase	Periplasmic	WP_005800559.1	beta-galactosidase	Periplasmic
WP_032572962.1	arylsulfatase	Unknown						WP_032573163.1	beta-hexosaminidase	Periplasmic	WP_032573163.1	beta-hexosaminidase	Periplasmic
WP_005786455.1	ATP-binding protein	Unknown						WP_005786667.1	beta-N-acetylhexosaminidase	Periplasmic	WP_005786667.1	beta-N-acetylhexosaminidase	Periplasmic
WP_032572448.1	beta-D-glucoside glucohydrolase	Periplasmic						WP_005786671.1	beta-N-acetylhexosaminidase	Periplasmic	WP_005786671.1	beta-N-acetylhexosaminidase	Periplasmic
WP_045899437.1	beta-D-glucoside glucohydrolase	Periplasmic						WP_032573475.1	carbohydrate-binding protein	Unknown	WP_032573475.1	carbohydrate-binding protein	Unknown
WP_005800559.1	beta-galactosidase	Periplasmic						WP_005786521.1	cell division protein	Unknown	WP_005786521.1	cell division protein	Unknown
WP_032572420.1	beta-galactosidase	Unknown						WP_045899185.1	cell surface protein	Outer Membrane	WP_045899185.1	cell surface protein	Outer Membrane
WP_014299213.1	beta-glucanase	Unknown						WP_032573822.1	chitobiase	Unknown	WP_032573822.1	chitobiase	Unknown
WP_032573163.1	beta-hexosaminidase	Periplasmic						WP_005797284.1	choloylglycine hydrolase	Unknown	WP_005797284.1	choloylglycine hydrolase	Unknown
WP_005786667.1	beta-N-acetylhexosaminidase	Periplasmic						WP_032565345.1	choloylglycine hydrolase	Unknown	WP_032565345.1	choloylglycine hydrolase	Unknown
WP_005786671.1	beta-N-acetylhexosaminidase	Periplasmic						WP_032528661.1	clostripain	Unknown	WP_032528661.1	clostripain	Unknown
WP_005788239.1	carbamoyl phosphate synthase large subunit	Periplasmic
WP_032573475.1	carbohydrate-binding protein	Unknown						WP_045899408.1	elongation factor Tu	Cytoplasmic	WP_045899408.1	elongation factor Tu	Cytoplasmic
WP_005786521.1	cell division protein	Unknown						WP_005790443.1	endo-beta-N-acetylglucosaminidase	Unknown	WP_005790443.1	endo-beta-N-acetylglucosaminidase	Unknown
WP_045899185.1	cell surface protein	Outer Membrane						WP_005786048.1	endoglycosidase	Extracellular	WP_005786048.1	endoglycosidase	Extracellular
WP_032573822.1	chitobiase	Unknown						WP_005785741.1	enolase	Cytoplasmic	WP_005785741.1	enolase	Cytoplasmic
WP_005797284.1	choloylglycine hydrolase	Unknown						WP_005800908.1	exo-alpha-sialidase	Unknown	WP_005800908.1	exo-alpha-sialidase	Unknown
WP_032565345.1	choloylglycine hydrolase	Unknown						WP_005797093.1	ferrichrome-iron receptor	Outer Membrane	WP_005797093.1	ferrichrome-iron receptor	Outer Membrane
WP_032528661.1	clostripain	Unknown						WP_005790652.1	flagellar motor protein MotA	Cytoplasmic Membrane	WP_005790652.1	flagellar motor protein MotA	Cytoplasmic Membrane
WP_032573241.1	cobalt chelatase	Unknown						WP_005793355.1	flavodoxin	Unknown	WP_005793355.1	flavodoxin	Unknown
WP_032572888.1	collagen-binding protein	Outer Membrane						WP_010993259.1	fructose-bisphosphate aldolase	Cytoplasmic	WP_010993259.1	fructose-bisphosphate aldolase	Cytoplasmic
WP_032573751.1	collagen-binding protein	Outer Membrane						WP_005790898.1	glucose-6-phosphate isomerase	Cytoplasmic	WP_005790898.1	glucose-6-phosphate isomerase	Cytoplasmic
WP_005797148.1	cysteine synthase	Cytoplasmic						WP_005784276.1	glutamate decarboxylase	Cytoplasmic	WP_005784276.1	glutamate decarboxylase	Cytoplasmic
WP_005798768.1	dehydrogenase	Unknown						WP_011202007.1	glutaminase	Cytoplasmic	WP_011202007.1	glutaminase	Cytoplasmic
WP_005789703.1	electron transfer flavoprotein subunit beta	Cytoplasmic						WP_032573847.1	glutathione peroxidase	Periplasmic	WP_032573847.1	glutathione peroxidase	Periplasmic
WP_045899408.1	elongation factor Tu	Cytoplasmic						WP_005783447.1	glycan metabolism protein RagB	Unknown	WP_005783447.1	glycan metabolism protein RagB	Unknown
WP_005790443.1	endo-beta-N-acetylglucosaminidase	Unknown						WP_010993416.1	glycan metabolism protein RagB	Unknown	WP_010993416.1	glycan metabolism protein RagB	Unknown
WP_005786048.1	endoglycosidase	Extracellular						WP_005785248.1	glyceraldehyde-3-phosphate dehydrogenase	Cytoplasmic	WP_005785248.1	glyceraldehyde-3-phosphate dehydrogenase	Cytoplasmic
WP_005785741.1	enolase	Cytoplasmic						WP_005785179.1	glycosyl hydrolase family 109 protein 1	Unknown	WP_005785179.1	glycosyl hydrolase family 109 protein 1	Unknown
WP_005775707.1	enoyl-ACP reductase	Cytoplasmic Membrane						WP_032572997.1	hemin receptor	Unknown	WP_032572997.1	hemin receptor	Unknown
WP_005800908.1	exo-alpha-sialidase	Unknown						WP_005809735.1	hemolysin	Unknown	WP_005809735.1	hemolysin	Unknown
WP_022347753.1	exported protein	Outer Membrane						WP_005818873.1	hemolysin	Unknown	WP_005818873.1	hemolysin	Unknown
WP_005797093.1	ferrichrome-iron receptor	Outer Membrane						WP_005788064.1	hisitdine kinase	Unknown	WP_005786245.1	histidine decarboxylase	Cytoplasmic
WP_005790652.1	flagellar motor protein MotA	Cytoplasmic Membrane						WP_005786245.1	histidine decarboxylase	Cytoplasmic	WP_005788064.1	histidine kinase	Unknown
WP_005793355.1	flavodoxin	Unknown						WP_004311265.1	hypothetical protein	Cytoplasmic	WP_004311265.1	hypothetical protein	Cytoplasmic
WP_005783746.1	fructokinase	Cytoplasmic
WP_010993259.1	fructose-bisphosphate aldolase	Cytoplasmic						WP_004312956.1	hypothetical protein	Unknown	WP_004312956.1	hypothetical protein	Unknown
WP_005783908.1	fuculose phosphate aldolase	Cytoplasmic						WP_004327091.1	hypothetical protein	Outer Membrane	WP_004327091.1	hypothetical protein	Outer Membrane
WP_005790898.1	glucose-6-phosphate isomerase	Cytoplasmic						WP_005783495.1	hypothetical protein	Unknown	WP_005783495.1	hypothetical protein	Unknown
WP_005784276.1	glutamate decarboxylase	Cytoplasmic						WP_005784469.1	hypothetical protein	Unknown	WP_005784469.1	hypothetical protein	Unknown
WP_011202007.1	glutaminase	Cytoplasmic						WP_005784472.1	hypothetical protein	Unknown	WP_005784472.1	hypothetical protein	Unknown
WP_005797516.1	glutamine cyclotransferase	Unknown						WP_005784668.1	hypothetical protein	Unknown	WP_005784668.1	hypothetical protein	Unknown
WP_032573847.1	glutathione peroxidase	Periplasmic						WP_005784672.1	hypothetical protein	Unknown	WP_005784672.1	hypothetical protein	Unknown
WP_005783447.1	glycan metabolism protein RagB	Unknown						WP_005784686.1	hypothetical protein	Unknown	WP_005784686.1	hypothetical protein	Unknown
WP_005785433.1	glycan metabolism protein RagB	Outer Membrane						WP_005785244.1	hypothetical protein	Unknown	WP_005785244.1	hypothetical protein	Unknown
WP_010993416.1	glycan metabolism protein RagB	Unknown						WP_005785441.1	hypothetical protein	Cytoplasmic	WP_005785441.1	hypothetical protein	Cytoplasmic
WP_005785248.1	glyceraldehyde-3-phosphate dehydrogenase	Cytoplasmic						WP_005785453.1	hypothetical protein	Unknown	WP_005785453.1	hypothetical protein	Unknown
WP_005785179.1	glycosyl hydrolase family 109 protein 1	Unknown						WP_005785524.1	hypothetical protein	Unknown	WP_005785524.1	hypothetical protein	Unknown
WP_032572997.1	hemin receptor	Unknown						WP_005785793.1	hypothetical protein	Unknown	WP_005785793.1	hypothetical protein	Unknown
WP_005809735.1	hemolysin	Unknown						WP_005785923.1	hypothetical protein	Unknown	WP_005785923.1	hypothetical protein	Unknown
WP_005818873.1	hemolysin	Unknown						WP_005786046.1	hypothetical protein	Unknown	WP_005786046.1	hypothetical protein	Unknown
WP_005788064.1	hisitdine kinase	Unknown						WP_005786125.1	hypothetical protein	Unknown	WP_005786125.1	hypothetical protein	Unknown
WP_005786245.1	histidine decarboxylase	Cytoplasmic						WP_005786201.1	hypothetical protein	Unknown	WP_005786201.1	hypothetical protein	Unknown
WP_004311265.1	hypothetical protein	Cytoplasmic						WP_005782165.1	50S ribosomal protein L7/L12	Unknown	WP_005782165.1	50S ribosomal protein L7/L12	Unknown	WP_005800633.1	galactokinase	Cytoplasmic	K00849
WP_004312956.1	hypothetical protein	Unknown						WP_005786444.1	hypothetical protein	Unknown	WP_005786444.1	hypothetical protein	Unknown
WP_004327091.1	hypothetical protein	Outer Membrane						WP_005786457.1	hypothetical protein	Unknown	WP_005786457.1	hypothetical protein	Unknown
WP_005776445.1	hypothetical protein	Unknown						WP_005786554.1	hypothetical protein	Outer Membrane	WP_005786554.1	hypothetical protein	Outer Membrane
WP_005781085.1	hypothetical protein	Unknown						WP_005786556.1	hypothetical protein	Unknown	WP_005786556.1	hypothetical protein	Unknown
WP_005783495.1	hypothetical protein	Unknown						WP_005786796.1	hypothetical protein	Unknown	WP_005786796.1	hypothetical protein	Unknown
WP_005784469.1	hypothetical protein	Unknown						WP_005787345.1	hypothetical protein	Unknown	WP_005787345.1	hypothetical protein	Unknown
WP_005784472.1	hypothetical protein	Unknown						WP_005787354.1	hypothetical protein	Unknown	WP_005787354.1	hypothetical protein	Unknown
WP_005784668.1	hypothetical protein	Unknown						WP_005787535.1	hypothetical protein	Unknown	WP_005787535.1	hypothetical protein	Unknown
WP_005784672.1	hypothetical protein	Unknown						WP_005788356.1	hypothetical protein	Periplasmic	WP_005788356.1	hypothetical protein	Periplasmic
WP_005784686.1	hypothetical protein	Unknown						WP_005789827.1	hypothetical protein	Unknown	WP_005789827.1	hypothetical protein	Unknown
WP_005785244.1	hypothetical protein	Unknown						WP_005790466.1	hypothetical protein	Outer Membrane	WP_005790466.1	hypothetical protein	Outer Membrane
WP_005785422.1	hypothetical protein	Cytoplasmic						WP_005790728.1	hypothetical protein	Unknown	WP_005790728.1	hypothetical protein	Unknown
WP_005785441.1	hypothetical protein	Cytoplasmic						WP_005790735.1	hypothetical protein	Unknown	WP_005790735.1	hypothetical protein	Unknown
WP_005785453.1	hypothetical protein	Unknown						WP_005791196.1	hypothetical protein	Outer Membrane	WP_005791196.1	hypothetical protein	Outer Membrane
WP_005785524.1	hypothetical protein	Unknown						WP_005794652.1	hypothetical protein	Unknown	WP_005794652.1	hypothetical protein	Unknown
WP_005785732.1	hypothetical protein	Outer Membrane						WP_005795177.1	hypothetical protein	Unknown	WP_005795177.1	hypothetical protein	Unknown
WP_005785793.1	hypothetical protein	Unknown						WP_005795183.1	hypothetical protein	Extracellular	WP_005795183.1	hypothetical protein	Extracellular
WP_005785923.1	hypothetical protein	Unknown						WP_005795948.1	hypothetical protein	Unknown	WP_005795948.1	hypothetical protein	Unknown
WP_005786046.1	hypothetical protein	Unknown						WP_005796584.1	hypothetical protein	Unknown	WP_005796584.1	hypothetical protein	Unknown
WP_005786125.1	hypothetical protein	Unknown						WP_005797295.1	hypothetical protein	Unknown	WP_005797295.1	hypothetical protein	Unknown
WP_005786201.1	hypothetical protein	Unknown						WP_005797856.1	hypothetical protein	Outer Membrane	WP_005797856.1	hypothetical protein	Outer Membrane
WP_005786397.1	hypothetical protein	Unknown						WP_005797877.1	hypothetical protein	Outer Membrane	WP_005797877.1	hypothetical protein	Outer Membrane
WP_005786444.1	hypothetical protein	Unknown						WP_005797878.1	hypothetical protein	Unknown	WP_005797878.1	hypothetical protein	Unknown
WP_005786457.1	hypothetical protein	Unknown						WP_005800815.1	hypothetical protein	Unknown	WP_005800815.1	hypothetical protein	Unknown
WP_005786554.1	hypothetical protein	Outer Membrane						WP_005801225.1	hypothetical protein	Unknown	WP_005801225.1	hypothetical protein	Unknown
WP_005786556.1	hypothetical protein	Unknown						WP_005803357.1	hypothetical protein	Outer Membrane	WP_005803357.1	hypothetical protein	Outer Membrane
WP_005786796.1	hypothetical protein	Unknown						WP_005809729.1	hypothetical protein	Unknown	WP_005809729.1	hypothetical protein	Unknown
WP_005787345.1	hypothetical protein	Unknown						WP_005809737.1	hypothetical protein	Unknown	WP_005809737.1	hypothetical protein	Unknown
WP_005787354.1	hypothetical protein	Unknown						WP_005813194.1	hypothetical protein	Unknown	WP_005813194.1	hypothetical protein	Unknown
WP_005787535.1	hypothetical protein	Unknown						WP_005814336.1	hypothetical protein	Outer Membrane	WP_005814336.1	hypothetical protein	Outer Membrane
WP_005788356.1	hypothetical protein	Periplasmic						WP_005815338.1	hypothetical protein	Unknown	WP_005815338.1	hypothetical protein	Unknown
WP_005789827.1	hypothetical protein	Unknown						WP_008657464.1	hypothetical protein	Unknown	WP_008657464.1	hypothetical protein	Unknown
WP_005790466.1	hypothetical protein	Outer Membrane						WP_008660039.1	hypothetical protein	Unknown	WP_008660039.1	hypothetical protein	Unknown
WP_005790695.1	hypothetical protein	Unknown						WP_008661487.1	hypothetical protein	Unknown	WP_008661487.1	hypothetical protein	Unknown
WP_005790728.1	hypothetical protein	Unknown						WP_008768285.1	hypothetical protein	Unknown	WP_008768285.1	hypothetical protein	Unknown
WP_005790735.1	hypothetical protein	Unknown						WP_008769531.1	hypothetical protein	Cytoplasmic	WP_008769531.1	hypothetical protein	Cytoplasmic
WP_005791196.1	hypothetical protein	Outer Membrane						WP_009291467.1	hypothetical protein	Extracellular	WP_009291467.1	hypothetical protein	Extracellular
WP_005794652.1	hypothetical protein	Unknown						WP_009291562.1	hypothetical protein	Unknown	WP_009291562.1	hypothetical protein	Unknown
WP_005795055.1	hypothetical protein	Unknown						WP_010992613.1	hypothetical protein	Unknown	WP_010992613.1	hypothetical protein	Unknown
WP_005795177.1	hypothetical protein	Unknown						WP_010993240.1	hypothetical protein	Unknown	WP_010993240.1	hypothetical protein	Unknown
WP_005795183.1	hypothetical protein	Extracellular						WP_014298454.1	hypothetical protein	Unknown	WP_014298454.1	hypothetical protein	Unknown
WP_005795184.1	hypothetical protein	Unknown						WP_014299158.1	hypothetical protein	Unknown	WP_014299158.1	hypothetical protein	Unknown
WP_005795948.1	hypothetical protein	Unknown						WP_032535248.1	hypothetical protein	Unknown	WP_032535248.1	hypothetical protein	Unknown
WP_005796584.1	hypothetical protein	Unknown						WP_032565082.1	hypothetical protein	Unknown	WP_032565082.1	hypothetical protein	Unknown
WP_005796694.1	hypothetical protein	Unknown						WP_032565294.1	hypothetical protein	Outer Membrane	WP_032565294.1	hypothetical protein	Outer Membrane
WP_005797295.1	hypothetical protein	Unknown						WP_032572400.1	hypothetical protein	Unknown	WP_032572400.1	hypothetical protein	Unknown
WP_005797760.1	hypothetical protein	Unknown						WP_032572900.1	hypothetical protein	Cytoplasmic Membrane	WP_032572900.1	hypothetical protein	Cytoplasmic Membrane
WP_005797856.1	hypothetical protein	Outer Membrane						WP_032572916.1	hypothetical protein	Unknown	WP_032572916.1	hypothetical protein	Unknown
WP_005797877.1	hypothetical protein	Outer Membrane						WP_032572996.1	hypothetical protein	Outer Membrane	WP_032572996.1	hypothetical protein	Outer Membrane
WP_005797878.1	hypothetical protein	Unknown						WP_032573088.1	hypothetical protein	Outer Membrane	WP_032573088.1	hypothetical protein	Outer Membrane
WP_005798974.1	hypothetical protein	Unknown						WP_032573125.1	hypothetical protein	Unknown	WP_032573125.1	hypothetical protein	Unknown
WP_005800815.1	hypothetical protein	Unknown						WP_032573490.1	hypothetical protein	Unknown	WP_032573490.1	hypothetical protein	Unknown
WP_005801225.1	hypothetical protein	Unknown						WP_032573521.1	hypothetical protein	Outer Membrane	WP_032573521.1	hypothetical protein	Outer Membrane
WP_005801406.1	hypothetical protein	Unknown						WP_032573741.1	hypothetical protein	Unknown	WP_032573741.1	hypothetical protein	Unknown
WP_005801603.1	hypothetical protein	Unknown						WP_032574007.1	hypothetical protein	Unknown	WP_032574007.1	hypothetical protein	Unknown
WP_005803357.1	hypothetical protein	Outer Membrane						WP_045899350.1	hypothetical protein	Extracellular	WP_045899350.1	hypothetical protein	Extracellular
WP_005809729.1	hypothetical protein	Unknown						WP_045899445.1	hypothetical protein	Extracellular	WP_045899445.1	hypothetical protein	Extracellular
WP_005809737.1	hypothetical protein	Unknown						WP_005791484.1	L-asparaginase	Periplasmic	WP_005791484.1	L-asparaginase	Periplasmic
WP_005813194.1	hypothetical protein	Unknown						WP_004311297.1	lipoprotein	Extracellular	WP_004311297.1	lipoprotein	Extracellular
WP_005813325.1	hypothetical protein	Unknown						WP_005791692.1	malate dehydrogenase	Cytoplasmic	WP_005791692.1	malate dehydrogenase	Cytoplasmic
WP_005814336.1	hypothetical protein	Outer Membrane						WP_032572478.1	malate dehydrogenase	Unknown	WP_032572478.1	malate dehydrogenase	Unknown
WP_005815338.1	hypothetical protein	Unknown						WP_005784180.1	membrane protein	Unknown	WP_005784180.1	membrane protein	Unknown
WP_008657464.1	hypothetical protein	Unknown						WP_005784365.1	membrane protein	Unknown	WP_005784365.1	membrane protein	Unknown
WP_008658877.1	hypothetical protein	Unknown						WP_005784368.1	membrane protein	Unknown	WP_005784368.1	membrane protein	Unknown
WP_008659293.1	hypothetical protein	Unknown						WP_005784370.1	membrane protein	Outer Membrane	WP_005784370.1	membrane protein	Outer Membrane
WP_008660039.1	hypothetical protein	Unknown						WP_005785202.1	membrane protein	Unknown	WP_005785202.1	membrane protein	Unknown
WP_008660616.1	hypothetical protein	Extracellular						WP_005785224.1	membrane protein	Unknown	WP_005785224.1	membrane protein	Unknown
WP_008661487.1	hypothetical protein	Unknown						WP_005785254.1	membrane protein	Unknown	WP_005785254.1	membrane protein	Unknown
WP_008768285.1	hypothetical protein	Unknown						WP_005785258.1	membrane protein	Cytoplasmic	WP_005785258.1	membrane protein	Cytoplasmic
WP_008769531.1	hypothetical protein	Cytoplasmic						WP_005786045.1	membrane protein	Outer Membrane	WP_005786045.1	membrane protein	Outer Membrane
WP_009291467.1	hypothetical protein	Extracellular						WP_005786560.1	membrane protein	Outer Membrane	WP_005786560.1	membrane protein	Outer Membrane
WP_009291562.1	hypothetical protein	Unknown						WP_005786949.1	membrane protein	Unknown	WP_005786949.1	membrane protein	Unknown
WP_010992613.1	hypothetical protein	Unknown						WP_005786956.1	membrane protein	Outer Membrane	WP_005786956.1	membrane protein	Outer Membrane
WP_010993240.1	hypothetical protein	Unknown						WP_005787981.1	membrane protein	Unknown	WP_005787981.1	membrane protein	Unknown
WP_014298454.1	hypothetical protein	Unknown						WP_005788911.1	membrane protein	Unknown	WP_005788911.1	membrane protein	Unknown
WP_014299158.1	hypothetical protein	Unknown						WP_005789575.1	membrane protein	Outer Membrane	WP_005789575.1	membrane protein	Outer Membrane
WP_025814414.1	hypothetical protein	Cytoplasmic						WP_005790731.1	membrane protein	Unknown	WP_005790731.1	membrane protein	Unknown
WP_032535248.1	hypothetical protein	Unknown						WP_005791792.1	membrane protein	Outer Membrane	WP_005791792.1	membrane protein	Outer Membrane
WP_032562723.1	hypothetical protein	Unknown						WP_005791958.1	membrane protein	Outer Membrane	WP_005791958.1	membrane protein	Outer Membrane
WP_032565082.1	hypothetical protein	Unknown						WP_005794997.1	membrane protein	Unknown	WP_005794997.1	membrane protein	Unknown
WP_032565294.1	hypothetical protein	Outer Membrane						WP_005795011.1	membrane protein	Unknown	WP_005795011.1	membrane protein	Unknown
WP_032565297.1	hypothetical protein	Unknown						WP_005795013.1	membrane protein	Unknown	WP_005795013.1	membrane protein	Unknown
WP_032567693.1	hypothetical protein	Unknown						WP_005795325.1	membrane protein	Outer Membrane	WP_005795325.1	membrane protein	Outer Membrane
WP_032572400.1	hypothetical protein	Unknown						WP_005796238.1	membrane protein	Outer Membrane	WP_005796238.1	membrane protein	Outer Membrane
WP_032572855.1	hypothetical protein	Unknown						WP_005796345.1	membrane protein	Unknown	WP_005796345.1	membrane protein	Unknown
WP_032572900.1	hypothetical protein	Cytoplasmic Membrane						WP_005796346.1	membrane protein	Unknown	WP_005796346.1	membrane protein	Unknown
WP_032572916.1	hypothetical protein	Unknown						WP_005796696.1	membrane protein	Unknown	WP_005796696.1	membrane protein	Unknown
WP_032572918.1	hypothetical protein	Unknown						WP_005796698.1	membrane protein	Outer Membrane	WP_005796698.1	membrane protein	Outer Membrane
WP_032572996.1	hypothetical protein	Outer Membrane						WP_005797378.1	membrane protein	Unknown	WP_005797378.1	membrane protein	Unknown
WP_032573001.1	hypothetical protein	Cytoplasmic						WP_005798153.1	membrane protein	Unknown	WP_005798153.1	membrane protein	Unknown
WP_032573088.1	hypothetical protein	Outer Membrane						WP_005798906.1	membrane protein	Unknown	WP_005798906.1	membrane protein	Unknown
WP_032573125.1	hypothetical protein	Unknown						WP_005801676.1	membrane protein	Unknown	WP_005801676.1	membrane protein	Unknown
WP_032573490.1	hypothetical protein	Unknown						WP_005813489.1	membrane protein	Outer Membrane	WP_005813489.1	membrane protein	Outer Membrane
WP_032573521.1	hypothetical protein	Outer Membrane						WP_005817018.1	membrane protein	Outer Membrane	WP_005817018.1	membrane protein	Outer Membrane
WP_032573689.1	hypothetical protein	Extracellular						WP_005829323.1	membrane protein	Unknown	WP_005829323.1	membrane protein	Unknown
WP_032573741.1	hypothetical protein	Unknown						WP_008659068.1	membrane protein	Outer Membrane	WP_008659068.1	membrane protein	Outer Membrane
WP_032574007.1	hypothetical protein	Unknown						WP_008659443.1	membrane protein	Unknown	WP_008659443.1	membrane protein	Unknown
WP_032574093.1	hypothetical protein	Unknown						WP_008769870.1	membrane protein	Outer Membrane	WP_008769870.1	membrane protein	Outer Membrane
WP_045899304.1	hypothetical protein	Unknown						WP_009291665.1	membrane protein	Outer Membrane	WP_009291665.1	membrane protein	Outer Membrane
WP_045899350.1	hypothetical protein	Extracellular						WP_009292023.1	membrane protein	Outer Membrane	WP_009292023.1	membrane protein	Outer Membrane
WP_045899445.1	hypothetical protein	Extracellular						WP_011203608.1	membrane protein	Unknown	WP_011203608.1	membrane protein	Unknown
WP_005791484.1	L-asparaginase	Periplasmic						WP_025814692.1	membrane protein	Unknown	WP_025814692.1	membrane protein	Unknown
WP_005779363.1	L-fucose isomerase	Cytoplasmic						WP_032533909.1	membrane protein	Unknown	WP_032533909.1	membrane protein	Unknown
WP_032572969.1	ligand-gated channel	Outer Membrane						WP_032533910.1	membrane protein	Unknown	WP_032533910.1	membrane protein	Unknown
WP_004311297.1	lipoprotein	Extracellular						WP_032537807.1	membrane protein	Outer Membrane	WP_032537807.1	membrane protein	Outer Membrane
WP_005787927.1	magnesium chelatase subunit I	Cytoplasmic						WP_032556163.1	membrane protein	Outer Membrane	WP_032556163.1	membrane protein	Outer Membrane
WP_005791692.1	malate dehydrogenase	Cytoplasmic						WP_032557208.1	membrane protein	Outer Membrane	WP_032557208.1	membrane protein	Outer Membrane
WP_032572478.1	malate dehydrogenase	Unknown						WP_032561129.1	membrane protein	Outer Membrane	WP_032561129.1	membrane protein	Outer Membrane
WP_005784180.1	membrane protein	Unknown						WP_032572605.1	membrane protein	Outer Membrane	WP_032572605.1	membrane protein	Outer Membrane
WP_005784365.1	membrane protein	Unknown						WP_032572619.1	membrane protein	Outer Membrane	WP_032572619.1	membrane protein	Outer Membrane
WP_005784368.1	membrane protein	Unknown						WP_032572658.1	membrane protein	Outer Membrane	WP_032572658.1	membrane protein	Outer Membrane
WP_005784370.1	membrane protein	Outer Membrane						WP_032572984.1	membrane protein	Outer Membrane	WP_032572984.1	membrane protein	Outer Membrane
WP_005784680.1	membrane protein	Outer Membrane						WP_032573019.1	membrane protein	Unknown	WP_032573019.1	membrane protein	Unknown
WP_005785202.1	membrane protein	Unknown						WP_032573021.1	membrane protein	Cytoplasmic	WP_032573021.1	membrane protein	Cytoplasmic
WP_005785224.1	membrane protein	Unknown						WP_032573166.1	membrane protein	Outer Membrane	WP_032573166.1	membrane protein	Outer Membrane
WP_005785254.1	membrane protein	Unknown						WP_032573167.1	membrane protein	Cytoplasmic	WP_032573167.1	membrane protein	Cytoplasmic
WP_005785258.1	membrane protein	Cytoplasmic						WP_032595529.1	membrane protein	Unknown	WP_032595529.1	membrane protein	Unknown
WP_005786045.1	membrane protein	Outer Membrane						WP_045899083.1	membrane protein	Outer Membrane	WP_045899083.1	membrane protein	Outer Membrane
WP_005786560.1	membrane protein	Outer Membrane						WP_045899192.1	membrane protein	Unknown	WP_045899192.1	membrane protein	Unknown
WP_005786949.1	membrane protein	Unknown						WP_045899202.1	membrane protein	Outer Membrane	WP_045899202.1	membrane protein	Outer Membrane
WP_005786956.1	membrane protein	Outer Membrane						WP_045899382.1	membrane protein	Outer Membrane	WP_045899382.1	membrane protein	Outer Membrane
WP_005787981.1	membrane protein	Unknown						WP_045899409.1	membrane protein	Unknown	WP_045899409.1	membrane protein	Unknown
WP_005788911.1	membrane protein	Unknown						WP_045899448.1	membrane protein	Unknown	WP_045899448.1	membrane protein	Unknown
WP_005789279.1	membrane protein	Cytoplasmic						WP_005780626.1	methylmalonyl-CoA carboxyltransferase	Cytoplasmic	WP_005780626.1	methylmalonyl-CoA carboxyltransferase	Cytoplasmic
WP_005789575.1	membrane protein	Outer Membrane						WP_005785809.1	molecular chaperone DnaK	Cytoplasmic	WP_005785809.1	molecular chaperone DnaK	Cytoplasmic
WP_005789673.1	membrane protein	Outer Membrane						WP_005789739.1	molecular chaperone GroEL	Cytoplasmic	WP_005789739.1	molecular chaperone GroEL	Cytoplasmic
WP_005789721.1	membrane protein	Outer Membrane						WP_032572814.1	N-acetylgalactosamine 6-sulfatase	Unknown	WP_032572814.1	N-acetylgalactosamine 6-sulfatase	Unknown
WP_005790731.1	membrane protein	Unknown						WP_032564445.1	N-acetylmuramoyl-L-alanine amidase	Periplasmic	WP_032564445.1	N-acetylmuramoyl-L-alanine amidase	Periplasmic
WP_005791792.1	membrane protein	Outer Membrane						WP_005788812.1	non-heme ferritin	Cytoplasmic	WP_005788812.1	non-heme ferritin	Cytoplasmic
WP_005791958.1	membrane protein	Outer Membrane						WP_005818035.1	oxaloacetate decarboxylase	Cytoplasmic	WP_005818035.1	oxaloacetate decarboxylase	Cytoplasmic
WP_005794997.1	membrane protein	Unknown						WP_032573827.1	patatin	Unknown	WP_032573827.1	patatin	Unknown
WP_005795011.1	membrane protein	Unknown						WP_008659196.1	peptidase C69	Unknown	WP_008659196.1	peptidase C69	Unknown
WP_005795013.1	membrane protein	Unknown						WP_009291681.1	peptidase M16	Periplasmic	WP_009291681.1	peptidase M16	Periplasmic
WP_005795325.1	membrane protein	Outer Membrane						WP_032560563.1	peptidase S41	Unknown	WP_032560563.1	peptidase S41	Unknown
WP_005795999.1	membrane protein	Unknown						WP_005785270.1	peptidase S9	Unknown	WP_005785270.1	peptidase S9	Unknown
WP_005796238.1	membrane protein	Outer Membrane						WP_032573000.1	perforin protein	Unknown	WP_032573000.1	perforin protein	Unknown
WP_005796345.1	membrane protein	Unknown						WP_005787656.1	peroxidase	Cytoplasmic	WP_005787656.1	peroxidase	Cytoplasmic
WP_005796346.1	membrane protein	Unknown						WP_005791971.1	phosphoenolpyruvate carboxykinase [ATP]	Unknown	WP_005791971.1	phosphoenolpyruvate carboxykinase [ATP]	Unknown
WP_005796696.1	membrane protein	Unknown						WP_005814222.1	phospholipase	Cytoplasmic	WP_005814222.1	phospholipase	Cytoplasmic
WP_005796698.1	membrane protein	Outer Membrane						WP_032574404.1	prolyl tripeptidyl peptidase	Unknown	WP_032574404.1	prolyl tripeptidyl peptidase	Unknown
WP_005797281.1	membrane protein	Unknown						WP_032573229.1	protease	Unknown	WP_032573229.1	protease	Unknown
WP_005797378.1	membrane protein	Unknown						WP_005789619.1	pyruvate-flavodoxin oxidoreductase	Cytoplasmic	WP_005789619.1	pyruvate-flavodoxin oxidoreductase	Cytoplasmic
WP_005798153.1	membrane protein	Unknown						WP_010993564.1	serine protease	Unknown	WP_010993564.1	serine protease	Unknown
WP_005798906.1	membrane protein	Unknown						WP_045899191.1	sialate O-acetylesterase	Unknown	WP_045899191.1	sialate O-acetylesterase	Unknown
WP_005801676.1	membrane protein	Unknown						WP_005788037.1	superoxide dismutase	Periplasmic	WP_005788037.1	superoxide dismutase	Periplasmic
WP_005813437.1	membrane protein	Unknown						WP_045899454.1	tetratricopeptide repeat protein	Unknown	WP_045899454.1	tetratricopeptide repeat protein	Unknown
WP_005813489.1	membrane protein	Outer Membrane						WP_005815367.1	thiol:disulfide interchange protein	Cytoplasmic Membrane	WP_005815367.1	thiol:disulfide interchange protein	Cytoplasmic Membrane
WP_005817018.1	membrane protein	Outer Membrane						WP_005785383.1	thioredoxin reductase	Cytoplasmic	WP_005785383.1	thioredoxin reductase	Cytoplasmic
WP_005829323.1	membrane protein	Unknown						WP_005787151.1	TonB-dependent receptor	Outer Membrane	WP_005787151.1	TonB-dependent receptor	Outer Membrane
WP_008659068.1	membrane protein	Outer Membrane						WP_005787356.1	TonB-dependent receptor	Outer Membrane	WP_005787356.1	TonB-dependent receptor	Outer Membrane
WP_008659443.1	membrane protein	Unknown						WP_005788007.1	TonB-dependent receptor	Outer Membrane	WP_005788007.1	TonB-dependent receptor	Outer Membrane
WP_008769870.1	membrane protein	Outer Membrane						WP_005788333.1	TonB-dependent receptor	Outer Membrane	WP_005788333.1	TonB-dependent receptor	Outer Membrane
WP_008770319.1	membrane protein	Outer Membrane						WP_005788361.1	TonB-dependent receptor	Outer Membrane	WP_005788361.1	TonB-dependent receptor	Outer Membrane
WP_009291665.1	membrane protein	Outer Membrane						WP_005793172.1	TonB-dependent receptor	Outer Membrane	WP_005793172.1	TonB-dependent receptor	Outer Membrane
WP_009292023.1	membrane protein	Outer Membrane						WP_005797280.1	TonB-dependent receptor	Outer Membrane	WP_005797280.1	TonB-dependent receptor	Outer Membrane
WP_009292031.1	membrane protein	Unknown						WP_032568788.1	TonB-dependent receptor	Outer Membrane	WP_032568788.1	TonB-dependent receptor	Outer Membrane
WP_011203608.1	membrane protein	Unknown						WP_032572506.1	TonB-dependent receptor	Outer Membrane	WP_032572506.1	TonB-dependent receptor	Outer Membrane
WP_011203622.1	membrane protein	Unknown						WP_032572513.1	TonB-dependent receptor	Outer Membrane	WP_032572513.1	TonB-dependent receptor	Outer Membrane
WP_025814692.1	membrane protein	Unknown						WP_032573095.1	TonB-dependent receptor	Outer Membrane	WP_032573095.1	TonB-dependent receptor	Outer Membrane
WP_032533909.1	membrane protein	Unknown						WP_032573240.1	TonB-dependent receptor	Outer Membrane	WP_032573240.1	TonB-dependent receptor	Outer Membrane
WP_032533910.1	membrane protein	Unknown						WP_032574266.1	TonB-dependent receptor	Outer Membrane	WP_032574266.1	TonB-dependent receptor	Outer Membrane
WP_032537807.1	membrane protein	Outer Membrane						WP_005783448.1	TonB-linked outer membrane protein	Outer Membrane	WP_005783448.1	TonB-linked outer membrane protein	Outer Membrane
WP_032556163.1	membrane protein	Outer Membrane						WP_005785209.1	TonB-linked outer membrane protein	Outer Membrane	WP_005785209.1	TonB-linked outer membrane protein	Outer Membrane
WP_032557208.1	membrane protein	Outer Membrane						WP_005785431.1	TonB-linked outer membrane protein	Outer Membrane	WP_005785431.1	TonB-linked outer membrane protein	Outer Membrane
WP_032561129.1	membrane protein	Outer Membrane						WP_005788914.1	TonB-linked outer membrane protein	Outer Membrane	WP_005788914.1	TonB-linked outer membrane protein	Outer Membrane
WP_032572605.1	membrane protein	Outer Membrane						WP_005789697.1	TonB-linked outer membrane protein	Outer Membrane	WP_005789697.1	TonB-linked outer membrane protein	Outer Membrane
WP_032572619.1	membrane protein	Outer Membrane						WP_005795015.1	TonB-linked outer membrane protein	Unknown	WP_005795015.1	TonB-linked outer membrane protein	Unknown
WP_032572658.1	membrane protein	Outer Membrane						WP_005822182.1	TonB-linked outer membrane protein	Outer Membrane	WP_005822182.1	TonB-linked outer membrane protein	Outer Membrane
WP_032572984.1	membrane protein	Outer Membrane						WP_008658758.1	TonB-linked outer membrane protein	Outer Membrane	WP_008658758.1	TonB-linked outer membrane protein	Outer Membrane
WP_032573019.1	membrane protein	Unknown						WP_005787829.1	transporter	Outer Membrane	WP_005787829.1	transporter	Outer Membrane
WP_032573021.1	membrane protein	Cytoplasmic						WP_032573561.1	transporter	Outer Membrane	WP_032573561.1	transporter	Outer Membrane
WP_032573166.1	membrane protein	Outer Membrane						WP_005791115.1	triosephosphate isomerase	Cytoplasmic	WP_005791115.1	triosephosphate isomerase	Cytoplasmic
WP_032573167.1	membrane protein	Cytoplasmic						WP_005788554.1	type I deoxyribonuclease HsdR	Periplasmic	WP_005788554.1	type I deoxyribonuclease HsdR	Periplasmic
WP_032574091.1	membrane protein	Outer Membrane						WP_005791942.1	pyruvate kinase	Cytoplasmic	WP_005791942.1	pyruvate kinase	Cytoplasmic
WP_032574209.1	membrane protein	Unknown
WP_032595529.1	membrane protein	Unknown
WP_045899083.1	membrane protein	Outer Membrane
WP_045899147.1	membrane protein	Outer Membrane
WP_045899192.1	membrane protein	Unknown
WP_045899202.1	membrane protein	Outer Membrane
WP_045899382.1	membrane protein	Outer Membrane
WP_045899409.1	membrane protein	Unknown
WP_045899448.1	membrane protein	Unknown
WP_045899452.1	membrane protein	Unknown
WP_025814702.1	metallophosphatase	Unknown
WP_005780626.1	methylmalonyl-CoA carboxyltransferase	Cytoplasmic
WP_005785809.1	molecular chaperone DnaK	Cytoplasmic
WP_005789739.1	molecular chaperone GroEL	Cytoplasmic
WP_032572814.1	N-acetylgalactosamine 6-sulfatase	Unknown
WP_032564445.1	N-acetylmuramoyl-L-alanine amidase	Periplasmic
WP_005788812.1	non-heme ferritin	Cytoplasmic
WP_005786117.1	O-acetylhomoserine (thiol)-lyase	Cytoplasmic
WP_005784381.1	orotate phosphoribosyltransferase	Cytoplasmic
WP_005818035.1	oxaloacetate decarboxylase	Cytoplasmic
WP_032573827.1	patatin	Unknown
WP_005790296.1	peptidase	Cytoplasmic Membrane
WP_008659196.1	peptidase C69	Unknown
WP_009291681.1	peptidase M16	Periplasmic
WP_032560563.1	peptidase S41	Unknown
WP_005785270.1	peptidase S9	Unknown
WP_032573000.1	perforin protein	Unknown
WP_005787656.1	peroxidase	Cytoplasmic
WP_005791971.1	phosphoenolpyruvate carboxykinase [ATP]	Unknown
WP_005814222.1	phospholipase	Cytoplasmic
WP_005785714.1	phosphorylase	Cytoplasmic
WP_005795331.1	pirin	Cytoplasmic
WP_032574404.1	prolyl tripeptidyl peptidase	Unknown
WP_032573229.1	protease	Unknown
WP_005789735.1	pyruvate dehydrogenase	Cytoplasmic Membrane
WP_005791942.1	pyruvate kinase	Cytoplasmic
WP_005789619.1	pyruvate-flavodoxin oxidoreductase	Cytoplasmic
WP_010993564.1	serine protease	Unknown
WP_045899191.1	sialate O-acetylesterase	Unknown
WP_005787631.1	succinyl-CoA synthetase subunit alpha	Cytoplasmic
WP_005788037.1	superoxide dismutase	Periplasmic
WP_045899454.1	tetratricopeptide repeat protein	Unknown
WP_005791124.1	thiazole biosynthesis protein ThiJ	Cytoplasmic
WP_005815367.1	thiol:disulfide interchange protein	Cytoplasmic Membrane
WP_005789107.1	thioredoxin	Cytoplasmic
WP_005785383.1	thioredoxin reductase	Cytoplasmic
WP_004311295.1	TonB-dependent receptor	Cytoplasmic Membrane
WP_005787151.1	TonB-dependent receptor	Outer Membrane
WP_005787356.1	TonB-dependent receptor	Outer Membrane
WP_005788007.1	TonB-dependent receptor	Outer Membrane
WP_005788333.1	TonB-dependent receptor	Outer Membrane
WP_005788361.1	TonB-dependent receptor	Outer Membrane
WP_005793172.1	TonB-dependent receptor	Outer Membrane
WP_005797280.1	TonB-dependent receptor	Outer Membrane
WP_032568788.1	TonB-dependent receptor	Outer Membrane
WP_032572506.1	TonB-dependent receptor	Outer Membrane
WP_032572513.1	TonB-dependent receptor	Outer Membrane
WP_032573095.1	TonB-dependent receptor	Outer Membrane
WP_032573240.1	TonB-dependent receptor	Outer Membrane
WP_032574266.1	TonB-dependent receptor	Outer Membrane
WP_005783448.1	TonB-linked outer membrane protein	Outer Membrane
WP_005784163.1	TonB-linked outer membrane protein	Outer Membrane
WP_005785209.1	TonB-linked outer membrane protein	Outer Membrane
WP_005785431.1	TonB-linked outer membrane protein	Outer Membrane
WP_005788914.1	TonB-linked outer membrane protein	Outer Membrane
WP_005789697.1	TonB-linked outer membrane protein	Outer Membrane
WP_005795015.1	TonB-linked outer membrane protein	Unknown
WP_005813439.1	TonB-linked outer membrane protein	Outer Membrane
WP_005822182.1	TonB-linked outer membrane protein	Outer Membrane
WP_008658758.1	TonB-linked outer membrane protein	Outer Membrane
WP_008770235.1	TonB-linked outer membrane protein	Outer Membrane
WP_005787829.1	transporter	Outer Membrane
WP_005791600.1	transporter	Outer Membrane
WP_032573561.1	transporter	Outer Membrane
WP_005791115.1	triosephosphate isomerase	Cytoplasmic
WP_005788554.1	type I deoxyribonuclease HsdR	Periplasmic
