# Supplementary material for: Outer membrane vesicles secreted by pathogenic and nonpathogenic Bacteroides fragilis represent different metabolic activities
Source: Sci Rep. 2017 Jul 10;7:5008. doi: 10.1038/s41598-017-05264-6 (PMC5503946; doi:10.1038/s41598-017-05264-6)
Supplement: Supplementary file 13 — Supplementary table S6 [file 41598_2017_5264_MOESM13_ESM.xls]

## Sheet: Abbreviation
POSITIVE MODE - 53 MRM events, dwell time of each transition acquisition was 10 ms, maximum loop time was 2.245 s, 5 time segments
NEGATIVE MODE - 61 MRM events, dwell time of each transition acquisition was 10 ms, maximum loop time was 2.455 s, 11 time segments were used as showed in table 1.
PEAK AREA -the average value of the signal intensity among the 6 independent preparations
S6-1: Metabolites identified in both types of vesicles and cells in positive and negative mode
S6-2: The quantitative analysis of the relative metabolites representation
S6-3: Full metabolomic data with repeats
S6-4: The results of GC-MS analysis of both types of vesicles
K of Imax = intensityX1/ Ʃ(intensitiesX1+X2+Xi )

## Sheet: S6-1
ID	Compounds (POSITIVE MODE)	Peak area ETBF cells	Peak area NTBF cells	m/z	Ret. Time		ID	Compounds (POSITIVE MODE)	Peak area ETBF OMV	Peak area NTBF OMV	m/z	Ret. Time
C01005	3-Phospho serine	4277	9412	186.00>88.00	14.200		C00334	4-Aminobutiric acid	670119	403710	104.05>87.05	14.400
C00334	4-Aminobutyric acid	1.70012e+06	1.40075e+06	104.05>87.05	14.400		C01157	4-Hydroxy-L-Proline	232075	436759	132.05>86.05	13.500
C01157	4-Hydroxy-Proline	588047	276731	132.05>86.05	13.500		C00147	Adenine	826647	1.50732e+06	136.05>119.05	10.900
C00147	Adenine	56049.3	78883.3	136.05>119.05	10.900		C00212	Adenosine	167837	1.12988e+06	268.00>136.00	11.006
C00212	Adenosine	712956	2629016	268.00>136.00	11.006		C00041	Alanine	428218	770658	90.05>44.05	13.600
C00041	Alanine	611036	420620	90.05>44.05	13.600		C00020	AMP	19204.6	31395.2	348.05>136.05	11.900
C00020	AMP	259484	6146	348.05>136.05	11.900		C00062	Arginine	2.35729e+07	4.18014e+07	175.10>70.05	19.900
C00062	Arginine	3.85367e+07	2.39452e+07	175.10>70.05	19.900		C00049	Aspartate	15522.5	21055.9	134.05>74.00	13.900
C00152	Asparagine	9398.33	4362.33	133.05>74.25	14.000		C00327	Citrulline	135268	323041	176.10>159.05	13.900
C00049	Aspartate	7624	924.333	134.05>74.00	13.900		C00055	CMP	1888.29	3142.38	324.00>112.00	14.300
C00487	Carnitine	80419	98155	162.10>103.05	15.400		C00300	Creatine	146902	204908	132.10>90.05	13.800
C00327	Citrulline	68635	106373	176.10>159.05	13.900		C00791	Creatinine	1.82128e+06	3.02508e+06	114.05>86.05	12.000
C00055	CMP	16168.7	7412.67	324.00>112.00	14.300		C00475	Cytidine	176107	315937	244.00>112.00	11.705
C00300	Creatine	33513.7	64041.7	132.10>90.05	13.800		C00016	FAD	877842	1.47979e+06	786.00>348.00	12.694
C00791	Creatinine	69663.7	56034	114.05>86.05	12.000		C00025	Glutamate	408740	813017	148.05>130.05	13.400
С00475	Cytidine	7280	0	244.00>112.00	11.705		C00064	Glutamine	4.93075e+06	8.70245e+06	147.00>84.00	14.111
C00360	dAMP	26388.3	30886.7	332.00>136.00	13.900		C00037	Glycine	46020	104479	76.00>30.00	13.600
С00559	Deoxyadenosine	5460	2958	253.00>137.00	10.800		C00144	GMP	3682.24	13136.1	364.00>152.00	13.900
C00117	dRibose-5-P	4594	6685	231.00>97.05	17.300		C00387	Guanosine	147703	346151	284.00>135.00	11.539
C00364	dTMP	8743.67	6650.33	323.00>81.00	13.600		C00135	Histidine	552679	798218	156.10>110.05	13.4
C00016	FAD	7928.67	10448	786.00>348.00	12.694		C00123	leucine	534066	839244	132.10>86.10	12.700
C00043	Glucosamine-P	592.667	8373.67	260.00>162.00	22.000		C00047	Lysine	926210	1.43951e+06	147.00>41.05	20.100
C00025	Glutamate	814283	383484	148.05>130.05	13.400		C00644	mannitol	89208.2	121428	181.05>71.00	11.44
C00064	Glutamine	9369114	1.50067e+07	147.00>84.00	14.111		C00073	Methionine	303274	453787	150.05>104.05	12.900
C00037	Glycine	102326	79549.3	76.00>30.00	13.600		C00253	Nicotinic acid	20971.3	24934.2	124.05>106.05	14
C00144	GMP	7648.33	3070.67	364.00>152.00	13.900		C00077	Ornithine	3.98362e+06	5.33836e+06	133.05>70.00	18.300
C00242	Guanine	3982	2773.67	152.05>135.05	11.300		C00079	Phenylalanine	980414	1.4761e+06	166.05>120.10	12.800
C00387	Guanosine	2799.33	1141.33	284.00>135.00	11.539		C00148	Proline	4.75421e+06	7.66833e+06	116.05>70.05	13.600
С00262	Hypoxanthine	4095	10447	137.05>119.05	10.300		C00065	Serine	60214.4	86263.8	106.05>60.05	13.500
C00130	IMP	17777	19870.3	349.00>137.00	13.900		C00089	Sucrose	67579.1	263893	365.10>185.05	12.000
C00294	Inosine	82155.7	263211	269.00>137.00	11.009		C00188	threonine	190706	339676	120.05>56.05	13.500
C00123	Leucine	262530	440854	132.10>86.10	12.700		C00078	Tryptophane	212236	308709	205.10>146.05	12.566
C00047	Lysine	492488	769445	147.00>41.05	20.100		C00082	Tyrosine	114767	153835	182.10>165.05	12.600
C00073	Methionine	174269	214445	150.05>104.05	12.900		C00183	Valine	877842	1.47979e+06	118.10>72.10	13.000
C00437	N-Acetyl-ornithine	134109	88987	175.00>115.00	18.300		C01762	Xanthosine	66098.4	148619	285.00>153.00	11.300
C00003	NAD	119190	108706	664.00>428.05	13.800		ID	Compounds (NEGATIVE MODE)	Peak area ETBF OMV	Peak area NTBF OMV	m/z	Ret. Time
C00003	NAD+	130082	142310	664.00>428.05	9.300		C00667	D-Hexose-6-P	384.857	866	259.00>79.00	13.800
C00004	NADH	22523	16608	665.00>428.05	13.700		C00337	Dyhydroorotate	13168.3	16184.7	157.00>113.00	11.500
C00153	Nicotinamide	406317	382850	123.05>80.05	13.700		C05378	Fructose-1,6-PP	2950.57	6767.14	339.00>97.00	13.800
C01602	Ornithine	684024	755735	133.05>70.00	18.300		C00122	Fumarate	9194.86	21838.1	115.00>71.00	1.500
C00292	Phenylamine	596480	649019	166.05>120.10	12.800		C00257	Gluconate	9776.29	4522.14	195.00>129.00	13.300
C00148	Proline	2196474	2776558	116.05>70.05	13.600		C00031	Glucose	103866	144656	179.05>113.05	11.300
C00100	Propanoyl-CoA	10517	6744	824.00>317.00	13.579		C00197	Glycerate-2-P	3995	10575.9	185.00>141.00	13.800
C00314	Pyridoxine	717774	612094	170.00>134.00	10.500		C00093	Glycerol-P	1029.86	5859.71	171.00>79.00	13.778
C00255	Riboflavine	3603.33	8969	377.00>243.00	10.600		C00149	Malate	433308	709006	133.00>115.00	13.600
C00019	S-Adenosil-L-methionine	511225	276652	399.00>250.00	0.001		C00295	Orotate	4648.43	7700	155.00>111.00	11.050
C00065	Serine	18607	73411.3	106.05>60.05	13.500		C00042	Succinate	38944.6	107771	117.00>73.00	12.800
C00315	Spermidine	78225.3	104001	146.65>129.15	12.000		C00188	Threonine	15233.1	34309.1	118.00>74.00	13.700
C00378	Thiamine	7624	924.333	265.00>122.00	14.500		C01083	Trehalose	1867.86	7568.86	341.00>179.00	12.279
C00188	Threonine	93349	147091	120.05>56.05	13.500		C00078	Tryptophane	3307.71	6727.29	203.10>116.05	12.500
C00178	Thymine	21920	11357.7	127.05>110.00	1.95		C00015	UDP	1717.43	6645.86	403.00>305.00	12.300
C00078	Tryptophan	72927.7	92496.3	205.10>146.05	12.566
C00082	Tyrosine	67661	57683	182.10>165.05	12.600
C00105	UMP	7389	4155.33	325.00>97.00	13.800
C00299	Uridine	31231	24736	245.05>113.05	11.500
C00183	Valine	184480	488536	118.10>72.10	13.000
C01762	Xanthosine	0	17059	285.00>153.00	11.300
C00655	XMP	0	74500.7	365.00>97.00	0.001
ID	Compounds (NEGATIVE MODE)	Peak area ETBF cells	Peak area NTBF cells	m/z	Ret. Time
C00631	2-phosphoglycerate	15869.3	7648	185.00>97.00	13.900
C00227	Acetyl-P	7034.67	982	139.00>79.00	13.800
C00008	ADP	5238.33	12493.5	426.00>134.00	14.322
C00062	Arginine	2.808e+06	2101484	173.10>131.00	19.329
C00002	ATP	987	0	506.00>408.00	13.838
C00158	citrate	39102	4144	191.00>111.00	25.010
C00055	CMP	5836	11083.3	306.05>143.05	19.200
C00206	dADP	493	1234	410.00>79.00	13.300
C00705	dCDP	491	2945	386.00>159.00	14.100
C00672	Deoxyribose-P	7901	5080	213.00>79.00	14.100
C00361	dGDP	1480	0	426.00>159.00	14.100
C00362	dGMP	100272	56345.7	346.00>78.90	13.900
C00111	Dihydroxy-aceton-P/G-3-P3	13824.3	5674	169.00>79.00	13.892
C00363	dTDP	247	3954	401.00>159.00	13.600
C00337	Dyhydroorotate	31356.3	30765.3	157.00>113.00	13.600
C00279	Erythrose-4-P	3701	0	199.00>138.90	14.300
C00122	Fumarate	75920.7	101222	115.00>71.00	10.200
C00257	Gluconate	2220	0	195.00>129.00	1.500
C00043	Glucosamine-P	3510.5	5485	258.05>78.95	14.000
C00031	Glucose	27287	41317.7	179.05>113.05	12.500
C00025	Glutamate	0	930101	146.05>128.05	11.300
C00236	Glycerate-1,3-PP	2372.33	2220	265.00>78.95	13.500
C00197	Glycerate-3-P/Glycerate-2-P	15705.7	7648	185.00>97.00	12.580
C00093	Glycerol-P	320795	115848	171.00>96.95	13.800
C00668	Hexose-6-P	17587	13333.7	259.00>79.00	13.778
C00149	Malate	65093.3	37726.3	133.00>115.00	13.800
C04256	N-acetyl-glucosamine-P	9989.5	3681	300.00>79.00	14.000
C00004	NADH	1472.5	2699.5	664.00>408.00	8.900
C00006	NADP	2863	2290.33	742.00>620.00	8.900
C00295	Orotate	33814.3	25173	155.00>111.00	11.440
C00074	Phosphoenolpyruvate	41446	175571	163.00>91.00	11.050
C00022	Pyruvate	7438.67	12466.3	87.00>43.00	13.975
C00117	Ribose-5P	46382.3	14511.3	229.00>138.90	13.800
C00042	Succinate	2.55455e+06	1391457	117.00>73.00	13.500
C00188	Threonine	292394	286111	118.00>74.00	13.500
C00078	Tryptophan	90485	98384.3	203.10>116.05	13.500
C00015	UDP	11951	21253.3	403.00>305.00	13.700

## Sheet: S6-2
ID	ETBF cells POSITIVE MODE	Peak area (Pa)	K of Pa(max)	LOG K	ID	ETBF OMV POSITIVE MODE	Peak area (Pa)	K of Pa(max)	LOG K	ID	NTBF cells POSITIVE MODE	Peak area (Pa)	K of Pa(max)	LOG K	ID	NTBF OMV POSITIVE MODE	Peak area (Pa)	K of Pa(max)	LOG K
C00334	4-Aminobutyric acid	1.70012e+06	2.8211	1.49626	C00334	4-Aminobutiric acid	670119	1.38561	0.470518	C00334	4-Aminobutiric acid	1.40075e+06	2.62873	1.39437	C00334	4-Aminobutiric acid	403710	0.490094	-1.02887
C01157	4-Hydroxy-Proline	588047	0.975781	-0.0353714	C01157	4-Hydroxy-L-Proline	232075	0.479863	-1.05931	C01157	4-Hydroxy-Proline	276731	0.519329	-0.945278	C01157	4-Hydroxy-L-Proline	436759	0.530215	-0.915351
C00147	Adenine	56049.3	0.0930059	-3.42653	C00147	Adenine	826647	1.70926	0.773372	C00147	Adenine	78883.3	0.148037	-2.75597	C00147	Adenine	1.50732e+06	1.82985	0.871728
C00212	Adenosine	712956	1.18305	0.242509	C00212	Adenosine	167837	0.347038	-1.52683	C00212	Adenosine	2629016	4.93376	2.30269	C00212	Adenosine	1.12988e+06	1.37165	0.455908
C00041	Alanine	611036	1.01393	0.0199529	C00041	Alanine	428218	0.885428	-0.175552	C00041	Alanine	420620	0.78936	-0.341246	C00041	Alanine	770658	0.93556	-0.0960973
C00020	AMP	259484	0.430577	-1.21566	C00020	AMP	19204.6	0.0397095	-4.65437	C00020	AMP	6146	0.0115339	-6.43797	C00020	AMP	31395.2	0.038113	-4.71357
C00062	Arginine	3.85367e+07	63.9462	5.99879	C00062	Arginine	2.35729e+07	48.7419	5.60709	C00062	Arginine	2.39452e+07	44.9369	5.48983	C00062	Arginine	4.18014e+07	50.7459	5.66522
C00049	Aspartate	7624	0.0126509	-6.30461	C00049	Aspartate	15522.5	0.0320959	-4.96147	C00049	Aspartate	924.333	0.00173466	-9.17114	C00049	Aspartate	21055.9	0.0255614	-5.28989
C00327	Citrulline	68635	0.11389	-3.13429	C00327	Citrulline	135268	0.279695	-1.83808	C00327	Citrulline	106373	0.199625	-2.32463	C00327	Citrulline	323041	0.392163	-1.35047
C00055	CMP	16168.7	0.0268296	-5.22003	C00055	CMP	1888.29	0.00390443	-8.00067	C00055	CMP	7412.67	0.013911	-6.16763	C00055	CMP	3142.38	0.00381477	-8.03419
C00300	Creatine	33513.7	0.0556111	-4.16848	C00300	Creatine	146902	0.30375	-1.71905	C00300	Creatine	64041.7	0.120184	-3.05668	C00300	Creatine	204908	0.248754	-2.00721
C00791	Creatinine	69663.7	0.115597	-3.11283	C00791	Creatinine	1.82128e+06	3.76587	1.91298	C00791	Creatinine	56034	0.105157	-3.24939	C00791	Creatinine	3.02508e+06	3.67237	1.87671
С00475	Cytidine	7280	0.0120801	-6.37122	C00475	Cytidine	176107	0.364138	-1.45744	C00016	FAD	10448	0.0196073	-5.67247	C00016	FAD	1.47979e+06	1.79642	0.845128
C00016	FAD	7928.67	0.0131565	-6.24808	C00016	FAD	877842	1.81512	0.860062	C00025	Glutamate	383484	0.719667	-0.474598	C00025	Glutamate	813017	0.986983	-0.0189035
C00025	Glutamate	814283	1.35119	0.434227	C00025	Glutamate	408740	0.845152	-0.242717	C00064	Glutamine	1.50067e+07	28.1624	4.8157	C00064	Glutamine	8.70245e+06	10.5646	3.40116
C00064	Glutamine	9369114	15.5467	3.95854	C00064	Glutamine	4.93075e+06	10.1953	3.34984	C00037	Glycine	79549.3	0.149287	-2.74384	C00037	Glycine	104479	0.126834	-2.97898
C00037	Glycine	102326	0.169795	-2.55813	C00037	Glycine	46020	0.0951556	-3.39357	C00144	GMP	3070.67	0.00576258	-7.43907	C00144	GMP	13136.1	0.0159469	-5.97058
C00144	GMP	7648.33	0.0126913	-6.30001	C00144	GMP	3682.24	0.00761378	-7.03717	C00387	Guanosine	1141.33	0.00214189	-8.8669	C00387	Guanosine	346151	0.420218	-1.25079
C00387	Guanosine	2799.33	0.00464509	-7.75008	C00387	Guanosine	147703	0.305405	-1.7112	C00123	Leucine	440854	0.827331	-0.273464	C00123	leucine	839244	1.01882	0.0269025
C00123	Leucine	262530	0.43563	-1.19882	C00135	leucine	534066	1.10429	0.143119	C00047	Lysine	769445	1.44398	0.530054	C00047	Lysine	1.43951e+06	1.74753	0.805316
C00047	Lysine	492488	0.817213	-0.291216	C00123	Lysine	926210	1.91513	0.93744	C00073	Methionine	214445	0.402439	-1.31316	C00073	Methionine	453787	0.550887	-0.860173
C00073	Methionine	174269	0.289175	-1.78998	C00047	Methionine	303274	0.62708	-0.673279	C01602	Ornithine	755735	1.41825	0.504116	C00077	Ornithine	5.33836e+06	6.48063	2.69613
C01602	Ornithine	684024	1.13504	0.182743	C00644	Ornithine	3.98362e+06	8.23694	3.04211	C00292	Phenylamine	649019	1.21799	0.284497	C00079	Phenylanine	1.4761e+06	1.79194	0.841526
C00292	Phenylamine	596480	0.989773	-0.0148299	C00253	Phenylalanine	980414	2.0272	1.01949	C00148	Proline	2776558	5.21064	2.38146	C00148	Proline	7.66833e+06	9.30917	3.21865
C00148	Proline	2196474	3.64473	1.86581	C00077	Proline	4.75421e+06	9.83029	3.29723	C00065	Serine	73411.3	0.137768	-2.85969	C00065	Serine	86263.8	0.104722	-3.25536
C00065	Serine	18607	0.0308757	-5.01739	C00148	Serine	60214.4	0.124505	-3.00572	C00188	Threonine	147091	0.27604	-1.85705	C00188	threonine	339676	0.412358	-1.27803
C00188	Threonine	93349	0.154899	-2.6906	C00188	threonine	190706	0.394324	-1.34255	C00078	Tryptophan	92496.3	0.173584	-2.5263	C00078	Tryptophane	308709	0.374766	-1.41594
C00078	Tryptophan	72927.7	0.121013	-3.04677	C00078	Tryptophane	212236	0.438841	-1.18823	C00082	Tyrosine	57683	0.108251	-3.20755	C00082	Tyrosine	153835	0.186752	-2.42081
C00082	Tyrosine	67661	0.112274	-3.15491	C00082	Tyrosine	114767	0.237304	-2.07519	C00183	Valine	488536	0.916814	-0.125299	C00183	Valine	1.47979e+06	1.79642	0.845128
C00183	Valine	184480	0.306118	-1.70784	C00183	Valine	877842	1.81512	0.860062	ID	NTBF cells NEGATIVE MODE	Peak area (Pa)	K of Pa(max)	LOG K	ID	NTBF OMV NEGATIVE	Peak area (Pa)	K of Pa(max)	LOG K
ID	ETBF cells NEGATIVE MODE	Peak area (Pa)	K of Pa(max)	LOG K	ID	ETBF OMV NEGATIVE MODE	Peak area (Pa)	K of Pa(max)	LOG K	C00062	Arginine	2101484	37.9535	5.24616	C00062	arginine	126557	10.3943	3.37773
C00062	Arginine	2.808e+06	5.80611	2.53757	C00062	arginine	79069.1	10.9021	3.44653	C00337	Dyhydroorotate	30765.3	0.555632	-0.847798	C00337	Dyhydroorotate	16184.7	1.32928	0.410646
C00337	Dyhydroorotate	31356.3	0.0648356	-3.94707	C00337	Dyhydroorotate	13168.3	1.81565	0.860483	C00122	Fumarate	101222	1.82811	0.870352	C00122	Fumarate	21838.1	1.79361	0.842864
C00122	Fumarate	75920.7	0.156981	-2.67133	C00122	Fumarate	9194.86	1.26779	0.342314	C00031	Glucose	41317.7	0.746211	-0.422345	C00031	Glucose	144656	11.8809	3.57057
C00257	Gluconate	2220	0.0045903	-7.7672	C00257	Gluconate	9776.29	1.34796	0.430773	C00197	Glycerate-3-P/Glycerate-2-P	7648	0.138125	-2.85595	C00197	Glycerate-2-P	10575.9	0.868615	-0.203212
C00031	Glucose	27287	0.0564214	-4.14761	C00031	Glucose	103866	14.321	3.84006	C00093	Glycerol-P	115848	2.09226	1.06506	C00093	Glycerol-P	5859.71	0.481269	-1.05508
C00197	Glycerate-3-P/Glycerate-2-P	15705.7	0.0324747	-4.94454	C00197	Glycerate-2-P	3995	0.550831	-0.860318	C00149	Malate	37726.3	0.68135	-0.553532	C00149	Malate	709006	58.232	5.86374
C00093	Glycerol-P	320795	0.663309	-0.592246	C00093	Glycerol-P	1029.86	0.141997	-2.81607	C00295	Orotate	25173	0.454633	-1.13723	C00295	Orotate	7700	0.632415	-0.661056
C00667	Hexose-6-P	17587	0.0363647	-4.78132	C00667	Hexose-6-P	384.857	0.0530642	-4.23612	C00042	Succinate	1391457	25.1302	4.65135	C00042	Succinate	107771	8.85143	3.14591
C00149	Malate	65093.3	0.134594	-2.89332	C00149	Malate	433308	59.7446	5.90074	C00188	Threonine	286111	5.16725	2.3694	C00188	Threonine	34309.1	2.81787	1.49461
C00295	Orotate	33814.3	0.069918	-3.83819	C00295	Orotate	4648.43	0.640926	-0.64177	C00078	Tryptophan	98384.3	1.77685	0.829325	C00078	Tryptophane	6727.29	0.552524	-0.85589
C00042	Succinate	2.55455e+06	5.28205	2.4011	C00042	Succinate	38944.6	5.36968	2.42484	C00015	UDP	21253.3	0.383842	-1.38141	C00015	UDP	6645.86	0.545837	-0.873459
C00188	Threonine	292394	0.604583	-0.725987	C00188	Threonine	15233.1	2.10035	1.07063	C00667	Hexose-6-P	13333.7	0.24081	-2.05403	C00667	D-Hexose-6-P	866	0.0711262	-3.81348
C00078	Tryptophan	90485	0.187096	-2.41815	C00078	Tryptophane	3307.71	0.456068	-1.13268
C00015	UDP	11951	0.0247111	-5.3387	C00015	UDP	1717.43	0.236799	-2.07826
K of Imax = intensityX1/ Ʃ(intensitiesX1+X2+Xi )

## Sheet: S6-3
Compound	ETBF OMV	Intensity	Compound	NTBF OMV	Peak area
Fumarate			Fumarate
	Fragilis_24.07.15_B+_neg.lcd	11323.4		Fragilis_24.07.15_B-_neg.lcd	19686.8
	Fragilis_22.07.15_B+_neg.lcd	5487		Fragilis_22.07.15_B-_neg.lcd	15756.2
	Fragilis_21.07.15_B+_neg.lcd	41799.6		Fragilis_21.07.15_B-_neg.lcd	83847.5
	Fragilis_16.07.15_B+_neg.lcd	13807.6		Fragilis_16.07.15_B-_neg.lcd	18850.4
	Fragilis_15.07.15_B+_neg.lcd	7920.18		Fragilis_15.07.15_B-_neg.lcd	36984.3
	Fragilis_14.07.15_B+_neg.lcd	0		Fragilis_14.07.15_B-_neg.lcd	35333.3
Orotate			Orotate
	Fragilis_24.07.15_B+_neg.lcd	7150.18		Fragilis_24.07.15_B-_neg.lcd	18001.2
	Fragilis_22.07.15_B+_neg.lcd	5388		Fragilis_22.07.15_B-_neg.lcd	12009.9
	Fragilis_21.07.15_B+_neg.lcd	28905.9		Fragilis_21.07.15_B-_neg.lcd	18360
	Fragilis_16.07.15_B+_neg.lcd	0		Fragilis_16.07.15_B-_neg.lcd	0
	Fragilis_15.07.15_B+_neg.lcd	0		Fragilis_15.07.15_B-_neg.lcd	0
	Fragilis_14.07.15_B+_neg.lcd	0		Fragilis_14.07.15_B-_neg.lcd	0
Dyhydroorotate			Dyhydroorotate
	Fragilis_24.07.15_B+_neg.lcd	48080.8		Fragilis_24.07.15_B-_neg.lcd	35915.2
	Fragilis_22.07.15_B+_neg.lcd	13246		Fragilis_22.07.15_B-_neg.lcd	38359.7
	Fragilis_21.07.15_B+_neg.lcd	8844.96		Fragilis_21.07.15_B-_neg.lcd	7868.55
	Fragilis_16.07.15_B+_neg.lcd	3309.5		Fragilis_16.07.15_B-_neg.lcd	2783.62
	Fragilis_15.07.15_B+_neg.lcd	0		Fragilis_15.07.15_B-_neg.lcd	8703.6
	Fragilis_14.07.15_B+_neg.lcd	4264.89		Fragilis_14.07.15_B-_neg.lcd	0
Mannitol			Mannitol
	Fragilis_24.07.15_B+_neg.lcd	0		Fragilis_24.07.15_B-_neg.lcd	0
	Fragilis_22.07.15_B+_neg.lcd	0		Fragilis_22.07.15_B-_neg.lcd	0
	Fragilis_21.07.15_B+_neg.lcd	0		Fragilis_21.07.15_B-_neg.lcd	0
	Fragilis_16.07.15_B+_neg.lcd	0		Fragilis_16.07.15_B-_neg.lcd	0
	Fragilis_15.07.15_B+_neg.lcd	0		Fragilis_15.07.15_B-_neg.lcd	0
	Fragilis_14.07.15_B+_neg.lcd	0		Fragilis_14.07.15_B-_neg.lcd	0
Erythrose-4-P-1			Erythrose-4-P-1
	Fragilis_24.07.15_B+_neg.lcd	0		Fragilis_24.07.15_B-_neg.lcd	0
	Fragilis_22.07.15_B+_neg.lcd	0		Fragilis_22.07.15_B-_neg.lcd	0
	Fragilis_21.07.15_B+_neg.lcd	0		Fragilis_21.07.15_B-_neg.lcd	0
	Fragilis_16.07.15_B+_neg.lcd	0		Fragilis_16.07.15_B-_neg.lcd	0
	Fragilis_15.07.15_B+_neg.lcd	0		Fragilis_15.07.15_B-_neg.lcd	0
	Fragilis_14.07.15_B+_neg.lcd	0		Fragilis_14.07.15_B-_neg.lcd	0
Phenylpyruvate			Phenylpyruvate
	Fragilis_24.07.15_B+_neg.lcd	0		Fragilis_24.07.15_B-_neg.lcd	0
	Fragilis_22.07.15_B+_neg.lcd	0		Fragilis_22.07.15_B-_neg.lcd	0
	Fragilis_21.07.15_B+_neg.lcd	0		Fragilis_21.07.15_B-_neg.lcd	0
	Fragilis_16.07.15_B+_neg.lcd	0		Fragilis_16.07.15_B-_neg.lcd	0
	Fragilis_15.07.15_B+_neg.lcd	0		Fragilis_15.07.15_B-_neg.lcd	0
	Fragilis_14.07.15_B+_neg.lcd	0		Fragilis_14.07.15_B-_neg.lcd	0
Trehalose			Trehalose
	Fragilis_24.07.15_B+_neg.lcd	0		Fragilis_24.07.15_B-_neg.lcd	3664.06
	Fragilis_22.07.15_B+_neg.lcd	2694		Fragilis_22.07.15_B-_neg.lcd	44632.1
	Fragilis_21.07.15_B+_neg.lcd	6750.24		Fragilis_21.07.15_B-_neg.lcd	0
	Fragilis_16.07.15_B+_neg.lcd	0		Fragilis_16.07.15_B-_neg.lcd	0
	Fragilis_15.07.15_B+_neg.lcd	0		Fragilis_15.07.15_B-_neg.lcd	0
	Fragilis_14.07.15_B+_neg.lcd	0		Fragilis_14.07.15_B-_neg.lcd	0
UDP-N-acetyl-glucoseamine			UDP-N-acetyl-glucoseamine
	Fragilis_24.07.15_B+_neg.lcd	0		Fragilis_24.07.15_B-_neg.lcd	0
	Fragilis_22.07.15_B+_neg.lcd	0		Fragilis_22.07.15_B-_neg.lcd	0
	Fragilis_21.07.15_B+_neg.lcd	0		Fragilis_21.07.15_B-_neg.lcd	0
	Fragilis_16.07.15_B+_neg.lcd	0		Fragilis_16.07.15_B-_neg.lcd	0
	Fragilis_15.07.15_B+_neg.lcd	0		Fragilis_15.07.15_B-_neg.lcd	0
	Fragilis_14.07.15_B+_neg.lcd	0		Fragilis_14.07.15_B-_neg.lcd	0
Succinate			Succinate
	Fragilis_24.07.15_B+_neg.lcd	39994.3		Fragilis_24.07.15_B-_neg.lcd	128841
	Fragilis_22.07.15_B+_neg.lcd	22001		Fragilis_22.07.15_B-_neg.lcd	108993
	Fragilis_21.07.15_B+_neg.lcd	266035		Fragilis_21.07.15_B-_neg.lcd	653872
	Fragilis_16.07.15_B+_neg.lcd	21950		Fragilis_16.07.15_B-_neg.lcd	22263.5
	Fragilis_15.07.15_B+_neg.lcd	17499.7		Fragilis_15.07.15_B-_neg.lcd	69422.6
	Fragilis_14.07.15_B+_neg.lcd	6468.2		Fragilis_14.07.15_B-_neg.lcd	39168.2
Malate			Malate
	Fragilis_24.07.15_B+_neg.lcd	401049		Fragilis_24.07.15_B-_neg.lcd	586391
	Fragilis_22.07.15_B+_neg.lcd	390483		Fragilis_22.07.15_B-_neg.lcd	1.31249e+06
	Fragilis_21.07.15_B+_neg.lcd	1.92313e+06		Fragilis_21.07.15_B-_neg.lcd	2.75184e+06
	Fragilis_16.07.15_B+_neg.lcd	528383		Fragilis_16.07.15_B-_neg.lcd	466523
	Fragilis_15.07.15_B+_neg.lcd	530104		Fragilis_15.07.15_B-_neg.lcd	962233
	Fragilis_14.07.15_B+_neg.lcd	102182		Fragilis_14.07.15_B-_neg.lcd	907317
Gluconate			Gluconate
	Fragilis_24.07.15_B+_neg.lcd	22658.9		Fragilis_24.07.15_B-_neg.lcd	4921.95
	Fragilis_22.07.15_B+_neg.lcd	16164		Fragilis_22.07.15_B-_neg.lcd	10037.8
	Fragilis_21.07.15_B+_neg.lcd	15600.3		Fragilis_21.07.15_B-_neg.lcd	20108.5
	Fragilis_16.07.15_B+_neg.lcd	12590		Fragilis_16.07.15_B-_neg.lcd	6802.72
	Fragilis_15.07.15_B+_neg.lcd	0		Fragilis_15.07.15_B-_neg.lcd	0
	Fragilis_14.07.15_B+_neg.lcd	0		Fragilis_14.07.15_B-_neg.lcd	0
Deoxyribose-P			Deoxyribose-P
	Fragilis_24.07.15_B+_neg.lcd	0		Fragilis_24.07.15_B-_neg.lcd	0
	Fragilis_22.07.15_B+_neg.lcd	0		Fragilis_22.07.15_B-_neg.lcd	0
	Fragilis_21.07.15_B+_neg.lcd	0		Fragilis_21.07.15_B-_neg.lcd	0
	Fragilis_16.07.15_B+_neg.lcd	0		Fragilis_16.07.15_B-_neg.lcd	0
	Fragilis_15.07.15_B+_neg.lcd	0		Fragilis_15.07.15_B-_neg.lcd	0
	Fragilis_14.07.15_B+_neg.lcd	0		Fragilis_14.07.15_B-_neg.lcd	0
Ribose-5P1			Ribose-5P1
	Fragilis_24.07.15_B+_neg.lcd	0		Fragilis_24.07.15_B-_neg.lcd	0
	Fragilis_22.07.15_B+_neg.lcd	0		Fragilis_22.07.15_B-_neg.lcd	0
	Fragilis_21.07.15_B+_neg.lcd	0		Fragilis_21.07.15_B-_neg.lcd	0
	Fragilis_16.07.15_B+_neg.lcd	0		Fragilis_16.07.15_B-_neg.lcd	0
	Fragilis_15.07.15_B+_neg.lcd	0		Fragilis_15.07.15_B-_neg.lcd	0
	Fragilis_14.07.15_B+_neg.lcd	0		Fragilis_14.07.15_B-_neg.lcd	0
Ribose-5P2			Ribose-5P2
	Fragilis_24.07.15_B+_neg.lcd	0		Fragilis_24.07.15_B-_neg.lcd	0
	Fragilis_22.07.15_B+_neg.lcd	0		Fragilis_22.07.15_B-_neg.lcd	0
	Fragilis_21.07.15_B+_neg.lcd	0		Fragilis_21.07.15_B-_neg.lcd	0
	Fragilis_16.07.15_B+_neg.lcd	0		Fragilis_16.07.15_B-_neg.lcd	0
	Fragilis_15.07.15_B+_neg.lcd	0		Fragilis_15.07.15_B-_neg.lcd	0
	Fragilis_14.07.15_B+_neg.lcd	0		Fragilis_14.07.15_B-_neg.lcd	0
Phosphoenolpyruvate			Phosphoenolpyruvate
	Fragilis_24.07.15_B+_neg.lcd	0		Fragilis_24.07.15_B-_neg.lcd	0
	Fragilis_22.07.15_B+_neg.lcd	0		Fragilis_22.07.15_B-_neg.lcd	0
	Fragilis_21.07.15_B+_neg.lcd	0		Fragilis_21.07.15_B-_neg.lcd	0
	Fragilis_16.07.15_B+_neg.lcd	0		Fragilis_16.07.15_B-_neg.lcd	0
	Fragilis_15.07.15_B+_neg.lcd	0		Fragilis_15.07.15_B-_neg.lcd	0
	Fragilis_14.07.15_B+_neg.lcd	0		Fragilis_14.07.15_B-_neg.lcd	0
NAD+			NAD+
	Fragilis_24.07.15_B+_neg.lcd	0		Fragilis_24.07.15_B-_neg.lcd	0
	Fragilis_22.07.15_B+_neg.lcd	0		Fragilis_22.07.15_B-_neg.lcd	0
	Fragilis_21.07.15_B+_neg.lcd	0		Fragilis_21.07.15_B-_neg.lcd	0
	Fragilis_16.07.15_B+_neg.lcd	0		Fragilis_16.07.15_B-_neg.lcd	0
	Fragilis_15.07.15_B+_neg.lcd	0		Fragilis_15.07.15_B-_neg.lcd	0
	Fragilis_14.07.15_B+_neg.lcd	0		Fragilis_14.07.15_B-_neg.lcd	0
Glycerol-P			Glycerol-P
	Fragilis_24.07.15_B+_neg.lcd	0		Fragilis_24.07.15_B-_neg.lcd	9296.8
	Fragilis_22.07.15_B+_neg.lcd	0		Fragilis_22.07.15_B-_neg.lcd	15309.1
	Fragilis_21.07.15_B+_neg.lcd	12217.5		Fragilis_21.07.15_B-_neg.lcd	24043.8
	Fragilis_16.07.15_B+_neg.lcd	0		Fragilis_16.07.15_B-_neg.lcd	0
	Fragilis_15.07.15_B+_neg.lcd	0		Fragilis_15.07.15_B-_neg.lcd	0
	Fragilis_14.07.15_B+_neg.lcd	0		Fragilis_14.07.15_B-_neg.lcd	0
dTDP
	Fragilis_24.07.15_B+_neg.lcd	0		Fragilis_24.07.15_B-_neg.lcd	0
	Fragilis_22.07.15_B+_neg.lcd	0		Fragilis_22.07.15_B-_neg.lcd	0
	Fragilis_21.07.15_B+_neg.lcd	0		Fragilis_21.07.15_B-_neg.lcd	0
	Fragilis_16.07.15_B+_neg.lcd	0		Fragilis_16.07.15_B-_neg.lcd	0
	Fragilis_15.07.15_B+_neg.lcd	0		Fragilis_15.07.15_B-_neg.lcd	0
	Fragilis_14.07.15_B+_neg.lcd	0		Fragilis_14.07.15_B-_neg.lcd	0
ATP			ATP
	Fragilis_24.07.15_B+_neg.lcd	0		Fragilis_24.07.15_B-_neg.lcd	0
	Fragilis_22.07.15_B+_neg.lcd	0		Fragilis_22.07.15_B-_neg.lcd	0
	Fragilis_21.07.15_B+_neg.lcd	0		Fragilis_21.07.15_B-_neg.lcd	0
	Fragilis_16.07.15_B+_neg.lcd	0		Fragilis_16.07.15_B-_neg.lcd	0
	Fragilis_15.07.15_B+_neg.lcd	0		Fragilis_15.07.15_B-_neg.lcd	0
	Fragilis_14.07.15_B+_neg.lcd	0		Fragilis_14.07.15_B-_neg.lcd	0
D-Hexose-6-P			D-Hexose-6-P
	Fragilis_24.07.15_B+_neg.lcd	0		Fragilis_24.07.15_B-_neg.lcd	2953.27
	Fragilis_22.07.15_B+_neg.lcd	0		Fragilis_22.07.15_B-_neg.lcd	0
	Fragilis_21.07.15_B+_neg.lcd	4565.69		Fragilis_21.07.15_B-_neg.lcd	0
	Fragilis_16.07.15_B+_neg.lcd	0		Fragilis_16.07.15_B-_neg.lcd	0
	Fragilis_15.07.15_B+_neg.lcd	0		Fragilis_15.07.15_B-_neg.lcd	0
	Fragilis_14.07.15_B+_neg.lcd	0		Fragilis_14.07.15_B-_neg.lcd	0
D-Hexose-6-P			D-Hexose-6-P
	Fragilis_24.07.15_B+_neg.lcd	0		Fragilis_24.07.15_B-_neg.lcd	0
	Fragilis_22.07.15_B+_neg.lcd	0		Fragilis_22.07.15_B-_neg.lcd	0
	Fragilis_21.07.15_B+_neg.lcd	0		Fragilis_21.07.15_B-_neg.lcd	0
	Fragilis_16.07.15_B+_neg.lcd	0		Fragilis_16.07.15_B-_neg.lcd	0
	Fragilis_15.07.15_B+_neg.lcd	0		Fragilis_15.07.15_B-_neg.lcd	0
	Fragilis_14.07.15_B+_neg.lcd	0		Fragilis_14.07.15_B-_neg.lcd	0
Threonine			Threonine
	Fragilis_24.07.15_B+_neg.lcd	17570.5		Fragilis_24.07.15_B-_neg.lcd	32193.1
	Fragilis_22.07.15_B+_neg.lcd	9400		Fragilis_22.07.15_B-_neg.lcd	53921
	Fragilis_21.07.15_B+_neg.lcd	90934.1		Fragilis_21.07.15_B-_neg.lcd	205920
	Fragilis_16.07.15_B+_neg.lcd	14893.3		Fragilis_16.07.15_B-_neg.lcd	13230.8
	Fragilis_15.07.15_B+_neg.lcd	4239.47		Fragilis_15.07.15_B-_neg.lcd	18918
	Fragilis_14.07.15_B+_neg.lcd	3527.05		Fragilis_14.07.15_B-_neg.lcd	20578.6
ADP			ADP
	Fragilis_24.07.15_B+_neg.lcd	0		Fragilis_24.07.15_B-_neg.lcd	0
	Fragilis_22.07.15_B+_neg.lcd	0		Fragilis_22.07.15_B-_neg.lcd	0
	Fragilis_21.07.15_B+_neg.lcd	0		Fragilis_21.07.15_B-_neg.lcd	0
	Fragilis_16.07.15_B+_neg.lcd	0		Fragilis_16.07.15_B-_neg.lcd	0
	Fragilis_15.07.15_B+_neg.lcd	0		Fragilis_15.07.15_B-_neg.lcd	0
	Fragilis_14.07.15_B+_neg.lcd	0		Fragilis_14.07.15_B-_neg.lcd	0
dGDP			dGDP
	Fragilis_24.07.15_B+_neg.lcd	0		Fragilis_24.07.15_B-_neg.lcd	0
	Fragilis_22.07.15_B+_neg.lcd	0		Fragilis_22.07.15_B-_neg.lcd	0
	Fragilis_21.07.15_B+_neg.lcd	0		Fragilis_21.07.15_B-_neg.lcd	0
	Fragilis_16.07.15_B+_neg.lcd	0		Fragilis_16.07.15_B-_neg.lcd	0
	Fragilis_15.07.15_B+_neg.lcd	0		Fragilis_15.07.15_B-_neg.lcd	0
	Fragilis_14.07.15_B+_neg.lcd	0		Fragilis_14.07.15_B-_neg.lcd	0
Oxidized glutatione			Oxidized glutatione
	Fragilis_24.07.15_B+_neg.lcd	0		Fragilis_24.07.15_B-_neg.lcd	0
	Fragilis_22.07.15_B+_neg.lcd	0		Fragilis_22.07.15_B-_neg.lcd	0
	Fragilis_21.07.15_B+_neg.lcd	0		Fragilis_21.07.15_B-_neg.lcd	0
	Fragilis_16.07.15_B+_neg.lcd	0		Fragilis_16.07.15_B-_neg.lcd	0
	Fragilis_15.07.15_B+_neg.lcd	0		Fragilis_15.07.15_B-_neg.lcd	0
	Fragilis_14.07.15_B+_neg.lcd	0		Fragilis_14.07.15_B-_neg.lcd	0
2-phosphoglycerate			2-phosphoglycerate
	Fragilis_24.07.15_B+_neg.lcd	0		Fragilis_24.07.15_B-_neg.lcd	0
	Fragilis_22.07.15_B+_neg.lcd	0		Fragilis_22.07.15_B-_neg.lcd	0
	Fragilis_21.07.15_B+_neg.lcd	0		Fragilis_21.07.15_B-_neg.lcd	0
	Fragilis_16.07.15_B+_neg.lcd	0		Fragilis_16.07.15_B-_neg.lcd	0
	Fragilis_15.07.15_B+_neg.lcd	0		Fragilis_15.07.15_B-_neg.lcd	0
	Fragilis_14.07.15_B+_neg.lcd	0		Fragilis_14.07.15_B-_neg.lcd	0
N-acetyl-glucoseamine-P 1			N-acetyl-glucoseamine-P 1
	Fragilis_24.07.15_B+_neg.lcd	0		Fragilis_24.07.15_B-_neg.lcd	0
	Fragilis_22.07.15_B+_neg.lcd	0		Fragilis_22.07.15_B-_neg.lcd	0
	Fragilis_21.07.15_B+_neg.lcd	0		Fragilis_21.07.15_B-_neg.lcd	0
	Fragilis_16.07.15_B+_neg.lcd	0		Fragilis_16.07.15_B-_neg.lcd	0
	Fragilis_15.07.15_B+_neg.lcd	0		Fragilis_15.07.15_B-_neg.lcd	0
	Fragilis_14.07.15_B+_neg.lcd	0		Fragilis_14.07.15_B-_neg.lcd	0
NADP			NADP
	Fragilis_24.07.15_B+_neg.lcd	0		Fragilis_24.07.15_B-_neg.lcd	0
	Fragilis_22.07.15_B+_neg.lcd	0		Fragilis_22.07.15_B-_neg.lcd	0
	Fragilis_21.07.15_B+_neg.lcd	0		Fragilis_21.07.15_B-_neg.lcd	0
	Fragilis_16.07.15_B+_neg.lcd	0		Fragilis_16.07.15_B-_neg.lcd	0
	Fragilis_15.07.15_B+_neg.lcd	0		Fragilis_15.07.15_B-_neg.lcd	0
	Fragilis_14.07.15_B+_neg.lcd	0		Fragilis_14.07.15_B-_neg.lcd	0
UDP			UDP
	Fragilis_24.07.15_B+_neg.lcd	0		Fragilis_24.07.15_B-_neg.lcd	0
	Fragilis_22.07.15_B+_neg.lcd	0		Fragilis_22.07.15_B-_neg.lcd	15944.6
	Fragilis_21.07.15_B+_neg.lcd	0		Fragilis_21.07.15_B-_neg.lcd	39810.1
	Fragilis_16.07.15_B+_neg.lcd	0		Fragilis_16.07.15_B-_neg.lcd	0
	Fragilis_15.07.15_B+_neg.lcd	0		Fragilis_15.07.15_B-_neg.lcd	0
	Fragilis_14.07.15_B+_neg.lcd	17565.1		Fragilis_14.07.15_B-_neg.lcd	0
arginine			arginine
	Fragilis_24.07.15_B+_neg.lcd	79291.6		Fragilis_24.07.15_B-_neg.lcd	119888
	Fragilis_22.07.15_B+_neg.lcd	52322		Fragilis_22.07.15_B-_neg.lcd	172765
	Fragilis_21.07.15_B+_neg.lcd	286991		Fragilis_21.07.15_B-_neg.lcd	532330
	Fragilis_16.07.15_B+_neg.lcd	52200.5		Fragilis_16.07.15_B-_neg.lcd	61410.5
	Fragilis_15.07.15_B+_neg.lcd	26412.3		Fragilis_15.07.15_B-_neg.lcd	88790.5
	Fragilis_14.07.15_B+_neg.lcd	0		Fragilis_14.07.15_B-_neg.lcd	73958.2
Glutamate 12			Glutamate 12
	Fragilis_24.07.15_B+_neg.lcd	50568.3		Fragilis_24.07.15_B-_neg.lcd	69467.1
	Fragilis_22.07.15_B+_neg.lcd	37716		Fragilis_22.07.15_B-_neg.lcd	117597
	Fragilis_21.07.15_B+_neg.lcd	153357		Fragilis_21.07.15_B-_neg.lcd	282896
	Fragilis_16.07.15_B+_neg.lcd	40072.1		Fragilis_16.07.15_B-_neg.lcd	50402.7
	Fragilis_15.07.15_B+_neg.lcd	24269.8		Fragilis_15.07.15_B-_neg.lcd	82772.9
	Fragilis_14.07.15_B+_neg.lcd	17458.4		Fragilis_14.07.15_B-_neg.lcd	68636.2
Glutamate 13c5			Glutamate 13c5
	Fragilis_24.07.15_B+_neg.lcd			Fragilis_24.07.15_B-_neg.lcd
	Fragilis_22.07.15_B+_neg.lcd			Fragilis_22.07.15_B-_neg.lcd
	Fragilis_21.07.15_B+_neg.lcd			Fragilis_21.07.15_B-_neg.lcd
	Fragilis_16.07.15_B+_neg.lcd			Fragilis_16.07.15_B-_neg.lcd
	Fragilis_15.07.15_B+_neg.lcd			Fragilis_15.07.15_B-_neg.lcd
	Fragilis_14.07.15_B+_neg.lcd			Fragilis_14.07.15_B-_neg.lcd
Glucose 2			Glucose 2
	Fragilis_24.07.15_B+_neg.lcd	71093.9		Fragilis_24.07.15_B-_neg.lcd	121899
	Fragilis_22.07.15_B+_neg.lcd	51642		Fragilis_22.07.15_B-_neg.lcd	69734.7
	Fragilis_21.07.15_B+_neg.lcd	857368		Fragilis_21.07.15_B-_neg.lcd	1.18392e+06
	Fragilis_16.07.15_B+_neg.lcd	55901.1		Fragilis_16.07.15_B-_neg.lcd	25665.5
	Fragilis_15.07.15_B+_neg.lcd	21637.6		Fragilis_15.07.15_B-_neg.lcd	69260.1
	Fragilis_14.07.15_B+_neg.lcd	4920.92		Fragilis_14.07.15_B-_neg.lcd	76480.4
Glycerate			Glycerate
	Fragilis_24.07.15_B+_neg.lcd	0		Fragilis_24.07.15_B-_neg.lcd	0
	Fragilis_22.07.15_B+_neg.lcd	0		Fragilis_22.07.15_B-_neg.lcd	0
	Fragilis_21.07.15_B+_neg.lcd	0		Fragilis_21.07.15_B-_neg.lcd	0
	Fragilis_16.07.15_B+_neg.lcd	0		Fragilis_16.07.15_B-_neg.lcd	0
	Fragilis_15.07.15_B+_neg.lcd	0		Fragilis_15.07.15_B-_neg.lcd	0
	Fragilis_14.07.15_B+_neg.lcd	0		Fragilis_14.07.15_B-_neg.lcd	0
Tryptophane1			Tryptophane1
	Fragilis_24.07.15_B+_neg.lcd	4770.33		Fragilis_24.07.15_B-_neg.lcd	7266.73
	Fragilis_22.07.15_B+_neg.lcd	0		Fragilis_22.07.15_B-_neg.lcd	8246.16
	Fragilis_21.07.15_B+_neg.lcd	22828.4		Fragilis_21.07.15_B-_neg.lcd	35409.5
	Fragilis_16.07.15_B+_neg.lcd	3352.7		Fragilis_16.07.15_B-_neg.lcd	0
	Fragilis_15.07.15_B+_neg.lcd	0		Fragilis_15.07.15_B-_neg.lcd	5743.71
	Fragilis_14.07.15_B+_neg.lcd	0		Fragilis_14.07.15_B-_neg.lcd	0
Tryptophane2			Tryptophane2
	Fragilis_24.07.15_B+_neg.lcd	1431.45		Fragilis_24.07.15_B-_neg.lcd	4593.59
	Fragilis_22.07.15_B+_neg.lcd	0		Fragilis_22.07.15_B-_neg.lcd	4301.93
	Fragilis_21.07.15_B+_neg.lcd	10653.3		Fragilis_21.07.15_B-_neg.lcd	36719.9
	Fragilis_16.07.15_B+_neg.lcd	1531.4		Fragilis_16.07.15_B-_neg.lcd	4638.91
	Fragilis_15.07.15_B+_neg.lcd	0		Fragilis_15.07.15_B-_neg.lcd	0
	Fragilis_14.07.15_B+_neg.lcd	0		Fragilis_14.07.15_B-_neg.lcd	0
Oxaloacetate			Oxaloacetate
	Fragilis_24.07.15_B+_neg.lcd	0		Fragilis_24.07.15_B-_neg.lcd	0
	Fragilis_22.07.15_B+_neg.lcd	0		Fragilis_22.07.15_B-_neg.lcd	0
	Fragilis_21.07.15_B+_neg.lcd	0		Fragilis_21.07.15_B-_neg.lcd	0
	Fragilis_16.07.15_B+_neg.lcd	0		Fragilis_16.07.15_B-_neg.lcd	0
	Fragilis_15.07.15_B+_neg.lcd	0		Fragilis_15.07.15_B-_neg.lcd	0
	Fragilis_14.07.15_B+_neg.lcd	0		Fragilis_14.07.15_B-_neg.lcd	0
6-P-D-gluconate			6-P-D-gluconate
	Fragilis_24.07.15_B+_neg.lcd	0		Fragilis_24.07.15_B-_neg.lcd	0
	Fragilis_22.07.15_B+_neg.lcd	0		Fragilis_22.07.15_B-_neg.lcd	0
	Fragilis_21.07.15_B+_neg.lcd	0		Fragilis_21.07.15_B-_neg.lcd	0
	Fragilis_16.07.15_B+_neg.lcd	0		Fragilis_16.07.15_B-_neg.lcd	0
	Fragilis_15.07.15_B+_neg.lcd	0		Fragilis_15.07.15_B-_neg.lcd	0
	Fragilis_14.07.15_B+_neg.lcd	0		Fragilis_14.07.15_B-_neg.lcd	0
UDP-D-glucose			UDP-D-glucose
	Fragilis_24.07.15_B+_neg.lcd	0		Fragilis_24.07.15_B-_neg.lcd	0
	Fragilis_22.07.15_B+_neg.lcd	0		Fragilis_22.07.15_B-_neg.lcd	0
	Fragilis_21.07.15_B+_neg.lcd	0		Fragilis_21.07.15_B-_neg.lcd	0
	Fragilis_16.07.15_B+_neg.lcd	0		Fragilis_16.07.15_B-_neg.lcd	0
	Fragilis_15.07.15_B+_neg.lcd	0		Fragilis_15.07.15_B-_neg.lcd	0
	Fragilis_14.07.15_B+_neg.lcd	0		Fragilis_14.07.15_B-_neg.lcd	0
Fructose-1,6-PP			Fructose-1,6-PP
	Fragilis_24.07.15_B+_neg.lcd	4452.31		Fragilis_24.07.15_B-_neg.lcd	8312.21
	Fragilis_22.07.15_B+_neg.lcd	5837		Fragilis_22.07.15_B-_neg.lcd	19001
	Fragilis_21.07.15_B+_neg.lcd	7609.48		Fragilis_21.07.15_B-_neg.lcd	10491.4
	Fragilis_16.07.15_B+_neg.lcd	4594.19		Fragilis_16.07.15_B-_neg.lcd	6184.29
	Fragilis_15.07.15_B+_neg.lcd	0		Fragilis_15.07.15_B-_neg.lcd	12837.2
	Fragilis_14.07.15_B+_neg.lcd	0		Fragilis_14.07.15_B-_neg.lcd	0
GDP			GDP
	Fragilis_24.07.15_B+_neg.lcd	0		Fragilis_24.07.15_B-_neg.lcd	0
	Fragilis_22.07.15_B+_neg.lcd	0		Fragilis_22.07.15_B-_neg.lcd	0
	Fragilis_21.07.15_B+_neg.lcd	0		Fragilis_21.07.15_B-_neg.lcd	0
	Fragilis_16.07.15_B+_neg.lcd	0		Fragilis_16.07.15_B-_neg.lcd	0
	Fragilis_15.07.15_B+_neg.lcd	0		Fragilis_15.07.15_B-_neg.lcd	0
	Fragilis_14.07.15_B+_neg.lcd	0		Fragilis_14.07.15_B-_neg.lcd	0
CMP			CMP
	Fragilis_24.07.15_B+_neg.lcd	0		Fragilis_24.07.15_B-_neg.lcd	0
	Fragilis_22.07.15_B+_neg.lcd	0		Fragilis_22.07.15_B-_neg.lcd	0
	Fragilis_21.07.15_B+_neg.lcd	0		Fragilis_21.07.15_B-_neg.lcd	0
	Fragilis_16.07.15_B+_neg.lcd	0		Fragilis_16.07.15_B-_neg.lcd	0
	Fragilis_15.07.15_B+_neg.lcd	0		Fragilis_15.07.15_B-_neg.lcd	0
	Fragilis_14.07.15_B+_neg.lcd	0		Fragilis_14.07.15_B-_neg.lcd	0
Acetyl-P			Acetyl-P
	Fragilis_24.07.15_B+_neg.lcd	0		Fragilis_24.07.15_B-_neg.lcd	0
	Fragilis_22.07.15_B+_neg.lcd	0		Fragilis_22.07.15_B-_neg.lcd	0
	Fragilis_21.07.15_B+_neg.lcd	0		Fragilis_21.07.15_B-_neg.lcd	0
	Fragilis_16.07.15_B+_neg.lcd	0		Fragilis_16.07.15_B-_neg.lcd	0
	Fragilis_15.07.15_B+_neg.lcd	0		Fragilis_15.07.15_B-_neg.lcd	0
	Fragilis_14.07.15_B+_neg.lcd	0		Fragilis_14.07.15_B-_neg.lcd	0
UTP			UTP
	Fragilis_24.07.15_B+_neg.lcd	0		Fragilis_24.07.15_B-_neg.lcd	0
	Fragilis_22.07.15_B+_neg.lcd	0		Fragilis_22.07.15_B-_neg.lcd	0
	Fragilis_21.07.15_B+_neg.lcd	0		Fragilis_21.07.15_B-_neg.lcd	0
	Fragilis_16.07.15_B+_neg.lcd	0		Fragilis_16.07.15_B-_neg.lcd	0
	Fragilis_15.07.15_B+_neg.lcd	0		Fragilis_15.07.15_B-_neg.lcd	0
	Fragilis_14.07.15_B+_neg.lcd	0		Fragilis_14.07.15_B-_neg.lcd	0
CTP			CTP
	Fragilis_24.07.15_B+_neg.lcd	0		Fragilis_24.07.15_B-_neg.lcd	0
	Fragilis_22.07.15_B+_neg.lcd	0		Fragilis_22.07.15_B-_neg.lcd	0
	Fragilis_21.07.15_B+_neg.lcd	0		Fragilis_21.07.15_B-_neg.lcd	0
	Fragilis_16.07.15_B+_neg.lcd	0		Fragilis_16.07.15_B-_neg.lcd	0
	Fragilis_15.07.15_B+_neg.lcd	0		Fragilis_15.07.15_B-_neg.lcd	0
	Fragilis_14.07.15_B+_neg.lcd	0		Fragilis_14.07.15_B-_neg.lcd	0
dATP			dATP
	Fragilis_24.07.15_B+_neg.lcd	0		Fragilis_24.07.15_B-_neg.lcd	0
	Fragilis_22.07.15_B+_neg.lcd	0		Fragilis_22.07.15_B-_neg.lcd	0
	Fragilis_21.07.15_B+_neg.lcd	0		Fragilis_21.07.15_B-_neg.lcd	0
	Fragilis_16.07.15_B+_neg.lcd	0		Fragilis_16.07.15_B-_neg.lcd	0
	Fragilis_15.07.15_B+_neg.lcd	0		Fragilis_15.07.15_B-_neg.lcd	0
	Fragilis_14.07.15_B+_neg.lcd	0		Fragilis_14.07.15_B-_neg.lcd	0
dADP			dADP
	Fragilis_24.07.15_B+_neg.lcd	0		Fragilis_24.07.15_B-_neg.lcd	0
	Fragilis_22.07.15_B+_neg.lcd	0		Fragilis_22.07.15_B-_neg.lcd	0
	Fragilis_21.07.15_B+_neg.lcd	0		Fragilis_21.07.15_B-_neg.lcd	0
	Fragilis_16.07.15_B+_neg.lcd	0		Fragilis_16.07.15_B-_neg.lcd	0
	Fragilis_15.07.15_B+_neg.lcd	0		Fragilis_15.07.15_B-_neg.lcd	0
	Fragilis_14.07.15_B+_neg.lcd	0		Fragilis_14.07.15_B-_neg.lcd	0
dCMP			dCMP
	Fragilis_24.07.15_B+_neg.lcd	0		Fragilis_24.07.15_B-_neg.lcd	0
	Fragilis_22.07.15_B+_neg.lcd	0		Fragilis_22.07.15_B-_neg.lcd	0
	Fragilis_21.07.15_B+_neg.lcd	0		Fragilis_21.07.15_B-_neg.lcd	0
	Fragilis_16.07.15_B+_neg.lcd	0		Fragilis_16.07.15_B-_neg.lcd	0
	Fragilis_15.07.15_B+_neg.lcd	0		Fragilis_15.07.15_B-_neg.lcd	0
	Fragilis_14.07.15_B+_neg.lcd	0		Fragilis_14.07.15_B-_neg.lcd	0
dGMP			dGMP
	Fragilis_24.07.15_B+_neg.lcd	0		Fragilis_24.07.15_B-_neg.lcd	0
	Fragilis_22.07.15_B+_neg.lcd	0		Fragilis_22.07.15_B-_neg.lcd	0
	Fragilis_21.07.15_B+_neg.lcd	0		Fragilis_21.07.15_B-_neg.lcd	0
	Fragilis_16.07.15_B+_neg.lcd	0		Fragilis_16.07.15_B-_neg.lcd	0
	Fragilis_15.07.15_B+_neg.lcd	0		Fragilis_15.07.15_B-_neg.lcd	0
	Fragilis_14.07.15_B+_neg.lcd	0		Fragilis_14.07.15_B-_neg.lcd	0
dGTP			dGTP
	Fragilis_24.07.15_B+_neg.lcd	0		Fragilis_24.07.15_B-_neg.lcd	0
	Fragilis_22.07.15_B+_neg.lcd	0		Fragilis_22.07.15_B-_neg.lcd	0
	Fragilis_21.07.15_B+_neg.lcd	0		Fragilis_21.07.15_B-_neg.lcd	0
	Fragilis_16.07.15_B+_neg.lcd	0		Fragilis_16.07.15_B-_neg.lcd	0
	Fragilis_15.07.15_B+_neg.lcd	0		Fragilis_15.07.15_B-_neg.lcd	0
	Fragilis_14.07.15_B+_neg.lcd	0		Fragilis_14.07.15_B-_neg.lcd	0
PEP			PEP
	Fragilis_24.07.15_B+_neg.lcd	0		Fragilis_24.07.15_B-_neg.lcd	0
	Fragilis_22.07.15_B+_neg.lcd	0		Fragilis_22.07.15_B-_neg.lcd	0
	Fragilis_21.07.15_B+_neg.lcd	0		Fragilis_21.07.15_B-_neg.lcd	0
	Fragilis_16.07.15_B+_neg.lcd	0		Fragilis_16.07.15_B-_neg.lcd	0
	Fragilis_15.07.15_B+_neg.lcd	0		Fragilis_15.07.15_B-_neg.lcd	0
	Fragilis_14.07.15_B+_neg.lcd	0		Fragilis_14.07.15_B-_neg.lcd	0
Hexose-6-P 3			Hexose-6-P 3
	Fragilis_24.07.15_B+_neg.lcd	0		Fragilis_24.07.15_B-_neg.lcd	0
	Fragilis_22.07.15_B+_neg.lcd	0		Fragilis_22.07.15_B-_neg.lcd	0
	Fragilis_21.07.15_B+_neg.lcd	0		Fragilis_21.07.15_B-_neg.lcd	0
	Fragilis_16.07.15_B+_neg.lcd	0		Fragilis_16.07.15_B-_neg.lcd	0
	Fragilis_15.07.15_B+_neg.lcd	0		Fragilis_15.07.15_B-_neg.lcd	0
	Fragilis_14.07.15_B+_neg.lcd	0		Fragilis_14.07.15_B-_neg.lcd	0
Dihydroxy-aceton-P/G-3-P1			Dihydroxy-aceton-P/G-3-P1
	Fragilis_24.07.15_B+_neg.lcd	0		Fragilis_24.07.15_B-_neg.lcd	0
	Fragilis_22.07.15_B+_neg.lcd	0		Fragilis_22.07.15_B-_neg.lcd	0
	Fragilis_21.07.15_B+_neg.lcd	0		Fragilis_21.07.15_B-_neg.lcd	0
	Fragilis_16.07.15_B+_neg.lcd	0		Fragilis_16.07.15_B-_neg.lcd	0
	Fragilis_15.07.15_B+_neg.lcd	0		Fragilis_15.07.15_B-_neg.lcd	0
	Fragilis_14.07.15_B+_neg.lcd	0		Fragilis_14.07.15_B-_neg.lcd	0
Dihydroxy-aceton-P/G-3-P2			Dihydroxy-aceton-P/G-3-P2
	Fragilis_24.07.15_B+_neg.lcd	0		Fragilis_24.07.15_B-_neg.lcd	0
	Fragilis_22.07.15_B+_neg.lcd	0		Fragilis_22.07.15_B-_neg.lcd	0
	Fragilis_21.07.15_B+_neg.lcd	0		Fragilis_21.07.15_B-_neg.lcd	0
	Fragilis_16.07.15_B+_neg.lcd	0		Fragilis_16.07.15_B-_neg.lcd	0
	Fragilis_15.07.15_B+_neg.lcd	0		Fragilis_15.07.15_B-_neg.lcd	0
	Fragilis_14.07.15_B+_neg.lcd	0		Fragilis_14.07.15_B-_neg.lcd	0
DHAP/G-3-P-13C3 2			DHAP/G-3-P-13C3 2
	Fragilis_24.07.15_B+_neg.lcd	0		Fragilis_24.07.15_B-_neg.lcd	0
	Fragilis_22.07.15_B+_neg.lcd	0		Fragilis_22.07.15_B-_neg.lcd	0
	Fragilis_21.07.15_B+_neg.lcd	0		Fragilis_21.07.15_B-_neg.lcd	0
	Fragilis_16.07.15_B+_neg.lcd	0		Fragilis_16.07.15_B-_neg.lcd	0
	Fragilis_15.07.15_B+_neg.lcd	0		Fragilis_15.07.15_B-_neg.lcd	0
	Fragilis_14.07.15_B+_neg.lcd	0		Fragilis_14.07.15_B-_neg.lcd	0
Glycerate-1,3-PP			Glycerate-1,3-PP
	Fragilis_24.07.15_B+_neg.lcd	0		Fragilis_24.07.15_B-_neg.lcd	0
	Fragilis_22.07.15_B+_neg.lcd	0		Fragilis_22.07.15_B-_neg.lcd	0
	Fragilis_21.07.15_B+_neg.lcd	0		Fragilis_21.07.15_B-_neg.lcd	0
	Fragilis_16.07.15_B+_neg.lcd	0		Fragilis_16.07.15_B-_neg.lcd	0
	Fragilis_15.07.15_B+_neg.lcd	0		Fragilis_15.07.15_B-_neg.lcd	0
	Fragilis_14.07.15_B+_neg.lcd	0		Fragilis_14.07.15_B-_neg.lcd	0
Glycerate-3-P/Glycerate-2-P			Glycerate-3-P/Glycerate-2-P
	Fragilis_24.07.15_B+_neg.lcd	0		Fragilis_24.07.15_B-_neg.lcd	0
	Fragilis_22.07.15_B+_neg.lcd	0		Fragilis_22.07.15_B-_neg.lcd	0
	Fragilis_21.07.15_B+_neg.lcd	0		Fragilis_21.07.15_B-_neg.lcd	0
	Fragilis_16.07.15_B+_neg.lcd	0		Fragilis_16.07.15_B-_neg.lcd	0
	Fragilis_15.07.15_B+_neg.lcd	0		Fragilis_15.07.15_B-_neg.lcd	0
	Fragilis_14.07.15_B+_neg.lcd	0		Fragilis_14.07.15_B-_neg.lcd	0
Glycerate-2-P			Glycerate-2-P
	Fragilis_24.07.15_B+_neg.lcd	6201.78		Fragilis_24.07.15_B-_neg.lcd	11703
	Fragilis_22.07.15_B+_neg.lcd	5388		Fragilis_22.07.15_B-_neg.lcd	15591.7
	Fragilis_21.07.15_B+_neg.lcd	23423.3		Fragilis_21.07.15_B-_neg.lcd	36951.6
	Fragilis_16.07.15_B+_neg.lcd	0		Fragilis_16.07.15_B-_neg.lcd	7731.06
	Fragilis_15.07.15_B+_neg.lcd	0		Fragilis_15.07.15_B-_neg.lcd	12161.6
	Fragilis_14.07.15_B+_neg.lcd	0		Fragilis_14.07.15_B-_neg.lcd	12583.1
PEP 13C3			PEP 13C3
	Fragilis_24.07.15_B+_neg.lcd	0		Fragilis_24.07.15_B-_neg.lcd	0
	Fragilis_22.07.15_B+_neg.lcd	0		Fragilis_22.07.15_B-_neg.lcd	0
	Fragilis_21.07.15_B+_neg.lcd	0		Fragilis_21.07.15_B-_neg.lcd	0
	Fragilis_16.07.15_B+_neg.lcd	0		Fragilis_16.07.15_B-_neg.lcd	0
	Fragilis_15.07.15_B+_neg.lcd	0		Fragilis_15.07.15_B-_neg.lcd	0
	Fragilis_14.07.15_B+_neg.lcd	0		Fragilis_14.07.15_B-_neg.lcd	0
Erythrose-4-P-13C4 1			Erythrose-4-P-13C4 1
	Fragilis_24.07.15_B+_neg.lcd	0		Fragilis_24.07.15_B-_neg.lcd	0
	Fragilis_22.07.15_B+_neg.lcd	0		Fragilis_22.07.15_B-_neg.lcd	0
	Fragilis_21.07.15_B+_neg.lcd	0		Fragilis_21.07.15_B-_neg.lcd	0
	Fragilis_16.07.15_B+_neg.lcd	0		Fragilis_16.07.15_B-_neg.lcd	0
	Fragilis_15.07.15_B+_neg.lcd	0		Fragilis_15.07.15_B-_neg.lcd	0
	Fragilis_14.07.15_B+_neg.lcd	0		Fragilis_14.07.15_B-_neg.lcd	0
Alanine			Alanine
	Fragilis_24.07.15_B+_neg.lcd	0		Fragilis_24.07.15_B-_neg.lcd	0
	Fragilis_22.07.15_B+_neg.lcd	0		Fragilis_22.07.15_B-_neg.lcd	0
	Fragilis_21.07.15_B+_neg.lcd	0		Fragilis_21.07.15_B-_neg.lcd	0
	Fragilis_16.07.15_B+_neg.lcd	0		Fragilis_16.07.15_B-_neg.lcd	0
	Fragilis_15.07.15_B+_neg.lcd	0		Fragilis_15.07.15_B-_neg.lcd	0
	Fragilis_14.07.15_B+_neg.lcd	0		Fragilis_14.07.15_B-_neg.lcd	0
Glutamin2			Glutamin2
	Fragilis_24.07.15_B+_neg.lcd	0		Fragilis_24.07.15_B-_neg.lcd	0
	Fragilis_22.07.15_B+_neg.lcd	0		Fragilis_22.07.15_B-_neg.lcd	0
	Fragilis_21.07.15_B+_neg.lcd	0		Fragilis_21.07.15_B-_neg.lcd	0
	Fragilis_16.07.15_B+_neg.lcd	0		Fragilis_16.07.15_B-_neg.lcd	0
	Fragilis_15.07.15_B+_neg.lcd	0		Fragilis_15.07.15_B-_neg.lcd	0
	Fragilis_14.07.15_B+_neg.lcd	0		Fragilis_14.07.15_B-_neg.lcd	0
Glutamate-13C 2			Glutamate-13C 2
	Fragilis_24.07.15_B+_neg.lcd	2.81769e+06		Fragilis_24.07.15_B-_neg.lcd	2.81769e+06
	Fragilis_22.07.15_B+_neg.lcd	2.81769e+06		Fragilis_22.07.15_B-_neg.lcd	2.81769e+06
	Fragilis_21.07.15_B+_neg.lcd	2.81769e+06		Fragilis_21.07.15_B-_neg.lcd	2.81769e+06
	Fragilis_16.07.15_B+_neg.lcd	2.81769e+06		Fragilis_16.07.15_B-_neg.lcd	2.81769e+06
	Fragilis_15.07.15_B+_neg.lcd	2.81769e+06		Fragilis_15.07.15_B-_neg.lcd	2.81769e+06
	Fragilis_14.07.15_B+_neg.lcd	2.81769e+06		Fragilis_14.07.15_B-_neg.lcd	2.81769e+06
mannitol			mannitol
	Fragilis_24.07.15_B+_pos.lcd	106526		Fragilis_24.07.15_B-_pos.lcd	127095
	Fragilis_22.07.15_B+_pos.lcd	3611.33		Fragilis_22.07.15_B-_pos.lcd	13997.6
	Fragilis_21.07.15_B+_pos.lcd	277542		Fragilis_21.07.15_B-_pos.lcd	439495
	Fragilis_16.07.15_B+_pos.lcd	101396		Fragilis_16.07.15_B-_pos.lcd	125611
	Fragilis_15.07.15_B+_pos.lcd	2877.47		Fragilis_15.07.15_B-_pos.lcd	15949.1
	Fragilis_14.07.15_B+_pos_1.lcd	43296.2		Fragilis_14.07.15_B-_pos.lcd	6423.5
Adenosine			Adenosine
	Fragilis_24.07.15_B+_pos.lcd	34095.8		Fragilis_24.07.15_B-_pos.lcd	90038.9
	Fragilis_22.07.15_B+_pos.lcd	49191.2		Fragilis_22.07.15_B-_pos.lcd	1.38062e+06
	Fragilis_21.07.15_B+_pos.lcd	271075		Fragilis_21.07.15_B-_pos.lcd	734322
	Fragilis_16.07.15_B+_pos.lcd	309388		Fragilis_16.07.15_B-_pos.lcd	1.53355e+06
	Fragilis_15.07.15_B+_pos.lcd	229511		Fragilis_15.07.15_B-_pos.lcd	262035
	Fragilis_14.07.15_B+_pos_1.lcd	113764		Fragilis_14.07.15_B-_pos.lcd	2.77871e+06
Xanthosine			Xanthosine
	Fragilis_24.07.15_B+_pos.lcd	47189.7		Fragilis_24.07.15_B-_pos.lcd	12678.5
	Fragilis_22.07.15_B+_pos.lcd	49904.2		Fragilis_22.07.15_B-_pos.lcd	199903
	Fragilis_21.07.15_B+_pos.lcd	143941		Fragilis_21.07.15_B-_pos.lcd	114586
	Fragilis_16.07.15_B+_pos.lcd	74641		Fragilis_16.07.15_B-_pos.lcd	142615
	Fragilis_15.07.15_B+_pos.lcd	59691.3		Fragilis_15.07.15_B-_pos.lcd	63957.3
	Fragilis_14.07.15_B+_pos_1.lcd	21222.7		Fragilis_14.07.15_B-_pos.lcd	357977
Guanosine			Guanosine
	Fragilis_24.07.15_B+_pos.lcd	101073		Fragilis_24.07.15_B-_pos.lcd	14825.5
	Fragilis_22.07.15_B+_pos.lcd	101407		Fragilis_22.07.15_B-_pos.lcd	426253
	Fragilis_21.07.15_B+_pos.lcd	266180		Fragilis_21.07.15_B-_pos.lcd	121151
	Fragilis_16.07.15_B+_pos.lcd	206442		Fragilis_16.07.15_B-_pos.lcd	366192
	Fragilis_15.07.15_B+_pos.lcd	160548		Fragilis_15.07.15_B-_pos.lcd	118669
	Fragilis_14.07.15_B+_pos_1.lcd	50567.4		Fragilis_14.07.15_B-_pos.lcd	1.02981e+06
Cytidine			Cytidine
	Fragilis_24.07.15_B+_pos.lcd	95980.6		Fragilis_24.07.15_B-_pos.lcd	40215.9
	Fragilis_22.07.15_B+_pos.lcd	123347		Fragilis_22.07.15_B-_pos.lcd	392381
	Fragilis_21.07.15_B+_pos.lcd	318916		Fragilis_21.07.15_B-_pos.lcd	150369
	Fragilis_16.07.15_B+_pos.lcd	245653		Fragilis_16.07.15_B-_pos.lcd	445208
	Fragilis_15.07.15_B+_pos.lcd	215343		Fragilis_15.07.15_B-_pos.lcd	150382
	Fragilis_14.07.15_B+_pos_1.lcd	57404.3		Fragilis_14.07.15_B-_pos.lcd	717069
Tryptophane			Tryptophane
	Fragilis_24.07.15_B+_pos.lcd	228586		Fragilis_24.07.15_B-_pos.lcd	286496
	Fragilis_22.07.15_B+_pos.lcd	133999		Fragilis_22.07.15_B-_pos.lcd	355505
	Fragilis_21.07.15_B+_pos.lcd	624252		Fragilis_21.07.15_B-_pos.lcd	776317
	Fragilis_16.07.15_B+_pos.lcd	143411		Fragilis_16.07.15_B-_pos.lcd	209715
	Fragilis_15.07.15_B+_pos.lcd	122444		Fragilis_15.07.15_B-_pos.lcd	147612
	Fragilis_14.07.15_B+_pos_1.lcd	20724.7		Fragilis_14.07.15_B-_pos.lcd	76612.3
FAD			FAD
	Fragilis_24.07.15_B+_pos.lcd	1.01089e+06		Fragilis_24.07.15_B-_pos.lcd	1.0611e+06
	Fragilis_22.07.15_B+_pos.lcd	691658		Fragilis_22.07.15_B-_pos.lcd	1.36562e+06
	Fragilis_21.07.15_B+_pos.lcd	1.98423e+06		Fragilis_21.07.15_B-_pos.lcd	3.49142e+06
	Fragilis_16.07.15_B+_pos.lcd	718543		Fragilis_16.07.15_B-_pos.lcd	938307
	Fragilis_15.07.15_B+_pos.lcd	571215		Fragilis_15.07.15_B-_pos.lcd	1.03337e+06
	Fragilis_14.07.15_B+_pos_1.lcd	290519		Fragilis_14.07.15_B-_pos.lcd	988909
Propionyl-CoA			Propionyl-CoA
	Fragilis_24.07.15_B+_pos.lcd	0		Fragilis_24.07.15_B-_pos.lcd	0
	Fragilis_22.07.15_B+_pos.lcd	0		Fragilis_22.07.15_B-_pos.lcd	0
	Fragilis_21.07.15_B+_pos.lcd	0		Fragilis_21.07.15_B-_pos.lcd	0
	Fragilis_16.07.15_B+_pos.lcd	0		Fragilis_16.07.15_B-_pos.lcd	0
	Fragilis_15.07.15_B+_pos.lcd	0		Fragilis_15.07.15_B-_pos.lcd	0
	Fragilis_14.07.15_B+_pos_1.lcd	0		Fragilis_14.07.15_B-_pos.lcd	0
Glutamine			Glutamine
	Fragilis_24.07.15_B+_pos.lcd	5.24077e+06		Fragilis_24.07.15_B-_pos.lcd	5.68719e+06
	Fragilis_22.07.15_B+_pos.lcd	3.64069e+06		Fragilis_22.07.15_B-_pos.lcd	7.37936e+06
	Fragilis_21.07.15_B+_pos.lcd	9.92025e+06		Fragilis_21.07.15_B-_pos.lcd	1.88497e+07
	Fragilis_16.07.15_B+_pos.lcd	3871484		Fragilis_16.07.15_B-_pos.lcd	0
	Fragilis_15.07.15_B+_pos.lcd	3.63138e+06		Fragilis_15.07.15_B-_pos.lcd	5.94789e+06
	Fragilis_14.07.15_B+_pos_1.lcd	2.22066e+06		Fragilis_14.07.15_B-_pos.lcd	5.64809e+06
Histidine			Histidine
	Fragilis_24.07.15_B+_pos.lcd	595396		Fragilis_24.07.15_B-_pos.lcd	812989
	Fragilis_22.07.15_B+_pos.lcd	475264		Fragilis_22.07.15_B-_pos.lcd	924945
	Fragilis_21.07.15_B+_pos.lcd	1.27893e+06		Fragilis_21.07.15_B-_pos.lcd	1.81925e+06
	Fragilis_16.07.15_B+_pos.lcd	472954		Fragilis_16.07.15_B-_pos.lcd	737040
	Fragilis_15.07.15_B+_pos.lcd	304083		Fragilis_15.07.15_B-_pos.lcd	305786
	Fragilis_14.07.15_B+_pos_1.lcd	189447		Fragilis_14.07.15_B-_pos.lcd	189296
Adenine			Adenine
	Fragilis_24.07.15_B+_pos.lcd	640786		Fragilis_24.07.15_B-_pos.lcd	232424
	Fragilis_22.07.15_B+_pos.lcd	250115		Fragilis_22.07.15_B-_pos.lcd	1.01882e+06
	Fragilis_21.07.15_B+_pos.lcd	3.3018e+06		Fragilis_21.07.15_B-_pos.lcd	6.38711e+06
	Fragilis_16.07.15_B+_pos.lcd	425089		Fragilis_16.07.15_B-_pos.lcd	379160
	Fragilis_15.07.15_B+_pos.lcd	203082		Fragilis_15.07.15_B-_pos.lcd	461663
	Fragilis_14.07.15_B+_pos_1.lcd	139007		Fragilis_14.07.15_B-_pos.lcd	564766
Asparagine			Asparagine
	Fragilis_24.07.15_B+_pos.lcd	0		Fragilis_24.07.15_B-_pos.lcd	0
	Fragilis_22.07.15_B+_pos.lcd	0		Fragilis_22.07.15_B-_pos.lcd	0
	Fragilis_21.07.15_B+_pos.lcd	0		Fragilis_21.07.15_B-_pos.lcd	0
	Fragilis_16.07.15_B+_pos.lcd	0		Fragilis_16.07.15_B-_pos.lcd	0
	Fragilis_15.07.15_B+_pos.lcd	0		Fragilis_15.07.15_B-_pos.lcd	0
	Fragilis_14.07.15_B+_pos_1.lcd	0		Fragilis_14.07.15_B-_pos.lcd	18311.5
Ornithine			Ornithine
	Fragilis_24.07.15_B+_pos.lcd	4.21426e+06		Fragilis_24.07.15_B-_pos.lcd	4.36352e+06
	Fragilis_22.07.15_B+_pos.lcd	3.20992e+06		Fragilis_22.07.15_B-_pos.lcd	6.31133e+06
	Fragilis_21.07.15_B+_pos.lcd	6.98164e+06		Fragilis_21.07.15_B-_pos.lcd	7.77525e+06
	Fragilis_16.07.15_B+_pos.lcd	3744818		Fragilis_16.07.15_B-_pos.lcd	4.65434e+06
	Fragilis_15.07.15_B+_pos.lcd	3.17842e+06		Fragilis_15.07.15_B-_pos.lcd	4.49817e+06
	Fragilis_14.07.15_B+_pos_1.lcd	2.57264e+06		Fragilis_14.07.15_B-_pos.lcd	4.42753e+06
Reduced glutathione			Reduced glutathione
	Fragilis_24.07.15_B+_pos.lcd	0		Fragilis_24.07.15_B-_pos.lcd	0
	Fragilis_22.07.15_B+_pos.lcd	0		Fragilis_22.07.15_B-_pos.lcd	0
	Fragilis_21.07.15_B+_pos.lcd	0		Fragilis_21.07.15_B-_pos.lcd	0
	Fragilis_16.07.15_B+_pos.lcd	0		Fragilis_16.07.15_B-_pos.lcd	0
	Fragilis_15.07.15_B+_pos.lcd	0		Fragilis_15.07.15_B-_pos.lcd	0
	Fragilis_14.07.15_B+_pos_1.lcd	0		Fragilis_14.07.15_B-_pos.lcd	0
Lysine			Lysine
	Fragilis_24.07.15_B+_pos.lcd	1.07354e+06		Fragilis_24.07.15_B-_pos.lcd	1.20452e+06
	Fragilis_22.07.15_B+_pos.lcd	665015		Fragilis_22.07.15_B-_pos.lcd	1.61007e+06
	Fragilis_21.07.15_B+_pos.lcd	2.14641e+06		Fragilis_21.07.15_B-_pos.lcd	2.88668e+06
	Fragilis_16.07.15_B+_pos.lcd	627329		Fragilis_16.07.15_B-_pos.lcd	1.00441e+06
	Fragilis_15.07.15_B+_pos.lcd	742147		Fragilis_15.07.15_B-_pos.lcd	1.00442e+06
	Fragilis_14.07.15_B+_pos_1.lcd	302817		Fragilis_14.07.15_B-_pos.lcd	926949
Glucoseamine			Glucoseamine
	Fragilis_24.07.15_B+_pos.lcd	0		Fragilis_24.07.15_B-_pos.lcd	0
	Fragilis_22.07.15_B+_pos.lcd	0		Fragilis_22.07.15_B-_pos.lcd	19574.3
	Fragilis_21.07.15_B+_pos.lcd	0		Fragilis_21.07.15_B-_pos.lcd	0
	Fragilis_16.07.15_B+_pos.lcd	1624		Fragilis_16.07.15_B-_pos.lcd	0
	Fragilis_15.07.15_B+_pos.lcd	0		Fragilis_15.07.15_B-_pos.lcd	0
	Fragilis_14.07.15_B+_pos_1.lcd	0		Fragilis_14.07.15_B-_pos.lcd	0
NAD			NAD
	Fragilis_24.07.15_B+_pos.lcd	0		Fragilis_24.07.15_B-_pos.lcd	0
	Fragilis_22.07.15_B+_pos.lcd	0		Fragilis_22.07.15_B-_pos.lcd	0
	Fragilis_21.07.15_B+_pos.lcd	0		Fragilis_21.07.15_B-_pos.lcd	0
	Fragilis_16.07.15_B+_pos.lcd	0		Fragilis_16.07.15_B-_pos.lcd	0
	Fragilis_15.07.15_B+_pos.lcd	0		Fragilis_15.07.15_B-_pos.lcd	0
	Fragilis_14.07.15_B+_pos_1.lcd	0		Fragilis_14.07.15_B-_pos.lcd	0
dTMP			dTMP
	Fragilis_24.07.15_B+_pos.lcd	0		Fragilis_24.07.15_B-_pos.lcd	0
	Fragilis_22.07.15_B+_pos.lcd	0		Fragilis_22.07.15_B-_pos.lcd	0
	Fragilis_21.07.15_B+_pos.lcd	0		Fragilis_21.07.15_B-_pos.lcd	0
	Fragilis_16.07.15_B+_pos.lcd	0		Fragilis_16.07.15_B-_pos.lcd	0
	Fragilis_15.07.15_B+_pos.lcd	0		Fragilis_15.07.15_B-_pos.lcd	0
	Fragilis_14.07.15_B+_pos_1.lcd	0		Fragilis_14.07.15_B-_pos.lcd	0
CMP			CMP
	Fragilis_24.07.15_B+_pos.lcd	2922.5		Fragilis_24.07.15_B-_pos.lcd	3409.44
	Fragilis_22.07.15_B+_pos.lcd	0		Fragilis_22.07.15_B-_pos.lcd	4941.09
	Fragilis_21.07.15_B+_pos.lcd	6319.26		Fragilis_21.07.15_B-_pos.lcd	5620.67
	Fragilis_16.07.15_B+_pos.lcd	2088		Fragilis_16.07.15_B-_pos.lcd	0
	Fragilis_15.07.15_B+_pos.lcd	0		Fragilis_15.07.15_B-_pos.lcd	0
	Fragilis_14.07.15_B+_pos_1.lcd	0		Fragilis_14.07.15_B-_pos.lcd	4883.07
UMP			UMP
	Fragilis_24.07.15_B+_pos.lcd	0		Fragilis_24.07.15_B-_pos.lcd	0
	Fragilis_22.07.15_B+_pos.lcd	0		Fragilis_22.07.15_B-_pos.lcd	0
	Fragilis_21.07.15_B+_pos.lcd	0		Fragilis_21.07.15_B-_pos.lcd	0
	Fragilis_16.07.15_B+_pos.lcd	0		Fragilis_16.07.15_B-_pos.lcd	0
	Fragilis_15.07.15_B+_pos.lcd	0		Fragilis_15.07.15_B-_pos.lcd	0
	Fragilis_14.07.15_B+_pos_1.lcd	0		Fragilis_14.07.15_B-_pos.lcd	0
dAMP			dAMP
	Fragilis_24.07.15_B+_pos.lcd	0		Fragilis_24.07.15_B-_pos.lcd	0
	Fragilis_22.07.15_B+_pos.lcd	0		Fragilis_22.07.15_B-_pos.lcd	0
	Fragilis_21.07.15_B+_pos.lcd	0		Fragilis_21.07.15_B-_pos.lcd	0
	Fragilis_16.07.15_B+_pos.lcd	0		Fragilis_16.07.15_B-_pos.lcd	0
	Fragilis_15.07.15_B+_pos.lcd	0		Fragilis_15.07.15_B-_pos.lcd	0
	Fragilis_14.07.15_B+_pos_1.lcd	0		Fragilis_14.07.15_B-_pos.lcd	0
GMP			GMP
	Fragilis_24.07.15_B+_pos.lcd	8994.24		Fragilis_24.07.15_B-_pos.lcd	12336.5
	Fragilis_22.07.15_B+_pos.lcd	4134.93		Fragilis_22.07.15_B-_pos.lcd	12657.4
	Fragilis_21.07.15_B+_pos.lcd	0		Fragilis_21.07.15_B-_pos.lcd	18547.8
	Fragilis_16.07.15_B+_pos.lcd	6102		Fragilis_16.07.15_B-_pos.lcd	12443.6
	Fragilis_15.07.15_B+_pos.lcd	2862.28		Fragilis_15.07.15_B-_pos.lcd	9647.48
	Fragilis_14.07.15_B+_pos_1.lcd	0		Fragilis_14.07.15_B-_pos.lcd	13183.8
GMP			GMP
	Fragilis_24.07.15_B+_pos.lcd	0		Fragilis_24.07.15_B-_pos.lcd	0
	Fragilis_22.07.15_B+_pos.lcd	0		Fragilis_22.07.15_B-_pos.lcd	0
	Fragilis_21.07.15_B+_pos.lcd	0		Fragilis_21.07.15_B-_pos.lcd	0
	Fragilis_16.07.15_B+_pos.lcd	0		Fragilis_16.07.15_B-_pos.lcd	0
	Fragilis_15.07.15_B+_pos.lcd	0		Fragilis_15.07.15_B-_pos.lcd	0
	Fragilis_14.07.15_B+_pos_1.lcd	0		Fragilis_14.07.15_B-_pos.lcd	0
XMP			XMP
	Fragilis_24.07.15_B+_pos.lcd	0		Fragilis_24.07.15_B-_pos.lcd	0
	Fragilis_22.07.15_B+_pos.lcd	0		Fragilis_22.07.15_B-_pos.lcd	0
	Fragilis_21.07.15_B+_pos.lcd	0		Fragilis_21.07.15_B-_pos.lcd	0
	Fragilis_16.07.15_B+_pos.lcd	0		Fragilis_16.07.15_B-_pos.lcd	0
	Fragilis_15.07.15_B+_pos.lcd	0		Fragilis_15.07.15_B-_pos.lcd	0
	Fragilis_14.07.15_B+_pos_1.lcd	0		Fragilis_14.07.15_B-_pos.lcd	0
Oxidized glutatione			Oxidized glutatione
	Fragilis_24.07.15_B+_pos.lcd	0		Fragilis_24.07.15_B-_pos.lcd	0
	Fragilis_22.07.15_B+_pos.lcd	0		Fragilis_22.07.15_B-_pos.lcd	0
	Fragilis_21.07.15_B+_pos.lcd	0		Fragilis_21.07.15_B-_pos.lcd	0
	Fragilis_16.07.15_B+_pos.lcd	0		Fragilis_16.07.15_B-_pos.lcd	0
	Fragilis_15.07.15_B+_pos.lcd	0		Fragilis_15.07.15_B-_pos.lcd	0
	Fragilis_14.07.15_B+_pos_1.lcd	0		Fragilis_14.07.15_B-_pos.lcd	0
AMP			AMP
	Fragilis_24.07.15_B+_pos.lcd	20985.2		Fragilis_24.07.15_B-_pos.lcd	27131.2
	Fragilis_22.07.15_B+_pos.lcd	18571		Fragilis_22.07.15_B-_pos.lcd	42942.9
	Fragilis_21.07.15_B+_pos.lcd	40596.5		Fragilis_21.07.15_B-_pos.lcd	26698.2
	Fragilis_16.07.15_B+_pos.lcd	21692		Fragilis_16.07.15_B-_pos.lcd	30844.5
	Fragilis_15.07.15_B+_pos.lcd	9093.63		Fragilis_15.07.15_B-_pos.lcd	26267.6
	Fragilis_14.07.15_B+_pos_1.lcd	4289.64		Fragilis_14.07.15_B-_pos.lcd	34486.7
Tyrosine			Tyrosine
	Fragilis_24.07.15_B+_pos.lcd	106526		Fragilis_24.07.15_B-_pos.lcd	127095
	Fragilis_22.07.15_B+_pos.lcd	87243.9		Fragilis_22.07.15_B-_pos.lcd	143549
	Fragilis_21.07.15_B+_pos.lcd	277542		Fragilis_21.07.15_B-_pos.lcd	302006
	Fragilis_16.07.15_B+_pos.lcd	89391		Fragilis_16.07.15_B-_pos.lcd	123875
	Fragilis_15.07.15_B+_pos.lcd	101514		Fragilis_15.07.15_B-_pos.lcd	152175
	Fragilis_14.07.15_B+_pos_1.lcd	26383.5		Fragilis_14.07.15_B-_pos.lcd	74308.9
leucine		114767	leucine		153835
	Fragilis_24.07.15_B+_pos.lcd	545725		Fragilis_24.07.15_B-_pos.lcd	647796
	Fragilis_22.07.15_B+_pos.lcd	366073		Fragilis_22.07.15_B-_pos.lcd	618293
	Fragilis_21.07.15_B+_pos.lcd	1.14364e+06		Fragilis_21.07.15_B-_pos.lcd	1.84235e+06
	Fragilis_16.07.15_B+_pos.lcd	444700		Fragilis_16.07.15_B-_pos.lcd	585274
	Fragilis_15.07.15_B+_pos.lcd	446858		Fragilis_15.07.15_B-_pos.lcd	668719
	Fragilis_14.07.15_B+_pos_1.lcd	257397		Fragilis_14.07.15_B-_pos.lcd	673031
leucine			leucine
	Fragilis_24.07.15_B+_pos.lcd	1.01089e+06		Fragilis_24.07.15_B-_pos.lcd	1.0611e+06
	Fragilis_22.07.15_B+_pos.lcd	691658		Fragilis_22.07.15_B-_pos.lcd	1.36562e+06
	Fragilis_21.07.15_B+_pos.lcd	1.98423e+06		Fragilis_21.07.15_B-_pos.lcd	3.49142e+06
	Fragilis_16.07.15_B+_pos.lcd	718543		Fragilis_16.07.15_B-_pos.lcd	938307
	Fragilis_15.07.15_B+_pos.lcd	571215		Fragilis_15.07.15_B-_pos.lcd	1.03337e+06
	Fragilis_14.07.15_B+_pos_1.lcd	290519		Fragilis_14.07.15_B-_pos.lcd	988909
Phenylalanine			Phenylalanine
	Fragilis_24.07.15_B+_pos.lcd	1.16651e+06		Fragilis_24.07.15_B-_pos.lcd	1.17545e+06
	Fragilis_22.07.15_B+_pos.lcd	698075		Fragilis_22.07.15_B-_pos.lcd	1.53361e+06
	Fragilis_21.07.15_B+_pos.lcd	2.21471e+06		Fragilis_21.07.15_B-_pos.lcd	3.26957e+06
	Fragilis_16.07.15_B+_pos.lcd	913565		Fragilis_16.07.15_B-_pos.lcd	1.06027e+06
	Fragilis_15.07.15_B+_pos.lcd	696876		Fragilis_15.07.15_B-_pos.lcd	1.22941e+06
	Fragilis_14.07.15_B+_pos_1.lcd	192754		Fragilis_14.07.15_B-_pos.lcd	588264
NAD			NAD
	Fragilis_24.07.15_B+_pos.lcd	0		Fragilis_24.07.15_B-_pos.lcd	0
	Fragilis_22.07.15_B+_pos.lcd	0		Fragilis_22.07.15_B-_pos.lcd	0
	Fragilis_21.07.15_B+_pos.lcd	0		Fragilis_21.07.15_B-_pos.lcd	0
	Fragilis_16.07.15_B+_pos.lcd	0		Fragilis_16.07.15_B-_pos.lcd	0
	Fragilis_15.07.15_B+_pos.lcd	0		Fragilis_15.07.15_B-_pos.lcd	0
	Fragilis_14.07.15_B+_pos_1.lcd	0		Fragilis_14.07.15_B-_pos.lcd	0
Proline			Proline
	Fragilis_24.07.15_B+_pos.lcd	5.24077e+06		Fragilis_24.07.15_B-_pos.lcd	5.68719e+06
	Fragilis_22.07.15_B+_pos.lcd	3.64069e+06		Fragilis_22.07.15_B-_pos.lcd	7.37936e+06
	Fragilis_21.07.15_B+_pos.lcd	9.92025e+06		Fragilis_21.07.15_B-_pos.lcd	1.88497e+07
	Fragilis_16.07.15_B+_pos.lcd	3871484		Fragilis_16.07.15_B-_pos.lcd	2.49771e+06
	Fragilis_15.07.15_B+_pos.lcd	3.63138e+06		Fragilis_15.07.15_B-_pos.lcd	5.94789e+06
	Fragilis_14.07.15_B+_pos_1.lcd	2.22066e+06		Fragilis_14.07.15_B-_pos.lcd	5.64809e+06
Serine1			Serine1
	Fragilis_24.07.15_B+_pos.lcd	42027.7		Fragilis_24.07.15_B-_pos.lcd	26925.5
	Fragilis_22.07.15_B+_pos.lcd	36679.6		Fragilis_22.07.15_B-_pos.lcd	65374.4
	Fragilis_21.07.15_B+_pos.lcd	171444		Fragilis_21.07.15_B-_pos.lcd	275924
	Fragilis_16.07.15_B+_pos.lcd	36851		Fragilis_16.07.15_B-_pos.lcd	36728.3
	Fragilis_15.07.15_B+_pos.lcd	34629.3		Fragilis_15.07.15_B-_pos.lcd	41791.9
	Fragilis_14.07.15_B+_pos_1.lcd	39654.9		Fragilis_14.07.15_B-_pos.lcd	70838.7
Arginine1			Arginine1
	Fragilis_24.07.15_B+_pos.lcd	2.35355e+07		Fragilis_24.07.15_B-_pos.lcd	2.77839e+07
	Fragilis_22.07.15_B+_pos.lcd	1.61949e+07		Fragilis_22.07.15_B-_pos.lcd	4.42035e+07
	Fragilis_21.07.15_B+_pos.lcd	6.12333e+07		Fragilis_21.07.15_B-_pos.lcd	9.51451e+07
	Fragilis_16.07.15_B+_pos.lcd	18870029		Fragilis_16.07.15_B-_pos.lcd	2.80985e+07
	Fragilis_15.07.15_B+_pos.lcd	1.58562e+07		Fragilis_15.07.15_B-_pos.lcd	3.20014e+07
	Fragilis_14.07.15_B+_pos_1.lcd	5.74778e+06		Fragilis_14.07.15_B-_pos.lcd	2.35759e+07
Citrulline1			Citrulline1
	Fragilis_24.07.15_B+_pos.lcd	371108		Fragilis_24.07.15_B-_pos.lcd	335613
	Fragilis_22.07.15_B+_pos.lcd	271466		Fragilis_22.07.15_B-_pos.lcd	306420
	Fragilis_21.07.15_B+_pos.lcd	349742		Fragilis_21.07.15_B-_pos.lcd	475298
	Fragilis_16.07.15_B+_pos.lcd	299831		Fragilis_16.07.15_B-_pos.lcd	309726
	Fragilis_15.07.15_B+_pos.lcd	312535		Fragilis_15.07.15_B-_pos.lcd	235522
	Fragilis_14.07.15_B+_pos_1.lcd	195192		Fragilis_14.07.15_B-_pos.lcd	275664
Citrulline2			Citrulline2
	Fragilis_24.07.15_B+_pos.lcd	159136		Fragilis_24.07.15_B-_pos.lcd	138249
	Fragilis_22.07.15_B+_pos.lcd	122138		Fragilis_22.07.15_B-_pos.lcd	139122
	Fragilis_21.07.15_B+_pos.lcd	156656		Fragilis_21.07.15_B-_pos.lcd	207052
	Fragilis_16.07.15_B+_pos.lcd	153614		Fragilis_16.07.15_B-_pos.lcd	135158
	Fragilis_15.07.15_B+_pos.lcd	142700		Fragilis_15.07.15_B-_pos.lcd	94404.6
	Fragilis_14.07.15_B+_pos_1.lcd	77364.8		Fragilis_14.07.15_B-_pos.lcd	139188
Alanine			Alanine
	Fragilis_24.07.15_B+_pos.lcd	352151		Fragilis_24.07.15_B-_pos.lcd	443453
	Fragilis_22.07.15_B+_pos.lcd	275425		Fragilis_22.07.15_B-_pos.lcd	777864
	Fragilis_21.07.15_B+_pos.lcd	1.17763e+06		Fragilis_21.07.15_B-_pos.lcd	2.06503e+06
	Fragilis_16.07.15_B+_pos.lcd	318798		Fragilis_16.07.15_B-_pos.lcd	290813
	Fragilis_15.07.15_B+_pos.lcd	304547		Fragilis_15.07.15_B-_pos.lcd	511453
	Fragilis_14.07.15_B+_pos_1.lcd	140759		Fragilis_14.07.15_B-_pos.lcd	535340
threonine1			threonine1
	Fragilis_24.07.15_B+_pos.lcd	122632		Fragilis_24.07.15_B-_pos.lcd	166107
	Fragilis_22.07.15_B+_pos.lcd	130540		Fragilis_22.07.15_B-_pos.lcd	351650
	Fragilis_21.07.15_B+_pos.lcd	507987		Fragilis_21.07.15_B-_pos.lcd	911256
	Fragilis_16.07.15_B+_pos.lcd	155934		Fragilis_16.07.15_B-_pos.lcd	151945
	Fragilis_15.07.15_B+_pos.lcd	133775		Fragilis_15.07.15_B-_pos.lcd	216496
	Fragilis_14.07.15_B+_pos_1.lcd	93370		Fragilis_14.07.15_B-_pos.lcd	240600
Glutamate1			Glutamate1
	Fragilis_24.07.15_B+_pos.lcd	467678		Fragilis_24.07.15_B-_pos.lcd	523033
	Fragilis_22.07.15_B+_pos.lcd	266740		Fragilis_22.07.15_B-_pos.lcd	882969
	Fragilis_21.07.15_B+_pos.lcd	1.09569e+06		Fragilis_21.07.15_B-_pos.lcd	2.07141e+06
	Fragilis_16.07.15_B+_pos.lcd	314276		Fragilis_16.07.15_B-_pos.lcd	386081
	Fragilis_15.07.15_B+_pos.lcd	230280		Fragilis_15.07.15_B-_pos.lcd	492116
	Fragilis_14.07.15_B+_pos_1.lcd	77777		Fragilis_14.07.15_B-_pos.lcd	522488
Methionine			Methionine
	Fragilis_24.07.15_B+_pos.lcd	349817		Fragilis_24.07.15_B-_pos.lcd	396239
	Fragilis_22.07.15_B+_pos.lcd	255738		Fragilis_22.07.15_B-_pos.lcd	587451
	Fragilis_21.07.15_B+_pos.lcd	759832		Fragilis_21.07.15_B-_pos.lcd	1.2353e+06
	Fragilis_16.07.15_B+_pos.lcd	208853		Fragilis_16.07.15_B-_pos.lcd	242566
	Fragilis_15.07.15_B+_pos.lcd	189174		Fragilis_15.07.15_B-_pos.lcd	181513
	Fragilis_14.07.15_B+_pos_1.lcd	56227.9		Fragilis_14.07.15_B-_pos.lcd	79655
Glycine			Glycine
	Fragilis_24.07.15_B+_pos.lcd	43837.5		Fragilis_24.07.15_B-_pos.lcd	56410.7
	Fragilis_22.07.15_B+_pos.lcd	38337.7		Fragilis_22.07.15_B-_pos.lcd	105671
	Fragilis_21.07.15_B+_pos.lcd	119503		Fragilis_21.07.15_B-_pos.lcd	326996
	Fragilis_16.07.15_B+_pos.lcd	39672		Fragilis_16.07.15_B-_pos.lcd	38198.9
	Fragilis_15.07.15_B+_pos.lcd	22457.9		Fragilis_15.07.15_B-_pos.lcd	55799
	Fragilis_14.07.15_B+_pos_1.lcd	12311.7		Fragilis_14.07.15_B-_pos.lcd	43795
Aspartate			Aspartate
	Fragilis_24.07.15_B+_pos.lcd	25003.6		Fragilis_24.07.15_B-_pos.lcd	23703.1
	Fragilis_22.07.15_B+_pos.lcd	16368.9		Fragilis_22.07.15_B-_pos.lcd	35917.9
	Fragilis_21.07.15_B+_pos.lcd	9506.96		Fragilis_21.07.15_B-_pos.lcd	17917.9
	Fragilis_16.07.15_B+_pos.lcd	19466		Fragilis_16.07.15_B-_pos.lcd	21703.9
	Fragilis_15.07.15_B+_pos.lcd	10067.3		Fragilis_15.07.15_B-_pos.lcd	11342.3
	Fragilis_14.07.15_B+_pos_1.lcd	12722.1		Fragilis_14.07.15_B-_pos.lcd	15750.3
NADH			NADH
	Fragilis_24.07.15_B+_pos.lcd	0		Fragilis_24.07.15_B-_pos.lcd	0
	Fragilis_22.07.15_B+_pos.lcd	0		Fragilis_22.07.15_B-_pos.lcd	0
	Fragilis_21.07.15_B+_pos.lcd	0		Fragilis_21.07.15_B-_pos.lcd	0
	Fragilis_16.07.15_B+_pos.lcd	0		Fragilis_16.07.15_B-_pos.lcd	0
	Fragilis_15.07.15_B+_pos.lcd	0		Fragilis_15.07.15_B-_pos.lcd	0
	Fragilis_14.07.15_B+_pos_1.lcd	0		Fragilis_14.07.15_B-_pos.lcd	0
dGMP			dGMP
	Fragilis_24.07.15_B+_pos.lcd	0		Fragilis_24.07.15_B-_pos.lcd	0
	Fragilis_22.07.15_B+_pos.lcd	0		Fragilis_22.07.15_B-_pos.lcd	0
	Fragilis_21.07.15_B+_pos.lcd	0		Fragilis_21.07.15_B-_pos.lcd	0
	Fragilis_16.07.15_B+_pos.lcd	0		Fragilis_16.07.15_B-_pos.lcd	0
	Fragilis_15.07.15_B+_pos.lcd	0		Fragilis_15.07.15_B-_pos.lcd	0
	Fragilis_14.07.15_B+_pos_1.lcd	0		Fragilis_14.07.15_B-_pos.lcd	0
Nicotinamide			Nicotinamide
	Fragilis_24.07.15_B+_pos.lcd	0		Fragilis_24.07.15_B-_pos.lcd	0
	Fragilis_22.07.15_B+_pos.lcd	0		Fragilis_22.07.15_B-_pos.lcd	0
	Fragilis_21.07.15_B+_pos.lcd	0		Fragilis_21.07.15_B-_pos.lcd	0
	Fragilis_16.07.15_B+_pos.lcd	0		Fragilis_16.07.15_B-_pos.lcd	0
	Fragilis_15.07.15_B+_pos.lcd	0		Fragilis_15.07.15_B-_pos.lcd	0
	Fragilis_14.07.15_B+_pos_1.lcd	0		Fragilis_14.07.15_B-_pos.lcd	0
Ornithine1			Ornithine1
	Fragilis_24.07.15_B+_pos.lcd	2.46767e+06		Fragilis_24.07.15_B-_pos.lcd	2.3935e+06
	Fragilis_22.07.15_B+_pos.lcd	1.79187e+06		Fragilis_22.07.15_B-_pos.lcd	3.6307e+06
	Fragilis_21.07.15_B+_pos.lcd	3.74723e+06		Fragilis_21.07.15_B-_pos.lcd	3.80676e+06
	Fragilis_16.07.15_B+_pos.lcd	1927739		Fragilis_16.07.15_B-_pos.lcd	2.50644e+06
	Fragilis_15.07.15_B+_pos.lcd	1.60961e+06		Fragilis_15.07.15_B-_pos.lcd	2.57121e+06
	Fragilis_14.07.15_B+_pos_1.lcd	1.40981e+06		Fragilis_14.07.15_B-_pos.lcd	2.34487e+06
Sucrose 1			Sucrose 1
	Fragilis_24.07.15_B+_pos.lcd	70951.8		Fragilis_24.07.15_B-_pos.lcd	56100.8
	Fragilis_22.07.15_B+_pos.lcd	85422.4		Fragilis_22.07.15_B-_pos.lcd	1.23436e+06
	Fragilis_21.07.15_B+_pos.lcd	12447		Fragilis_21.07.15_B-_pos.lcd	32084.7
	Fragilis_16.07.15_B+_pos.lcd	52316		Fragilis_16.07.15_B-_pos.lcd	92976.4
	Fragilis_15.07.15_B+_pos.lcd	152168		Fragilis_15.07.15_B-_pos.lcd	116667
	Fragilis_14.07.15_B+_pos_1.lcd	32169.7		Fragilis_14.07.15_B-_pos.lcd	51172.2
4-Hydroxy-L-Proline2			4-Hydroxy-L-Proline2
	Fragilis_24.07.15_B+_pos.lcd	200387		Fragilis_24.07.15_B-_pos.lcd	173785
	Fragilis_22.07.15_B+_pos.lcd	122051		Fragilis_22.07.15_B-_pos.lcd	372931
	Fragilis_21.07.15_B+_pos.lcd	725394		Fragilis_21.07.15_B-_pos.lcd	1.30932e+06
	Fragilis_16.07.15_B+_pos.lcd	131540		Fragilis_16.07.15_B-_pos.lcd	165844
	Fragilis_15.07.15_B+_pos.lcd	142727		Fragilis_15.07.15_B-_pos.lcd	329423
	Fragilis_14.07.15_B+_pos_1.lcd	70351.9		Fragilis_14.07.15_B-_pos.lcd	269253
Nicotinic acid 2			Nicotinic acid 2
	Fragilis_24.07.15_B+_pos.lcd	30523.9		Fragilis_24.07.15_B-_pos.lcd	16427.3
	Fragilis_22.07.15_B+_pos.lcd	17015		Fragilis_22.07.15_B-_pos.lcd	30786.8
	Fragilis_21.07.15_B+_pos.lcd	35234.7		Fragilis_21.07.15_B-_pos.lcd	38407.9
	Fragilis_16.07.15_B+_pos.lcd	17168		Fragilis_16.07.15_B-_pos.lcd	24019
	Fragilis_15.07.15_B+_pos.lcd	21577.2		Fragilis_15.07.15_B-_pos.lcd	19816.5
	Fragilis_14.07.15_B+_pos_1.lcd	4309.1		Fragilis_14.07.15_B-_pos.lcd	20147.9
Creatine2			Creatine2
	Fragilis_24.07.15_B+_pos.lcd	130570		Fragilis_24.07.15_B-_pos.lcd	128974
	Fragilis_22.07.15_B+_pos.lcd	99322.8		Fragilis_22.07.15_B-_pos.lcd	190494
	Fragilis_21.07.15_B+_pos.lcd	328004		Fragilis_21.07.15_B-_pos.lcd	411016
	Fragilis_16.07.15_B+_pos.lcd	101421		Fragilis_16.07.15_B-_pos.lcd	114630
	Fragilis_15.07.15_B+_pos.lcd	135688		Fragilis_15.07.15_B-_pos.lcd	181295
	Fragilis_14.07.15_B+_pos_1.lcd	86405.8		Fragilis_14.07.15_B-_pos.lcd	203041
Creatinine2			Creatinine2
	Fragilis_24.07.15_B+_pos.lcd	2.01878e+06		Fragilis_24.07.15_B-_pos.lcd	2.03808e+06
	Fragilis_22.07.15_B+_pos.lcd	1.3758e+06		Fragilis_22.07.15_B-_pos.lcd	3.30197e+06
	Fragilis_21.07.15_B+_pos.lcd	4.03953e+06		Fragilis_21.07.15_B-_pos.lcd	5.69174e+06
	Fragilis_16.07.15_B+_pos.lcd	1546331		Fragilis_16.07.15_B-_pos.lcd	2.03752e+06
	Fragilis_15.07.15_B+_pos.lcd	1.2976e+06		Fragilis_15.07.15_B-_pos.lcd	2.39738e+06
	Fragilis_14.07.15_B+_pos_1.lcd	649648		Fragilis_14.07.15_B-_pos.lcd	2.68378e+06
Uridine			Uridine
	Fragilis_24.07.15_B+_pos.lcd	6169.72		Fragilis_24.07.15_B-_pos.lcd	0
	Fragilis_22.07.15_B+_pos.lcd	1723.04		Fragilis_22.07.15_B-_pos.lcd	0
	Fragilis_21.07.15_B+_pos.lcd	16085.4		Fragilis_21.07.15_B-_pos.lcd	0
	Fragilis_16.07.15_B+_pos.lcd	8120		Fragilis_16.07.15_B-_pos.lcd	17652.5
	Fragilis_15.07.15_B+_pos.lcd	7265.79		Fragilis_15.07.15_B-_pos.lcd	0
	Fragilis_14.07.15_B+_pos_1.lcd	0		Fragilis_14.07.15_B-_pos.lcd	24415.3
4-Aminobutiric acid 1			4-Aminobutiric acid 1
	Fragilis_24.07.15_B+_pos.lcd	38912.1		Fragilis_24.07.15_B-_pos.lcd	824991
	Fragilis_22.07.15_B+_pos.lcd	725125		Fragilis_22.07.15_B-_pos.lcd	24947.9
	Fragilis_21.07.15_B+_pos.lcd	1.91487e+06		Fragilis_21.07.15_B-_pos.lcd	1.04426e+06
	Fragilis_16.07.15_B+_pos.lcd	501900		Fragilis_16.07.15_B-_pos.lcd	528057
	Fragilis_15.07.15_B+_pos.lcd	694574		Fragilis_15.07.15_B-_pos.lcd	0
	Fragilis_14.07.15_B+_pos_1.lcd	145330		Fragilis_14.07.15_B-_pos.lcd	0
Glutamate13C1			Glutamate13C1
	Fragilis_24.07.15_B+_pos.lcd	162091		Fragilis_24.07.15_B-_pos.lcd	162091
	Fragilis_22.07.15_B+_pos.lcd	162091		Fragilis_22.07.15_B-_pos.lcd	162091
	Fragilis_21.07.15_B+_pos.lcd	162091		Fragilis_21.07.15_B-_pos.lcd	162091
	Fragilis_16.07.15_B+_pos.lcd	162091		Fragilis_16.07.15_B-_pos.lcd	162091
	Fragilis_15.07.15_B+_pos.lcd	162091		Fragilis_15.07.15_B-_pos.lcd	162091
	Fragilis_14.07.15_B+_pos_1.lcd	162091		Fragilis_14.07.15_B-_pos.lcd	162091

## Sheet: S6-4
Samples	3,4-dihydroxyphenylethanol (3TMS) (µg)	4-hydroxyphenylethanol (2TMS) (µg)	aC14:0 (1TMS) (µg)	aC15:0 (1TMS) (µg)	aC16:0 (1TMS) (µg)	aC18:0 (1TMS) (µg)	aC8:0 (1TMS) (µg)	aC9:0 (1TMS) (µg)	benzoic acid (1TMS) (µg)	fumaric acid (2TMS) (µg)	glucose (5TMS) (µg)	lactic acid (2TMS) (µg)	MAG(0:0/16:0/0:0) (µg)	MAG(0:0/18:0/0:0) (µg)	MAG(16:0/0:0/0:0) (µg)	MAG(18:0/0:0/0:0) (µg)	mannitol (6TMS) (µg)	myo-inositol (µg)	N-acetyl GLY (µg)	nC11 (µg)	nC12 (µg)	nC13 (µg)	nC14 (µg)	orcinol (µg)	p-methylbenzoic acid (1TMS) (µg)	phosphate (3TMS) (µg)	RI=1174 (µg)	RI=1217 mw 217 (µg)	RI=1377 (µg)	succinic acid (2TMS) (µg)
1 NTBF OMV	0.0675509	0.206446	0.0159028	0	0.362138	0.0962082	0.089599	0.0138691	0.0754014	0.031658	0.493004	2.26221	0.00275033	0.00181189	0.444231	0.568503	0.0454819	0	0.420882	0.460933	0.000115558	0.232578	0.140656	0.268514	0.173281	0	0.106814	0.228237	0.0632967	0
1 ETBF OMV	0.11687	0.270875	0	0	0.0130339	0.931555	0.0588545	0	0.0977703	0	0.229331	1.78697	0.0121034	0.0262721	0.218203	0.314885	0.022591	0	0	0.367773	0	0.186834	0.10698	0.0395502	0.0340306	0	0	0	0	0
2 NTBF OMV	0.0293001	0.256646	0.0166497	0.0130253	0.276154	0.163631	0.0233874	0.0297387	0.221373	0	0.697479	2.0074	0	0.00612866	0.710795	1.3321	0	0.0126173	0.193819	0.348504	0	0.170201	0.103189	0.195688	0.182993	1.4132	0.0906895	0.138948	0.0439374	0.097566
2 ETBF OMV	0.0169903	0.118184	0.0251953	0.018161	0.436243	0.330097	0.0754873	0.0278948	0.185201	0.0117601	0.386039	2.56755	0.0128517	0.0483902	2.48163	7.95647	0.0477468	0.0123526	0.214497	0.309346	0	0	0.0942758	0.199244	0.192737	1.8208	0.107602	0.148395	0.0494535	0.0716348
3 NTBF OMV	0	0.270213	0	0	0	0	0.0804535	0.0255244	0.758279	0	1.17899	2.471	0	0	0	0	0.0810922	0.0535798	0	0	31.1537	0	0.108584	0.123254	0	0	0	0	0	0
3 ETBF OMV	0.0212868	0	0.0236982	0	0.241676	0.021545	0.0601678	0.0786244	0.179298	0	1.66034	2.56776	0	0	0.0399671	0.0265242	0.125342	0.0268525	0.0909657	0	15.3375	0	0.0520003	0.0694285	0.103998	0	0	0.0403305	0	0.0416879
4 NTBF OMV	0.00448809	0.133457	0.0108875	0.0137817	0.0812614	0	0.0152157	0.0163002	0.101993	0.0178756	0.213868	5.13507	0	0	0	0	0.0379227	0	0.104953	0.259004	26.3834	0	0.0906529	0.140607	0.0829114	1.29623	0.0504671	0.0724997	0.0271788	0.433015
4 ETBF OMV	0.0144554	0.0910426	0.775399	0	1.68255	0.159203	0.0256703	0.0221545	0.176332	0	0.370148	11.8913	0	0	0	0	0.0104309	0.0567053	0.236577	0.314048	0.000215417	0.169175	0.151878	0.20685	0.0951401	3.59981	0.0821726	0.145354	0.054166	0
5 NTBF OMV	0	0	0	0	0	0	0.0120344	0	0.0137107	0	0	0.0364663	0	0	0	0	0	0	0	0.262358	0	0.214092	0.143311	0	0	0	0	0	0	0
5 ETBF OMV	0	0.00942854	0	0	0	0	0.0152446	0	0.0273963	0	0	0	0	0	0	0	0	0	0	0.238888	22.9064	0.151924	0	0	0	0	0	0	0	0
6 NTBF OMV	0	0	0	0	0	0	0.00302347	0	0.00988228	0	0	0	0	0	0	0	0	0	0	0.250364	0	0.222276	0.14162	0	0	0	0	0	0	0
6 ETBF OMV	0	0	0	0	0	0	0.0104127	0	0.0185044	0	0	0.132864	0	0	0	0	0	0	0	0.323607	0	0.196921	0.124601	0	0	0	0	0	0	0
7 NTBF OMV	0	0.0209905	0.00288746	0	0.164576	0.0272415	0.034176	0.0308616	0.0946457	0	0.0421557	6.64872	0	0	0	0	0	0.0240984	0.107479	0.38732	6.56903e-05	0.210853	0.127056	0.137916	0.165747	0.75867	0	0.072909	0.0275016	0.600366
7 ETBF OMV	0.00508833	0.028775	0.00491993	0.0154718	0.220802	0.0270345	0.0558248	0.0352706	0.127546	0	0.0425849	5.46863	0	0	0	0	0.0101548	0.0122059	0.358849	0.717676	0.000891389	0.427531	0	0.177681	0.160757	1.19492	0.279285	0.216519	0.0431164	0.128833
